# Supplementary material for: Where is your field going? A machine learning approach to study the relative motion of the domains of physics
Source: PLoS One. 2020 Jun 18;15(6):e0233997. doi: 10.1371/journal.pone.0233997 (PMC7302634; doi:10.1371/journal.pone.0233997)
Supplement: S19 Data — (ZIP) [file pone.0233997.s019.zip › 18/Pacs4Run_18_VS_500_embeddings1995-1999ED8.txt]

-6.471155881881713867e-01 -6.128454953432083130e-02 -3.794288337230682373e-01 -7.321453094482421875e-02 -1.008489951491355896e-01 6.015055179595947266e-01 2.228856384754180908e-01 -8.063349872827529907e-02
1.090967580676078796e-01 -3.086000382900238037e-01 -5.697780251502990723e-01 -1.829709708690643311e-01 -3.127031326293945312e-01 4.919551908969879150e-01 2.194145768880844116e-01 3.831352889537811279e-01
-7.113961130380630493e-02 1.665555238723754883e-01 -3.839507400989532471e-01 -2.628766596317291260e-01 2.336823493242263794e-01 5.613978505134582520e-01 6.107120513916015625e-01 -8.906213194131851196e-02
-6.782136559486389160e-01 -1.691416352987289429e-01 -3.554694652557373047e-01 -4.087104648351669312e-02 4.318416118621826172e-01 1.888402700424194336e-01 -1.113358214497566223e-01 3.858042359352111816e-01
-3.639523983001708984e-01 3.156574666500091553e-01 -3.959740698337554932e-01 2.596026062965393066e-01 -1.322873532772064209e-01 4.496814906597137451e-01 5.458738207817077637e-01 1.613026261329650879e-01
-8.709065616130828857e-02 -2.325398623943328857e-01 -8.540637493133544922e-01 -1.059363484382629395e-01 1.336258202791213989e-01 2.031319141387939453e-01 -3.581782877445220947e-01 1.014051213860511780e-01
-7.093489170074462891e-01 -2.154057770967483521e-01 -5.472445487976074219e-01 2.058045752346515656e-02 2.884314656257629395e-01 1.442995071411132812e-01 2.017521709203720093e-01 7.619364559650421143e-02
8.054627478122711182e-02 4.619477689266204834e-01 -5.341519713401794434e-01 5.576106533408164978e-02 -1.191001087427139282e-01 6.256781816482543945e-01 2.728609144687652588e-01 -1.076000630855560303e-01
-2.231153845787048340e-01 -1.994771957397460938e-01 -1.347780823707580566e-01 -4.345284700393676758e-01 1.755965948104858398e-01 5.194867253303527832e-01 2.243886142969131470e-02 6.342270970344543457e-01
-5.538291931152343750e-01 -2.570388140156865120e-03 -5.143788456916809082e-01 -8.719904720783233643e-02 1.286638528108596802e-01 1.779123544692993164e-01 6.015258431434631348e-01 1.050567254424095154e-01
-3.299167454242706299e-01 -2.530353367328643799e-01 -2.200932800769805908e-01 1.810264438390731812e-01 3.109934031963348389e-01 4.907931089401245117e-01 -1.426714807748794556e-01 6.228694915771484375e-01
-1.837219595909118652e-01 8.975234813988208771e-03 -6.705709695816040039e-01 -1.291226595640182495e-01 -1.404783278703689575e-01 3.263722956180572510e-01 3.035703301429748535e-01 5.304898619651794434e-01
-2.646862268447875977e-01 -1.272505968809127808e-01 -4.073377549648284912e-01 -4.982188940048217773e-01 5.694736242294311523e-01 2.888607680797576904e-01 -2.793552279472351074e-01 1.175683140754699707e-01
-3.336083590984344482e-01 3.302623629570007324e-01 -3.690969645977020264e-01 -4.265793859958648682e-01 -1.842426210641860962e-01 2.314830422401428223e-01 -3.016842305660247803e-01 5.318709611892700195e-01
-7.680721282958984375e-01 8.780479431152343750e-03 -3.561005592346191406e-01 1.310612112283706665e-01 3.926156163215637207e-01 1.881994456052780151e-01 -5.425490438938140869e-02 2.710971832275390625e-01
-3.358311951160430908e-01 -2.897165715694427490e-01 -8.967044204473495483e-02 -4.945560097694396973e-01 1.391594707965850830e-01 4.162311851978302002e-01 -3.615382686257362366e-02 5.972725152969360352e-01
-1.991816759109497070e-01 2.154303044080734253e-01 -2.254496365785598755e-01 -3.274740576744079590e-01 -4.022720754146575928e-01 3.809027373790740967e-01 -3.495810925960540771e-01 5.716057419776916504e-01
-5.778791904449462891e-01 2.818604372441768646e-02 1.189222857356071472e-01 9.004564583301544189e-02 -3.170531690120697021e-01 6.151556372642517090e-01 2.258783392608165741e-02 4.044267833232879639e-01
-5.484743118286132812e-01 3.052800297737121582e-01 7.290785759687423706e-02 9.583476930856704712e-02 -1.181130111217498779e-01 7.050107717514038086e-01 2.336205989122390747e-01 1.609678566455841064e-01
-1.080237552523612976e-01 2.072923183441162109e-01 -6.694216132164001465e-01 -4.305030703544616699e-01 -5.352258682250976562e-02 2.897239923477172852e-01 4.473110437393188477e-01 -1.581482291221618652e-01
9.590748697519302368e-02 2.867161482572555542e-02 -7.343264222145080566e-01 -5.104116797447204590e-01 -6.137246266007423401e-02 3.697319626808166504e-01 1.720529645681381226e-01 1.419634819030761719e-01
-2.167667597532272339e-01 2.587040420621633530e-03 -3.466472923755645752e-01 2.805002927780151367e-01 -5.730490088462829590e-01 5.541462302207946777e-01 -3.433911800384521484e-01 2.792666107416152954e-02
-5.933743715286254883e-01 1.964163593947887421e-02 1.510374844074249268e-01 1.580763794481754303e-02 1.587891578674316406e-01 6.541758179664611816e-01 3.396998643875122070e-01 2.364380955696105957e-01
-1.552762538194656372e-01 -4.097490012645721436e-02 -4.916951060295104980e-01 -1.566246747970581055e-01 -9.738621860742568970e-02 4.423481523990631104e-01 9.249515831470489502e-02 7.029962539672851562e-01
-7.293803617358207703e-03 1.533191353082656860e-01 -3.814782798290252686e-01 -3.201700001955032349e-02 2.318734228610992432e-01 5.994312167167663574e-01 7.758318632841110229e-02 6.409265995025634766e-01
-7.435406446456909180e-01 -4.154279362410306931e-03 7.856321334838867188e-02 -3.717596083879470825e-02 1.627755612134933472e-01 4.819431304931640625e-01 3.914933800697326660e-01 1.659634411334991455e-01
-4.923854172229766846e-01 -1.812775582075119019e-01 -1.383678466081619263e-01 -3.538675606250762939e-01 3.058588206768035889e-01 3.723248839378356934e-01 -6.289657950401306152e-02 5.866820216178894043e-01
-3.686504662036895752e-01 2.331546396017074585e-01 -5.814637541770935059e-01 2.636641077697277069e-02 -1.996946334838867188e-01 1.386329382658004761e-01 -4.079711437225341797e-01 4.953818321228027344e-01
-2.776140272617340088e-01 2.415429241955280304e-02 -3.518636822700500488e-01 5.213950276374816895e-01 -1.860307157039642334e-01 6.597052216529846191e-01 -1.693851053714752197e-01 -1.678586453199386597e-01
7.061456143856048584e-02 -9.241501241922378540e-02 -3.606264293193817139e-01 -6.217041015625000000e-01 1.445519328117370605e-01 5.369924306869506836e-01 2.459920644760131836e-01 3.164451122283935547e-01
1.456756442785263062e-01 -9.764371067285537720e-02 -4.336392879486083984e-01 -3.508052527904510498e-01 1.706499308347702026e-01 6.009727716445922852e-01 -1.126392483711242676e-01 5.051332712173461914e-01
-5.866529941558837891e-01 3.255640268325805664e-01 5.858995765447616577e-02 1.440862715244293213e-01 3.183185756206512451e-01 5.992099642753601074e-01 -2.165497094392776489e-01 1.355714648962020874e-01
-1.085625290870666504e-01 1.519782841205596924e-01 -5.463603138923645020e-01 -6.409040689468383789e-01 1.135377883911132812e-01 2.945079207420349121e-01 -1.051062047481536865e-01 3.810197114944458008e-01
-4.226787984371185303e-01 3.431863188743591309e-01 2.214819043874740601e-01 -3.541863858699798584e-01 -1.760644465684890747e-01 6.870780587196350098e-01 -4.520985111594200134e-02 1.547413766384124756e-01
-3.074605762958526611e-01 4.077296257019042969e-01 -3.626627326011657715e-01 -1.415336690843105316e-02 -7.046569138765335083e-02 3.385453820228576660e-01 -1.995087116956710815e-01 6.694162487983703613e-01
-2.787652015686035156e-01 4.226782619953155518e-01 -4.465265572071075439e-01 1.779134124517440796e-01 2.873117327690124512e-01 3.834666609764099121e-01 2.903131246566772461e-01 4.457774162292480469e-01
-5.443719029426574707e-01 -4.265043511986732483e-02 3.982346132397651672e-02 9.264207631349563599e-02 -3.830433189868927002e-01 6.675212979316711426e-01 2.785788774490356445e-01 1.475080251693725586e-01
-8.432035893201828003e-02 -5.986284017562866211e-01 -6.505473852157592773e-01 -2.701109945774078369e-01 4.349987953901290894e-02 2.744816541671752930e-01 -2.432332038879394531e-01 4.435620456933975220e-02
-3.811155259609222412e-02 1.101733446121215820e-01 -2.595331370830535889e-01 -1.736030578613281250e-01 5.341933295130729675e-02 6.234104037284851074e-01 -7.416812330484390259e-02 7.013694643974304199e-01
-2.605191767215728760e-01 -4.678916931152343750e-01 -3.406232595443725586e-01 -3.899147510528564453e-01 -1.711191236972808838e-01 3.098511695861816406e-01 -4.830551519989967346e-02 5.634948611259460449e-01
9.981721639633178711e-03 2.158831059932708740e-01 -6.080791950225830078e-01 -5.362184643745422363e-01 1.455650478601455688e-01 3.305106759071350098e-01 -2.539233565330505371e-01 3.179634213447570801e-01
1.226695775985717773e-01 6.598516553640365601e-02 -5.965263843536376953e-01 -4.815960824489593506e-01 -1.569530963897705078e-01 4.478926062583923340e-01 -1.203324273228645325e-01 3.912771940231323242e-01
-4.538326710462570190e-02 -4.829538762569427490e-01 -7.464575767517089844e-01 -1.688190251588821411e-01 -6.992602348327636719e-02 3.161259591579437256e-01 -8.681731671094894409e-02 2.581367194652557373e-01
8.946941792964935303e-02 -1.434242278337478638e-01 -6.408409476280212402e-01 -4.292777776718139648e-01 -1.165156736969947815e-01 3.973478078842163086e-01 -4.042732417583465576e-01 2.038877457380294800e-01
1.361767202615737915e-01 -2.098761051893234253e-01 -6.600773334503173828e-01 5.972589831799268723e-03 1.294081956148147583e-01 5.064002275466918945e-01 -1.165781095623970032e-01 4.635646641254425049e-01
-4.604870080947875977e-02 -2.348199672996997833e-02 -3.869287669658660889e-01 -2.498559057712554932e-01 -2.160342782735824585e-02 5.544840097427368164e-01 1.058691143989562988e-01 6.826850175857543945e-01
1.543923765420913696e-01 -9.017207473516464233e-02 -5.235185623168945312e-01 -1.249999403953552246e-01 3.352033793926239014e-01 6.116116642951965332e-01 -1.182646304368972778e-01 4.218041300773620605e-01
-5.185233354568481445e-01 -4.031994342803955078e-01 -7.446673512458801270e-02 3.360551595687866211e-01 -1.463597863912582397e-01 5.851950645446777344e-01 -2.935966253280639648e-01 3.442559624090790749e-03
2.168289870023727417e-01 -2.631276547908782959e-01 -4.485820531845092773e-01 7.896608673036098480e-03 1.904877275228500366e-01 7.187718749046325684e-01 1.827185899019241333e-01 -3.100902736186981201e-01
-2.672848403453826904e-01 -1.101088449358940125e-01 -6.325325965881347656e-01 -5.012075304985046387e-01 2.767426073551177979e-01 2.071356922388076782e-01 -3.437755107879638672e-01 1.656960695981979370e-01
-4.444688558578491211e-01 -1.235039755702018738e-01 -3.847048282623291016e-01 3.251388669013977051e-01 4.829988479614257812e-01 4.366283714771270752e-01 1.675978451967239380e-01 2.854115068912506104e-01
-1.150072887539863586e-01 -2.593613415956497192e-02 -6.368108391761779785e-01 -3.269139528274536133e-01 -2.464305907487869263e-01 3.213873207569122314e-01 2.922402918338775635e-01 4.735796749591827393e-01
-3.692680299282073975e-01 3.444525003433227539e-01 -5.910420417785644531e-01 8.018413931131362915e-02 -2.482668608427047729e-01 1.603684276342391968e-01 -7.499996572732925415e-02 5.442921519279479980e-01
1.511673033237457275e-01 -9.007617086172103882e-02 -6.532297730445861816e-01 -5.739403367042541504e-01 -3.714115591719746590e-03 4.283794462680816650e-01 1.239856109023094177e-01 1.184187456965446472e-01
-5.019658207893371582e-01 -7.460050284862518311e-02 -3.952710330486297607e-01 5.558833479881286621e-01 -2.471558749675750732e-01 4.457947015762329102e-01 -1.291067898273468018e-01 2.705715969204902649e-02
-1.612585037946701050e-01 -1.511123776435852051e-02 -5.630540251731872559e-01 -1.675032228231430054e-01 -2.482781708240509033e-01 3.777244389057159424e-01 3.035373091697692871e-01 5.763918757438659668e-01
-6.568989157676696777e-01 3.571645617485046387e-01 1.597156226634979248e-01 -1.441300213336944580e-01 -1.657050848007202148e-01 5.933782458305358887e-01 -1.180485337972640991e-01 3.381427377462387085e-02
-7.384470105171203613e-01 -2.060262560844421387e-01 -5.091072916984558105e-01 1.697975397109985352e-01 2.357748597860336304e-01 1.252414882183074951e-01 2.237391173839569092e-01 5.378891900181770325e-02
2.092460095882415771e-01 3.410233184695243835e-02 -2.865548133850097656e-01 6.497582048177719116e-02 4.588264226913452148e-01 8.022120594978332520e-01 9.937004745006561279e-02 6.911735981702804565e-02
-2.319492399692535400e-01 -2.157912254333496094e-01 -6.302469968795776367e-01 -1.456248909235000610e-01 -2.892368435859680176e-01 2.784740328788757324e-01 2.589574754238128662e-01 5.029425024986267090e-01
1.831715852022171021e-01 1.468096375465393066e-01 -6.500366330146789551e-01 -4.842118024826049805e-01 -1.379994899034500122e-01 4.438751339912414551e-01 1.795418709516525269e-01 1.989529132843017578e-01
-6.407166272401809692e-02 -4.006410539150238037e-01 -4.868192970752716064e-01 -4.549537301063537598e-01 2.556289732456207275e-01 3.416189849376678467e-01 -4.172582328319549561e-01 1.877542287111282349e-01
-3.951992690563201904e-01 -2.229294329881668091e-01 -8.133600950241088867e-01 8.027652651071548462e-02 3.147660493850708008e-01 1.593232005834579468e-01 1.365581341087818146e-02 -3.838010877370834351e-02
9.000376611948013306e-02 8.356737345457077026e-02 -5.459119081497192383e-01 -1.990060955286026001e-01 7.483635842800140381e-02 5.513125061988830566e-01 3.540227189660072327e-02 5.800804495811462402e-01
-7.794095873832702637e-01 9.545764327049255371e-02 9.058717638254165649e-02 -1.449046880006790161e-01 -4.257688820362091064e-01 4.151533246040344238e-01 2.320359274744987488e-02 5.937412846833467484e-03
-3.129716813564300537e-01 1.699897646903991699e-01 1.000972390174865723e-01 -4.155453294515609741e-02 5.606328248977661133e-01 7.262926101684570312e-01 -1.399810910224914551e-01 1.102044363506138325e-03
-7.048310637474060059e-01 -1.229684278368949890e-01 -2.826511859893798828e-01 -1.881492440588772297e-03 4.647485911846160889e-01 2.158993929624557495e-01 1.116628795862197876e-01 3.648623228073120117e-01
-7.849158644676208496e-01 1.113820727914571762e-02 -3.969850540161132812e-01 2.553876116871833801e-02 4.280011951923370361e-01 1.718523204326629639e-01 7.088688015937805176e-02 8.826336264610290527e-02
-1.252259314060211182e-01 -8.800989389419555664e-02 -3.185838758945465088e-01 3.135815858840942383e-01 -1.276968568563461304e-01 6.627609729766845703e-01 -5.441237688064575195e-01 -1.584750115871429443e-01
-8.440133184194564819e-02 -4.190300703048706055e-01 -7.710156440734863281e-01 -5.596387013792991638e-02 3.004753887653350830e-01 3.075327873229980469e-01 -1.866214573383331299e-01 1.943638082593679428e-03
1.296689510345458984e-01 -1.826022863388061523e-01 -3.233079910278320312e-01 -4.141309559345245361e-01 -4.067843779921531677e-03 6.195366382598876953e-01 -2.646081149578094482e-01 4.689883589744567871e-01
-5.617038011550903320e-01 -1.773416250944137573e-02 -6.670796871185302734e-01 -2.836661338806152344e-01 5.478852987289428711e-02 -1.796413771808147430e-02 -4.517316445708274841e-02 -3.915961682796478271e-01
-1.796515136957168579e-01 5.066471695899963379e-01 -6.796895265579223633e-01 3.238661289215087891e-01 8.311624825000762939e-02 3.334716260433197021e-01 1.497477293014526367e-01 -6.025713682174682617e-02
-4.565159082412719727e-01 -1.846058070659637451e-01 -5.045991539955139160e-01 -4.622179567813873291e-01 4.363829195499420166e-01 1.372944861650466919e-01 -2.351125031709671021e-01 -1.571321785449981689e-01
1.248301863670349121e-01 1.793315857648849487e-01 -6.562188863754272461e-01 -5.430344939231872559e-01 -2.015050947666168213e-01 3.791165947914123535e-01 1.455554664134979248e-01 1.456983536481857300e-01
-4.862044155597686768e-01 -2.072191685438156128e-01 1.584446430206298828e-01 -1.175837367773056030e-01 -2.830879092216491699e-01 7.259578108787536621e-01 2.081956118345260620e-01 1.767368763685226440e-01
-2.879912555217742920e-01 2.690598070621490479e-01 -2.888426780700683594e-01 -5.864208340644836426e-01 -1.717360466718673706e-01 2.925604879856109619e-01 -3.752425545826554298e-03 -5.497720241546630859e-01
-4.591134488582611084e-01 4.333388209342956543e-01 6.662730127573013306e-02 -8.243140578269958496e-02 -3.240208327770233154e-01 6.697591543197631836e-01 1.495782732963562012e-01 1.194051355123519897e-01
-3.797977864742279053e-01 3.957461938261985779e-02 -4.457474648952484131e-01 -2.529948055744171143e-01 5.992313623428344727e-01 2.603410780429840088e-01 -4.050258994102478027e-01 -2.426256425678730011e-02
-6.490659117698669434e-01 -1.936046481132507324e-01 -5.273268818855285645e-01 7.707621902227401733e-02 3.692526221275329590e-01 1.623674333095550537e-01 2.833848893642425537e-01 -1.191576719284057617e-01
-5.291414856910705566e-01 1.930260062217712402e-01 6.467559933662414551e-02 -2.123645693063735962e-01 4.892310202121734619e-01 5.955792069435119629e-01 -1.956147886812686920e-02 -1.975463926792144775e-01
-3.550740182399749756e-01 1.379170268774032593e-01 -4.592890441417694092e-01 -6.249336004257202148e-01 3.809007406234741211e-01 1.150810569524765015e-01 -2.852418422698974609e-01 -1.171367168426513672e-01
-4.185341000556945801e-01 -3.657152652740478516e-01 8.485172688961029053e-02 1.929496079683303833e-01 -2.112795561552047729e-01 7.544657588005065918e-01 -2.602532692253589630e-02 1.792128682136535645e-01
1.763658784329891205e-02 -2.675831317901611328e-01 -6.945717334747314453e-01 -2.817574143409729004e-01 -2.582200169563293457e-01 3.543884754180908203e-01 1.702707260847091675e-01 3.808021843433380127e-01
-8.116092681884765625e-01 -1.876426339149475098e-01 -1.106022819876670837e-01 2.386402785778045654e-01 -2.411059737205505371e-01 4.191602766513824463e-01 3.703997936099767685e-03 -5.529388785362243652e-02
-3.717459440231323242e-01 4.712561666965484619e-01 3.980619087815284729e-02 -1.785686053335666656e-02 -2.509285807609558105e-01 7.223522067070007324e-01 -1.270087510347366333e-01 -1.921722441911697388e-01
-2.630537748336791992e-01 1.435859352350234985e-01 -2.720638513565063477e-01 -3.605491220951080322e-01 4.319142177700996399e-02 4.688286781311035156e-01 4.591499269008636475e-02 -6.945483088493347168e-01
-3.528687953948974609e-01 -2.562237977981567383e-01 -7.265772819519042969e-01 -1.816085726022720337e-01 2.755198776721954346e-01 9.849883615970611572e-02 -3.766791820526123047e-01 -1.464114934206008911e-01
-2.831938564777374268e-01 -7.026067376136779785e-02 -6.214492917060852051e-01 4.156898334622383118e-02 -2.801209688186645508e-01 2.632115483283996582e-01 3.547349274158477783e-01 5.033414959907531738e-01
-6.394237875938415527e-01 2.216631919145584106e-01 1.199149042367935181e-01 -2.218002676963806152e-01 3.315494358539581299e-01 5.755105614662170410e-01 1.821253746747970581e-01 6.419081985950469971e-02
-5.540531873703002930e-01 -1.969213932752609253e-01 1.501531302928924561e-01 -1.572691351175308228e-01 -3.808446824550628662e-01 6.549849510192871094e-01 6.189607083797454834e-04 -1.814365684986114502e-01
-2.087011188268661499e-01 -3.813335672020912170e-02 -3.899309635162353516e-01 -1.396210789680480957e-01 2.583309113979339600e-01 4.131287336349487305e-01 -3.500009775161743164e-01 6.507984995841979980e-01
-3.111619949340820312e-01 -2.689948678016662598e-01 -4.681397378444671631e-01 -6.038305759429931641e-01 9.711872041225433350e-02 2.429485321044921875e-01 -3.866942226886749268e-01 1.704856008291244507e-01
-3.754127621650695801e-01 -1.201434135437011719e-01 -1.322702318429946899e-01 3.402675986289978027e-01 -4.306479394435882568e-01 7.167249321937561035e-01 -1.061861291527748108e-01 -3.042525984346866608e-02
-4.411585628986358643e-01 -2.887805104255676270e-01 2.071942090988159180e-01 -8.119510114192962646e-02 -2.443419843912124634e-01 7.808017730712890625e-01 -7.439438253641128540e-03 5.525245517492294312e-02
-6.849776506423950195e-01 2.483443124219775200e-03 -6.389110088348388672e-01 4.668366536498069763e-02 1.486116498708724976e-01 3.745850175619125366e-02 2.095460891723632812e-01 2.302490323781967163e-01
7.473263144493103027e-02 -8.967547863721847534e-02 -4.360816478729248047e-01 -4.992388486862182617e-01 -1.332263927906751633e-02 5.402963161468505859e-01 4.963831976056098938e-02 5.023994445800781250e-01
-4.565702378749847412e-01 6.321214884519577026e-02 1.239287778735160828e-01 -2.771542221307754517e-02 -3.730042874813079834e-01 7.816740870475769043e-01 1.451721936464309692e-01 1.414061244577169418e-02
-2.158058881759643555e-01 -3.026475608348846436e-01 -7.522220611572265625e-01 -1.116986423730850220e-01 2.909285426139831543e-01 2.042564004659652710e-01 -3.793201744556427002e-01 -1.152121797204017639e-01
-7.500097155570983887e-01 1.602800935506820679e-01 -5.604158043861389160e-01 -1.141446977853775024e-01 -9.917661547660827637e-02 -2.707035280764102936e-02 3.793431818485260010e-02 -2.696168124675750732e-01
-4.951109364628791809e-02 -1.102632433176040649e-01 -4.803690612316131592e-01 -3.215011954307556152e-01 4.265958964824676514e-01 4.227099418640136719e-01 -4.920140802860260010e-01 2.202897369861602783e-01
-1.163340359926223755e-01 -7.388301193714141846e-02 -5.602816939353942871e-01 -4.511830806732177734e-01 -2.417456954717636108e-01 3.322717249393463135e-01 1.275121420621871948e-01 5.276563167572021484e-01
-1.510571539402008057e-01 1.173095852136611938e-01 -4.985673725605010986e-01 -5.856997966766357422e-01 -3.690444678068161011e-02 3.424255251884460449e-01 4.869555532932281494e-01 -1.267426908016204834e-01
-5.629958510398864746e-01 2.539556622505187988e-01 -4.512175917625427246e-01 -4.912676215171813965e-01 1.241134945303201675e-02 6.754074990749359131e-02 4.071036577224731445e-01 -5.614072456955909729e-02
1.684395372867584229e-01 -1.949633806943893433e-01 -5.644204616546630859e-01 5.408183485269546509e-02 4.443331360816955566e-01 6.370149850845336914e-01 3.112238459289073944e-02 8.906949311494827271e-02
2.914872169494628906e-01 -3.359481990337371826e-01 -7.070477604866027832e-01 4.213286936283111572e-02 -8.803133666515350342e-02 5.370191931724548340e-01 -5.625797435641288757e-02 3.432526439428329468e-02
-1.477669924497604370e-01 -1.114575937390327454e-01 -1.932136714458465576e-01 -2.340933531522750854e-01 -9.972984343767166138e-02 5.749345421791076660e-01 -6.119531393051147461e-02 7.275784015655517578e-01
-1.889941394329071045e-01 -2.509218640625476837e-02 -3.538667261600494385e-01 -2.627358436584472656e-01 4.107104539871215820e-01 4.106655716896057129e-01 -5.022209882736206055e-01 4.240806698799133301e-01
-2.396456599235534668e-01 3.812638819217681885e-01 -1.085315942764282227e-01 2.531813979148864746e-01 -5.710504204034805298e-02 7.319423556327819824e-01 3.851662278175354004e-01 1.843209564685821533e-01
-3.551554083824157715e-01 2.227719724178314209e-01 -5.653640031814575195e-01 -1.229713782668113708e-01 -3.894826471805572510e-01 1.608841717243194580e-01 -1.635248214006423950e-01 5.340020656585693359e-01
-1.471752375364303589e-01 1.401791125535964966e-01 -1.304645538330078125e-01 -3.766420781612396240e-01 -2.871208786964416504e-01 4.543665349483489990e-01 -3.839661180973052979e-01 6.029027700424194336e-01
-2.052861005067825317e-01 2.147321552038192749e-01 -4.452154338359832764e-01 -1.944795846939086914e-01 -1.679099500179290771e-01 3.037422001361846924e-01 -5.211808681488037109e-01 5.325655937194824219e-01
-5.193749070167541504e-01 3.921409249305725098e-01 -1.574810035526752472e-02 -8.198867738246917725e-02 4.375279247760772705e-01 5.931394100189208984e-01 1.567465662956237793e-01 -4.111634939908981323e-02
-2.916958630084991455e-01 -4.513204842805862427e-02 -4.001080691814422607e-01 -3.519417345523834229e-01 6.374012231826782227e-01 3.174242079257965088e-01 -3.359304368495941162e-01 -9.507608413696289062e-02
1.542581804096698761e-02 2.235818803310394287e-01 -5.147905945777893066e-01 -4.707098603248596191e-01 -5.454516410827636719e-02 4.331600666046142578e-01 5.044078081846237183e-02 5.196623206138610840e-01
-3.749349415302276611e-01 2.183744311332702637e-02 -3.217840790748596191e-01 2.694112062454223633e-01 -3.529258072376251221e-01 5.175862312316894531e-01 -3.497309386730194092e-01 -4.099457561969757080e-01
1.520388722419738770e-01 3.045379519462585449e-01 -7.800947427749633789e-01 6.089201942086219788e-02 3.770894184708595276e-02 4.660876095294952393e-01 4.368764162063598633e-02 -2.265327870845794678e-01
-5.210188031196594238e-01 1.736163627356290817e-03 7.476872205734252930e-02 -1.400126218795776367e-01 -3.200364708900451660e-01 7.251650691032409668e-01 2.379590719938278198e-01 -1.357581466436386108e-01
-2.050683647394180298e-01 -2.108830809593200684e-01 -6.565941572189331055e-01 -3.441669642925262451e-01 6.307736039161682129e-02 2.511229217052459717e-01 -4.830095767974853516e-01 2.521284520626068115e-01
-6.796393394470214844e-01 -3.716785907745361328e-01 8.222126960754394531e-02 1.253507733345031738e-01 -1.284835785627365112e-01 5.897582769393920898e-01 -3.236165642738342285e-02 1.100089475512504578e-01
1.714450120925903320e-01 -1.323664784431457520e-01 -4.222490191459655762e-01 -2.489414531737565994e-03 2.194632142782211304e-01 7.563071846961975098e-01 1.837987154722213745e-01 -3.476186990737915039e-01
-5.219033956527709961e-01 2.131040543317794800e-01 -3.787518292665481567e-02 1.183371543884277344e-01 3.211699426174163818e-02 6.848303675651550293e-01 2.417558729648590088e-01 3.718808889389038086e-01
-2.038155198097229004e-01 -2.544487714767456055e-01 -1.453170031309127808e-01 -5.025051832199096680e-01 1.504465639591217041e-01 4.915942549705505371e-01 -2.040440887212753296e-01 5.604940056800842285e-01
1.896323859691619873e-01 -2.277775406837463379e-01 -6.768732070922851562e-01 -2.060959339141845703e-01 3.165013194084167480e-01 4.931305348873138428e-01 -2.281716167926788330e-01 1.269283443689346313e-01
-1.356497257947921753e-01 -1.228388100862503052e-01 -3.708722591400146484e-01 -3.021701574325561523e-01 -2.109429091215133667e-01 4.463270604610443115e-01 1.233132705092430115e-01 -6.919146180152893066e-01
-4.963159561157226562e-01 -4.830567911267280579e-02 2.018683850765228271e-01 -2.482948005199432373e-01 -1.916867345571517944e-01 7.569618821144104004e-01 1.854123920202255249e-01 -6.944803148508071899e-02
-2.631637640297412872e-02 1.044236347079277039e-01 -6.315677165985107422e-01 -3.247450590133666992e-01 -2.599504888057708740e-01 3.658139109611511230e-01 3.904213011264801025e-01 -3.608921766281127930e-01
-5.219619274139404297e-01 2.652547359466552734e-01 7.138199359178543091e-02 9.306108206510543823e-02 2.285585403442382812e-01 6.801939010620117188e-01 -2.268245369195938110e-01 -2.776468098163604736e-01
-1.114489287137985229e-01 -5.160443782806396484e-01 -7.122276425361633301e-01 -3.349761664867401123e-01 -1.167547628283500671e-01 1.924136132001876831e-01 -2.191573828458786011e-01 5.581867322325706482e-02
-3.570750355720520020e-01 -2.308608889579772949e-01 -7.608023285865783691e-02 3.511242568492889404e-01 -2.690583765506744385e-01 7.810617685317993164e-01 -8.432643115520477295e-02 -2.373683266341686249e-02
1.726317852735519409e-01 3.297707438468933105e-01 -3.511784374713897705e-01 -1.227606609463691711e-01 2.930761873722076416e-02 7.766785621643066406e-01 2.054975330829620361e-01 -2.770113050937652588e-01
-5.951192229986190796e-02 1.511844098567962646e-01 -3.171755969524383545e-01 -6.670482158660888672e-01 2.277230173349380493e-01 3.640042543411254883e-01 -4.695676565170288086e-01 1.523065865039825439e-01
-4.511260688304901123e-01 -4.593947231769561768e-01 -1.803828477859497070e-01 -4.008024632930755615e-01 1.789648830890655518e-01 3.147849142551422119e-01 5.553983524441719055e-02 5.079945325851440430e-01
-7.361472249031066895e-01 4.665458500385284424e-01 -6.233213469386100769e-02 2.399840392172336578e-02 2.294656932353973389e-01 4.048025608062744141e-01 2.476196177303791046e-02 1.372165381908416748e-01
-3.262627124786376953e-01 6.186234354972839355e-01 -6.102572679519653320e-01 7.273813337087631226e-02 2.516748607158660889e-01 1.807892769575119019e-01 -1.257523298263549805e-01 1.459941267967224121e-01
-5.925803780555725098e-01 -2.779857814311981201e-01 -5.329340696334838867e-01 -3.639098703861236572e-01 -6.008218601346015930e-02 -8.344052359461784363e-03 1.013314723968505859e-01 -3.757335543632507324e-01
-4.435831606388092041e-01 5.230871438980102539e-01 -1.209951378405094147e-02 -1.885232925415039062e-01 3.288294672966003418e-01 6.192193031311035156e-01 -3.669041767716407776e-02 -3.192183375358581543e-02
-2.787485122680664062e-01 -4.415705800056457520e-01 -6.397833824157714844e-01 -4.727662801742553711e-01 9.102419950067996979e-03 1.886090487241744995e-01 -2.401664257049560547e-01 3.388052806258201599e-02
3.998759761452674866e-02 -6.009529232978820801e-01 -6.366618275642395020e-01 -1.135541051626205444e-01 -1.101012621074914932e-02 4.006772339344024658e-01 -1.926558464765548706e-01 1.457530111074447632e-01
-6.817468255758285522e-02 8.970490097999572754e-02 -5.395074486732482910e-01 -7.055364847183227539e-01 5.441693961620330811e-02 3.074550032615661621e-01 3.150799870491027832e-01 -4.111025854945182800e-02
8.983103930950164795e-02 5.249346420168876648e-02 -2.144202291965484619e-01 -3.347022533416748047e-01 -1.483530853874981403e-03 6.759876012802124023e-01 -2.924066968262195587e-02 6.110290884971618652e-01
-5.591588616371154785e-01 4.115894138813018799e-01 -7.455719262361526489e-02 -3.538878634572029114e-02 3.819070160388946533e-01 5.511747598648071289e-01 2.434474974870681763e-01 -4.702038690447807312e-02
-6.403132081031799316e-01 -2.108068466186523438e-01 -5.531138926744461060e-02 4.030492901802062988e-01 -8.504569530487060547e-02 5.603344440460205078e-01 -2.393455207347869873e-01 3.946736082434654236e-02
-3.209392428398132324e-01 5.846439301967620850e-02 -2.609823942184448242e-01 -5.993241071701049805e-01 -5.703837145119905472e-03 3.590011298656463623e-01 5.796740055084228516e-01 3.664013370871543884e-02
-3.116953969001770020e-01 -4.520945250988006592e-01 -6.788505315780639648e-01 -2.205428183078765869e-01 9.754198789596557617e-02 1.299297064542770386e-01 -3.669521808624267578e-01 1.671202629804611206e-01
1.653622835874557495e-01 2.174652218818664551e-01 -2.900030910968780518e-01 -4.790312051773071289e-02 -1.351125445216894150e-02 8.295646309852600098e-01 1.442718952894210815e-01 -3.602682650089263916e-01
-6.557623147964477539e-01 5.277599096298217773e-01 -1.009638607501983643e-01 6.974298506975173950e-02 -5.669605452567338943e-03 3.597159981727600098e-01 -3.366621434688568115e-01 -1.833534687757492065e-01
-4.533022344112396240e-01 2.755945920944213867e-01 -1.010031774640083313e-01 9.169943630695343018e-02 3.987372517585754395e-01 5.763875246047973633e-01 -2.332715094089508057e-01 -3.928416371345520020e-01
-5.088763236999511719e-01 2.679642438888549805e-01 -5.401183366775512695e-01 5.312699824571609497e-02 -2.108038514852523804e-01 9.669027477502822876e-02 -2.236776351928710938e-01 5.204525589942932129e-01
-7.049972414970397949e-01 1.134188473224639893e-01 1.555607467889785767e-01 -3.046231567859649658e-01 -2.916283309459686279e-01 5.336436033248901367e-01 2.749213576316833496e-02 -5.042250826954841614e-02
-3.328571915626525879e-01 -2.209623456001281738e-01 -1.616421937942504883e-01 2.099585682153701782e-01 -3.528833687305450439e-01 6.468539834022521973e-01 -3.571813702583312988e-01 -3.156668245792388916e-01
-5.817784070968627930e-01 -1.927812397480010986e-02 1.035007461905479431e-01 -1.550860106945037842e-01 -4.664140045642852783e-01 6.319126486778259277e-01 2.063271217048168182e-02 -9.548364579677581787e-02
-4.944277703762054443e-01 -3.519532978534698486e-01 -4.742708504199981689e-01 -2.368316501379013062e-01 4.276840686798095703e-01 2.118987590074539185e-01 -3.471094071865081787e-01 -4.845906421542167664e-02
4.470146819949150085e-02 -2.177533358335494995e-01 -4.426279664039611816e-01 -3.430320918560028076e-01 2.806222736835479736e-01 4.756825864315032959e-01 -5.019888281822204590e-01 2.828059196472167969e-01
-4.429788291454315186e-01 3.434564769268035889e-01 -9.714809246361255646e-03 5.588594824075698853e-02 9.142313152551651001e-02 6.790828704833984375e-01 -2.468335032463073730e-01 -3.900658488273620605e-01
-3.334560096263885498e-01 3.915604054927825928e-01 3.692001104354858398e-02 -2.497294694185256958e-01 3.880994617938995361e-01 5.950425863265991211e-01 -3.003338575363159180e-01 -2.772406041622161865e-01
-4.079201519489288330e-01 8.757931739091873169e-02 -4.971246719360351562e-01 -1.722265332937240601e-01 -3.541690111160278320e-01 1.140161305665969849e-01 -4.304257035255432129e-01 4.747993052005767822e-01
-3.141187131404876709e-01 -4.041463732719421387e-01 -2.864805161952972412e-01 -2.512096166610717773e-01 6.132293939590454102e-01 4.249761402606964111e-01 8.151382207870483398e-02 -1.718087047338485718e-01
-6.271133571863174438e-02 -4.460879862308502197e-01 -6.457344293594360352e-01 -5.021994113922119141e-01 -6.968308240175247192e-02 2.166724205017089844e-01 -2.116887122392654419e-01 1.768642961978912354e-01
-7.078750133514404297e-01 -1.633637994527816772e-01 -5.923272371292114258e-01 -1.413979530334472656e-01 8.226586878299713135e-02 9.935159236192703247e-03 -2.735759019851684570e-01 -1.402508020401000977e-01
-6.155884861946105957e-01 -1.793255954980850220e-01 1.397899687290191650e-01 -9.843751788139343262e-03 -3.222985267639160156e-01 6.727014183998107910e-01 3.385281935334205627e-02 1.081923395395278931e-01
-3.190338909626007080e-01 -1.718881875276565552e-01 -4.870840609073638916e-01 -3.644948303699493408e-01 3.027030527591705322e-01 1.914576590061187744e-01 -5.719127058982849121e-01 2.078343182802200317e-01
-1.926608085632324219e-01 -2.098134458065032959e-01 -5.238737538456916809e-02 -5.954892039299011230e-01 -2.709550857543945312e-01 5.433908700942993164e-01 2.828711569309234619e-01 -3.358598947525024414e-01
-6.605332493782043457e-01 -2.135548293590545654e-01 -3.197028934955596924e-01 3.882480263710021973e-01 -2.658299803733825684e-01 3.358159959316253662e-01 -2.710062861442565918e-01 -9.089320152997970581e-02
2.056527733802795410e-01 -2.623179852962493896e-01 -6.017502546310424805e-01 -3.208091557025909424e-01 -2.306821942329406738e-01 4.546313583850860596e-01 -3.983297944068908691e-01 7.282812148332595825e-02
-2.004154622554779053e-01 -6.873189657926559448e-02 -4.053552150726318359e-01 1.872839182615280151e-01 -3.335070610046386719e-01 5.369166731834411621e-01 -4.004123806953430176e-01 -4.425888359546661377e-01
2.067296206951141357e-01 1.330469399690628052e-01 -6.474032998085021973e-02 3.029998205602169037e-02 8.385973423719406128e-02 9.476581215858459473e-01 1.712178587913513184e-01 6.925946567207574844e-03
-1.751957237720489502e-01 -4.112307727336883545e-01 -6.475080270320177078e-03 -5.015394091606140137e-01 -2.315796464681625366e-01 5.946777462959289551e-01 1.950489580631256104e-01 -3.213986754417419434e-01
2.130068242549896240e-01 2.139542698860168457e-01 -6.166412830352783203e-01 -1.628577411174774170e-01 4.079287946224212646e-01 5.376068353652954102e-01 -8.608913421630859375e-02 -1.981015354394912720e-01
-3.428179621696472168e-01 2.021913533098995686e-04 -9.483787417411804199e-02 1.977963447570800781e-01 -5.705807209014892578e-01 7.076183557510375977e-01 -5.999622121453285217e-02 -6.687675416469573975e-02
-3.772789239883422852e-01 -3.610068559646606445e-01 -4.164352118968963623e-01 -6.553539633750915527e-01 -9.199869632720947266e-02 1.289565414190292358e-01 -2.658921480178833008e-01 1.692200303077697754e-01
-5.032914876937866211e-01 3.063723742961883545e-01 -1.689746603369712830e-02 -3.741430491209030151e-02 4.888973534107208252e-01 5.633410811424255371e-01 -1.844140887260437012e-01 -2.465080171823501587e-01
-6.227524206042289734e-02 3.867707401514053345e-02 -3.290808796882629395e-01 -4.485430121421813965e-01 6.521109491586685181e-02 4.890893399715423584e-01 -2.431807108223438263e-02 -6.641449332237243652e-01
1.366747617721557617e-01 -3.549941256642341614e-02 -5.016698837280273438e-01 -3.051574230194091797e-01 1.827391535043716431e-01 5.913688540458679199e-01 -4.236860573291778564e-02 5.003601312637329102e-01
-2.456233203411102295e-01 -3.276119530200958252e-01 -9.095913916826248169e-02 2.896451950073242188e-01 -3.155155181884765625e-01 7.928628325462341309e-01 1.293323747813701630e-02 -1.087325289845466614e-01
2.173784822225570679e-01 -3.186902701854705811e-01 -4.710521399974822998e-01 1.040061190724372864e-01 1.624608188867568970e-01 6.847879886627197266e-01 -4.739440605044364929e-02 -3.477089107036590576e-01
-4.554501175880432129e-02 -1.380733866244554520e-02 -2.629927694797515869e-01 -6.666579246520996094e-01 -5.048959329724311829e-02 4.573947489261627197e-01 -8.865132182836532593e-02 5.143139958381652832e-01
-3.797807693481445312e-01 -8.661183714866638184e-02 -5.053952932357788086e-01 1.060466989874839783e-01 6.018316000699996948e-02 3.410423398017883301e-01 6.794489026069641113e-01 3.442296758294105530e-03
-5.353781580924987793e-01 -6.682135164737701416e-02 7.432945817708969116e-02 7.924286276102066040e-02 -2.024892121553421021e-01 7.416166663169860840e-01 3.119516372680664062e-01 9.375271946191787720e-02
1.784202083945274353e-02 -9.138339757919311523e-02 -5.611436963081359863e-01 -3.062270283699035645e-01 6.479153037071228027e-02 5.169345140457153320e-01 1.910894066095352173e-01 5.241555571556091309e-01
-3.875415027141571045e-01 -2.632515430450439453e-01 -3.869358301162719727e-01 -4.250023365020751953e-01 5.512230992317199707e-01 2.719926536083221436e-01 -2.632841467857360840e-01 -5.494123697280883789e-02
-6.826598048210144043e-01 -8.943922072649002075e-02 -4.861821532249450684e-01 -4.915241897106170654e-01 1.392429918050765991e-01 2.356644487008452415e-03 1.637342274188995361e-01 4.247529432177543640e-02
-1.543404161930084229e-01 8.717525750398635864e-02 -4.721984565258026123e-01 -5.910466313362121582e-01 5.062434673309326172e-01 3.120156824588775635e-01 -2.572837099432945251e-02 2.048754841089248657e-01
2.851718962192535400e-01 2.267339378595352173e-01 -3.074766099452972412e-01 9.833119809627532959e-02 2.152020782232284546e-01 8.434597253799438477e-01 9.274209849536418915e-03 7.235780358314514160e-02
-6.102555990219116211e-01 -1.483472883701324463e-01 -3.377589881420135498e-01 2.849802002310752869e-02 2.924990653991699219e-01 3.552377521991729736e-01 4.539793431758880615e-01 2.698907554149627686e-01
-4.200804531574249268e-01 -2.389210015535354614e-01 -2.425577342510223389e-01 3.648966848850250244e-01 -3.932263851165771484e-01 5.624334216117858887e-01 -3.174405395984649658e-01 -5.233166739344596863e-02
-5.173125863075256348e-01 4.964518174529075623e-02 -3.767745494842529297e-01 -1.280466169118881226e-01 2.926221787929534912e-01 3.380949795246124268e-01 6.040270328521728516e-01 8.236166089773178101e-02
1.348967552185058594e-01 -2.595480978488922119e-01 -4.734668433666229248e-01 2.381734997034072876e-01 5.122556537389755249e-02 7.297115325927734375e-01 2.306497693061828613e-01 -2.126920372247695923e-01
1.701228171586990356e-01 1.873711310327053070e-02 -4.921641945838928223e-01 -6.596262454986572266e-01 -5.652771517634391785e-02 5.050703287124633789e-01 2.721608849242329597e-03 1.872867047786712646e-01
-1.342624574899673462e-01 1.155866310000419617e-01 -6.051993966102600098e-01 -3.499356210231781006e-01 -3.686379492282867432e-01 2.671679854393005371e-01 3.762891292572021484e-01 -3.619748353958129883e-01
-5.127052664756774902e-01 4.734103679656982422e-01 1.074224561452865601e-01 -1.487303674221038818e-01 -1.190508306026458740e-01 6.805588603019714355e-01 4.357065260410308838e-02 -1.112187281250953674e-02
-5.928863883018493652e-01 -3.090280890464782715e-01 -3.031487166881561279e-01 -6.004619598388671875e-01 1.675762683153152466e-01 4.586293175816535950e-02 -1.960544586181640625e-01 -1.786367297172546387e-01
-2.328378558158874512e-01 3.231248855590820312e-01 -1.163371354341506958e-01 2.850121259689331055e-01 -3.852182328701019287e-01 7.427909970283508301e-01 -2.067263424396514893e-01 -6.118187308311462402e-02
-1.886841356754302979e-01 1.564331799745559692e-01 -3.779251277446746826e-01 -7.829056978225708008e-01 9.434826672077178955e-02 1.874849796295166016e-01 -3.658975064754486084e-01 7.889969646930694580e-02
-1.419709920883178711e-01 -2.115504583343863487e-03 -4.278470575809478760e-01 -7.080166339874267578e-01 4.357637166976928711e-01 2.995682954788208008e-01 -2.665973268449306488e-02 1.231141015887260437e-01
-3.016589581966400146e-01 1.538915559649467468e-02 -2.121967077255249023e-01 -4.111413955688476562e-01 -4.882044717669487000e-02 4.066181778907775879e-01 7.290100213140249252e-03 -7.258964180946350098e-01
7.924681156873703003e-02 -1.594455689191818237e-01 -6.699460092931985855e-03 1.702167689800262451e-01 1.231445297598838806e-01 9.409098625183105469e-01 1.665148735046386719e-01 -1.052387431263923645e-01
-1.652056425809860229e-01 -2.115170210599899292e-01 -4.309471845626831055e-01 -2.380849123001098633e-01 6.764510273933410645e-01 4.488600790500640869e-01 3.167977184057235718e-02 -1.596955657005310059e-01
-2.557331025600433350e-01 -1.364269554615020752e-01 -2.008959650993347168e-01 1.397454589605331421e-01 -6.800422668457031250e-01 6.159572005271911621e-01 1.098852306604385376e-01 4.652689024806022644e-02
-2.874549925327301025e-01 -5.021237134933471680e-01 -7.055585831403732300e-02 1.437955200672149658e-01 -2.896182835102081299e-01 7.299713492393493652e-01 -9.665485471487045288e-03 -1.508499234914779663e-01
2.663188576698303223e-01 3.126376541331410408e-03 -5.750098228454589844e-01 2.828283980488777161e-02 2.733511924743652344e-01 7.084428071975708008e-01 -5.515770986676216125e-02 -1.340665817260742188e-01
-2.880888618528842926e-02 -3.592205643653869629e-01 -1.541768163442611694e-01 -4.256112873554229736e-01 9.031108766794204712e-02 6.060696244239807129e-01 -2.229580581188201904e-01 4.899269938468933105e-01
-3.459843695163726807e-01 -1.729796230792999268e-01 2.832184173166751862e-02 2.140455991029739380e-01 -1.477486044168472290e-01 8.069098591804504395e-01 3.255983591079711914e-01 1.575049459934234619e-01
-1.493926905095577240e-02 2.828098237514495850e-01 -3.110209405422210693e-01 6.880430132150650024e-02 9.987512230873107910e-02 7.672188878059387207e-01 3.658816814422607422e-01 -2.930153608322143555e-01
-4.342094063758850098e-01 -2.697596251964569092e-01 -7.586548924446105957e-01 -8.112876117229461670e-02 -3.147124079987406731e-03 6.403209269046783447e-02 1.587785631418228149e-01 -3.566960096359252930e-01
-6.172574162483215332e-01 1.948389559984207153e-01 1.536555737257003784e-01 -3.453168570995330811e-01 -3.081327378749847412e-01 5.782942771911621094e-01 -3.427093848586082458e-02 -8.736519515514373779e-02
-2.378585785627365112e-01 -4.289921000599861145e-02 -3.723717629909515381e-01 -7.265753149986267090e-01 4.409637749195098877e-01 2.565405964851379395e-01 -5.614688619971275330e-02 1.076849251985549927e-01
-2.503342330455780029e-01 -4.653471112251281738e-01 -6.346441805362701416e-02 7.037007063627243042e-02 -4.560066759586334229e-01 6.975038051605224609e-01 -8.892922103404998779e-02 -9.717632085084915161e-02
-7.929725050926208496e-01 -6.609165668487548828e-02 3.712840378284454346e-02 -1.954565942287445068e-01 -4.452086389064788818e-01 3.539502620697021484e-01 2.107056602835655212e-02 -5.752607434988021851e-02
-2.889203727245330811e-01 6.990349292755126953e-02 -2.972789406776428223e-01 -2.734358012676239014e-01 -1.956121064722537994e-02 4.375769197940826416e-01 -4.374704137444496155e-02 -7.447997331619262695e-01
-5.208700299263000488e-01 -4.068339169025421143e-01 -5.128320455551147461e-01 -2.323966026306152344e-01 3.728782832622528076e-01 1.786854714155197144e-01 2.393257468938827515e-01 -1.339114010334014893e-01
-5.659965276718139648e-01 3.933400213718414307e-01 1.587207168340682983e-01 -2.410023212432861328e-01 1.897867918014526367e-01 6.361283063888549805e-01 3.001835942268371582e-02 8.825082331895828247e-03
-2.596754133701324463e-01 8.985370397567749023e-02 -5.546060204505920410e-01 1.687029302120208740e-01 -1.450504660606384277e-01 3.912981152534484863e-01 6.425166726112365723e-01 3.827437758445739746e-02
2.103207409381866455e-01 2.931700050830841064e-01 -2.780568599700927734e-01 1.247457265853881836e-01 1.175157260149717331e-02 8.559426069259643555e-01 7.046344131231307983e-02 -1.979859024286270142e-01
-5.777263641357421875e-01 -1.219330262392759323e-02 -3.714937269687652588e-01 -2.265475988388061523e-01 5.117533355951309204e-02 2.228780686855316162e-01 6.513412594795227051e-01 1.460268627852201462e-02
-2.658474743366241455e-01 -3.213272392749786377e-01 -8.388704806566238403e-02 2.587295174598693848e-01 -3.716941773891448975e-01 7.754073143005371094e-01 1.060022935271263123e-01 -3.803052753210067749e-02
-1.119894161820411682e-01 -1.433479636907577515e-01 -4.978427886962890625e-01 -3.083773255348205566e-01 3.311811983585357666e-01 4.757933914661407471e-01 -3.870381116867065430e-01 3.716272115707397461e-01
-5.386335849761962891e-01 5.879526138305664062e-01 1.614305377006530762e-02 -9.853813797235488892e-02 -1.022984385490417480e-01 5.088295340538024902e-01 -2.904849648475646973e-01 -2.147393301129341125e-02
-8.962824195623397827e-02 -8.612126857042312622e-02 -2.603879272937774658e-01 -4.141917228698730469e-01 -4.314512610435485840e-01 5.564211010932922363e-01 4.199877381324768066e-01 -2.702760100364685059e-01
2.542610764503479004e-01 2.505338788032531738e-01 -2.423184663057327271e-01 1.370221227407455444e-01 2.920050323009490967e-01 8.325587511062622070e-01 2.545151486992835999e-02 1.265778839588165283e-01
-2.278184741735458374e-01 -1.663920283317565918e-01 -4.114489853382110596e-01 2.203608006238937378e-01 -3.821759521961212158e-01 5.507652759552001953e-01 -3.136005401611328125e-01 -3.934679925441741943e-01
-5.148144364356994629e-01 -1.440034508705139160e-01 -5.169802904129028320e-01 -4.012506604194641113e-01 3.994354605674743652e-01 1.608881652355194092e-01 -3.073735237121582031e-01 -7.775758951902389526e-02
-2.221657186746597290e-01 -3.082236945629119873e-01 -6.580894589424133301e-01 -1.692012399435043335e-01 -3.446795940399169922e-01 2.249381095170974731e-01 3.434843719005584717e-01 3.264153301715850830e-01
2.628657817840576172e-01 1.149449869990348816e-01 -3.872526884078979492e-01 4.162118211388587952e-02 2.057438939809799194e-01 8.281924724578857422e-01 1.624533236026763916e-01 -1.066201701760292053e-01
1.814376004040241241e-02 1.000129804015159607e-01 -2.547489404678344727e-01 -3.756302595138549805e-01 -5.237551406025886536e-02 6.140823364257812500e-01 -5.796199664473533630e-02 -6.328294873237609863e-01
-4.026538431644439697e-01 4.467156827449798584e-01 9.892934560775756836e-02 -1.242644116282463074e-01 -3.311127424240112305e-01 7.073618769645690918e-01 3.402514383196830750e-02 -4.395432397723197937e-02
-6.443634629249572754e-01 3.276776988059282303e-03 -5.988602042198181152e-01 -5.358370766043663025e-02 -2.721551358699798584e-01 1.093747327104210854e-03 2.740950584411621094e-01 -2.721809446811676025e-01
-2.533334791660308838e-01 -2.019169181585311890e-01 -3.781744539737701416e-01 -7.785091996192932129e-01 2.990621030330657959e-01 1.989374756813049316e-01 -1.106333583593368530e-01 6.859493255615234375e-02
-2.678683996200561523e-01 4.912896454334259033e-01 -1.038781628012657166e-01 -7.483014464378356934e-02 2.165005505084991455e-01 6.487731933593750000e-01 -2.859189510345458984e-01 -3.477962315082550049e-01
-4.106557071208953857e-01 3.827928006649017334e-02 8.147697150707244873e-02 2.166371420025825500e-02 -3.478617966175079346e-01 8.167647123336791992e-01 1.656549423933029175e-01 -8.505789190530776978e-02
8.919195085763931274e-02 -2.381755970418453217e-02 -4.944758713245391846e-01 -1.831233799457550049e-01 -7.540602982044219971e-02 5.467223525047302246e-01 -1.554544270038604736e-01 6.202253699302673340e-01
-1.422195583581924438e-01 4.611700028181076050e-02 -2.525391578674316406e-01 -5.428651571273803711e-01 -3.633653521537780762e-01 4.277179837226867676e-01 2.573228776454925537e-01 -4.878279864788055420e-01
-3.696689605712890625e-01 3.703455626964569092e-01 -4.535925984382629395e-01 -5.190314054489135742e-01 -9.865013509988784790e-02 1.325735151767730713e-01 4.680686891078948975e-01 -6.821476668119430542e-02
-2.669548690319061279e-01 -1.519617289304733276e-01 -6.709858179092407227e-01 -2.773672938346862793e-01 4.183777570724487305e-01 1.543543338775634766e-01 -3.476912677288055420e-01 -2.423503100872039795e-01
2.556152045726776123e-01 2.052469402551651001e-01 -5.471171736717224121e-01 -8.812090009450912476e-02 3.626926839351654053e-01 6.483951807022094727e-01 -9.439080208539962769e-02 -1.567173302173614502e-01
-6.345914602279663086e-01 1.527026295661926270e-01 -5.516988039016723633e-01 5.721199885010719299e-02 2.527971565723419189e-01 1.341728121042251587e-01 -1.261066645383834839e-01 -4.105110466480255127e-01
2.157725952565670013e-02 7.711952924728393555e-02 -6.924616098403930664e-01 -4.736779630184173584e-01 -4.634557366371154785e-01 2.436433732509613037e-01 1.138200089335441589e-01 -5.103616788983345032e-02
-5.965888500213623047e-01 -3.411302864551544189e-01 -3.206535875797271729e-01 6.363347172737121582e-02 3.350164294242858887e-01 4.227463603019714355e-01 3.397525846958160400e-01 -1.202553212642669678e-01
-5.595791339874267578e-01 -3.106622397899627686e-01 -2.905029952526092529e-01 -4.752580821514129639e-01 2.164504826068878174e-01 1.375434100627899170e-01 -2.673217058181762695e-01 -3.779788017272949219e-01
-3.453997373580932617e-01 3.361279070377349854e-01 1.165884584188461304e-01 -6.357683986425399780e-02 -3.064902126789093018e-01 7.146681547164916992e-01 -3.393494188785552979e-01 -1.738887429237365723e-01
-5.319862365722656250e-01 -3.499322235584259033e-01 -3.269005417823791504e-01 -3.725736141204833984e-01 4.014368951320648193e-01 1.817179024219512939e-01 -1.701228320598602295e-01 -3.546102941036224365e-01
-6.855142712593078613e-01 7.716060616075992584e-03 1.107891201972961426e-01 -2.455406486988067627e-01 -3.967588543891906738e-01 5.052770972251892090e-01 2.091854363679885864e-01 3.106854110956192017e-02
7.171247154474258423e-02 1.450136154890060425e-01 -6.032473444938659668e-01 -4.883500039577484131e-01 -1.631832420825958252e-01 4.160453677177429199e-01 4.030892848968505859e-01 9.608237445354461670e-02
-5.300191044807434082e-01 -4.041117429733276367e-01 -4.556191861629486084e-01 -5.245264768600463867e-01 -1.270743310451507568e-01 2.189050242304801941e-02 -2.322900295257568359e-01 -4.970702156424522400e-02
-3.517772853374481201e-01 4.255943372845649719e-02 -3.084515631198883057e-01 2.444274723529815674e-01 -3.316748440265655518e-01 5.357046127319335938e-01 -4.088449478149414062e-01 -3.942240476608276367e-01
1.407763659954071045e-01 -1.776818633079528809e-01 -6.214851737022399902e-01 -2.017786204814910889e-01 2.518926262855529785e-01 4.635719358921051025e-01 -4.643408358097076416e-01 1.664073467254638672e-01
-4.055278301239013672e-01 5.641469731926918030e-02 -2.247506827116012573e-01 2.606619298458099365e-01 -3.875582516193389893e-01 5.955669879913330078e-01 -3.594563305377960205e-01 -2.824830114841461182e-01
-3.872494697570800781e-01 -9.245348721742630005e-02 -2.261899113655090332e-01 2.211543470621109009e-01 -3.508310317993164062e-01 5.650737285614013672e-01 -3.970367610454559326e-01 -3.760187625885009766e-01
-4.244547784328460693e-01 4.307651221752166748e-01 -2.003024667501449585e-01 4.608272016048431396e-02 1.146639138460159302e-01 4.937496483325958252e-01 5.294865369796752930e-01 2.339714914560317993e-01
2.523334622383117676e-01 2.274946570396423340e-01 -7.049810886383056641e-01 -1.180992275476455688e-01 2.255034744739532471e-01 4.909203350543975830e-01 -1.587908416986465454e-01 -2.378217726945877075e-01
-3.184151947498321533e-01 -3.620077967643737793e-01 -4.786720871925354004e-02 -5.731837749481201172e-01 -3.230787515640258789e-01 4.288479983806610107e-01 2.952857613563537598e-01 -2.474815696477890015e-01
-2.525627911090850830e-01 -4.693512320518493652e-01 -6.328644156455993652e-01 -4.319986402988433838e-01 1.106134727597236633e-01 1.280811727046966553e-01 -3.073570430278778076e-01 7.531806826591491699e-02
2.562924325466156006e-01 -3.075235486030578613e-01 -6.455044150352478027e-01 -7.015802711248397827e-02 -1.912548020482063293e-02 5.669475793838500977e-01 -2.156769186258316040e-01 2.232344895601272583e-01
-6.618537902832031250e-01 -2.855324447154998779e-01 -4.353915452957153320e-01 -8.501228690147399902e-02 2.788367867469787598e-01 1.621758192777633667e-01 4.194084703922271729e-01 6.060928106307983398e-02
-2.509591579437255859e-01 -1.673104241490364075e-02 -3.430464267730712891e-01 -3.896003365516662598e-01 -2.325724065303802490e-02 3.671748936176300049e-01 7.286045551300048828e-01 -3.236533328890800476e-02
-6.515747904777526855e-01 1.676454395055770874e-01 1.549075841903686523e-01 -4.379777014255523682e-01 -3.004345595836639404e-01 4.797574281692504883e-01 4.624828323721885681e-02 -9.464488923549652100e-02
-6.685611009597778320e-01 5.732398480176925659e-02 -5.535039305686950684e-01 -1.765931695699691772e-01 6.643059104681015015e-02 -1.685991510748863220e-02 -3.197630643844604492e-01 -3.244110941886901855e-01
-4.957383275032043457e-01 -1.519316732883453369e-01 -5.920290350914001465e-01 -6.927169859409332275e-02 -2.165774106979370117e-01 8.716877549886703491e-02 3.216101825237274170e-01 4.668254554271697998e-01
1.174020022153854370e-01 2.877124845981597900e-01 -4.418176412582397461e-01 -2.012394070625305176e-01 -1.568688303232192993e-01 6.814628839492797852e-01 3.450183570384979248e-01 -2.443380355834960938e-01
-7.351521849632263184e-01 1.711678951978683472e-01 -5.452696084976196289e-01 -3.696981072425842285e-02 8.291526883840560913e-02 6.805080920457839966e-02 -1.878956705331802368e-02 -3.459887206554412842e-01
-3.436067104339599609e-01 5.919539183378219604e-02 -3.112051486968994141e-01 -2.383599877357482910e-01 6.290203928947448730e-01 3.956030905246734619e-01 -2.427476048469543457e-01 3.371519148349761963e-01
-4.001199901103973389e-01 -1.091925874352455139e-01 -2.771554887294769287e-01 3.938766419887542725e-01 -4.401830434799194336e-01 5.800252556800842285e-01 -2.333996891975402832e-01 -1.065890416502952576e-01
-4.308140575885772705e-01 -2.149794399738311768e-01 -2.174301296472549438e-01 2.936385571956634521e-01 -4.346058666706085205e-01 5.433101058006286621e-01 -3.611400127410888672e-01 -1.421044021844863892e-01
-2.761925756931304932e-01 -3.482140004634857178e-01 -1.159496009349822998e-01 -3.848374485969543457e-01 -2.577421069145202637e-01 5.140025615692138672e-01 4.403344094753265381e-01 -3.411692380905151367e-01
-6.400152444839477539e-01 1.049745082855224609e-01 -1.877548545598983765e-01 5.997934937477111816e-02 5.032845735549926758e-01 3.830052018165588379e-01 3.610847890377044678e-01 1.007013842463493347e-01
-3.815591931343078613e-01 3.247020542621612549e-01 1.503439694643020630e-01 -1.873824447393417358e-01 -2.923351824283599854e-01 5.966042876243591309e-01 -4.998481869697570801e-01 4.569530487060546875e-03
1.090990006923675537e-01 -1.050101593136787415e-01 -4.481306970119476318e-01 2.025061547756195068e-01 4.658477380871772766e-02 7.756549715995788574e-01 1.213732883334159851e-01 -3.416110873222351074e-01
-1.105904802680015564e-01 1.453135609626770020e-01 -1.816271990537643433e-01 -4.151059389114379883e-01 4.037201702594757080e-01 4.559590518474578857e-01 -6.205321550369262695e-01 7.350893318653106689e-02
-6.478733420372009277e-01 3.899149000644683838e-01 -5.722303390502929688e-01 -2.842610478401184082e-01 4.382231459021568298e-02 -2.046459540724754333e-02 5.662787705659866333e-02 -1.201189756393432617e-01
-4.403268098831176758e-01 -3.703722357749938965e-01 -6.331741213798522949e-01 -2.045088857412338257e-01 9.330876916646957397e-02 4.709338769316673279e-02 -4.622526168823242188e-01 4.002089798450469971e-02
3.042059242725372314e-01 -9.836120903491973877e-02 -5.747190117835998535e-01 -2.200531810522079468e-01 3.018960058689117432e-01 6.131849884986877441e-01 -5.238762497901916504e-02 2.217591404914855957e-01
-4.175722301006317139e-01 3.607088327407836914e-01 1.420735269784927368e-01 -3.327585756778717041e-02 -2.723729014396667480e-01 7.710875272750854492e-01 -7.144887000322341919e-02 -1.903862133622169495e-02
-3.216421604156494141e-01 5.998576804995536804e-02 -4.542089700698852539e-01 2.990023195743560791e-01 -3.439359962940216064e-01 4.178425967693328857e-01 -4.383532106876373291e-01 -3.349656164646148682e-01
-2.572193145751953125e-01 9.025799110531806946e-03 -2.463705688714981079e-01 -2.314038425683975220e-01 -8.221311122179031372e-02 4.101244509220123291e-01 -4.243409037590026855e-01 6.815308332443237305e-01
-2.580834031105041504e-01 1.069198101758956909e-01 -3.062956035137176514e-01 -4.491451382637023926e-01 4.034007489681243896e-01 4.218365252017974854e-01 -2.143248617649078369e-01 4.896931052207946777e-01
-3.531554341316223145e-01 4.243890047073364258e-01 -4.256136715412139893e-02 1.417709048837423325e-02 -3.854097425937652588e-01 6.253546476364135742e-01 -3.461028337478637695e-01 -1.837570369243621826e-01
-5.770713090896606445e-01 1.973611414432525635e-01 -5.236003398895263672e-01 -1.490434557199478149e-01 -4.074175953865051270e-01 3.365473123267292976e-03 1.232517510652542114e-01 3.879106044769287109e-01
-1.594595909118652344e-01 2.031893730163574219e-01 -7.384619712829589844e-01 1.369190067052841187e-01 2.573682069778442383e-01 1.528230607509613037e-01 -5.228561162948608398e-01 7.900833338499069214e-02
-5.732454657554626465e-01 -5.303425341844558716e-02 -5.852726101875305176e-01 -4.571025967597961426e-01 -1.534733325242996216e-01 -6.678498536348342896e-02 7.914185523986816406e-02 -2.877714335918426514e-01
-3.472953736782073975e-01 -1.472327560186386108e-01 -4.527038633823394775e-01 1.957321912050247192e-01 2.463743388652801514e-01 4.428410530090332031e-01 5.978505015373229980e-01 -1.492827013134956360e-02
-3.234302103519439697e-01 -1.380622833967208862e-01 -5.436764955520629883e-01 4.488388001918792725e-01 -2.240475863218307495e-01 3.936085700988769531e-01 -3.921056091785430908e-01 -1.428968757390975952e-01
1.634577810764312744e-01 1.015480160713195801e-01 -4.914377331733703613e-01 -6.112485527992248535e-01 -2.303175479173660278e-01 4.439883530139923096e-01 -2.239625900983810425e-01 2.179517596960067749e-01
-8.663301169872283936e-02 -6.353447586297988892e-02 -4.672651886940002441e-01 -9.794171899557113647e-02 2.783513255417346954e-02 5.458784103393554688e-01 8.309742063283920288e-02 -6.744370460510253906e-01
-3.200936615467071533e-01 5.006720125675201416e-02 -5.942719057202339172e-02 3.704808652400970459e-01 -2.907515466213226318e-01 8.078492879867553711e-01 -4.197660833597183228e-02 -1.238009482622146606e-01
1.362389773130416870e-01 -4.391221404075622559e-01 -6.716222167015075684e-01 1.023522093892097473e-01 -1.692133247852325439e-01 4.618534445762634277e-01 1.891524344682693481e-02 2.911336719989776611e-01
2.524243481457233429e-02 -3.646789789199829102e-01 -8.440886735916137695e-01 -2.410441637039184570e-01 -1.512174159288406372e-01 2.651537358760833740e-01 5.109694227576255798e-02 2.374807518208399415e-04
-2.241131663322448730e-02 -3.381637930870056152e-01 -6.241482496261596680e-01 2.025442123413085938e-01 4.152844250202178955e-01 4.875375330448150635e-01 -9.593594074249267578e-02 -1.876170337200164795e-01
-7.601661980152130127e-02 4.830534160137176514e-01 -3.762750625610351562e-01 -3.511660695075988770e-01 9.376294910907745361e-02 6.130051612854003906e-01 3.265261054039001465e-01 -6.924039870500564575e-02
-4.069110453128814697e-01 -4.392614066600799561e-01 -1.282470077276229858e-01 -5.400298833847045898e-01 -1.583314985036849976e-01 2.669320702552795410e-01 -3.527601249516010284e-03 4.868872761726379395e-01
-2.736551761627197266e-01 5.943700671195983887e-01 -2.995471283793449402e-02 -1.306850761175155640e-01 -4.855766519904136658e-02 6.242883205413818359e-01 -3.212801516056060791e-01 -2.419634908437728882e-01
-2.050933241844177246e-01 1.800081133842468262e-01 -3.796583414077758789e-01 -4.697864353656768799e-01 -3.802500665187835693e-01 3.853591978549957275e-01 4.691667258739471436e-01 -2.179104685783386230e-01
-2.806374728679656982e-01 4.644536878913640976e-03 -3.240253329277038574e-01 -4.651477336883544922e-01 3.372755646705627441e-01 3.298515379428863525e-01 -4.676348567008972168e-01 3.982799649238586426e-01
-4.588125944137573242e-01 1.188805908896028996e-03 -2.899850904941558838e-01 -1.121003925800323486e-01 6.722297072410583496e-01 3.368985354900360107e-01 -3.299216628074645996e-01 1.363457441329956055e-01
-3.739454448223114014e-01 -3.362663090229034424e-01 -1.903956532478332520e-01 -5.891125798225402832e-01 1.142088472843170166e-01 3.067750632762908936e-01 -7.896233350038528442e-02 5.003958940505981445e-01
-7.360411882400512695e-01 -1.443662643432617188e-01 -3.841521739959716797e-01 -2.728605270385742188e-01 1.505327671766281128e-01 2.340642362833023071e-02 -3.097558617591857910e-01 -3.101925551891326904e-01
-7.546918988227844238e-01 3.177446080371737480e-03 -4.643501639366149902e-01 -1.571558043360710144e-02 1.216379031538963318e-01 2.822898328304290771e-02 -3.150597512722015381e-01 -3.157636225223541260e-01
-6.103446483612060547e-01 -2.038878649473190308e-01 -2.660639286041259766e-01 -3.344060182571411133e-01 3.587777614593505859e-01 1.398037672042846680e-01 -3.231951296329498291e-01 -3.880338370800018311e-01
-3.637127578258514404e-01 1.908127516508102417e-01 -3.264924511313438416e-02 -5.363504886627197266e-01 1.424565166234970093e-01 4.258944094181060791e-01 5.838518142700195312e-01 -1.730978605337440968e-03
-1.715308427810668945e-01 -2.126924395561218262e-01 -5.411488413810729980e-01 3.112296462059020996e-01 -3.582147657871246338e-01 4.951933622360229492e-01 -3.596504628658294678e-01 -1.809708178043365479e-01
-2.559119760990142822e-01 -1.017934605479240417e-01 -4.240481257438659668e-01 -2.601162493228912354e-01 -1.750917546451091766e-02 3.857794702053070068e-01 5.577311292290687561e-02 -7.241732478141784668e-01
-7.916575670242309570e-01 -1.029029637575149536e-01 -5.854888558387756348e-01 -1.013991832733154297e-01 1.282322406768798828e-02 -3.683814033865928650e-02 8.711365610361099243e-02 -2.236670255661010742e-02
-6.434197425842285156e-01 4.800554811954498291e-01 -2.059269696474075317e-02 4.907939117401838303e-03 1.053702831268310547e-01 4.463472962379455566e-01 -3.484826385974884033e-01 -1.527761369943618774e-01
-6.976516842842102051e-01 3.242054209113121033e-02 -2.863041758537292480e-01 -3.545508086681365967e-01 6.947524100542068481e-02 1.126534119248390198e-01 -1.233331561088562012e-01 -5.213693976402282715e-01
1.647164672613143921e-01 1.254190802574157715e-01 -7.136044502258300781e-01 -9.971716254949569702e-02 3.815114200115203857e-01 5.352057218551635742e-01 5.348519608378410339e-02 -5.574226006865501404e-02
3.047845363616943359e-01 7.822343707084655762e-02 -6.583521962165832520e-01 -5.405699834227561951e-02 3.423224985599517822e-01 5.803796052932739258e-01 -7.898283004760742188e-02 -6.613757461309432983e-02
-3.755525350570678711e-01 5.691293478012084961e-01 -4.532849788665771484e-02 -2.738131023943424225e-02 -1.424962580204010010e-01 5.612044334411621094e-01 -4.183578491210937500e-01 -1.482188105583190918e-01
-2.678206861019134521e-01 -2.563521862030029297e-01 -9.501385688781738281e-02 2.122943103313446045e-01 -3.597351014614105225e-01 7.917324900627136230e-01 -7.645716518163681030e-02 -2.153230458498001099e-01
-4.865784049034118652e-01 6.446368694305419922e-01 -4.880517423152923584e-01 2.305629290640354156e-02 1.600845903158187866e-01 1.174740716814994812e-01 -1.406232863664627075e-01 2.230618298053741455e-01
-4.836200475692749023e-01 -3.492949306964874268e-01 -1.495171040296554565e-01 -2.764425277709960938e-01 4.064988717436790466e-02 3.634752631187438965e-01 2.475981228053569794e-02 6.410530805587768555e-01
-4.363470077514648438e-01 6.645711511373519897e-02 -3.533662855625152588e-01 1.398250758647918701e-01 1.010615751147270203e-01 4.333575367927551270e-01 6.510569453239440918e-01 1.971764415502548218e-01
-4.236141741275787354e-01 4.037093222141265869e-01 -1.823301240801811218e-02 -1.659953445196151733e-01 -3.444917798042297363e-01 5.355963110923767090e-01 -2.626267671585083008e-01 -3.939191401004791260e-01
5.065426230430603027e-03 4.210070371627807617e-01 -3.549486398696899414e-01 6.055439263582229614e-02 -1.368233561515808105e-01 7.059766054153442383e-01 3.212433755397796631e-01 -2.697245180606842041e-01
-4.359002113342285156e-01 -9.758083522319793701e-02 -5.164685249328613281e-01 -4.782321397215127945e-03 6.085268259048461914e-01 2.721858620643615723e-01 -2.988168001174926758e-01 4.989619366824626923e-03
-1.850449740886688232e-01 6.502647995948791504e-01 -5.890462994575500488e-01 -7.541368901729583740e-02 3.242419064044952393e-01 2.384757995605468750e-01 4.763884842395782471e-02 1.611777245998382568e-01
-2.879139482975006104e-01 8.944950997829437256e-02 4.794605821371078491e-02 2.182672619819641113e-01 9.528634697198867798e-02 7.855129837989807129e-01 -3.968745768070220947e-01 -2.748553454875946045e-01
-4.534421265125274658e-01 2.189915329217910767e-01 -2.172815948724746704e-01 -3.621168136596679688e-01 -1.667072027921676636e-01 2.842022776603698730e-01 -2.359199225902557373e-01 -6.355097293853759766e-01
-2.531190216541290283e-01 1.950903236865997314e-01 -4.522781968116760254e-01 -3.214913904666900635e-01 6.133418679237365723e-01 3.273621201515197754e-01 -1.865655183792114258e-01 2.679507136344909668e-01
-8.015085011720657349e-02 7.047979626804590225e-03 -6.436647176742553711e-01 -4.186142683029174805e-01 -2.818353176116943359e-01 2.858744263648986816e-01 2.141321450471878052e-01 4.438196718692779541e-01
1.886133849620819092e-02 3.904165327548980713e-01 -1.098136678338050842e-01 1.103971451520919800e-01 -7.953506708145141602e-02 8.624354600906372070e-01 2.577727735042572021e-01 -8.003151416778564453e-02
-2.911302447319030762e-01 -3.887342810630798340e-01 -7.220758795738220215e-01 -3.403194546699523926e-01 1.869014799594879150e-01 1.562595367431640625e-01 -1.250156313180923462e-01 -2.279033958911895752e-01
8.367141336202621460e-02 -4.680850505828857422e-01 -7.447193264961242676e-01 -1.965421289205551147e-01 -2.079214341938495636e-02 3.304811716079711914e-01 -2.451193928718566895e-01 -1.045288518071174622e-01
-1.521594077348709106e-01 1.095720008015632629e-01 -5.700789093971252441e-01 -1.251472383737564087e-01 3.453446328639984131e-01 3.773646354675292969e-01 -5.164232254028320312e-01 3.095642626285552979e-01
-5.244380235671997070e-01 -2.924236059188842773e-01 -2.182883918285369873e-01 -4.355394840240478516e-01 3.896543681621551514e-01 2.231536656618118286e-01 -3.875705897808074951e-01 -2.242088168859481812e-01
2.383541017770767212e-01 1.293721646070480347e-01 -7.193910479545593262e-01 -3.179830610752105713e-01 2.047582715749740601e-01 4.274794459342956543e-01 -4.818804934620857239e-02 -2.843007147312164307e-01
-3.840930461883544922e-01 3.930924087762832642e-02 7.856071740388870239e-02 2.296008318662643433e-01 -1.992106437683105469e-01 8.529995083808898926e-01 9.802787005901336670e-02 1.230304613709449768e-01
-4.836318194866180420e-01 1.102752611041069031e-01 -3.664801418781280518e-01 -4.523687958717346191e-01 5.033774971961975098e-01 1.538362950086593628e-01 -3.016906678676605225e-01 -2.166166454553604126e-01
-2.782878279685974121e-01 -2.164003700017929077e-01 -2.013020962476730347e-01 3.340920805931091309e-01 -3.786333799362182617e-01 7.358879446983337402e-01 -1.810158193111419678e-01 -7.697861641645431519e-02
-5.804347991943359375e-01 -8.392816036939620972e-02 1.286859512329101562e-01 3.179124295711517334e-01 9.327678382396697998e-02 6.350945830345153809e-01 -3.552373647689819336e-01 -1.356330420821905136e-02
3.273199312388896942e-03 -5.112620815634727478e-02 -7.536487579345703125e-01 -5.728752017021179199e-01 -7.993806898593902588e-02 2.566782534122467041e-01 -4.434390924870967865e-03 1.700283139944076538e-01
2.159141153097152710e-01 -1.404138356447219849e-01 -6.108579039573669434e-01 -4.200928807258605957e-01 -3.189615905284881592e-02 4.438295364379882812e-01 -4.310631752014160156e-01 1.490170229226350784e-02
-9.153167903423309326e-02 -4.480504691600799561e-01 -7.778468728065490723e-01 -1.842453479766845703e-01 -2.216476649045944214e-01 2.423806637525558472e-01 -7.613641023635864258e-02 1.954680681228637695e-01
-2.158329784870147705e-01 -9.969394654035568237e-02 -3.301927447319030762e-01 2.077601701021194458e-01 8.845368027687072754e-02 5.983832478523254395e-01 6.378218531608581543e-01 1.363179087638854980e-01
-3.988541662693023682e-01 1.684871613979339600e-01 -1.968949660658836365e-02 -4.020428657531738281e-01 6.133322790265083313e-02 5.442790389060974121e-01 2.503980696201324463e-01 -5.364705920219421387e-01
2.665199637413024902e-01 -3.466583788394927979e-01 -4.792872667312622070e-01 -1.007395759224891663e-01 -1.671219170093536377e-01 6.885516047477722168e-01 -8.706090971827507019e-03 -2.584986984729766846e-01
-1.627559587359428406e-02 -3.442751765251159668e-01 -6.386975049972534180e-01 -2.778482735157012939e-01 4.507699608802795410e-01 4.255976676940917969e-01 1.018603071570396423e-01 -3.705514967441558838e-02
-5.607608556747436523e-01 -2.133262455463409424e-01 -6.678417921066284180e-01 -3.617703169584274292e-02 9.291354566812515259e-02 8.054037392139434814e-02 1.120253130793571472e-01 -4.062615036964416504e-01
1.861486881971359253e-01 -1.464497447013854980e-01 -4.764573276042938232e-01 -5.303490757942199707e-01 1.401618570089340210e-01 5.749963521957397461e-01 2.921448349952697754e-01 2.114877803251147270e-03
-4.014087021350860596e-01 1.288341581821441650e-01 -6.695787906646728516e-01 -3.081653416156768799e-01 -1.353444159030914307e-01 1.199141219258308411e-01 -1.019952893257141113e-01 -4.856652021408081055e-01
-5.856366157531738281e-01 5.225242376327514648e-01 -7.080607116222381592e-02 -1.645785197615623474e-02 2.001936584711074829e-01 4.421883225440979004e-01 -3.704951703548431396e-01 -7.641260325908660889e-02
-2.367130219936370850e-01 -2.465465813875198364e-01 -6.371406465768814087e-02 3.017736077308654785e-01 -2.972620129585266113e-01 8.237605094909667969e-01 -8.914061821997165680e-03 -1.450157910585403442e-01
2.137912362813949585e-01 1.573006659746170044e-01 -5.488404035568237305e-01 -5.977035164833068848e-01 -1.987749487161636353e-01 4.445131421089172363e-01 -1.397460699081420898e-01 1.201753318309783936e-01
1.739548891782760620e-01 -1.984364241361618042e-01 -8.410063385963439941e-01 -3.247440233826637268e-02 -1.764093898236751556e-02 4.003420174121856689e-01 4.187974706292152405e-02 2.442902177572250366e-01
-4.577037394046783447e-01 1.845692545175552368e-01 -4.306035935878753662e-01 -7.444693446159362793e-01 -7.852751761674880981e-02 8.255352824926376343e-02 1.625473424792289734e-02 -5.951154604554176331e-02
2.351470291614532471e-01 -1.858002245426177979e-01 -7.373872995376586914e-01 -2.225041687488555908e-01 1.600719690322875977e-01 4.693894982337951660e-01 -2.930922433733940125e-02 -2.648159265518188477e-01
-1.824975311756134033e-01 1.900404393672943115e-01 -6.286363601684570312e-01 -2.936096489429473877e-01 -2.393354922533035278e-01 2.586090266704559326e-01 1.287205219268798828e-01 5.553916096687316895e-01
-2.835686802864074707e-01 2.929438054561614990e-01 -5.503101348876953125e-01 -4.828208088874816895e-01 1.036734431982040405e-01 2.269920557737350464e-01 -1.694439053535461426e-01 4.547867476940155029e-01
1.062909979373216629e-02 -4.864169955253601074e-01 -5.411490201950073242e-01 -1.311198920011520386e-01 1.037680134177207947e-01 4.737675786018371582e-01 -4.197818636894226074e-01 2.044763416051864624e-01
-1.994808763265609741e-01 -6.359874457120895386e-02 -4.680573940277099609e-01 -7.167350053787231445e-01 1.574281603097915649e-01 2.782413661479949951e-01 -2.489999532699584961e-01 2.432545125484466553e-01
-3.622774481773376465e-01 -3.477162420749664307e-01 -1.494727879762649536e-01 2.183040231466293335e-01 -4.140298068523406982e-01 6.343907713890075684e-01 -3.065517544746398926e-01 -1.000173911452293396e-01
-4.089340269565582275e-01 1.626875549554824829e-01 -4.433293640613555908e-01 -2.840905264019966125e-02 3.150513768196105957e-01 3.616940379142761230e-01 6.121219992637634277e-01 6.468565016984939575e-02
-7.785999774932861328e-01 -2.124930918216705322e-01 -5.201627612113952637e-01 -1.446330100297927856e-01 -5.813529342412948608e-02 -4.229591414332389832e-02 -2.056545317173004150e-01 -9.837860614061355591e-02
-7.805704474449157715e-01 -7.455012947320938110e-02 -5.434304475784301758e-01 1.728972792625427246e-01 1.659318357706069946e-01 7.646981626749038696e-02 -9.111066907644271851e-02 -1.351287364959716797e-01
3.992448747158050537e-02 -3.059033453464508057e-01 -1.238402873277664185e-01 -6.730864644050598145e-01 -2.979067564010620117e-01 5.165346264839172363e-01 -2.400424033403396606e-01 -1.525472253561019897e-01
-5.823796987533569336e-01 -3.251269459724426270e-01 -1.783139854669570923e-01 -4.146069586277008057e-01 5.433415621519088745e-02 2.478647977113723755e-01 1.264393478631973267e-01 5.206297039985656738e-01
-3.405420184135437012e-01 2.741047143936157227e-01 -6.277996301651000977e-01 -5.381008982658386230e-01 -3.085931837558746338e-01 7.769297342747449875e-03 -1.597434654831886292e-02 -1.722430884838104248e-01
2.979725413024425507e-02 -1.764202862977981567e-01 -7.419908046722412109e-01 -5.269587039947509766e-01 1.428135205060243607e-02 3.340468704700469971e-01 9.960400313138961792e-02 -1.343126446008682251e-01
-1.544341444969177246e-03 -7.864651829004287720e-02 -5.921764969825744629e-01 -6.077541112899780273e-01 -2.263666093349456787e-01 3.209596276283264160e-01 3.433701992034912109e-01 -4.017839580774307251e-02
-6.653951853513717651e-02 -1.367192715406417847e-01 -1.443090438842773438e-01 -2.974677458405494690e-02 -4.155990183353424072e-01 7.499620914459228516e-01 9.987737238407135010e-02 -4.582895338535308838e-01
-6.636281013488769531e-01 -9.657359123229980469e-02 -6.408734917640686035e-01 -2.755527496337890625e-01 1.311667729169130325e-03 6.492649763822555542e-02 4.912658035755157471e-02 -2.387312352657318115e-01
3.356947898864746094e-01 -2.549580931663513184e-01 -1.761762052774429321e-01 -2.230407893657684326e-01 -5.397928878664970398e-02 8.213741183280944824e-01 -1.999104470014572144e-01 1.548765599727630615e-01
-1.248772889375686646e-01 3.189433813095092773e-01 -2.935165464878082275e-01 -3.289381861686706543e-01 -7.992344908416271210e-04 4.354060590267181396e-01 -3.237119317054748535e-01 6.276622414588928223e-01
-3.818520307540893555e-01 2.610040307044982910e-01 -6.517886370420455933e-02 5.643471702933311462e-02 -4.594626426696777344e-01 7.113237977027893066e-01 -2.080658674240112305e-01 1.351074427366256714e-01
-4.392508566379547119e-01 5.851892232894897461e-01 -3.336775600910186768e-01 6.802145391702651978e-02 1.588376164436340332e-01 4.330444037914276123e-01 3.455741703510284424e-02 -3.670063614845275879e-01
-1.454332172870635986e-01 4.503771662712097168e-01 -4.390968978404998779e-01 4.454964771866798401e-02 5.223536118865013123e-02 5.957309007644653320e-01 3.400828242301940918e-01 -3.285402059555053711e-01
-2.744523286819458008e-01 3.763241767883300781e-01 -5.421957969665527344e-01 5.202892050147056580e-02 3.618335425853729248e-01 2.158191949129104614e-01 -5.538588166236877441e-01 4.595543071627616882e-02
-3.332602083683013916e-01 3.008601367473602295e-01 -6.767149567604064941e-01 -4.644058942794799805e-01 -2.892674207687377930e-01 3.787584975361824036e-02 -1.895595937967300415e-01 -6.133263930678367615e-02
-2.116608247160911560e-02 8.655425906181335449e-02 -5.060704946517944336e-01 -6.284550428390502930e-01 2.313826680183410645e-01 4.000524580478668213e-01 -2.914385199546813965e-01 2.061094790697097778e-01
-7.953882813453674316e-01 -2.005634307861328125e-01 -4.619321525096893311e-01 -2.158157676458358765e-01 6.625922024250030518e-02 6.506217177957296371e-03 2.171492874622344971e-01 1.248505935072898865e-01
-2.574939429759979248e-01 -5.038958624936640263e-04 -3.173619210720062256e-01 4.474370181560516357e-01 -1.927201300859451294e-01 6.519440412521362305e-01 -3.839606046676635742e-01 -1.522505134344100952e-01
-7.172676324844360352e-01 1.476087868213653564e-01 -6.028108000755310059e-01 -2.176604121923446655e-01 7.255169004201889038e-02 -3.019680734723806381e-03 -1.809837669134140015e-01 1.222863495349884033e-01
2.019045650959014893e-01 -1.556714624166488647e-01 -4.942755103111267090e-01 1.295005977153778076e-01 5.387230217456817627e-02 7.132432460784912109e-01 1.353394389152526855e-01 -3.794565796852111816e-01
-8.588423132896423340e-01 -3.408776521682739258e-01 -3.223387300968170166e-01 -1.528896391391754150e-01 1.520998496562242508e-02 1.779169030487537384e-02 9.508945047855377197e-02 9.656581282615661621e-02
-5.469829440116882324e-01 -1.590181291103363037e-01 -5.075169205665588379e-01 3.773514032363891602e-01 -3.039948940277099609e-01 2.289784252643585205e-01 -3.543885350227355957e-01 -7.155495882034301758e-02
-8.859436959028244019e-02 -8.640948683023452759e-02 -4.442297518253326416e-01 3.229899406433105469e-01 -3.747693896293640137e-01 6.214330792427062988e-01 -3.392721414566040039e-01 -2.031873464584350586e-01
-1.196491196751594543e-01 -1.636225134134292603e-01 -4.899272024631500244e-01 -3.345465958118438721e-01 -2.549317479133605957e-01 3.992117941379547119e-01 2.582116723060607910e-01 5.620750188827514648e-01
-3.028990924358367920e-01 -2.195085734128952026e-01 -4.559541940689086914e-01 -6.517043113708496094e-01 1.082956343889236450e-01 1.793366372585296631e-01 -3.474411666393280029e-01 2.506996989250183105e-01
-1.786967515945434570e-01 -2.072929292917251587e-01 7.118937373161315918e-02 -6.009383201599121094e-01 -1.807431727647781372e-01 5.930677056312561035e-01 3.029257059097290039e-01 -2.876472175121307373e-01
-6.502919644117355347e-02 -1.834310442209243774e-01 -6.555398702621459961e-01 -6.136553287506103516e-01 2.157803773880004883e-01 2.969521582126617432e-01 1.217655614018440247e-01 7.905892282724380493e-02
-5.734580159187316895e-01 4.203791916370391846e-01 -7.258721441030502319e-02 2.112321257591247559e-01 -7.683970779180526733e-02 5.751753449440002441e-01 -2.329342067241668701e-01 -2.314082086086273193e-01
-8.009633421897888184e-01 -8.794880658388137817e-02 -3.226047456264495850e-01 9.963528811931610107e-02 3.108216524124145508e-01 1.517244130373001099e-01 7.616766542196273804e-02 3.336010873317718506e-01
6.190039217472076416e-02 2.718778550624847412e-01 -5.957323312759399414e-01 9.839046746492385864e-02 5.794636905193328857e-02 6.294539570808410645e-01 1.611188203096389771e-01 -3.635159134864807129e-01
5.068479105830192566e-02 2.818238437175750732e-01 -4.959725439548492432e-01 -4.108626842498779297e-01 1.626033484935760498e-01 5.520331263542175293e-01 -3.156078457832336426e-01 2.691112458705902100e-01
-5.204308032989501953e-01 -3.316715359687805176e-02 -2.636493146419525146e-01 1.859563738107681274e-01 4.158216416835784912e-01 4.234340190887451172e-01 4.602207839488983154e-01 2.448547631502151489e-01
-4.545997381210327148e-01 1.760462224483489990e-01 -4.565181210637092590e-02 5.666117742657661438e-02 -2.136528789997100830e-01 8.043712973594665527e-01 3.177566453814506531e-02 2.517574429512023926e-01
8.631965517997741699e-02 3.389853239059448242e-01 -5.498939752578735352e-01 -3.369811922311782837e-02 -1.865111850202083588e-02 6.143767833709716797e-01 2.521632015705108643e-01 -3.643156588077545166e-01
-3.361951708793640137e-01 -2.229919657111167908e-02 -2.618196047842502594e-02 2.090082019567489624e-01 -1.984059214591979980e-01 7.097814679145812988e-01 -5.041591525077819824e-01 -2.115999162197113037e-01
-3.743700683116912842e-01 -3.034013211727142334e-01 -3.897012770175933838e-01 -2.469598948955535889e-01 6.419420242309570312e-01 3.404845893383026123e-01 -1.269178092479705811e-01 -1.039760634303092957e-01
1.796964406967163086e-01 1.370651125907897949e-01 -5.198976397514343262e-01 -2.151863276958465576e-01 2.809906303882598877e-01 6.378597617149353027e-01 3.315397202968597412e-01 -1.912702023983001709e-01
-1.723394691944122314e-01 5.323533415794372559e-01 -5.845484137535095215e-01 7.376708835363388062e-02 3.834912180900573730e-01 3.117531538009643555e-01 -1.762562692165374756e-01 2.538480758666992188e-01
-6.738649606704711914e-01 -4.833616614341735840e-01 -4.553744196891784668e-01 -1.741073653101921082e-02 8.719114959239959717e-02 1.290923357009887695e-01 2.031951844692230225e-01 -1.975934654474258423e-01
-3.729625344276428223e-01 3.865588903427124023e-01 -1.856492310762405396e-01 -1.498965779319405556e-03 4.267196729779243469e-02 6.115282177925109863e-01 5.384235382080078125e-01 -1.063747629523277283e-01
-1.339678913354873657e-01 -1.358015388250350952e-01 -5.741953849792480469e-01 -7.355946898460388184e-01 7.528327405452728271e-02 2.147313654422760010e-01 1.658404171466827393e-01 1.163215339183807373e-01
-1.796694695949554443e-01 -2.868152260780334473e-01 -1.744018048048019409e-01 -4.685622155666351318e-01 1.936517097055912018e-02 5.016900300979614258e-01 -1.792073100805282593e-01 5.927107930183410645e-01
-5.280480906367301941e-02 -1.808201968669891357e-01 -6.762452721595764160e-01 -5.285871028900146484e-01 5.317626986652612686e-03 3.157390952110290527e-01 2.758701145648956299e-01 -2.279909253120422363e-01
-5.040539503097534180e-01 -1.491769552230834961e-01 -4.693995118141174316e-01 -2.315628230571746826e-01 -2.636885046958923340e-01 1.076423376798629761e-01 6.069244742393493652e-01 -1.557449530810117722e-02
1.273607611656188965e-01 3.764939308166503906e-01 -6.435360908508300781e-01 7.008942216634750366e-02 -3.706461191177368164e-02 5.592395663261413574e-01 1.101939603686332703e-01 -3.109899163246154785e-01
-3.205946683883666992e-01 -4.258989915251731873e-02 -8.910126239061355591e-02 1.749973595142364502e-01 -2.667758166790008545e-01 6.701033711433410645e-01 -5.400886535644531250e-01 -2.119872272014617920e-01
-2.847701311111450195e-01 2.988966107368469238e-01 -8.438038080930709839e-02 -3.304272145032882690e-02 3.665724694728851318e-01 6.083850860595703125e-01 -4.565371274948120117e-01 -3.292737007141113281e-01
1.349169313907623291e-01 2.880427837371826172e-01 -6.607069373130798340e-01 -5.924006178975105286e-02 2.072913795709609985e-01 5.560724735260009766e-01 2.052852511405944824e-01 -2.538845539093017578e-01
-4.626826047897338867e-01 1.333924978971481323e-01 -3.653766512870788574e-01 -5.086932182312011719e-01 4.988168478012084961e-01 1.363286226987838745e-01 -3.292502164840698242e-01 -7.280850782990455627e-03
-3.451585173606872559e-01 -4.548006057739257812e-01 -2.097767740488052368e-01 -4.572624862194061279e-01 -3.041620552539825439e-01 2.726722359657287598e-01 1.915997117757797241e-01 4.662098586559295654e-01
-4.193224608898162842e-01 3.490434288978576660e-01 -5.059249997138977051e-01 -6.398112773895263672e-01 -1.114154681563377380e-01 1.024098396301269531e-01 -9.032992646098136902e-03 -1.184740290045738220e-01
-6.412001848220825195e-01 -3.649697005748748779e-01 -5.500535368919372559e-01 -1.913730204105377197e-01 1.620415598154067993e-01 6.949173659086227417e-02 3.165056556463241577e-02 -2.904972732067108154e-01
-5.587427318096160889e-02 -2.687985599040985107e-01 -7.752038836479187012e-01 -7.676450163125991821e-02 -1.835725605487823486e-01 3.031385540962219238e-01 5.276535451412200928e-02 4.352187216281890869e-01
-2.565519809722900391e-01 5.184542536735534668e-01 -6.502165198326110840e-01 8.735646307468414307e-02 2.030694484710693359e-01 1.783879250288009644e-01 -3.965614140033721924e-01 6.821516156196594238e-02
-1.894996762275695801e-01 -5.315927863121032715e-01 -6.443569064140319824e-01 -4.189450144767761230e-01 1.429733932018280029e-01 1.985699832439422607e-01 -1.672884225845336914e-01 5.414389446377754211e-02
-6.579708456993103027e-01 1.451717466115951538e-01 -4.402311742305755615e-01 -7.765961438417434692e-02 4.144670963287353516e-01 1.611521542072296143e-01 -1.717951297760009766e-01 -3.448165655136108398e-01
-4.181887507438659668e-01 -8.118171244859695435e-02 -6.117429137229919434e-01 -3.662761747837066650e-01 5.321427807211875916e-02 1.483107060194015503e-01 1.789054274559020996e-01 5.032942295074462891e-01
-3.609051704406738281e-01 -8.007084578275680542e-02 -4.873836636543273926e-01 -1.630721837282180786e-01 6.362070441246032715e-01 3.140806853771209717e-01 -2.198261618614196777e-01 2.178786844015121460e-01
9.424731135368347168e-02 2.293913997709751129e-02 -7.457104325294494629e-01 9.779369831085205078e-02 4.071289598941802979e-01 4.577835500240325928e-01 1.507532745599746704e-01 -1.640039235353469849e-01
1.118701621890068054e-01 2.554680779576301575e-02 -6.771154999732971191e-01 -4.210141897201538086e-01 -3.483315184712409973e-02 4.513209462165832520e-01 7.140522450208663940e-02 3.756214380264282227e-01
-3.125070333480834961e-01 -1.825642585754394531e-01 -4.448087811470031738e-01 -1.449215710163116455e-01 2.236304581165313721e-01 3.671316802501678467e-01 -2.344242855906486511e-02 -6.817672848701477051e-01
-4.757975935935974121e-01 -5.294919013977050781e-01 -3.871916830539703369e-01 -4.870146885514259338e-02 4.148542881011962891e-01 3.006584644317626953e-01 -1.427433490753173828e-01 -2.410196661949157715e-01
-1.352209448814392090e-01 -4.283514916896820068e-01 -6.796875000000000000e-01 -4.479381740093231201e-01 2.040600478649139404e-01 2.558506131172180176e-01 -1.631799489259719849e-01 4.334870353341102600e-02
-6.297418475151062012e-01 1.870270520448684692e-01 -6.167768239974975586e-01 -3.595381677150726318e-01 -6.541310995817184448e-02 -1.156986318528652191e-02 9.652718901634216309e-02 -2.122137546539306641e-01
1.258878502994775772e-02 6.778763234615325928e-02 -6.134731769561767578e-01 -1.471696943044662476e-01 2.768398523330688477e-01 7.112066149711608887e-01 1.049404665827751160e-01 -6.140391156077384949e-02
-4.073162972927093506e-01 2.606818452477455139e-02 -4.720901548862457275e-01 3.943602740764617920e-01 -3.024666011333465576e-01 3.346834480762481689e-01 -4.980327785015106201e-01 -5.906863883137702942e-02
-4.037849307060241699e-01 -3.900184631347656250e-01 -5.409191250801086426e-01 -5.538198947906494141e-01 1.218705028295516968e-01 1.557877361774444580e-01 -1.378971785306930542e-01 1.655161082744598389e-01
-3.675200641155242920e-01 4.545184075832366943e-01 9.116085618734359741e-02 -7.405918836593627930e-02 3.584916144609451294e-02 6.214008331298828125e-01 -5.067159533500671387e-01 1.901985332369804382e-02
-1.874117255210876465e-01 -2.683672904968261719e-01 -3.620575964450836182e-01 -5.202838182449340820e-01 1.517324242740869522e-02 4.385460019111633301e-01 1.953067630529403687e-02 5.460225343704223633e-01
1.748665794730186462e-02 -9.911278635263442993e-02 -6.548483371734619141e-01 -2.961885929107666016e-01 -4.054057300090789795e-01 3.614888489246368408e-01 3.656299114227294922e-01 2.111954540014266968e-01
-6.879107356071472168e-01 -1.955981850624084473e-01 -5.480870008468627930e-01 4.812232218682765961e-03 1.599737852811813354e-01 3.000067546963691711e-02 -3.794688880443572998e-01 1.326999813318252563e-01
-2.375442162156105042e-02 7.058072835206985474e-02 -5.624375939369201660e-01 -5.202397704124450684e-01 -1.855744272470474243e-01 3.476470708847045898e-01 9.292358905076980591e-02 4.934949278831481934e-01
-4.554810822010040283e-01 -1.608802825212478638e-01 -3.618765175342559814e-01 -4.458777308464050293e-01 1.358805745840072632e-01 2.549034655094146729e-01 -5.928500294685363770e-01 4.452503472566604614e-02
-1.648001670837402344e-01 5.034908652305603027e-01 -6.576793193817138672e-01 5.981933325529098511e-02 3.875822126865386963e-01 3.414977788925170898e-01 -3.977276757359504700e-02 -1.216337680816650391e-01
-4.539390802383422852e-01 6.776530146598815918e-01 -4.398704767227172852e-01 3.106908686459064484e-02 1.802166849374771118e-01 1.067247837781906128e-01 -3.103809356689453125e-01 8.358815684914588928e-03
3.629585802555084229e-01 -3.536504507064819336e-01 -4.903120994567871094e-01 -4.477471858263015747e-02 -6.460966169834136963e-02 7.029048204421997070e-01 -8.040507324039936066e-03 -4.967354610562324524e-02
-4.240892231464385986e-01 -1.280207186937332153e-01 -1.769983917474746704e-01 4.175814092159271240e-01 -2.932393252849578857e-01 6.718164086341857910e-01 2.149131149053573608e-01 -1.205898448824882507e-01
-9.334684908390045166e-02 1.341647952795028687e-01 -2.647690474987030029e-01 -5.158269405364990234e-01 -1.384133100509643555e-01 4.633679687976837158e-01 -1.742223203182220459e-01 -6.106426119804382324e-01
-6.634813547134399414e-01 9.693657606840133667e-02 -4.546674191951751709e-01 1.296421606093645096e-02 -2.536242008209228516e-01 1.003552153706550598e-01 5.182848572731018066e-01 2.212849445641040802e-02
2.683835802599787712e-03 -4.963449239730834961e-01 -7.708317041397094727e-01 -1.482177227735519409e-01 3.590791672468185425e-02 3.129978179931640625e-01 -1.936821341514587402e-01 2.673670090734958649e-02
-5.675528049468994141e-01 -1.322530955076217651e-01 -7.158836126327514648e-01 -2.337166965007781982e-01 3.828849270939826965e-02 -6.142718251794576645e-03 -2.888009250164031982e-01 9.149065613746643066e-02
-1.919921301305294037e-02 -2.951189689338207245e-02 -5.446949005126953125e-01 -4.725176692008972168e-01 2.023534029722213745e-01 5.376997590065002441e-01 1.180647760629653931e-01 3.671346604824066162e-01
1.645732820034027100e-01 3.134666681289672852e-01 -4.400984942913055420e-01 1.077726185321807861e-01 4.181881844997406006e-01 6.988807916641235352e-01 -2.549949334934353828e-03 7.765612006187438965e-02
7.073713932186365128e-03 1.584120653569698334e-02 -4.909185767173767090e-01 -3.834754526615142822e-01 5.210638046264648438e-01 4.817510545253753662e-01 -2.493594586849212646e-01 2.141795307397842407e-01
-6.610397100448608398e-01 -2.865837812423706055e-01 -4.085171222686767578e-01 1.432899832725524902e-01 2.063572555780410767e-01 2.067691385746002197e-01 4.502650797367095947e-01 -7.350331544876098633e-02
-7.002792358398437500e-01 -6.416784226894378662e-02 -5.698192119598388672e-01 -8.966010063886642456e-02 -2.579443529248237610e-02 1.438660640269517899e-02 -2.046282142400741577e-01 -3.605742156505584717e-01
1.926112473011016846e-01 2.062345594167709351e-01 -3.141149282455444336e-01 1.825760155916213989e-01 3.817387223243713379e-01 7.922667264938354492e-01 1.033556982874870300e-01 6.536439061164855957e-02
-3.624323606491088867e-01 -1.664459705352783203e-01 -1.057124584913253784e-01 1.862453371286392212e-01 -4.059114456176757812e-01 6.416789293289184570e-01 -4.239161908626556396e-01 1.971171796321868896e-01
-7.028164714574813843e-02 1.153756976127624512e-01 -4.068797826766967773e-01 -2.127362042665481567e-01 -4.707173407077789307e-01 4.800702631473541260e-01 4.552299678325653076e-01 -3.341621160507202148e-01
-2.483051121234893799e-01 1.605235189199447632e-01 -4.972686171531677246e-01 -5.551942586898803711e-01 -4.389023184776306152e-01 2.038970440626144409e-01 2.586372196674346924e-01 -2.365537285804748535e-01
-5.353341698646545410e-01 3.952923417091369629e-01 -5.207841396331787109e-01 5.815073475241661072e-02 3.438418209552764893e-01 3.003723919391632080e-01 -1.058062538504600525e-02 -2.720313966274261475e-01
-5.249665975570678711e-01 3.046464622020721436e-01 -5.865395069122314453e-01 -4.319777786731719971e-01 1.886144578456878662e-01 7.536705583333969116e-02 1.013118028640747070e-01 2.223680168390274048e-01
-4.319057166576385498e-01 -5.423828363418579102e-01 -5.964648127555847168e-01 8.038187026977539062e-02 1.185932103544473648e-02 2.255860120058059692e-01 3.089179396629333496e-01 -1.028912067413330078e-01
-5.758699774742126465e-01 -1.589233130216598511e-01 -9.474008530378341675e-02 -3.401310443878173828e-01 1.278404295444488525e-01 3.907278776168823242e-01 -5.005142688751220703e-01 3.145254552364349365e-01
-2.809432446956634521e-01 2.762154638767242432e-01 -5.191851258277893066e-01 -4.692045748233795166e-01 3.816259503364562988e-01 2.304785698652267456e-01 -3.943606615066528320e-01 -2.812207303941249847e-02
-3.521111905574798584e-01 3.209181129932403564e-01 -4.504771530628204346e-01 -2.202287614345550537e-01 -2.377086728811264038e-01 2.269525825977325439e-01 -2.098945975303649902e-01 6.078899502754211426e-01
-4.596596658229827881e-01 -2.154591679573059082e-01 -3.557603657245635986e-01 -4.516659080982208252e-01 4.832646846771240234e-01 2.532111704349517822e-01 -3.366264700889587402e-01 -2.729396522045135498e-02
-5.136674642562866211e-02 1.868685781955718994e-01 -5.061513185501098633e-01 -6.118285059928894043e-01 -1.460114568471908569e-01 3.666319549083709717e-01 4.183507263660430908e-01 -3.409716486930847168e-02
-2.206657975912094116e-01 1.556886881589889526e-01 1.172640547156333923e-01 -6.110721826553344727e-01 -2.089012712240219116e-01 6.331423521041870117e-01 1.682016402482986450e-01 -2.590499520301818848e-01
-7.609698176383972168e-01 2.574017345905303955e-01 -1.640099100768566132e-02 -3.798773139715194702e-02 2.414053678512573242e-01 4.167113304138183594e-01 -1.931054443120956421e-01 -2.893831133842468262e-01
1.659699678421020508e-01 -2.612610757350921631e-01 -7.829942107200622559e-01 2.617568150162696838e-02 5.676723271608352661e-02 4.753333330154418945e-01 -1.557228714227676392e-01 1.923997402191162109e-01
-3.229927718639373779e-01 2.591756284236907959e-01 -4.671777188777923584e-01 -4.840794801712036133e-01 4.147729873657226562e-01 2.626182436943054199e-01 -2.596596181392669678e-01 2.597836256027221680e-01
-4.479205906391143799e-01 -5.846069455146789551e-01 -5.082541108131408691e-01 -3.480063378810882568e-02 3.864314034581184387e-02 2.409794330596923828e-01 3.126356899738311768e-01 -2.018986940383911133e-01
-5.918963551521301270e-01 -3.040708042681217194e-02 -6.669775247573852539e-01 -2.745366096496582031e-01 -6.751689314842224121e-02 2.232641428709030151e-01 -2.331828624010086060e-01 -1.404464244842529297e-01
-7.346130609512329102e-01 -4.040687903761863708e-02 -5.700465440750122070e-01 -1.698897778987884521e-01 -1.531672924757003784e-01 -2.167955413460731506e-02 9.504554420709609985e-02 -2.682006061077117920e-01
-6.825177073478698730e-01 -3.653466999530792236e-01 -4.792524874210357666e-01 1.932085156440734863e-01 1.886708438396453857e-01 1.777614951133728027e-01 2.544878125190734863e-01 -4.146082326769828796e-02
-3.115718662738800049e-01 1.621743291616439819e-01 1.899649971164762974e-03 -4.623165130615234375e-01 -1.726883947849273682e-01 5.848962664604187012e-01 -1.346385776996612549e-01 -5.223309993743896484e-01
-6.084093451499938965e-01 -4.037547111511230469e-01 -5.371112823486328125e-01 1.030343249440193176e-01 2.288789674639701843e-02 1.672774553298950195e-01 3.391976058483123779e-01 -1.554189175367355347e-01
-1.386403590440750122e-01 -3.295152485370635986e-01 -6.023691296577453613e-01 -5.805853605270385742e-01 -3.756738826632499695e-02 2.604428231716156006e-01 -3.155260980129241943e-01 5.892551690340042114e-02
-6.803276538848876953e-01 -3.350122133269906044e-03 -3.475911915302276611e-01 -8.039512671530246735e-03 -2.177362702786922455e-02 9.570666402578353882e-02 -3.685879707336425781e-01 5.203536748886108398e-01
-7.220342159271240234e-01 -5.489405989646911621e-02 -3.835157752037048340e-01 3.084083274006843567e-02 1.810833662748336792e-01 2.515200078487396240e-01 -7.101928442716598511e-02 -4.759415686130523682e-01
-3.551038205623626709e-01 -9.209308028221130371e-02 -1.043072566390037537e-01 -4.126710593700408936e-01 2.789971604943275452e-02 4.613088071346282959e-01 7.650328334420919418e-03 -6.860029101371765137e-01
-8.032622337341308594e-01 9.545962512493133545e-02 -4.659674167633056641e-01 -1.716833859682083130e-01 -7.091086357831954956e-02 -3.049033321440219879e-02 -8.581902086734771729e-02 -2.928031384944915771e-01
7.242494076490402222e-02 -3.912616372108459473e-01 -7.663255333900451660e-01 -2.055969685316085815e-01 -4.523211345076560974e-02 3.756493926048278809e-01 8.741932362318038940e-02 2.476760894060134888e-01
-6.576910018920898438e-01 -2.731661498546600342e-01 -5.628806352615356445e-01 -3.687069416046142578e-01 1.210035309195518494e-01 -2.182317338883876801e-02 -1.363368481397628784e-01 -7.960837334394454956e-02
-1.095725744962692261e-01 6.062106490135192871e-01 -4.380643367767333984e-01 -3.878291696310043335e-02 1.581533104181289673e-01 5.186678767204284668e-01 3.563128113746643066e-01 -7.816768437623977661e-02
-3.938269913196563721e-01 -2.295112907886505127e-01 -3.149089515209197998e-01 -3.026566207408905029e-01 6.888229846954345703e-01 3.477139472961425781e-01 5.633693933486938477e-02 -5.385417863726615906e-02
4.361623898148536682e-02 -2.183041125535964966e-01 -1.150351613759994507e-01 -3.019987642765045166e-01 1.202489286661148071e-01 7.471027374267578125e-01 -1.236465126276016235e-01 5.080295205116271973e-01
-4.364757835865020752e-01 -1.268503814935684204e-01 -2.751606106758117676e-01 -5.898232460021972656e-01 3.197708725929260254e-01 2.131923586130142212e-01 -4.571359753608703613e-01 -1.145233511924743652e-01
-4.196841120719909668e-01 1.323476620018482208e-02 -3.122302293777465820e-01 -5.148451924324035645e-01 4.263132438063621521e-02 2.973350584506988525e-01 5.676803588867187500e-01 -2.205682992935180664e-01
-2.515815794467926025e-01 2.274763733148574829e-01 -3.368179500102996826e-01 -5.314478278160095215e-01 -5.424523949623107910e-01 3.997475206851959229e-01 1.805350035429000854e-01 4.931846261024475098e-02
-5.150647163391113281e-01 4.839389920234680176e-01 -5.274372175335884094e-02 9.992203861474990845e-02 -4.627103358507156372e-02 6.335182785987854004e-01 -2.873326838016510010e-01 -4.121744632720947266e-02
-3.597408160567283630e-02 -3.365612030029296875e-01 -6.227178573608398438e-01 -2.275629341602325439e-01 -4.184664487838745117e-01 3.567079901695251465e-01 1.786322146654129028e-01 3.340747058391571045e-01
-5.048450231552124023e-01 2.080104202032089233e-01 -7.228733301162719727e-01 3.684989735484123230e-02 -3.480273485183715820e-02 7.736039906740188599e-02 -2.305012494325637817e-01 -3.429764807224273682e-01
-6.193480491638183594e-01 -3.856633603572845459e-02 -4.859020411968231201e-01 2.878187969326972961e-02 -1.988370120525360107e-01 1.371497660875320435e-01 5.359075069427490234e-01 -1.801344305276870728e-01
1.678859740495681763e-01 2.366857975721359253e-01 -6.065192222595214844e-01 6.200831755995750427e-02 1.996382027864456177e-01 6.428896188735961914e-01 2.483622282743453979e-01 -1.709899157285690308e-01
-4.870211184024810791e-01 -2.514032423496246338e-01 -4.152221083641052246e-01 -6.017421483993530273e-01 2.599191367626190186e-01 1.590351909399032593e-01 -2.329933196306228638e-01 -1.340434849262237549e-01
6.259688735008239746e-02 2.202005833387374878e-01 -6.804891228675842285e-01 -2.694528400897979736e-01 2.660575211048126221e-01 4.640268683433532715e-01 -1.917430013418197632e-01 2.984129786491394043e-01
-6.969214081764221191e-01 -6.646971404552459717e-02 -4.737616777420043945e-01 -3.945214450359344482e-01 2.220957279205322266e-01 6.265396624803543091e-02 -2.717595100402832031e-01 5.176865682005882263e-02
-2.254066467285156250e-01 1.779715567827224731e-01 -6.233606934547424316e-01 -5.803368091583251953e-01 1.809468567371368408e-01 1.454081833362579346e-01 -3.144824206829071045e-01 1.984038800001144409e-01
-2.270609885454177856e-01 4.398283958435058594e-01 2.202962292358279228e-03 -1.829593181610107422e-01 1.463776230812072754e-01 6.779422163963317871e-01 -4.379404485225677490e-01 -2.206619381904602051e-01
-3.955729901790618896e-01 -3.948144018650054932e-01 -6.738341450691223145e-01 -1.888175308704376221e-01 -1.155201643705368042e-01 1.322097629308700562e-01 -3.917660713195800781e-01 -1.167653650045394897e-01
1.139484941959381104e-01 2.407767474651336670e-01 -4.242162704467773438e-01 6.179354339838027954e-02 1.656499505043029785e-01 7.381768822669982910e-01 1.774601191282272339e-01 -3.760684132575988770e-01
-4.708791971206665039e-01 5.026172101497650146e-02 -2.725004553794860840e-01 -6.155627965927124023e-01 3.075948953628540039e-01 2.444117963314056396e-01 -3.659098446369171143e-01 -1.852853596210479736e-01
-2.205795049667358398e-01 8.302178233861923218e-02 -5.564666986465454102e-01 -5.551043152809143066e-01 1.162551939487457275e-01 3.598439395427703857e-01 4.260338246822357178e-01 -4.634959995746612549e-02
-8.226906061172485352e-01 -2.206487581133842468e-03 -4.783010780811309814e-01 -1.069091036915779114e-01 1.571981310844421387e-01 8.021191507577896118e-02 -6.691932678222656250e-02 2.176017761230468750e-01
-1.898250728845596313e-01 1.247883886098861694e-01 -2.721862196922302246e-01 -3.348921537399291992e-01 -3.863871693611145020e-01 4.193104207515716553e-01 -3.168768882751464844e-01 -5.801973938941955566e-01
-3.170994818210601807e-01 5.700827240943908691e-01 -8.191691339015960693e-02 -3.677367419004440308e-02 3.323048651218414307e-01 6.479423642158508301e-01 1.849040091037750244e-01 -4.411141201853752136e-02
-6.698981523513793945e-01 -8.733016252517700195e-02 -6.083418726921081543e-01 -1.634044945240020752e-01 1.285797804594039917e-01 5.967165902256965637e-02 3.559128046035766602e-01 -7.855099625885486603e-03
-2.679733932018280029e-01 1.029405966401100159e-01 -1.838719546794891357e-01 -6.885974407196044922e-01 3.544577658176422119e-01 3.577994406223297119e-01 -3.405724167823791504e-01 1.999195963144302368e-01
-5.397347807884216309e-01 2.149135172367095947e-01 -5.321580767631530762e-01 -1.934883892536163330e-01 5.094259381294250488e-01 1.299181729555130005e-01 -2.478014975786209106e-01 -6.379190087318420410e-02
-2.067747414112091064e-01 2.298750430345535278e-01 -4.183235764503479004e-01 -2.216945141553878784e-01 -4.464966654777526855e-01 3.752820789813995361e-01 4.945095181465148926e-01 3.090681135654449463e-01
-1.043707691133022308e-02 5.377510935068130493e-02 -5.928787589073181152e-01 -5.245263576507568359e-01 -2.047038227319717407e-01 4.238584339618682861e-01 3.848129808902740479e-01 2.693383023142814636e-02
-5.923534631729125977e-01 2.895770072937011719e-01 1.396897584199905396e-01 -1.330695897340774536e-01 -1.084712743759155273e-01 6.738483309745788574e-01 -2.053924202919006348e-01 -1.414860785007476807e-01
-6.885071992874145508e-01 3.009191155433654785e-01 -1.937836408615112305e-01 -1.567558497190475464e-01 -1.917534470558166504e-01 1.942401230335235596e-01 -3.430388271808624268e-01 -4.255664944648742676e-01
-5.835604667663574219e-01 3.046655356884002686e-01 -4.847527742385864258e-01 2.561573088169097900e-01 3.052347004413604736e-01 2.776599824428558350e-01 2.502724826335906982e-01 -1.820295602083206177e-01
-3.505067825317382812e-01 1.826927959918975830e-01 -9.124442934989929199e-03 2.396411150693893433e-01 -2.674898803234100342e-01 7.750473022460937500e-01 -3.287954628467559814e-01 -7.682315260171890259e-02
-2.457091817632317543e-03 6.454773247241973877e-02 -3.749042153358459473e-01 1.721581071615219116e-01 5.650480464100837708e-02 8.075761198997497559e-01 1.123117059469223022e-01 -3.970518112182617188e-01
-5.570240020751953125e-01 -1.356489807367324829e-01 -5.775661766529083252e-02 6.272955983877182007e-02 3.403454124927520752e-01 6.960757970809936523e-01 5.696842074394226074e-02 -2.458679378032684326e-01
