# Supplementary material for: Where is your field going? A machine learning approach to study the relative motion of the domains of physics
Source: PLoS One. 2020 Jun 18;15(6):e0233997. doi: 10.1371/journal.pone.0233997 (PMC7302634; doi:10.1371/journal.pone.0233997)
Supplement: S19 Data — (ZIP) [file pone.0233997.s019.zip › 18/Pacs4Run_18_VS_500_embeddings1996-2000ED8.txt]

2.209930568933486938e-01 -1.098473221063613892e-01 2.123941779136657715e-01 -3.765083849430084229e-02 -2.718504369258880615e-01 1.742591708898544312e-01 4.778673350811004639e-01 -7.482919096946716309e-01
-5.192658305168151855e-01 1.078924462199211121e-01 3.673567771911621094e-01 -2.072374522686004639e-01 -2.219151109457015991e-01 1.312093883752822876e-01 1.302453875541687012e-01 -6.763119101524353027e-01
5.126440664753317833e-04 4.124426543712615967e-01 3.692950010299682617e-01 -5.196181535720825195e-01 -6.006730720400810242e-02 4.441022276878356934e-01 1.437989622354507446e-01 -4.494397640228271484e-01
1.596622765064239502e-01 4.646642804145812988e-01 6.180958747863769531e-01 1.060762256383895874e-01 -2.711862623691558838e-01 3.069321811199188232e-01 6.503545492887496948e-02 -4.396834671497344971e-01
1.411963999271392822e-01 -5.351086854934692383e-01 5.057571530342102051e-01 1.918604522943496704e-01 -4.065272808074951172e-01 1.649836637079715729e-02 1.354674696922302246e-01 -4.660831987857818604e-01
-2.399797737598419189e-01 -2.560133934020996094e-01 -9.694806486368179321e-02 3.935339152812957764e-01 -2.207273691892623901e-01 -5.107726529240608215e-02 3.318040966987609863e-01 -7.424120306968688965e-01
3.210959136486053467e-01 2.476288825273513794e-01 4.768723249435424805e-01 -1.949932575225830078e-01 -4.500136971473693848e-01 7.822471112012863159e-02 3.335200846195220947e-01 -5.002806186676025391e-01
-2.685054019093513489e-02 -3.052989542484283447e-01 1.366092264652252197e-01 1.358009129762649536e-01 -3.245060741901397705e-01 3.279372751712799072e-01 -3.653158843517303467e-01 -7.229557037353515625e-01
1.085118800401687622e-01 -1.869812011718750000e-01 5.427890419960021973e-01 -6.013798341155052185e-02 -4.662440419197082520e-01 -7.622051239013671875e-02 4.532717466354370117e-01 -4.757921099662780762e-01
4.968312755227088928e-02 1.726238578557968140e-01 4.037978649139404297e-01 4.030600562691688538e-02 -5.109231919050216675e-03 8.147702813148498535e-01 1.406080722808837891e-01 -3.455547690391540527e-01
9.711567312479019165e-02 -4.217897653579711914e-01 5.315304398536682129e-01 -1.755318231880664825e-02 -3.991487920284271240e-01 3.585239052772521973e-01 -2.429253011941909790e-01 -4.277352392673492432e-01
-1.703676879405975342e-01 2.664852440357208252e-01 2.610948979854583740e-01 4.926038160920143127e-02 -3.175409436225891113e-01 -6.462634354829788208e-02 -2.390418052673339844e-01 -8.168314099311828613e-01
1.018313467502593994e-01 -3.108453154563903809e-01 2.704009711742401123e-01 -3.857192993164062500e-01 -4.789357632398605347e-02 -8.622363954782485962e-02 -5.086973309516906738e-01 -6.345140933990478516e-01
2.920291721820831299e-01 -3.670764565467834473e-01 6.019300222396850586e-01 3.154461979866027832e-01 -3.151971101760864258e-01 -6.474824249744415283e-02 1.851523369550704956e-01 -4.246465861797332764e-01
9.497578255832195282e-03 -6.831704974174499512e-01 4.629278182983398438e-02 8.152541518211364746e-02 -2.088873237371444702e-01 4.503569900989532471e-01 1.903425455093383789e-01 -4.916429221630096436e-01
-5.931281298398971558e-02 -3.993554711341857910e-01 2.618357837200164795e-01 -8.625516667962074280e-03 -4.252036511898040771e-01 3.825591206550598145e-01 -2.236371934413909912e-01 -6.254611611366271973e-01
2.940987348556518555e-01 -2.667859494686126709e-01 3.394885659217834473e-01 5.262690782546997070e-01 4.159102141857147217e-01 1.054233834147453308e-01 -1.329686343669891357e-01 -4.983406960964202881e-01
3.725245296955108643e-01 1.979046016931533813e-01 4.543301463127136230e-01 3.317793905735015869e-01 2.737963199615478516e-01 -6.791545543819665909e-03 -2.071757912635803223e-01 -6.226021051406860352e-01
-2.922700047492980957e-01 -4.571474790573120117e-01 4.962031841278076172e-01 -2.577922642230987549e-01 5.020646378397941589e-02 -8.835782110691070557e-02 -2.410964965820312500e-01 -5.696181654930114746e-01
1.400780398398637772e-02 3.643689751625061035e-01 4.384325444698333740e-02 -2.731133997440338135e-01 -2.631697654724121094e-01 3.967342376708984375e-01 4.286880791187286377e-01 -6.165192723274230957e-01
3.661513626575469971e-01 1.978847384452819824e-01 5.211987495422363281e-01 5.066030621528625488e-01 -3.135801106691360474e-02 9.667463600635528564e-02 -1.426949501037597656e-01 -5.174831151962280273e-01
-2.149150669574737549e-01 1.396691054105758667e-01 -2.486620098352432251e-01 -1.883846074342727661e-01 -2.327761650085449219e-01 2.783147990703582764e-01 7.769104093313217163e-02 -8.362433314323425293e-01
-1.627238541841506958e-01 5.839272867888212204e-03 3.511346280574798584e-01 -1.031299829483032227e-01 -3.659055233001708984e-01 8.171866834163665771e-02 -3.312731087207794189e-01 -7.676256299018859863e-01
-1.096989512443542480e-01 -2.603459358215332031e-01 4.356082081794738770e-01 -3.523975610733032227e-01 6.534183621406555176e-01 1.227196380496025085e-01 -9.134896844625473022e-02 -3.948258459568023682e-01
-3.043676316738128662e-01 -4.635717719793319702e-02 5.234864950180053711e-01 6.546326726675033569e-02 -9.340450912714004517e-02 3.406737446784973145e-01 -3.879737555980682373e-01 -5.929428339004516602e-01
-1.021296996623277664e-02 -5.006393790245056152e-01 4.072054326534271240e-01 9.792744368314743042e-02 -3.604592978954315186e-01 2.575480043888092041e-01 -2.148243039846420288e-01 -5.757069587707519531e-01
-4.546790421009063721e-01 -1.701158881187438965e-01 8.013615757226943970e-02 3.367656469345092773e-02 -2.078017033636569977e-02 3.836100399494171143e-01 -2.126222848892211914e-01 -7.509826421737670898e-01
2.489361912012100220e-01 2.408975660800933838e-01 5.124349594116210938e-01 5.152239203453063965e-01 -1.023574396967887878e-01 -1.625763624906539917e-01 9.250150062143802643e-03 -5.612131953239440918e-01
-1.243740245699882507e-01 1.507093198597431183e-02 -8.652175962924957275e-02 -2.790767550468444824e-01 -3.002609014511108398e-01 4.667533934116363525e-01 -1.439903080463409424e-01 -7.551063299179077148e-01
-4.374157190322875977e-01 -1.869654506444931030e-01 5.185879766941070557e-02 2.187975198030471802e-01 -6.804198771715164185e-02 3.784485757350921631e-01 -1.574425846338272095e-01 -7.419624328613281250e-01
6.380534172058105469e-01 -7.820736616849899292e-02 -6.326054781675338745e-02 3.361970186233520508e-01 -7.678331434726715088e-02 -3.329367190599441528e-02 -1.158642023801803589e-01 -6.703077554702758789e-01
2.451808750629425049e-01 4.156864807009696960e-02 5.822602510452270508e-01 -4.031731784343719482e-01 5.017073750495910645e-01 -9.848143160343170166e-02 -2.099478244781494141e-02 -4.180109798908233643e-01
4.698456525802612305e-01 1.650592088699340820e-01 -4.142491519451141357e-02 3.645641803741455078e-01 3.735843002796173096e-01 1.893387436866760254e-01 -3.390261158347129822e-02 -6.639379858970642090e-01
-2.426968701183795929e-02 6.909158825874328613e-02 8.930207490921020508e-01 6.470620632171630859e-02 -1.294323652982711792e-01 3.119264245033264160e-01 -3.178033977746963501e-02 -2.791120707988739014e-01
-2.242629528045654297e-01 -3.848109841346740723e-01 8.619383722543716431e-02 -4.723733961582183838e-01 -1.353482753038406372e-01 2.852616608142852783e-01 -1.495911777019500732e-01 -6.700670123100280762e-01
9.082894772291183472e-03 -3.726715147495269775e-01 3.767771422863006592e-01 4.977445304393768311e-02 -9.437373280525207520e-02 -4.454576969146728516e-01 -2.483459264039993286e-01 -6.690145134925842285e-01
-2.207016199827194214e-01 -2.205249965190887451e-01 2.704033255577087402e-01 -1.336219012737274170e-01 -5.080994367599487305e-01 2.400594949722290039e-01 -1.892063394188880920e-02 -7.039425373077392578e-01
1.843641996383666992e-01 8.754242211580276489e-02 5.296748876571655273e-01 4.233994781970977783e-01 4.415478408336639404e-01 3.274039598181843758e-03 -2.946259081363677979e-02 -5.501638054847717285e-01
-2.334383726119995117e-01 -1.671824753284454346e-01 3.723696172237396240e-01 1.099090203642845154e-01 -1.303224265575408936e-01 3.092422187328338623e-01 -4.553599655628204346e-01 -6.684684753417968750e-01
-2.535855174064636230e-01 -2.957690358161926270e-01 -1.102497056126594543e-01 -3.352977633476257324e-01 -1.150182932615280151e-01 2.316379398107528687e-01 -2.027419358491897583e-01 -7.846308946609497070e-01
-4.790824353694915771e-01 -1.652476340532302856e-01 1.375167369842529297e-01 1.463230699300765991e-01 -2.073095291852951050e-01 -7.211017608642578125e-02 3.371011018753051758e-01 -7.355525493621826172e-01
-1.203815340995788574e-01 -2.268389463424682617e-01 5.837920308113098145e-01 4.820851609110832214e-03 -1.559925917536020279e-02 -1.147764027118682861e-01 -4.646995663642883301e-01 -6.032025218009948730e-01
-4.607846140861511230e-01 -3.804266154766082764e-01 -7.330959290266036987e-02 -1.260552406311035156e-01 8.016596734523773193e-02 -7.630334049463272095e-02 1.383962184190750122e-01 -7.683011293411254883e-01
-2.933720052242279053e-01 -1.012607812881469727e-01 3.567895889282226562e-01 -1.387766897678375244e-01 -2.268157452344894409e-01 2.927870154380798340e-01 -3.264274597167968750e-01 -7.165172696113586426e-01
-3.930701315402984619e-01 -2.962146699428558350e-01 3.413661941885948181e-02 9.846790879964828491e-02 -2.539771199226379395e-01 -2.734669297933578491e-02 3.870331943035125732e-01 -7.292768359184265137e-01
-4.088060259819030762e-01 -3.371065109968185425e-02 -3.936621546745300293e-02 -2.447286844253540039e-01 -7.455804198980331421e-02 1.632329076528549194e-01 -1.459985375404357910e-01 -8.466284275054931641e-01
1.930817663669586182e-01 -3.167061805725097656e-01 5.628169178962707520e-01 -7.022307254374027252e-03 5.869570970535278320e-01 1.899303123354911804e-02 3.323627710342407227e-01 -3.004331290721893311e-01
-4.108989536762237549e-01 -1.113135591149330139e-01 1.166984885931015015e-01 2.536303102970123291e-01 -8.170299232006072998e-02 1.613756567239761353e-01 -2.560470104217529297e-01 -8.015902042388916016e-01
-1.306750476360321045e-01 2.994142770767211914e-01 6.950129866600036621e-01 2.291210293769836426e-01 -9.627258032560348511e-02 3.401232659816741943e-01 3.322649300098419189e-01 -3.498332500457763672e-01
-4.092116653919219971e-01 1.678988635540008545e-01 3.769199848175048828e-01 1.033632233738899231e-01 2.820318341255187988e-01 2.796122133731842041e-01 5.124582648277282715e-01 -4.808999598026275635e-01
-2.120566219091415405e-01 -6.046008467674255371e-01 9.887088090181350708e-02 -3.010821640491485596e-01 -2.143035382032394409e-01 9.744361788034439087e-02 2.705902457237243652e-01 -6.003528237342834473e-01
-2.071903795003890991e-01 2.061058282852172852e-01 2.476024180650711060e-01 -1.676915735006332397e-01 -4.157077074050903320e-01 -7.742037624120712280e-02 -4.462862759828567505e-02 -8.027244210243225098e-01
9.457296878099441528e-02 -1.877824068069458008e-01 7.943726778030395508e-01 1.678009480237960815e-01 -2.762930691242218018e-01 2.605369389057159424e-01 9.561502188444137573e-02 -3.784825801849365234e-01
-2.845633327960968018e-01 2.513539232313632965e-02 3.452656269073486328e-01 1.064547300338745117e-01 2.505943477153778076e-01 7.212448120117187500e-01 3.006620332598686218e-03 -4.526038765907287598e-01
4.375141859054565430e-01 -6.454514712095260620e-02 1.288228631019592285e-01 2.994130849838256836e-01 3.401274979114532471e-01 -8.590614050626754761e-02 -3.147837221622467041e-01 -6.899393200874328613e-01
2.805642783641815186e-01 -1.165875494480133057e-01 6.960741281509399414e-01 -2.437389921396970749e-03 -4.147262573242187500e-01 -6.907182186841964722e-02 3.309826552867889404e-01 -3.699293732643127441e-01
-6.455491296947002411e-03 -3.514218702912330627e-02 5.799854397773742676e-01 -2.024835348129272461e-01 -1.666206419467926025e-01 -3.771025836467742920e-01 -2.793794572353363037e-01 -6.109985709190368652e-01
-1.418747305870056152e-01 3.205460608005523682e-01 4.163164794445037842e-01 -9.717577695846557617e-02 -3.419656455516815186e-01 -1.923020184040069580e-01 -8.073335140943527222e-02 -7.306989431381225586e-01
-3.005930185317993164e-01 1.052007749676704407e-01 -2.321345359086990356e-01 -2.800171673297882080e-01 -1.090660989284515381e-01 2.769961059093475342e-01 1.359497755765914917e-01 -8.118966221809387207e-01
-2.480830401182174683e-01 2.201779782772064209e-01 -4.290368035435676575e-02 -2.121637612581253052e-01 -2.284116595983505249e-01 4.475520551204681396e-01 -3.554650023579597473e-02 -7.677135467529296875e-01
2.777078151702880859e-01 -2.498099654912948608e-01 6.212787032127380371e-01 -3.155556619167327881e-01 3.982079625129699707e-01 -2.478134036064147949e-01 4.715773835778236389e-02 -3.907760083675384521e-01
-2.951609492301940918e-01 -5.871208906173706055e-01 -3.657534718513488770e-02 3.925748541951179504e-02 -1.498893946409225464e-01 2.790031433105468750e-01 9.160293638706207275e-02 -6.757140159606933594e-01
-2.379557490348815918e-01 1.845450401306152344e-01 1.948394775390625000e-01 -2.782179415225982666e-01 -2.897222936153411865e-01 -7.465450093150138855e-03 -1.653768122196197510e-01 -8.262011408805847168e-01
-1.214646324515342712e-01 -1.902476102113723755e-01 4.396337866783142090e-01 4.413918033242225647e-02 -3.429454267024993896e-01 -3.851869702339172363e-02 6.007179021835327148e-01 -5.233247876167297363e-01
6.326202750205993652e-01 -1.117456927895545959e-01 -1.063915714621543884e-01 3.063378036022186279e-01 -1.026473343372344971e-01 3.765201270580291748e-01 -8.385349065065383911e-02 -5.681611299514770508e-01
1.876236796379089355e-01 -3.375929221510887146e-02 1.480533629655838013e-01 3.973723948001861572e-01 5.197103619575500488e-01 -2.904260158538818359e-01 1.063476577401161194e-01 -6.465888619422912598e-01
-2.312096953392028809e-01 2.031708657741546631e-01 3.638772666454315186e-01 -1.751821488142013550e-01 -3.090387880802154541e-01 1.291155908256769180e-02 -2.123288512229919434e-01 -7.755082845687866211e-01
3.449129462242126465e-01 -3.345623016357421875e-01 6.493848562240600586e-01 1.327839121222496033e-02 -2.738377749919891357e-01 2.429759316146373749e-02 4.214112460613250732e-01 -3.066940605640411377e-01
-4.302576184272766113e-01 1.015528365969657898e-01 2.516649663448333740e-01 2.116467244923114777e-02 -7.817476242780685425e-02 2.631738185882568359e-01 -2.452549040317535400e-01 -7.779848575592041016e-01
2.325140535831451416e-01 -3.899174928665161133e-01 6.256586909294128418e-01 2.356102317571640015e-01 -4.360896944999694824e-01 3.032073564827442169e-02 1.094341054558753967e-01 -3.793036937713623047e-01
-3.860939443111419678e-01 1.401101499795913696e-01 1.136818751692771912e-01 -1.381432563066482544e-01 -2.792169153690338135e-01 1.817690767347812653e-02 1.290395576506853104e-02 -8.490197658538818359e-01
-3.650632202625274658e-01 -3.113504052162170410e-01 4.723660647869110107e-03 5.376410484313964844e-02 -2.817323431372642517e-02 4.429168105125427246e-01 -2.332619279623031616e-01 -7.179809212684631348e-01
3.305790722370147705e-01 -8.854057639837265015e-02 4.892423748970031738e-03 -6.451249588280916214e-03 -2.959904074668884277e-01 1.066637039184570312e-01 7.069587111473083496e-01 -5.329486727714538574e-01
2.964554354548454285e-02 -9.312697499990463257e-02 2.671858966350555420e-01 -5.645778775215148926e-01 5.720162391662597656e-01 1.520364135503768921e-01 3.324245810508728027e-01 -3.734813034534454346e-01
-2.144115865230560303e-01 2.032519578933715820e-01 -1.014406159520149231e-01 -2.385348677635192871e-01 -2.390582114458084106e-01 4.617580771446228027e-01 6.533738225698471069e-02 -7.555718421936035156e-01
5.647942423820495605e-01 -9.824604541063308716e-02 7.434614002704620361e-03 -4.768795669078826904e-01 6.701166182756423950e-02 4.471623599529266357e-01 3.850555121898651123e-01 -3.019490242004394531e-01
-3.471613824367523193e-01 -2.002743482589721680e-01 1.403683573007583618e-01 2.908566892147064209e-01 -2.449217885732650757e-01 2.064300924539566040e-01 5.096120834350585938e-01 -6.105438470840454102e-01
4.427258372306823730e-01 2.394855916500091553e-01 1.884397268295288086e-01 2.005142718553543091e-01 4.431066513061523438e-01 1.000694185495376587e-01 -1.957595944404602051e-01 -6.528750061988830566e-01
2.050145156681537628e-02 -7.767708897590637207e-01 1.563192456960678101e-01 -7.373631000518798828e-02 -9.084916114807128906e-02 3.242600560188293457e-01 3.186560869216918945e-01 -3.890938460826873779e-01
5.108065009117126465e-01 4.545320942997932434e-02 4.626444354653358459e-02 -5.082618817687034607e-02 4.342646598815917969e-01 1.751661300659179688e-01 -4.277565777301788330e-01 -5.744932293891906738e-01
5.528393387794494629e-01 1.467589586973190308e-01 3.307735919952392578e-01 3.232186436653137207e-01 -1.124337390065193176e-01 -5.533752962946891785e-02 -2.085867673158645630e-01 -6.322477459907531738e-01
7.363433390855789185e-02 -6.450918316841125488e-01 5.575918033719062805e-02 -2.390826642513275146e-01 -2.157695144414901733e-01 1.760383546352386475e-01 4.910529553890228271e-01 -4.466385245323181152e-01
2.471724748611450195e-01 -5.794990658760070801e-01 -2.152725905179977417e-01 -1.825720518827438354e-01 -3.079970777034759521e-01 2.292226403951644897e-01 3.520912528038024902e-01 -5.020343065261840820e-01
7.753207683563232422e-01 2.214482519775629044e-03 1.304709613323211670e-01 1.681832224130630493e-01 -1.152866780757904053e-01 2.311104238033294678e-01 1.009293273091316223e-01 -5.259988307952880859e-01
2.686903476715087891e-01 -2.843904197216033936e-01 5.879400372505187988e-01 -3.966045379638671875e-01 -2.989438474178314209e-01 -6.750737875699996948e-02 3.797271847724914551e-01 -3.253330886363983154e-01
3.370487093925476074e-01 4.015677422285079956e-02 3.699139356613159180e-01 3.710272908210754395e-01 5.648497939109802246e-01 5.848708748817443848e-02 1.174756363034248352e-01 -5.234612226486206055e-01
8.382131159305572510e-02 -1.766817569732666016e-01 5.624499320983886719e-01 3.507311642169952393e-01 3.860734701156616211e-01 -3.002785146236419678e-01 2.703535258769989014e-01 -4.583496451377868652e-01
2.986291050910949707e-01 -8.982545882463455200e-02 5.317305922508239746e-01 2.448345273733139038e-01 6.000416874885559082e-01 1.896571964025497437e-01 1.304472088813781738e-01 -3.834508359432220459e-01
-9.756109118461608887e-02 -4.206307828426361084e-01 8.614320307970046997e-02 2.428155988454818726e-01 -2.601772844791412354e-01 1.309562176465988159e-01 5.823508501052856445e-01 -5.685044527053833008e-01
-6.713236868381500244e-02 -5.597679615020751953e-01 -1.664990335702896118e-01 -6.271779537200927734e-02 -1.132599934935569763e-01 -1.441821455955505371e-01 1.831435859203338623e-01 -7.637667655944824219e-01
1.552858203649520874e-01 3.552822768688201904e-02 1.719463318586349487e-01 3.224422931671142578e-01 6.695444583892822266e-01 -5.574816837906837463e-02 2.236110717058181763e-01 -5.828292965888977051e-01
4.013257324695587158e-01 -5.193871632218360901e-02 1.393217891454696655e-01 -9.452088922262191772e-02 1.814195662736892700e-01 6.585651040077209473e-01 5.118926763534545898e-01 -2.814963161945343018e-01
-3.339962288737297058e-02 -5.099043250083923340e-01 3.188434541225433350e-01 -9.957369184121489525e-04 -2.677368223667144775e-01 2.885308265686035156e-01 -3.725865781307220459e-01 -5.860598087310791016e-01
1.863163113594055176e-01 -8.402405306696891785e-03 3.516941368579864502e-01 3.235253691673278809e-01 6.785213947296142578e-01 1.941196024417877197e-01 1.650737226009368896e-01 -4.599295556545257568e-01
-2.637990415096282959e-01 -4.052978381514549255e-02 4.876121133565902710e-02 -1.963914036750793457e-01 -2.249235808849334717e-01 3.237603604793548584e-01 -2.612856924533843994e-01 -8.149470090866088867e-01
-2.972480952739715576e-01 -4.125276114791631699e-03 1.364766210317611694e-01 -2.744001448154449463e-01 -2.901657819747924805e-01 1.086971312761306763e-01 -1.590420901775360107e-01 -8.345056176185607910e-01
1.965081989765167236e-01 -2.753043472766876221e-01 5.392345786094665527e-01 -1.447906494140625000e-01 6.371518373489379883e-01 4.549912735819816589e-02 -1.524381190538406372e-01 -3.776026666164398193e-01
1.845002770423889160e-01 -9.717591106891632080e-02 5.686696767807006836e-01 -1.132617741823196411e-01 -3.127764761447906494e-01 -2.823714613914489746e-01 4.437798857688903809e-01 -4.957820773124694824e-01
4.587900936603546143e-01 -9.725900739431381226e-02 1.737387627363204956e-01 -2.016859501600265503e-02 -1.605982333421707153e-01 -1.648458391427993774e-01 6.880031824111938477e-01 -4.723832607269287109e-01
6.548637151718139648e-02 2.573680877685546875e-01 -5.119529366493225098e-02 -3.939476907253265381e-01 -3.549563288688659668e-01 3.314767777919769287e-01 1.423861235380172729e-01 -7.179923057556152344e-01
-2.023664414882659912e-01 -4.045966565608978271e-01 7.294079661369323730e-02 -1.376785337924957275e-01 -2.537403404712677002e-01 -1.505533903837203979e-01 4.306801557540893555e-01 -7.060719132423400879e-01
2.761361896991729736e-01 1.193766668438911438e-01 3.408319056034088135e-01 3.233263790607452393e-01 5.336347818374633789e-01 6.738368421792984009e-02 -1.375104933977127075e-01 -6.169083118438720703e-01
-2.206120043992996216e-01 -4.609014987945556641e-01 8.258684724569320679e-02 2.358614951372146606e-01 -1.552321016788482666e-01 1.772170662879943848e-01 5.822607278823852539e-01 -5.309601426124572754e-01
-1.797007918357849121e-01 -2.207287102937698364e-01 4.548379778861999512e-01 -1.355098038911819458e-01 -2.207532823085784912e-01 3.711009919643402100e-01 -3.891353905200958252e-01 -5.965496897697448730e-01
-4.898057281970977783e-01 -1.287353336811065674e-01 3.286694586277008057e-01 9.661857038736343384e-02 7.724279910326004028e-02 5.728514790534973145e-01 3.069463968276977539e-01 -4.447666108608245850e-01
-7.519838213920593262e-02 -5.144727975130081177e-02 3.749804198741912842e-01 -8.665116876363754272e-02 -1.641904562711715698e-01 -4.059033989906311035e-01 -2.551015317440032959e-01 -7.660200595855712891e-01
-1.418531090021133423e-01 -4.491756558418273926e-01 2.504584491252899170e-01 -6.189334392547607422e-02 3.893698006868362427e-02 -2.528660595417022705e-01 -3.472182154655456543e-01 -7.249419093132019043e-01
1.527394652366638184e-01 5.150324702262878418e-01 5.162647366523742676e-01 -1.011602580547332764e-01 -3.220383226871490479e-01 2.269467711448669434e-01 1.528790444135665894e-01 -5.060276985168457031e-01
-1.579206287860870361e-01 -4.491457939147949219e-01 1.834919154644012451e-01 4.357263445854187012e-03 -3.035282492637634277e-01 2.843792736530303955e-01 -2.578591406345367432e-01 -7.072117924690246582e-01
-1.887015551328659058e-01 -6.905888915061950684e-01 2.470990717411041260e-01 -7.077860832214355469e-02 -1.509647220373153687e-01 3.524297177791595459e-01 -1.398639827966690063e-01 -5.048289299011230469e-01
-3.571713864803314209e-01 -2.605189085006713867e-01 -1.777074672281742096e-02 -2.848150022327899933e-02 -2.774920761585235596e-01 -4.046890512108802795e-02 4.439039528369903564e-01 -7.264578938484191895e-01
-1.883113756775856018e-02 -6.845185160636901855e-01 1.823510676622390747e-01 -2.121171355247497559e-01 -2.874613553285598755e-02 4.185019433498382568e-01 3.994150757789611816e-01 -3.425369858741760254e-01
9.316111356019973755e-02 1.160841733217239380e-01 5.605071783065795898e-01 4.550102055072784424e-01 8.350768685340881348e-02 4.686105996370315552e-03 -2.422760277986526489e-01 -6.252596378326416016e-01
-1.711439788341522217e-01 -3.324599936604499817e-02 4.076056554913520813e-02 -2.664000988006591797e-01 -2.441808730363845825e-01 2.251046299934387207e-01 -3.792200684547424316e-01 -8.017915487289428711e-01
3.049050569534301758e-01 -8.589493483304977417e-02 4.793967679142951965e-02 -2.112440019845962524e-01 -3.292995095252990723e-01 4.494594782590866089e-02 6.999652385711669922e-01 -5.023178458213806152e-01
3.260890766978263855e-02 2.913002371788024902e-01 3.193323016166687012e-01 3.255857229232788086e-01 4.349883794784545898e-01 4.904819652438163757e-04 -8.964068442583084106e-02 -7.133378386497497559e-01
2.765820622444152832e-01 3.793789148330688477e-01 3.249393105506896973e-01 3.514086306095123291e-01 1.854244768619537354e-01 5.002962946891784668e-01 -1.122583746910095215e-01 -5.032096505165100098e-01
7.329305410385131836e-01 2.203514054417610168e-02 8.241495490074157715e-02 1.106948703527450562e-01 7.980383001267910004e-03 1.158121526241302490e-01 -2.218397110700607300e-01 -6.169219017028808594e-01
-2.091763168573379517e-01 -6.365195512771606445e-01 -1.524961143732070923e-01 1.455269753932952881e-01 5.763668566942214966e-02 3.263281583786010742e-01 -4.770085588097572327e-02 -6.281461119651794434e-01
5.292703211307525635e-02 7.737537473440170288e-02 -2.354807257652282715e-01 -2.715197205543518066e-01 -3.001290261745452881e-01 5.412903428077697754e-01 2.181079834699630737e-01 -6.568059325218200684e-01
-2.012109942734241486e-02 4.797903355211019516e-03 1.717126220464706421e-01 -3.437669873237609863e-01 6.549426913261413574e-01 -2.554761767387390137e-01 1.740633994340896606e-01 -5.721845626831054688e-01
3.879157900810241699e-01 5.443940684199333191e-02 -2.294844537973403931e-01 -4.578839521855115891e-03 1.939313113689422607e-01 5.984933376312255859e-01 4.548499584197998047e-01 -4.372431337833404541e-01
-2.614725232124328613e-01 3.460153043270111084e-01 1.129790619015693665e-01 1.506523415446281433e-02 1.244682222604751587e-01 5.447295904159545898e-01 4.425646662712097168e-01 -5.392847657203674316e-01
-2.734107077121734619e-01 -4.143933057785034180e-01 4.709367156028747559e-01 -2.828024625778198242e-01 4.736259113997220993e-03 1.018301397562026978e-01 -3.702239394187927246e-01 -5.516417622566223145e-01
-4.997361600399017334e-01 9.548524767160415649e-02 5.964196845889091492e-02 3.124286830425262451e-01 7.712668925523757935e-02 3.157325387001037598e-01 3.762676119804382324e-01 -6.267093420028686523e-01
2.362750172615051270e-01 2.459308058023452759e-01 3.431614935398101807e-01 2.575578987598419189e-01 4.864329993724822998e-01 -2.818153053522109985e-02 -9.459881484508514404e-02 -6.732282042503356934e-01
7.725824415683746338e-02 4.394496083259582520e-01 3.621833026409149170e-02 -4.041498899459838867e-01 -1.164900287985801697e-01 3.934957087039947510e-01 3.803789615631103516e-01 -5.684800148010253906e-01
7.632339000701904297e-01 -1.411238759756088257e-01 2.966497540473937988e-01 1.210361272096633911e-01 1.935592293739318848e-01 1.371119767427444458e-01 -1.454490125179290771e-01 -4.663550555706024170e-01
2.901183962821960449e-01 -1.520589739084243774e-01 5.206505060195922852e-01 3.105604946613311768e-01 4.692763090133666992e-01 -1.595496237277984619e-01 1.874961853027343750e-01 -4.943210482597351074e-01
-4.055951535701751709e-01 -4.329324066638946533e-01 2.103523015975952148e-01 -1.134303510189056396e-01 -4.227092117071151733e-02 -1.156321614980697632e-01 3.755669891834259033e-01 -6.593476533889770508e-01
-4.161087274551391602e-01 -2.007900476455688477e-01 -1.681026071310043335e-01 2.370598316192626953e-01 -5.255337804555892944e-02 4.121352732181549072e-01 2.081285268068313599e-01 -6.972418427467346191e-01
6.800405383110046387e-01 1.418022513389587402e-01 3.247956037521362305e-01 9.293459355831146240e-02 -1.731269508600234985e-01 2.148687988519668579e-01 -2.424145787954330444e-01 -5.180750489234924316e-01
-6.022334098815917969e-02 -6.104719638824462891e-01 -2.633358538150787354e-01 -1.407218277454376221e-01 7.395376265048980713e-02 3.766566514968872070e-01 -1.255711913108825684e-01 -6.094596982002258301e-01
1.194458901882171631e-01 -1.521290242671966553e-01 6.127160787582397461e-01 -1.033057123422622681e-01 6.529016494750976562e-01 1.061296388506889343e-01 2.148855477571487427e-02 -3.721430897712707520e-01
-1.867929100990295410e-01 2.700819373130798340e-01 2.966113984584808350e-01 1.323980093002319336e-01 3.566900491714477539e-01 4.196496009826660156e-01 5.358571410179138184e-01 -4.429222047328948975e-01
1.116401329636573792e-01 -2.721834480762481689e-01 2.295649498701095581e-01 5.238994956016540527e-02 -6.079708337783813477e-01 1.400881856679916382e-01 -8.253255486488342285e-02 -6.796640157699584961e-01
1.624773489311337471e-03 -1.404661536216735840e-01 7.844802141189575195e-01 2.202610224485397339e-01 -1.082993596792221069e-01 5.036377310752868652e-01 1.141492426395416260e-01 -1.947635561227798462e-01
7.880386710166931152e-01 -2.436409592628479004e-01 6.161998584866523743e-02 -8.654598146677017212e-02 -1.340204924345016479e-01 1.640059947967529297e-01 -1.667804419994354248e-01 -4.854604899883270264e-01
3.944293260574340820e-01 5.373483151197433472e-02 -2.776426821947097778e-02 -2.857593595981597900e-01 -4.708003997802734375e-01 1.344216912984848022e-01 3.609670698642730713e-01 -6.237702965736389160e-01
7.333518266677856445e-01 -4.549445584416389465e-02 1.247791722416877747e-01 -1.421249210834503174e-01 2.372938096523284912e-01 -2.644418776035308838e-01 9.411812759935855865e-03 -5.459208488464355469e-01
-1.597186177968978882e-01 -4.301684796810150146e-01 -1.660182513296604156e-02 1.595353484153747559e-01 -2.814628481864929199e-01 -1.094467341899871826e-01 4.329409897327423096e-01 -6.964769363403320312e-01
3.381672799587249756e-01 2.877681553363800049e-01 -1.139276772737503052e-01 -3.961501419544219971e-01 -2.707426846027374268e-01 2.132899761199951172e-01 1.367910802364349365e-01 -7.038550376892089844e-01
6.358152627944946289e-01 1.294245477765798569e-02 3.646507859230041504e-01 2.746973931789398193e-01 -9.122730791568756104e-02 -1.978753805160522461e-01 -9.748543798923492432e-02 -5.745971798896789551e-01
6.591629385948181152e-01 2.153775393962860107e-01 3.893286883831024170e-01 2.116288095712661743e-01 -9.532494097948074341e-02 2.050514668226242065e-01 -1.086820214986801147e-01 -5.097141861915588379e-01
2.377688325941562653e-02 3.563532531261444092e-01 1.847470998764038086e-01 -1.059809252619743347e-01 2.781578302383422852e-01 7.202991843223571777e-01 1.773069649934768677e-01 -4.465905427932739258e-01
-3.695110678672790527e-01 -4.537589475512504578e-02 1.848368346691131592e-01 -1.839587539434432983e-01 -2.214337736368179321e-01 2.751952707767486572e-01 -1.882833689451217651e-01 -7.957269549369812012e-01
1.632996946573257446e-01 -3.302362561225891113e-01 6.407169103622436523e-01 1.291093081235885620e-01 5.009265542030334473e-01 -1.811797171831130981e-01 1.216847151517868042e-01 -3.721948862075805664e-01
-5.101474747061729431e-02 -4.415059387683868408e-01 4.620887935161590576e-01 -4.301311373710632324e-01 -2.287723869085311890e-01 3.157247602939605713e-01 4.439428746700286865e-01 -2.341514378786087036e-01
-5.222805142402648926e-01 -2.385651171207427979e-01 1.130739450454711914e-01 1.869658827781677246e-01 -1.220713257789611816e-01 5.029144138097763062e-02 3.251090645790100098e-01 -7.067117094993591309e-01
8.011125922203063965e-01 -1.714741140604019165e-01 -1.001937836408615112e-01 4.784354567527770996e-02 6.085900589823722839e-02 2.764626741409301758e-01 8.077642321586608887e-02 -4.794028997421264648e-01
3.283463045954704285e-02 -6.955805420875549316e-01 2.124520987272262573e-01 6.556926667690277100e-02 -1.760543584823608398e-01 1.032336652278900146e-01 4.736510813236236572e-01 -4.468297064304351807e-01
-3.308399319648742676e-01 -1.434261053800582886e-01 2.768969833850860596e-01 1.816282235085964203e-02 -6.401366740465164185e-02 4.525402784347534180e-01 -3.852485418319702148e-01 -6.600493192672729492e-01
-3.082373924553394318e-02 -1.665466129779815674e-01 5.098290443420410156e-01 -2.957710623741149902e-02 -1.832417249679565430e-01 -4.233737289905548096e-01 -2.528156042098999023e-01 -6.586145758628845215e-01
3.502690196037292480e-01 2.031678706407546997e-01 5.708788037300109863e-01 -1.677282899618148804e-01 -4.372901320457458496e-01 3.828522264957427979e-01 1.306904405355453491e-01 -3.565399348735809326e-01
7.640695571899414062e-01 -1.177381575107574463e-01 1.669126302003860474e-01 9.968913346529006958e-02 2.201690226793289185e-01 3.615185022354125977e-01 1.049497202038764954e-01 -4.175562262535095215e-01
-9.724946692585945129e-03 3.380249440670013428e-01 1.613875329494476318e-01 -2.723144888877868652e-01 4.054744839668273926e-01 6.484108567237854004e-01 1.592032611370086670e-01 -4.186306595802307129e-01
1.269295662641525269e-01 6.805580109357833862e-02 5.153020098805427551e-02 3.860054314136505127e-01 4.766328632831573486e-01 -1.660878956317901611e-01 -9.370119869709014893e-02 -7.510378956794738770e-01
2.300467193126678467e-01 -2.128604799509048462e-01 2.569784224033355713e-01 -2.686822414398193359e-01 7.360838651657104492e-01 -2.252662088721990585e-04 2.237399369478225708e-01 -4.143210053443908691e-01
-3.411963880062103271e-01 -1.930558234453201294e-01 -1.290052086114883423e-01 -4.020948335528373718e-02 -3.060658276081085205e-01 4.712735861539840698e-02 2.327873408794403076e-01 -8.233882784843444824e-01
7.897661924362182617e-01 -2.468715310096740723e-01 4.384459927678108215e-02 1.445068567991256714e-01 -8.720244280993938446e-03 2.038041353225708008e-01 -3.624458983540534973e-02 -4.995934367179870605e-01
8.928296715021133423e-02 -2.017360180616378784e-02 1.658561676740646362e-01 2.929394543170928955e-01 6.457569003105163574e-01 -5.641434341669082642e-02 -7.672338932752609253e-02 -6.724795699119567871e-01
1.394559592008590698e-01 -3.357617557048797607e-01 1.933801919221878052e-01 9.363543242216110229e-02 -1.431013345718383789e-01 -2.365293204784393311e-01 6.981378197669982910e-01 -5.077716708183288574e-01
-2.921447455883026123e-01 -8.484684862196445465e-03 -1.963071525096893311e-01 -3.118553757667541504e-01 -1.148840636014938354e-01 3.502865433692932129e-01 -5.463396012783050537e-02 -7.999408841133117676e-01
-1.540997028350830078e-01 -4.760360717773437500e-01 -2.158390134572982788e-01 -2.110668420791625977e-01 -1.486047506332397461e-01 -1.892884522676467896e-01 1.745220422744750977e-01 -7.550733089447021484e-01
1.408074051141738892e-01 -1.086158454418182373e-01 4.303848743438720703e-01 3.589200377464294434e-01 5.628152489662170410e-01 4.989652428776025772e-03 -7.262815535068511963e-02 -5.764203071594238281e-01
1.035917997360229492e-01 -3.250342607498168945e-01 -4.178354144096374512e-01 -4.306919872760772705e-02 -2.730347514152526855e-01 3.812458515167236328e-01 6.706922501325607300e-02 -6.948276162147521973e-01
-1.493580490350723267e-01 -3.815933167934417725e-01 3.124305605888366699e-01 -1.764330714941024780e-01 -1.264392435550689697e-01 -4.177480041980743408e-01 -1.453919857740402222e-01 -7.012118697166442871e-01
-3.070290982723236084e-01 -5.691604614257812500e-01 -1.517789214849472046e-01 1.541491895914077759e-01 1.018787268549203873e-02 2.920534610748291016e-01 5.170817603357136250e-04 -6.705158352851867676e-01
1.208009794354438782e-01 -4.187268316745758057e-01 -2.581518292427062988e-01 -1.224610507488250732e-01 -3.184449374675750732e-01 3.844272792339324951e-01 2.242279425263404846e-02 -6.919115185737609863e-01
-1.055715605616569519e-01 2.816202342510223389e-01 2.694970965385437012e-01 -1.563069410622119904e-02 4.527126252651214600e-01 5.848951339721679688e-01 -2.116166502237319946e-01 -4.948121309280395508e-01
1.926675289869308472e-01 -4.796805679798126221e-01 -1.503852605819702148e-01 -2.796607017517089844e-01 -2.546845376491546631e-01 1.055705398321151733e-01 5.469072461128234863e-01 -5.067968964576721191e-01
-2.528932392597198486e-01 -2.431785315275192261e-01 -2.966920612379908562e-03 -2.518473863601684570e-01 -1.814049780368804932e-01 2.017603516578674316e-01 -3.077120184898376465e-01 -8.032258152961730957e-01
2.952909469604492188e-01 2.631871104240417480e-01 -3.205961883068084717e-01 -2.218947708606719971e-01 3.833647072315216064e-01 2.728863358497619629e-01 4.023049473762512207e-01 -5.551865696907043457e-01
7.005293667316436768e-02 -1.856388598680496216e-01 6.516161561012268066e-01 -1.903536617755889893e-01 3.659010827541351318e-01 -2.717846035957336426e-01 3.983077704906463623e-01 -3.652304410934448242e-01
-8.971510082483291626e-02 4.749141633510589600e-02 1.695587933063507080e-01 -3.888673484325408936e-01 6.462731361389160156e-01 -1.493998169898986816e-01 2.399514168500900269e-01 -5.587144494056701660e-01
-3.996143639087677002e-01 1.484194956719875336e-02 2.005841284990310669e-01 -1.649144142866134644e-01 2.001871764659881592e-01 6.357225775718688965e-01 3.996411263942718506e-01 -4.107629954814910889e-01
2.408843785524368286e-01 1.557457596063613892e-01 -2.664128541946411133e-01 -2.144741117954254150e-01 4.593594372272491455e-01 8.317196369171142578e-02 5.444744825363159180e-01 -5.351279377937316895e-01
-1.780687123537063599e-01 1.236037760972976685e-01 4.280610978603363037e-01 2.915099859237670898e-01 2.754633426666259766e-01 4.978639483451843262e-01 4.916154742240905762e-01 -3.454925119876861572e-01
3.096903264522552490e-01 -4.012255370616912842e-02 6.198097253218293190e-04 -2.057394683361053467e-01 2.752830088138580322e-01 6.387344002723693848e-01 5.307555198669433594e-01 -3.077163994312286377e-01
1.495253890752792358e-01 -7.812228798866271973e-02 5.151247382164001465e-01 -2.704373188316822052e-02 7.009004950523376465e-01 3.045262098312377930e-01 1.441044509410858154e-01 -3.173173666000366211e-01
-6.538722664117813110e-02 -6.986107230186462402e-01 -9.441100805997848511e-02 2.302654236555099487e-01 -1.439521312713623047e-01 -1.512503158301115036e-02 1.189608722925186157e-01 -6.408035159111022949e-01
2.727363109588623047e-01 -1.339129060506820679e-01 3.393708169460296631e-01 -1.681810244917869568e-02 7.178317904472351074e-01 7.402960956096649170e-02 -1.710382401943206787e-01 -4.921482801437377930e-01
-2.910687923431396484e-01 1.689371764659881592e-01 5.672815442085266113e-02 3.644769787788391113e-01 3.413361907005310059e-01 3.279250562191009521e-01 5.286785960197448730e-01 -4.971230626106262207e-01
4.204783439636230469e-01 -7.734031230211257935e-02 6.843222975730895996e-01 -9.548543952405452728e-03 -2.779418826103210449e-01 2.187480628490447998e-01 2.235765010118484497e-01 -4.168203771114349365e-01
-2.245401889085769653e-01 2.764813601970672607e-01 2.569029033184051514e-01 -1.832126379013061523e-01 -3.923387527465820312e-01 -6.792768836021423340e-02 8.985678106546401978e-02 -7.790735363960266113e-01
-5.214442014694213867e-01 -3.386930823326110840e-01 -4.615237936377525330e-02 -1.312384158372879028e-01 2.534455657005310059e-01 -5.698973685503005981e-02 1.458143442869186401e-01 -7.108341455459594727e-01
-8.171618916094303131e-03 -6.677390336990356445e-01 1.213457807898521423e-01 -1.963682770729064941e-01 -2.590604424476623535e-01 1.895788758993148804e-01 4.131869673728942871e-01 -4.764415323734283447e-01
3.674162030220031738e-01 1.459555476903915405e-01 5.857769250869750977e-01 1.450357027351856232e-03 -3.938013613224029541e-01 8.020839095115661621e-02 1.643943339586257935e-01 -5.585938096046447754e-01
-1.198652759194374084e-01 -6.248779892921447754e-01 -9.618580341339111328e-02 -5.303680300712585449e-01 6.132645066827535629e-03 1.906815618276596069e-01 -7.099973154254257679e-04 -5.178998112678527832e-01
-1.997030377388000488e-01 2.574042975902557373e-01 3.694617748260498047e-01 2.970007359981536865e-01 5.082039237022399902e-01 3.843752443790435791e-01 4.788058996200561523e-02 -5.107271671295166016e-01
5.022018551826477051e-01 -1.056736782193183899e-01 7.023737579584121704e-02 -1.724989563226699829e-01 1.943174451589584351e-01 5.675095319747924805e-01 5.017390251159667969e-01 -3.006138801574707031e-01
1.526153236627578735e-01 1.363667547702789307e-01 5.024539828300476074e-01 5.206460356712341309e-01 3.804876804351806641e-01 5.032806843519210815e-02 1.649239845573902130e-02 -5.357281565666198730e-01
1.490776538848876953e-01 3.074043393135070801e-01 8.287331089377403259e-03 -3.409380316734313965e-01 -1.542129963636398315e-01 4.676687419414520264e-01 4.911529421806335449e-01 -5.322067737579345703e-01
9.062372148036956787e-02 -2.186918258666992188e-02 2.709009647369384766e-01 -8.674515783786773682e-02 -3.150644600391387939e-01 1.857586763799190521e-02 7.784768342971801758e-01 -4.525043666362762451e-01
-3.103373050689697266e-01 2.505171597003936768e-01 3.238158226013183594e-01 -3.996502235531806946e-02 4.203448891639709473e-01 5.830125808715820312e-01 -1.460924446582794189e-01 -4.433299601078033447e-01
9.586328268051147461e-02 -2.531736493110656738e-01 5.449264645576477051e-01 -3.076480627059936523e-01 6.070559024810791016e-01 -1.877371780574321747e-02 1.981993764638900757e-01 -3.563268184661865234e-01
-4.342067837715148926e-01 3.182785958051681519e-02 3.266860544681549072e-01 1.498730480670928955e-01 1.502501517534255981e-01 5.050147175788879395e-01 4.531252980232238770e-01 -4.453404843807220459e-01
5.766605734825134277e-01 2.078703045845031738e-01 1.989026665687561035e-01 2.555259764194488525e-01 -7.251333445310592651e-03 -4.749447479844093323e-02 -1.855498850345611572e-01 -6.947371363639831543e-01
-4.652840495109558105e-01 -3.001940250396728516e-01 -1.249907985329627991e-01 2.294574528932571411e-01 -2.102254703640937805e-02 2.344011664390563965e-01 1.606285274028778076e-01 -7.375184297561645508e-01
1.556529402732849121e-01 -4.321506619453430176e-01 -3.398112356662750244e-01 -9.190664440393447876e-02 -2.967018783092498779e-01 3.640504181385040283e-01 -1.181163638830184937e-02 -6.666298508644104004e-01
4.827224314212799072e-01 2.580820918083190918e-01 1.248809322714805603e-01 1.884988993406295776e-01 1.784416735172271729e-01 -5.169139057397842407e-02 -2.744308710098266602e-01 -7.344521880149841309e-01
9.431685507297515869e-02 4.433598741888999939e-02 2.124583572149276733e-01 -3.490393757820129395e-01 6.967107057571411133e-01 -3.921854496002197266e-02 -1.865803152322769165e-01 -5.481019616127014160e-01
-2.511915809009224176e-04 -5.853527039289474487e-02 4.483633935451507568e-01 -4.895033314824104309e-02 7.340089082717895508e-01 1.005808636546134949e-01 -1.633473783731460571e-01 -4.664545357227325439e-01
4.864415824413299561e-01 -7.964479178190231323e-02 1.005473881959915161e-01 1.669574528932571411e-02 1.758507043123245239e-01 6.514384746551513672e-01 4.665502011775970459e-01 -2.714372575283050537e-01
-3.053090721368789673e-02 -1.418634504079818726e-01 1.539845019578933716e-01 4.720009863376617432e-01 4.649339020252227783e-01 -2.819289565086364746e-01 -7.028022781014442444e-03 -6.608703732490539551e-01
8.608913421630859375e-02 4.424066245555877686e-01 4.124146997928619385e-01 -1.786597073078155518e-01 2.642125785350799561e-01 5.948586463928222656e-01 1.859910488128662109e-01 -3.695971071720123291e-01
2.282133102416992188e-01 -1.094233319163322449e-01 4.774350225925445557e-01 1.174917165189981461e-02 6.878724098205566406e-01 2.692269980907440186e-01 2.402636855840682983e-01 -3.232406675815582275e-01
1.754979044198989868e-01 6.307337433099746704e-02 5.886956453323364258e-01 3.446861207485198975e-01 4.862177371978759766e-01 2.004859447479248047e-01 6.080146413296461105e-03 -4.724532365798950195e-01
2.644872367382049561e-01 -3.103607892990112305e-01 2.855541929602622986e-02 -4.269468486309051514e-01 -2.944452166557312012e-01 -2.543029487133026123e-01 3.921110630035400391e-01 -5.877965092658996582e-01
6.410094499588012695e-01 8.726234734058380127e-02 1.317915506660938263e-02 7.920137792825698853e-02 1.590121686458587646e-01 -3.067717552185058594e-01 1.295929998159408569e-01 -6.624632477760314941e-01
2.598910033702850342e-01 -1.549029797315597534e-01 3.838585019111633301e-01 -5.242097377777099609e-02 7.466876506805419922e-01 2.288039922714233398e-01 2.058074325323104858e-01 -3.257543444633483887e-01
-3.741010129451751709e-01 -1.669903099536895752e-01 1.609947234392166138e-01 1.067662239074707031e-01 -2.515277639031410217e-02 1.887016743421554565e-01 -3.791328370571136475e-01 -7.841311693191528320e-01
-1.607710421085357666e-01 -4.697084724903106689e-01 4.081186950206756592e-01 -3.720389604568481445e-01 -7.792402803897857666e-02 3.516797721385955811e-01 4.847265779972076416e-01 -2.895549535751342773e-01
-1.386357545852661133e-01 -4.694907963275909424e-01 1.018945127725601196e-01 3.599006915464997292e-03 -3.125962615013122559e-01 4.222278594970703125e-01 -2.361108660697937012e-01 -6.467007994651794434e-01
-8.958935737609863281e-02 3.706483840942382812e-01 1.981115341186523438e-01 -1.109148859977722168e-01 4.657775461673736572e-01 6.033847928047180176e-01 -2.550574392080307007e-02 -4.705003201961517334e-01
-3.450898826122283936e-01 -5.408651828765869141e-01 1.220265701413154602e-01 6.136579066514968872e-02 -1.789386868476867676e-01 1.913243532180786133e-01 -1.172934472560882568e-02 -7.077853679656982422e-01
2.430393695831298828e-01 5.054798126220703125e-01 -1.165325418114662170e-01 -4.210661649703979492e-01 2.496290057897567749e-01 2.150425910949707031e-01 1.203989684581756592e-01 -6.095012426376342773e-01
2.177894413471221924e-01 6.880826503038406372e-02 4.906221106648445129e-02 3.582998812198638916e-01 4.322310090065002441e-01 -1.312187220901250839e-02 -2.731087505817413330e-01 -7.452939152717590332e-01
-1.349613964557647705e-01 1.588748395442962646e-02 2.668554484844207764e-01 1.029176637530326843e-01 3.432849943637847900e-01 7.528088688850402832e-01 -1.898575127124786377e-01 -4.232231080532073975e-01
2.878804206848144531e-01 -9.203866124153137207e-02 1.598638296127319336e-02 -1.293474435806274414e-01 2.435984611511230469e-01 7.928349971771240234e-01 3.429460227489471436e-01 -2.934754788875579834e-01
1.056500300765037537e-01 -6.147802472114562988e-01 2.529349625110626221e-01 -2.683811485767364502e-01 -1.971331387758255005e-01 5.266704410314559937e-02 4.530945122241973877e-01 -4.774399995803833008e-01
3.711428940296173096e-01 -1.324656754732131958e-01 4.881542921066284180e-01 -3.040564954280853271e-01 -4.399971663951873779e-01 1.040144786238670349e-01 3.245441615581512451e-01 -4.519019126892089844e-01
-1.115665864199399948e-02 -1.000596880912780762e-01 6.069904565811157227e-01 1.017760410904884338e-01 6.728365421295166016e-01 1.933215260505676270e-01 -6.460671429522335529e-04 -3.478292524814605713e-01
-1.168108284473419189e-01 1.666571572422981262e-02 2.743999958038330078e-01 -3.968847692012786865e-01 6.530652046203613281e-01 -1.073101907968521118e-01 2.889092862606048584e-01 -4.814420938491821289e-01
7.490418553352355957e-01 9.406756609678268433e-03 -7.625353336334228516e-02 -1.188808083534240723e-01 9.175849705934524536e-02 2.420530468225479126e-01 -1.586391925811767578e-01 -5.715984106063842773e-01
6.352121382951736450e-02 -4.858375489711761475e-01 1.100158020853996277e-01 -3.934379220008850098e-01 -4.536867514252662659e-02 3.784974664449691772e-02 6.611064672470092773e-01 -3.904836475849151611e-01
1.752847880125045776e-01 1.762152463197708130e-01 4.042784869670867920e-01 1.476770192384719849e-01 6.073720455169677734e-01 5.647942423820495605e-03 -9.693267196416854858e-02 -6.120827198028564453e-01
5.602602958679199219e-01 2.140103466808795929e-02 -5.223470926284790039e-02 -7.026856392621994019e-02 5.881704092025756836e-01 7.558278739452362061e-02 -1.236183047294616699e-01 -5.577145814895629883e-01
8.931583166122436523e-02 -2.984014451503753662e-01 3.707222342491149902e-01 -2.484409213066101074e-01 -4.555334746837615967e-01 1.627990007400512695e-01 5.432049036026000977e-01 -4.180139303207397461e-01
-4.693000912666320801e-01 -3.622625023126602173e-02 4.129305481910705566e-03 9.042634814977645874e-02 -3.738981485366821289e-02 5.231080651283264160e-01 4.816106334328651428e-02 -7.020623683929443359e-01
1.737206280231475830e-01 -5.298426747322082520e-01 -2.271731384098529816e-02 -2.988248169422149658e-01 -6.233068928122520447e-02 1.858059875667095184e-02 6.266459226608276367e-01 -4.498445689678192139e-01
-6.896083801984786987e-02 3.624656796455383301e-01 -2.726503014564514160e-01 -9.285388141870498657e-02 -1.503936648368835449e-01 1.038443371653556824e-01 4.183410704135894775e-01 -7.566319704055786133e-01
-3.952714800834655762e-02 -4.909081161022186279e-01 9.680181741714477539e-02 1.600355505943298340e-01 -2.748746275901794434e-01 2.878319919109344482e-01 5.772313475608825684e-01 -4.804847240447998047e-01
-3.317628800868988037e-01 2.387338131666183472e-01 3.131907880306243896e-01 -4.605652019381523132e-02 3.787750005722045898e-01 6.122879385948181152e-01 1.236600279808044434e-01 -4.461739063262939453e-01
2.257829457521438599e-01 -2.563498914241790771e-01 6.788653135299682617e-01 1.142166554927825928e-01 -3.845483064651489258e-01 -5.784516409039497375e-02 2.806659936904907227e-01 -4.235639870166778564e-01
4.405679702758789062e-01 1.725823730230331421e-01 -1.276735868304967880e-02 -4.566963315010070801e-01 -4.190101921558380127e-01 3.232592344284057617e-01 1.356668025255203247e-01 -5.185643434524536133e-01
3.615723252296447754e-01 2.700554132461547852e-01 5.803357344120740891e-03 1.616802960634231567e-01 4.704977869987487793e-01 3.366651758551597595e-02 -1.753583997488021851e-01 -7.189639210700988770e-01
-2.713896632194519043e-01 -3.910828754305839539e-02 2.412492930889129639e-01 1.016310136765241623e-02 1.693351864814758301e-01 7.625077962875366211e-01 3.347871303558349609e-01 -3.799194395542144775e-01
3.987163901329040527e-01 1.933535933494567871e-01 -2.215121090412139893e-01 -3.747948110103607178e-01 2.173727005720138550e-01 4.948552548885345459e-01 3.147110939025878906e-01 -4.721494615077972412e-01
-5.663617327809333801e-02 -4.203640855848789215e-03 1.505180448293685913e-01 -3.434554040431976318e-01 6.787334084510803223e-01 -1.591212600469589233e-01 1.855894774198532104e-01 -5.794094204902648926e-01
3.427308797836303711e-01 -3.300714790821075439e-01 4.569454491138458252e-01 -2.854260802268981934e-01 5.644694566726684570e-01 -7.070135325193405151e-02 2.667066752910614014e-01 -2.975977659225463867e-01
4.706573188304901123e-01 1.465606838464736938e-01 1.968932896852493286e-01 -2.851954102516174316e-01 -1.981928944587707520e-01 -9.964020550251007080e-02 6.139688491821289062e-01 -4.590555727481842041e-01
3.122822046279907227e-01 -3.175927698612213135e-01 5.108599662780761719e-01 4.018866270780563354e-02 4.650338366627693176e-02 2.322667241096496582e-01 6.696318387985229492e-01 -1.857542842626571655e-01
-6.123304367065429688e-02 3.148122727870941162e-01 -1.422583460807800293e-01 -2.565564513206481934e-01 -2.042764872312545776e-01 4.606645107269287109e-01 9.973033517599105835e-02 -7.397285103797912598e-01
8.449180051684379578e-03 -4.835472106933593750e-01 -1.614187657833099365e-01 -3.403623998165130615e-01 -3.560963869094848633e-01 3.534658551216125488e-01 1.737728416919708252e-01 -5.850372314453125000e-01
3.166421949863433838e-01 2.129303067922592163e-01 4.936852455139160156e-01 -4.776774942874908447e-01 -2.466091811656951904e-01 -1.213535070419311523e-01 2.546501457691192627e-01 -4.920448660850524902e-01
2.724051773548126221e-01 2.223920375108718872e-01 1.603411734104156494e-01 -4.783139824867248535e-01 -3.352060019969940186e-01 5.093182921409606934e-01 9.418971836566925049e-02 -4.911250770092010498e-01
1.097162738442420959e-01 -1.738048791885375977e-01 1.666880697011947632e-01 -3.128926157951354980e-01 6.966865062713623047e-01 -2.152500450611114502e-01 1.107733026146888733e-01 -5.367421507835388184e-01
2.565890550613403320e-02 4.293493330478668213e-01 1.272447109222412109e-01 -2.575086951255798340e-01 9.182797372341156006e-02 6.359124779701232910e-01 1.924555003643035889e-01 -5.316414833068847656e-01
3.137538433074951172e-01 -3.646338582038879395e-01 9.548543393611907959e-02 -1.699061393737792969e-01 -1.908422857522964478e-01 -3.634886443614959717e-01 5.307623744010925293e-01 -5.294919610023498535e-01
-6.564797461032867432e-02 2.144406288862228394e-01 4.521253108978271484e-01 -2.613846659660339355e-01 -4.450268149375915527e-01 -2.219086289405822754e-01 8.106148801743984222e-03 -6.554451584815979004e-01
-1.938649266958236694e-01 -4.623632133007049561e-01 -1.150548830628395081e-01 4.036320745944976807e-02 -3.003139793872833252e-01 8.499912172555923462e-02 4.053010642528533936e-01 -6.870862841606140137e-01
1.581997126340866089e-01 3.508512303233146667e-02 1.291846483945846558e-01 4.972480237483978271e-01 4.915012121200561523e-01 -5.825247615575790405e-02 2.012553438544273376e-02 -6.814880371093750000e-01
5.739197134971618652e-01 3.535362705588340759e-02 7.244101911783218384e-02 -2.940170764923095703e-01 5.253617167472839355e-01 -4.664130136370658875e-02 -1.158873885869979858e-01 -5.348479151725769043e-01
-5.719703435897827148e-01 -1.209624186158180237e-01 7.218792289495468140e-02 1.100211739540100098e-01 1.910554803907871246e-02 2.993173301219940186e-01 2.145729660987854004e-01 -7.105665802955627441e-01
-3.697936534881591797e-01 1.112493053078651428e-01 -2.877335250377655029e-02 -2.831007726490497589e-02 -2.723253667354583740e-01 3.986014053225517273e-02 3.993094265460968018e-01 -7.836127877235412598e-01
-1.402781903743743896e-01 2.081503905355930328e-02 3.283779919147491455e-01 -4.147598743438720703e-01 5.786596536636352539e-01 -1.755305528640747070e-01 3.093187510967254639e-01 -4.885640442371368408e-01
-3.634284436702728271e-01 8.517309278249740601e-02 7.963951677083969116e-02 -1.599588990211486816e-01 2.608010768890380859e-01 5.674928426742553711e-01 4.673793613910675049e-01 -4.692836999893188477e-01
4.725500345230102539e-01 -1.650970876216888428e-01 -2.158200293779373169e-01 2.347225323319435120e-02 5.075406432151794434e-01 -1.228858456015586853e-01 -5.048865079879760742e-02 -6.535003185272216797e-01
3.081158399581909180e-01 4.335619211196899414e-01 4.825718998908996582e-01 3.869602680206298828e-01 -1.934634298086166382e-01 2.123099714517593384e-01 6.305252760648727417e-02 -4.979913830757141113e-01
1.310708522796630859e-01 -1.704632341861724854e-01 1.758725196123123169e-01 -3.315959572792053223e-01 7.206576466560363770e-01 -1.592720746994018555e-01 2.168628424406051636e-01 -4.702458977699279785e-01
4.781218171119689941e-01 -2.067656815052032471e-02 2.528917193412780762e-01 2.190298438072204590e-01 -4.083023071289062500e-01 8.937761932611465454e-02 5.045606493949890137e-01 -4.793360233306884766e-01
-3.474228084087371826e-02 -7.208490371704101562e-01 3.326904177665710449e-01 -4.292177036404609680e-02 -1.251437813043594360e-01 3.685379922389984131e-01 -6.888825446367263794e-02 -4.587132036685943604e-01
4.393670558929443359e-01 2.260924577713012695e-01 1.022746041417121887e-01 1.332406550645828247e-01 5.206912159919738770e-01 -2.098784595727920532e-02 -1.195972487330436707e-01 -6.646520495414733887e-01
4.910260438919067383e-01 -1.499821990728378296e-01 2.444369941949844360e-01 1.293562352657318115e-01 -2.567773461341857910e-01 -1.553102210164070129e-02 6.538460254669189453e-01 -4.077079594135284424e-01
2.684393525123596191e-01 -2.261219620704650879e-01 4.911257624626159668e-01 -3.607360422611236572e-01 5.761184096336364746e-01 -9.958548098802566528e-02 -4.777308087795972824e-03 -4.045016169548034668e-01
-5.612585321068763733e-02 -7.562314271926879883e-01 -2.531419321894645691e-02 1.531134098768234253e-01 3.014768958091735840e-01 3.272476494312286377e-01 -8.792500197887420654e-02 -4.417796730995178223e-01
4.181528687477111816e-01 -2.835571952164173126e-02 4.739746749401092529e-01 3.819522261619567871e-01 -4.167309999465942383e-01 1.870592683553695679e-01 1.720319688320159912e-01 -4.642779231071472168e-01
3.754256665706634521e-01 -2.482991665601730347e-01 3.405700027942657471e-01 -1.747250705957412720e-01 -5.058901309967041016e-01 -2.284050136804580688e-01 2.949967086315155029e-01 -5.057365894317626953e-01
2.584298849105834961e-01 -2.549173235893249512e-01 4.995768666267395020e-01 -3.126785755157470703e-01 -4.805921614170074463e-01 5.354477465152740479e-02 3.642832040786743164e-01 -3.928717076778411865e-01
2.975695729255676270e-01 -2.990567386150360107e-01 9.135964512825012207e-02 1.480977982282638550e-01 -6.498364359140396118e-02 3.471590951085090637e-02 7.744757533073425293e-01 -4.318530261516571045e-01
1.719137430191040039e-01 -2.102688550949096680e-01 4.069260358810424805e-01 -1.413627415895462036e-01 -5.043789744377136230e-01 3.824295699596405029e-01 -2.389158606529235840e-01 -5.319110751152038574e-01
-4.961002245545387268e-02 -5.593764185905456543e-01 2.045013010501861572e-01 -2.373857796192169189e-01 -1.882867366075515747e-01 3.202747404575347900e-01 -2.755036652088165283e-01 -6.103555560111999512e-01
2.694161236286163330e-01 3.548991382122039795e-01 -6.296104937791824341e-02 -1.525595784187316895e-01 4.063512086868286133e-01 9.021566063165664673e-02 5.745707750320434570e-01 -5.204145908355712891e-01
2.448405325412750244e-01 2.181260734796524048e-01 -2.577295005321502686e-01 -3.014037907123565674e-01 3.455030024051666260e-01 1.140508428215980530e-02 4.890313148498535156e-01 -6.136378645896911621e-01
-3.561925888061523438e-01 -1.295189112424850464e-01 1.562266028486192226e-03 -4.631080329418182373e-01 -1.852354854345321655e-01 1.575622260570526123e-01 1.301974654197692871e-01 -7.521907687187194824e-01
8.557519316673278809e-02 -3.713809251785278320e-01 -1.325520277023315430e-01 -1.923720985651016235e-01 -2.216962426900863647e-01 -4.024756252765655518e-01 3.183573782444000244e-01 -6.983472704887390137e-01
-9.332451969385147095e-02 -5.088753700256347656e-01 2.797157466411590576e-01 -1.655136346817016602e-01 -1.995501369237899780e-01 1.151283755898475647e-01 -4.034855067729949951e-01 -6.409568190574645996e-01
3.321272507309913635e-02 9.492398798465728760e-02 -6.993401795625686646e-02 4.727672040462493896e-01 4.014781415462493896e-01 -7.785878330469131470e-02 -1.152823343873023987e-01 -7.622008323669433594e-01
3.356021940708160400e-01 2.118946611881256104e-01 6.760676503181457520e-01 -2.737291753292083740e-01 -3.666565418243408203e-01 2.283576726913452148e-01 9.388722479343414307e-02 -3.392309844493865967e-01
5.303578376770019531e-01 3.768746256828308105e-01 4.646793752908706665e-02 -1.820304840803146362e-01 -3.100861310958862305e-01 1.959463208913803101e-01 -1.042143851518630981e-01 -6.292715668678283691e-01
-1.024782210588455200e-01 1.278779506683349609e-01 3.356222808361053467e-01 3.063850998878479004e-01 3.510456681251525879e-01 5.041037201881408691e-01 5.097318887710571289e-01 -3.597932755947113037e-01
-4.980793893337249756e-01 -3.494676351547241211e-01 -2.007703930139541626e-01 -6.717264652252197266e-02 1.966508179903030396e-01 6.906325370073318481e-02 2.207386195659637451e-01 -7.019981741905212402e-01
-1.664970368146896362e-01 -4.362492263317108154e-01 3.671212792396545410e-01 5.529890656471252441e-01 -1.360079348087310791e-01 3.765350580215454102e-01 2.145727127790451050e-01 -3.675214648246765137e-01
1.241675987839698792e-01 -3.800142407417297363e-01 1.427049487829208374e-01 -3.576253056526184082e-01 -4.665772616863250732e-01 1.958245486021041870e-01 -2.422659546136856079e-01 -6.141471862792968750e-01
3.490233719348907471e-01 -3.401980176568031311e-02 -1.228119581937789917e-01 -1.478497534990310669e-01 -2.604522705078125000e-01 -8.425974100828170776e-02 6.738488674163818359e-01 -5.577417612075805664e-01
3.851292431354522705e-01 4.818178117275238037e-01 -3.211964294314384460e-02 -3.705397844314575195e-01 -5.034691840410232544e-02 3.476144373416900635e-01 1.402552872896194458e-01 -5.815096497535705566e-01
-1.581956446170806885e-01 -7.701589912176132202e-02 4.386992454528808594e-01 -4.694742262363433838e-01 4.910988509654998779e-01 -1.718760281801223755e-01 3.349344432353973389e-01 -4.162678122520446777e-01
2.074802815914154053e-01 1.636657267808914185e-01 4.962904453277587891e-01 -2.979590594768524170e-01 -2.588280737400054932e-01 -4.451255202293395996e-01 -9.603799879550933838e-02 -5.663300752639770508e-01
-4.232303202152252197e-01 -2.495431452989578247e-01 2.560222446918487549e-01 3.246907889842987061e-01 1.864655911922454834e-01 2.449426800012588501e-01 5.577344894409179688e-01 -4.263785481452941895e-01
1.299314945936203003e-01 -2.466928362846374512e-01 7.937265634536743164e-01 2.991344928741455078e-01 -1.701434552669525146e-01 3.386228978633880615e-01 1.074823215603828430e-01 -2.181978523731231689e-01
4.265627861022949219e-01 -3.633267581462860107e-01 2.184043526649475098e-01 1.252588778734207153e-01 -4.086956754326820374e-02 -1.216469183564186096e-01 6.937653422355651855e-01 -3.533683121204376221e-01
3.771631121635437012e-01 -4.596135914325714111e-01 5.711522102355957031e-01 6.585358083248138428e-02 3.664921224117279053e-01 -1.145307198166847229e-01 -2.287020683288574219e-01 -3.409008085727691650e-01
6.181875467300415039e-01 -5.515130236744880676e-02 -1.250635534524917603e-01 -2.512340545654296875e-01 2.116054892539978027e-01 2.356494665145874023e-01 -3.287769258022308350e-01 -5.723997950553894043e-01
5.884237289428710938e-01 -2.548975348472595215e-01 -9.467142075300216675e-02 -4.270131140947341919e-02 -1.288979947566986084e-01 2.316531836986541748e-01 5.954183936119079590e-01 -3.914051651954650879e-01
7.767795920372009277e-01 -2.759619802236557007e-02 -7.396567612886428833e-02 2.611841261386871338e-02 1.580120325088500977e-01 -1.273237317800521851e-01 7.843041419982910156e-02 -5.851225256919860840e-01
2.407372593879699707e-01 -9.438337385654449463e-02 4.466010630130767822e-01 -4.693823456764221191e-01 -3.041703402996063232e-01 -9.921478480100631714e-02 5.016256570816040039e-01 -3.992163538932800293e-01
5.077510327100753784e-02 -4.118328988552093506e-01 -1.273908913135528564e-01 3.809298872947692871e-01 -2.051248401403427124e-01 -1.348078101873397827e-01 4.571313261985778809e-01 -6.302866935729980469e-01
-1.051001437008380890e-02 -3.943254649639129639e-01 4.101437926292419434e-01 -3.687810897827148438e-01 -2.235009372234344482e-01 1.330915242433547974e-01 6.029189229011535645e-01 -3.301548361778259277e-01
-1.174091398715972900e-01 -7.046056389808654785e-01 2.397953905165195465e-02 -8.887189626693725586e-02 -5.687713250517845154e-02 2.935690879821777344e-01 -1.542945802211761475e-01 -6.066697239875793457e-01
3.180562853813171387e-01 -4.859603345394134521e-01 1.254143267869949341e-01 -1.152506917715072632e-01 -6.971789989620447159e-03 -3.214133158326148987e-02 7.278740406036376953e-01 -3.206073641777038574e-01
1.776088476181030273e-01 -5.816831588745117188e-01 9.616014361381530762e-02 -2.585220932960510254e-01 1.766296848654747009e-02 -1.496741175651550293e-02 6.528159379959106445e-01 -3.568119108676910400e-01
2.096239328384399414e-01 -3.861544281244277954e-02 2.599808275699615479e-01 1.038922443985939026e-01 2.251266837120056152e-01 6.573029756546020508e-01 5.774253010749816895e-01 -2.450180202722549438e-01
3.327117562294006348e-01 -1.374108940362930298e-01 1.734244972467422485e-01 -1.476433426141738892e-01 1.566004604101181030e-01 5.169711709022521973e-01 6.907984614372253418e-01 -2.226239293813705444e-01
6.765076518058776855e-01 -2.147902101278305054e-01 8.783533237874507904e-03 -2.858915925025939941e-01 1.467753052711486816e-01 3.665371835231781006e-01 4.184583425521850586e-01 -2.887755334377288818e-01
1.251028329133987427e-01 -7.997562289237976074e-01 3.390001654624938965e-01 1.552432477474212646e-01 -4.891737550497055054e-02 2.605956792831420898e-01 1.942441761493682861e-01 -3.125444054603576660e-01
-4.806082248687744141e-01 -1.738736182451248169e-01 -1.106485910713672638e-02 7.221300154924392700e-02 -1.072028768248856068e-03 8.237487077713012695e-02 5.450695753097534180e-01 -6.554074883460998535e-01
-6.181323528289794922e-02 -4.668895900249481201e-01 1.553735136985778809e-01 -1.022147536277770996e-01 -4.641675353050231934e-01 2.446784824132919312e-01 -1.343029737472534180e-01 -6.710051298141479492e-01
6.187587380409240723e-01 -6.285426020622253418e-02 -9.266900271177291870e-02 -2.525519728660583496e-01 2.439215928316116333e-01 -1.682699471712112427e-01 -2.217760682106018066e-01 -6.354682445526123047e-01
-2.963443100452423096e-01 -2.219049781560897827e-01 3.274886906147003174e-01 -3.132527172565460205e-01 -2.969401180744171143e-01 2.050050497055053711e-01 5.212076902389526367e-01 -5.056720376014709473e-01
-4.115318953990936279e-01 -1.133679598569869995e-01 -2.154888352379202843e-03 -4.653246402740478516e-01 4.931985214352607727e-02 1.901070475578308105e-01 -1.400232911109924316e-01 -7.369381189346313477e-01
-1.258871406316757202e-01 -2.547281607985496521e-02 4.199168682098388672e-01 -5.597027540206909180e-01 5.002104640007019043e-01 -1.902412250638008118e-02 2.579942941665649414e-01 -4.204434752464294434e-01
-3.025089502334594727e-01 3.046881221234798431e-02 2.637607753276824951e-01 -7.307347655296325684e-02 -6.300983577966690063e-02 6.390144228935241699e-01 4.070298373699188232e-01 -5.046460032463073730e-01
3.166990280151367188e-01 3.320111930370330811e-01 6.606667041778564453e-01 1.156512945890426636e-01 -3.068959414958953857e-01 2.240151017904281616e-01 -3.169441968202590942e-02 -4.407290518283843994e-01
7.697818428277969360e-02 -7.121416330337524414e-01 2.166103273630142212e-01 3.021966516971588135e-01 -1.511601209640502930e-01 1.866642683744430542e-01 3.510748744010925293e-01 -4.095600247383117676e-01
1.461558043956756592e-01 1.774403154850006104e-01 4.380811750888824463e-01 -1.054525077342987061e-01 6.887107491493225098e-01 3.616144508123397827e-02 1.318918634206056595e-02 -5.179904103279113770e-01
-4.862619042396545410e-01 -6.851255148649215698e-02 2.874964475631713867e-01 -2.408554218709468842e-02 8.434399217367172241e-02 6.157030463218688965e-01 3.241639137268066406e-01 -4.293421506881713867e-01
3.354292809963226318e-01 2.852017879486083984e-01 1.798793524503707886e-01 -2.947629988193511963e-01 -9.488678723573684692e-02 6.543449759483337402e-01 -7.988950610160827637e-02 -4.933074414730072021e-01
2.382811158895492554e-01 5.327773094177246094e-01 2.684934139251708984e-01 -8.757887780666351318e-02 3.223024010658264160e-01 3.767048120498657227e-01 -2.013390958309173584e-01 -5.415617227554321289e-01
-2.543586790561676025e-01 7.100646942853927612e-02 7.600912451744079590e-01 8.683763444423675537e-02 -1.252028346061706543e-01 4.706894159317016602e-01 6.836051493883132935e-02 -3.210653662681579590e-01
-5.761364698410034180e-01 1.554247289896011353e-01 2.554310262203216553e-01 1.646331101655960083e-01 -6.846478581428527832e-02 -4.650650173425674438e-02 1.723154932260513306e-01 -7.176476120948791504e-01
-4.040028750896453857e-01 1.594435423612594604e-02 1.325972080230712891e-01 -1.406237762421369553e-02 -2.342069298028945923e-01 -1.701038032770156860e-01 3.756859600543975830e-01 -7.705968618392944336e-01
2.128068953752517700e-01 -2.163051515817642212e-01 1.349741816520690918e-01 -4.717945456504821777e-01 -1.673294603824615479e-01 -2.874698638916015625e-01 4.881961345672607422e-01 -5.640423297882080078e-01
3.016666471958160400e-01 -8.509004116058349609e-02 3.364245593547821045e-01 -1.981889642775058746e-02 -3.465296924114227295e-01 -1.842385083436965942e-01 6.294570565223693848e-01 -4.877907335758209229e-01
-4.125141203403472900e-01 8.324353396892547607e-02 -5.678584799170494080e-02 2.901096045970916748e-01 3.402200341224670410e-01 2.444728612899780273e-01 4.319369494915008545e-01 -6.110875606536865234e-01
-2.057524025440216064e-01 -3.113909959793090820e-01 1.445261538028717041e-01 -2.925345301628112793e-01 -2.159831970930099487e-01 -1.510741375386714935e-02 6.500689983367919922e-01 -5.336390733718872070e-01
6.168823316693305969e-02 -6.435848474502563477e-01 5.084660276770591736e-02 -2.929978370666503906e-01 -1.232080608606338501e-01 1.280944049358367920e-01 5.286367535591125488e-01 -4.272174239158630371e-01
-2.963206470012664795e-01 -5.598631501197814941e-01 4.305752217769622803e-01 1.653140485286712646e-01 -7.218425720930099487e-02 4.845588803291320801e-01 4.864850640296936035e-02 -3.790104091167449951e-01
-2.436382928863167763e-03 -6.739585995674133301e-01 2.847516834735870361e-01 -2.149070501327514648e-01 -1.467854380607604980e-01 3.655055761337280273e-01 -8.242429047822952271e-02 -5.065286159515380859e-01
-3.341838419437408447e-01 4.814502596855163574e-02 8.243276923894882202e-02 -1.939864307641983032e-01 1.212034597992897034e-01 5.799924135208129883e-01 5.310756564140319824e-01 -4.565681517124176025e-01
-1.263730078935623169e-01 2.093621194362640381e-01 7.321145385503768921e-02 -3.932836353778839111e-01 -3.096388876438140869e-01 9.679166972637176514e-02 -1.723324358463287354e-01 -8.032572269439697266e-01
2.050426602363586426e-01 -2.284036763012409210e-02 -2.149459719657897949e-01 1.302590221166610718e-01 -5.163494497537612915e-03 1.951411217451095581e-01 7.440026998519897461e-01 -5.501089096069335938e-01
1.984199881553649902e-01 1.121605280786752701e-02 4.967859089374542236e-01 -1.019284799695014954e-01 7.122640609741210938e-01 1.810792088508605957e-01 1.917380988597869873e-01 -3.555907905101776123e-01
-4.853630363941192627e-01 -4.241910874843597412e-01 1.466360688209533691e-01 1.980037689208984375e-01 -9.778882563114166260e-02 1.393731385469436646e-01 2.349196821451187134e-01 -6.630249023437500000e-01
-1.439293846487998962e-02 -4.785698652267456055e-01 8.960506319999694824e-02 -2.678079009056091309e-01 -2.448459565639495850e-01 1.792611479759216309e-01 -2.936384677886962891e-01 -7.160348296165466309e-01
2.648907601833343506e-01 -2.016028463840484619e-01 4.986780285835266113e-01 -2.471824884414672852e-01 6.612107753753662109e-01 1.404894292354583740e-01 7.114282250404357910e-02 -3.426543772220611572e-01
5.782746672630310059e-01 3.611615300178527832e-02 1.745903939008712769e-01 -1.296554692089557648e-02 3.207589983940124512e-01 6.154415607452392578e-01 2.738584280014038086e-01 -2.774726450443267822e-01
-2.506789565086364746e-01 1.346733123064041138e-01 -1.349748224020004272e-01 -2.275576442480087280e-01 -1.047366112470626831e-01 5.155507326126098633e-01 2.350932955741882324e-01 -7.190212011337280273e-01
6.002101302146911621e-01 -2.932009100914001465e-01 2.498632222414016724e-01 -1.892535239458084106e-01 4.233139753341674805e-01 4.112538993358612061e-01 -1.386162191629409790e-01 -2.966373860836029053e-01
3.492772579193115234e-01 1.573957502841949463e-01 5.938482284545898438e-01 2.528527975082397461e-01 3.739541769027709961e-01 1.123298183083534241e-01 -1.402368694543838501e-01 -5.143108963966369629e-01
1.038611382246017456e-01 2.573097944259643555e-01 -2.099399715662002563e-01 -5.679859593510627747e-02 -1.029568240046501160e-01 -1.773384362459182739e-01 6.182001829147338867e-01 -6.719250082969665527e-01
6.921663880348205566e-01 1.257440596818923950e-01 4.557927697896957397e-02 -2.685585021972656250e-01 3.903773725032806396e-01 2.361548990011215210e-01 -5.597337707877159119e-02 -4.686110019683837891e-01
4.269971549510955811e-01 -2.226151078939437866e-01 4.897195994853973389e-01 -3.377927243709564209e-01 -4.220066666603088379e-01 -1.412867605686187744e-01 2.941570878028869629e-01 -3.600093424320220947e-01
9.248558431863784790e-02 1.188240870833396912e-01 5.886708498001098633e-01 -7.620203495025634766e-02 6.577149629592895508e-01 1.392520070075988770e-01 1.106344088912010193e-01 -4.009577631950378418e-01
-5.087619181722402573e-03 4.995319843292236328e-01 2.840569019317626953e-01 -4.046406224370002747e-02 2.201016545295715332e-01 5.844849944114685059e-01 2.089643478393554688e-01 -4.841307699680328369e-01
2.940945327281951904e-01 -2.385294437408447266e-01 4.498211443424224854e-01 1.221827268600463867e-01 -1.352547109127044678e-01 -3.448598086833953857e-01 5.719516873359680176e-01 -4.183225333690643311e-01
1.274672597646713257e-01 -1.535707619041204453e-02 3.110109269618988037e-01 7.831340283155441284e-02 -2.182964533567428589e-01 -1.700934208929538727e-02 7.958149909973144531e-01 -4.465325474739074707e-01
-2.366431355476379395e-01 -1.332250144332647324e-02 4.133988113608211279e-05 -1.570132523775100708e-01 -3.254082500934600830e-01 5.061007738113403320e-01 4.454073905944824219e-01 -5.989601612091064453e-01
3.580963909626007080e-01 4.518555477261543274e-02 2.835192978382110596e-01 2.518264651298522949e-01 1.178518123924732208e-02 1.118781864643096924e-01 -2.370368838310241699e-01 -8.106068372726440430e-01
-9.361954778432846069e-02 -6.172881722450256348e-01 -1.030571945011615753e-02 -3.051722943782806396e-01 -1.989322453737258911e-01 8.655495196580886841e-02 -8.986719185486435890e-04 -6.854835152626037598e-01
3.731249868869781494e-01 -1.550525277853012085e-01 -2.951358854770660400e-01 -4.488857090473175049e-01 -1.591421067714691162e-01 5.788702517747879028e-02 2.372792959213256836e-01 -6.805545091629028320e-01
-9.360418468713760376e-02 2.587103545665740967e-01 -7.093967497348785400e-02 -5.553323030471801758e-01 -1.992709040641784668e-01 2.588576376438140869e-01 1.897155791521072388e-01 -6.842314004898071289e-01
2.207427620887756348e-01 -1.159551143646240234e-01 4.027080833911895752e-01 -5.649162530899047852e-01 5.177861452102661133e-01 -8.465759456157684326e-02 1.449446082115173340e-01 -4.003055691719055176e-01
9.128570556640625000e-02 -7.504874467849731445e-01 1.851830035448074341e-01 -9.188430011272430420e-02 4.031302407383918762e-02 3.213782012462615967e-01 4.524833858013153076e-01 -2.757713794708251953e-01
1.351549029350280762e-01 5.151453018188476562e-01 3.080012798309326172e-01 -2.348036915063858032e-01 1.570866256952285767e-01 5.192847847938537598e-01 1.795304119586944580e-01 -4.896907806396484375e-01
-9.085442870855331421e-02 1.485870598116889596e-04 2.542552351951599121e-01 -5.935502052307128906e-01 6.103323101997375488e-01 6.682974845170974731e-02 1.414585411548614502e-01 -4.216822981834411621e-01
1.893286854028701782e-01 -2.884934842586517334e-01 3.415688276290893555e-01 -3.168760538101196289e-01 -5.057926177978515625e-01 2.157673686742782593e-01 -2.030090242624282837e-01 -5.659081935882568359e-01
5.179226994514465332e-01 -2.662492096424102783e-01 1.778364479541778564e-01 -3.195118606090545654e-01 5.895702838897705078e-01 -6.424080580472946167e-02 1.398384720087051392e-01 -3.948153853416442871e-01
-4.910207986831665039e-01 2.154291234910488129e-02 1.434421539306640625e-01 -2.598122060298919678e-01 3.332754224538803101e-02 2.725687623023986816e-01 5.661212205886840820e-01 -5.238880515098571777e-01
3.702332675457000732e-01 -3.135455250740051270e-01 3.435775041580200195e-01 -2.068576216697692871e-01 6.620659232139587402e-01 3.483338281512260437e-02 2.445258796215057373e-01 -3.231770694255828857e-01
-4.410644248127937317e-02 8.009893447160720825e-02 2.182560265064239502e-01 -3.125683367252349854e-01 -3.378083705902099609e-01 -1.141695231199264526e-01 -3.151231706142425537e-01 -7.873070836067199707e-01
7.345284223556518555e-01 1.878282055258750916e-02 2.928036451339721680e-01 -1.213606223464012146e-01 3.650037348270416260e-01 -1.070303991436958313e-01 1.165987327694892883e-01 -4.487475156784057617e-01
7.599592208862304688e-01 -6.265819817781448364e-02 -8.197459578514099121e-02 5.014102905988693237e-02 1.721431873738765717e-02 -1.782755106687545776e-01 1.121608167886734009e-01 -6.038571000099182129e-01
1.287703514099121094e-01 -1.023503243923187256e-01 -3.365121483802795410e-01 -1.263772100210189819e-01 -1.627192050218582153e-01 -1.484225094318389893e-01 2.921552658081054688e-01 -8.425375819206237793e-01
1.285097151994705200e-01 9.970869123935699463e-02 2.017689943313598633e-01 -3.232035636901855469e-01 6.958493590354919434e-01 3.531552851200103760e-01 2.809806764125823975e-01 -3.748293817043304443e-01
4.511691927909851074e-01 -4.067311063408851624e-02 6.289803385734558105e-01 -3.492728620767593384e-02 -4.506852030754089355e-01 1.256828010082244873e-01 -1.100274454802274704e-02 -4.229910671710968018e-01
4.488254431635141373e-03 4.589987993240356445e-01 2.571541965007781982e-01 -9.870353341102600098e-02 1.315058767795562744e-01 5.984035730361938477e-01 3.496533930301666260e-01 -4.645332396030426025e-01
8.233456313610076904e-02 5.135123133659362793e-01 6.494309902191162109e-01 4.600151907652616501e-03 -7.236555218696594238e-02 1.282233148813247681e-01 1.743228286504745483e-01 -5.056460499763488770e-01
-4.998789131641387939e-01 1.645257472991943359e-01 5.192016437649726868e-02 1.701588779687881470e-01 -8.329796046018600464e-02 1.497904360294342041e-01 1.412552893161773682e-01 -8.012951016426086426e-01
-7.722959667444229126e-02 -2.284603714942932129e-01 -2.850797772407531738e-01 -2.807613015174865723e-01 1.359864622354507446e-01 5.745273232460021973e-01 2.256646901369094849e-01 -6.182601451873779297e-01
1.165638789534568787e-01 -6.415700167417526245e-02 1.935461163520812988e-01 -2.188280671834945679e-01 -6.060429215431213379e-01 8.649520576000213623e-02 -1.226328536868095398e-01 -7.121394276618957520e-01
-2.437837719917297363e-01 2.214112132787704468e-01 3.001624941825866699e-01 -2.781526744365692139e-01 3.883291780948638916e-02 6.187360882759094238e-01 3.945978283882141113e-01 -4.289877712726593018e-01
-5.635232329368591309e-01 -2.162695229053497314e-01 9.001089632511138916e-02 3.328672051429748535e-02 4.099316596984863281e-01 3.140569627285003662e-01 -1.339424550533294678e-01 -5.846731662750244141e-01
4.641314148902893066e-01 -1.634303629398345947e-01 5.414724349975585938e-01 -3.799307644367218018e-01 -4.099209010601043701e-01 -3.965351358056068420e-02 2.284414172172546387e-01 -3.139103651046752930e-01
1.487964987754821777e-01 -2.924709022045135498e-01 2.330566197633743286e-01 -1.035017669200897217e-01 -1.885782331228256226e-01 -2.190776914358139038e-01 4.609479606151580811e-01 -7.288774847984313965e-01
-1.098693087697029114e-01 3.884150683879852295e-01 2.862391769886016846e-01 -2.858906611800193787e-02 2.318818122148513794e-01 6.080281734466552734e-01 3.712397515773773193e-01 -4.393470883369445801e-01
-1.462982743978500366e-01 -5.134335160255432129e-01 -1.276885718107223511e-01 -3.775399625301361084e-01 4.669497534632682800e-02 2.154825925827026367e-01 -1.755032539367675781e-01 -6.904546022415161133e-01
4.004317820072174072e-01 -1.872538030147552490e-01 4.453478455543518066e-01 -4.846631884574890137e-01 -3.509776294231414795e-01 -7.413694262504577637e-02 3.738423287868499756e-01 -3.208077251911163330e-01
7.119786739349365234e-02 -5.704865604639053345e-02 7.908109575510025024e-02 4.654207080602645874e-02 5.902344584465026855e-01 -1.788047254085540771e-01 -1.535865813493728638e-01 -7.611305117607116699e-01
-1.312513649463653564e-02 -1.292175427079200745e-02 -3.712139129638671875e-01 -1.126368045806884766e-01 -3.700742423534393311e-01 2.468252629041671753e-01 4.945527389645576477e-02 -8.055125474929809570e-01
-1.842703074216842651e-01 -3.562934100627899170e-01 2.149852067232131958e-01 -3.324049338698387146e-02 -2.992653846740722656e-01 4.186917245388031006e-01 -2.558760344982147217e-01 -6.792943477630615234e-01
7.638347148895263672e-01 1.853070408105850220e-01 1.307958513498306274e-01 -3.028089702129364014e-01 -1.717116236686706543e-01 1.278317421674728394e-01 7.828467339277267456e-02 -4.705981612205505371e-01
-1.613884977996349335e-02 -5.021219849586486816e-01 3.758999407291412354e-01 -5.136356353759765625e-01 -1.987428963184356689e-01 2.367825508117675781e-01 3.944264352321624756e-01 -3.022477924823760986e-01
-1.311459094285964966e-01 -2.028960138559341431e-01 4.749203920364379883e-01 -3.384676873683929443e-01 4.078860282897949219e-01 -2.977266907691955566e-01 4.109390676021575928e-01 -4.214747548103332520e-01
4.058220684528350830e-01 -3.319157063961029053e-01 2.111560106277465820e-01 -3.572422564029693604e-01 6.461839079856872559e-01 5.523071810603141785e-02 1.725031584501266479e-01 -3.202655911445617676e-01
-1.337815076112747192e-01 -4.955513775348663330e-01 5.711182355880737305e-01 4.024014174938201904e-01 5.406014993786811829e-02 4.078897535800933838e-01 1.994718909263610840e-01 -1.983499526977539062e-01
7.425724267959594727e-01 -3.511541783809661865e-01 -1.771424412727355957e-01 -3.265691921114921570e-02 4.150401800870895386e-02 2.097175419330596924e-01 -3.045135736465454102e-02 -4.961850941181182861e-01
-4.153794725425541401e-04 -5.762435197830200195e-01 -8.514134585857391357e-02 -3.778611719608306885e-01 -1.391172260046005249e-01 -1.702979505062103271e-01 6.414782255887985229e-02 -6.822355985641479492e-01
1.860702037811279297e-01 -7.210338711738586426e-01 6.026988849043846130e-02 9.404647350311279297e-02 -2.033583521842956543e-01 4.515693187713623047e-01 2.026735097169876099e-01 -3.829683363437652588e-01
-1.644695997238159180e-01 1.265850365161895752e-01 4.158937335014343262e-01 2.281791716814041138e-01 2.888575494289398193e-01 5.272649526596069336e-01 5.168837904930114746e-01 -3.213668167591094971e-01
-2.854571305215358734e-02 -3.361034393310546875e-01 5.900498628616333008e-01 4.935556054115295410e-01 -1.012100949883460999e-01 3.896760940551757812e-01 2.537837028503417969e-01 -2.607040405273437500e-01
-1.158377993851900101e-02 -1.473379880189895630e-01 -4.282337427139282227e-01 -2.993248961865901947e-02 -3.529032766819000244e-01 2.429774254560470581e-01 1.840360611677169800e-01 -7.592294216156005859e-01
3.964467048645019531e-01 3.700565174221992493e-02 -2.384651899337768555e-01 -4.234647750854492188e-01 -1.877053231000900269e-01 1.813669875264167786e-02 3.197045028209686279e-01 -6.837391257286071777e-01
3.431881964206695557e-01 1.852944791316986084e-01 -2.962384223937988281e-01 -2.880946993827819824e-01 4.091497957706451416e-01 2.219166904687881470e-01 3.459894657135009766e-01 -5.837576389312744141e-01
-3.395648598670959473e-01 1.229429394006729126e-01 2.770003676414489746e-01 -2.523424625396728516e-01 -1.948923021554946899e-01 -2.828473225235939026e-02 -2.044162303209304810e-01 -8.053606152534484863e-01
-2.243773788213729858e-01 -3.916775584220886230e-01 3.671033084392547607e-01 -2.103759348392486572e-01 -1.163275837898254395e-01 4.405388832092285156e-01 -5.872870981693267822e-02 -6.373108029365539551e-01
-6.190834566950798035e-02 1.408668756484985352e-01 2.479770593345165253e-02 -3.386904299259185791e-01 -3.209879100322723389e-01 4.064616560935974121e-01 4.958749115467071533e-01 -5.889495015144348145e-01
2.848366796970367432e-01 2.942212522029876709e-01 5.953592658042907715e-01 -6.995767354965209961e-02 -3.883021473884582520e-01 2.790356576442718506e-01 2.772675752639770508e-01 -4.091922044754028320e-01
1.220600679516792297e-01 -1.294784992933273315e-01 4.704322814941406250e-01 -4.835665225982666016e-01 -2.658034563064575195e-01 -7.718665897846221924e-02 5.486429929733276367e-01 -3.682053983211517334e-01
4.708436727523803711e-01 -2.423974573612213135e-01 2.341732531785964966e-01 -3.005126416683197021e-01 -3.121147453784942627e-01 -3.625406324863433838e-01 2.537038624286651611e-01 -5.302712917327880859e-01
-1.194989122450351715e-02 2.074212133884429932e-01 4.794580638408660889e-01 7.887338101863861084e-02 2.250820547342300415e-01 6.357536315917968750e-01 4.263330101966857910e-01 -2.900483906269073486e-01
-1.013272702693939209e-01 -2.558426856994628906e-01 -1.414013057947158813e-01 6.940840184688568115e-02 -4.549532532691955566e-01 6.870090961456298828e-02 4.155025184154510498e-01 -7.177190184593200684e-01
-2.438523024320602417e-01 -3.556183874607086182e-01 7.012664675712585449e-01 1.327748317271471024e-02 -5.136832222342491150e-02 4.928009212017059326e-01 3.667600452899932861e-02 -2.743791341781616211e-01
1.897097937762737274e-02 -6.150330901145935059e-01 3.634382486343383789e-01 -1.661396771669387817e-01 -2.441790699958801270e-01 2.115265130996704102e-01 4.648344814777374268e-01 -3.758279979228973389e-01
2.277663201093673706e-01 -3.539686501026153564e-01 3.985999524593353271e-01 2.959375381469726562e-01 1.532933861017227173e-02 1.747844815254211426e-01 6.800022125244140625e-01 -2.884096205234527588e-01
-1.931087672710418701e-01 1.698086112737655640e-01 3.249623179435729980e-01 -1.202511191368103027e-01 4.841550718992948532e-03 7.101884484291076660e-01 3.824022114276885986e-01 -4.039688110351562500e-01
-4.064008295536041260e-01 -4.757376611232757568e-01 4.313888773322105408e-02 -1.153815910220146179e-01 -2.334111556410789490e-02 5.022311210632324219e-01 6.338794529438018799e-02 -5.801199078559875488e-01
3.714625239372253418e-01 3.983903676271438599e-02 1.168215200304985046e-01 -3.734681382775306702e-02 -3.740669786930084229e-01 -1.530752237886190414e-02 6.183376312255859375e-01 -5.682294368743896484e-01
-9.226638823747634888e-03 -7.648634910583496094e-01 -6.230949237942695618e-02 4.512134194374084473e-02 1.900709271430969238e-01 3.473575413227081299e-02 1.780955940485000610e-01 -5.830341577529907227e-01
6.026729941368103027e-01 4.951656460762023926e-01 3.014528155326843262e-01 -8.931288868188858032e-02 -3.625253587961196899e-02 2.305415719747543335e-01 1.982511021196842194e-02 -4.877387285232543945e-01
-1.277593709528446198e-02 -6.786547303199768066e-01 3.351196348667144775e-01 -2.944650314748287201e-02 -2.600863277912139893e-01 3.621162176132202148e-01 1.095373257994651794e-01 -4.640266299247741699e-01
-3.997930586338043213e-01 1.652996242046356201e-01 1.427538692951202393e-01 1.017863601446151733e-01 -1.981215924024581909e-01 -2.001906186342239380e-01 1.938386820256710052e-02 -8.380920886993408203e-01
-1.927965432405471802e-01 2.663341164588928223e-01 -9.017908014357089996e-03 -1.708135604858398438e-01 -3.439616560935974121e-01 1.316152662038803101e-01 3.566856682300567627e-02 -8.518993854522705078e-01
3.671273291110992432e-01 3.306142389774322510e-01 2.683775722980499268e-01 -5.073088407516479492e-01 -3.307617306709289551e-01 -1.319499611854553223e-01 2.197254151105880737e-01 -5.014274716377258301e-01
-3.472755849361419678e-01 -5.464072339236736298e-03 2.359430044889450073e-01 2.108522653579711914e-01 1.904764212667942047e-02 5.483666658401489258e-01 4.888425171375274658e-01 -4.890870749950408936e-01
6.739868521690368652e-01 -8.440043777227401733e-02 -1.649400144815444946e-01 1.165377814322710037e-02 1.765709668397903442e-01 -1.733095645904541016e-01 -3.883524332195520401e-03 -6.708567142486572266e-01
-1.030999794602394104e-01 -4.570616185665130615e-01 -1.241286285221576691e-02 -3.120855391025543213e-01 -3.120386302471160889e-01 -1.292909830808639526e-01 3.341698050498962402e-01 -6.761359572410583496e-01
-1.267365217208862305e-01 -4.130210280418395996e-01 2.886987626552581787e-01 -1.388318985700607300e-01 5.702434852719306946e-02 1.407958418130874634e-01 -5.564084649085998535e-01 -6.148697137832641602e-01
-2.652822434902191162e-01 8.800698816776275635e-02 1.260812580585479736e-02 -2.800593078136444092e-01 -1.744126081466674805e-01 1.494858264923095703e-01 -2.925484776496887207e-01 -8.396055698394775391e-01
1.803221702575683594e-01 -1.925309747457504272e-01 2.437879145145416260e-01 7.725591957569122314e-02 2.594549059867858887e-01 5.485846400260925293e-01 6.674823760986328125e-01 -2.263185381889343262e-01
-4.444896057248115540e-02 1.928412765264511108e-01 6.139763593673706055e-01 1.389742493629455566e-01 5.484000444412231445e-01 -8.445377647876739502e-02 1.763113141059875488e-01 -4.749684929847717285e-01
-2.799792289733886719e-01 -2.884628772735595703e-01 6.721863895654678345e-02 -1.243784055113792419e-01 -3.541657924652099609e-01 1.032886356115341187e-01 5.105170607566833496e-01 -6.493710875511169434e-01
1.035162955522537231e-01 -2.871766984462738037e-01 2.438272982835769653e-01 -3.346338868141174316e-01 -2.101137042045593262e-01 -9.144597500562667847e-02 7.261773943901062012e-01 -3.943839073181152344e-01
-3.135001659393310547e-02 -1.851321607828140259e-01 1.498196125030517578e-01 -3.308246731758117676e-01 -4.829554259777069092e-01 -9.120352566242218018e-02 -1.147886142134666443e-01 -7.603366971015930176e-01
4.343533217906951904e-01 3.013492524623870850e-01 3.613924682140350342e-01 -4.296757876873016357e-01 -2.711662948131561279e-01 -2.276215255260467529e-01 2.074359655380249023e-01 -4.867523014545440674e-01
-1.029610112309455872e-01 -4.991529881954193115e-02 6.952645182609558105e-01 1.768250018358230591e-01 -2.963108383119106293e-02 5.788530707359313965e-01 3.172995448112487793e-01 -1.887318789958953857e-01
9.949399530887603760e-02 2.722631394863128662e-01 7.042576372623443604e-02 -4.965143501758575439e-01 -2.716285288333892822e-01 4.720790982246398926e-01 2.233688980340957642e-01 -5.638731122016906738e-01
7.363737374544143677e-02 -6.071066856384277344e-01 2.751668989658355713e-01 2.194187343120574951e-01 -1.534565538167953491e-01 -3.166736960411071777e-01 3.589765727519989014e-01 -4.994422793388366699e-01
2.281067818403244019e-01 -2.565788328647613525e-01 6.212158799171447754e-01 5.260318517684936523e-01 -1.142597198486328125e-01 3.447642624378204346e-01 2.116090506315231323e-01 -2.069302201271057129e-01
3.527207374572753906e-01 3.107178807258605957e-01 -1.768611520528793335e-01 -2.512255012989044189e-01 -3.054590821266174316e-01 3.119212388992309570e-01 2.907320261001586914e-01 -6.399401426315307617e-01
-7.730551809072494507e-02 -5.703314021229743958e-02 4.888012111186981201e-01 -4.743804037570953369e-01 -2.155359685420989990e-01 -3.655353561043739319e-02 5.695711374282836914e-01 -3.931976556777954102e-01
-1.266182512044906616e-01 -2.397758960723876953e-01 -4.679500684142112732e-02 -3.369863703846931458e-02 -2.013517022132873535e-01 -3.470121324062347412e-01 4.337896108627319336e-01 -7.576388120651245117e-01
4.610429331660270691e-02 -2.593324184417724609e-01 1.327328830957412720e-01 -3.311738073825836182e-01 -4.492849707603454590e-01 3.752686381340026855e-01 -2.393267452716827393e-01 -6.351111531257629395e-01
3.923129141330718994e-01 -2.232811599969863892e-01 5.242556333541870117e-02 -1.973613798618316650e-01 1.934124231338500977e-01 7.932894229888916016e-01 1.535321623086929321e-01 -2.534715235233306885e-01
-2.775381505489349365e-01 -4.865531623363494873e-01 -1.321843415498733521e-01 -2.031474560499191284e-02 -1.176749318838119507e-01 -2.382843196392059326e-02 2.478740513324737549e-01 -7.697379589080810547e-01
-1.597830206155776978e-01 -4.953609779477119446e-02 5.129850506782531738e-01 -3.528636395931243896e-01 2.351428382098674774e-02 6.254630684852600098e-01 2.440502047538757324e-01 -3.647351562976837158e-01
-3.583622872829437256e-01 2.540787458419799805e-01 2.503240108489990234e-01 -7.690382003784179688e-02 -2.762043178081512451e-01 -1.588816344738006592e-01 1.777923256158828735e-01 -7.780113816261291504e-01
1.101848483085632324e-01 2.575148344039916992e-01 6.292212009429931641e-01 -2.535112015902996063e-02 2.798246778547763824e-02 6.426549553871154785e-01 2.007316946983337402e-01 -2.662738263607025146e-01
9.760755300521850586e-02 -4.346777796745300293e-01 -1.283790320158004761e-01 -1.176331266760826111e-01 -2.573701180517673492e-02 -5.070151686668395996e-01 2.458828091621398926e-01 -6.730707287788391113e-01
-2.408919930458068848e-01 5.555342510342597961e-02 6.034917235374450684e-01 -4.867700859904289246e-02 9.699130803346633911e-02 6.506342887878417969e-01 1.043862476944923401e-01 -3.587260842323303223e-01
-1.997438371181488037e-01 -1.486666053533554077e-01 3.066600561141967773e-01 -4.578711688518524170e-01 5.330526828765869141e-01 -2.483998090028762817e-01 2.588750123977661133e-01 -4.705851078033447266e-01
-1.374391764402389526e-01 -1.988664418458938599e-01 -4.827246442437171936e-02 -2.632504999637603760e-01 -2.501162588596343994e-01 3.094156682491302490e-01 -9.317770600318908691e-02 -8.384230136871337891e-01
2.071880698204040527e-01 -2.640699446201324463e-01 6.406934857368469238e-01 -2.678001523017883301e-01 4.533173739910125732e-01 2.793260514736175537e-01 -9.764383733272552490e-02 -3.347852826118469238e-01
-5.207115411758422852e-01 2.151199281215667725e-01 1.549464464187622070e-01 1.921038925647735596e-01 5.645164288580417633e-03 -3.615759313106536865e-02 2.425758987665176392e-01 -7.493252754211425781e-01
2.700773477554321289e-01 -1.706586331129074097e-01 9.897065907716751099e-02 -4.494886845350265503e-02 -1.275117844343185425e-01 -1.467837691307067871e-01 7.909730076789855957e-01 -4.718848764896392822e-01
2.335554957389831543e-01 -4.436435401439666748e-01 1.097353398799896240e-01 -8.778422325849533081e-02 -2.951630353927612305e-01 -2.512235045433044434e-01 3.784470260143280029e-01 -6.598694920539855957e-01
7.467167377471923828e-01 -1.579498499631881714e-01 -2.405506819486618042e-01 -8.316468447446823120e-02 1.033562645316123962e-01 1.329139769077301025e-01 -8.322390168905258179e-02 -5.633915662765502930e-01
9.358428418636322021e-02 -2.529306113719940186e-01 4.481603503227233887e-01 -1.291708946228027344e-01 -3.631472587585449219e-02 -3.210099041461944580e-01 -4.608958661556243896e-01 -6.268526315689086914e-01
2.207595705986022949e-01 -2.255393266677856445e-01 6.029978394508361816e-01 -1.366123110055923462e-01 -4.791776239871978760e-01 -7.251783460378646851e-02 3.166959583759307861e-01 -4.277400076389312744e-01
6.312272548675537109e-01 4.555549472570419312e-02 -1.358795762062072754e-01 -1.756254285573959351e-01 2.333138138055801392e-01 3.715779185295104980e-01 3.785873651504516602e-01 -4.629637002944946289e-01
-1.081457510590553284e-01 1.894748508930206299e-01 4.351207017898559570e-01 -8.063939213752746582e-02 3.175880312919616699e-01 6.884090304374694824e-01 3.037427961826324463e-01 -2.992365062236785889e-01
1.815139353275299072e-01 -6.936531066894531250e-01 3.173094987869262695e-01 -1.081488505005836487e-01 -1.847525388002395630e-01 2.843186855316162109e-01 3.152272850275039673e-02 -5.074961185455322266e-01
6.623362302780151367e-01 -3.271530866622924805e-01 4.118127524852752686e-01 3.588345348834991455e-01 1.010378673672676086e-01 9.680945426225662231e-02 2.232536226511001587e-01 -2.941199541091918945e-01
1.345457285642623901e-01 -7.534115314483642578e-01 1.300975233316421509e-01 -1.126282215118408203e-01 -8.841744810342788696e-02 3.571855425834655762e-01 1.464438885450363159e-01 -4.772976338863372803e-01
2.790727019309997559e-01 -2.799602746963500977e-01 5.613925457000732422e-01 2.004362344741821289e-01 -2.004221081733703613e-02 3.990540802478790283e-01 5.448614954948425293e-01 -1.785628348588943481e-01
-1.136847771704196930e-02 -6.385145783424377441e-01 -9.738895110785961151e-03 -3.237129151821136475e-01 -8.012130856513977051e-02 9.695938788354396820e-03 4.169538319110870361e-01 -5.540046095848083496e-01
-5.531866550445556641e-01 1.267425119876861572e-01 8.838491141796112061e-02 2.833940684795379639e-01 2.830664515495300293e-01 2.063432186841964722e-01 2.757973670959472656e-01 -6.253226995468139648e-01
5.846767425537109375e-01 -1.874437779188156128e-01 9.691276587545871735e-03 -3.567833080887794495e-02 -3.401776552200317383e-01 1.154491677880287170e-01 5.373426079750061035e-01 -4.515136182308197021e-01
3.447012901306152344e-01 1.279228739440441132e-02 1.212607026100158691e-01 4.883113875985145569e-02 -2.326552420854568481e-01 -9.668877720832824707e-02 7.267450094223022461e-01 -5.218173265457153320e-01
-2.426613271236419678e-01 2.740609347820281982e-01 3.884592950344085693e-01 7.897276431322097778e-02 3.515045642852783203e-01 6.266910433769226074e-01 7.504486292600631714e-02 -4.323658645153045654e-01
-5.254443883895874023e-01 -2.589063346385955811e-01 3.895239830017089844e-01 -3.085046410560607910e-01 7.334358245134353638e-02 6.171439215540885925e-02 2.143408404663205147e-03 -6.330713033676147461e-01
-3.399256244301795959e-02 -4.762473702430725098e-01 5.909755229949951172e-01 5.148061364889144897e-02 -3.237052559852600098e-01 -2.209658771753311157e-01 -4.975553974509239197e-02 -5.138521194458007812e-01
5.339727401733398438e-01 -1.546582579612731934e-01 -8.926445245742797852e-02 -3.637129813432693481e-02 7.662807404994964600e-02 6.572515964508056641e-01 3.478800356388092041e-01 -3.504152894020080566e-01
5.075763463973999023e-01 -2.519497871398925781e-01 2.902135550975799561e-01 -2.288499772548675537e-01 5.766541361808776855e-01 -1.223469600081443787e-01 -5.035878345370292664e-02 -4.384708106517791748e-01
-2.432354241609573364e-01 -3.108108937740325928e-01 1.702565252780914307e-01 -2.315765805542469025e-02 -6.773861497640609741e-02 4.838171303272247314e-01 -3.618314862251281738e-01 -6.671732664108276367e-01
1.782474666833877563e-01 -3.163090050220489502e-01 4.097463190555572510e-01 -2.973188757896423340e-01 -3.676218390464782715e-01 -1.362753957509994507e-01 8.946444094181060791e-02 -6.709435582160949707e-01
2.224793136119842529e-01 9.828377515077590942e-02 2.014592736959457397e-01 -4.296411573886871338e-01 -1.515940427780151367e-01 4.664374515414237976e-03 5.224372148513793945e-01 -6.478601694107055664e-01
1.672178357839584351e-01 -7.880912423133850098e-01 2.931833080947399139e-02 1.165239289402961731e-01 -3.882917575538158417e-03 2.067213505506515503e-01 2.274968028068542480e-01 -4.919445514678955078e-01
7.053361833095550537e-02 4.292755722999572754e-01 4.751332700252532959e-01 3.128208965063095093e-02 -2.200041264295578003e-01 2.876436114311218262e-01 -2.482368946075439453e-01 -6.255039572715759277e-01
3.650730848312377930e-01 2.699869275093078613e-01 -1.617987900972366333e-01 -1.119567677378654480e-01 4.710493087768554688e-01 4.100577235221862793e-01 1.532180011272430420e-01 -5.844698548316955566e-01
1.039794087409973145e-01 -4.395158588886260986e-01 -7.899919152259826660e-02 -2.428362369537353516e-01 -1.542637199163436890e-01 1.795692145824432373e-01 6.554747223854064941e-01 -4.950900375843048096e-01
4.298113584518432617e-01 6.788323074579238892e-02 2.833042144775390625e-01 2.506879270076751709e-01 3.781410157680511475e-01 -2.113664448261260986e-01 -1.693430393934249878e-01 -6.717178821563720703e-01
4.647475481033325195e-02 -6.728573441505432129e-01 -6.131252646446228027e-02 -2.795799672603607178e-01 -2.677176296710968018e-01 2.111378759145736694e-01 4.645625501871109009e-02 -5.871701240539550781e-01
5.002018213272094727e-01 -4.331017658114433289e-02 1.278244853019714355e-01 2.435697764158248901e-01 3.641748130321502686e-01 4.449458718299865723e-01 1.608920693397521973e-01 -5.619347095489501953e-01
1.154343709349632263e-01 6.635642051696777344e-02 4.905167520046234131e-01 -4.675644338130950928e-01 -3.083496391773223877e-01 -1.254288703203201294e-01 4.850047230720520020e-01 -4.207222163677215576e-01
3.916262686252593994e-01 2.552393972873687744e-01 5.007407069206237793e-01 -3.244589865207672119e-01 -2.491234689950942993e-01 -5.372012779116630554e-02 4.537834525108337402e-01 -3.931909203529357910e-01
3.716952204704284668e-01 -3.973115384578704834e-01 3.025620877742767334e-01 -8.254210650920867920e-02 -3.315269052982330322e-01 -1.600567549467086792e-01 3.590673804283142090e-01 -5.840991139411926270e-01
2.435680627822875977e-01 2.293766140937805176e-01 -2.781563252210617065e-02 -6.486370563507080078e-01 4.331933706998825073e-02 3.867360353469848633e-01 -1.530953943729400635e-01 -5.400719642639160156e-01
7.296208143234252930e-01 -1.829164028167724609e-01 -1.085944697260856628e-01 -8.792334049940109253e-02 8.838431537151336670e-02 4.518332332372665405e-02 4.448602199554443359e-01 -4.548823237419128418e-01
-1.999391019344329834e-01 2.224755734205245972e-01 2.419640123844146729e-01 -2.151743881404399872e-02 1.454423516988754272e-01 6.912093162536621094e-01 4.173564612865447998e-01 -4.223852157592773438e-01
-1.292602866888046265e-01 1.365645527839660645e-01 2.662439942359924316e-01 -1.682077646255493164e-01 -3.084366023540496826e-01 7.014549523591995239e-02 6.428595781326293945e-01 -5.934141278266906738e-01
4.232206940650939941e-01 -2.683976888656616211e-01 1.068797931075096130e-01 -3.915201425552368164e-01 2.868606746196746826e-01 6.529985070228576660e-01 1.818838864564895630e-01 -2.058099508285522461e-01
2.587983012199401855e-01 6.196153908967971802e-02 -3.292808681726455688e-02 -3.075139522552490234e-01 -1.745436936616897583e-01 -2.129070013761520386e-01 5.114333033561706543e-01 -7.043978571891784668e-01
2.170169204473495483e-01 -9.359081834554672241e-02 3.516129553318023682e-01 2.619876861572265625e-01 -2.556579187512397766e-02 4.173490405082702637e-01 7.068656682968139648e-01 -2.781767845153808594e-01
-9.622160345315933228e-02 -5.489107966423034668e-01 2.590581774711608887e-01 -2.200590074062347412e-01 -3.552238643169403076e-01 3.025944828987121582e-01 6.711138878017663956e-03 -5.967484712600708008e-01
6.422005891799926758e-01 -1.749310791492462158e-01 3.456409275531768799e-01 -3.168299496173858643e-01 -2.245211899280548096e-01 1.296459138393402100e-01 3.396037220954895020e-01 -3.931667208671569824e-01
4.842347204685211182e-01 2.666030228137969971e-01 -7.735793292522430420e-02 -4.937781020998954773e-02 -2.628253698348999023e-01 2.944449484348297119e-01 4.232888519763946533e-01 -5.925104618072509766e-01
7.151546478271484375e-01 -7.434644550085067749e-02 8.500906825065612793e-02 -1.253980994224548340e-01 1.041935086250305176e-01 5.154938697814941406e-01 2.641940414905548096e-01 -3.371743559837341309e-01
1.171240955591201782e-01 2.826444506645202637e-01 -1.149858385324478149e-01 -3.161869347095489502e-01 -2.120313644409179688e-01 3.497539758682250977e-01 2.886956334114074707e-01 -7.365920543670654297e-01
-1.769607663154602051e-01 -3.203091397881507874e-02 3.077004253864288330e-01 -5.713737607002258301e-01 4.010822474956512451e-01 -2.682489752769470215e-01 1.089820563793182373e-01 -5.493721365928649902e-01
2.128930836915969849e-01 -7.404751777648925781e-01 -8.995108306407928467e-03 -1.567117869853973389e-02 1.095166280865669250e-01 1.221412718296051025e-01 3.401888310909271240e-01 -5.132306218147277832e-01
1.303487271070480347e-01 -1.654534935951232910e-01 3.031258583068847656e-01 2.223767787218093872e-01 9.162082523107528687e-02 5.573229864239692688e-02 7.933337688446044922e-01 -4.164357781410217285e-01
-2.541866898536682129e-01 2.375093400478363037e-01 1.047142669558525085e-01 -1.426946073770523071e-01 -3.431469500064849854e-01 1.353673636913299561e-02 8.602492511272430420e-03 -8.541923165321350098e-01
3.970569968223571777e-01 -2.190957516431808472e-01 2.229154855012893677e-01 -3.292324244976043701e-01 6.144724488258361816e-01 -1.929416954517364502e-01 1.136646196246147156e-01 -4.566562473773956299e-01
5.119622349739074707e-01 8.011849969625473022e-02 -2.468348741531372070e-01 1.289773583412170410e-01 2.810755074024200439e-01 -1.511956602334976196e-01 -8.662464469671249390e-02 -7.379333376884460449e-01
2.898540794849395752e-01 8.909422904253005981e-02 2.012086361646652222e-01 4.224265813827514648e-01 4.032306373119354248e-01 -6.489362567663192749e-02 -1.845708489418029785e-01 -6.987453103065490723e-01
4.718278050422668457e-01 -1.274410784244537354e-01 -2.847803197801113129e-02 -3.138446807861328125e-01 3.308799862861633301e-01 4.058106988668441772e-02 -4.133644700050354004e-01 -6.163029074668884277e-01
3.357270061969757080e-01 -1.941072195768356323e-01 8.053385466337203979e-02 -2.646787762641906738e-01 -1.025723516941070557e-01 5.735891461372375488e-01 5.478938221931457520e-01 -3.651793599128723145e-01
1.681188195943832397e-01 -2.530794823542237282e-03 6.182014942169189453e-01 -2.660427689552307129e-01 6.095672845840454102e-01 3.394436463713645935e-02 3.084292635321617126e-02 -3.809226453304290771e-01
1.553782820701599121e-02 -4.418460726737976074e-01 3.928526490926742554e-02 9.791193902492523193e-02 -1.933728009462356567e-01 -1.665219366550445557e-01 4.696633517742156982e-01 -7.125266194343566895e-01
