# Supplementary material for: Where is your field going? A machine learning approach to study the relative motion of the domains of physics
Source: PLoS One. 2020 Jun 18;15(6):e0233997. doi: 10.1371/journal.pone.0233997 (PMC7302634; doi:10.1371/journal.pone.0233997)
Supplement: S19 Data — (ZIP) [file pone.0233997.s019.zip › 18/Pacs4Run_18_VS_500_embeddings1997-2001ED8.txt]

3.580111563205718994e-01 -5.359334349632263184e-01 -7.928600907325744629e-02 -1.126424595713615417e-01 -5.603311061859130859e-01 -4.464378952980041504e-01 -1.324661523103713989e-01 -1.865576654672622681e-01
3.384900391101837158e-01 -5.064299702644348145e-01 6.725776195526123047e-01 -3.153883814811706543e-01 -6.334225088357925415e-02 -2.289443463087081909e-01 -1.068560630083084106e-01 -9.631583839654922485e-02
3.133532106876373291e-01 -2.945665121078491211e-01 2.694469094276428223e-01 -1.191200222820043564e-02 -3.768777102231979370e-02 -3.216429650783538818e-01 2.299131602048873901e-01 -7.645666599273681641e-01
6.128108501434326172e-01 2.114262729883193970e-01 1.666565537452697754e-01 -1.264727264642715454e-01 -2.477056980133056641e-01 -6.041046380996704102e-01 1.780019998550415039e-01 -2.792966365814208984e-01
4.950020909309387207e-01 -1.731987893581390381e-01 1.713562570512294769e-02 3.976055681705474854e-01 -3.495691120624542236e-01 -6.138494610786437988e-01 8.411155641078948975e-02 -2.459814399480819702e-01
-9.999455511569976807e-02 -5.874288678169250488e-01 1.751080155372619629e-01 -1.164230182766914368e-01 -3.707522451877593994e-01 -5.145325660705566406e-01 4.028135538101196289e-01 1.903985142707824707e-01
-2.662950158119201660e-01 -1.646840274333953857e-01 5.565926432609558105e-01 -6.896144151687622070e-02 -5.948296785354614258e-01 -3.736263811588287354e-01 6.463697552680969238e-02 -2.996968626976013184e-01
-2.066716700792312622e-01 -6.730567216873168945e-01 9.301144629716873169e-02 3.794039487838745117e-01 -4.421190917491912842e-01 -2.356184273958206177e-01 -4.764357581734657288e-02 -3.137322068214416504e-01
3.518232405185699463e-01 -3.138048350811004639e-01 -7.087829709053039551e-02 -2.441666424274444580e-01 -5.319955572485923767e-02 -5.019435286521911621e-01 5.522406101226806641e-01 -3.916101455688476562e-01
1.405021399259567261e-01 -6.374567747116088867e-01 1.152242198586463928e-01 4.240743219852447510e-01 -1.679920405149459839e-01 -4.803566932678222656e-01 -1.744970530271530151e-01 -3.022901713848114014e-01
-2.214282453060150146e-01 -5.505680441856384277e-01 4.827568531036376953e-01 6.429822742938995361e-02 -3.457308709621429443e-01 -5.246956646442413330e-02 2.434233948588371277e-02 -5.364516377449035645e-01
1.173339709639549255e-01 2.125338278710842133e-02 4.732616245746612549e-01 -4.397674649953842163e-02 -8.233112096786499023e-01 -9.198696166276931763e-02 -2.712334096431732178e-01 5.041831536800600588e-05
-3.862388432025909424e-01 -2.094940394163131714e-01 5.027374029159545898e-01 -2.074497751891613007e-02 -5.127572417259216309e-01 -3.897201120853424072e-01 -1.386699676513671875e-01 -3.460138738155364990e-01
-1.158291995525360107e-01 -7.377565503120422363e-01 1.537214964628219604e-01 3.673946857452392578e-01 -3.803015053272247314e-01 -1.079523712396621704e-01 -1.437033414840698242e-01 -3.267357051372528076e-01
3.404528498649597168e-01 -1.717227250337600708e-01 6.513022184371948242e-01 3.718756139278411865e-02 -4.259296357631683350e-01 -4.594453573226928711e-01 1.539070159196853638e-01 -1.132789701223373413e-01
-5.025448203086853027e-01 -5.353811383247375488e-01 -7.662089192308485508e-04 -1.481318175792694092e-01 -4.862824082374572754e-01 -4.103558957576751709e-01 -1.611908674240112305e-01 8.959408849477767944e-02
-1.539799869060516357e-01 -3.713262677192687988e-01 -3.602281585335731506e-02 -2.497727423906326294e-01 -4.948566555976867676e-01 1.591266989707946777e-01 -1.964911222457885742e-01 -6.825758814811706543e-01
-7.343934476375579834e-02 -5.551887303590774536e-02 -5.306948878569528461e-05 -1.407629698514938354e-01 -4.308567345142364502e-01 -1.583948880434036255e-01 -2.000786662101745605e-01 -8.490889668464660645e-01
9.763086587190628052e-02 -3.725294172763824463e-01 5.181822180747985840e-01 -1.781314462423324585e-01 -6.206766366958618164e-01 1.275822520256042480e-01 -3.848989307880401611e-01 4.221896082162857056e-02
4.916449785232543945e-01 -3.079596459865570068e-01 2.774305343627929688e-01 -2.917431890964508057e-01 2.342835366725921631e-01 -5.893942117691040039e-01 -1.396473199129104614e-01 -2.821139991283416748e-01
6.349328905344009399e-02 -2.129457294940948486e-01 8.351242542266845703e-02 1.209075227379798889e-01 -4.570561349391937256e-01 -1.867962628602981567e-02 -1.390959024429321289e-01 -8.369187116622924805e-01
1.145698651671409607e-01 -2.418112456798553467e-01 6.796621084213256836e-01 -1.819130927324295044e-01 -4.874276220798492432e-01 1.157730817794799805e-02 7.708108425140380859e-02 -4.355534017086029053e-01
-1.285217255353927612e-01 -4.318652153015136719e-01 5.158396959304809570e-01 -5.434457659721374512e-01 -3.716591894626617432e-01 -2.086067497730255127e-01 1.980108469724655151e-01 -1.212245225906372070e-01
2.124925851821899414e-01 -2.197741270065307617e-01 7.129523754119873047e-01 5.418133735656738281e-02 -4.902691245079040527e-01 -3.032183945178985596e-01 2.076885104179382324e-02 -2.501455843448638916e-01
-6.658263504505157471e-02 -3.622744679450988770e-01 6.090866327285766602e-01 -5.329138040542602539e-01 -3.929999172687530518e-01 -2.145246714353561401e-01 6.636986881494522095e-02 -6.682556122541427612e-02
1.645232886075973511e-01 -1.284964829683303833e-01 5.032410621643066406e-01 -3.569078147411346436e-01 -1.679104864597320557e-01 -7.354273200035095215e-01 7.400816679000854492e-02 3.551937639713287354e-02
3.635183349251747131e-02 4.512598738074302673e-02 -4.436010718345642090e-01 -2.159252315759658813e-01 -7.338615059852600098e-01 -3.723116219043731689e-01 1.638854146003723145e-01 -2.218324095010757446e-01
-3.570812344551086426e-01 -2.596921622753143311e-01 3.881438970565795898e-01 1.059567108750343323e-01 -6.046906709671020508e-01 -3.059513270854949951e-01 1.578554511070251465e-01 -3.987419903278350830e-01
1.371962875127792358e-01 4.055093601346015930e-02 -7.860224694013595581e-02 2.790735065937042236e-01 -6.779549121856689453e-01 -2.162266671657562256e-01 -4.537447988986968994e-01 -4.280318021774291992e-01
7.617146521806716919e-02 -2.778062224388122559e-01 -3.197770332917571068e-03 1.262675076723098755e-01 -2.556674778461456299e-01 -1.706516891717910767e-01 -1.566482186317443848e-01 -8.843309879302978516e-01
-7.064341753721237183e-02 -8.373437076807022095e-02 5.832200050354003906e-01 -3.783126175403594971e-01 -2.426179498434066772e-01 -6.496115326881408691e-01 -5.842138547450304031e-03 -1.543997526168823242e-01
4.072167277336120605e-01 -3.040901124477386475e-01 2.178085297346115112e-01 1.616000831127166748e-01 -5.063809156417846680e-01 -4.073305986821651459e-03 4.125660657882690430e-01 -4.914261400699615479e-01
8.998125791549682617e-02 -5.607718229293823242e-02 1.138550415635108948e-02 -4.530100226402282715e-01 -2.639010548591613770e-01 -1.503024995326995850e-01 -5.273455381393432617e-01 -6.427153944969177246e-01
-1.467226594686508179e-01 -4.738812148571014404e-01 6.737704277038574219e-01 -7.980095595121383667e-02 -2.477968782186508179e-01 -3.900198042392730713e-01 -1.063925474882125854e-01 -2.621759474277496338e-01
1.222322285175323486e-01 -6.513011455535888672e-02 -1.858735531568527222e-01 -3.788778483867645264e-01 -8.480441570281982422e-01 3.012030944228172302e-02 2.022136896848678589e-01 -2.043123990297317505e-01
2.643031477928161621e-01 -3.903180360794067383e-01 3.062048554420471191e-01 1.103716790676116943e-01 -8.079764842987060547e-01 1.131455674767494202e-01 1.409329008311033249e-03 7.888241857290267944e-02
-2.120519429445266724e-02 -3.617098629474639893e-01 4.741085767745971680e-01 -3.753636181354522705e-01 -4.444220960140228271e-01 -2.733427286148071289e-01 -4.590758085250854492e-01 1.416395753622055054e-01
6.448943018913269043e-01 -4.984936714172363281e-01 1.852035224437713623e-01 -8.717840164899826050e-02 -5.089852586388587952e-02 -6.361480802297592163e-03 2.530599534511566162e-01 -4.764918088912963867e-01
-4.566863179206848145e-02 -1.722051799297332764e-01 5.908246636390686035e-01 -2.694664895534515381e-01 -6.231606602668762207e-01 -8.123791962862014771e-02 1.844259053468704224e-01 -3.429753780364990234e-01
1.803045123815536499e-01 -3.325666785240173340e-01 4.644107520580291748e-01 4.246720671653747559e-02 -7.550715208053588867e-01 1.675454378128051758e-01 2.765950933098793030e-02 -2.010954618453979492e-01
1.326658576726913452e-02 -2.569554150104522705e-01 -2.384642958641052246e-01 -3.148835897445678711e-01 -3.570139110088348389e-01 -4.000414907932281494e-02 -2.577088959515094757e-02 -8.050203919410705566e-01
4.637997597455978394e-02 -2.919676005840301514e-01 7.621644139289855957e-01 -2.597372233867645264e-01 -3.683082461357116699e-01 -1.370608210563659668e-01 -1.649042218923568726e-01 -2.874298393726348877e-01
-9.644070267677307129e-02 -1.018461212515830994e-01 4.946521222591400146e-01 -4.150070846080780029e-01 -4.335872530937194824e-01 -5.805989503860473633e-01 -1.507082879543304443e-01 1.249358281493186951e-01
4.749220013618469238e-01 -2.957895100116729736e-01 6.396208405494689941e-01 1.947311908006668091e-01 -3.255382180213928223e-01 -3.280827403068542480e-01 -3.084941022098064423e-02 -1.592400968074798584e-01
7.526821456849575043e-03 -4.020688533782958984e-01 3.042863607406616211e-01 -3.987108767032623291e-01 -5.206131339073181152e-01 -3.913973271846771240e-01 -3.385284543037414551e-02 4.016807973384857178e-01
7.861003279685974121e-02 -4.019246995449066162e-01 5.823995471000671387e-01 -3.326486349105834961e-01 -4.631004929542541504e-01 -1.824714392423629761e-01 3.648874461650848389e-01 -3.914009407162666321e-02
-1.693549193441867828e-02 -7.558872699737548828e-01 3.075000345706939697e-01 -6.217959895730018616e-02 -2.670651972293853760e-01 -4.429560303688049316e-01 1.005450189113616943e-01 2.286524176597595215e-01
8.577907085418701172e-02 -3.535351157188415527e-01 -5.939528346061706543e-01 -1.431485414505004883e-01 -6.143400073051452637e-01 -1.465120464563369751e-01 1.146566048264503479e-01 -2.869802117347717285e-01
3.916464149951934814e-01 -3.426440060138702393e-01 6.940118670463562012e-01 4.577992111444473267e-02 -2.692206203937530518e-01 -3.852052688598632812e-01 -1.216001808643341064e-01 -9.904797375202178955e-02
-2.184285372495651245e-01 -5.666542649269104004e-01 1.802627593278884888e-01 -1.275386512279510498e-01 -4.808654189109802246e-01 -4.935479760169982910e-01 -1.350845396518707275e-01 2.989351153373718262e-01
4.300814270973205566e-01 -5.157952308654785156e-01 2.746098302304744720e-02 -5.511122941970825195e-01 -1.318552494049072266e-01 -9.643979370594024658e-02 4.174632132053375244e-01 -2.086731493473052979e-01
-3.486728668212890625e-01 -5.715580582618713379e-01 3.137362003326416016e-01 -3.531821370124816895e-01 -4.043856859207153320e-01 -3.934976458549499512e-01 4.761364310979843140e-02 8.913733065128326416e-02
1.372317224740982056e-01 -1.200554892420768738e-01 5.810576677322387695e-01 -3.884768486022949219e-01 -5.120224356651306152e-01 -4.425280094146728516e-01 3.341311216354370117e-02 1.381937265396118164e-01
5.288362503051757812e-01 -2.146201282739639282e-01 4.167594015598297119e-01 2.171487361192703247e-01 -6.726782321929931641e-01 -2.392471767961978912e-02 -1.897791028022766113e-02 -1.189438626170158386e-04
1.823127269744873047e-02 -3.069643378257751465e-01 2.598823308944702148e-01 -5.528427958488464355e-01 -2.562540769577026367e-01 -2.995144128799438477e-01 4.844007492065429688e-01 -3.771571218967437744e-01
2.026723921298980713e-01 -7.270553112030029297e-01 4.013392925262451172e-01 -1.768484860658645630e-01 -2.433543950319290161e-01 -3.514071702957153320e-01 9.338434040546417236e-02 2.157242298126220703e-01
1.907203495502471924e-01 -7.202082127332687378e-02 5.570964813232421875e-01 -4.460259377956390381e-01 -1.564582586288452148e-01 -6.141681671142578125e-01 1.338802278041839600e-01 -1.718647330999374390e-01
6.823293399065732956e-03 -6.238996386528015137e-01 6.185827031731605530e-02 1.860422939062118530e-01 -4.495899081230163574e-01 -2.318722307682037354e-01 3.571238517761230469e-01 -4.345469772815704346e-01
1.239805370569229126e-01 -4.139383733272552490e-01 -7.299610227346420288e-02 5.358631610870361328e-01 -4.518072605133056641e-01 -4.929396808147430420e-01 1.065986678004264832e-01 -2.496470957994461060e-01
-7.414693385362625122e-02 -8.917371183633804321e-02 -1.919756978750228882e-01 -1.423751562833786011e-01 -4.962315857410430908e-01 -1.783325970172882080e-01 -5.193593502044677734e-01 -6.177721619606018066e-01
3.319892585277557373e-01 1.285141408443450928e-01 2.157723158597946167e-01 1.040278971195220947e-01 -2.644861042499542236e-01 -6.403556466102600098e-01 2.636060714721679688e-01 -5.161311030387878418e-01
1.656075567007064819e-01 -1.146734729409217834e-01 5.164345502853393555e-01 -4.861748814582824707e-01 -1.853372454643249512e-01 -6.462808251380920410e-01 -1.681985706090927124e-02 6.357738375663757324e-02
3.340597450733184814e-01 -3.665546774864196777e-01 6.855692863464355469e-01 -1.314266771078109741e-01 -2.894001305103302002e-01 -4.267417788505554199e-01 2.970659546554088593e-02 4.471171181648969650e-03
4.758547525852918625e-03 -3.279911279678344727e-01 -3.258644938468933105e-01 -1.449805200099945068e-01 -8.460599184036254883e-01 8.931025862693786621e-02 1.576436907052993774e-01 -1.286350041627883911e-01
3.797555863857269287e-01 1.041788682341575623e-01 5.737626925110816956e-02 2.310103923082351685e-01 -4.935669898986816406e-01 -3.584933578968048096e-01 -4.265941083431243896e-01 -4.839071929454803467e-01
6.430382281541824341e-02 -6.264243125915527344e-01 -1.591143757104873657e-02 4.538107514381408691e-01 -4.762152433395385742e-01 -2.506066858768463135e-01 -4.444886744022369385e-02 -3.251149356365203857e-01
-2.528156936168670654e-01 -2.638999819755554199e-01 4.368621110916137695e-01 -4.916689693927764893e-01 -5.371021628379821777e-01 -2.827728092670440674e-01 2.551089823246002197e-01 -1.828392967581748962e-02
2.668223381042480469e-01 -1.452837884426116943e-01 6.954939365386962891e-01 1.020200364291667938e-02 -3.590266704559326172e-01 -4.925938546657562256e-01 -2.180520147085189819e-01 -6.918730586767196655e-02
3.834471702575683594e-01 -2.101702392101287842e-01 7.200347781181335449e-01 -7.160657551139593124e-04 -3.703126907348632812e-01 -3.606967926025390625e-01 -6.656271219253540039e-02 -1.366812437772750854e-01
-2.446608543395996094e-01 -4.888101816177368164e-01 1.131347045302391052e-01 4.542604386806488037e-01 -4.981198608875274658e-01 -3.027699589729309082e-01 7.128159701824188232e-02 -3.703774809837341309e-01
-1.639998704195022583e-01 -3.163299858570098877e-01 -3.534098267555236816e-01 -2.976451814174652100e-01 -2.346376925706863403e-01 -2.547895610332489014e-01 -4.133557677268981934e-01 -6.072172522544860840e-01
1.638505458831787109e-01 -2.660897374153137207e-01 7.053401470184326172e-01 -3.815874755382537842e-01 -4.241007864475250244e-01 -1.676166057586669922e-01 1.445097029209136963e-01 -1.743434220552444458e-01
1.631140708923339844e-01 1.954748183488845825e-01 -2.913568019866943359e-01 -2.447415888309478760e-01 -3.604265451431274414e-01 -4.753513336181640625e-01 -3.865292370319366455e-01 -5.339711904525756836e-01
9.445259720087051392e-02 -1.345313191413879395e-01 1.794738024473190308e-01 1.567570678889751434e-02 -4.465207457542419434e-01 -6.982452701777219772e-03 -4.237736165523529053e-01 -7.493396401405334473e-01
2.613465301692485809e-02 -6.838117241859436035e-01 1.190780382603406906e-02 1.492744833230972290e-01 -2.207665443420410156e-01 -5.615314841270446777e-01 3.783665299415588379e-01 -4.557430744171142578e-02
1.171618849039077759e-01 -1.092066541314125061e-01 5.055000782012939453e-01 -4.302793443202972412e-01 -3.296979516744613647e-02 -7.096779942512512207e-01 3.729575127363204956e-02 -1.659985631704330444e-01
-4.229079782962799072e-01 -7.481089234352111816e-01 -1.092087179422378540e-01 -1.635778546333312988e-01 -3.120097517967224121e-01 -2.923709750175476074e-01 -1.953296363353729248e-01 -4.258167371153831482e-02
7.948206067085266113e-01 -2.682616710662841797e-01 -1.532380729913711548e-01 -8.473356813192367554e-02 -2.949104309082031250e-01 -3.143083751201629639e-01 -2.160991281270980835e-01 1.821351796388626099e-01
4.380367994308471680e-01 4.721322655677795410e-02 -3.495805561542510986e-01 -2.880119979381561279e-01 -7.117194533348083496e-01 -2.923540472984313965e-01 6.865756958723068237e-02 6.330677866935729980e-02
-3.182592689990997314e-01 -6.415652036666870117e-01 -1.467540413141250610e-01 -8.011782169342041016e-02 -2.353855222463607788e-01 -5.746111273765563965e-01 -2.562304139137268066e-01 8.894451707601547241e-02
-1.260645836591720581e-01 -3.394702821969985962e-02 8.169840089976787567e-03 -4.251272082328796387e-01 -3.199784755706787109e-01 -2.252347022294998169e-01 -3.034316599369049072e-01 -7.463029026985168457e-01
-1.900339573621749878e-01 -6.912988424301147461e-01 9.952943772077560425e-03 -2.278091460466384888e-01 1.536470651626586914e-01 -4.546593427658081055e-01 -4.464513063430786133e-01 -6.599715352058410645e-02
2.864823937416076660e-01 -7.053681612014770508e-01 -2.568200230598449707e-01 8.004428446292877197e-02 2.635367587208747864e-02 -5.307368636131286621e-01 -2.539517581462860107e-01 3.394525125622749329e-02
5.854291468858718872e-02 -3.120644688606262207e-01 -1.817745417356491089e-01 -4.628507196903228760e-01 -2.877336144447326660e-01 -3.266729647293686867e-03 -1.340341418981552124e-01 -7.423943877220153809e-01
-3.723231703042984009e-02 -4.105915427207946777e-01 -1.702107489109039307e-01 4.017979204654693604e-01 -1.505952030420303345e-01 -7.003374099731445312e-01 2.851370023563504219e-03 -3.556057810783386230e-01
5.111380815505981445e-01 -6.016902998089790344e-02 1.710399091243743896e-01 8.566138148307800293e-02 -3.914173841476440430e-01 -1.497680991888046265e-01 -5.512104630470275879e-01 -4.680319726467132568e-01
9.526573866605758667e-02 -3.359244465827941895e-01 -4.667661786079406738e-01 -4.463867247104644775e-01 -1.914809048175811768e-01 -2.161108553409576416e-01 -2.181652039289474487e-01 -5.744408965110778809e-01
1.840653419494628906e-01 -5.521444082260131836e-01 -4.766720533370971680e-01 -6.512210518121719360e-02 -4.199106395244598389e-01 8.038930594921112061e-02 -1.236272007226943970e-01 -4.813815653324127197e-01
3.558287769556045532e-02 -5.746741890907287598e-01 2.478282898664474487e-01 -2.255775220692157745e-02 -3.913352787494659424e-01 -5.653150081634521484e-01 -9.953835606575012207e-02 3.520277738571166992e-01
-2.662099003791809082e-01 -3.284852504730224609e-01 4.858208298683166504e-01 -4.804642125964164734e-02 -6.952672004699707031e-01 -1.950729787349700928e-01 1.541843563318252563e-01 -1.941041499376296997e-01
1.045966818928718567e-01 -2.352222353219985962e-01 7.139655351638793945e-01 -1.375948935747146606e-01 -3.604593276977539062e-01 -4.605957567691802979e-01 -2.369326651096343994e-01 -8.267167210578918457e-02
3.788514733314514160e-01 -6.886994093656539917e-02 2.518311142921447754e-01 -2.488300949335098267e-01 4.899591952562332153e-02 -8.164620995521545410e-01 -1.803567856550216675e-01 -1.576503813266754150e-01
1.374969780445098877e-01 -3.388482630252838135e-01 -3.154980242252349854e-01 -3.865683674812316895e-01 -4.730597436428070068e-01 9.930613636970520020e-02 9.037006646394729614e-02 -6.127710938453674316e-01
1.858413405716419220e-02 -7.933660745620727539e-01 1.962720602750778198e-01 -1.539433300495147705e-01 -1.428285390138626099e-01 -4.112928807735443115e-01 3.392095267772674561e-01 5.812823772430419922e-02
7.464180588722229004e-01 -5.481370091438293457e-01 -1.648660749197006226e-01 -2.566524446010589600e-01 -1.568937152624130249e-01 -1.115021482110023499e-01 -1.050441414117813110e-01 -3.566693514585494995e-02
-2.679203264415264130e-02 -5.265654921531677246e-01 9.446828812360763550e-02 -1.542702317237854004e-01 -4.981444478034973145e-01 -4.397778809070587158e-01 -2.728825807571411133e-01 4.162571728229522705e-01
1.381110250949859619e-01 -2.948132157325744629e-01 -3.116892278194427490e-01 -5.211310982704162598e-01 -3.282378613948822021e-01 -2.690277807414531708e-02 -1.207140162587165833e-01 -6.342293620109558105e-01
3.738901317119598389e-01 -4.492225348949432373e-01 1.319273412227630615e-01 5.008369684219360352e-01 -4.670677781105041504e-01 -4.035989642143249512e-01 1.546850800514221191e-02 -9.422796219587326050e-02
1.292257755994796753e-02 -2.506118267774581909e-02 6.794351339340209961e-01 -3.128811120986938477e-01 -4.014890789985656738e-01 -4.792303740978240967e-01 7.592396438121795654e-02 -2.075055241584777832e-01
4.313647747039794922e-01 -5.730327367782592773e-01 -3.383172452449798584e-01 3.234151303768157959e-01 -2.232592701911926270e-01 -4.343464374542236328e-01 -1.540421843528747559e-01 -6.535757333040237427e-02
3.948070406913757324e-01 -2.958427369594573975e-01 5.069868564605712891e-01 1.704449206590652466e-01 -6.687206029891967773e-01 -1.077342182397842407e-01 -8.401029556989669800e-02 6.830722838640213013e-02
-3.872517943382263184e-01 -2.973715662956237793e-01 4.888291656970977783e-01 -1.922376155853271484e-01 -5.863301753997802734e-01 -3.025591671466827393e-01 2.731468901038169861e-02 -2.227684855461120605e-01
-2.556029334664344788e-02 -9.894339740276336670e-02 -2.610860466957092285e-01 -4.314901232719421387e-01 -4.360503852367401123e-01 -1.540050953626632690e-01 -1.478786766529083252e-01 -7.067401409149169922e-01
-1.768041849136352539e-01 -2.681554555892944336e-01 6.503841876983642578e-01 -2.018293589353561401e-01 -5.469173789024353027e-01 -1.095695570111274719e-01 -9.495949000120162964e-02 -3.360907733440399170e-01
-2.648567594587802887e-02 -3.542774021625518799e-01 1.530462205410003662e-01 -2.231782823801040649e-01 -3.341697454452514648e-01 -2.426390163600444794e-02 -9.816511720418930054e-02 -8.238082528114318848e-01
2.212730497121810913e-01 -1.506792604923248291e-01 5.404047667980194092e-02 1.069882214069366455e-01 -3.187581002712249756e-01 -2.377118170261383057e-01 -6.433668732643127441e-01 -5.847499370574951172e-01
-2.465320378541946411e-02 -2.831302285194396973e-01 5.653864145278930664e-01 -2.166754305362701416e-01 -6.250051259994506836e-01 9.727624803781509399e-02 -3.862885832786560059e-01 -5.750199779868125916e-02
9.361961483955383301e-02 -6.187192201614379883e-01 2.868705093860626221e-01 -5.605980753898620605e-01 -7.562682777643203735e-02 -1.551214009523391724e-01 3.493595719337463379e-01 -2.449952960014343262e-01
7.153714448213577271e-02 -1.311541497707366943e-01 2.306820154190063477e-01 -3.261548280715942383e-01 6.387586146593093872e-02 -8.896632194519042969e-01 -1.362916082143783569e-01 -6.272079795598983765e-02
8.558809012174606323e-02 -7.130101919174194336e-01 2.984235286712646484e-01 -1.710436046123504639e-01 -2.314541041851043701e-01 -4.696371853351593018e-01 8.909533172845840454e-02 2.896730899810791016e-01
4.279969260096549988e-02 -1.657233089208602905e-01 -3.219466805458068848e-01 -3.940685391426086426e-01 -7.833163142204284668e-01 1.331297159194946289e-01 -8.145971596240997314e-02 -2.716995775699615479e-01
-5.279377102851867676e-01 -4.549683630466461182e-01 2.081015408039093018e-01 -2.174341231584548950e-01 -5.881631374359130859e-01 -2.729878425598144531e-01 3.342036530375480652e-02 -4.611524939537048340e-02
-1.498090326786041260e-01 -1.228573992848396301e-01 -2.489836066961288452e-01 -2.626908719539642334e-01 -3.273559808731079102e-01 -3.964814543724060059e-01 -5.162869766354560852e-02 -7.512915730476379395e-01
8.564684540033340454e-02 -3.183092176914215088e-01 4.119272828102111816e-01 -1.076243743300437927e-01 -8.245438337326049805e-01 2.458038367331027985e-02 -1.122836843132972717e-01 1.303552389144897461e-01
-1.238892823457717896e-01 -5.388675332069396973e-01 3.384579420089721680e-01 -4.833664000034332275e-01 -2.173662334680557251e-01 -4.451915621757507324e-01 3.171066641807556152e-01 8.721051737666130066e-03
2.954196631908416748e-01 -5.942584872245788574e-01 -1.340770274400711060e-01 1.712703406810760498e-01 -5.621991306543350220e-02 -6.895864009857177734e-01 -1.409618705511093140e-01 1.171047165989875793e-01
-5.010331273078918457e-01 -6.417765617370605469e-01 -1.890063583850860596e-01 -1.828721761703491211e-01 -2.888726294040679932e-01 -4.196208715438842773e-01 -8.956591039896011353e-02 -1.928646117448806763e-02
-1.051398888230323792e-01 -8.887001276016235352e-01 9.491772390902042389e-03 -6.365175545215606689e-02 -1.315046250820159912e-01 -4.073439240455627441e-01 4.270269349217414856e-02 9.984946250915527344e-02
1.844259351491928101e-02 -4.112063720822334290e-02 6.872738003730773926e-01 -2.279824018478393555e-01 -4.957678318023681641e-01 -4.433102607727050781e-01 -1.361060589551925659e-01 -1.131950840353965759e-01
-3.092425167560577393e-01 -5.551888346672058105e-01 3.090089261531829834e-01 -5.062156915664672852e-01 -4.619446098804473877e-01 -8.708933740854263306e-02 -1.222319081425666809e-01 9.206289798021316528e-02
4.014358818531036377e-01 -3.422007858753204346e-01 1.388457715511322021e-01 -6.432237029075622559e-01 1.445842534303665161e-01 -2.499030083417892456e-01 1.727408468723297119e-01 -4.189720451831817627e-01
-2.421990185976028442e-01 -3.590539693832397461e-01 5.541309118270874023e-01 1.345475912094116211e-01 -3.833731114864349365e-01 -5.291441679000854492e-01 1.849230378866195679e-03 -2.455276399850845337e-01
2.340748459100723267e-01 -2.450824528932571411e-02 7.261079549789428711e-02 -3.562997877597808838e-01 -1.139496490359306335e-01 -2.368674427270889282e-01 -4.888638108968734741e-02 -8.607588410377502441e-01
-1.838561892509460449e-01 -4.837651848793029785e-01 2.801997661590576172e-01 -6.275664567947387695e-01 -2.643071711063385010e-01 -8.624478429555892944e-02 -4.183968007564544678e-01 8.639588952064514160e-02
4.741251170635223389e-01 -5.379943847656250000e-01 1.240705698728561401e-01 1.974319368600845337e-01 -4.384950101375579834e-01 9.954694658517837524e-02 3.899587988853454590e-01 -2.777393758296966553e-01
5.321230888366699219e-01 -5.553020164370536804e-02 -2.037370651960372925e-01 -7.543190848082304001e-03 -5.594209432601928711e-01 -1.308476552367210388e-02 -4.396134614944458008e-01 -4.072009921073913574e-01
3.081687688827514648e-01 -5.894269347190856934e-01 2.522233128547668457e-01 -4.811465144157409668e-01 -2.494606971740722656e-01 -1.414003670215606689e-01 3.972154855728149414e-01 1.499481499195098877e-01
6.145964264869689941e-01 -2.677707970142364502e-01 1.358544975519180298e-01 -2.426483482122421265e-01 1.144111007452011108e-01 -6.739391088485717773e-01 2.429032698273658752e-02 -7.322231680154800415e-02
-7.840296253561973572e-03 -4.398391544818878174e-01 -4.417498111724853516e-01 -1.181359142065048218e-01 -4.709964096546173096e-01 -6.369139254093170166e-02 -5.237744189798831940e-03 -6.094746589660644531e-01
2.283980995416641235e-01 -1.677065640687942505e-01 -1.699746251106262207e-01 -1.788248121738433838e-01 -3.109531700611114502e-01 -1.898988485336303711e-01 -8.056924939155578613e-01 -2.773900628089904785e-01
-1.103653386235237122e-02 -4.968472421169281006e-01 2.316525578498840332e-01 -1.175994277000427246e-01 -6.127128005027770996e-01 -4.072337746620178223e-01 2.530607767403125763e-02 3.789877593517303467e-01
-1.502711325883865356e-01 -1.576383858919143677e-01 -2.055954635143280029e-01 -2.821526825428009033e-01 -3.405807316303253174e-01 -3.171619474887847900e-01 -7.515487074851989746e-02 -7.800345420837402344e-01
-3.611928522586822510e-01 -4.613406360149383545e-01 -1.005874574184417725e-01 2.562308497726917267e-02 -1.030670404434204102e-01 -7.288209199905395508e-01 1.080936193466186523e-01 -3.040449023246765137e-01
4.527716040611267090e-01 -1.253779977560043335e-01 2.639680206775665283e-01 -1.779002845287322998e-01 1.561739575117826462e-02 -6.235262155532836914e-01 -4.870942234992980957e-01 -2.272906601428985596e-01
6.825786828994750977e-02 -8.853236585855484009e-02 -4.145573675632476807e-01 -5.132151246070861816e-01 -6.383732557296752930e-01 -3.228280842304229736e-01 1.989349871873855591e-01 -3.069178387522697449e-02
9.319368749856948853e-02 -1.830534338951110840e-01 7.047433257102966309e-01 -2.607963085174560547e-01 -4.509935975074768066e-01 -4.044301509857177734e-01 -7.180886715650558472e-02 -1.449597477912902832e-01
-1.408057510852813721e-01 -8.652940988540649414e-01 -9.600806050002574921e-03 -1.800056695938110352e-01 -2.020189017057418823e-01 -3.536566197872161865e-01 1.069748699665069580e-01 1.470284014940261841e-01
5.031359791755676270e-01 -4.181115031242370605e-01 2.244438417255878448e-02 -5.851109027862548828e-01 -1.699268072843551636e-01 -8.168666809797286987e-02 3.590622246265411377e-01 -2.543713152408599854e-01
3.404061794281005859e-01 -1.527163982391357422e-01 -4.095237255096435547e-01 -2.596704065799713135e-01 -6.610637307167053223e-01 5.833966191858053207e-03 1.037492975592613220e-01 -4.217342734336853027e-01
5.881247520446777344e-01 -1.182488501071929932e-01 -1.353051513433456421e-01 1.577136665582656860e-01 -4.788967370986938477e-01 -1.519999951124191284e-01 -5.179674029350280762e-01 -2.760601341724395752e-01
7.099007070064544678e-02 -2.727627158164978027e-01 1.023003458976745605e-01 1.005698963999748230e-01 -3.172678351402282715e-01 -1.096774861216545105e-01 -6.002019047737121582e-01 -6.534911990165710449e-01
6.480959057807922363e-01 -4.672028124332427979e-01 -7.192789018154144287e-02 -4.715965092182159424e-01 8.799033612012863159e-02 -2.267316132783889771e-01 -2.727403938770294189e-01 -2.407219074666500092e-02
-5.094919726252555847e-02 -8.024108409881591797e-01 2.431391924619674683e-01 1.879272237420082092e-02 -3.022828102111816406e-01 -3.950041532516479492e-01 -2.716370299458503723e-02 2.143134325742721558e-01
5.773083567619323730e-01 7.763262093067169189e-02 5.666168779134750366e-02 2.098036929965019226e-02 -4.109952747821807861e-01 -2.652512490749359131e-01 -5.815355777740478516e-01 -2.820967137813568115e-01
4.247121214866638184e-01 -1.816902011632919312e-01 1.076364964246749878e-01 1.852122545242309570e-01 -3.377355635166168213e-01 -1.524710208177566528e-01 -3.940953314304351807e-01 -6.693990826606750488e-01
-2.971028685569763184e-01 -4.238114953041076660e-01 3.165898621082305908e-01 -2.305781841278076172e-01 -6.418339163064956665e-02 -5.648634433746337891e-01 -5.053921341896057129e-01 -1.032880973070859909e-02
2.724455893039703369e-01 -3.325875699520111084e-01 -3.524602055549621582e-01 -1.753403060138225555e-02 -6.414119005203247070e-01 9.856431186199188232e-02 6.655014306306838989e-02 -5.148495435714721680e-01
3.568341732025146484e-01 -3.574666082859039307e-01 4.313785135746002197e-01 2.571893334388732910e-01 -6.994145512580871582e-01 1.457906700670719147e-02 -5.524727702140808105e-02 -1.442067045718431473e-02
5.150172114372253418e-01 -1.256030350923538208e-01 -4.424310103058815002e-02 -6.490145325660705566e-01 -6.253431737422943115e-02 -3.402758836746215820e-01 2.364376932382583618e-01 -3.467028737068176270e-01
9.455221146345138550e-02 -7.637817859649658203e-01 3.909985721111297607e-01 -2.851826250553131104e-01 -1.705164909362792969e-01 -3.039901256561279297e-01 1.603808552026748657e-01 1.621123850345611572e-01
4.891199767589569092e-01 -1.858307123184204102e-01 1.472692787647247314e-01 6.162958219647407532e-02 -2.856514453887939453e-01 -7.451904565095901489e-02 -3.525948524475097656e-01 -6.994778513908386230e-01
2.646564245223999023e-01 -4.296390339732170105e-02 1.186414510011672974e-01 3.093017637729644775e-01 -1.991752684116363525e-01 -6.247653961181640625e-01 2.417978942394256592e-01 -5.743684172630310059e-01
6.599010229110717773e-01 -1.856872588396072388e-01 -2.125608474016189575e-01 -9.167262166738510132e-02 -4.087531864643096924e-01 -1.797995530068874359e-02 -4.627090394496917725e-01 -3.081604540348052979e-01
5.203629136085510254e-01 -1.112316846847534180e-01 -8.580475300550460815e-02 1.803600490093231201e-01 -5.666769146919250488e-01 -6.185999140143394470e-02 -4.937746226787567139e-01 -3.289298415184020996e-01
-2.650497257709503174e-01 -8.382308483123779297e-01 9.806604124605655670e-03 8.099993318319320679e-02 -3.077504336833953857e-01 -3.317494392395019531e-01 -1.246786639094352722e-01 -1.216109935194253922e-02
7.914812117815017700e-02 -5.892230868339538574e-01 4.342924952507019043e-01 -2.607648968696594238e-01 -2.058180421590805054e-01 -5.388997197151184082e-01 1.032760250382125378e-03 2.390994727611541748e-01
3.833259642124176025e-01 -1.572778671979904175e-01 7.157802581787109375e-01 -2.936950325965881348e-01 -1.269288361072540283e-01 -3.337215781211853027e-01 -9.550762176513671875e-02 -3.051625192165374756e-01
6.663196533918380737e-02 -6.219221353530883789e-01 8.411535620689392090e-02 4.467129707336425781e-01 -3.136391639709472656e-01 -2.724629640579223633e-01 6.834658980369567871e-02 -4.742029309272766113e-01
-3.126375377178192139e-01 -5.835116505622863770e-01 3.321452140808105469e-01 -4.319986402988433838e-01 -4.804185926914215088e-01 -1.301004588603973389e-01 9.242649190127849579e-03 1.304418742656707764e-01
1.920974850654602051e-01 -1.809297800064086914e-01 -5.383636951446533203e-01 -4.710397720336914062e-01 -6.180584430694580078e-01 -1.730933338403701782e-01 -4.830940067768096924e-02 -6.601422280073165894e-02
-1.485664844512939453e-01 -2.025806605815887451e-01 6.270537376403808594e-01 -4.597815573215484619e-01 -4.586073756217956543e-01 -1.184099614620208740e-01 5.768235027790069580e-02 -3.234572410583496094e-01
1.836718171834945679e-01 -6.828387975692749023e-01 -2.362462133169174194e-01 2.434223145246505737e-01 -3.580103814601898193e-01 -4.238769412040710449e-01 -1.465008109807968140e-01 2.358461022377014160e-01
3.590230643749237061e-02 -4.061954468488693237e-02 4.769109189510345459e-01 -5.186794400215148926e-01 -2.390281111001968384e-01 -6.657270789146423340e-01 1.459806691855192184e-02 6.965690758079290390e-03
1.964074671268463135e-01 6.785386800765991211e-02 8.583258092403411865e-02 -6.518820524215698242e-01 -3.997484445571899414e-01 -1.452820450067520142e-01 3.040226101875305176e-01 -5.011658072471618652e-01
-2.879713475704193115e-01 -5.101041793823242188e-01 3.371546268463134766e-01 -3.244190514087677002e-01 -5.512005090713500977e-02 -4.479874372482299805e-01 -4.647369384765625000e-01 -1.350329369306564331e-01
-7.890803739428520203e-03 -4.930648207664489746e-01 2.051427513360977173e-01 -1.334689259529113770e-01 -4.783915281295776367e-01 -4.477178156375885010e-01 -2.842461466789245605e-01 4.322288036346435547e-01
2.403484880924224854e-01 -3.887071609497070312e-01 4.289947152137756348e-01 1.092617735266685486e-01 -7.037903070449829102e-01 -5.241317674517631531e-02 -2.447566837072372437e-01 1.928496062755584717e-01
-3.176442906260490417e-02 -6.072212457656860352e-01 3.973986506462097168e-01 -5.175977349281311035e-01 -2.811850011348724365e-01 -2.770163416862487793e-01 1.808460801839828491e-01 1.262217462062835693e-01
-1.428801417350769043e-01 -2.150992304086685181e-02 5.182856917381286621e-01 -3.013749718666076660e-01 -6.258792877197265625e-01 -4.748239815235137939e-01 4.574408382177352905e-02 2.001613005995750427e-02
2.523202598094940186e-01 -7.107931375503540039e-01 -8.612479269504547119e-02 2.431469857692718506e-01 -7.457057014107704163e-03 -5.956711769104003906e-01 3.989208862185478210e-02 -8.999276906251907349e-02
-1.474366486072540283e-01 -2.641075253486633301e-01 -2.828927040100097656e-01 -3.176763951778411865e-01 -2.629699110984802246e-01 -2.798226475715637207e-01 -4.412527680397033691e-01 -6.208100318908691406e-01
-2.137187123298645020e-01 -7.403269410133361816e-01 1.943453103303909302e-01 -1.500229537487030029e-01 -4.094536602497100830e-01 -1.427080929279327393e-01 -3.433634638786315918e-01 2.001175731420516968e-01
3.112828433513641357e-01 -4.977926611900329590e-01 -1.700652241706848145e-01 -4.330368340015411377e-01 -1.609420478343963623e-01 -1.794503480195999146e-01 5.544384717941284180e-01 -2.708426415920257568e-01
5.477420091629028320e-01 -9.687864035367965698e-02 -4.313470423221588135e-02 -6.530485749244689941e-01 -2.663650512695312500e-01 -2.498138248920440674e-01 2.832916975021362305e-01 -2.205644398927688599e-01
-1.120385900139808655e-01 -3.521001636981964111e-01 -3.656550943851470947e-01 -3.671033084392547607e-01 -4.233715832233428955e-01 -9.208007901906967163e-02 -1.331455409526824951e-01 -6.241428852081298828e-01
4.685901701450347900e-01 -2.288368195295333862e-01 -2.403182983398437500e-01 -6.004151701927185059e-01 1.918853446841239929e-02 -4.205382764339447021e-01 -3.618355393409729004e-01 -4.074319079518318176e-02
-2.918265461921691895e-01 -4.750542342662811279e-01 3.774144649505615234e-01 -1.993701756000518799e-01 -9.785956144332885742e-02 -4.960708916187286377e-01 -4.974101781845092773e-01 -6.237683817744255066e-02
1.077485010027885437e-01 -1.228924989700317383e-01 -4.655439555644989014e-01 -4.521208107471466064e-01 -5.833858251571655273e-01 -6.176377460360527039e-02 -1.591486185789108276e-01 -4.273888468742370605e-01
-9.625026583671569824e-02 -2.683392465114593506e-01 -4.078427851200103760e-01 -4.713457822799682617e-01 -2.710181176662445068e-01 -2.282173484563827515e-01 -3.431827127933502197e-01 -5.356482863426208496e-01
1.645321100950241089e-01 -4.064738452434539795e-01 6.954350322484970093e-02 2.360267490148544312e-01 -3.332745432853698730e-01 -4.868771433830261230e-01 -2.028619684278964996e-02 -6.313719153404235840e-01
3.926296234130859375e-01 -4.035978615283966064e-01 1.661639511585235596e-01 2.952445745468139648e-01 -1.968614906072616577e-01 -4.617134034633636475e-01 -7.058209925889968872e-02 -5.579027533531188965e-01
3.020865321159362793e-01 -1.338865607976913452e-01 -4.424443244934082031e-01 -4.748274087905883789e-01 -5.312051177024841309e-01 -5.019474774599075317e-02 1.343349665403366089e-01 -4.084800481796264648e-01
4.130891561508178711e-01 -3.434433639049530029e-01 6.262713670730590820e-01 1.082992926239967346e-02 -1.863543987274169922e-01 -5.299187302589416504e-01 -1.458403002470731735e-02 -5.758590996265411377e-02
-4.462806284427642822e-01 -6.474481225013732910e-01 -2.899000234901905060e-02 -5.556179210543632507e-02 -2.671524584293365479e-01 -5.531134605407714844e-01 -1.394521165639162064e-02 1.474795676767826080e-02
1.717723459005355835e-01 -4.155609905719757080e-01 2.154112607240676880e-01 -4.226078391075134277e-01 -5.413984656333923340e-01 -2.511783242225646973e-01 1.717049032449722290e-01 4.325721561908721924e-01
3.545275926589965820e-01 -6.143711209297180176e-01 4.863136261701583862e-02 -6.142042875289916992e-01 -6.239639222621917725e-02 2.588625438511371613e-02 2.888184487819671631e-01 -1.710756570100784302e-01
6.766138970851898193e-02 -1.012663170695304871e-01 1.539617478847503662e-01 5.289089307188987732e-02 -3.748153448104858398e-01 -2.122587114572525024e-01 -5.602251291275024414e-01 -6.776968240737915039e-01
4.662028551101684570e-01 -2.942402362823486328e-01 9.348554164171218872e-02 1.737007945775985718e-01 -9.207573533058166504e-02 -7.376870512962341309e-01 -3.229545950889587402e-01 1.436845306307077408e-02
7.108225226402282715e-01 -5.043692588806152344e-01 -1.688251048326492310e-01 -3.813250958919525146e-01 -7.511169463396072388e-02 -2.042795717716217041e-01 -1.108107194304466248e-01 8.234841376543045044e-02
1.274383217096328735e-01 -2.654631137847900391e-01 -7.487503462471067905e-04 -6.387022733688354492e-01 -8.060529828071594238e-02 -5.303378105163574219e-01 4.139551520347595215e-01 -2.150191664695739746e-01
7.402437329292297363e-01 -4.593753218650817871e-01 -2.006727010011672974e-01 -2.490358799695968628e-01 -1.884810477495193481e-01 -1.422618031501770020e-01 -2.792562842369079590e-01 7.055398076772689819e-02
2.006486207246780396e-01 -1.243225019425153732e-02 -4.127022624015808105e-01 -5.044789910316467285e-01 -5.988584160804748535e-01 -3.734948039054870605e-01 1.907289624214172363e-01 1.600327715277671814e-02
3.513890802860260010e-01 -1.543633937835693359e-01 -2.347882390022277832e-01 -6.534917354583740234e-01 -1.228439509868621826e-01 -3.221305608749389648e-01 -4.960407316684722900e-01 7.487080246210098267e-02
2.764390110969543457e-01 -4.033753573894500732e-01 -4.729115068912506104e-01 8.398511260747909546e-02 -6.368593573570251465e-01 -4.622903838753700256e-02 2.296052873134613037e-01 -2.640556097030639648e-01
-3.021276295185089111e-01 -2.697333991527557373e-01 2.283200025558471680e-01 -2.755085229873657227e-01 -4.988161325454711914e-01 -4.654321670532226562e-01 -4.444377422332763672e-01 2.120333909988403320e-01
-1.518726199865341187e-01 -5.171890854835510254e-01 -1.620212346315383911e-01 6.468845903873443604e-02 -2.567276954650878906e-01 -6.641479134559631348e-01 -3.436406552791595459e-01 2.322159260511398315e-01
1.654048413038253784e-01 -4.999591112136840820e-01 -1.556896269321441650e-01 3.633230328559875488e-01 -4.411871731281280518e-01 -4.777993857860565186e-01 -2.972901165485382080e-01 2.347757816314697266e-01
5.691524595022201538e-02 -3.242785930633544922e-01 -1.564002633094787598e-01 -2.504538297653198242e-01 -3.109667599201202393e-01 -4.695877060294151306e-02 -4.194824025034904480e-02 -8.388985991477966309e-01
2.329751253128051758e-01 -3.221184909343719482e-01 -3.117507696151733398e-02 -6.306523084640502930e-01 -2.487508058547973633e-01 4.227588698267936707e-02 3.168633878231048584e-01 -5.283950567245483398e-01
5.575446486473083496e-01 -2.808988392353057861e-01 -7.502327207475900650e-03 -1.625181287527084351e-01 8.103855699300765991e-02 -7.553815245628356934e-01 5.360983312129974365e-02 -6.106489896774291992e-02
3.437168523669242859e-02 -8.174388855695724487e-02 -9.652078896760940552e-02 -8.829456567764282227e-02 -4.026010036468505859e-01 -2.459623217582702637e-01 -7.583522796630859375e-01 -4.211187064647674561e-01
-1.087529063224792480e-01 -2.175918966531753540e-01 -4.255972206592559814e-01 -5.359261035919189453e-01 -5.887541770935058594e-01 -5.619262158870697021e-02 6.031208485364913940e-02 -3.450364470481872559e-01
3.902737749740481377e-03 -2.560764849185943604e-01 6.049047708511352539e-01 -3.555010259151458740e-01 -6.334235668182373047e-01 -7.761603593826293945e-02 1.573702543973922729e-01 -1.005168855190277100e-01
2.144841998815536499e-01 -5.654534101486206055e-01 1.122263967990875244e-01 -4.875543713569641113e-01 -1.968026757240295410e-01 -2.248613834381103516e-01 5.099595785140991211e-01 -1.860172897577285767e-01
1.186104863882064819e-01 -1.744880974292755127e-01 -5.362232327461242676e-01 -2.197126001119613647e-01 -7.276334166526794434e-01 -2.008526176214218140e-01 1.011205539107322693e-01 -1.991459727287292480e-01
2.931373417377471924e-01 -4.781078919768333435e-02 2.220791727304458618e-01 -7.303469777107238770e-01 -2.776581048965454102e-01 -4.771002754569053650e-02 3.024085164070129395e-01 -3.977908492088317871e-01
6.508480310440063477e-01 -6.141275167465209961e-01 -1.058428063988685608e-01 -3.185170590877532959e-01 -1.138618737459182739e-01 4.807471483945846558e-02 -2.651758790016174316e-01 -3.153759986162185669e-02
1.178931072354316711e-01 2.188103944063186646e-01 -3.281435966491699219e-01 -3.331390321254730225e-01 -7.008656263351440430e-01 -3.352164626121520996e-01 -3.131163865327835083e-02 -3.391169011592864990e-01
1.831338405609130859e-01 -3.288759887218475342e-01 -2.193808257579803467e-01 -3.298630416393280029e-01 -3.927392065525054932e-01 8.952071517705917358e-02 2.734678855631500483e-04 -7.342389822006225586e-01
1.837482154369354248e-01 -7.265219092369079590e-01 4.588137567043304443e-01 -2.103381752967834473e-01 -1.435079127550125122e-01 -3.639869093894958496e-01 9.171423316001892090e-02 1.488547772169113159e-01
6.343023777008056641e-01 -4.882729053497314453e-02 1.450215466320514679e-02 -3.944828510284423828e-01 -1.984540224075317383e-01 -2.978453934192657471e-01 2.904254794120788574e-01 -4.764519333839416504e-01
2.463740855455398560e-01 -3.225947022438049316e-01 -4.625506997108459473e-01 -5.984011292457580566e-01 -4.267101287841796875e-01 6.601141300052404404e-03 -1.144133694469928741e-02 -2.844983041286468506e-01
-6.712596863508224487e-02 6.384356319904327393e-02 3.915323689579963684e-02 -1.860264390707015991e-01 -4.086515009403228760e-01 -2.937170267105102539e-01 -5.134978294372558594e-01 -6.620675921440124512e-01
2.073111385107040405e-01 -2.706123888492584229e-01 -4.889631569385528564e-01 -6.090031266212463379e-01 -4.449404478073120117e-01 -4.549768194556236267e-02 -1.071397960186004639e-01 -2.496002614498138428e-01
8.456407487392425537e-02 9.147336333990097046e-02 -2.316702604293823242e-01 -4.869626462459564209e-01 -5.189180374145507812e-01 -2.064745873212814331e-01 -4.858926236629486084e-01 -3.816786110401153564e-01
4.299667477607727051e-01 3.600962087512016296e-02 3.996305540204048157e-02 -6.440585851669311523e-01 -3.318049609661102295e-01 -2.023205757141113281e-01 2.540782094001770020e-01 -4.264264702796936035e-01
-2.374636381864547729e-01 -5.250142216682434082e-01 4.276646673679351807e-01 -2.675538063049316406e-01 -5.449869036674499512e-01 -3.146921992301940918e-01 -4.239717870950698853e-02 1.250984668731689453e-01
-4.615945816040039062e-01 -1.814096271991729736e-01 3.087769150733947754e-01 -2.901681661605834961e-01 -5.445601940155029297e-01 -4.258607327938079834e-01 2.832861840724945068e-01 -1.277731955051422119e-01
-4.416916668415069580e-01 -4.555864036083221436e-01 -8.070755749940872192e-02 -1.673216670751571655e-01 -1.601306498050689697e-01 -6.628221869468688965e-01 1.825061142444610596e-01 -2.540779113769531250e-01
5.788988471031188965e-01 3.857398033142089844e-02 1.941128261387348175e-02 -5.551972985267639160e-01 -2.314940243959426880e-01 -4.127962887287139893e-01 -3.443514406681060791e-01 -1.104498431086540222e-01
2.517887949943542480e-01 -5.270799994468688965e-01 6.762148439884185791e-02 5.353608727455139160e-01 -2.764585912227630615e-01 -4.789791405200958252e-01 -2.265386879444122314e-01 -1.021520048379898071e-01
-2.129378020763397217e-01 -4.738751351833343506e-01 -4.011446833610534668e-01 -2.476037442684173584e-01 -2.221041917800903320e-01 -2.207978367805480957e-01 -3.919630348682403564e-01 -5.061208009719848633e-01
4.821099340915679932e-02 -2.527642846107482910e-01 2.507963590323925018e-02 2.873401641845703125e-01 -2.098040282726287842e-01 -8.065672516822814941e-01 -9.578927606344223022e-02 -3.832079768180847168e-01
7.145254611968994141e-01 -3.906355798244476318e-01 -1.652735322713851929e-01 -4.415603280067443848e-01 -1.890985518693923950e-01 -2.470134645700454712e-01 8.860424160957336426e-03 1.330935806035995483e-01
3.893875777721405029e-01 2.953203916549682617e-01 -1.295322775840759277e-01 7.916665077209472656e-02 -4.381996989250183105e-01 -5.426467061042785645e-01 -3.852065801620483398e-01 -3.213233649730682373e-01
3.210210427641868591e-02 -1.517169773578643799e-01 2.357553690671920776e-01 -6.623719334602355957e-01 -3.174127340316772461e-01 -1.469608992338180542e-01 3.899866342544555664e-01 -4.551881849765777588e-01
-2.022128105163574219e-01 -6.255391836166381836e-01 -2.785144150257110596e-01 5.236766487360000610e-02 -1.874081194400787354e-01 -6.506763696670532227e-01 -1.488460302352905273e-01 8.271327614784240723e-02
-2.088938802480697632e-01 -6.233834624290466309e-01 -6.188255734741687775e-03 9.728565812110900879e-02 -4.166684150695800781e-01 -5.698122382164001465e-01 -1.820908933877944946e-01 1.637014150619506836e-01
-1.152764111757278442e-01 -2.165001630783081055e-01 -2.393534630537033081e-01 -2.517210841178894043e-01 -3.172926306724548340e-01 -2.181874960660934448e-01 -4.766796231269836426e-01 -6.660943627357482910e-01
2.681999839842319489e-02 -1.033375486731529236e-01 -3.441167473793029785e-01 -3.980904519557952881e-01 -4.075392484664916992e-01 -2.270119190216064453e-01 -5.738275125622749329e-02 -7.005670666694641113e-01
-9.346761554479598999e-02 5.705981701612472534e-02 -1.827290654182434082e-01 -4.598199725151062012e-01 -3.550615608692169189e-01 -3.074818253517150879e-01 -4.151924848556518555e-01 -5.917642116546630859e-01
1.024909093976020813e-01 -2.547575533390045166e-01 -5.010707974433898926e-01 -3.912174403667449951e-01 -6.852391362190246582e-01 -7.685952633619308472e-02 -2.105368524789810181e-01 -2.618305943906307220e-02
-1.064823418855667114e-01 -8.817967772483825684e-01 -1.163462549448013306e-01 -1.005002930760383606e-01 -7.068723440170288086e-02 -4.185041487216949463e-01 -2.279244549572467804e-02 8.244612812995910645e-02
2.395275533199310303e-01 -2.430659253150224686e-03 2.007700800895690918e-01 -1.670388430356979370e-01 1.860693655908107758e-02 -8.996435403823852539e-01 -1.437528729438781738e-01 -2.098581492900848389e-01
7.781236618757247925e-02 -3.684692978858947754e-01 -1.809934377670288086e-01 3.459198474884033203e-01 -1.017488464713096619e-01 -7.975311279296875000e-01 -8.880203589797019958e-03 -2.434522211551666260e-01
-8.767461031675338745e-02 -6.079736351966857910e-01 -2.888653874397277832e-01 -1.439470518380403519e-02 -2.063723802566528320e-01 -5.794401168823242188e-01 -3.361681699752807617e-01 2.183605730533599854e-01
1.321018338203430176e-01 -4.002421796321868896e-01 4.929776787757873535e-01 -4.019656479358673096e-01 -2.047972828149795532e-01 -4.315986037254333496e-01 -3.815013170242309570e-01 2.097364217042922974e-01
2.277004718780517578e-01 -6.376770883798599243e-02 -4.213477671146392822e-01 -4.342910647392272949e-01 -6.286301612854003906e-01 -3.369214236736297607e-01 2.621513903141021729e-01 -2.298638969659805298e-02
9.844055026769638062e-02 -3.032799623906612396e-02 -4.227521419525146484e-01 -4.967796206474304199e-01 -6.313913464546203613e-01 -3.665121495723724365e-01 1.741402149200439453e-01 -2.386001497507095337e-02
3.922082483768463135e-01 1.452193036675453186e-02 7.617298397235572338e-04 4.606198519468307495e-03 -1.321958284825086594e-02 -8.770217299461364746e-01 -2.272236943244934082e-01 -1.580107510089874268e-01
2.361370325088500977e-01 -5.026615262031555176e-01 4.572727680206298828e-01 -1.648428142070770264e-01 -2.116967141628265381e-01 -5.901894569396972656e-01 1.619777232408523560e-01 1.895339787006378174e-01
2.697162628173828125e-01 -3.111672699451446533e-01 -4.594428837299346924e-01 -4.413846135139465332e-01 -4.595507979393005371e-01 8.977670222520828247e-03 1.358577311038970947e-01 -4.413557648658752441e-01
4.880334734916687012e-01 -2.431961447000503540e-01 3.278141021728515625e-01 -2.792707383632659912e-01 -1.159615293145179749e-01 -6.739591956138610840e-01 -1.649529337882995605e-01 1.494909673929214478e-01
3.102776110172271729e-01 -1.175931990146636963e-01 -4.065782763063907623e-03 -4.205815494060516357e-01 -7.430666591972112656e-04 -7.617996335029602051e-01 2.240788042545318604e-01 -2.871303260326385498e-01
7.511401921510696411e-02 -3.379390537738800049e-01 -3.456618869677186012e-03 3.544645905494689941e-01 -4.271655380725860596e-01 -6.350900530815124512e-01 -3.548532724380493164e-01 2.068028599023818970e-01
-9.809554554522037506e-03 -3.397765457630157471e-01 5.157366394996643066e-01 -6.018916964530944824e-01 -1.734548062086105347e-01 -3.721022307872772217e-01 2.577468156814575195e-01 -1.456629782915115356e-01
-1.465237587690353394e-01 -6.858514547348022461e-01 1.723981946706771851e-01 -1.999693363904953003e-01 -1.531189233064651489e-01 -5.836191177368164062e-01 -1.098476797342300415e-01 2.496125698089599609e-01
-2.868209183216094971e-01 -1.623547077178955078e-01 4.970144927501678467e-01 9.620597213506698608e-02 -4.327226281166076660e-01 -4.280470907688140869e-01 4.289338737726211548e-02 -5.126234292984008789e-01
4.350721091032028198e-02 1.319214254617691040e-01 -3.520633280277252197e-01 -4.725659489631652832e-01 -5.177818536758422852e-01 -2.909347712993621826e-01 -4.796848893165588379e-01 -2.249401360750198364e-01
-4.272128269076347351e-02 -4.824260175228118896e-01 3.189327418804168701e-01 -5.323922634124755859e-01 -3.297701179981231689e-01 -3.309461474418640137e-01 3.935394287109375000e-01 8.445929735898971558e-02
3.816875517368316650e-01 -2.563526630401611328e-01 5.682848095893859863e-01 3.215623199939727783e-01 -3.516376912593841553e-01 -4.502853155136108398e-01 -1.785397678613662720e-01 -6.297157704830169678e-02
-2.624789774417877197e-01 -5.681205391883850098e-01 -1.352901905775070190e-01 7.904507964849472046e-02 -1.207402423024177551e-01 -7.131988406181335449e-01 1.923520565032958984e-01 -1.535000503063201904e-01
1.589472889900207520e-01 -5.514210835099220276e-02 3.961236476898193359e-01 -3.727851212024688721e-01 -2.265348099172115326e-02 -8.083589076995849609e-01 2.150587551295757294e-02 -1.462618857622146606e-01
-5.730524659156799316e-02 -3.141686320304870605e-01 7.704450748860836029e-03 -6.238954067230224609e-01 -4.251118749380111694e-02 -4.677187800407409668e-01 3.962762653827667236e-01 -3.620864748954772949e-01
4.833317697048187256e-01 -6.951753497123718262e-01 -2.517116665840148926e-01 2.585207521915435791e-01 -3.560037314891815186e-01 -1.455077081918716431e-01 -6.972741335630416870e-02 1.252498570829629898e-02
3.164462372660636902e-02 -3.634451329708099365e-02 -2.470606863498687744e-01 -3.666674792766571045e-01 -5.244329571723937988e-01 -1.194282472133636475e-01 -6.804435849189758301e-01 -2.233764827251434326e-01
-3.151712715625762939e-01 -4.019410908222198486e-01 3.109670579433441162e-01 -2.876581847667694092e-01 -5.169870331883430481e-02 -6.436457633972167969e-01 -3.767271339893341064e-01 -2.804989740252494812e-02
-4.110061377286911011e-02 -4.489488005638122559e-01 2.068879902362823486e-01 -4.507686793804168701e-01 -4.851848483085632324e-01 -3.640048801898956299e-01 1.596877574920654297e-01 3.966819047927856445e-01
-4.154241085052490234e-01 -4.780878722667694092e-01 3.810928016901016235e-02 -5.062509775161743164e-01 -5.425111055374145508e-01 1.562133245170116425e-02 -2.155500203371047974e-01 -9.412447921931743622e-03
-2.766453325748443604e-01 -5.035760998725891113e-01 -1.352769285440444946e-01 -3.068017028272151947e-02 -2.998549640178680420e-01 -6.155856847763061523e-01 -3.874340951442718506e-01 1.779703795909881592e-01
3.343176245689392090e-01 -1.131472736597061157e-01 1.985203027725219727e-01 2.696575596928596497e-02 -1.598237901926040649e-01 -2.227322757244110107e-01 3.747159615159034729e-03 -8.718512654304504395e-01
7.131146192550659180e-01 -1.962251365184783936e-01 -4.678725823760032654e-02 -4.184793829917907715e-01 -9.215483814477920532e-02 -3.963251709938049316e-01 -3.190644681453704834e-01 9.099896997213363647e-02
3.433215916156768799e-01 -1.755819171667098999e-01 1.461740434169769287e-01 -6.951246857643127441e-01 -1.668211221694946289e-01 -1.453657299280166626e-01 4.001821577548980713e-01 -3.709849715232849121e-01
2.871893942356109619e-01 2.734505943953990936e-02 6.578779220581054688e-01 -5.855087563395500183e-02 -4.230569899082183838e-01 -2.930919826030731201e-01 7.920812070369720459e-02 -4.575905203819274902e-01
2.119559794664382935e-02 1.063303127884864807e-01 -2.022959589958190918e-01 -3.661130070686340332e-01 -4.311796426773071289e-01 -3.042540550231933594e-01 -3.696878254413604736e-01 -6.309728622436523438e-01
3.489950001239776611e-01 -5.616269111633300781e-01 -2.139523029327392578e-01 1.798140704631805420e-01 5.379034951329231262e-02 -5.778609514236450195e-01 -3.698868155479431152e-01 -1.050537750124931335e-01
5.271271616220474243e-02 -9.021123987622559071e-04 -4.755888879299163818e-01 -4.035324752330780029e-01 -7.045934796333312988e-01 -3.185198307037353516e-01 2.996832318603992462e-02 -9.691505879163742065e-02
5.498269796371459961e-01 -5.964618921279907227e-01 -2.783722057938575745e-02 3.646722137928009033e-01 -2.389293462038040161e-01 -3.070494830608367920e-01 -2.129389494657516479e-01 -1.070194840431213379e-01
-3.292700350284576416e-01 -3.137449026107788086e-01 4.612378180027008057e-01 -1.683203130960464478e-01 -6.278824806213378906e-01 -2.208383828401565552e-01 -3.164060711860656738e-01 -9.462907165288925171e-02
2.447432130575180054e-01 -1.988702118396759033e-01 -4.651120603084564209e-01 -3.568292260169982910e-01 -5.742936730384826660e-01 -3.389554023742675781e-01 3.307279646396636963e-01 5.301101133227348328e-02
2.060385048389434814e-01 -7.859268188476562500e-01 -3.469029068946838379e-01 1.141026765108108521e-01 -1.117060333490371704e-01 -3.824793696403503418e-01 -2.166010141372680664e-01 2.866129018366336823e-02
1.669571548700332642e-01 -4.435514509677886963e-01 1.923628896474838257e-01 3.111836016178131104e-01 -1.334387660026550293e-01 -3.167971372604370117e-01 -2.038537263870239258e-01 -6.941370964050292969e-01
-1.671631336212158203e-01 -5.595057010650634766e-01 -1.971246115863323212e-02 1.837745308876037598e-01 -8.341846615076065063e-02 -7.708170413970947266e-01 6.616489589214324951e-02 -1.391143202781677246e-01
9.846684336662292480e-02 -8.676856011152267456e-02 -4.961693286895751953e-01 -4.586643874645233154e-01 -6.765618324279785156e-01 -2.597282230854034424e-01 -2.680352330207824707e-02 -1.747827045619487762e-02
4.491586983203887939e-01 -5.653285980224609375e-01 1.116772368550300598e-01 2.512451410293579102e-01 -5.123412013053894043e-01 2.146776020526885986e-01 1.528739184141159058e-01 -2.666716277599334717e-01
3.096987009048461914e-01 -6.179693341255187988e-01 -3.054950535297393799e-01 3.168491125106811523e-01 -2.750314772129058838e-01 -3.966298997402191162e-01 -3.012664914131164551e-01 -6.899900734424591064e-02
1.709456592798233032e-01 -3.152494132518768311e-01 6.393264979124069214e-02 -7.981264591217041016e-01 3.810656815767288208e-02 -3.906961083412170410e-01 2.071624696254730225e-01 -1.824566423892974854e-01
1.024164035916328430e-01 -4.919141829013824463e-01 4.404925927519798279e-02 4.712067544460296631e-01 -2.734888494014739990e-01 -5.829973816871643066e-01 -2.358777225017547607e-01 -2.307268828153610229e-01
4.585083425045013428e-01 4.071092605590820312e-02 3.027122020721435547e-01 -3.595574200153350830e-02 -1.561472415924072266e-01 -4.545278549194335938e-01 -5.192933082580566406e-01 -4.410693943500518799e-01
-3.159504830837249756e-01 -1.759796738624572754e-01 5.414699316024780273e-01 5.065128207206726074e-02 -4.172004163265228271e-01 -5.311354398727416992e-01 -1.854379773139953613e-01 -2.879288196563720703e-01
-1.568780988454818726e-01 -2.696550488471984863e-01 4.505521655082702637e-01 -4.009509086608886719e-02 -8.285655379295349121e-01 -1.034024432301521301e-01 -1.149231009185314178e-02 -2.693953365087509155e-02
3.883669674396514893e-01 -2.052161246538162231e-01 -3.416855931282043457e-01 5.328396335244178772e-02 -6.487609744071960449e-01 1.145577430725097656e-01 -6.016061827540397644e-02 -4.998354613780975342e-01
6.442558765411376953e-01 -1.819645762443542480e-01 3.099379837512969971e-01 3.986819982528686523e-01 -4.750234484672546387e-01 -2.402713298797607422e-01 -1.158705651760101318e-01 -3.281335113570094109e-03
3.363476321101188660e-02 -3.108184337615966797e-01 -3.088231198489665985e-02 5.445984601974487305e-01 -2.502595186233520508e-01 -6.375387907028198242e-01 -1.139389201998710632e-01 -3.502165973186492920e-01
3.470372557640075684e-01 -3.791664540767669678e-01 2.974102646112442017e-02 3.140293061733245850e-01 -3.180992007255554199e-01 -6.315127611160278320e-01 -3.410814106464385986e-01 1.413051038980484009e-01
2.424001842737197876e-01 -1.504646688699722290e-01 -1.513679623603820801e-01 -7.296364009380340576e-02 -4.303775131702423096e-01 -1.443896740674972534e-01 -8.004362583160400391e-01 -2.087949514389038086e-01
1.909896433353424072e-01 -1.840949952602386475e-01 -4.183777868747711182e-01 -3.296328186988830566e-01 -7.918243408203125000e-01 2.444776706397533417e-02 -1.049570962786674500e-01 -8.564288169145584106e-02
-2.353711575269699097e-01 -4.073232412338256836e-01 -2.453083693981170654e-01 -3.899915516376495361e-01 -1.728581339120864868e-01 -2.048104256391525269e-01 -2.456382811069488525e-01 -6.589788794517517090e-01
3.807978034019470215e-01 -1.449239403009414673e-01 -2.764356136322021484e-01 -5.848836898803710938e-01 -3.434920683503150940e-02 -4.653238654136657715e-01 -4.399831891059875488e-01 -6.475498527288436890e-02
3.825971782207489014e-01 -2.397159934043884277e-01 -2.994188368320465088e-01 -6.687797904014587402e-01 -1.090212538838386536e-02 -3.026179373264312744e-01 -3.469327092170715332e-01 -2.172072231769561768e-01
-2.647619843482971191e-01 -3.848183155059814453e-01 1.505609005689620972e-01 -1.544671952724456787e-01 -1.435526460409164429e-01 -7.638872265815734863e-01 3.576860725879669189e-01 -5.671681836247444153e-02
3.235774338245391846e-01 2.661938369274139404e-01 -2.230935245752334595e-01 -9.865227341651916504e-02 -3.416509926319122314e-01 -5.893101692199707031e-01 -4.525038599967956543e-01 -3.101032078266143799e-01
6.040154770016670227e-02 -7.167400717735290527e-01 -5.132017657160758972e-03 -3.925149440765380859e-01 -1.958757787942886353e-01 -2.335937768220901489e-01 4.853658378124237061e-01 -5.242764018476009369e-03
1.962778866291046143e-01 -7.056150436401367188e-01 -4.334236681461334229e-01 2.612731158733367920e-01 -2.547850906848907471e-01 -3.271563351154327393e-01 -1.884520947933197021e-01 1.383096096105873585e-03
-3.778530061244964600e-01 -7.363541722297668457e-01 -1.135368570685386658e-01 3.165923804044723511e-02 -4.641964137554168701e-01 -6.707716733217239380e-02 -2.586459219455718994e-01 -1.193383708596229553e-01
1.154460459947586060e-01 -7.029355764389038086e-01 1.997837722301483154e-01 -3.176097571849822998e-01 -2.328637838363647461e-01 -3.961152136325836182e-01 1.904751062393188477e-01 3.230334222316741943e-01
-2.472922578454017639e-02 -3.455730080604553223e-01 -6.688901036977767944e-02 4.335863292217254639e-01 -1.748053133487701416e-01 -7.357160449028015137e-01 -6.694186478853225708e-02 -3.334373235702514648e-01
2.252601385116577148e-01 -1.285465061664581299e-01 -4.162507951259613037e-01 -1.828953474760055542e-01 -7.125362753868103027e-01 -3.140317797660827637e-01 3.060715198516845703e-01 1.612901091575622559e-01
6.476559638977050781e-01 -6.411132812500000000e-01 -2.070521861314773560e-01 -3.197936713695526123e-01 -9.819153696298599243e-03 -9.953922778367996216e-02 7.897429168224334717e-02 -9.019739925861358643e-02
-2.312452718615531921e-02 -6.565842628479003906e-01 -3.819106817245483398e-01 1.429948359727859497e-01 -2.452537119388580322e-01 -4.867988526821136475e-01 -3.042685389518737793e-01 1.111630052328109741e-01
-3.396492302417755127e-01 -5.724463462829589844e-01 3.306677341461181641e-01 -1.219330355525016785e-01 -5.639591813087463379e-01 -1.370987892150878906e-01 -2.903657257556915283e-01 -1.075941100716590881e-01
5.846552550792694092e-02 -8.774613738059997559e-01 6.749725341796875000e-02 -2.582452632486820221e-02 -3.434668779373168945e-01 1.047511473298072815e-01 2.982243001461029053e-01 -5.950451642274856567e-02
1.088290810585021973e-01 -7.602483630180358887e-01 2.718602418899536133e-01 -1.897606700658798218e-01 -1.317596435546875000e-01 -3.922960460186004639e-01 3.553194403648376465e-01 5.246845260262489319e-02
3.091265261173248291e-01 -5.362694263458251953e-01 -1.916974782943725586e-01 -5.511630177497863770e-01 -2.851472236216068268e-02 -1.598019152879714966e-01 3.231160044670104980e-01 -3.815410137176513672e-01
1.159200817346572876e-01 8.128805458545684814e-02 -2.084447443485260010e-01 -2.010553777217864990e-01 -4.343010485172271729e-01 -3.415735960006713867e-01 -7.294651865959167480e-01 -2.422250360250473022e-01
6.997932195663452148e-01 -6.507543921470642090e-01 -1.338679939508438110e-01 -1.859617233276367188e-01 6.377371959388256073e-03 -1.705963015556335449e-01 -6.534779071807861328e-02 2.985895238816738129e-02
3.489917218685150146e-01 -5.638663172721862793e-01 -2.746857702732086182e-01 1.090750023722648621e-01 8.461406454443931580e-03 -5.903797745704650879e-01 -3.471062183380126953e-01 6.170256435871124268e-02
4.774262905120849609e-01 -3.176765441894531250e-01 1.704392880201339722e-01 2.747379839420318604e-01 -2.022521942853927612e-01 -6.088955998420715332e-01 -2.102602124214172363e-01 -3.327854871749877930e-01
-3.739550411701202393e-01 -3.206966221332550049e-01 5.221253633499145508e-01 4.075602628290653229e-03 -4.553746879100799561e-01 -4.561855792999267578e-01 -2.057842016220092773e-01 -1.638935208320617676e-01
1.131758466362953186e-01 -4.168157577514648438e-01 2.427372634410858154e-01 -4.766618013381958008e-01 -5.546022579073905945e-02 -4.837910532951354980e-01 4.276372790336608887e-01 -3.276047408580780029e-01
-1.771882027387619019e-01 -1.927118301391601562e-01 -1.794932484626770020e-01 -3.164125680923461914e-01 -1.766146421432495117e-01 -3.374562561511993408e-01 -5.141789913177490234e-01 -6.242453455924987793e-01
3.385021090507507324e-01 1.812413632869720459e-01 -3.359820321202278137e-02 -4.472456872463226318e-01 -2.473740279674530029e-01 -4.976503252983093262e-01 8.071927726268768311e-02 -5.796940326690673828e-01
-3.543321192264556885e-01 -8.168886303901672363e-01 -4.324237257242202759e-02 2.870422042906284332e-02 -3.820374310016632080e-01 -1.687530577182769775e-01 3.772949427366256714e-02 -1.690977960824966431e-01
3.047576844692230225e-01 -5.793265104293823242e-01 -3.786183595657348633e-01 3.294791653752326965e-02 -8.870781958103179932e-02 -3.871200084686279297e-01 -5.117049813270568848e-01 8.656389266252517700e-02
2.224702537059783936e-01 -5.764176696538925171e-02 1.288169175386428833e-01 3.425420224666595459e-01 -2.151902019977569580e-01 -6.511604785919189453e-01 2.202243953943252563e-01 -5.426234006881713867e-01
6.550365090370178223e-01 -4.070179164409637451e-01 -3.987530171871185303e-01 -9.674457460641860962e-02 -2.040876150131225586e-01 -2.002018392086029053e-01 -3.872150480747222900e-01 -7.233300060033798218e-02
6.804139614105224609e-01 -4.499411210417747498e-02 1.174460798501968384e-01 -1.681396514177322388e-01 -7.279583811759948730e-02 -5.747808814048767090e-01 -3.736397027969360352e-01 -1.329246312379837036e-01
-3.861439228057861328e-01 -4.694576859474182129e-01 -8.529955148696899414e-02 7.082869112491607666e-02 -6.873092055320739746e-02 -7.092235088348388672e-01 2.696794457733631134e-02 -3.313011825084686279e-01
3.549664914608001709e-01 -6.027864217758178711e-01 5.796540379524230957e-01 -2.410796731710433960e-01 -1.576375514268875122e-01 -2.297431379556655884e-01 1.942986249923706055e-01 -3.384818136692047119e-02
-5.018527060747146606e-02 -2.477184087038040161e-01 5.845136642456054688e-01 -4.329908266663551331e-02 -5.920153260231018066e-01 -3.620591163635253906e-01 -3.317515850067138672e-01 3.095073997974395752e-02
5.689663887023925781e-01 -4.364027380943298340e-01 2.168883383274078369e-01 2.427636086940765381e-02 -4.024653732776641846e-01 5.048942938446998596e-02 4.405252337455749512e-01 -2.821522951126098633e-01
3.755663335323333740e-01 -2.344023995101451874e-02 -4.209741652011871338e-01 -2.440984249114990234e-01 -6.701034307479858398e-01 -3.557088673114776611e-01 1.907682418823242188e-01 9.816990047693252563e-02
-6.173565238714218140e-02 -8.498728275299072266e-01 -1.336683481931686401e-01 -7.131946831941604614e-02 -8.413489907979965210e-02 -4.885915815830230713e-01 1.173719950020313263e-02 7.080374658107757568e-02
3.020774722099304199e-01 -8.790326118469238281e-02 6.538386940956115723e-01 -7.795304805040359497e-02 -2.857511639595031738e-01 -5.830427408218383789e-01 -2.128285616636276245e-01 -2.349370159208774567e-02
2.547950446605682373e-01 -5.334928631782531738e-01 3.721834421157836914e-01 -8.806050568819046021e-02 -3.004646599292755127e-01 -5.705758333206176758e-01 1.882287710905075073e-01 2.300514131784439087e-01
1.426799893379211426e-01 -4.568402767181396484e-01 5.913850069046020508e-01 -5.131578445434570312e-01 -7.531339675188064575e-02 -2.550556361675262451e-01 1.771855652332305908e-01 -2.361186146736145020e-01
2.751919925212860107e-01 -9.327174723148345947e-02 2.324980348348617554e-01 9.257583320140838623e-02 -2.640666365623474121e-01 -4.381287992000579834e-01 1.640767157077789307e-01 -7.512224316596984863e-01
2.435296922922134399e-01 -6.461454629898071289e-01 -6.597431749105453491e-02 4.217998087406158447e-01 -2.011260390281677246e-01 -4.577481448650360107e-01 -2.872069776058197021e-01 -9.191705286502838135e-02
-5.736098159104585648e-03 1.186664775013923645e-01 3.272450566291809082e-01 -4.465029239654541016e-01 -5.814033746719360352e-01 -5.338039398193359375e-01 1.129696071147918701e-01 2.090271264314651489e-01
-2.065498530864715576e-01 -5.549290180206298828e-01 -4.157820343971252441e-01 8.512153476476669312e-02 -2.786459326744079590e-01 -5.741254091262817383e-01 -2.298360913991928101e-01 9.582542628049850464e-02
-9.352964162826538086e-02 -7.152172923088073730e-01 2.668358683586120605e-01 -3.345042765140533447e-01 -3.786222636699676514e-01 -2.580873668193817139e-01 2.133844196796417236e-01 2.027934938669204712e-01
3.857496380805969238e-02 -8.580093383789062500e-01 -1.800098642706871033e-02 8.851096779108047485e-02 -3.608798086643218994e-01 -2.231543362140655518e-01 -8.534388989210128784e-02 2.585691809654235840e-01
4.134502112865447998e-01 -1.998233050107955933e-01 7.193758487701416016e-01 -7.488380372524261475e-02 -2.239312827587127686e-01 -3.182204961776733398e-01 5.281166173517704010e-03 -3.385010063648223877e-01
-2.699191449210047722e-03 -2.471960037946701050e-01 2.545025646686553955e-01 -1.522394120693206787e-01 -3.634640872478485107e-01 -2.619459331035614014e-01 -3.711654245853424072e-01 -7.158582210540771484e-01
5.101557075977325439e-02 -3.935448825359344482e-01 2.009960263967514038e-01 -6.705544590950012207e-01 -5.384669080376625061e-02 -3.893995881080627441e-01 4.072496592998504639e-01 -1.791466772556304932e-01
4.943256974220275879e-01 -1.371285468339920044e-01 6.577279567718505859e-01 -9.346456080675125122e-02 -1.308880895376205444e-01 -3.997959792613983154e-01 -1.411021128296852112e-02 -3.439892232418060303e-01
3.856898844242095947e-01 -5.224596261978149414e-01 2.702677249908447266e-02 -6.412801146507263184e-01 -2.399775683879852295e-01 -8.168260753154754639e-02 2.612630426883697510e-01 1.838181018829345703e-01
-1.451476812362670898e-01 -6.315706968307495117e-01 -7.222446054220199585e-02 -2.647275291383266449e-02 -1.831207424402236938e-01 -7.027745842933654785e-01 1.557909846305847168e-01 1.497912108898162842e-01
5.183167457580566406e-01 5.935723893344402313e-03 -2.218424826860427856e-01 -2.385191917419433594e-01 -6.453414559364318848e-01 3.362226486206054688e-02 -3.554961681365966797e-01 -2.850148379802703857e-01
3.995173573493957520e-01 1.814130693674087524e-01 1.854993999004364014e-01 -1.237382590770721436e-01 -2.088360041379928589e-01 -7.755488753318786621e-01 2.129120379686355591e-02 -3.349808156490325928e-01
-3.410917818546295166e-01 -4.391883611679077148e-01 2.259244769811630249e-01 -2.133298814296722412e-01 -6.894839406013488770e-01 -1.888994276523590088e-01 -2.550487220287322998e-01 1.345269829034805298e-01
1.425249427556991577e-01 -4.895783066749572754e-01 7.945460081100463867e-02 7.789968699216842651e-02 -3.650168180465698242e-01 -4.976670145988464355e-01 -4.179806113243103027e-01 4.147298336029052734e-01
2.457913607358932495e-01 -1.247926056385040283e-01 5.548591017723083496e-01 -4.378785789012908936e-01 -5.875794962048530579e-02 -6.185937523841857910e-01 4.499268252402544022e-03 -1.956431567668914795e-01
5.218990445137023926e-01 -6.411798000335693359e-01 -2.444028854370117188e-01 -3.083912841975688934e-02 -1.740096956491470337e-01 -4.046794176101684570e-01 -2.259725332260131836e-01 1.035260856151580811e-01
2.211683690547943115e-01 -5.083240866661071777e-01 -2.225689291954040527e-01 4.942427873611450195e-01 -4.423760175704956055e-01 -4.373763203620910645e-01 -1.031519770622253418e-01 -3.526034578680992126e-02
2.311184257268905640e-01 4.421085864305496216e-02 -3.545996248722076416e-01 -4.081384241580963135e-01 -6.236705183982849121e-01 -1.259400993585586548e-01 -4.214920103549957275e-03 -4.974619746208190918e-01
2.006750553846359253e-02 -2.642257809638977051e-01 3.671642160043120384e-03 4.724633395671844482e-01 -1.902464628219604492e-01 -7.040913105010986328e-01 -1.035964488983154297e-01 -4.048162996768951416e-01
1.511666327714920044e-01 -1.310631334781646729e-01 3.111325800418853760e-01 -5.851705670356750488e-01 -1.114151850342750549e-01 -7.058371305465698242e-01 1.003459244966506958e-01 -7.379839196801185608e-03
4.342208504676818848e-01 -1.249619871377944946e-01 -1.283902972936630249e-01 9.945914149284362793e-02 -4.550388455390930176e-01 -6.266205310821533203e-01 -6.260181963443756104e-02 4.072199165821075439e-01
-3.507511913776397705e-01 -6.365454196929931641e-01 -3.093770742416381836e-01 -1.328331232070922852e-02 -4.161362946033477783e-01 -4.231055080890655518e-01 -1.413216292858123779e-01 6.110167503356933594e-02
1.385334730148315430e-01 -2.952045798301696777e-01 1.892483532428741455e-01 -3.554380536079406738e-01 2.346161985769867897e-03 -8.358111381530761719e-01 1.681369543075561523e-01 6.823291629552841187e-02
6.838766336441040039e-01 -4.805993735790252686e-01 -6.336195766925811768e-02 -4.343976676464080811e-01 -7.016132026910781860e-02 -1.269989907741546631e-01 -2.863687872886657715e-01 7.458158582448959351e-02
-3.463554084300994873e-01 -5.563812851905822754e-01 2.727368474006652832e-01 1.626961492002010345e-02 -5.416088104248046875e-01 -3.475583493709564209e-01 -2.340087145566940308e-01 -1.641052812337875366e-01
2.965304255485534668e-01 -1.584608405828475952e-01 -4.762402176856994629e-01 -5.108939409255981445e-01 -5.074159502983093262e-01 -9.951270371675491333e-02 5.326818791218101978e-04 -3.629990816116333008e-01
2.433745712041854858e-01 -1.537960171699523926e-01 -3.395546674728393555e-01 -4.588271975517272949e-01 -5.966088771820068359e-01 -8.748252876102924347e-03 1.943610906600952148e-01 -4.444109797477722168e-01
-1.187092363834381104e-01 -4.118989109992980957e-01 4.275574982166290283e-01 -1.103120967745780945e-01 -4.475762248039245605e-01 -4.029319286346435547e-01 -4.762994647026062012e-01 1.781392097473144531e-01
2.769130468368530273e-01 -1.642318069934844971e-02 -3.669350147247314453e-01 -3.814059793949127197e-01 -7.020424008369445801e-01 -2.196224220097064972e-02 -3.847382068634033203e-01 -3.959986940026283264e-02
-1.119398400187492371e-01 -6.013397574424743652e-01 2.560660839080810547e-01 -1.677798032760620117e-01 -6.639741659164428711e-01 -8.816090226173400879e-02 2.846247851848602295e-01 4.994698613882064819e-02
1.890220046043395996e-01 -7.771710306406021118e-02 -3.188672661781311035e-01 -3.184512555599212646e-01 -8.637964129447937012e-01 -9.029822796583175659e-02 5.798631347715854645e-03 2.848551236093044281e-02
-1.286228299140930176e-01 -3.181945383548736572e-01 4.547631442546844482e-01 -2.802169322967529297e-01 7.327465806156396866e-03 -6.744145750999450684e-01 -3.710440397262573242e-01 -6.568892300128936768e-02
-3.662770381197333336e-03 -4.362994432449340820e-01 -1.063485592603683472e-01 3.585068285465240479e-01 -1.149245798587799072e-01 -7.710185647010803223e-01 -2.732135541737079620e-02 -2.477266639471054077e-01
1.974315792322158813e-01 -2.021981477737426758e-01 -4.110858142375946045e-01 -4.886066019535064697e-01 -7.056112289428710938e-01 2.040003426373004913e-02 -7.534042000770568848e-02 -9.180986136198043823e-02
-1.950437426567077637e-01 -8.478465080261230469e-01 -1.166057661175727844e-01 -1.426995098590850830e-01 -1.217340677976608276e-01 -4.237700402736663818e-01 -2.490679919719696045e-02 1.188851520419120789e-01
4.557079076766967773e-01 -6.714857816696166992e-01 -2.223687618970870972e-01 2.635039389133453369e-01 -1.232009306550025940e-01 -4.417220354080200195e-01 7.505342364311218262e-02 -8.139602094888687134e-02
1.530337035655975342e-01 -2.820098102092742920e-01 1.089448556303977966e-01 -6.616612672805786133e-01 8.242908120155334473e-02 -5.896039009094238281e-01 2.564941048622131348e-01 -1.648333668708801270e-01
9.039190411567687988e-02 -3.659225255250930786e-02 -2.168217599391937256e-01 -2.708294391632080078e-01 -5.011170506477355957e-01 -1.261106580495834351e-01 3.319484647363424301e-03 -7.765932083129882812e-01
-1.811833530664443970e-01 -1.979913748800754547e-02 5.161424875259399414e-01 1.368705034255981445e-01 -5.447385311126708984e-01 -5.505213141441345215e-01 -4.297991096973419189e-02 -2.828128933906555176e-01
2.992522120475769043e-01 -4.034047722816467285e-01 5.950757861137390137e-01 -4.055402576923370361e-01 -1.739183068275451660e-01 -3.862017691135406494e-01 2.220148444175720215e-01 -2.108801528811454773e-02
5.143656134605407715e-01 9.866020828485488892e-02 -5.351526290178298950e-02 -2.622429430484771729e-01 -1.810042709112167358e-01 -6.303784251213073730e-01 2.236470282077789307e-01 -4.170150458812713623e-01
2.479543834924697876e-01 -3.317422047257423401e-02 -3.119301199913024902e-01 -5.487316846847534180e-01 -6.514312624931335449e-01 -2.361000627279281616e-01 1.960846781730651855e-01 1.430248320102691650e-01
2.482988834381103516e-01 -1.152408868074417114e-01 1.079058274626731873e-01 5.290570259094238281e-01 -4.705123305320739746e-01 -3.788188993930816650e-01 -8.442880958318710327e-02 -5.113789439201354980e-01
2.767229974269866943e-01 -2.269424051046371460e-01 -1.445155441761016846e-01 -3.299449384212493896e-01 -4.858866035938262939e-01 1.923708319664001465e-01 -6.386873126029968262e-01 -2.473040968179702759e-01
-3.098737075924873352e-02 -2.955564558506011963e-01 6.234232783317565918e-01 6.507980078458786011e-02 -1.801449060440063477e-01 -6.148192882537841797e-01 -2.111103832721710205e-01 -2.525303363800048828e-01
1.112771704792976379e-01 2.916895039379596710e-02 -3.563151061534881592e-01 -3.687330484390258789e-01 -4.262817203998565674e-01 -4.139560461044311523e-01 -5.428931713104248047e-01 -2.757418453693389893e-01
1.140743494033813477e-01 -2.642402648925781250e-01 -4.910200238227844238e-01 -4.717145860195159912e-01 -6.326437592506408691e-01 -2.935506170615553856e-03 -2.266967445611953735e-01 4.371216520667076111e-02
2.555188536643981934e-01 -2.703259885311126709e-01 -1.437768433243036270e-02 -8.846097439527511597e-02 -4.238070547580718994e-01 -6.627852916717529297e-01 -2.950108647346496582e-01 3.842834234237670898e-01
1.156527698040008545e-01 -2.139834612607955933e-01 -5.913647264242172241e-02 6.676540523767471313e-02 -4.549521505832672119e-01 -1.391295492649078369e-01 -8.146640062332153320e-01 -2.070382833480834961e-01
2.244259566068649292e-01 -2.359657734632492065e-01 1.356895267963409424e-01 -1.215375140309333801e-01 6.893650442361831665e-02 -9.049762487411499023e-01 1.031161695718765259e-01 -1.624895036220550537e-01
2.995021045207977295e-01 -5.199774503707885742e-01 1.709020286798477173e-01 3.659672439098358154e-01 -3.991976082324981689e-01 -3.494861125946044922e-01 -4.366885423660278320e-01 6.772205978631973267e-02
-4.648606479167938232e-01 -6.204127669334411621e-01 4.406973347067832947e-02 -4.671702906489372253e-02 -5.336123108863830566e-01 -7.169172167778015137e-02 -3.037775456905364990e-01 -1.127186268568038940e-01
3.879246413707733154e-01 3.039140626788139343e-02 3.358221948146820068e-01 -3.111431896686553955e-01 -1.579024344682693481e-01 -7.717904448509216309e-01 -7.895251363515853882e-02 1.103492379188537598e-01
5.924190878868103027e-01 -2.010366022586822510e-01 -5.053562298417091370e-02 -4.563398957252502441e-01 -2.364547550678253174e-02 -3.620865643024444580e-01 2.667985260486602783e-01 -4.415617585182189941e-01
7.188422679901123047e-01 -5.508145093917846680e-01 -1.133381873369216919e-01 -3.102591037750244141e-01 -1.522435843944549561e-01 -5.218297615647315979e-02 -2.104483991861343384e-01 -2.394604869186878204e-02
8.415945619344711304e-02 -1.979045271873474121e-01 5.740487948060035706e-02 -8.761094510555267334e-02 -3.201951086521148682e-01 -7.482004761695861816e-01 -4.626175761222839355e-01 2.577520608901977539e-01
6.560717225074768066e-01 -1.672442704439163208e-01 1.710769429337233305e-04 -4.744008481502532959e-01 1.662555523216724396e-02 -3.679377436637878418e-01 1.948041468858718872e-01 -3.780739307403564453e-01
3.946349322795867920e-01 -1.431588828563690186e-01 5.771089196205139160e-01 1.367745995521545410e-01 -5.933508276939392090e-01 -2.464899271726608276e-01 -2.304576337337493896e-01 7.793485373258590698e-02
7.465779185295104980e-01 -3.470168709754943848e-01 -1.772802621126174927e-01 -3.548863828182220459e-01 -1.794320344924926758e-01 3.278653323650360107e-02 -3.014077544212341309e-01 -2.017693072557449341e-01
-2.888016998767852783e-01 -3.633063137531280518e-01 6.128292679786682129e-01 -1.841650456190109253e-01 -4.333806335926055908e-01 -3.016286790370941162e-01 3.728773817420005798e-02 -3.081178963184356689e-01
1.927168965339660645e-01 -3.530186414718627930e-01 -3.202716633677482605e-02 5.053053498268127441e-01 -2.582131922245025635e-01 -5.894330143928527832e-01 5.396718159317970276e-02 -4.060308933258056641e-01
-1.014345139265060425e-01 -1.904231309890747070e-01 -1.519060041755437851e-02 -7.228513360023498535e-01 -2.495493143796920776e-01 -5.471306443214416504e-01 -1.841566115617752075e-01 1.875226795673370361e-01
1.688498407602310181e-01 -1.475402861833572388e-01 2.035676389932632446e-01 -5.948265790939331055e-01 -2.395586296916007996e-02 -5.898464322090148926e-01 2.571857273578643799e-01 -3.739330172538757324e-01
1.168517693877220154e-01 -7.371096611022949219e-01 9.547059424221515656e-03 7.852853275835514069e-03 -4.493785202503204346e-01 1.782354265451431274e-01 4.363080263137817383e-01 -1.370720267295837402e-01
4.814751744270324707e-01 -1.483780741691589355e-01 -2.933483719825744629e-01 -7.099699378013610840e-01 -3.723651468753814697e-01 -5.526459962129592896e-02 -5.726590380072593689e-02 -1.051944419741630554e-01
5.397011041641235352e-01 -2.386012077331542969e-01 -6.793011724948883057e-02 -5.117673277854919434e-01 -4.953191429376602173e-02 -3.991823196411132812e-01 3.623383045196533203e-01 -3.036162257194519043e-01
2.982041537761688232e-01 -7.982852458953857422e-01 6.397497653961181641e-02 7.701482623815536499e-02 -3.672810792922973633e-01 2.308849543333053589e-01 1.700769364833831787e-01 -2.160126715898513794e-01
2.905107140541076660e-01 -8.583003282546997070e-02 -1.549742817878723145e-01 -8.394233137369155884e-02 -2.723424434661865234e-01 -7.389836311340332031e-01 -4.187538027763366699e-01 2.855723500251770020e-01
-1.326250582933425903e-01 -4.523624181747436523e-01 4.094872772693634033e-01 -2.380796670913696289e-01 1.195101067423820496e-02 -6.065548658370971680e-01 -4.303347766399383545e-01 1.331291347742080688e-02
-1.487281620502471924e-01 -2.905896604061126709e-01 1.977086067199707031e-01 1.673248782753944397e-02 -6.506465077400207520e-01 -4.723449051380157471e-01 -3.138551115989685059e-01 3.303226232528686523e-01
5.665671229362487793e-01 1.845933943986892700e-01 -6.080844998359680176e-02 8.234105259180068970e-02 -4.717390537261962891e-01 -4.151101112365722656e-01 -4.548285603523254395e-01 -1.809030026197433472e-01
2.548513114452362061e-01 -8.788950741291046143e-02 -4.220937490463256836e-01 -3.779361844062805176e-01 -6.968441605567932129e-01 -6.784336268901824951e-02 -3.390494585037231445e-01 3.432626649737358093e-02
2.181303948163986206e-01 -5.286411643028259277e-01 8.273201063275337219e-03 4.530566930770874023e-02 -3.872128129005432129e-01 -5.285857319831848145e-01 -1.553631424903869629e-01 4.662212431430816650e-01
-1.101272478699684143e-01 -3.457760810852050781e-01 2.842912375926971436e-01 -7.278206348419189453e-01 -4.358224570751190186e-01 -6.814960390329360962e-02 2.477907538414001465e-01 -4.219936951994895935e-02
-5.538355559110641479e-02 -4.287713766098022461e-01 -8.830367773771286011e-02 2.295422255992889404e-01 -6.825817376375198364e-02 -8.135056495666503906e-01 1.432324051856994629e-01 -2.561919987201690674e-01
2.345429062843322754e-01 -4.356851577758789062e-01 1.853223890066146851e-01 -4.064049422740936279e-01 -8.497661352157592773e-02 -5.812368988990783691e-01 4.549627900123596191e-01 6.008392572402954102e-02
3.106340169906616211e-01 -3.686363697052001953e-01 -4.636237621307373047e-01 -1.628060936927795410e-01 -6.384222507476806641e-01 -1.822548806667327881e-01 2.552715837955474854e-01 1.421182155609130859e-01
4.901022911071777344e-01 -4.550778493285179138e-02 -2.292121350765228271e-01 -5.770870447158813477e-01 -1.546227335929870605e-01 -3.537319004535675049e-01 -4.709635674953460693e-01 -3.632819280028343201e-02
5.044065713882446289e-01 -5.792767554521560669e-02 -3.875060379505157471e-02 1.942947506904602051e-01 -1.655098497867584229e-01 -5.732719302177429199e-01 -5.010374784469604492e-01 -3.096665740013122559e-01
-5.331217646598815918e-01 -4.957558810710906982e-01 9.062404185533523560e-02 -9.610304981470108032e-02 -3.895524740219116211e-01 -4.509668946266174316e-01 -3.678345307707786560e-02 -3.099733591079711914e-01
7.433636486530303955e-02 -7.242403179407119751e-02 -2.960515916347503662e-01 -5.553312897682189941e-01 -5.996451377868652344e-01 -8.921451866626739502e-02 -1.980192363262176514e-01 -4.317920506000518799e-01
-2.479889392852783203e-01 -2.406329363584518433e-01 3.487858474254608154e-01 -3.263498842716217041e-01 -5.914932489395141602e-01 -4.109130501747131348e-01 -3.407808840274810791e-01 1.326500028371810913e-01
5.208756923675537109e-01 -3.915688991546630859e-01 5.293040350079536438e-02 -3.319225013256072998e-01 -9.411659836769104004e-02 -2.064044773578643799e-01 4.295641183853149414e-01 -4.758172631263732910e-01
2.065040767192840576e-01 -2.363045960664749146e-01 7.184439301490783691e-01 -1.778917759656906128e-02 -3.598757386207580566e-01 -4.516914784908294678e-01 -2.200023084878921509e-01 -5.569086223840713501e-02
3.044728934764862061e-01 -3.432394936680793762e-02 2.283262014389038086e-01 -3.279682397842407227e-01 6.778784096240997314e-02 -8.387232422828674316e-01 -1.505519300699234009e-01 -1.253173351287841797e-01
4.905142784118652344e-01 1.969968974590301514e-01 -2.604028023779392242e-02 -3.095559403300285339e-02 -1.726094484329223633e-01 -5.507516264915466309e-01 -2.350030839443206787e-01 -5.749817490577697754e-01
1.740582436323165894e-01 -7.605332136154174805e-01 -3.100862801074981689e-01 2.320380359888076782e-01 -4.460540711879730225e-01 -1.646256148815155029e-01 -1.135715842247009277e-01 4.830909892916679382e-02
4.505900144577026367e-01 -5.037875771522521973e-01 -1.759248971939086914e-02 -4.677695035934448242e-01 -9.607242047786712646e-02 -6.996038556098937988e-02 4.588615894317626953e-01 -3.152311742305755615e-01
-3.272082209587097168e-01 -3.895576298236846924e-01 3.843679130077362061e-01 -5.897567272186279297e-01 -2.963193356990814209e-01 -3.772800266742706299e-01 -1.229643449187278748e-01 -1.903099380433559418e-02
4.176080822944641113e-01 -6.220771670341491699e-01 -1.514880508184432983e-01 2.687512934207916260e-01 -9.289648383855819702e-02 -4.883393943309783936e-01 -2.901106774806976318e-01 -1.103562638163566589e-01
3.769774734973907471e-01 -4.338907599449157715e-01 6.112171411514282227e-01 -3.337671607732772827e-02 -3.624477684497833252e-01 -3.826734125614166260e-01 3.875628486275672913e-02 1.249673664569854736e-01
-9.444399923086166382e-02 -6.920440196990966797e-01 3.281628489494323730e-01 -7.692255079746246338e-02 -2.536023408174514771e-02 -6.145012974739074707e-01 -1.093730330467224121e-01 9.126876294612884521e-02
-1.104961484670639038e-01 -4.582076966762542725e-01 2.486966401338577271e-01 4.529361799359321594e-02 -4.375421404838562012e-01 -6.346055269241333008e-01 -1.479262262582778931e-01 3.128662407398223877e-01
2.264761775732040405e-01 -7.701393365859985352e-01 -1.973043978214263916e-01 1.019010245800018311e-01 6.115057319402694702e-02 -2.780652940273284912e-01 -4.553974270820617676e-01 -1.335463970899581909e-01
3.772832751274108887e-01 -1.291839331388473511e-01 3.712251782417297363e-02 1.733459383249282837e-01 -1.210771948099136353e-01 -6.960375308990478516e-01 1.928289234638214111e-01 -5.227149724960327148e-01
2.202410697937011719e-01 -3.052886128425598145e-01 5.850784778594970703e-01 -2.207002639770507812e-01 9.148673154413700104e-03 -6.503761410713195801e-01 -1.884699165821075439e-01 -9.313225746154785156e-02
-2.374838292598724365e-01 -5.094015598297119141e-01 4.654150456190109253e-03 -1.587156355381011963e-01 -6.093789339065551758e-01 -2.069938927888870239e-01 -4.354965686798095703e-01 2.346337735652923584e-01
1.142120882868766785e-01 -4.614382684230804443e-01 -6.090282276272773743e-02 5.914772301912307739e-02 -5.606200098991394043e-01 -3.076563477516174316e-01 -3.284873366355895996e-01 4.999715685844421387e-01
7.828801870346069336e-02 -4.808834940195083618e-02 -9.239646792411804199e-02 -8.235953003168106079e-02 -5.334802269935607910e-01 -1.571151018142700195e-01 -7.969576716423034668e-01 -1.783547699451446533e-01
1.754883378744125366e-01 -1.758930385112762451e-01 -4.998632147908210754e-02 4.138659536838531494e-01 -4.452713131904602051e-01 -7.021056413650512695e-01 -2.547799050807952881e-01 9.137853235006332397e-02
9.764577448368072510e-02 -1.410426944494247437e-01 4.911622703075408936e-01 -2.481789141893386841e-01 -8.037470579147338867e-01 1.110552623867988586e-01 -6.304641067981719971e-02 -7.363056391477584839e-02
2.365253865718841553e-01 -8.398050814867019653e-02 5.082520097494125366e-02 -5.063247084617614746e-01 -5.094359442591667175e-02 -6.011676192283630371e-01 4.077059924602508545e-01 -3.844908773899078369e-01
6.272238492965698242e-01 -1.144218444824218750e-01 9.652982465922832489e-03 -2.611623518168926239e-02 -2.777819037437438965e-01 -3.210668861865997314e-01 4.364579617977142334e-01 -4.711483120918273926e-01
1.241393834352493286e-01 -7.207045555114746094e-01 -5.701459199190139771e-02 3.337561488151550293e-01 -4.692720770835876465e-01 -1.954307556152343750e-01 -2.454823851585388184e-01 1.784929484128952026e-01
6.681681424379348755e-02 -5.460014939308166504e-01 4.089377224445343018e-01 -3.507778346538543701e-01 -1.979961097240447998e-01 -5.798266530036926270e-01 1.295895129442214966e-01 1.222629249095916748e-01
5.619530081748962402e-01 -6.085901260375976562e-01 -3.525383770465850830e-02 2.773066461086273193e-01 -3.738262653350830078e-01 2.049105316400527954e-01 -2.368897944688796997e-02 -2.310619950294494629e-01
-4.297063499689102173e-02 -4.293626248836517334e-01 3.651115596294403076e-01 -3.984179496765136719e-01 -6.796759366989135742e-01 -2.324861437082290649e-01 1.393612194806337357e-02 -7.452824711799621582e-02
3.969507813453674316e-01 -7.194107770919799805e-02 1.828446052968502045e-02 3.739569336175918579e-02 -2.668135762214660645e-01 -5.091321468353271484e-01 3.174975812435150146e-01 -6.358554363250732422e-01
2.503522634506225586e-01 -2.638548314571380615e-01 2.321973890066146851e-01 5.052014589309692383e-01 -2.325557172298431396e-01 -4.481577873229980469e-01 3.626479953527450562e-02 -5.498342514038085938e-01
5.686389803886413574e-01 -7.017850279808044434e-01 -2.330062687397003174e-01 -2.182814180850982666e-01 -2.358588725328445435e-01 -4.176833108067512512e-02 1.083740517497062683e-01 1.144108474254608154e-01
4.306707680225372314e-01 1.507932990789413452e-01 -9.580158442258834839e-02 -5.411877296864986420e-03 -4.237766265869140625e-01 -4.509215950965881348e-01 -6.150388121604919434e-01 -1.462437659502029419e-01
1.633139103651046753e-01 -7.266268134117126465e-01 2.502722144126892090e-01 -1.032841503620147705e-01 -4.197867512702941895e-01 1.763440519571304321e-01 1.566642075777053833e-01 -3.744016587734222412e-01
3.998926877975463867e-01 -1.801400333642959595e-01 4.427569732069969177e-02 -2.749368846416473389e-01 1.138705313205718994e-01 -8.029512166976928711e-01 -2.604529559612274170e-01 -6.746673583984375000e-02
4.521429240703582764e-01 -5.263586640357971191e-01 6.209586858749389648e-01 -1.435510814189910889e-01 -2.571483142673969269e-02 -3.069856464862823486e-01 -9.373214840888977051e-02 -9.289553016424179077e-02
4.828942418098449707e-01 -4.074529111385345459e-01 7.734624296426773071e-02 1.546696722507476807e-01 -1.741621792316436768e-01 -6.308129429817199707e-01 -3.550785481929779053e-01 -1.286546885967254639e-01
4.410866647958755493e-02 -5.759617090225219727e-01 5.380011349916458130e-02 -4.591774344444274902e-01 -5.596236139535903931e-02 -4.036968052387237549e-01 4.871876537799835205e-01 -2.216518521308898926e-01
2.021478414535522461e-01 -3.064194321632385254e-01 7.370642423629760742e-01 1.727578416466712952e-02 -2.350501716136932373e-01 -4.241259694099426270e-01 -4.052896425127983093e-02 -2.913886606693267822e-01
-5.066312104463577271e-02 -5.878244638442993164e-01 1.706710904836654663e-01 -2.171363830566406250e-01 -3.210553228855133057e-01 -5.588787198066711426e-01 -1.416291147470474243e-01 3.743501305580139160e-01
2.896301075816154480e-02 -2.614263594150543213e-01 6.431522369384765625e-01 1.786128729581832886e-01 -3.813369274139404297e-01 -4.590029716491699219e-01 -3.460274636745452881e-01 -9.712562710046768188e-02
4.358675479888916016e-01 -1.826892644166946411e-01 1.122139319777488708e-01 3.672065436840057373e-01 -1.152202114462852478e-01 -6.691617369651794434e-01 -3.038625121116638184e-01 -2.753650546073913574e-01
2.437065243721008301e-01 -3.030265495181083679e-02 7.040547728538513184e-01 -2.753618657588958740e-01 -3.943575024604797363e-01 -4.011466801166534424e-01 -2.247088104486465454e-01 -3.523180633783340454e-02
4.361684322357177734e-01 -5.769882798194885254e-01 8.887539803981781006e-02 4.903038963675498962e-03 -3.632405400276184082e-01 9.117843955755233765e-02 4.731024205684661865e-01 -3.237833082675933838e-01
6.174167245626449585e-02 -3.948986530303955078e-01 2.510749921202659607e-02 5.514875650405883789e-01 -3.709894716739654541e-01 -5.489079952239990234e-01 8.967334032058715820e-02 -2.974889576435089111e-01
4.449699819087982178e-01 -5.166086554527282715e-01 4.754191935062408447e-01 -2.457857280969619751e-01 -2.178580909967422485e-01 -2.982300817966461182e-01 3.345487415790557861e-01 1.889045909047126770e-02
-1.310553699731826782e-01 -9.054400026798248291e-02 -1.224119588732719421e-01 -3.778201937675476074e-01 -3.449373245239257812e-01 -6.875857114791870117e-01 3.417612314224243164e-01 -3.291455805301666260e-01
7.619397640228271484e-01 -4.522492289543151855e-01 -1.587532162666320801e-01 -3.174196779727935791e-01 -2.374682128429412842e-01 -5.651732534170150757e-02 -1.676028519868850708e-01 3.584145754575729370e-02
2.181008905172348022e-01 -6.438514590263366699e-01 -4.655385613441467285e-01 1.552649885416030884e-01 -1.690161824226379395e-01 -4.810496866703033447e-01 -1.785037964582443237e-01 7.221499085426330566e-02
5.207101106643676758e-01 -3.115453720092773438e-01 -5.045354738831520081e-02 -4.835357069969177246e-01 -1.385170221328735352e-01 -2.181167751550674438e-01 4.844307899475097656e-01 -3.066154420375823975e-01
4.061812460422515869e-01 -3.715778142213821411e-02 8.159739524126052856e-02 2.389154434204101562e-01 -1.450523138046264648e-01 -8.351917862892150879e-01 -1.810365021228790283e-01 -1.361533850431442261e-01
9.148234874010086060e-02 -2.964043915271759033e-01 4.096101820468902588e-01 -2.697002887725830078e-01 -7.173014879226684570e-01 -3.546805679798126221e-01 9.049058891832828522e-03 1.511788815259933472e-01
-3.066531717777252197e-01 -2.994638681411743164e-01 5.255118012428283691e-01 6.112201139330863953e-03 -3.165178298950195312e-01 -5.860667824745178223e-01 -1.034902334213256836e-01 -2.927749752998352051e-01
-1.948892921209335327e-01 -5.236998796463012695e-01 -2.752426266670227051e-01 -1.475680321455001831e-01 -1.936439722776412964e-01 -6.922703385353088379e-01 -2.228890508413314819e-01 1.542915403842926025e-01
-3.550925254821777344e-01 -6.602678894996643066e-01 -5.942067131400108337e-02 1.053813248872756958e-01 -2.624255418777465820e-01 -5.737968087196350098e-01 -2.665226813405752182e-03 -1.587528586387634277e-01
3.175542354583740234e-01 -2.861813902854919434e-01 1.530373096466064453e-01 -4.591205418109893799e-01 -2.340934872627258301e-01 -2.084308117628097534e-01 4.257701337337493896e-01 -5.509299635887145996e-01
3.604176342487335205e-01 6.274305284023284912e-02 -3.685445189476013184e-01 -2.317812889814376831e-01 -7.245641350746154785e-01 -6.157382950186729431e-02 -2.368037551641464233e-01 -3.029095828533172607e-01
5.144342184066772461e-01 -3.191755115985870361e-01 -2.901946008205413818e-01 -2.363602072000503540e-01 -1.429446786642074585e-01 -2.487925291061401367e-01 -6.362743973731994629e-01 -7.892569154500961304e-02
-3.327882587909698486e-01 -2.390873879194259644e-01 4.727473556995391846e-01 -3.327548801898956299e-01 -3.030490577220916748e-01 -5.213479399681091309e-01 -3.031314909458160400e-01 -2.057721465826034546e-01
5.327872037887573242e-01 -3.300368785858154297e-01 -2.009963542222976685e-01 2.033148258924484253e-01 -4.863061606884002686e-01 8.074750006198883057e-02 -4.022725522518157959e-01 -3.473326265811920166e-01
-3.701133280992507935e-02 -7.243099212646484375e-01 2.262787073850631714e-01 -1.283617019653320312e-01 -1.494200527667999268e-01 -5.942473411560058594e-01 6.775668263435363770e-02 1.621082276105880737e-01
3.904141485691070557e-01 -8.012465834617614746e-01 -1.261476129293441772e-01 1.593403220176696777e-01 -3.604949712753295898e-01 5.513225868344306946e-02 1.167213637381792068e-02 -1.764811575412750244e-01
2.581640779972076416e-01 -3.061117231845855713e-01 -9.347739070653915405e-02 3.656198829412460327e-02 -2.251580804586410522e-01 -7.539588809013366699e-01 -4.008845388889312744e-01 2.229656577110290527e-01
-3.060191273689270020e-01 -7.020764052867889404e-02 4.560515284538269043e-01 -4.336218535900115967e-01 -5.377629995346069336e-01 -3.347186744213104248e-01 1.886591911315917969e-01 -2.619051337242126465e-01
-3.085628449916839600e-01 -3.259297013282775879e-01 5.506345629692077637e-01 -1.207583919167518616e-01 -3.106963336467742920e-01 -4.880021810531616211e-01 1.811010539531707764e-01 -3.366034030914306641e-01
2.868573963642120361e-01 -2.965347170829772949e-01 -4.086717367172241211e-01 -2.657268345355987549e-01 -5.329231619834899902e-01 -1.602354831993579865e-02 7.640352845191955566e-02 -5.495956540107727051e-01
3.680182695388793945e-01 -4.598584771156311035e-02 2.391704171895980835e-01 -7.204922437667846680e-01 -2.413603812456130981e-01 -1.311862468719482422e-01 2.423478066921234131e-01 -3.897937834262847900e-01
3.213449418544769287e-01 -8.948225528001785278e-02 -5.277633666992187500e-01 -8.256053179502487183e-02 -6.185725331306457520e-01 -4.240808486938476562e-01 2.021731734275817871e-01 5.428195465356111526e-03
3.988328576087951660e-01 -5.640516877174377441e-01 -3.397530317306518555e-01 2.010642886161804199e-01 -9.301774948835372925e-02 -5.672587752342224121e-01 -1.871651560068130493e-01 -3.812414035201072693e-02
-4.367051646113395691e-02 -5.432342290878295898e-01 -2.442784160375595093e-01 2.126697301864624023e-01 -1.843026429414749146e-01 -7.464414238929748535e-01 -6.830372661352157593e-02 -4.776363447308540344e-02
-4.191219806671142578e-01 -5.979205965995788574e-01 -5.635130777955055237e-02 -1.783716529607772827e-01 -5.171330571174621582e-01 -3.840480446815490723e-01 -1.290436238050460815e-01 1.625306159257888794e-02
6.843026876449584961e-01 -5.378993153572082520e-01 -1.198793575167655945e-01 -2.502157092094421387e-01 -7.457032054662704468e-02 -3.023499622941017151e-02 -3.928352594375610352e-01 -6.797699630260467529e-02
-6.218976154923439026e-02 -3.390314579010009766e-01 2.585678100585937500e-01 1.369933336973190308e-01 -5.967712998390197754e-01 -6.300951242446899414e-01 -1.537048667669296265e-01 -1.370565742254257202e-01
1.411794424057006836e-01 -2.268349677324295044e-01 4.522072970867156982e-01 -2.191088497638702393e-01 -3.267379105091094971e-02 -3.393146991729736328e-01 7.996281981468200684e-02 -7.439879179000854492e-01
2.819829881191253662e-01 -2.626489996910095215e-01 4.626905918121337891e-01 1.875075250864028931e-01 -7.445369362831115723e-01 7.961846143007278442e-02 -1.493064165115356445e-01 -1.388986259698867798e-01
2.282579839229583740e-01 -1.305776387453079224e-01 -3.206176161766052246e-01 -3.399561643600463867e-01 -7.922610640525817871e-01 1.894679851830005646e-02 7.946050912141799927e-02 -2.795197963714599609e-01
2.361891567707061768e-01 -2.455711513757705688e-01 -2.682652473449707031e-01 2.142288088798522949e-01 -2.697656154632568359e-01 -7.294048070907592773e-01 -8.334306627511978149e-02 -3.928083777427673340e-01
-5.137957632541656494e-02 -6.064288616180419922e-01 -5.049518123269081116e-02 1.360062509775161743e-01 -4.710825383663177490e-01 -5.617660284042358398e-01 -1.117412447929382324e-01 2.420140206813812256e-01
5.432768464088439941e-01 8.320638537406921387e-02 1.790325194597244263e-01 -3.878796398639678955e-01 -2.367535084486007690e-01 -6.431321501731872559e-01 -2.085279971361160278e-01 -4.762874171137809753e-02
2.879433333873748779e-01 -4.196633696556091309e-01 1.820773929357528687e-01 -5.833209156990051270e-01 -3.242932260036468506e-01 -1.887066811323165894e-01 4.642086923122406006e-01 1.062534973025321960e-01
-7.199937105178833008e-02 -8.861791491508483887e-01 -2.120700478553771973e-01 -1.871569268405437469e-02 -6.642322987318038940e-02 -3.858474791049957275e-01 -1.041442602872848511e-01 -6.508682854473590851e-03
5.144681930541992188e-01 -3.493302166461944580e-01 -2.588204443454742432e-01 -3.540983200073242188e-01 -3.730607032775878906e-01 6.907517462968826294e-02 -3.264172971248626709e-01 -4.128235578536987305e-01
-2.471367418766021729e-01 -6.908475160598754883e-01 -2.078703641891479492e-01 -6.324228644371032715e-02 -1.774183511734008789e-01 -5.526109933853149414e-01 -2.658729851245880127e-01 8.305837959051132202e-02
6.717962678521871567e-03 -3.429574966430664062e-01 5.374865606427192688e-02 4.129911586642265320e-02 -7.309338450431823730e-02 -9.182431101799011230e-01 1.027853190898895264e-01 -1.366115063428878784e-01
5.805982649326324463e-02 -2.939987778663635254e-01 -1.333955228328704834e-01 2.707866132259368896e-01 -8.181805908679962158e-02 -8.118990063667297363e-01 1.309676468372344971e-01 -3.688460290431976318e-01
-3.495592772960662842e-01 -4.890392422676086426e-01 9.884583204984664917e-02 -4.606089740991592407e-02 -5.193149447441101074e-01 -4.038814306259155273e-01 -3.702679872512817383e-01 -2.384328991174697876e-01
-1.406240165233612061e-01 -5.956003069877624512e-01 -1.077214628458023071e-01 5.012413486838340759e-02 -4.075218141078948975e-01 -3.054635524749755859e-01 -5.924428701400756836e-01 3.159667178988456726e-02
-2.444093301892280579e-02 -4.989180564880371094e-01 -6.365272216498851776e-03 1.111838296055793762e-01 -5.059786438941955566e-01 -5.577917098999023438e-01 -3.509941995143890381e-01 2.184906899929046631e-01
1.242207512259483337e-01 -5.128127336502075195e-01 3.425301015377044678e-01 3.351188004016876221e-01 -6.823642849922180176e-01 7.054778188467025757e-02 -8.409623801708221436e-02 -1.195434927940368652e-01
5.860075354576110840e-01 -5.321514010429382324e-01 5.250461027026176453e-02 -5.007247924804687500e-01 1.383065432310104370e-02 -3.400060534477233887e-01 6.373602896928787231e-02 8.391763083636760712e-03
-9.922558069229125977e-02 -2.598190009593963623e-01 -1.844395548105239868e-01 -9.607899934053421021e-02 -3.968267142772674561e-01 -1.389251649379730225e-01 -4.808902144432067871e-01 -6.865654587745666504e-01
3.002428710460662842e-01 -3.382438421249389648e-01 8.023108541965484619e-02 -6.120975613594055176e-01 1.220543682575225830e-01 -4.029991030693054199e-01 2.397017180919647217e-01 -4.237714707851409912e-01
4.450659453868865967e-01 -2.298284135758876801e-02 -6.458418816328048706e-02 -6.613935232162475586e-01 -1.720339953899383545e-01 -2.304985225200653076e-01 -2.855331599712371826e-01 -4.421779811382293701e-01
8.616397529840469360e-02 1.722156256437301636e-01 -8.881952613592147827e-02 -1.309110075235366821e-01 -6.233913302421569824e-01 -2.290969043970108032e-01 -6.262264251708984375e-01 -3.234646618366241455e-01
