# Supplementary material for: Where is your field going? A machine learning approach to study the relative motion of the domains of physics
Source: PLoS One. 2020 Jun 18;15(6):e0233997. doi: 10.1371/journal.pone.0233997 (PMC7302634; doi:10.1371/journal.pone.0233997)
Supplement: S19 Data — (ZIP) [file pone.0233997.s019.zip › 18/Pacs4Run_18_VS_500_embeddings1998-2002ED8.txt]

5.202373266220092773e-01 1.377941202372312546e-02 6.838670969009399414e-01 1.319161057472229004e-01 2.094699293375015259e-01 1.304832845926284790e-01 3.165106177330017090e-01 2.881052196025848389e-01
8.599746227264404297e-01 5.997483059763908386e-02 -1.604207046329975128e-02 -2.406868636608123779e-01 2.904706001281738281e-01 8.736461400985717773e-02 1.233165860176086426e-01 3.024009764194488525e-01
7.013008594512939453e-01 -1.952125877141952515e-01 2.180935442447662354e-01 1.591081148944795132e-03 -6.200466677546501160e-02 -1.286122053861618042e-01 3.179474174976348877e-01 5.486581325531005859e-01
4.699749648571014404e-01 2.323560118675231934e-01 3.367737829685211182e-01 -3.695314228534698486e-01 -8.810003101825714111e-02 -4.972855560481548309e-03 -1.121421903371810913e-02 6.835583448410034180e-01
3.402946293354034424e-01 6.848461627960205078e-01 4.897536709904670715e-02 2.840099930763244629e-01 3.082116246223449707e-01 1.249122023582458496e-01 4.020893275737762451e-01 2.446466833353042603e-01
4.798334836959838867e-02 3.238709270954132080e-01 2.242136448621749878e-01 5.063620805740356445e-01 5.830188989639282227e-01 -1.911317408084869385e-01 6.500046001747250557e-04 4.579173624515533447e-01
-9.888763725757598877e-02 5.228264257311820984e-02 1.769398339092731476e-02 2.419186830520629883e-01 5.495159029960632324e-01 -1.828999966382980347e-01 7.486636638641357422e-01 1.809218227863311768e-01
5.755990147590637207e-01 2.996796965599060059e-01 9.087471663951873779e-02 -4.330958724021911621e-01 1.837273091077804565e-01 3.716031908988952637e-01 2.253753691911697388e-01 4.005107581615447998e-01
1.808556616306304932e-01 -4.348058402538299561e-01 9.870524704456329346e-02 4.624339640140533447e-01 3.622346818447113037e-01 -7.294635474681854248e-02 1.690900921821594238e-01 6.241160035133361816e-01
5.831458568572998047e-01 -3.517707288265228271e-01 -2.956661768257617950e-02 2.570540010929107666e-01 1.634625196456909180e-01 -1.734177581965923309e-02 4.884363412857055664e-01 4.512831866741180420e-01
3.059300184249877930e-01 4.127216041088104248e-01 2.003692239522933960e-01 5.828664302825927734e-01 2.935628294944763184e-01 3.615971505641937256e-01 -1.391316801309585571e-01 3.462620079517364502e-01
2.589504420757293701e-01 -7.331202924251556396e-02 1.278102397918701172e-01 2.903251051902770996e-01 2.467586398124694824e-01 -2.615635097026824951e-01 -1.470041573047637939e-01 8.222106695175170898e-01
4.991327226161956787e-02 2.797463536262512207e-01 4.103316962718963623e-01 5.069471001625061035e-01 3.531575798988342285e-01 -2.599885463714599609e-01 -9.922388195991516113e-02 5.401145219802856445e-01
2.906756401062011719e-01 -5.333535075187683105e-01 1.653578132390975952e-01 4.769113957881927490e-01 3.559667468070983887e-01 -9.377419203519821167e-02 1.614119708538055420e-01 4.633511006832122803e-01
2.975791096687316895e-01 -1.305201202630996704e-01 2.529448568820953369e-01 1.539984494447708130e-01 8.684981465339660645e-01 -2.505660615861415863e-02 -1.750491857528686523e-01 1.454491466283798218e-01
3.282365798950195312e-01 -1.221887320280075073e-01 2.256925255060195923e-01 -2.533650398254394531e-01 8.509153723716735840e-01 -2.167378552258014679e-02 -7.680069655179977417e-02 1.782546639442443848e-01
-1.556895822286605835e-01 -1.448126137256622314e-01 1.885133087635040283e-01 4.043401479721069336e-01 8.425147831439971924e-02 2.330073416233062744e-01 3.410741686820983887e-01 7.602890729904174805e-01
5.795419216156005859e-01 3.929479122161865234e-01 -7.434666156768798828e-02 2.048230618238449097e-01 5.029284954071044922e-01 -2.446562796831130981e-01 2.462866604328155518e-01 2.979804873466491699e-01
5.426434874534606934e-01 3.217202723026275635e-01 1.105988994240760803e-01 -5.662613362073898315e-02 -1.955721378326416016e-01 2.756626307964324951e-01 5.062075853347778320e-01 4.648775458335876465e-01
3.333223760128021240e-01 4.505061209201812744e-01 4.776609688997268677e-02 4.516427218914031982e-02 5.208958983421325684e-01 -1.467633992433547974e-02 -1.998835802078247070e-01 6.083728075027465820e-01
4.882942736148834229e-01 -3.070950508117675781e-01 1.545150429010391235e-01 -1.600717455148696899e-01 7.055371999740600586e-01 -1.059395149350166321e-01 -1.014491319656372070e-01 3.137922883033752441e-01
2.557583451271057129e-01 2.723046839237213135e-01 2.031506225466728210e-02 5.327718853950500488e-01 2.105158418416976929e-01 2.813131809234619141e-01 6.174201518297195435e-02 6.700097918510437012e-01
-1.286012381315231323e-01 3.122768104076385498e-01 -4.439060762524604797e-02 7.731657475233078003e-02 5.765057802200317383e-01 -3.847257420420646667e-02 3.107518553733825684e-01 6.690223217010498047e-01
-1.376183778047561646e-01 4.554618895053863525e-01 6.441775243729352951e-03 1.837828308343887329e-01 6.318761706352233887e-01 -7.666572928428649902e-02 1.865385919809341431e-01 5.475912690162658691e-01
5.013355016708374023e-01 3.355251848697662354e-01 -3.530012816190719604e-02 4.035057723522186279e-01 4.642490744590759277e-01 -1.219816803932189941e-01 8.682221919298171997e-02 4.838157296180725098e-01
8.514571189880371094e-02 -3.505214676260948181e-02 1.806829124689102173e-01 5.421072840690612793e-01 5.849694609642028809e-01 -2.829476296901702881e-01 -6.027668714523315430e-02 4.889918565750122070e-01
9.237706661224365234e-03 -2.126017659902572632e-01 5.693686008453369141e-01 -1.563190370798110962e-01 3.358156085014343262e-01 6.776820421218872070e-01 7.553682476282119751e-02 1.684280633926391602e-01
6.882488727569580078e-02 -4.359614253044128418e-01 5.956555604934692383e-01 -2.363361418247222900e-01 4.973055422306060791e-01 -2.237068116664886475e-01 1.729745864868164062e-01 2.593503892421722412e-01
6.119320392608642578e-01 9.389863349497318268e-03 -2.476769872009754181e-02 -2.756131887435913086e-01 7.414171844720840454e-02 -1.418459601700305939e-02 2.178149074316024780e-01 7.040834426879882812e-01
7.298936843872070312e-01 1.661796718835830688e-01 1.949922144412994385e-01 -6.962496042251586914e-02 4.694695398211479187e-02 4.513003826141357422e-01 -1.557913273572921753e-01 4.081950187683105469e-01
5.452955365180969238e-01 -6.759660691022872925e-02 -7.944811135530471802e-02 -1.108631640672683716e-01 2.221956849098205566e-01 2.833991944789886475e-01 -1.729071140289306641e-01 7.210394740104675293e-01
1.857752203941345215e-01 3.794720470905303955e-01 2.855357527732849121e-01 6.410305500030517578e-01 2.829737663269042969e-01 -2.485495358705520630e-01 2.213323414325714111e-01 3.717509508132934570e-01
4.158997833728790283e-01 7.924210280179977417e-02 4.687364995479583740e-01 -2.065489143133163452e-01 7.166342139244079590e-01 -1.776597350835800171e-01 4.522342607378959656e-02 -1.058255508542060852e-01
5.308976173400878906e-01 -3.492266237735748291e-01 6.594633311033248901e-02 -1.627056896686553955e-01 7.044885754585266113e-01 -9.112685173749923706e-02 5.215325579047203064e-02 2.409106642007827759e-01
1.622228324413299561e-01 5.387789607048034668e-01 1.609925031661987305e-01 -1.439310759305953979e-01 1.690419316291809082e-01 -2.241027802228927612e-01 5.927484035491943359e-01 4.545529484748840332e-01
1.922136247158050537e-01 5.408857464790344238e-01 2.021786570549011230e-01 -2.651113644242286682e-02 1.387160569429397583e-01 -1.214802414178848267e-01 2.428231388330459595e-01 7.320893406867980957e-01
7.071372270584106445e-01 2.815698087215423584e-01 -7.765780389308929443e-02 2.148550748825073242e-01 3.667215704917907715e-01 -2.125593870878219604e-01 3.103485405445098877e-01 3.041374683380126953e-01
-8.308197557926177979e-02 -1.508118510246276855e-01 4.658269584178924561e-01 -3.546919906511902809e-04 5.109659433364868164e-01 5.487122535705566406e-01 -2.342737615108489990e-01 3.691917359828948975e-01
3.942001163959503174e-01 1.092462800443172455e-02 -1.667029708623886108e-01 5.677970051765441895e-01 4.504282772541046143e-01 3.610692024230957031e-01 6.528974324464797974e-02 3.959599733352661133e-01
4.348661303520202637e-01 7.430519908666610718e-02 -1.878421306610107422e-01 3.459694981575012207e-01 5.265726447105407715e-01 2.743591666221618652e-01 -9.809490293264389038e-02 5.368579626083374023e-01
1.391641050577163696e-01 3.214467167854309082e-01 1.216903030872344971e-01 3.165516853332519531e-01 4.333893582224845886e-02 2.229274064302444458e-01 2.232356816530227661e-01 8.129469752311706543e-01
1.849822551012039185e-01 3.683358132839202881e-01 -9.828742593526840210e-03 2.900853753089904785e-01 6.887562870979309082e-01 -7.245111465454101562e-02 -9.394586086273193359e-02 5.073499083518981934e-01
2.502668499946594238e-01 4.598059952259063721e-01 -2.508331462740898132e-02 2.219985723495483398e-01 5.220041871070861816e-01 -1.070951074361801147e-01 4.950150847434997559e-02 6.241989135742187500e-01
8.034533262252807617e-02 5.090684890747070312e-01 1.211633235216140747e-01 2.844242453575134277e-01 1.020808890461921692e-01 2.044663727283477783e-01 2.462612986564636230e-01 7.252203822135925293e-01
4.461571574211120605e-01 -1.468280553817749023e-01 5.829270556569099426e-02 -1.247999295592308044e-01 8.357640504837036133e-01 2.303703874349594116e-01 -3.856352716684341431e-02 8.574906736612319946e-02
-1.596040874719619751e-01 3.082996606826782227e-01 -4.865231458097696304e-03 1.563248187303543091e-01 3.169775009155273438e-01 2.182282358407974243e-01 5.822016596794128418e-01 6.065968275070190430e-01
-3.456449136137962341e-02 1.723234802484512329e-01 1.733944863080978394e-01 5.514907836914062500e-01 3.242036402225494385e-01 7.934247702360153198e-02 7.076422572135925293e-01 1.508031040430068970e-01
8.844047039747238159e-02 4.260536134243011475e-01 -1.976220011711120605e-01 2.658375501632690430e-01 7.330723404884338379e-01 1.056259498000144958e-01 2.468403130769729614e-01 3.024079203605651855e-01
-1.697368025779724121e-01 1.070530153810977936e-02 1.646104454994201660e-01 3.239023685455322266e-01 2.147083133459091187e-01 1.269855350255966187e-01 5.354478359222412109e-01 7.000972628593444824e-01
5.268258452415466309e-01 -4.821875989437103271e-01 7.463286072015762329e-02 2.438163608312606812e-01 3.158187270164489746e-01 -1.223252639174461365e-01 4.056990146636962891e-01 3.816237449645996094e-01
-2.162565886974334717e-01 2.906990647315979004e-01 2.734013497829437256e-01 5.644329190254211426e-01 3.385853767395019531e-01 1.462811976671218872e-01 3.264899253845214844e-01 4.824524819850921631e-01
5.426235198974609375e-01 4.810437560081481934e-01 7.907590828835964203e-03 3.655756711959838867e-01 3.827935159206390381e-01 -1.265927106142044067e-01 3.345532715320587158e-01 2.568383812904357910e-01
4.561494886875152588e-01 -1.743482351303100586e-01 4.790599644184112549e-01 2.301413416862487793e-01 4.793537259101867676e-01 4.534632861614227295e-01 -2.079602926969528198e-01 2.025780081748962402e-02
1.937986016273498535e-01 2.998068630695343018e-01 -3.910004161298274994e-03 -1.233159229159355164e-01 1.991729438304901123e-01 7.853952050209045410e-01 2.794026434421539307e-01 3.503634929656982422e-01
7.180905938148498535e-01 1.293857991695404053e-01 -2.254717648029327393e-01 3.593140244483947754e-01 3.647907674312591553e-01 2.738050818443298340e-01 1.154805496335029602e-01 2.574563324451446533e-01
2.496888116002082825e-02 2.395807653665542603e-01 2.292202785611152649e-03 -4.821680188179016113e-01 4.860543310642242432e-01 2.653719782829284668e-01 1.179618537425994873e-01 6.236186623573303223e-01
3.838345408439636230e-01 -4.236924648284912109e-01 1.489520259201526642e-02 4.011217877268791199e-02 4.800598919391632080e-01 5.654851719737052917e-02 1.796529293060302734e-01 6.367059946060180664e-01
2.898861765861511230e-01 6.285586357116699219e-01 5.024985596537590027e-02 -1.138768494129180908e-01 2.062702775001525879e-01 -1.202919427305459976e-02 3.289764821529388428e-01 5.953732132911682129e-01
4.259009659290313721e-02 -1.601379960775375366e-01 4.906919300556182861e-01 -1.434289664030075073e-01 8.291420340538024902e-01 -1.361130326986312866e-01 5.498855933547019958e-02 4.652680456638336182e-02
4.131424054503440857e-02 1.533430665731430054e-01 6.466225385665893555e-01 -3.165618777275085449e-01 6.745344996452331543e-01 -3.264983743429183960e-02 -1.947638392448425293e-02 2.170888707041740417e-03
9.750855714082717896e-02 4.112145304679870605e-01 -9.740827232599258423e-02 5.279961600899696350e-02 3.135710954666137695e-01 3.399700671434402466e-02 4.602631032466888428e-01 7.055449485778808594e-01
-1.196883842349052429e-01 5.532343387603759766e-01 1.284999251365661621e-01 2.885583341121673584e-01 5.421234965324401855e-01 1.841436028480529785e-01 8.813902735710144043e-02 4.942197501659393311e-01
3.908025026321411133e-01 -3.575338721275329590e-01 5.881048440933227539e-01 -2.229163348674774170e-01 3.217722773551940918e-01 -3.213761746883392334e-01 1.964490562677383423e-01 2.801276147365570068e-01
1.400051265954971313e-01 6.215708851814270020e-01 1.198146045207977295e-01 -1.498234830796718597e-02 1.303173154592514038e-01 6.867342442274093628e-02 5.085313916206359863e-01 5.469602346420288086e-01
3.450025618076324463e-01 -4.157906472682952881e-01 5.092966929078102112e-02 5.144833326339721680e-01 4.150730073451995850e-01 -2.250795364379882812e-01 1.749143004417419434e-01 4.327390193939208984e-01
3.748314082622528076e-01 5.678161382675170898e-01 4.582057520747184753e-02 2.597873210906982422e-01 3.480122387409210205e-01 -1.953659653663635254e-01 4.378562867641448975e-01 3.413192331790924072e-01
3.856026530265808105e-01 -6.222062110900878906e-01 1.657083183526992798e-01 2.987741827964782715e-01 2.430835664272308350e-01 7.043728232383728027e-02 2.088148146867752075e-01 4.896838366985321045e-01
2.468709051609039307e-01 -1.688008308410644531e-01 4.540559947490692139e-01 -2.648527920246124268e-01 6.115076541900634766e-01 -2.422304004430770874e-01 -2.063976675271987915e-01 3.987855315208435059e-01
5.410587191581726074e-01 4.824185073375701904e-01 -4.123907163739204407e-02 2.665608823299407959e-01 3.433707654476165771e-01 -1.158877462148666382e-01 2.912445664405822754e-01 4.308313131332397461e-01
3.086184263229370117e-01 5.661119818687438965e-01 1.316025406122207642e-01 -7.460442185401916504e-02 9.854647517204284668e-02 -3.394645452499389648e-02 4.352591931819915771e-01 6.008931398391723633e-01
3.580151358619332314e-03 -3.365427255630493164e-01 4.551247954368591309e-01 3.155916631221771240e-01 4.329628944396972656e-01 5.917140841484069824e-01 -8.222836256027221680e-02 1.887999475002288818e-01
-1.939600408077239990e-01 -2.846446633338928223e-01 3.480508029460906982e-01 1.205845922231674194e-01 7.581956684589385986e-02 7.946483045816421509e-02 6.127400398254394531e-01 5.984674096107482910e-01
2.043283432722091675e-01 5.985959172248840332e-01 5.723577458411455154e-03 1.049694344401359558e-01 4.872707426548004150e-01 1.405558176338672638e-02 1.047393530607223511e-01 5.833360552787780762e-01
5.158120989799499512e-01 4.071463942527770996e-01 -8.829061873257160187e-03 2.147995531558990479e-01 2.400446385145187378e-01 -2.119316160678863525e-01 3.690530955791473389e-01 5.321806073188781738e-01
3.006734251976013184e-01 -2.034720033407211304e-01 2.756579518318176270e-01 9.981457889080047607e-02 8.588610291481018066e-01 2.287955395877361298e-02 1.527863591909408569e-01 -1.439961045980453491e-01
3.208629190921783447e-01 1.241326034069061279e-01 3.235973119735717773e-01 -3.051024377346038818e-01 8.203217983245849609e-01 -6.407522410154342651e-02 8.246861398220062256e-02 -9.359821560792624950e-04
-2.622860670089721680e-01 -2.884527146816253662e-01 2.138172686100006104e-01 1.517076641321182251e-01 1.908098459243774414e-01 1.237980127334594727e-01 3.510957360267639160e-01 7.773451209068298340e-01
2.211339175701141357e-01 3.235694766044616699e-01 3.518183156847953796e-02 4.793876707553863525e-01 2.471884489059448242e-01 2.604224085807800293e-01 9.575040894560515881e-05 6.974455118179321289e-01
4.649805724620819092e-01 -9.018674492835998535e-03 1.727034896612167358e-01 -6.262204051017761230e-02 8.378592729568481445e-01 2.180479317903518677e-01 -1.410596910864114761e-02 -1.454702019691467285e-02
-2.811336815357208252e-01 -1.460033804178237915e-01 4.641954302787780762e-01 3.853902220726013184e-02 3.562234714627265930e-02 -1.832710057497024536e-01 5.883376002311706543e-01 5.492594242095947266e-01
2.982155382633209229e-01 3.614687919616699219e-02 6.790267229080200195e-01 -1.353280991315841675e-01 -8.957926928997039795e-02 2.705273330211639404e-01 5.908571481704711914e-01 -6.961185950785875320e-03
-2.221299568191170692e-03 4.592792317271232605e-02 3.170436620712280273e-01 4.278123378753662109e-01 2.054819464683532715e-01 -5.904536321759223938e-02 6.740856766700744629e-01 4.628658294677734375e-01
4.753579199314117432e-01 -2.280712872743606567e-01 6.662377715110778809e-01 -1.356222331523895264e-01 2.733570039272308350e-01 -3.138404488563537598e-01 -2.622580714523792267e-02 2.929921448230743408e-01
-3.471413254737854004e-02 -1.493780761957168579e-01 6.506991386413574219e-01 -1.059033870697021484e-01 3.023690581321716309e-01 4.336774945259094238e-01 -2.239623367786407471e-01 4.606449007987976074e-01
3.005799055099487305e-01 -2.574607133865356445e-01 -1.647121608257293701e-01 1.195232644677162170e-01 3.365965187549591064e-01 2.675409615039825439e-01 6.950446963310241699e-01 3.660427033901214600e-01
4.395352303981781006e-01 7.229825854301452637e-01 1.512079387903213501e-01 3.697935119271278381e-02 3.393923938274383545e-01 -9.294185787439346313e-02 1.328337490558624268e-01 3.440982401371002197e-01
4.196242392063140869e-01 3.165725767612457275e-01 2.682115435600280762e-01 -1.246391087770462036e-01 -1.305762529373168945e-01 -7.576391845941543579e-02 6.200926303863525391e-01 4.784555733203887939e-01
1.480560451745986938e-01 2.986035048961639404e-01 -3.104777634143829346e-02 4.167721867561340332e-01 3.597200214862823486e-01 1.647773534059524536e-01 7.240837812423706055e-01 1.827702969312667847e-01
3.831534981727600098e-01 -1.097091510891914368e-01 5.799279808998107910e-01 -7.573792338371276855e-02 5.268850326538085938e-01 -4.415453970432281494e-01 1.180867571383714676e-02 1.624655127525329590e-01
3.223464787006378174e-01 -2.583898603916168213e-01 4.215990602970123291e-01 3.857972621917724609e-01 -1.765988767147064209e-01 2.821674644947052002e-01 5.546076893806457520e-01 2.904250621795654297e-01
4.520873725414276123e-01 -8.498299866914749146e-02 2.386232316493988037e-01 -3.192303329706192017e-02 7.339261770248413086e-01 3.547357618808746338e-01 1.630908250808715820e-01 -1.983710825443267822e-01
2.157033085823059082e-01 1.741663664579391479e-01 2.496622316539287567e-02 4.229222834110260010e-01 4.327874183654785156e-01 1.268463954329490662e-02 -9.777999669313430786e-02 7.393408417701721191e-01
3.626235425472259521e-01 -4.195901155471801758e-01 2.549069933593273163e-02 -2.020352147519588470e-02 2.624292373657226562e-01 -1.134206801652908325e-01 7.282063961029052734e-01 2.817312777042388916e-01
2.435421198606491089e-01 -5.525391101837158203e-01 3.199172616004943848e-01 1.433207690715789795e-01 6.031717061996459961e-01 3.762049674987792969e-01 6.435574591159820557e-02 5.487977340817451477e-02
3.001402020454406738e-01 4.079879224300384521e-01 -8.574877865612506866e-03 1.998095363378524780e-01 4.148980975151062012e-01 -2.607305943965911865e-01 3.470916152000427246e-01 5.855517387390136719e-01
-3.594541847705841064e-01 -5.413923412561416626e-02 3.746789693832397461e-01 2.487101703882217407e-01 3.732417225837707520e-01 -5.815804004669189453e-02 5.095951557159423828e-01 5.130705833435058594e-01
6.849557757377624512e-01 -3.236006200313568115e-01 5.396085605025291443e-02 3.189335167407989502e-01 1.458799839019775391e-01 1.138098165392875671e-01 3.460448682308197021e-01 4.092763364315032959e-01
3.797145187854766846e-01 -7.847037166357040405e-02 1.958362162113189697e-01 -1.820984669029712677e-02 7.354679703712463379e-01 4.841305613517761230e-01 -1.567710489034652710e-01 1.053707748651504517e-01
2.239784896373748779e-01 -1.355912089347839355e-01 2.466207444667816162e-01 -1.081228479743003845e-01 8.309145569801330566e-01 4.056992828845977783e-01 -9.194608777761459351e-03 6.197530031204223633e-02
-8.251045644283294678e-02 3.420852124691009521e-01 3.318527042865753174e-01 5.473620295524597168e-01 5.041871070861816406e-01 -1.359353065490722656e-01 -4.529178515076637268e-02 4.378401339054107666e-01
5.282644629478454590e-01 -1.796681135892868042e-01 1.502644121646881104e-01 -6.681285053491592407e-02 7.593621611595153809e-01 5.141194164752960205e-02 2.203919924795627594e-02 2.860994040966033936e-01
2.561002373695373535e-01 2.863321006298065186e-01 2.541908621788024902e-01 -1.677398532629013062e-01 -1.380419433116912842e-01 -9.302050620317459106e-02 6.298851370811462402e-01 5.789760351181030273e-01
3.246443569660186768e-01 6.876283884048461914e-02 6.938661932945251465e-01 -1.084306985139846802e-01 -1.257238686084747314e-01 4.596102535724639893e-01 3.967658877372741699e-01 1.104483902454376221e-01
2.208049446344375610e-01 5.983626842498779297e-01 1.771836727857589722e-01 1.518944650888442993e-01 3.705954253673553467e-01 -2.016640901565551758e-01 5.775711312890052795e-02 5.978261828422546387e-01
5.621172785758972168e-01 2.766959071159362793e-01 1.582662947475910187e-02 5.894161462783813477e-01 2.685934901237487793e-01 2.114362269639968872e-01 8.512030541896820068e-02 3.683861196041107178e-01
2.804935276508331299e-01 -4.928283765912055969e-02 2.366113215684890747e-01 -2.848805189132690430e-01 8.613748550415039062e-01 1.900455355644226074e-01 5.690876394510269165e-02 2.074420079588890076e-02
-2.051784098148345947e-01 5.912746787071228027e-01 3.363271057605743408e-01 6.519943475723266602e-02 4.466835558414459229e-01 9.752756357192993164e-02 4.661204218864440918e-01 2.542110383510589600e-01
1.878323704004287720e-01 3.656051754951477051e-01 1.307732313871383667e-01 3.487886488437652588e-01 5.518440604209899902e-01 -1.214101314544677734e-01 -1.628503799438476562e-01 5.886460542678833008e-01
-3.623042954131960869e-03 5.321290493011474609e-01 2.197587341070175171e-01 -1.416883766651153564e-01 4.329392313957214355e-01 3.703226447105407715e-01 4.761465787887573242e-01 3.117131292819976807e-01
1.705445945262908936e-01 -8.216688036918640137e-02 7.436282001435756683e-03 -2.448229789733886719e-01 8.922497034072875977e-01 1.644587814807891846e-01 2.692898511886596680e-01 9.217522293329238892e-02
4.273231029510498047e-01 -4.105620384216308594e-01 5.368067622184753418e-01 3.953717648983001709e-01 -1.061936914920806885e-01 8.765408396720886230e-02 3.242244720458984375e-01 2.833223640918731689e-01
3.363263905048370361e-01 -2.378711253404617310e-01 4.166752994060516357e-01 1.950242817401885986e-01 -1.880874037742614746e-01 1.542360708117485046e-02 6.959642767906188965e-01 3.141146302223205566e-01
5.374350398778915405e-02 2.849998176097869873e-01 1.408517807722091675e-01 5.342712402343750000e-01 2.634047269821166992e-01 5.489234253764152527e-02 7.039498686790466309e-01 2.065466791391372681e-01
4.377081096172332764e-01 -4.943557083606719971e-01 6.849802285432815552e-02 3.848640024662017822e-01 3.196646273136138916e-01 -8.881519734859466553e-02 1.982578933238983154e-01 5.116953849792480469e-01
2.016251385211944580e-01 1.846820712089538574e-01 3.949099779129028320e-01 5.770584344863891602e-01 3.466311991214752197e-01 -4.424549341201782227e-01 1.305925995111465454e-01 3.214275836944580078e-01
1.874116063117980957e-01 1.675384193658828735e-01 -3.572092577815055847e-02 5.855834484100341797e-01 4.699034094810485840e-01 4.079211652278900146e-01 6.205601245164871216e-02 4.489585757255554199e-01
-1.018193438649177551e-01 1.741842483170330524e-03 1.654212623834609985e-01 4.712334871292114258e-01 2.314135730266571045e-01 2.169529050588607788e-01 2.760561369359493256e-02 7.992631793022155762e-01
1.937732473015785217e-02 -2.068315446376800537e-01 3.798713982105255127e-01 2.175126224756240845e-01 6.518937349319458008e-01 5.820842385292053223e-01 -3.522561118006706238e-02 1.423673983663320541e-02
-5.384025350213050842e-02 -9.014126658439636230e-02 -8.551561832427978516e-02 2.493680864572525024e-01 5.048584342002868652e-01 2.650162279605865479e-01 7.545680403709411621e-01 1.580821871757507324e-01
-2.091272175312042236e-02 -3.481586575508117676e-01 5.171909183263778687e-02 -2.349506765604019165e-01 2.461982071399688721e-01 1.093038171529769897e-02 6.436259150505065918e-01 5.877789855003356934e-01
4.129552543163299561e-01 -2.046968191862106323e-01 1.595433354377746582e-01 1.476138830184936523e-01 -1.316098030656576157e-02 4.161734580993652344e-01 -1.600808948278427124e-01 7.357470393180847168e-01
-4.252205193042755127e-01 1.228744983673095703e-01 1.888915896415710449e-01 2.215011715888977051e-01 4.559893310070037842e-01 8.166768401861190796e-02 2.858262658119201660e-01 6.504262089729309082e-01
2.192856520414352417e-01 5.057496428489685059e-01 7.290597259998321533e-02 1.913431286811828613e-01 2.682919800281524658e-01 -4.419283196330070496e-02 1.217817589640617371e-01 7.519569993019104004e-01
-2.690027654170989990e-01 -3.286097943782806396e-01 1.795767545700073242e-01 8.212704211473464966e-02 1.979363858699798584e-01 2.315606623888015747e-01 4.141371548175811768e-01 7.185762524604797363e-01
1.672426015138626099e-01 2.830301225185394287e-01 4.884358868002891541e-02 -4.400495290756225586e-01 1.205206364393234253e-01 4.296352267265319824e-01 5.036602020263671875e-01 4.930612146854400635e-01
1.471024751663208008e-01 4.216958284378051758e-01 1.424685716629028320e-01 4.405451416969299316e-01 4.383890628814697266e-01 -2.627739869058132172e-02 6.243281364440917969e-01 5.911984294652938843e-02
4.937971830368041992e-01 -3.408740758895874023e-01 7.032876014709472656e-01 -1.696514934301376343e-01 3.270871639251708984e-01 3.080393373966217041e-02 1.256533060222864151e-02 9.209464490413665771e-02
5.566139817237854004e-01 5.603272467851638794e-02 1.420845091342926025e-01 -5.182378888130187988e-01 5.664199590682983398e-01 1.057904795743525028e-03 -1.647701673209667206e-02 2.778102457523345947e-01
4.742000997066497803e-01 3.027271032333374023e-01 3.205212056636810303e-01 -2.047608792781829834e-01 -1.401311606168746948e-01 4.611069709062576294e-02 6.470751166343688965e-01 3.136247396469116211e-01
5.479373335838317871e-01 2.829782962799072266e-01 4.923907816410064697e-01 -3.543629497289657593e-02 -7.041049003601074219e-02 -1.710154563188552856e-01 4.362677633762359619e-01 3.891659080982208252e-01
1.138815879821777344e-01 5.742202699184417725e-02 7.986831068992614746e-01 -4.721585288643836975e-02 4.786210358142852783e-01 -3.347543478012084961e-01 4.970629885792732239e-02 4.404109786264598370e-04
-3.996490538120269775e-01 2.138106226921081543e-01 2.905062437057495117e-01 2.934590913355350494e-03 2.877836227416992188e-01 4.494650289416313171e-02 1.394234001636505127e-01 7.783859968185424805e-01
1.254758983850479126e-01 4.811753034591674805e-01 -1.112932786345481873e-01 4.311681911349296570e-02 4.689321517944335938e-01 4.299191236495971680e-01 5.609567165374755859e-01 1.381323188543319702e-01
2.187668681144714355e-01 3.649143278598785400e-01 -9.563509374856948853e-02 8.923377841711044312e-02 4.438162446022033691e-01 -1.802459359169006348e-01 3.176394999027252197e-01 6.866684556007385254e-01
1.734679192304611206e-01 -8.177708089351654053e-02 7.927589118480682373e-02 -2.529022693634033203e-01 9.088181853294372559e-01 1.556300222873687744e-01 1.827117502689361572e-01 9.706811606884002686e-02
5.031199008226394653e-02 4.132911190390586853e-02 -1.516418308019638062e-01 2.708866298198699951e-01 2.214902639389038086e-01 2.519788742065429688e-01 5.579009056091308594e-01 6.896238923072814941e-01
5.836202502250671387e-01 -2.434108257293701172e-01 2.413796186447143555e-01 1.204377561807632446e-01 6.346057653427124023e-01 3.482410907745361328e-01 -2.630077116191387177e-02 -5.178000405430793762e-02
-6.129398569464683533e-02 1.130712181329727173e-01 2.463113814592361450e-01 2.658775746822357178e-01 -1.544706616550683975e-02 -1.478014886379241943e-01 5.063189864158630371e-01 7.574002742767333984e-01
6.503934506326913834e-03 2.081185132265090942e-01 7.120811343193054199e-01 -2.202085405588150024e-02 2.953854799270629883e-01 4.903145432472229004e-01 -2.474926561117172241e-01 2.453293800354003906e-01
2.328881770372390747e-01 -1.669591963291168213e-01 8.270066976547241211e-01 -1.776378303766250610e-01 8.412306010723114014e-02 -2.509205639362335205e-01 3.335350193083286285e-04 3.638056814670562744e-01
2.572234272956848145e-01 -1.904235482215881348e-01 3.351364135742187500e-01 -4.343939572572708130e-02 5.716816186904907227e-01 6.378102302551269531e-01 -1.375882774591445923e-01 1.755544692277908325e-01
2.585883736610412598e-01 2.488006502389907837e-01 1.904738992452621460e-01 -3.717638850212097168e-01 3.048807680606842041e-01 6.599810719490051270e-01 3.388285338878631592e-01 2.311050146818161011e-01
4.050765037536621094e-01 -3.008005321025848389e-01 3.989445269107818604e-01 1.447296049445867538e-02 6.026184558868408203e-01 -3.744314610958099365e-01 -9.517285972833633423e-02 2.714036107063293457e-01
2.734002768993377686e-01 -3.945294320583343506e-01 5.036857128143310547e-01 4.570536613464355469e-01 2.566792629659175873e-02 -1.304059624671936035e-01 4.733872711658477783e-01 2.554239928722381592e-01
6.107918620109558105e-01 9.672448039054870605e-02 -1.269335895776748657e-01 5.177097916603088379e-01 3.498117923736572266e-01 2.154789566993713379e-01 7.901865988969802856e-02 3.979934453964233398e-01
-1.978891901671886444e-02 -7.686270028352737427e-02 1.032709553837776184e-01 5.314676165580749512e-01 3.237054347991943359e-01 7.447739131748676300e-03 7.155502438545227051e-01 2.893525063991546631e-01
4.187852442264556885e-01 -2.341280877590179443e-01 8.103592991828918457e-01 -1.710380166769027710e-01 2.543187439441680908e-01 -8.398433774709701538e-02 5.141325294971466064e-02 9.742682427167892456e-02
-9.512490034103393555e-02 -1.765010058879852295e-01 1.981690227985382080e-01 4.602173268795013428e-01 1.680046170949935913e-01 2.715640664100646973e-01 7.242533564567565918e-01 2.867260873317718506e-01
1.094316318631172180e-02 4.818279743194580078e-01 2.458664327859878540e-01 4.964845180511474609e-01 2.099374979734420776e-01 5.715567246079444885e-02 6.104080080986022949e-01 2.020802348852157593e-01
5.097357034683227539e-01 -2.054167240858078003e-01 7.575153708457946777e-01 -9.444267302751541138e-02 1.777224093675613403e-01 -2.367521971464157104e-01 1.632215082645416260e-01 3.076266497373580933e-02
2.656071484088897705e-01 4.235444068908691406e-01 3.859582245349884033e-01 -5.569248199462890625e-01 2.099693119525909424e-01 3.864261507987976074e-01 1.812884807586669922e-01 2.542755007743835449e-01
3.557518720626831055e-01 -4.144839346408843994e-01 3.185588717460632324e-01 1.476877331733703613e-01 5.522330403327941895e-01 4.118654727935791016e-01 -2.172718495130538940e-01 2.378044724464416504e-01
-2.343801409006118774e-02 3.705665171146392822e-01 8.074034005403518677e-02 5.327860116958618164e-01 3.949746787548065186e-01 2.100697010755538940e-01 5.937129259109497070e-01 1.382822841405868530e-01
4.776572287082672119e-01 4.375235736370086670e-01 6.579311490058898926e-01 9.042406454682350159e-03 -2.635027095675468445e-02 2.788195610046386719e-01 2.509897053241729736e-01 -7.765868306159973145e-02
5.076391696929931641e-01 -1.223401278257369995e-01 5.000912547111511230e-01 -2.153933197259902954e-01 3.972896039485931396e-01 -3.044869899749755859e-01 -1.753106415271759033e-01 3.867357671260833740e-01
4.858197569847106934e-01 -1.838523894548416138e-01 5.350525975227355957e-01 -2.072681486606597900e-01 3.757949471473693848e-01 -3.507475256919860840e-01 -8.111285418272018433e-02 3.607095479965209961e-01
-3.709917366504669189e-01 1.949555575847625732e-01 1.247982755303382874e-01 2.839379608631134033e-01 5.039190053939819336e-01 9.977541863918304443e-02 2.769760787487030029e-01 6.225408315658569336e-01
8.092203140258789062e-01 -9.053128212690353394e-02 1.406760066747665405e-01 -1.532305181026458740e-01 7.829961180686950684e-02 -2.233663499355316162e-01 1.593844145536422729e-01 4.607282280921936035e-01
-2.940724790096282959e-01 4.889858663082122803e-01 2.224347144365310669e-01 1.414374560117721558e-01 5.038971900939941406e-01 1.077591702342033386e-01 4.703888297080993652e-01 3.437187671661376953e-01
-9.613508731126785278e-02 -3.655291348695755005e-02 2.343404591083526611e-01 4.906461387872695923e-02 5.286831036210060120e-02 -2.521019577980041504e-01 4.559004008769989014e-01 8.111125230789184570e-01
4.480820298194885254e-01 -3.080469965934753418e-01 1.160378158092498779e-01 2.155952006578445435e-01 -5.384163931012153625e-03 1.592383086681365967e-01 7.473302483558654785e-01 2.459579706192016602e-01
3.971838057041168213e-01 2.397982627153396606e-01 -4.994622990489006042e-02 6.162215471267700195e-01 2.608071863651275635e-01 3.484303951263427734e-01 2.399438619613647461e-01 3.943615853786468506e-01
3.554330766201019287e-01 -3.872328996658325195e-01 7.653772830963134766e-01 -1.013815999031066895e-01 1.983787864446640015e-01 -1.450497806072235107e-01 4.525589197874069214e-02 2.553344666957855225e-01
-1.177187636494636536e-01 -3.805028498172760010e-01 1.840235739946365356e-01 4.143866002559661865e-01 2.572999596595764160e-01 1.030026525259017944e-01 4.180486798286437988e-01 6.198397874832153320e-01
-1.559409201145172119e-01 3.888765722513198853e-02 3.234690725803375244e-01 2.118437886238098145e-01 7.922280579805374146e-02 -2.750883698463439941e-01 3.709386289119720459e-01 7.778912782669067383e-01
2.141873687505722046e-01 -4.504657089710235596e-01 4.538680016994476318e-01 4.043101668357849121e-01 1.461533457040786743e-02 1.583769321441650391e-01 4.978890419006347656e-01 3.294712007045745850e-01
1.844416558742523193e-01 3.032403625547885895e-02 6.466962099075317383e-01 1.194502934813499451e-01 4.730768799781799316e-01 5.157704353332519531e-01 -2.058803141117095947e-01 1.922614127397537231e-02
-1.584378182888031006e-01 -1.865358352661132812e-01 1.104248091578483582e-01 4.135973453521728516e-01 2.650900185108184814e-01 4.394266903400421143e-01 6.224557757377624512e-01 3.256160914897918701e-01
7.309307456016540527e-01 -3.553766012191772461e-01 2.132838666439056396e-01 -4.630276467651128769e-03 1.258061975240707397e-01 -1.109858527779579163e-01 2.092670202255249023e-01 4.711673259735107422e-01
-2.544545233249664307e-01 1.065149456262588501e-01 4.098250865936279297e-01 2.938250899314880371e-01 2.603478431701660156e-01 -1.658800989389419556e-01 5.746449232101440430e-01 4.940685331821441650e-01
3.122412227094173431e-02 5.785019397735595703e-01 1.503737270832061768e-01 -5.251666530966758728e-02 2.239937335252761841e-01 -5.317531153559684753e-02 3.886379897594451904e-01 6.595073938369750977e-01
1.169075742363929749e-01 3.880101740360260010e-01 6.308270990848541260e-02 2.484480589628219604e-01 3.346650600433349609e-01 -8.280321210622787476e-02 2.165075093507766724e-01 7.773946523666381836e-01
-2.325695194303989410e-02 5.528807640075683594e-01 1.562133282423019409e-01 1.485099345445632935e-01 6.013652086257934570e-01 -6.119642406702041626e-02 -1.186296641826629639e-01 5.175577998161315918e-01
5.721111297607421875e-01 3.929179906845092773e-01 -6.874390691518783569e-02 2.116755582392215729e-02 5.241199135780334473e-01 -2.155683189630508423e-01 -2.456244826316833496e-02 4.374423623085021973e-01
6.321071982383728027e-01 6.126134991645812988e-01 1.553880125284194946e-01 1.598207503557205200e-01 3.648329675197601318e-01 -1.325197368860244751e-01 6.859015673398971558e-02 1.417323350906372070e-01
5.655211210250854492e-01 -4.381804466247558594e-01 1.184514909982681274e-01 8.357642590999603271e-02 3.007931411266326904e-01 -1.130320504307746887e-01 1.405906528234481812e-01 5.866426229476928711e-01
2.146848887205123901e-01 3.667728304862976074e-01 6.869062185287475586e-01 -2.595839463174343109e-02 -1.166544258594512939e-01 4.359477460384368896e-01 3.756975829601287842e-01 4.546320065855979919e-02
-5.602241680026054382e-02 1.185035333037376404e-01 2.453504651784896851e-01 -6.195647120475769043e-01 4.544496238231658936e-01 2.207321971654891968e-01 2.469181641936302185e-02 5.318874716758728027e-01
5.536279678344726562e-01 2.305905520915985107e-01 3.103340566158294678e-01 2.930279448628425598e-02 2.238098680973052979e-01 2.701462209224700928e-01 5.511734485626220703e-01 -3.410219550132751465e-01
-2.939453423023223877e-01 -1.171730682253837585e-01 2.557858824729919434e-01 4.388948380947113037e-01 3.512963652610778809e-01 -4.459305852651596069e-02 4.361867308616638184e-01 5.710998773574829102e-01
2.270047813653945923e-01 9.317788481712341309e-02 -5.142914503812789917e-02 -3.455573022365570068e-01 3.903636634349822998e-01 6.776912808418273926e-01 3.533751964569091797e-01 2.849713265895843506e-01
-7.494895160198211670e-02 3.703425824642181396e-01 -5.533147230744361877e-02 2.126164138317108154e-01 2.325136214494705200e-01 4.273489713668823242e-01 5.636678338050842285e-01 5.045301318168640137e-01
3.144975006580352783e-01 6.096069142222404480e-02 3.015309274196624756e-01 -9.330677241086959839e-02 5.481427907943725586e-01 6.702198386192321777e-01 -1.470488309860229492e-01 1.626946479082107544e-01
2.995305061340332031e-01 7.193968892097473145e-01 3.160603940486907959e-01 -2.049743682146072388e-01 2.058494389057159424e-01 -1.598363965749740601e-01 3.334281146526336670e-01 2.678525149822235107e-01
2.361812740564346313e-01 -1.768990457057952881e-01 4.713941514492034912e-01 -2.396304756402969360e-01 6.299213171005249023e-01 -4.062592685222625732e-01 1.707740500569343567e-02 2.667411267757415771e-01
5.020935535430908203e-01 -3.655500113964080811e-01 2.517516911029815674e-01 4.109109044075012207e-01 1.131404787302017212e-01 -2.009752392768859863e-01 5.204282999038696289e-01 2.408550977706909180e-01
1.135477945208549500e-01 -1.554204523563385010e-01 4.851154088973999023e-01 -1.157834604382514954e-01 6.853545904159545898e-01 4.724088609218597412e-01 1.121731325984001160e-01 -9.351328015327453613e-02
-1.031096279621124268e-01 1.221545934677124023e-01 8.321736007928848267e-02 2.082875072956085205e-01 5.622549653053283691e-01 8.520674705505371094e-02 7.734968662261962891e-01 4.949465766549110413e-02
2.161350995302200317e-01 -1.377559155225753784e-01 2.289958447217941284e-01 -7.889644801616668701e-02 8.904430270195007324e-01 3.468826878815889359e-03 2.752466499805450439e-01 -8.356665819883346558e-02
2.143885046243667603e-01 -3.782732412219047546e-02 2.284665256738662720e-01 2.407960128039121628e-03 8.519497513771057129e-01 2.801591753959655762e-01 2.226901501417160034e-01 -2.156516313552856445e-01
1.022524461150169373e-01 3.036974072456359863e-01 5.041628479957580566e-01 -5.599220395088195801e-01 1.521174162626266479e-01 4.323529303073883057e-01 1.576111316680908203e-01 3.077490031719207764e-01
6.030163168907165527e-01 1.731114089488983154e-01 2.911016941070556641e-01 2.246308773756027222e-01 2.014224827289581299e-01 4.703351259231567383e-01 3.586250841617584229e-01 -2.842651307582855225e-01
-2.045532464981079102e-01 -2.726455628871917725e-01 1.910679936408996582e-01 2.198804467916488647e-01 1.943526566028594971e-01 1.271949708461761475e-02 6.346289515495300293e-01 5.985644459724426270e-01
3.256891667842864990e-01 -1.357078105211257935e-01 1.973147541284561157e-01 7.958517223596572876e-02 8.586560487747192383e-01 3.021986484527587891e-01 1.304571866057813168e-03 -4.033903405070304871e-02
1.035740301012992859e-01 5.190838575363159180e-01 -2.516547404229640961e-02 3.079482913017272949e-01 7.017633318901062012e-01 5.452294275164604187e-02 4.997392371296882629e-02 3.555520176887512207e-01
6.595125794410705566e-02 -1.067490652203559875e-01 6.953027844429016113e-01 -1.206242069602012634e-01 5.901086926460266113e-01 -3.413942754268646240e-01 1.424308866262435913e-01 3.455601632595062256e-02
3.290470838546752930e-01 9.179607033729553223e-02 7.203291058540344238e-01 -3.888266859576106071e-03 -5.235900357365608215e-02 3.858683109283447266e-01 4.547759890556335449e-01 -7.717034965753555298e-02
5.674296021461486816e-01 2.455499023199081421e-01 3.386717438697814941e-01 -8.725893497467041016e-02 -2.344730049371719360e-01 1.061853617429733276e-01 5.590536594390869141e-01 3.415002524852752686e-01
8.321653306484222412e-02 3.332628309726715088e-01 6.319250911474227905e-02 -2.417938858270645142e-01 3.387983739376068115e-01 6.944237351417541504e-01 4.567106366157531738e-01 1.181526407599449158e-01
-8.784294873476028442e-02 2.581548988819122314e-01 2.072112262248992920e-01 -4.339084029197692871e-01 1.650879681110382080e-01 4.392521679401397705e-01 3.580630421638488770e-01 5.882353782653808594e-01
5.313894152641296387e-01 5.119251608848571777e-01 5.375099554657936096e-02 2.473792731761932373e-01 2.458505779504776001e-01 -1.934451609849929810e-01 4.649755358695983887e-01 2.782199978828430176e-01
4.686480388045310974e-03 1.849438697099685669e-01 7.148521542549133301e-01 -6.234991177916526794e-02 2.739845812320709229e-01 4.791351258754730225e-01 -2.539381980895996094e-01 2.859195172786712646e-01
4.424193799495697021e-01 -3.573207259178161621e-01 4.414858818054199219e-01 3.178912103176116943e-01 2.560201585292816162e-01 4.829665422439575195e-01 -1.866107285022735596e-01 2.167853713035583496e-01
3.438276052474975586e-02 9.789711982011795044e-02 -3.982578590512275696e-02 -3.977171778678894043e-01 6.211919188499450684e-01 5.533086657524108887e-01 1.249920576810836792e-01 3.490215837955474854e-01
3.108664453029632568e-01 -3.803564310073852539e-01 2.488010823726654053e-01 -7.460737973451614380e-02 1.129482164978981018e-01 -1.065537706017494202e-01 7.986585497856140137e-01 1.710450351238250732e-01
4.538648724555969238e-01 -1.686834543943405151e-01 6.237106397747993469e-02 -1.303282082080841064e-01 8.363317847251892090e-01 1.800940334796905518e-01 6.879181601107120514e-03 1.128934323787689209e-01
1.244700476527214050e-01 1.253271698951721191e-01 -5.143320187926292419e-02 -3.488229513168334961e-01 3.133157491683959961e-01 5.858066678047180176e-01 3.252694606781005859e-01 5.452899336814880371e-01
-7.907706499099731445e-02 -1.253454089164733887e-01 2.994179129600524902e-01 3.388077020645141602e-02 7.286140918731689453e-01 5.925092101097106934e-01 6.183531135320663452e-02 3.830260783433914185e-02
-1.000607907772064209e-01 2.313718348741531372e-01 3.122953772544860840e-01 3.458286821842193604e-01 -1.688213087618350983e-02 2.016526162624359131e-01 2.585350275039672852e-01 7.820100188255310059e-01
1.655642092227935791e-01 -4.284960031509399414e-02 4.386572837829589844e-01 -3.140044212341308594e-01 7.507722973823547363e-01 -2.964791953563690186e-01 1.125255525112152100e-01 1.245495080947875977e-01
2.546116113662719727e-01 -5.245838686823844910e-02 6.546387076377868652e-01 -2.825241684913635254e-01 6.052024364471435547e-01 1.188743710517883301e-01 1.359972357749938965e-01 -1.585967987775802612e-01
-4.722513630986213684e-02 3.140570521354675293e-01 1.344568431377410889e-01 -5.295003056526184082e-01 3.955620229244232178e-01 3.404400646686553955e-01 1.683899573981761932e-02 5.727446079254150391e-01
1.778701394796371460e-01 8.031101226806640625e-01 3.608325719833374023e-01 6.421083211898803711e-02 4.162051379680633545e-01 -3.392131254076957703e-02 7.077917456626892090e-02 9.831733256578445435e-02
4.261407256126403809e-01 1.611590385437011719e-01 7.705858349800109863e-01 -1.120170764625072479e-02 -1.197348311543464661e-01 3.648762702941894531e-01 2.221902161836624146e-01 4.079315438866615295e-02
2.032255679368972778e-01 -2.233429253101348877e-01 5.898386836051940918e-01 9.151598066091537476e-02 3.771091401576995850e-01 6.224001049995422363e-01 -9.879262000322341919e-02 1.148006319999694824e-01
1.704778894782066345e-02 2.506557404994964600e-01 4.032598137855529785e-01 -6.171311140060424805e-01 3.561865389347076416e-01 2.869390249252319336e-01 6.883319467306137085e-03 4.291405379772186279e-01
4.221943020820617676e-01 -1.470730304718017578e-01 5.549498796463012695e-01 -4.595109820365905762e-01 2.303208708763122559e-01 -2.302928864955902100e-01 4.087788462638854980e-01 8.842626214027404785e-02
-5.653197411447763443e-03 -1.746688187122344971e-01 6.290678381919860840e-01 -3.503028154373168945e-01 5.231142640113830566e-01 4.007017016410827637e-01 -1.647960022091865540e-02 1.286027133464813232e-01
5.160831809043884277e-01 -2.996720373630523682e-01 2.210049629211425781e-01 2.012676000595092773e-01 1.481069028377532959e-01 -3.530084192752838135e-01 5.886471867561340332e-01 2.478852123022079468e-01
6.827230453491210938e-01 3.923028111457824707e-01 3.957014381885528564e-01 4.134310409426689148e-02 1.627817600965499878e-01 2.390136271715164185e-01 3.445053398609161377e-01 -1.392469406127929688e-01
3.930816352367401123e-01 -2.392181158065795898e-01 1.316395998001098633e-01 -1.411477476358413696e-01 2.252642512321472168e-01 -1.555583775043487549e-01 6.912771463394165039e-01 4.452004432678222656e-01
-1.860809884965419769e-02 -3.204971253871917725e-01 1.509260535240173340e-01 -5.985287204384803772e-02 2.275652140378952026e-01 -9.302714467048645020e-02 8.192268610000610352e-01 3.728292882442474365e-01
1.173834279179573059e-01 5.807573199272155762e-01 2.949246466159820557e-01 3.576456010341644287e-01 -6.726589798927307129e-02 2.804865539073944092e-01 3.259939551353454590e-01 4.945520460605621338e-01
2.903694212436676025e-01 1.198801174759864807e-01 3.093502521514892578e-01 9.929443895816802979e-02 5.840621590614318848e-01 6.700797080993652344e-01 -2.102008648216724396e-02 -7.197340577840805054e-02
-1.746805459260940552e-01 -2.233349084854125977e-01 4.970295131206512451e-01 2.546288967132568359e-01 -5.877145007252693176e-02 -3.017174778506159782e-03 5.398321151733398438e-01 5.593318343162536621e-01
-1.205538883805274963e-01 3.490505814552307129e-01 3.929010033607482910e-01 4.193814098834991455e-01 4.055671095848083496e-01 -1.223805099725723267e-01 -2.821379713714122772e-02 5.942397713661193848e-01
4.691384136676788330e-01 -2.254857569932937622e-01 1.361726820468902588e-01 -9.969164431095123291e-02 7.593606710433959961e-01 3.318203091621398926e-01 -6.067981570959091187e-02 1.008391529321670532e-01
3.698439300060272217e-01 5.264824628829956055e-02 3.355544805526733398e-01 -5.743241310119628906e-01 1.029496565461158752e-01 3.974079489707946777e-01 1.531712710857391357e-01 4.754002690315246582e-01
-1.839280724525451660e-01 -3.162010014057159424e-01 4.279533922672271729e-01 7.029032707214355469e-02 3.817188739776611328e-02 6.245677173137664795e-02 6.868903636932373047e-01 4.482479393482208252e-01
2.524198293685913086e-01 2.992743253707885742e-01 6.780072450637817383e-01 -2.281164526939392090e-01 -4.036784917116165161e-02 4.236245751380920410e-01 3.919727802276611328e-01 1.606827601790428162e-02
-2.394823729991912842e-01 1.464653164148330688e-01 4.905910789966583252e-02 3.512009680271148682e-01 5.045468807220458984e-01 2.762078307569026947e-02 4.212020933628082275e-01 6.022503972053527832e-01
-1.788839101791381836e-01 -2.261364907026290894e-01 1.188313513994216919e-01 -2.648079395294189453e-01 2.639381289482116699e-01 -2.929398044943809509e-02 5.503758788108825684e-01 6.776308417320251465e-01
8.358374238014221191e-02 -9.852673858404159546e-02 6.213244199752807617e-01 3.276368081569671631e-01 4.827028214931488037e-01 5.007926225662231445e-01 -7.083323597908020020e-02 -3.322137147188186646e-02
-1.356126666069030762e-01 2.262455075979232788e-01 7.849399745464324951e-02 -5.300014615058898926e-01 5.219185948371887207e-01 2.067716717720031738e-01 1.284595578908920288e-01 5.583044290542602539e-01
5.043835043907165527e-01 -4.130739271640777588e-01 1.470198035240173340e-01 2.072147727012634277e-01 1.954641491174697876e-01 -2.833128869533538818e-01 5.415163636207580566e-01 3.141688704490661621e-01
-6.759440898895263672e-02 -2.577740848064422607e-01 4.348965287208557129e-01 2.604132592678070068e-01 -9.852386265993118286e-02 1.550492942333221436e-01 5.706181526184082031e-01 5.591791272163391113e-01
2.114099413156509399e-01 6.306782364845275879e-02 3.545311093330383301e-01 1.228483095765113831e-01 5.709576010704040527e-01 6.905753016471862793e-01 5.771193187683820724e-03 -8.731687068939208984e-02
4.080140888690948486e-01 2.246529757976531982e-01 2.804688811302185059e-01 -2.418144643306732178e-01 -1.627293080091476440e-01 -1.302210390567779541e-01 5.634149312973022461e-01 5.338948965072631836e-01
6.161687895655632019e-03 -3.036211729049682617e-01 1.474720984697341919e-01 1.820662170648574829e-01 4.327944666147232056e-02 2.457862049341201782e-01 5.066913962364196777e-01 7.306572198867797852e-01
3.739080131053924561e-01 1.122735217213630676e-01 3.469259738922119141e-01 4.138286113739013672e-01 2.047161757946014404e-01 -3.512628972530364990e-01 -1.119077578186988831e-01 6.149457693099975586e-01
2.841953039169311523e-01 -1.725015193223953247e-01 2.922105789184570312e-01 -4.964220523834228516e-02 8.629239201545715332e-01 -9.376139193773269653e-02 1.983686387538909912e-01 -9.405344724655151367e-02
-9.262166172266006470e-02 -2.434759885072708130e-01 3.487967848777770996e-01 4.814006388187408447e-01 3.179385140538215637e-02 3.152929544448852539e-01 6.148496270179748535e-01 3.166614472866058350e-01
1.986615806818008423e-01 4.559812545776367188e-01 1.807914674282073975e-01 1.021400764584541321e-01 2.645621001720428467e-01 -1.252266019582748413e-01 7.707583904266357422e-01 1.724915504455566406e-01
2.413192540407180786e-01 -2.503215670585632324e-01 1.826542764902114868e-01 1.715423464775085449e-01 8.155069947242736816e-01 1.551362425088882446e-01 3.146477341651916504e-01 -1.679069548845291138e-01
2.618016302585601807e-01 -5.939285457134246826e-02 1.980695426464080811e-01 -2.648310363292694092e-01 8.234829306602478027e-01 3.703220486640930176e-01 4.729532077908515930e-02 3.264693170785903931e-02
1.583661139011383057e-01 3.780281916260719299e-02 4.732962250709533691e-01 -2.820557951927185059e-01 8.110793232917785645e-01 -3.033836372196674347e-02 9.744031727313995361e-02 -4.076138138771057129e-02
1.243921462446451187e-02 1.204045787453651428e-01 1.377699226140975952e-01 3.712407946586608887e-01 3.131890594959259033e-01 2.101184614002704620e-02 2.407625503838062286e-02 8.540722131729125977e-01
7.070837020874023438e-01 1.282003372907638550e-01 -4.963105171918869019e-02 4.128476381301879883e-01 2.794958949089050293e-01 -2.117611914873123169e-01 2.866306602954864502e-01 3.249197304248809814e-01
1.830103397369384766e-01 8.717188239097595215e-02 7.105436921119689941e-01 -2.518705725669860840e-01 5.123447179794311523e-01 2.097629755735397339e-01 1.624720394611358643e-01 -2.402131855487823486e-01
4.642701745033264160e-01 7.587746530771255493e-02 4.283961057662963867e-01 -2.080791890621185303e-01 -1.855716705322265625e-01 -1.811266541481018066e-01 5.573073625564575195e-01 4.171813428401947021e-01
2.575571537017822266e-01 2.793596982955932617e-01 3.445150852203369141e-01 -5.164650678634643555e-01 3.194119408726692200e-02 1.741591244935989380e-01 5.375387668609619141e-01 3.871642649173736572e-01
5.388644337654113770e-01 -1.716653108596801758e-01 8.502307534217834473e-02 -4.704450368881225586e-01 4.331337213516235352e-01 -1.066026389598846436e-01 -3.007709607481956482e-02 5.017319321632385254e-01
-1.756408661603927612e-01 1.582112461328506470e-01 3.587102890014648438e-01 5.324192047119140625e-01 1.524555385112762451e-01 -4.522094037383794785e-03 6.339513659477233887e-01 3.268314898014068604e-01
3.399140015244483948e-02 1.634236574172973633e-01 7.321959137916564941e-01 -7.988862693309783936e-02 2.827880382537841797e-01 4.557676315307617188e-01 -2.533614039421081543e-01 2.788533270359039307e-01
-1.729061454534530640e-01 -3.171375989913940430e-01 5.144629478454589844e-01 1.158405765891075134e-01 2.502107061445713043e-02 1.288947761058807373e-01 5.777591466903686523e-01 4.902962148189544678e-01
4.237360656261444092e-01 -3.773843348026275635e-01 1.747020781040191650e-01 3.856378048658370972e-02 1.062331125140190125e-01 -2.896297276020050049e-01 6.539670825004577637e-01 3.509658575057983398e-01
1.484316140413284302e-01 -1.674920767545700073e-01 6.519438028335571289e-01 -1.631113141775131226e-01 5.341815948486328125e-01 3.930061683058738708e-02 3.822317719459533691e-01 -2.555045485496520996e-01
-1.682387739419937134e-01 4.052864313125610352e-01 3.580132126808166504e-02 -2.654862124472856522e-03 6.328820586204528809e-01 1.248367801308631897e-01 5.637587904930114746e-01 2.687041759490966797e-01
3.283461332321166992e-01 5.075670480728149414e-01 1.696889400482177734e-01 -1.184655874967575073e-01 -2.266810461878776550e-02 1.063500624150037766e-02 5.121442675590515137e-01 5.734261274337768555e-01
-2.271444201469421387e-01 2.753317952156066895e-01 -7.401482015848159790e-02 1.037052795290946960e-01 3.515626788139343262e-01 2.849017083644866943e-01 5.858648419380187988e-01 5.553035736083984375e-01
2.677874267101287842e-01 4.196991920471191406e-01 5.622569322586059570e-01 6.575712468475103378e-03 -1.042584404349327087e-01 -1.666968166828155518e-01 4.526028633117675781e-01 4.387022256851196289e-01
-9.461357444524765015e-02 1.847459077835083008e-01 1.574388444423675537e-01 -4.857514798641204834e-01 2.789379060268402100e-01 3.398620784282684326e-01 2.955741286277770996e-01 6.445921063423156738e-01
2.406732439994812012e-01 -1.981330513954162598e-01 2.162742316722869873e-01 1.925276778638362885e-02 6.156299114227294922e-01 6.863113045692443848e-01 7.327721267938613892e-02 1.677846536040306091e-02
-1.081741079688072205e-01 2.381695061922073364e-01 5.132671594619750977e-01 2.696378827095031738e-01 -4.837542027235031128e-02 -1.078893318772315979e-01 2.378926426172256470e-01 7.244673967361450195e-01
9.104994535446166992e-01 3.611740842461585999e-02 2.227040939033031464e-02 2.905843555927276611e-01 8.734587579965591431e-02 5.890163779258728027e-02 1.194605305790901184e-01 2.436835318803787231e-01
7.068048119544982910e-01 5.665995478630065918e-01 1.663710474967956543e-01 5.936826393008232117e-02 2.625531554222106934e-01 -1.584895998239517212e-01 1.146726980805397034e-01 2.024479955434799194e-01
4.928447902202606201e-01 -4.937494099140167236e-01 4.595503807067871094e-01 -1.679790392518043518e-02 4.194853603839874268e-01 3.246090412139892578e-01 -8.795016258955001831e-02 1.130152866244316101e-01
-3.993355333805084229e-01 -4.938933998346328735e-02 1.686037480831146240e-01 1.036695018410682678e-01 4.751408398151397705e-01 2.810959517955780029e-01 -1.385194156318902969e-02 7.028169035911560059e-01
2.683986425399780273e-01 -1.584214903414249420e-02 3.791080713272094727e-01 -3.793836236000061035e-01 7.517541646957397461e-01 6.583622097969055176e-02 2.492905408143997192e-01 -9.187916666269302368e-02
5.224350094795227051e-01 -1.241867244243621826e-02 5.105831623077392578e-01 1.062719002366065979e-01 -2.963394820690155029e-01 -7.469932734966278076e-02 3.221165239810943604e-01 5.077030658721923828e-01
4.960901141166687012e-01 5.537548065185546875e-01 3.191227912902832031e-01 3.669511377811431885e-01 2.830536365509033203e-01 -2.494408935308456421e-01 5.654587596654891968e-02 2.553826272487640381e-01
3.881618380546569824e-01 -4.598933160305023193e-01 3.689901828765869141e-01 9.734009206295013428e-02 -4.757250472903251648e-02 4.555873274803161621e-01 3.398214876651763916e-01 4.085318148136138916e-01
4.338696300983428955e-01 3.609996438026428223e-01 6.611322760581970215e-01 5.001669749617576599e-02 -1.274497807025909424e-01 3.697098791599273682e-01 2.981728613376617432e-01 -1.771835959516465664e-03
2.116283923387527466e-01 3.207858204841613770e-01 5.035716295242309570e-01 6.078410744667053223e-01 1.486904323101043701e-01 -2.270772606134414673e-01 -3.545539453625679016e-02 3.928417861461639404e-01
8.256248384714126587e-02 3.547241389751434326e-01 9.269514679908752441e-02 -5.262942910194396973e-01 3.425431847572326660e-01 4.548889398574829102e-01 1.474217772483825684e-01 4.855749905109405518e-01
2.181924320757389069e-02 4.459111765027046204e-02 7.461169958114624023e-01 8.662381442263722420e-04 4.035608172416687012e-01 4.673216044902801514e-01 -1.913052201271057129e-01 1.516435593366622925e-01
9.187002480030059814e-02 8.013370633125305176e-02 6.708404421806335449e-01 -7.239844650030136108e-02 2.981013059616088867e-01 5.603479743003845215e-01 -2.168625891208648682e-01 2.828188240528106689e-01
-9.740964323282241821e-02 -2.892418801784515381e-01 1.830615103244781494e-02 -1.943458318710327148e-01 3.106517195701599121e-01 -1.644600927829742432e-01 6.292182803153991699e-01 5.909973382949829102e-01
5.299093723297119141e-01 -4.029068052768707275e-01 1.726307868957519531e-01 -6.429578363895416260e-02 4.177524149417877197e-01 -3.077430725097656250e-01 1.140093430876731873e-01 4.906179308891296387e-01
9.602873027324676514e-02 9.250029176473617554e-02 7.162342071533203125e-01 -5.611592903733253479e-03 1.919702440500259399e-01 5.336668491363525391e-01 -2.346168011426925659e-01 3.041404187679290771e-01
6.279142498970031738e-01 3.994687274098396301e-02 4.279772639274597168e-01 -2.231113314628601074e-01 1.691856682300567627e-01 -3.926882147789001465e-01 1.862945258617401123e-01 3.919837176799774170e-01
-6.045451387763023376e-02 7.076417803764343262e-01 2.007138878107070923e-01 -5.406089499592781067e-02 5.166662931442260742e-01 -5.771275609731674194e-02 2.925272881984710693e-01 3.106971681118011475e-01
4.937348961830139160e-01 -2.883771359920501709e-01 4.803601205348968506e-01 3.901169598102569580e-01 -2.348140180110931396e-01 2.021664679050445557e-01 8.684533834457397461e-02 4.319446086883544922e-01
4.760708212852478027e-01 -1.846270412206649780e-01 3.484586477279663086e-01 2.532768249511718750e-01 -1.318788975477218628e-01 8.038184046745300293e-02 5.822395682334899902e-01 4.368533790111541748e-01
4.801297783851623535e-01 -1.323824673891067505e-01 1.967914998531341553e-01 2.454506605863571167e-01 -2.449288778007030487e-02 3.100479841232299805e-01 -2.766953706741333008e-01 6.925947070121765137e-01
-6.039029359817504883e-02 7.029230892658233643e-02 1.308310180902481079e-01 -1.729858964681625366e-01 2.059009671211242676e-01 -1.345136612653732300e-01 8.260165452957153320e-01 4.489751756191253662e-01
8.221974223852157593e-02 1.593272089958190918e-01 3.729695454239845276e-02 5.747120380401611328e-01 3.505982458591461182e-01 1.369760632514953613e-01 2.099965326488018036e-02 7.028850317001342773e-01
6.778855621814727783e-02 5.064521357417106628e-02 7.716827988624572754e-01 9.676226973533630371e-02 3.792481124401092529e-01 4.045428931713104248e-01 -2.506688535213470459e-01 1.329040527343750000e-01
-1.971820145845413208e-01 -1.764997392892837524e-01 3.409549295902252197e-01 4.923275113105773926e-01 1.343969106674194336e-01 2.964257001876831055e-01 6.191921830177307129e-01 2.863577008247375488e-01
3.920345008373260498e-01 1.270521730184555054e-01 6.247180104255676270e-01 -3.136059939861297607e-01 3.335134983062744141e-01 -2.766136825084686279e-01 3.811210393905639648e-01 -9.244295209646224976e-02
8.289517462253570557e-02 -3.161095082759857178e-02 8.592401146888732910e-01 -4.542315751314163208e-02 3.323338925838470459e-01 -3.588802516460418701e-01 7.681108266115188599e-02 8.143424987792968750e-02
3.853303492069244385e-01 -4.786950647830963135e-01 5.334672927856445312e-01 2.024604827165603638e-01 -1.373273134231567383e-01 9.111920744180679321e-02 2.466741651296615601e-01 4.569294750690460205e-01
5.229255929589271545e-02 -4.077749550342559814e-01 6.483150720596313477e-01 3.453888595104217529e-01 -1.046575605869293213e-01 1.664594560861587524e-01 4.025209844112396240e-01 3.011545240879058838e-01
-7.915591448545455933e-02 -2.405859529972076416e-01 2.670388817787170410e-01 4.184775054454803467e-01 1.504154056310653687e-01 2.846765518188476562e-01 7.002657651901245117e-01 3.088395595550537109e-01
4.020899832248687744e-01 8.770778030157089233e-02 7.208349704742431641e-01 2.061726525425910950e-02 -9.324263036251068115e-02 4.097733497619628906e-01 3.660315275192260742e-01 3.894096706062555313e-03
-1.047370433807373047e-01 5.478726029396057129e-01 3.884120583534240723e-01 2.683340609073638916e-01 2.973859310150146484e-01 -9.287422872148454189e-04 6.037014126777648926e-01 1.144723147153854370e-01
5.354247093200683594e-01 -3.975499570369720459e-01 9.364965558052062988e-02 2.195092141628265381e-01 7.694309949874877930e-02 -1.364061683416366577e-01 3.134922981262207031e-01 6.127932667732238770e-01
5.155898928642272949e-01 -2.816515266895294189e-01 4.016048908233642578e-01 1.248336806893348694e-01 -2.250574976205825806e-01 1.761943250894546509e-01 5.483893156051635742e-01 3.091010153293609619e-01
4.978291094303131104e-01 3.092556297779083252e-01 4.200096428394317627e-01 2.681223489344120026e-02 -4.563675075769424438e-02 3.009850084781646729e-01 6.142150759696960449e-01 -9.728948026895523071e-02
6.060866117477416992e-01 1.866631954908370972e-01 3.058754205703735352e-01 1.902961879968643188e-01 2.351743578910827637e-01 2.432259619235992432e-01 5.022764801979064941e-01 -3.182701766490936279e-01
5.756308436393737793e-01 1.604849547147750854e-01 2.929762899875640869e-01 1.020374447107315063e-01 3.533898890018463135e-01 4.261706173419952393e-01 3.552743792533874512e-01 -3.375222086906433105e-01
-2.062545865774154663e-01 -4.795783460140228271e-01 1.518797576427459717e-01 1.798743754625320435e-01 4.451605677604675293e-01 1.362038403749465942e-01 1.091818362474441528e-01 6.658838987350463867e-01
1.741248667240142822e-01 -5.848416090011596680e-01 5.569187402725219727e-01 2.517653107643127441e-01 1.385199651122093201e-02 1.501657366752624512e-01 3.830348253250122070e-01 2.909285724163055420e-01
-5.076142773032188416e-02 3.108213841915130615e-01 1.132215410470962524e-01 -4.170633256435394287e-01 1.337613314390182495e-01 4.809568524360656738e-01 4.351432323455810547e-01 5.248728394508361816e-01
1.163410693407058716e-01 7.555966824293136597e-02 7.828837037086486816e-01 -1.494869887828826904e-01 4.803879559040069580e-01 -2.228582352399826050e-01 2.241156697273254395e-01 -1.218033507466316223e-01
-6.732447538524866104e-03 6.642108410596847534e-02 -5.856261402368545532e-02 -3.641620278358459473e-02 4.249971508979797363e-01 4.913078546524047852e-01 7.342828512191772461e-01 1.720758229494094849e-01
-1.020280420780181885e-01 1.646650433540344238e-01 -4.142056405544281006e-02 1.492985785007476807e-01 4.629741609096527100e-01 1.957139521837234497e-01 8.151807785034179688e-01 1.459498852491378784e-01
2.424506992101669312e-01 1.160492449998855591e-01 4.142118990421295166e-01 -2.261433303356170654e-01 9.754118323326110840e-02 6.182793378829956055e-01 5.596906542778015137e-01 7.872549467720091343e-04
6.583530455827713013e-02 -6.335521489381790161e-02 1.981715708971023560e-01 4.999950230121612549e-01 7.823558896780014038e-02 6.325082182884216309e-01 6.584808230400085449e-02 5.402421951293945312e-01
3.107590787112712860e-02 -1.304233223199844360e-01 6.783859729766845703e-01 1.486684083938598633e-01 1.130193173885345459e-01 6.548256874084472656e-01 1.730693690478801727e-02 2.405090183019638062e-01
2.858694493770599365e-01 -6.023320183157920837e-02 4.456352069973945618e-02 2.926556207239627838e-02 9.171912670135498047e-01 1.006683632731437683e-01 2.209179401397705078e-01 -1.078412532806396484e-01
4.371854364871978760e-01 1.928015798330307007e-02 5.280710458755493164e-01 4.389908909797668457e-02 -1.263843625783920288e-01 4.226443767547607422e-01 5.771409869194030762e-01 4.243962932378053665e-03
2.385584563016891479e-01 1.919025322422385216e-03 8.670790195465087891e-01 7.913319766521453857e-02 -5.419013276696205139e-02 1.420223265886306763e-01 3.857927918434143066e-01 -1.142579987645149231e-01
-7.373400032520294189e-02 -1.436291188001632690e-01 6.081135869026184082e-01 2.278531491756439209e-01 5.479394197463989258e-01 4.997993111610412598e-01 -4.569030180573463440e-02 9.498678147792816162e-03
1.986714750528335571e-01 2.689797878265380859e-01 3.543378412723541260e-01 5.215364694595336914e-01 -3.267065435647964478e-02 5.974924191832542419e-02 1.358928233385086060e-01 6.837542653083801270e-01
2.152800261974334717e-01 -2.996402084827423096e-01 7.626816630363464355e-01 1.918713152408599854e-01 -1.347705721855163574e-01 1.947093456983566284e-01 3.865456581115722656e-01 1.996994614601135254e-01
3.335129097104072571e-02 -4.885862469673156738e-01 5.261213779449462891e-01 1.913739293813705444e-01 -6.351554393768310547e-02 1.693943589925765991e-01 4.607368707656860352e-01 4.491508007049560547e-01
1.032591983675956726e-01 5.083829164505004883e-01 5.236626863479614258e-01 4.484009742736816406e-01 3.224261403083801270e-01 -3.188755214214324951e-01 7.167201489210128784e-02 2.117104530334472656e-01
-1.854794919490814209e-01 -3.783321678638458252e-01 1.163981556892395020e-01 3.543847501277923584e-01 4.589959383010864258e-01 1.085733622312545776e-02 4.217986762523651123e-01 5.427851676940917969e-01
2.435109615325927734e-01 5.439106822013854980e-01 -3.149069845676422119e-02 2.467899173498153687e-01 5.698496103286743164e-01 -1.018572319298982620e-02 5.078644752502441406e-01 -1.442181225866079330e-02
-7.408207654953002930e-02 2.436717003583908081e-01 3.925517201423645020e-01 5.499953627586364746e-01 3.753574788570404053e-01 -3.088668584823608398e-01 1.499516516923904419e-01 4.687927365303039551e-01
5.128700137138366699e-01 -3.589331507682800293e-01 9.454130381345748901e-02 9.617679752409458160e-03 1.645905673503875732e-01 -2.981554567813873291e-01 5.824152827262878418e-01 3.793500065803527832e-01
3.659090399742126465e-01 1.642189621925354004e-01 4.608762860298156738e-01 -6.676983237266540527e-01 3.107508122920989990e-01 5.691220611333847046e-02 1.242583543062210083e-01 2.562607228755950928e-01
1.854493618011474609e-01 -5.349965021014213562e-02 2.932437956333160400e-01 -1.131698414683341980e-01 8.605059385299682617e-01 -1.033671274781227112e-01 3.167392611503601074e-01 -1.116595268249511719e-01
6.363107562065124512e-01 8.533295989036560059e-02 7.890342175960540771e-02 1.026098281145095825e-01 6.324315071105957031e-01 -1.110520735383033752e-01 1.383549273014068604e-01 3.736684322357177734e-01
5.983093976974487305e-01 1.251855120062828064e-02 1.527803093194961548e-01 -3.350436687469482422e-01 2.642247080802917480e-01 -6.402365118265151978e-02 -4.695216938853263855e-02 6.558619737625122070e-01
3.284499645233154297e-01 -2.586959302425384521e-01 5.691916942596435547e-01 3.299602866172790527e-01 -2.601189017295837402e-01 -1.676296815276145935e-02 3.989683985710144043e-01 4.064794480800628662e-01
7.715889811515808105e-01 2.150419801473617554e-01 3.582755625247955322e-01 -3.839575126767158508e-02 2.625854499638080597e-02 7.304663956165313721e-02 4.702570438385009766e-01 -3.747941926121711731e-02
2.968226671218872070e-01 -3.961131274700164795e-01 1.593544632196426392e-01 -6.727546453475952148e-02 1.252362132072448730e-01 -4.071570560336112976e-02 7.801806330680847168e-01 3.147179782390594482e-01
8.629630506038665771e-02 1.834774166345596313e-01 -4.112237319350242615e-02 -3.379423320293426514e-01 1.667995303869247437e-01 3.218050599098205566e-01 3.812644183635711670e-01 7.524955868721008301e-01
-7.342962175607681274e-02 5.744021534919738770e-01 1.808201074600219727e-01 -3.150728642940521240e-01 2.858748435974121094e-01 4.523755013942718506e-01 2.412488013505935669e-01 4.337447881698608398e-01
-1.483270674943923950e-01 2.630773186683654785e-01 4.242838546633720398e-02 4.207943379878997803e-01 3.902841210365295410e-01 3.840065002441406250e-01 5.268701314926147461e-01 3.905722796916961670e-01
-8.626322448253631592e-02 -2.202891260385513306e-01 1.763071715831756592e-01 1.133746355772018433e-01 1.854073256254196167e-01 1.556075811386108398e-01 8.589143753051757812e-01 3.221335113048553467e-01
4.831106066703796387e-01 -4.167937636375427246e-01 2.180057466030120850e-01 2.626539468765258789e-01 -8.524398505687713623e-02 1.813073754310607910e-01 4.825714826583862305e-01 4.509539306163787842e-01
2.813821434974670410e-01 -1.648000925779342651e-01 7.081856727600097656e-01 1.337964534759521484e-01 -2.169082164764404297e-01 2.474602758884429932e-01 3.526864647865295410e-01 3.762486875057220459e-01
2.258615046739578247e-01 -3.073551058769226074e-01 3.861352503299713135e-01 3.177324533462524414e-01 -9.946609288454055786e-02 3.516350314021110535e-02 5.261102318763732910e-01 5.626216530799865723e-01
9.397549927234649658e-02 -1.126769930124282837e-01 4.940678179264068604e-01 -2.384080886840820312e-01 6.377453804016113281e-01 4.785766601562500000e-01 -1.268316656351089478e-01 1.602809280157089233e-01
9.999357163906097412e-02 -1.474949717521667480e-01 9.000035524368286133e-01 -1.957882642745971680e-01 2.854243218898773193e-01 1.745276153087615967e-01 -3.257236629724502563e-02 8.318071812391281128e-02
4.389959275722503662e-01 -5.520172119140625000e-01 2.735989689826965332e-01 4.297301173210144043e-01 1.461299657821655273e-01 -1.027186736464500427e-01 3.822368681430816650e-01 2.550000250339508057e-01
1.044362857937812805e-01 -6.027528271079063416e-02 1.983053237199783325e-01 -3.642690181732177734e-02 6.246092319488525391e-01 6.964614987373352051e-01 -1.269138008356094360e-01 2.313129752874374390e-01
4.203548431396484375e-01 1.558491289615631104e-01 9.928575158119201660e-02 1.301544904708862305e-02 7.924977689981460571e-03 4.937357604503631592e-01 -1.606587171554565430e-01 7.206501960754394531e-01
-1.041817944496870041e-02 3.288494646549224854e-01 -1.090897098183631897e-01 -3.963490203022956848e-02 2.248176038265228271e-01 1.678563654422760010e-01 3.880827724933624268e-01 8.055750727653503418e-01
4.966374114155769348e-02 3.767548501491546631e-01 2.583065330982208252e-01 -2.433852851390838623e-02 -7.646443694829940796e-02 1.581897139549255371e-01 7.099917531013488770e-01 5.033046007156372070e-01
4.082676172256469727e-01 3.371942341327667236e-01 1.226886361837387085e-01 -3.148710727691650391e-01 3.490622937679290771e-01 6.478014588356018066e-01 1.847212910652160645e-01 1.726504862308502197e-01
8.771172165870666504e-02 -5.203694105148315430e-02 8.272656202316284180e-01 7.610993087291717529e-02 4.422926008701324463e-01 2.805391550064086914e-01 -1.582062095403671265e-01 -9.145611897110939026e-03
3.976314067840576172e-01 1.738750785589218140e-01 3.409079909324645996e-01 -5.417850613594055176e-01 1.396254748106002808e-01 -1.190267801284790039e-01 5.125287175178527832e-01 3.248987495899200439e-01
6.607623305171728134e-03 -1.251691132783889771e-01 1.098624989390373230e-01 2.681489586830139160e-01 2.511374354362487793e-01 -4.759776405990123749e-03 5.011510476469993591e-02 9.136253595352172852e-01
6.555681675672531128e-02 4.808402061462402344e-02 7.517936229705810547e-01 1.963619291782379150e-01 -2.419453561305999756e-01 -1.532316058874130249e-01 2.156024724245071411e-01 5.110152959823608398e-01
1.588181778788566589e-02 3.520449697971343994e-01 3.174697756767272949e-01 1.267943680286407471e-01 7.622214406728744507e-02 -3.105185329914093018e-01 4.906902313232421875e-01 6.449338793754577637e-01
2.367624267935752869e-02 -7.178056985139846802e-02 7.264303565025329590e-01 4.420394450426101685e-02 1.872681081295013428e-01 5.746413469314575195e-01 -1.134704351425170898e-01 2.940652370452880859e-01
4.574026763439178467e-01 4.356146156787872314e-01 -4.090360179543495178e-02 1.581049859523773193e-01 2.082546204328536987e-01 -1.545087695121765137e-01 4.533598721027374268e-01 5.491576790809631348e-01
4.762341678142547607e-01 -2.157087624073028564e-01 3.618009686470031738e-01 5.485212802886962891e-01 -7.429089397192001343e-02 1.405996531248092651e-01 2.671789824962615967e-01 4.452225863933563232e-01
2.534847557544708252e-01 2.148196101188659668e-01 -1.139770075678825378e-01 1.512700915336608887e-01 1.404908299446105957e-01 1.571635305881500244e-01 7.884802818298339844e-01 4.331111907958984375e-01
-1.593929678201675415e-01 -4.196286797523498535e-01 2.577452957630157471e-01 1.638823598623275757e-01 1.057762429118156433e-01 3.843764066696166992e-01 3.652922511100769043e-01 6.425289511680603027e-01
4.651617705821990967e-01 -4.703917205333709717e-01 2.669404149055480957e-01 1.972438991069793701e-01 3.347744420170783997e-02 2.494485378265380859e-01 5.859349370002746582e-01 2.133751660585403442e-01
-6.278151273727416992e-02 -1.416874825954437256e-01 3.068877458572387695e-01 6.300415992736816406e-01 1.461740136146545410e-01 6.008263304829597473e-02 5.735254883766174316e-01 3.618595302104949951e-01
1.745349019765853882e-01 -3.257167637348175049e-01 5.649488419294357300e-02 -2.708798460662364960e-02 6.605158746242523193e-02 7.230334728956222534e-02 7.517560720443725586e-01 5.336599946022033691e-01
1.342730224132537842e-01 5.808148980140686035e-01 3.017573356628417969e-01 -1.491966545581817627e-01 8.999478816986083984e-02 -4.248194023966789246e-02 4.894785583019256592e-01 5.308623909950256348e-01
4.383625928312540054e-03 2.302771359682083130e-01 4.604585170745849609e-01 5.018602013587951660e-01 -5.085477232933044434e-02 1.008041799068450928e-01 2.004457563161849976e-01 6.558515429496765137e-01
1.886522620916366577e-01 7.048141956329345703e-01 -8.503605611622333527e-03 5.450144410133361816e-02 5.121694803237915039e-01 7.517350465059280396e-02 4.033283889293670654e-01 1.842878162860870361e-01
9.229069948196411133e-02 2.187453955411911011e-01 2.645765542984008789e-01 -4.942694902420043945e-01 9.236593730747699738e-03 1.718806326389312744e-01 2.727664709091186523e-01 7.247757911682128906e-01
3.798569142818450928e-01 2.347473651170730591e-01 2.209663242101669312e-01 -2.480703592300415039e-01 2.956496365368366241e-02 -1.800411045551300049e-01 7.051295042037963867e-01 3.996757864952087402e-01
1.492105573415756226e-01 4.040075093507766724e-02 8.129833340644836426e-01 -6.717795878648757935e-02 5.163832306861877441e-01 -1.264084428548812866e-01 -1.624523252248764038e-01 4.034389182925224304e-02
3.670370280742645264e-01 6.136291101574897766e-02 4.313896298408508301e-01 -6.415847539901733398e-01 7.707837969064712524e-02 7.960669696331024170e-02 3.606197834014892578e-01 3.485189378261566162e-01
7.219153642654418945e-01 -2.577931284904479980e-01 1.053328514099121094e-01 1.026505455374717712e-01 1.344694048166275024e-01 -3.520202934741973877e-01 2.295673191547393799e-01 4.427722692489624023e-01
-1.039059087634086609e-01 -1.569288372993469238e-01 6.210767626762390137e-01 1.327358931303024292e-01 4.600529372692108154e-01 5.068317055702209473e-01 -1.737797260284423828e-01 2.499904632568359375e-01
1.624946668744087219e-02 1.172179542481899261e-02 4.747210741043090820e-01 1.408731937408447266e-01 5.610216259956359863e-01 6.614921092987060547e-01 -3.131558746099472046e-02 3.309892490506172180e-02
-9.871505200862884521e-02 -5.158290863037109375e-01 4.365654587745666504e-01 8.984761685132980347e-02 3.464523330330848694e-02 1.784750819206237793e-01 5.064380764961242676e-01 4.857783913612365723e-01
6.425986886024475098e-01 -3.817329406738281250e-01 8.324755728244781494e-02 4.851144179701805115e-02 2.389471232891082764e-01 -2.547928690910339355e-01 1.098501607775688171e-01 5.458765029907226562e-01
7.687949389219284058e-02 4.535745978355407715e-01 8.594609797000885010e-02 4.966868832707405090e-02 3.480181992053985596e-01 6.577255129814147949e-01 4.688615202903747559e-01 7.039304077625274658e-02
8.972579240798950195e-02 2.349550276994705200e-01 3.195054233074188232e-01 6.526346206665039062e-01 3.360668420791625977e-01 -2.231004983186721802e-01 3.312040120363235474e-02 4.948920309543609619e-01
-7.243195548653602600e-03 2.104130685329437256e-01 1.897331476211547852e-01 3.326124250888824463e-01 1.392505913972854614e-01 4.420262575149536133e-01 1.356046460568904877e-02 7.707673311233520508e-01
7.987692952156066895e-02 -1.319359391927719116e-01 7.568992376327514648e-01 6.486032903194427490e-02 4.107035100460052490e-01 -4.501986503601074219e-01 1.507388055324554443e-01 7.092967629432678223e-02
2.431030571460723877e-01 6.929134251549839973e-04 4.184647798538208008e-01 -9.920510649681091309e-02 5.446263551712036133e-01 6.677840948104858398e-01 -9.804922342300415039e-02 6.147101521492004395e-02
4.500568807125091553e-01 2.435302436351776123e-01 3.148105144500732422e-01 4.187085032463073730e-01 1.286395043134689331e-01 -2.377184778451919556e-01 -6.495063751935958862e-02 6.216451525688171387e-01
-1.482942700386047363e-01 -2.649904489517211914e-01 2.310691475868225098e-01 3.528315424919128418e-01 1.693599671125411987e-01 1.756305247545242310e-01 8.154327049851417542e-03 8.187249302864074707e-01
3.088736534118652344e-01 4.857470840215682983e-02 6.441560387611389160e-01 -1.330084502696990967e-01 4.510286152362823486e-01 1.243029758334159851e-01 3.813378810882568359e-01 -3.245190680027008057e-01
-1.147295758128166199e-01 1.631118506193161011e-01 1.167953461408615112e-01 3.801897168159484863e-01 5.672741532325744629e-01 8.104903995990753174e-02 6.874468922615051270e-01 -3.307825699448585510e-02
1.411037594079971313e-01 -1.386700272560119629e-01 2.021729350090026855e-01 2.947197556495666504e-01 3.554008528590202332e-02 5.709678530693054199e-01 -1.759405136108398438e-01 6.891329884529113770e-01
8.773902058601379395e-02 1.022166609764099121e-01 7.864006757736206055e-01 5.773756653070449829e-02 -2.146334201097488403e-01 -1.609612554311752319e-01 2.454247921705245972e-01 4.773727655410766602e-01
-1.142608672380447388e-01 1.329227983951568604e-01 7.152950167655944824e-01 1.788234859704971313e-01 -1.671474725008010864e-01 -3.513924404978752136e-02 2.969523668289184570e-01 5.552454590797424316e-01
4.522300139069557190e-02 3.483234047889709473e-01 1.312119364738464355e-01 -4.454030096530914307e-01 9.760323166847229004e-02 2.417365610599517822e-01 5.518366098403930664e-01 5.371578335762023926e-01
-2.726461887359619141e-01 6.896090507507324219e-02 2.069402337074279785e-01 3.635807633399963379e-01 3.498787879943847656e-01 1.738041341304779053e-01 1.029463708400726318e-01 7.633297443389892578e-01
6.937423348426818848e-01 -1.444967389106750488e-01 3.296996280550956726e-02 -2.114043235778808594e-01 1.630287021398544312e-01 -2.480257302522659302e-01 2.520892918109893799e-01 5.481050610542297363e-01
3.147048354148864746e-01 -1.825194805860519409e-01 2.420531511306762695e-01 -2.666859924793243408e-01 7.563163042068481445e-01 3.134647011756896973e-01 -1.483526229858398438e-01 2.136664688587188721e-01
1.102416440844535828e-01 6.541065126657485962e-02 6.048979759216308594e-01 3.316150307655334473e-01 4.981609880924224854e-01 4.939858913421630859e-01 -1.081272661685943604e-01 -6.180731952190399170e-02
1.874956674873828888e-02 2.134885340929031372e-01 2.232016324996948242e-01 3.766487538814544678e-01 4.677388072013854980e-02 -1.785779893398284912e-01 6.107315421104431152e-01 5.960848927497863770e-01
-1.522972285747528076e-01 8.723796904087066650e-02 5.908048152923583984e-01 5.016444995999336243e-02 3.033115267753601074e-01 6.800782680511474609e-01 3.402697294950485229e-02 2.489295750856399536e-01
3.887549042701721191e-01 3.744958043098449707e-01 4.173520505428314209e-01 6.167321205139160156e-01 9.257015585899353027e-02 -2.634551525115966797e-01 1.628652065992355347e-01 2.226621210575103760e-01
-1.993491053581237793e-01 -2.933936119079589844e-01 5.769054293632507324e-01 1.601189225912094116e-01 -4.692151211202144623e-03 4.983224719762802124e-02 5.679200291633605957e-01 4.366735219955444336e-01
-1.698546111583709717e-01 -2.483049407601356506e-02 5.751505494117736816e-01 3.664388060569763184e-01 1.758132576942443848e-01 -1.445084214210510254e-01 6.471433043479919434e-01 1.867346912622451782e-01
-1.312206778675317764e-02 -1.383863985538482666e-01 2.316777221858501434e-02 2.311494201421737671e-01 2.880729138851165771e-01 3.574540093541145325e-02 1.632850319147109985e-01 9.032078981399536133e-01
2.347122132778167725e-01 -2.968704700469970703e-01 1.280002593994140625e-01 -1.806048899888992310e-01 1.282162964344024658e-01 -4.734817892313003540e-02 8.379597663879394531e-01 2.948189377784729004e-01
-9.904005378484725952e-02 2.467084676027297974e-02 3.472685515880584717e-01 4.320047497749328613e-01 1.267530769109725952e-01 1.568481624126434326e-01 4.033655822277069092e-01 6.920891404151916504e-01
2.918894886970520020e-01 -6.881738454103469849e-02 7.153853178024291992e-01 -2.256199121475219727e-01 2.534795403480529785e-01 -3.482206761837005615e-01 3.988901376724243164e-01 5.254942551255226135e-02
-7.896341383457183838e-02 8.730712532997131348e-02 7.280712723731994629e-01 1.282667815685272217e-01 -1.756175607442855835e-01 -1.223910376429557800e-01 2.806809246540069580e-01 5.612479448318481445e-01
-2.898107767105102539e-01 -1.384023874998092651e-01 5.617217421531677246e-01 2.738326489925384521e-01 2.730117738246917725e-01 -2.387261837720870972e-01 4.746794104576110840e-01 3.866428732872009277e-01
2.840248942375183105e-01 2.959424853324890137e-01 2.936505973339080811e-01 -5.297110080718994141e-01 1.481769382953643799e-01 4.804583489894866943e-01 3.139673471450805664e-01 3.369742035865783691e-01
3.810521066188812256e-01 4.952785074710845947e-01 2.590509355068206787e-01 -4.507890343666076660e-02 -1.058355644345283508e-01 -4.024422168731689453e-02 4.509973824024200439e-01 5.693327188491821289e-01
5.092700943350791931e-02 4.489849135279655457e-02 8.379487395286560059e-01 1.526785641908645630e-01 4.099141657352447510e-01 2.748285531997680664e-01 -1.558804214000701904e-01 -4.541704431176185608e-02
-1.130959168076515198e-01 -3.949646353721618652e-01 2.106599658727645874e-01 -2.922316826879978180e-02 2.404716014862060547e-01 -1.890044808387756348e-01 5.749276876449584961e-01 6.015724539756774902e-01
-6.998922675848007202e-02 4.826551973819732666e-01 4.612306654453277588e-01 2.342576682567596436e-01 4.616135358810424805e-02 4.826884269714355469e-01 4.312212765216827393e-01 2.710432708263397217e-01
-1.065261885523796082e-01 -3.163180351257324219e-01 8.082067221403121948e-02 1.153650414198637009e-02 3.174042999744415283e-01 9.670591354370117188e-02 6.206734105944633484e-02 8.763447999954223633e-01
3.814605176448822021e-01 2.956122159957885742e-01 2.614732980728149414e-01 -1.744998097419738770e-01 -2.003431469202041626e-01 1.593247801065444946e-02 5.701383948326110840e-01 5.503033995628356934e-01
4.273459613323211670e-01 3.392617702484130859e-01 3.253398239612579346e-01 -5.056910514831542969e-01 4.751736298203468323e-02 3.829086422920227051e-01 2.924435138702392578e-01 3.260479867458343506e-01
-2.618669867515563965e-01 1.952339708805084229e-01 4.166455566883087158e-02 -1.302606333047151566e-02 4.146811366081237793e-01 -1.281015276908874512e-01 3.077280521392822266e-01 7.799594998359680176e-01
-2.101232856512069702e-01 -5.653984472155570984e-02 2.897826135158538818e-01 2.007687389850616455e-01 1.929495185613632202e-01 1.415388435125350952e-01 3.082584738731384277e-01 8.222429752349853516e-01
4.611013531684875488e-01 -1.930522322654724121e-01 7.218289375305175781e-01 -1.713814735412597656e-01 1.616560965776443481e-01 -2.377108484506607056e-01 3.402822017669677734e-01 3.573065623641014099e-02
6.011635065078735352e-01 -1.916054934263229370e-01 4.947301447391510010e-01 -2.135974019765853882e-01 1.050354316830635071e-01 -1.611594557762145996e-01 5.237680077552795410e-01 1.305375434458255768e-02
5.086725950241088867e-01 1.963184922933578491e-01 1.292334347963333130e-01 -2.923553586006164551e-01 1.159874126315116882e-01 6.072014570236206055e-01 1.881161630153656006e-01 4.277896583080291748e-01
3.347184062004089355e-01 -7.004205137491226196e-02 3.320399224758148193e-01 3.074483573436737061e-01 -1.545350551605224609e-01 4.100739657878875732e-01 -1.686874479055404663e-01 6.765984296798706055e-01
4.085450768470764160e-01 3.190118074417114258e-01 2.047837376594543457e-01 -4.841609299182891846e-01 1.505160033702850342e-01 4.891010522842407227e-01 2.115663439035415649e-01 3.851481378078460693e-01
4.637075364589691162e-01 5.306311845779418945e-01 1.488220989704132080e-01 1.355609744787216187e-01 3.891644179821014404e-01 -2.413007020950317383e-01 5.030629038810729980e-01 -1.156567968428134918e-02
-2.556805312633514404e-01 4.730468690395355225e-01 9.071324020624160767e-03 8.845292031764984131e-02 5.944523215293884277e-01 4.534763991832733154e-01 1.902559250593185425e-01 3.282316625118255615e-01
6.457627415657043457e-01 -1.370805650949478149e-01 4.117119014263153076e-01 -5.220564603805541992e-01 2.167295813560485840e-01 -8.795730024576187134e-02 1.389718204736709595e-01 2.193824946880340576e-01
-1.212226003408432007e-01 -2.450866252183914185e-01 5.333606004714965820e-01 2.290175855159759521e-01 -4.101430252194404602e-02 1.862513124942779541e-01 4.986358284950256348e-01 5.507318973541259766e-01
6.462305188179016113e-01 -8.473132550716400146e-02 4.010753035545349121e-01 1.639020591974258423e-01 -1.004417613148689270e-01 1.244227811694145203e-01 4.542654156684875488e-01 3.944045007228851318e-01
7.954884767532348633e-01 -2.361740022897720337e-01 9.250020980834960938e-02 1.473086029291152954e-01 1.189154237508773804e-01 1.235916763544082642e-01 4.402153491973876953e-01 2.407457828521728516e-01
6.404080986976623535e-01 1.853421926498413086e-01 3.006714582443237305e-01 1.707175970077514648e-01 2.288461625576019287e-01 3.405830562114715576e-01 4.111503064632415771e-01 -3.139518201351165771e-01
5.369697213172912598e-01 5.118795037269592285e-01 2.157473191618919373e-02 3.660200238227844238e-01 1.841685026884078979e-01 1.394369155168533325e-01 2.129126191139221191e-01 4.653108417987823486e-01
3.830361366271972656e-02 -1.635155081748962402e-01 7.680220603942871094e-01 3.058213926851749420e-02 3.902429640293121338e-01 -3.611218333244323730e-01 3.134670257568359375e-01 -6.502629257738590240e-03
5.292631983757019043e-01 3.386073708534240723e-01 4.855089187622070312e-01 -2.322123944759368896e-02 -2.732660621404647827e-02 3.724563419818878174e-01 4.644237160682678223e-01 -1.175058782100677490e-01
3.591838479042053223e-01 2.613138854503631592e-01 5.542410016059875488e-01 -3.421149402856826782e-02 2.225833982229232788e-01 6.612690687179565430e-01 6.858126819133758545e-02 -5.315078049898147583e-02
5.321308374404907227e-01 -1.106732636690139771e-01 9.651731699705123901e-02 -4.173587858676910400e-01 1.526588797569274902e-01 4.123333394527435303e-01 -8.567436598241329193e-03 5.724397301673889160e-01
-1.344457715749740601e-01 -9.366308897733688354e-02 4.831795692443847656e-01 1.594616770744323730e-01 1.813213974237442017e-01 -1.739452928304672241e-01 7.055248618125915527e-01 3.916136026382446289e-01
8.257192373275756836e-02 -2.990831620991230011e-02 6.590386629104614258e-01 6.675045937299728394e-02 -1.534743160009384155e-01 -1.536817252635955811e-01 5.830398797988891602e-01 4.079114198684692383e-01
2.578854262828826904e-01 -4.072912037372589111e-01 3.197562396526336670e-01 2.698889076709747314e-01 2.433930756524205208e-03 5.017319917678833008e-01 3.909224271774291992e-01 4.335479438304901123e-01
-8.875910937786102295e-02 4.226617515087127686e-01 4.168371558189392090e-01 3.215438723564147949e-01 2.070310562849044800e-01 2.070024423301219940e-02 6.952869296073913574e-01 9.808652848005294800e-02
4.644153416156768799e-01 -4.198245108127593994e-01 8.553826063871383667e-02 1.759995520114898682e-01 2.364218235015869141e-01 -2.882017493247985840e-01 5.661252737045288086e-01 3.321442306041717529e-01
9.796635061502456665e-02 -1.289619058370590210e-01 6.740191578865051270e-01 3.119316995143890381e-01 3.954353556036949158e-02 5.663815140724182129e-01 -1.198760867118835449e-01 2.923118770122528076e-01
2.595826089382171631e-01 6.322472095489501953e-01 1.785694360733032227e-01 3.659080341458320618e-02 5.118316411972045898e-01 -4.583976417779922485e-02 4.844156503677368164e-01 -3.037954680621623993e-02
2.686490714550018311e-01 -4.822293221950531006e-01 5.160729885101318359e-01 1.963448226451873779e-01 -1.600160151720046997e-01 2.567806541919708252e-01 3.039508461952209473e-01 4.543926417827606201e-01
-1.257221102714538574e-01 1.223005354404449463e-01 3.738786280155181885e-01 4.752691686153411865e-01 9.926477819681167603e-02 -1.876435987651348114e-02 7.057970166206359863e-01 3.085699677467346191e-01
3.749064207077026367e-01 5.092767477035522461e-01 9.273406118154525757e-02 -1.739314943552017212e-01 1.599372774362564087e-01 -2.488524764776229858e-01 5.726535320281982422e-01 3.818258643150329590e-01
9.870299696922302246e-02 3.490987718105316162e-01 -6.611482799053192139e-02 -2.597104012966156006e-01 1.409791558980941772e-01 3.323805630207061768e-01 5.925110578536987305e-01 5.613784790039062500e-01
3.154750466346740723e-01 6.083813905715942383e-01 4.197636619210243225e-02 3.548159897327423096e-01 4.609267711639404297e-01 -3.084101341664791107e-02 4.227582812309265137e-01 1.027716323733329773e-01
1.193795800209045410e-01 4.148070216178894043e-01 7.622035592794418335e-02 -2.442832738161087036e-01 3.083626329898834229e-01 5.880929827690124512e-01 3.309186995029449463e-01 4.446930587291717529e-01
3.606923818588256836e-01 1.283925622701644897e-01 4.688482284545898438e-01 2.216746099293231964e-03 6.953693032264709473e-01 2.590276002883911133e-01 2.320639491081237793e-01 -1.706029176712036133e-01
1.688674688339233398e-01 2.685506641864776611e-01 6.373892724514007568e-02 -3.970308601856231689e-01 4.554020985960960388e-02 4.372919797897338867e-01 3.467653989791870117e-01 6.512478590011596680e-01
3.490089476108551025e-01 2.863768935203552246e-01 5.916491523385047913e-02 -3.467102646827697754e-01 2.788025438785552979e-01 6.877266168594360352e-01 2.618765234947204590e-01 2.306395620107650757e-01
1.891139745712280273e-01 -2.131073623895645142e-01 7.761129140853881836e-01 -1.808764040470123291e-01 4.492919743061065674e-01 2.358120679855346680e-01 -1.331152915954589844e-01 9.253885596990585327e-02
5.555405020713806152e-01 6.831748783588409424e-02 6.720488071441650391e-01 -9.139256179332733154e-02 7.359573990106582642e-02 3.453391790390014648e-01 2.748151719570159912e-01 -1.628085374832153320e-01
4.350441396236419678e-01 -3.120055198669433594e-01 5.590483546257019043e-01 2.020706236362457275e-01 -1.689856052398681641e-01 1.972868591547012329e-01 3.910062611103057861e-01 3.737078309059143066e-01
4.977623820304870605e-01 3.699310123920440674e-01 -5.785714462399482727e-02 3.057122230529785156e-01 3.727704882621765137e-01 -2.091854512691497803e-01 2.830839157104492188e-01 5.056908726692199707e-01
-4.887548089027404785e-02 1.368429511785507202e-01 2.578466832637786865e-01 4.600912332534790039e-01 1.410279273986816406e-01 -8.516821265220642090e-02 6.214133501052856445e-01 5.361150503158569336e-01
1.365385353565216064e-01 1.678366363048553467e-01 2.651743590831756592e-01 -3.182882070541381836e-01 1.691620647907257080e-01 4.296871423721313477e-01 4.223362728953361511e-02 7.526839971542358398e-01
5.560595989227294922e-01 -2.297723144292831421e-01 4.460375607013702393e-01 2.702026665210723877e-01 -1.242824941873550415e-01 2.561207413673400879e-01 -2.001805007457733154e-01 4.949012696743011475e-01
3.415073156356811523e-01 -3.159570915158838034e-04 4.164065420627593994e-01 1.386020332574844360e-01 -2.693668939173221588e-02 6.520349979400634766e-01 5.083788633346557617e-01 8.027231693267822266e-02
-2.579432427883148193e-01 1.214027106761932373e-01 3.162831068038940430e-01 1.723714917898178101e-01 2.823301255702972412e-01 -1.408273577690124512e-01 6.305915117263793945e-01 5.401770472526550293e-01
-6.178984045982360840e-02 4.585567712783813477e-01 1.897209584712982178e-01 2.980015277862548828e-01 3.952149748802185059e-01 1.716674268245697021e-01 6.891118884086608887e-01 2.385512739419937134e-02
2.013630270957946777e-01 -3.572354316711425781e-01 3.739678561687469482e-01 6.497262716293334961e-01 1.449849903583526611e-01 1.178228855133056641e-02 4.472875297069549561e-01 2.204853445291519165e-01
2.417276203632354736e-01 2.691527903079986572e-01 -6.980977207422256470e-02 4.025296270847320557e-01 5.231202840805053711e-01 2.841567695140838623e-01 -1.165708303451538086e-01 5.781282782554626465e-01
-7.023274153470993042e-02 6.002751588821411133e-01 4.340685904026031494e-01 4.494424909353256226e-02 4.136608242988586426e-01 -3.480301424860954285e-02 4.466171562671661377e-01 2.692734897136688232e-01
4.213265478610992432e-01 2.812830805778503418e-01 4.768842756748199463e-01 -1.939359158277511597e-01 -1.743543148040771484e-01 -5.537793412804603577e-02 5.901633501052856445e-01 3.107655048370361328e-01
-3.346395865082740784e-02 3.100312352180480957e-01 2.749718129634857178e-01 1.271295100450515747e-01 1.806081980466842651e-01 3.055793941020965576e-01 -1.923773065209388733e-02 8.274183869361877441e-01
-5.314368009567260742e-02 -2.920024394989013672e-01 4.591608643531799316e-01 3.630792796611785889e-01 -6.382091902196407318e-03 1.028395667672157288e-01 6.156466007232666016e-01 4.238133728504180908e-01
6.094473600387573242e-02 2.426894903182983398e-01 6.027897819876670837e-02 1.893082559108734131e-01 7.767347246408462524e-02 1.459931433200836182e-01 2.871120870113372803e-01 8.877701759338378906e-01
3.193727731704711914e-01 -1.686975806951522827e-01 5.062124729156494141e-01 3.035992681980133057e-01 2.568547986447811127e-02 -3.577449023723602295e-01 5.952900648117065430e-01 1.952106356620788574e-01
4.360211789608001709e-01 1.325722038745880127e-01 -4.221126437187194824e-02 4.209702312946319580e-01 2.918936014175415039e-01 -2.998635172843933105e-01 3.124131262302398682e-01 5.836014151573181152e-01
3.421754240989685059e-01 2.981528341770172119e-01 6.965813040733337402e-01 -1.082421764731407166e-01 2.605760656297206879e-02 2.815388739109039307e-01 4.460053145885467529e-01 -1.349635869264602661e-01
1.506409049034118652e-01 -4.871223270893096924e-01 5.876888036727905273e-01 2.094656825065612793e-01 6.860782206058502197e-02 1.250420957803726196e-01 5.675165057182312012e-01 9.136609733104705811e-02
1.914167851209640503e-01 1.265572160482406616e-01 -1.186835467815399170e-01 2.184294462203979492e-01 1.212902590632438660e-01 2.746685445308685303e-01 2.156536579132080078e-01 8.653814792633056641e-01
1.501526087522506714e-01 5.750626921653747559e-01 1.565743386745452881e-01 9.568094462156295776e-02 1.940769404172897339e-01 -4.660138860344886780e-02 6.798323392868041992e-01 3.332823812961578369e-01
5.007889866828918457e-01 -3.157525062561035156e-01 1.261648535728454590e-01 -1.264049410820007324e-01 3.601646423339843750e-02 -1.683015562593936920e-02 7.304738759994506836e-01 2.871276736259460449e-01
1.196070685982704163e-01 -3.331580758094787598e-02 5.330842137336730957e-01 1.599705368280410767e-01 5.069227218627929688e-01 5.668401122093200684e-01 -2.247355729341506958e-01 2.145471870899200439e-01
-7.862307131290435791e-02 -1.267311573028564453e-01 5.343816280364990234e-01 2.721538543701171875e-01 2.007725834846496582e-01 -3.717738091945648193e-01 5.779622197151184082e-01 3.249005377292633057e-01
3.005839884281158447e-01 6.531326770782470703e-01 7.321700453758239746e-02 2.400860786437988281e-01 4.586196243762969971e-01 -9.510733187198638916e-02 1.953581571578979492e-01 4.031411409378051758e-01
3.341975212097167969e-01 1.600545831024646759e-02 1.465992927551269531e-01 4.372663423418998718e-02 4.524611309170722961e-02 6.599109768867492676e-01 -4.397267941385507584e-03 6.535315513610839844e-01
2.439471185207366943e-01 -3.039586842060089111e-01 4.621039927005767822e-01 1.951347291469573975e-01 1.954447925090789795e-01 -3.184873163700103760e-01 4.843655526638031006e-01 4.714218676090240479e-01
1.166782528162002563e-01 2.684493921697139740e-02 2.895021438598632812e-01 1.701899468898773193e-01 -1.092041805386543274e-01 4.427780210971832275e-01 -1.136818379163742065e-01 8.074576854705810547e-01
3.219704926013946533e-01 -3.507358133792877197e-01 2.423519939184188843e-01 -2.778142690658569336e-01 1.451327949762344360e-01 5.379346385598182678e-02 7.365083098411560059e-01 2.664630711078643799e-01
8.012129664421081543e-01 3.119627535343170166e-01 2.345350682735443115e-01 3.488336876034736633e-02 3.595530986785888672e-01 1.371194273233413696e-01 -8.007031679153442383e-02 2.236562073230743408e-01
6.923702359199523926e-01 -5.385795608162879944e-02 1.564304828643798828e-01 4.243287257850170135e-03 1.975252181291580200e-01 -2.418757528066635132e-01 6.283651590347290039e-01 -2.952188439667224884e-02
-5.666925106197595596e-03 2.122587561607360840e-01 2.104018777608871460e-01 5.166807174682617188e-01 1.562572419643402100e-01 1.699612885713577271e-01 7.027226090431213379e-01 3.107475936412811279e-01
1.016834750771522522e-01 3.880868852138519287e-01 1.015263050794601440e-02 -2.681075930595397949e-01 6.087589263916015625e-01 5.840857625007629395e-01 1.380810737609863281e-01 1.904060393571853638e-01
2.716936767101287842e-01 1.967861950397491455e-01 -3.952632099390029907e-02 -4.776283800601959229e-01 4.486714601516723633e-01 3.349429965019226074e-01 7.753473520278930664e-02 5.816029310226440430e-01
2.959289848804473877e-01 1.903951168060302734e-01 2.303131520748138428e-01 3.400324881076812744e-01 1.239591464400291443e-01 -2.940400540828704834e-01 2.314838320016860962e-01 7.430339455604553223e-01
2.999217510223388672e-01 -5.379900708794593811e-02 3.154365718364715576e-01 -2.121092975139617920e-01 8.159922957420349121e-01 -2.603573799133300781e-01 1.635494679212570190e-01 4.779209196567535400e-02
6.610156893730163574e-01 -3.270036578178405762e-01 7.998541742563247681e-02 2.404632419347763062e-01 1.704051345586776733e-01 -2.812766730785369873e-01 4.030927121639251709e-01 3.482360839843750000e-01
3.743356764316558838e-01 2.936203777790069580e-01 1.874030679464340210e-01 -4.379200041294097900e-01 1.834465116262435913e-01 6.298481225967407227e-01 1.970170587301254272e-01 2.785480916500091553e-01
1.172888725996017456e-01 -9.859169274568557739e-02 4.261879920959472656e-01 -3.110418915748596191e-01 6.288252472877502441e-01 4.185500741004943848e-01 -1.512306928634643555e-01 3.235181272029876709e-01
6.681101322174072266e-01 -6.872293353080749512e-02 3.133410811424255371e-01 -7.342036068439483643e-02 -5.492785573005676270e-02 -1.143025085330009460e-01 6.265909671783447266e-01 1.914015412330627441e-01
6.425942778587341309e-01 -1.726155728101730347e-01 1.920670568943023682e-01 -1.647963225841522217e-01 -4.073256626725196838e-02 -1.138406768441200256e-01 2.759745717048645020e-01 6.343879103660583496e-01
2.853391170501708984e-01 2.137295305728912354e-01 1.243141591548919678e-01 -4.544492959976196289e-01 1.180144101381301880e-01 4.233483970165252686e-01 4.763816595077514648e-01 4.804502427577972412e-01
4.009324312210083008e-01 -4.400821328163146973e-01 7.336227893829345703e-01 1.590865105390548706e-01 2.471556067466735840e-01 -8.599077165126800537e-02 -3.156665246933698654e-03 1.165328845381736755e-01
1.756145954132080078e-01 -4.454858005046844482e-01 1.876013278961181641e-01 2.391607314348220825e-02 1.668449193239212036e-01 4.778130725026130676e-02 7.552846074104309082e-01 3.665522634983062744e-01
7.093008160591125488e-01 3.930557668209075928e-01 1.802220642566680908e-01 -7.335382699966430664e-02 1.160668060183525085e-01 1.282751411199569702e-01 5.185902714729309082e-01 7.534589618444442749e-02
3.758167326450347900e-01 -3.599506914615631104e-01 5.786216259002685547e-01 2.952865064144134521e-01 -2.240902781486511230e-01 1.700689643621444702e-01 3.559468984603881836e-01 3.183737397193908691e-01
5.116121172904968262e-01 -2.762268669903278351e-02 6.980835199356079102e-01 6.085094064474105835e-02 1.251272559165954590e-01 9.158098697662353516e-02 4.057206213474273682e-01 -2.404443770647048950e-01
-1.611316204071044922e-01 4.282196760177612305e-01 2.244108617305755615e-01 3.556680083274841309e-01 5.413942337036132812e-01 -3.046119026839733124e-02 3.809984028339385986e-02 5.641962885856628418e-01
5.198937654495239258e-01 1.567994058132171631e-01 -1.307672113180160522e-01 4.679549932479858398e-01 4.623082578182220459e-01 3.454524278640747070e-01 -7.981553673744201660e-02 3.600081503391265869e-01
2.186014503240585327e-02 -1.651991456747055054e-01 6.886279582977294922e-01 -1.390148699283599854e-01 5.564130544662475586e-01 -1.368439793586730957e-01 3.611328303813934326e-01 -1.412772536277770996e-01
1.514222472906112671e-01 -8.198194205760955811e-02 4.178636521100997925e-02 3.174803033471107483e-02 1.199686750769615173e-01 5.242363736033439636e-02 4.202410876750946045e-01 8.796890974044799805e-01
6.785002350807189941e-01 -3.319274261593818665e-02 -4.976870492100715637e-02 -2.852719724178314209e-01 3.711034357547760010e-01 3.732939362525939941e-01 3.762613981962203979e-02 4.197579920291900635e-01
-9.849803149700164795e-02 -1.882753223180770874e-01 4.402976632118225098e-01 3.824978470802307129e-01 2.086360193789005280e-02 2.409598678350448608e-01 8.582682907581329346e-02 7.408244013786315918e-01
2.695183753967285156e-01 3.598258197307586670e-01 2.135474532842636108e-01 -4.974463582038879395e-01 2.067109942436218262e-01 3.581389188766479492e-01 6.632772833108901978e-02 5.739664435386657715e-01
3.196273446083068848e-01 -1.602499783039093018e-01 3.471375629305839539e-02 2.661575376987457275e-01 4.432946816086769104e-02 1.611977219581604004e-01 3.243511319160461426e-01 8.166762590408325195e-01
2.422281652688980103e-01 -2.616443634033203125e-01 1.481809914112091064e-01 -6.374698877334594727e-02 2.001671791076660156e-01 -1.309448778629302979e-01 7.534714341163635254e-01 4.710772037506103516e-01
2.849994599819183350e-01 -4.184879958629608154e-01 4.951346516609191895e-01 3.312965929508209229e-01 1.442458927631378174e-01 2.923008203506469727e-01 7.202502340078353882e-02 5.265862345695495605e-01
9.127912670373916626e-02 -7.476019859313964844e-02 7.677124142646789551e-01 -3.160404860973358154e-01 2.699990272521972656e-01 2.195156067609786987e-01 4.189334809780120850e-01 -1.494020596146583557e-02
