# Supplementary material for: Where is your field going? A machine learning approach to study the relative motion of the domains of physics
Source: PLoS One. 2020 Jun 18;15(6):e0233997. doi: 10.1371/journal.pone.0233997 (PMC7302634; doi:10.1371/journal.pone.0233997)
Supplement: S19 Data — (ZIP) [file pone.0233997.s019.zip › 18/Pacs4Run_18_VS_500_embeddings1999-2003ED8.txt]

1.227096021175384521e-01 -1.746405959129333496e-01 4.501700401306152344e-01 5.631576776504516602e-01 -4.949190020561218262e-01 1.239941790699958801e-01 -4.087100028991699219e-01 -8.532436937093734741e-02
3.131859004497528076e-01 -2.565586864948272705e-01 -2.056882679462432861e-01 2.371928691864013672e-01 -7.174118161201477051e-01 3.533953726291656494e-01 5.083953961730003357e-02 -3.088229596614837646e-01
6.414510607719421387e-01 -4.074572324752807617e-01 1.616963148117065430e-01 1.967345476150512695e-01 -5.574452877044677734e-01 -1.430846899747848511e-01 -1.059997528791427612e-01 1.233478635549545288e-01
3.509894609451293945e-01 8.257203549146652222e-02 -1.949971318244934082e-01 5.344710946083068848e-01 -6.391776800155639648e-01 -5.222672224044799805e-02 1.646979600191116333e-01 3.284871876239776611e-01
1.768457442522048950e-01 -6.418543867766857147e-03 -3.168701950926333666e-04 -6.389310210943222046e-02 -2.942083775997161865e-01 6.131256818771362305e-01 -7.068516612052917480e-01 4.980983212590217590e-02
3.512128293514251709e-01 3.959835767745971680e-01 9.644046425819396973e-02 -1.626875847578048706e-01 -4.137367010116577148e-01 6.421546638011932373e-02 -6.658362746238708496e-01 2.558102309703826904e-01
3.019115626811981201e-01 6.757757067680358887e-02 -9.290910512208938599e-02 5.368330478668212891e-01 -5.536172389984130859e-01 3.903032839298248291e-01 3.133705258369445801e-01 -2.245687395334243774e-01
2.568411529064178467e-01 -1.596333533525466919e-01 7.766457647085189819e-02 -5.175211653113365173e-02 -2.436914294958114624e-01 5.124009251594543457e-01 -7.598412036895751953e-01 -2.325794287025928497e-02
7.184184789657592773e-01 1.946097314357757568e-01 -2.003611475229263306e-01 3.870316445827484131e-01 -2.146205008029937744e-01 3.268571794033050537e-01 -2.981591522693634033e-01 1.194463223218917847e-01
6.931159496307373047e-01 3.515732288360595703e-01 3.707548975944519043e-01 1.819409281015396118e-01 3.923322539776563644e-03 6.124947965145111084e-02 -4.091189205646514893e-01 2.329797595739364624e-01
5.970578193664550781e-01 -4.067235291004180908e-01 1.979618519544601440e-01 2.880054116249084473e-01 -3.961854875087738037e-01 -7.999346405267715454e-02 -3.058478534221649170e-01 -3.147335946559906006e-01
2.040610462427139282e-01 -2.280827462673187256e-01 -7.436463236808776855e-02 1.434679925441741943e-01 -4.141876995563507080e-01 1.875610351562500000e-01 -7.327925562858581543e-01 -3.694705069065093994e-01
5.067723393440246582e-01 -1.177919805049896240e-01 3.211690187454223633e-01 -1.367486896924674511e-03 -3.460159003734588623e-01 -7.897996157407760620e-02 -6.147352457046508789e-01 -3.497016429901123047e-01
9.425714612007141113e-03 3.895916938781738281e-01 3.229626715183258057e-01 1.833563596010208130e-01 -7.604167461395263672e-01 -1.369785964488983154e-01 -1.959224194288253784e-01 -2.735370695590972900e-01
3.170678913593292236e-01 -8.834949880838394165e-02 2.431499660015106201e-01 1.217572093009948730e-01 -5.133299231529235840e-01 -2.378654181957244873e-01 -5.695465207099914551e-01 -4.162271916866302490e-01
4.209978580474853516e-01 -3.125868737697601318e-01 8.239469677209854126e-02 3.572464734315872192e-02 -6.927363276481628418e-01 2.595258951187133789e-01 2.250876426696777344e-01 3.450845777988433838e-01
-2.605794072151184082e-01 2.153824716806411743e-01 1.321247667074203491e-01 2.905212044715881348e-01 -8.550938963890075684e-01 1.250034421682357788e-01 -1.262565553188323975e-01 -1.452482044696807861e-01
2.134280949831008911e-01 1.793389320373535156e-01 9.882711619138717651e-02 5.609213709831237793e-01 -5.024305731058120728e-02 1.056574136018753052e-01 -7.147115468978881836e-01 -2.708985805511474609e-01
4.226684868335723877e-01 -3.212855458259582520e-01 -1.492302715778350830e-01 6.894214153289794922e-01 -3.835786879062652588e-01 1.987526714801788330e-01 6.074104085564613342e-02 1.738697290420532227e-01
3.808667063713073730e-01 2.991489768028259277e-01 -2.553416788578033447e-01 -1.583348400890827179e-02 -5.561856627464294434e-01 4.471600353717803955e-01 -4.194177091121673584e-01 -1.216326802968978882e-01
-1.334247738122940063e-01 -6.943215150386095047e-03 3.706151992082595825e-02 1.962106674909591675e-01 -8.617891073226928711e-01 2.748847007751464844e-02 -3.233338892459869385e-01 -3.070773482322692871e-01
4.321021735668182373e-01 3.139764666557312012e-01 -1.566101908683776855e-01 4.343300461769104004e-01 -9.565869718790054321e-02 5.467334985733032227e-01 -4.259932041168212891e-01 -1.095395311713218689e-01
1.355383731424808502e-02 2.176920622587203979e-01 3.967572934925556183e-03 -8.879076689481735229e-02 -4.411118030548095703e-01 2.755498588085174561e-01 -6.840429902076721191e-01 4.539875388145446777e-01
6.862449049949645996e-01 8.965224842540919781e-04 -1.223097145557403564e-01 1.620998047292232513e-02 -4.412094950675964355e-01 3.110339045524597168e-01 -3.313879370689392090e-01 3.355871737003326416e-01
3.149326741695404053e-01 3.468970656394958496e-01 -1.416296362876892090e-01 3.021938502788543701e-01 -1.234625950455665588e-01 6.214358210563659668e-01 -5.023709535598754883e-01 1.236831620335578918e-01
5.510450601577758789e-01 2.064111232757568359e-01 3.994545713067054749e-02 1.153736263513565063e-01 -7.593598365783691406e-01 8.410353213548660278e-02 2.348025441169738770e-01 1.994538586586713791e-03
-6.489285081624984741e-02 -1.628453731536865234e-01 4.709097146987915039e-01 6.736603379249572754e-02 -7.910693883895874023e-01 -1.882910281419754028e-01 -2.342169433832168579e-01 1.639338731765747070e-01
3.207516372203826904e-01 -3.314547240734100342e-02 1.324724107980728149e-01 -1.329651325941085815e-01 -3.374604880809783936e-01 3.753798604011535645e-01 -6.984498500823974609e-01 -3.437574803829193115e-01
4.730716943740844727e-01 6.721074879169464111e-02 -2.997956573963165283e-01 1.611182689666748047e-01 -4.826669692993164062e-01 2.999743223190307617e-01 -5.752502679824829102e-01 4.454822093248367310e-02
6.320168972015380859e-01 -1.994858086109161377e-01 -1.131009608507156372e-01 -3.960491158068180084e-03 -5.287473201751708984e-01 2.709016799926757812e-01 -2.962106466293334961e-01 3.274911940097808838e-01
3.026794642210006714e-02 2.955236658453941345e-02 4.275361895561218262e-01 -1.905156821012496948e-01 -4.852053523063659668e-01 6.940670013427734375e-01 -1.673626527190208435e-02 2.483825087547302246e-01
4.335592091083526611e-01 2.788759768009185791e-01 -9.340750426054000854e-02 1.824511736631393433e-01 -7.322256565093994141e-01 1.075187101960182190e-01 6.619206070899963379e-02 -3.743597269058227539e-01
4.761337935924530029e-01 -1.554204821586608887e-01 9.497955441474914551e-02 5.298962071537971497e-02 -1.108140796422958374e-01 3.466907739639282227e-01 -7.450804710388183594e-01 2.229188382625579834e-01
-2.802042365074157715e-01 4.394332319498062134e-02 4.343434274196624756e-01 5.740608572959899902e-01 -6.155923604965209961e-01 -4.709087312221527100e-02 -7.582840323448181152e-02 -1.201370209455490112e-01
-1.983481198549270630e-01 -2.750974893569946289e-02 -2.499328181147575378e-02 1.890390068292617798e-01 -7.738876938819885254e-01 2.658913135528564453e-01 -3.185903429985046387e-01 -3.904363811016082764e-01
2.549619972705841064e-01 -4.202814772725105286e-02 -3.423155248165130615e-01 6.374192237854003906e-01 -1.805574893951416016e-01 3.593273460865020752e-01 -4.600875973701477051e-01 1.906489729881286621e-01
1.995450109243392944e-01 3.522795438766479492e-01 -2.409792542457580566e-01 5.605912581086158752e-02 -6.608234643936157227e-01 1.179052703082561493e-02 -5.812918543815612793e-01 1.185449212789535522e-02
1.680748313665390015e-01 -4.608308523893356323e-02 6.088702678680419922e-01 -2.865273691713809967e-02 -5.013322234153747559e-01 5.390145778656005859e-01 2.058318555355072021e-01 -1.176683381199836731e-01
2.347190082073211670e-01 2.794179618358612061e-01 -2.461638599634170532e-01 7.118469476699829102e-02 -4.644209146499633789e-01 4.714509844779968262e-01 -5.988888144493103027e-01 -6.744001060724258423e-02
2.075379788875579834e-01 1.017702892422676086e-01 -1.589541584253311157e-01 5.653401613235473633e-01 -2.169692069292068481e-01 1.923574507236480713e-01 -6.647130250930786133e-01 2.752718031406402588e-01
4.376094341278076172e-01 1.525308191776275635e-01 -2.804595828056335449e-01 2.402048707008361816e-01 -3.710662722587585449e-01 4.575611054897308350e-01 -5.493510365486145020e-01 6.116726901382207870e-03
3.906443417072296143e-01 -1.828421838581562042e-02 -1.461486071348190308e-01 4.806714355945587158e-01 -1.881863921880722046e-01 3.516717553138732910e-01 -2.549949288368225098e-01 6.087273359298706055e-01
2.951493263244628906e-01 1.944589018821716309e-01 -2.800010144710540771e-01 5.816565752029418945e-01 -1.583181768655776978e-01 2.395621538162231445e-01 -5.774353742599487305e-01 2.060614228248596191e-01
4.148957133293151855e-01 2.125794142484664917e-01 1.237816065549850464e-01 4.936526119709014893e-01 1.321897059679031372e-01 3.614297211170196533e-01 -5.666790008544921875e-01 2.332939654588699341e-01
-1.692795455455780029e-01 2.218670099973678589e-01 2.390942275524139404e-01 2.611223459243774414e-01 -6.956581473350524902e-01 3.274712264537811279e-01 -1.199958398938179016e-01 -4.372550845146179199e-01
5.874260663986206055e-01 -2.938991189002990723e-01 3.981406986713409424e-01 4.773255065083503723e-02 -4.932458102703094482e-01 -1.489327847957611084e-01 -2.666315138339996338e-01 -2.668234705924987793e-01
5.548355579376220703e-01 -1.125169266015291214e-02 -2.697179913520812988e-01 2.637676596641540527e-01 -4.051049351692199707e-01 5.170592069625854492e-01 -2.447755485773086548e-01 2.415250092744827271e-01
3.830559253692626953e-01 2.225035876035690308e-01 1.556586176156997681e-01 4.414238929748535156e-01 1.023535802960395813e-01 2.970659136772155762e-01 -6.964446902275085449e-01 -3.026492893695831299e-02
7.043293118476867676e-01 1.817370951175689697e-01 3.845545947551727295e-01 2.392843812704086304e-01 1.233285591006278992e-01 1.056453511118888855e-01 -4.488071501255035400e-01 1.948175877332687378e-01
2.280803769826889038e-01 2.799349725246429443e-01 -2.478657104074954987e-02 8.638669550418853760e-02 -5.408179759979248047e-01 -2.805317044258117676e-01 -6.703624725341796875e-01 2.024123817682266235e-01
5.331352353096008301e-01 4.989116191864013672e-01 -1.732551008462905884e-01 2.905891835689544678e-01 -2.057177722454071045e-01 3.165498375892639160e-01 -4.329469501972198486e-01 1.497598886489868164e-01
4.777064025402069092e-01 7.607565075159072876e-02 -1.403579264879226685e-01 3.682504594326019287e-02 -6.674759387969970703e-01 -2.809372246265411377e-01 -4.183151125907897949e-01 2.133430987596511841e-01
2.707034647464752197e-01 3.045983612537384033e-01 -9.787510335445404053e-02 3.619586527347564697e-01 -4.109140634536743164e-01 7.114536762237548828e-01 8.736375719308853149e-02 -1.034253984689712524e-01
4.524198174476623535e-01 1.421384960412979126e-01 3.437081277370452881e-01 4.459956586360931396e-01 7.556065917015075684e-02 1.696299761533737183e-01 -6.501951813697814941e-01 -2.877498418092727661e-02
1.902655065059661865e-01 4.445479512214660645e-01 6.159117817878723145e-01 -1.892059743404388428e-01 -5.406354069709777832e-01 2.201272100210189819e-01 -1.009004712104797363e-01 -1.031472720205783844e-02
6.915680766105651855e-01 -1.337653100490570068e-01 -1.603737026453018188e-01 1.834214925765991211e-01 -3.724263310432434082e-01 1.559555530548095703e-01 -4.344001114368438721e-01 3.045495748519897461e-01
3.881850838661193848e-01 6.338589191436767578e-01 1.557597965002059937e-01 5.000923871994018555e-01 -2.728102505207061768e-01 2.217229008674621582e-01 2.106073796749114990e-01 7.238592952489852905e-02
4.002072811126708984e-01 -6.309062242507934570e-02 2.338624596595764160e-01 1.764470189809799194e-01 -4.464468955993652344e-01 1.733135581016540527e-01 -3.746571242809295654e-01 -6.166912317276000977e-01
3.638827502727508545e-01 6.802892684936523438e-02 -3.319838047027587891e-01 6.177473068237304688e-01 -2.202325612306594849e-01 4.704529941082000732e-01 -1.967070102691650391e-01 2.502287030220031738e-01
-2.231041491031646729e-01 1.902893781661987305e-01 4.874351620674133301e-01 3.237859308719635010e-01 -6.914113163948059082e-01 -3.869450464844703674e-02 3.519994765520095825e-02 3.013271093368530273e-01
3.264108896255493164e-01 1.037403270602226257e-01 -1.409913301467895508e-01 4.143386185169219971e-01 -1.351921707391738892e-01 4.956350922584533691e-01 -5.225750207901000977e-01 3.925850987434387207e-01
1.217166632413864136e-01 3.303565382957458496e-01 -1.647437363862991333e-01 3.544268906116485596e-01 -1.301598548889160156e-01 5.876577496528625488e-01 -6.003511548042297363e-01 -2.421182580292224884e-02
-1.424336433410644531e-01 -7.430008053779602051e-02 5.835127085447311401e-02 2.953883707523345947e-01 -8.306794166564941406e-01 -1.860132813453674316e-01 -3.961626291275024414e-01 -4.425979405641555786e-02
-3.561022094800136983e-05 2.753002941608428955e-01 -1.731906458735466003e-02 -8.833327144384384155e-02 -4.129585325717926025e-01 3.458165824413299561e-01 -6.813884973526000977e-01 4.021105468273162842e-01
4.596271514892578125e-01 -2.133488357067108154e-01 2.204571962356567383e-01 -4.322950914502143860e-02 -4.188717305660247803e-01 7.191907614469528198e-02 -4.729841351509094238e-01 -5.370430350303649902e-01
-2.879946827888488770e-01 2.768116891384124756e-01 4.225898683071136475e-01 2.620820403099060059e-01 -7.208397388458251953e-01 -8.974672853946685791e-02 -2.408095598220825195e-01 8.666975051164627075e-02
-9.674956649541854858e-02 -4.807368814945220947e-01 3.914680778980255127e-01 1.239866912364959717e-01 -7.363383173942565918e-01 2.843540161848068237e-02 -2.157703936100006104e-01 3.676977381110191345e-02
3.167465031147003174e-01 -2.281544953584671021e-01 3.114100098609924316e-01 2.689895927906036377e-01 -4.193756878376007080e-01 -1.611336134374141693e-02 -3.418610095977783203e-01 -6.207100749015808105e-01
3.556489646434783936e-01 -1.068747714161872864e-01 -1.051254272460937500e-01 6.161695122718811035e-01 -2.021166309714317322e-02 5.270863771438598633e-01 -2.495393902063369751e-01 3.617691695690155029e-01
5.896173119544982910e-01 -3.987431898713111877e-02 -2.636128365993499756e-01 1.167832016944885254e-01 -4.801327884197235107e-01 2.685261070728302002e-01 -4.432376325130462646e-01 2.617981731891632080e-01
2.781460285186767578e-01 -9.018834680318832397e-03 5.639805197715759277e-01 5.622494220733642578e-01 1.455301344394683838e-01 8.013743162155151367e-02 -4.554206728935241699e-01 -2.309673875570297241e-01
3.229226768016815186e-01 -1.008242964744567871e-01 -3.258152902126312256e-01 6.087958216667175293e-01 -2.370082437992095947e-01 4.124330580234527588e-01 -2.562698423862457275e-01 3.417882621288299561e-01
2.823862135410308838e-01 -3.589212596416473389e-01 -1.608561277389526367e-01 6.954825520515441895e-01 -3.059747517108917236e-01 9.519798308610916138e-02 -1.804083287715911865e-01 3.829261362552642822e-01
5.744777917861938477e-01 -1.652757674455642700e-01 -2.554843425750732422e-01 2.720898985862731934e-01 -3.321570158004760742e-01 2.837673127651214600e-01 -5.162908434867858887e-01 2.143489867448806763e-01
2.007764577865600586e-01 1.712888181209564209e-01 4.029570221900939941e-01 5.352775454521179199e-01 5.413838475942611694e-02 1.340018212795257568e-01 -5.298768877983093262e-01 -4.240229725837707520e-01
7.482379674911499023e-01 6.016632169485092163e-02 -9.183260798454284668e-02 2.280060797929763794e-01 -1.933998614549636841e-01 3.730836510658264160e-01 -3.596492111682891846e-01 2.648725807666778564e-01
-2.426356375217437744e-01 -1.864194571971893311e-01 1.841785311698913574e-01 4.271359443664550781e-01 -7.438186407089233398e-01 -1.235615760087966919e-01 -3.246237337589263916e-01 1.268650293350219727e-01
8.155624866485595703e-01 2.155444771051406860e-01 2.299124896526336670e-01 2.086672037839889526e-01 1.817691139876842499e-02 1.855082958936691284e-01 -3.297628462314605713e-01 2.202479690313339233e-01
1.575948297977447510e-01 1.102130860090255737e-01 3.293397426605224609e-01 6.824069023132324219e-01 6.701679527759552002e-02 -1.974473297595977783e-01 -5.839036107063293457e-01 6.672985851764678955e-02
5.879786610603332520e-01 -8.336430042982101440e-02 2.736974358558654785e-01 4.135965108871459961e-01 8.352380245923995972e-02 1.681389361619949341e-01 -5.668331980705261230e-01 2.116893380880355835e-01
-3.007778525352478027e-01 1.507218629121780396e-01 3.954624533653259277e-01 4.112305939197540283e-01 -7.354527711868286133e-01 1.245498061180114746e-01 -2.516523376107215881e-02 -6.540490686893463135e-02
2.341297119855880737e-01 -8.402890525758266449e-03 7.535403370857238770e-01 -2.205497920513153076e-01 -4.095177054405212402e-01 3.404078781604766846e-01 -1.122703552246093750e-01 -1.801690310239791870e-01
3.966020941734313965e-01 3.210574686527252197e-01 -3.037793040275573730e-01 3.164657354354858398e-01 -3.868142664432525635e-01 4.642378389835357666e-01 -4.223525524139404297e-01 6.060292944312095642e-02
4.881013929843902588e-01 -2.736585736274719238e-01 2.130404114723205566e-01 9.003747254610061646e-02 -4.849880933761596680e-01 1.825133897364139557e-02 -3.405441939830780029e-01 -5.309031009674072266e-01
-1.086340919137001038e-01 3.170869946479797363e-01 4.196194410324096680e-01 2.854772508144378662e-01 -6.652068495750427246e-01 2.136995345354080200e-01 1.179741974920034409e-02 -3.765237629413604736e-01
-2.220472395420074463e-01 -4.129744768142700195e-01 1.970765739679336548e-01 3.019856214523315430e-01 -6.766463518142700195e-01 4.878995940089225769e-02 -4.294680953025817871e-01 7.374896109104156494e-02
-3.386301398277282715e-01 3.401520550251007080e-01 5.091124176979064941e-01 2.161075770854949951e-01 -4.819432497024536133e-01 1.518722251057624817e-02 -4.679690003395080566e-01 -1.106046587228775024e-01
-5.163786187767982483e-02 -4.041257798671722412e-01 4.525846838951110840e-01 7.294594645500183105e-01 -1.509854793548583984e-01 2.540849745273590088e-01 4.761422052979469299e-02 -8.630762249231338501e-02
2.857742607593536377e-01 -2.281334996223449707e-01 -1.778302788734436035e-01 8.065814375877380371e-01 -1.720253080129623413e-01 1.364819556474685669e-01 -2.490421235561370850e-01 2.717517018318176270e-01
5.919510126113891602e-01 1.230133995413780212e-01 2.053383439779281616e-01 3.112366795539855957e-01 1.203325167298316956e-01 6.480594277381896973e-01 -2.180211097002029419e-01 1.159109771251678467e-01
5.597150325775146484e-01 -1.027714908123016357e-01 -2.040902525186538696e-01 2.824735641479492188e-01 -2.557508349418640137e-01 4.044393301010131836e-01 -5.553708076477050781e-01 1.315175741910934448e-01
-2.585157454013824463e-01 3.496891856193542480e-01 5.911021828651428223e-01 2.596051394939422607e-01 -4.164075851440429688e-01 3.065251111984252930e-01 -2.059601843357086182e-01 -2.903752923011779785e-01
1.874622255563735962e-01 5.352137237787246704e-02 1.343504637479782104e-01 -2.865370176732540131e-02 -1.436231136322021484e-01 5.736386179924011230e-01 -7.703288197517395020e-01 5.210807546973228455e-03
2.365682423114776611e-01 -5.775486584752798080e-03 -2.496796697378158569e-01 1.981514692306518555e-01 -4.305414557456970215e-01 2.440950125455856323e-01 -7.521855831146240234e-01 -1.779515594244003296e-01
6.530708074569702148e-01 -2.501514852046966553e-01 7.687706500291824341e-02 2.090344429016113281e-01 -5.826370716094970703e-01 -1.249165013432502747e-01 -2.421617209911346436e-01 -2.181852161884307861e-01
3.495108485221862793e-01 -4.788655042648315430e-02 -2.764109671115875244e-01 2.870182394981384277e-01 -2.976558208465576172e-01 6.176592707633972168e-01 -4.461302459239959717e-01 2.182483226060867310e-01
3.307141363620758057e-02 4.470615833997726440e-02 5.923043489456176758e-01 -4.601899534463882446e-02 -6.236475706100463867e-01 2.112738639116287231e-01 -1.130973547697067261e-01 -4.445239305496215820e-01
2.254729866981506348e-01 1.897390931844711304e-01 6.259662508964538574e-01 2.960065566003322601e-02 -2.232663780450820923e-01 6.016251444816589355e-01 1.326287388801574707e-01 3.017615377902984619e-01
3.320399820804595947e-01 3.390877321362495422e-02 5.113869309425354004e-01 2.309712171554565430e-01 1.240691170096397400e-01 1.699744910001754761e-01 -6.797878146171569824e-01 2.594985365867614746e-01
-3.403316438198089600e-01 4.236969053745269775e-01 2.116671353578567505e-01 4.673512279987335205e-01 -4.867028892040252686e-01 2.896865606307983398e-01 -2.852488160133361816e-01 -1.981674283742904663e-01
4.576578736305236816e-01 -1.009626463055610657e-01 4.665098190307617188e-01 6.336909532546997070e-01 -1.363403499126434326e-01 -3.513362407684326172e-01 -1.320167928934097290e-01 4.130157828330993652e-02
7.679679393768310547e-01 1.096949726343154907e-02 3.999730646610260010e-01 2.509324848651885986e-01 -2.349171489477157593e-01 -1.601224206387996674e-02 -1.432874500751495361e-01 -3.334450423717498779e-01
-1.138320639729499817e-01 5.339478254318237305e-01 4.126114249229431152e-01 2.414286732673645020e-01 -5.456725358963012695e-01 2.875469326972961426e-01 -7.739172875881195068e-02 -2.949145436286926270e-01
4.812248349189758301e-01 1.133639439940452576e-01 1.476674973964691162e-01 3.620309233665466309e-01 -3.431418910622596741e-02 7.126907706260681152e-01 -8.242649026215076447e-03 -3.058193922042846680e-01
-3.691618144512176514e-02 6.017309427261352539e-02 -1.701249778270721436e-01 1.916974782943725586e-01 -7.552155256271362305e-01 2.934629023075103760e-01 -3.239875137805938721e-01 -4.097402095794677734e-01
7.026594281196594238e-01 -1.087024211883544922e-01 -9.294792264699935913e-02 -2.864542044699192047e-02 -4.527549743652343750e-01 4.660597443580627441e-01 -1.486401706933975220e-01 2.017448246479034424e-01
-2.977816462516784668e-01 4.025022089481353760e-01 3.346506953239440918e-01 2.912896871566772461e-01 -6.510066390037536621e-01 2.954978644847869873e-01 -1.321664601564407349e-01 -1.545336395502090454e-01
4.196090996265411377e-01 -3.140937089920043945e-01 1.244362965226173401e-01 -4.144112393260002136e-02 -1.664257347583770752e-01 4.601381123065948486e-01 -6.841732263565063477e-01 -2.354024164378643036e-02
5.594531893730163574e-01 -4.739683866500854492e-01 4.663303494453430176e-01 1.526330262422561646e-01 -2.369578927755355835e-01 1.985134035348892212e-01 -8.330834656953811646e-02 -3.451209664344787598e-01
2.426933199167251587e-01 8.639860898256301880e-02 -1.434028744697570801e-01 -1.400823518633842468e-02 -4.010693132877349854e-01 5.027487874031066895e-01 -7.061415910720825195e-01 -2.501475252211093903e-02
-8.006989024579524994e-03 5.050588846206665039e-01 3.975573182106018066e-01 1.435648463666439056e-02 -6.307601332664489746e-01 3.798209130764007568e-01 -5.238832160830497742e-02 -2.042705714702606201e-01
4.066243171691894531e-01 -1.398715525865554810e-01 -1.022408828139305115e-01 3.779880404472351074e-01 -1.917236000299453735e-01 5.684697031974792480e-01 -1.036912947893142700e-01 5.395339131355285645e-01
5.251950621604919434e-01 -2.518962621688842773e-01 4.019922316074371338e-01 3.786709010601043701e-01 -2.823910443112254143e-03 3.316527307033538818e-01 -2.038464546203613281e-01 -4.518563151359558105e-01
7.542629539966583252e-02 -2.264412194490432739e-01 4.828813672065734863e-01 6.954711675643920898e-01 -2.248413860797882080e-01 3.055162131786346436e-01 2.589571475982666016e-01 -1.234016194939613342e-01
7.415909171104431152e-01 1.173757910728454590e-01 2.806521356105804443e-01 2.770130336284637451e-01 8.063865453004837036e-02 7.115988433361053467e-02 -4.333833158016204834e-01 2.852659225463867188e-01
5.293102264404296875e-01 -2.825377881526947021e-01 3.824415504932403564e-01 5.571756362915039062e-01 -1.590761244297027588e-01 -3.147803843021392822e-01 -2.028746604919433594e-01 1.332170665264129639e-01
1.485411822795867920e-01 2.072140574455261230e-01 1.106859371066093445e-02 3.658319115638732910e-01 -9.654927253723144531e-02 2.959912419319152832e-01 -7.937817573547363281e-01 -2.720665335655212402e-01
3.338776230812072754e-01 -8.444195240736007690e-02 5.807785391807556152e-01 4.854315221309661865e-01 -3.611721992492675781e-01 -4.142390787601470947e-01 -6.964451074600219727e-02 -3.947250917553901672e-02
1.388147622346878052e-01 4.105222523212432861e-01 -1.465227641165256500e-02 9.023949503898620605e-02 -4.155505597591400146e-01 8.254336426034569740e-04 -7.547942996025085449e-01 2.478841245174407959e-01
3.774661719799041748e-01 -3.643649220466613770e-01 6.435441970825195312e-01 2.581028044223785400e-01 -7.381570339202880859e-02 -1.783194243907928467e-01 -4.366342723369598389e-01 1.268673688173294067e-01
1.578749120235443115e-01 3.775413334369659424e-01 1.748874038457870483e-01 3.770250082015991211e-01 5.324404686689376831e-02 3.676271438598632812e-01 -7.189702391624450684e-01 -7.001423835754394531e-02
-6.353425979614257812e-02 1.922864317893981934e-01 7.086465954780578613e-01 -1.203072965145111084e-01 -3.603165447711944580e-01 5.175489187240600586e-01 -2.086645364761352539e-01 -3.331225365400314331e-02
5.033627152442932129e-01 2.955625019967556000e-02 1.866303235292434692e-01 3.632651865482330322e-01 -2.782801985740661621e-01 5.339931845664978027e-01 4.263810813426971436e-01 1.859319657087326050e-01
4.277378022670745850e-01 1.218359991908073425e-01 -2.670744247734546661e-02 -1.054413765668869019e-01 -5.598791837692260742e-01 -3.236004710197448730e-02 -5.675109624862670898e-01 3.921539783477783203e-01
4.740193486213684082e-01 4.642965793609619141e-01 -4.021935164928436279e-02 3.070949614048004150e-01 -5.866419672966003418e-01 -3.296315670013427734e-01 -6.601837277412414551e-02 -8.151776343584060669e-02
4.351221024990081787e-01 5.882690846920013428e-02 -3.698504269123077393e-01 1.274909526109695435e-01 -6.337702274322509766e-01 4.257811605930328369e-01 -2.632122039794921875e-01 4.393144324421882629e-02
4.159004986286163330e-01 -3.299922943115234375e-01 -2.921348437666893005e-02 7.596442103385925293e-01 -2.209778428077697754e-01 2.068842649459838867e-01 6.994993984699249268e-02 2.090306729078292847e-01
2.216364890336990356e-01 7.079987227916717529e-02 3.112387470901012421e-02 6.517187952995300293e-01 1.329767517745494843e-03 -5.753479525446891785e-02 -6.821190118789672852e-01 2.270687818527221680e-01
2.020345181226730347e-01 -2.163435518741607666e-01 -1.387307345867156982e-01 8.013662099838256836e-01 -3.554188311100006104e-01 -4.080076143145561218e-02 -2.193186581134796143e-01 2.735976278781890869e-01
2.430619746446609497e-01 1.242413967847824097e-01 4.299297034740447998e-01 5.148282647132873535e-01 9.290495514869689941e-02 2.037950307130813599e-01 -4.382998943328857422e-01 -4.830389022827148438e-01
7.682639956474304199e-01 2.453805208206176758e-01 1.244936808943748474e-01 3.568660318851470947e-01 -4.953195457346737385e-04 9.455015510320663452e-02 -3.933670520782470703e-01 2.074345201253890991e-01
8.192584514617919922e-01 3.532457947731018066e-01 3.148730099201202393e-01 1.320176571607589722e-01 1.949784811586141586e-03 1.980120092630386353e-01 -2.073928862810134888e-01 7.235352694988250732e-02
-3.745222836732864380e-02 3.209626674652099609e-01 1.256341934204101562e-01 5.257768630981445312e-01 6.228602677583694458e-02 3.849738836288452148e-01 -6.714335680007934570e-01 2.115391939878463745e-02
-3.777726292610168457e-01 -6.887877732515335083e-02 4.267350733280181885e-01 4.595983326435089111e-01 -4.697026014328002930e-01 -1.163629814982414246e-01 -3.479999601840972900e-01 3.224051892757415771e-01
3.337042629718780518e-01 3.919452428817749023e-02 -3.290440440177917480e-01 3.345224559307098389e-01 -3.405107557773590088e-01 4.293452799320220947e-01 -5.903658866882324219e-01 1.345855891704559326e-01
-1.757138818502426147e-01 5.643859505653381348e-02 -1.279498487710952759e-01 3.269093632698059082e-01 -8.188524246215820312e-01 3.928438425064086914e-01 4.906767234206199646e-02 -1.242780461907386780e-01
4.433065950870513916e-01 1.640402823686599731e-01 -2.434913814067840576e-01 4.512021839618682861e-01 -1.858161389827728271e-01 4.704040884971618652e-01 -5.071176290512084961e-01 2.688462845981121063e-02
-3.297433555126190186e-01 -2.989652454853057861e-01 3.415057063102722168e-01 1.883132732473313808e-03 -6.737167239189147949e-01 2.898227274417877197e-01 -3.341628909111022949e-01 1.889529228210449219e-01
-9.974904358386993408e-02 3.678866922855377197e-01 5.117697715759277344e-01 -5.044201388955116272e-02 -6.012139320373535156e-01 2.096784114837646484e-01 -3.408827483654022217e-01 -2.619785368442535400e-01
5.355868935585021973e-01 5.321625471115112305e-01 9.171732701361179352e-03 5.425562858581542969e-01 -2.294334210455417633e-02 3.601837456226348877e-01 -7.234902679920196533e-02 2.333219628781080246e-03
5.538704395294189453e-01 1.474984586238861084e-01 3.132092654705047607e-01 4.456264674663543701e-01 2.104844152927398682e-02 2.173116207122802734e-01 -5.719445943832397461e-01 -9.845178574323654175e-04
5.469139218330383301e-01 -5.652258992195129395e-01 4.085152149200439453e-01 5.042930319905281067e-02 -3.981208205223083496e-01 -1.369878835976123810e-02 -2.272044271230697632e-01 -4.083350300788879395e-02
7.102591395378112793e-01 9.168025851249694824e-02 1.537136882543563843e-01 3.121369481086730957e-01 1.319885905832052231e-02 2.498920559883117676e-01 -4.259843528270721436e-01 3.492657840251922607e-01
6.071791052818298340e-01 4.059273283928632736e-03 1.429928280413150787e-02 1.657371371984481812e-01 -1.289697438478469849e-01 7.488234639167785645e-01 -1.311115175485610962e-01 9.530917555093765259e-02
6.449634581804275513e-02 2.898383140563964844e-01 4.547535777091979980e-01 -1.516244709491729736e-01 -5.897579193115234375e-01 5.731776952743530273e-01 -5.242901667952537537e-02 -5.428946018218994141e-02
-2.764116823673248291e-01 4.431780874729156494e-01 2.904389500617980957e-01 3.702909350395202637e-01 -6.160984039306640625e-01 2.300023287534713745e-01 -2.169657945632934570e-01 -1.617624610662460327e-01
-2.360435873270034790e-01 -5.114434361457824707e-01 2.504118084907531738e-01 2.271932363510131836e-01 -5.494081974029541016e-01 1.780208349227905273e-01 -3.009833693504333496e-01 3.798083961009979248e-01
3.066556453704833984e-01 3.582639396190643311e-01 2.652282416820526123e-01 6.058657169342041016e-01 -2.652856111526489258e-01 3.574300408363342285e-01 3.762822747230529785e-01 -2.165459841489791870e-02
7.833008766174316406e-01 3.589901626110076904e-01 3.287319242954254150e-01 3.337024748325347900e-01 2.911856584250926971e-02 5.829847976565361023e-02 -1.653561592102050781e-01 -8.096103370189666748e-02
-1.892331391572952271e-01 -1.178243234753608704e-01 5.442186072468757629e-02 3.097558319568634033e-01 -7.382978200912475586e-01 -1.402123570442199707e-01 -5.144885182380676270e-01 -1.481771320104598999e-01
3.460283577442169189e-01 1.383263319730758667e-01 -1.122283563017845154e-01 -9.910129941999912262e-03 -6.379610896110534668e-01 -2.441082745790481567e-01 -5.702720284461975098e-01 2.379985004663467407e-01
-3.755595982074737549e-01 -3.332260847091674805e-01 3.903535902500152588e-01 4.254309535026550293e-01 -5.614951252937316895e-01 1.790460497140884399e-01 -2.339623272418975830e-01 1.116929054260253906e-01
8.614321053028106689e-02 1.819863766431808472e-01 5.950495004653930664e-01 5.364379659295082092e-02 -4.855934977531433105e-01 4.145933687686920166e-01 2.112662643194198608e-01 3.875263333320617676e-01
6.885730028152465820e-01 -2.254357039928436279e-01 4.215980768203735352e-01 4.374772906303405762e-01 -2.472371160984039307e-01 -1.875555515289306641e-01 -2.925103902816772461e-02 -9.357185661792755127e-02
-1.816960871219635010e-01 -5.749969482421875000e-01 3.959324955940246582e-01 2.086277604103088379e-01 -5.465756654739379883e-01 1.220308840274810791e-01 -2.804838716983795166e-01 2.092108279466629028e-01
1.606252640485763550e-01 1.831059902906417847e-02 6.237319204956293106e-03 6.495725512504577637e-01 -4.597255215048789978e-02 -2.265741303563117981e-02 -7.354210615158081055e-01 9.170604497194290161e-02
2.307238131761550903e-01 4.530508220195770264e-01 1.309006363153457642e-01 3.565787971019744873e-01 6.283043324947357178e-02 3.214885890483856201e-01 -6.998800635337829590e-01 -9.661178104579448700e-03
5.610423684120178223e-01 3.127951622009277344e-01 1.783941239118576050e-01 3.107120990753173828e-01 7.233913987874984741e-02 5.919679999351501465e-01 -3.082703649997711182e-01 9.129416197538375854e-02
1.364970654249191284e-01 1.848238706588745117e-01 4.180149734020233154e-01 -2.592822313308715820e-01 -7.859287858009338379e-01 2.559071183204650879e-01 -7.406029850244522095e-02 -1.287922114133834839e-01
6.455380320549011230e-01 1.681777238845825195e-01 4.113442897796630859e-01 2.524362206459045410e-01 5.592770129442214966e-02 -1.054395362734794617e-01 -5.389647483825683594e-01 1.316825747489929199e-01
4.409926831722259521e-01 -5.873521566390991211e-01 3.828153610229492188e-01 2.609345018863677979e-01 -2.580567300319671631e-01 -1.501543074846267700e-01 -3.884008526802062988e-01 -7.689955830574035645e-02
2.359359264373779297e-01 -1.359125226736068726e-01 -8.040452003479003906e-02 2.666610777378082275e-01 -1.056475862860679626e-01 5.914179682731628418e-01 -6.511669754981994629e-01 2.516623735427856445e-01
4.290507733821868896e-01 -4.397248923778533936e-01 5.066950991749763489e-02 3.734778612852096558e-02 -7.531156539916992188e-01 1.939377337694168091e-01 7.522244006395339966e-02 -9.023120254278182983e-02
1.594853997230529785e-01 -3.816775605082511902e-02 6.001740694046020508e-02 5.206011533737182617e-01 -2.638697251677513123e-02 -5.571419745683670044e-02 -8.034785985946655273e-01 2.215891033411026001e-01
7.040233910083770752e-02 1.412927955389022827e-01 6.642711907625198364e-02 6.133999228477478027e-01 -4.121751189231872559e-01 5.203014016151428223e-01 3.542593419551849365e-01 1.682448983192443848e-01
6.963889002799987793e-01 3.788737058639526367e-01 2.206767946481704712e-01 2.610589861869812012e-01 4.523789882659912109e-02 1.618903726339340210e-01 -4.515517950057983398e-01 1.499777734279632568e-01
-1.785602867603302002e-01 -5.119282603263854980e-01 3.411190509796142578e-01 1.661113351583480835e-01 -6.359210014343261719e-01 1.011416241526603699e-01 -3.434135913848876953e-01 1.718495935201644897e-01
5.395056009292602539e-01 -4.881526827812194824e-01 6.055220365524291992e-01 2.396888881921768188e-01 -1.614285707473754883e-01 1.242941915988922119e-01 2.804275229573249817e-02 -6.510186195373535156e-02
6.519927829504013062e-02 3.655501306056976318e-01 7.496576905250549316e-01 -4.928206652402877808e-02 -3.660854399204254150e-01 3.359214961528778076e-01 -3.676312044262886047e-02 2.224716395139694214e-01
3.916041553020477295e-01 -3.746207952499389648e-01 5.809117481112480164e-02 3.571515679359436035e-01 -7.133305072784423828e-01 -6.453409790992736816e-02 -7.894518226385116577e-02 -2.369306832551956177e-01
-2.194201052188873291e-01 -2.793196141719818115e-01 -3.464988619089126587e-02 3.279872238636016846e-01 -7.909733653068542480e-01 2.683834638446569443e-03 -3.374239802360534668e-01 1.598689258098602295e-01
4.905447959899902344e-01 -3.729554265737533569e-02 5.385923981666564941e-01 4.762804210186004639e-01 -1.336191743612289429e-01 -3.600053191184997559e-01 -3.035387396812438965e-01 3.816010802984237671e-02
4.202636182308197021e-01 1.209875289350748062e-02 3.812965154647827148e-01 3.660733699798583984e-01 -2.689982578158378601e-02 -7.810569950379431248e-04 -6.494895815849304199e-01 -3.482452332973480225e-01
3.004506826400756836e-01 1.111193895339965820e-01 -1.898512095212936401e-01 6.019869446754455566e-01 -5.249637365341186523e-02 5.250294804573059082e-01 -3.432459235191345215e-01 3.205002546310424805e-01
-1.314265131950378418e-01 -2.890039682388305664e-01 3.092110343277454376e-02 2.285519540309906006e-01 -8.544970154762268066e-01 -6.441212445497512817e-02 -2.937167882919311523e-01 1.594621390104293823e-01
4.005872905254364014e-01 -1.036437153816223145e-01 4.570204913616180420e-01 3.325285315513610840e-01 2.107514888048171997e-01 2.177226692438125610e-01 -5.640140771865844727e-01 3.152992725372314453e-01
-3.987906277179718018e-01 -2.872006595134735107e-02 4.648378491401672363e-01 2.929613888263702393e-01 -5.194562077522277832e-01 -1.097186356782913208e-01 -4.613606929779052734e-01 2.085996866226196289e-01
5.768105387687683105e-01 -2.340493798255920410e-01 6.225184202194213867e-01 2.692576646804809570e-01 8.428107947111129761e-02 1.775833517313003540e-01 -2.236412316560745239e-01 -2.526400685310363770e-01
3.181343972682952881e-01 -4.071194529533386230e-01 8.676497638225555420e-02 2.322195768356323242e-01 -5.721641182899475098e-01 1.501737534999847412e-01 -2.912128865718841553e-01 -4.866839349269866943e-01
4.116951227188110352e-01 4.095080792903900146e-01 2.348293513059616089e-01 5.344704389572143555e-01 1.202843114733695984e-01 3.025638163089752197e-01 -3.482874929904937744e-01 3.077163994312286377e-01
2.667302191257476807e-01 3.142013251781463623e-01 -1.433722674846649170e-01 1.667078435420989990e-01 -2.250961959362030029e-01 6.157192587852478027e-01 -5.889943838119506836e-01 -7.136137783527374268e-02
2.802302837371826172e-01 5.053144097328186035e-01 -1.846803277730941772e-01 1.764879673719406128e-01 -3.054604232311248779e-01 4.075372517108917236e-01 -5.717505216598510742e-01 1.207555159926414490e-01
1.055360212922096252e-01 4.630722403526306152e-01 4.378505647182464600e-01 8.336668834090232849e-03 -5.691640973091125488e-01 4.917724132537841797e-01 7.949481159448623657e-02 -1.026466712355613708e-01
3.609167411923408508e-02 -1.417983472347259521e-01 4.680169820785522461e-01 7.709425091743469238e-01 -6.180023401975631714e-02 3.419413268566131592e-01 1.852283477783203125e-01 1.007264703512191772e-01
2.419247627258300781e-01 2.313172817230224609e-01 3.767085671424865723e-01 2.625572383403778076e-01 2.910480089485645294e-02 -1.636556722223758698e-02 -8.221225142478942871e-01 -1.089616026729345322e-02
3.805893361568450928e-01 4.108297228813171387e-01 1.578862220048904419e-01 4.408505558967590332e-01 -3.690574467182159424e-01 4.238001108169555664e-01 3.315604627132415771e-01 -2.033499479293823242e-01
-2.635546624660491943e-01 -8.783306926488876343e-02 1.933435946702957153e-01 2.779918611049652100e-01 -7.961336374282836914e-01 -3.212108835577964783e-02 -4.023403525352478027e-01 1.068868637084960938e-01
-2.461294978857040405e-01 2.090320289134979248e-01 6.379715204238891602e-01 9.432619065046310425e-02 -5.136067867279052734e-01 4.585718512535095215e-01 -2.863694727420806885e-02 -7.014796882867813110e-02
-1.516197323799133301e-01 2.936829924583435059e-01 -1.309853941202163696e-01 3.631452620029449463e-01 -5.755394697189331055e-01 6.064651012420654297e-01 1.318473517894744873e-01 1.590619534254074097e-01
2.163654416799545288e-01 -3.327534198760986328e-01 4.707481563091278076e-01 5.490050911903381348e-01 1.379619836807250977e-01 2.246011607348918915e-02 -5.474885106086730957e-01 -1.300110947340726852e-02
-5.223482102155685425e-02 -8.050261437892913818e-02 3.083750605583190918e-01 9.046920537948608398e-01 -1.328116953372955322e-01 1.991209089756011963e-01 1.344730257987976074e-01 -4.308868572115898132e-02
3.698688149452209473e-01 -3.231616020202636719e-01 4.074109345674514771e-02 7.054139971733093262e-01 -3.007510006427764893e-01 7.127444446086883545e-02 9.390518814325332642e-02 3.938850760459899902e-01
5.328306555747985840e-01 -2.858651578426361084e-01 -7.334421575069427490e-02 -2.336784824728965759e-02 -3.930876553058624268e-01 4.827542006969451904e-01 -4.112578630447387695e-01 2.678519785404205322e-01
-9.138182550668716431e-02 4.639614522457122803e-01 4.554178416728973389e-01 1.874129623174667358e-01 -6.182053685188293457e-01 1.362950205802917480e-01 -1.537644416093826294e-01 -3.308511376380920410e-01
-3.342198133468627930e-01 3.431574702262878418e-01 4.876865148544311523e-01 3.282963633537292480e-01 -5.540745258331298828e-01 6.518349051475524902e-02 -3.058558702468872070e-01 -1.418740004301071167e-01
4.671249166131019592e-02 2.001927345991134644e-01 1.752976626157760620e-01 6.310378313064575195e-01 -3.250940442085266113e-01 4.817537665367126465e-01 3.443988263607025146e-01 2.691086828708648682e-01
2.661493420600891113e-01 1.898637712001800537e-01 2.715194784104824066e-02 3.291880339384078979e-02 -4.869433343410491943e-01 -2.048042267560958862e-01 -6.494622230529785156e-01 4.363894760608673096e-01
3.284709453582763672e-01 2.767238616943359375e-01 7.740548998117446899e-02 5.830339193344116211e-01 -2.235230505466461182e-01 5.770087242126464844e-01 2.570219933986663818e-01 1.436959803104400635e-01
5.151622891426086426e-01 -4.767621755599975586e-01 5.373060107231140137e-01 4.528433491941541433e-04 -3.625567257404327393e-01 4.848118126392364502e-02 -1.962090879678726196e-01 -2.152020782232284546e-01
4.590066075325012207e-01 1.282910257577896118e-01 5.604910254478454590e-01 -2.651460468769073486e-01 -6.056354641914367676e-01 7.533918321132659912e-02 3.197446465492248535e-02 -1.221035718917846680e-01
-5.623302608728408813e-02 -4.321419298648834229e-01 4.462523758411407471e-01 2.152334153652191162e-01 -6.628180146217346191e-01 3.965755179524421692e-02 3.831048682332038879e-02 3.496519029140472412e-01
3.707599043846130371e-01 4.740143120288848877e-01 2.932813167572021484e-01 5.065742731094360352e-01 -1.124226152896881104e-01 4.558776319026947021e-01 2.700837254524230957e-01 -4.251609742641448975e-02
-2.703672647476196289e-01 4.037630558013916016e-01 5.708608627319335938e-01 2.806198596954345703e-01 -4.671223461627960205e-01 1.440944373607635498e-01 -2.488259822130203247e-01 -2.415915578603744507e-01
4.003835916519165039e-01 3.027477487921714783e-02 4.932329058647155762e-01 4.664048850536346436e-01 1.713299900293350220e-01 1.322171092033386230e-01 -5.408310294151306152e-01 -1.965472102165222168e-01
-9.601610153913497925e-02 -3.373118638992309570e-01 4.955193102359771729e-01 7.181909084320068359e-01 -9.901186078786849976e-02 3.144064247608184814e-01 3.998627886176109314e-02 -7.355654239654541016e-02
-3.734313249588012695e-01 8.346070349216461182e-02 3.418639302253723145e-01 3.683486580848693848e-01 -7.217713594436645508e-01 3.312440589070320129e-02 -2.627740502357482910e-01 9.965120255947113037e-02
4.663125872611999512e-01 4.088506102561950684e-02 -5.517300963401794434e-02 5.170367956161499023e-01 -8.170051127672195435e-02 2.442404329776763916e-01 -4.557893574237823486e-01 4.862485229969024658e-01
3.989107012748718262e-01 4.742523729801177979e-01 2.865771297365427017e-03 5.292466282844543457e-01 -3.494047224521636963e-01 3.677036762237548828e-01 1.274347603321075439e-01 -2.496307939291000366e-01
6.250950694084167480e-01 3.530879318714141846e-01 3.209435343742370605e-01 4.617753922939300537e-01 1.914588920772075653e-02 -1.636696457862854004e-01 -3.680330812931060791e-01 -7.576992362737655640e-02
7.897614687681198120e-02 2.158969938755035400e-01 6.032482385635375977e-01 5.730744823813438416e-02 -4.480499029159545898e-01 4.337374567985534668e-01 2.070309817790985107e-01 3.849935531616210938e-01
-4.334841370582580566e-01 7.351795583963394165e-02 6.218766570091247559e-01 2.968369126319885254e-01 -4.852614402770996094e-01 2.493266314268112183e-01 -1.186415478587150574e-01 1.418639272451400757e-01
1.226988956332206726e-01 4.458456933498382568e-01 -1.261899918317794800e-01 3.648421168327331543e-01 -4.392262995243072510e-01 6.416628956794738770e-01 1.486760228872299194e-01 1.018690988421440125e-01
-1.304110735654830933e-01 2.155858427286148071e-01 6.646652817726135254e-01 1.904685050249099731e-01 -3.759481012821197510e-01 4.960958957672119141e-01 4.459879547357559204e-02 -2.627172172069549561e-01
-2.185122966766357422e-01 -1.823978275060653687e-01 6.388081610202789307e-02 7.602181434631347656e-01 -1.786269694566726685e-01 5.025514364242553711e-01 -9.465134888887405396e-02 -2.086782604455947876e-01
-5.975951906293630600e-03 6.716839671134948730e-01 9.650578349828720093e-02 3.919482529163360596e-01 -4.008167982101440430e-01 4.568524658679962158e-01 1.123671755194664001e-01 -6.223689764738082886e-02
-9.217059612274169922e-02 2.668589055538177490e-01 1.992182433605194092e-01 2.224693447351455688e-01 -7.362353801727294922e-01 2.659855484962463379e-01 -1.372666507959365845e-01 -4.466290175914764404e-01
7.174888998270034790e-02 1.782047897577285767e-01 8.362645506858825684e-01 -1.684668064117431641e-01 -3.244134187698364258e-01 2.741475701332092285e-01 -2.303365468978881836e-01 4.381451755762100220e-02
4.398401379585266113e-01 -6.172226071357727051e-01 3.477486073970794678e-01 3.285464942455291748e-01 -3.915156424045562744e-01 1.610190719366073608e-01 -7.797870784997940063e-02 -1.068304255604743958e-01
-8.715945482254028320e-02 -9.408365190029144287e-02 4.583840966224670410e-01 8.425278663635253906e-01 -1.900601834058761597e-01 5.271589383482933044e-02 1.442112326622009277e-01 -6.231897324323654175e-02
6.557403802871704102e-01 -2.445144206285476685e-01 -1.346464008092880249e-01 9.606813639402389526e-02 -4.306280910968780518e-01 4.649556875228881836e-01 -1.066746339201927185e-01 2.643002271652221680e-01
2.753492593765258789e-01 -2.258564978837966919e-01 -2.490316033363342285e-01 7.913957238197326660e-01 -3.509989976882934570e-01 6.356236338615417480e-02 -9.908648580312728882e-02 2.186073660850524902e-01
7.216380238533020020e-01 -1.525970697402954102e-01 -1.254654526710510254e-01 2.886340320110321045e-01 -3.045636713504791260e-01 2.004601359367370605e-01 -3.241819441318511963e-01 3.447671532630920410e-01
-6.858039647340774536e-02 2.943098545074462891e-01 3.723618015646934509e-02 4.958070814609527588e-01 -4.755593836307525635e-01 5.948833227157592773e-01 2.575880587100982666e-01 1.227703317999839783e-01
5.530127882957458496e-01 4.531930088996887207e-01 3.288761973381042480e-01 4.787163734436035156e-01 1.798480749130249023e-02 -1.862431019544601440e-01 -3.267608582973480225e-01 -9.839373081922531128e-02
-2.300623655319213867e-01 1.162990778684616089e-01 5.298874974250793457e-01 1.075530648231506348e-01 -5.249412059783935547e-01 5.418747663497924805e-01 6.399685889482498169e-02 2.605958580970764160e-01
1.888023763895034790e-01 2.592332959175109863e-01 6.494600772857666016e-01 -2.118876427412033081e-01 -4.475249648094177246e-01 4.577741324901580811e-01 -9.057430177927017212e-02 1.114342659711837769e-01
5.783744528889656067e-02 1.211846694350242615e-01 1.377929449081420898e-01 6.305052638053894043e-01 9.714367985725402832e-02 2.266068756580352783e-01 -6.867341995239257812e-01 1.818072497844696045e-01
4.523927569389343262e-01 -1.379809230566024780e-01 2.987016737461090088e-01 4.923901855945587158e-01 3.869997709989547729e-02 4.768972396850585938e-01 -2.031253278255462646e-01 -4.176634252071380615e-01
2.812897861003875732e-01 -2.255327254533767700e-01 6.649454832077026367e-01 4.577742218971252441e-01 1.935678720474243164e-01 1.173412576317787170e-01 -3.855673968791961670e-01 -1.356530040502548218e-01
5.237515568733215332e-01 -5.730804800987243652e-01 5.095492601394653320e-01 1.476541906595230103e-01 -2.356293350458145142e-01 1.650232523679733276e-01 -1.085687205195426941e-01 -1.458766609430313110e-01
3.429825305938720703e-01 3.463672995567321777e-01 1.432761251926422119e-01 3.084270954132080078e-01 -2.171967178583145142e-02 2.926552891731262207e-01 -7.423774003982543945e-01 9.743919968605041504e-02
1.750946491956710815e-01 1.462599337100982666e-01 7.407004013657569885e-04 3.501169979572296143e-01 -1.566787958145141602e-01 2.289428114891052246e-01 -8.555251359939575195e-01 -1.283787041902542114e-01
-2.379761934280395508e-01 -1.074235066771507263e-01 -6.987550854682922363e-02 8.280675411224365234e-01 -3.068737685680389404e-01 3.721409738063812256e-01 -9.121353179216384888e-02 -1.639256440103054047e-02
-9.079893678426742554e-02 2.838364243507385254e-01 2.137724012136459351e-01 1.142535880208015442e-01 -7.436934113502502441e-01 3.692788481712341309e-01 -9.485663473606109619e-02 -3.924224078655242920e-01
1.386251151561737061e-01 -3.768199384212493896e-01 -5.790876690298318863e-03 -4.333368688821792603e-02 -3.784713745117187500e-01 6.131384968757629395e-01 -5.493565797805786133e-01 -1.261208802461624146e-01
2.126234583556652069e-03 -1.640889495611190796e-01 4.555342495441436768e-01 8.082277178764343262e-01 -1.166363209486007690e-01 2.090435922145843506e-01 8.361308276653289795e-02 -2.191631346940994263e-01
6.734809279441833496e-01 -6.323545426130294800e-02 3.043756783008575439e-01 2.694793641567230225e-01 1.201115623116493225e-01 4.679318368434906006e-01 -2.307333797216415405e-01 3.008927106857299805e-01
5.632230266928672791e-02 3.289102613925933838e-01 -7.041288167238235474e-02 3.601855635643005371e-01 -3.523011207580566406e-01 7.827163934707641602e-01 1.155252680182456970e-01 -6.202556565403938293e-02
1.813136488199234009e-01 1.163037568330764771e-01 7.755704969167709351e-02 4.593085944652557373e-01 -6.284823417663574219e-01 3.860386312007904053e-01 4.283176660537719727e-01 9.564325213432312012e-02
-3.757924959063529968e-02 4.857605099678039551e-01 5.786347389221191406e-01 4.638674855232238770e-02 -3.432167768478393555e-01 5.325783491134643555e-01 -1.062785908579826355e-01 -1.136752367019653320e-01
4.881994724273681641e-01 -2.771437466144561768e-01 3.328346312046051025e-01 3.502475619316101074e-01 4.044446349143981934e-02 3.991704881191253662e-01 -2.678265273571014404e-01 -4.676498472690582275e-01
3.473982810974121094e-01 -2.661713659763336182e-01 1.195447370409965515e-01 -5.441934615373611450e-02 -1.125331148505210876e-01 7.392971515655517578e-01 -4.643168151378631592e-01 1.280649155378341675e-01
8.493578061461448669e-03 -8.576723933219909668e-02 2.820955514907836914e-01 9.181201457977294922e-01 -9.975624829530715942e-02 1.938512325286865234e-01 1.329000294208526611e-01 6.969550251960754395e-02
7.372202277183532715e-01 -1.180416941642761230e-01 1.157215684652328491e-01 3.132697343826293945e-01 -6.880611926317214966e-02 2.492198050022125244e-01 -1.630084067583084106e-01 4.874696135520935059e-01
6.810819506645202637e-01 -2.191136479377746582e-01 -5.685157701373100281e-02 -2.789111062884330750e-02 -4.939858317375183105e-01 2.717525884509086609e-02 -4.157085120677947998e-01 2.579391300678253174e-01
-4.871014878153800964e-02 -3.377626836299896240e-02 3.618058562278747559e-01 7.972826957702636719e-01 -1.225768178701400757e-01 3.947302103042602539e-01 2.387559413909912109e-01 4.562773182988166809e-02
-5.222908779978752136e-02 4.389503896236419678e-01 6.106969714164733887e-01 7.167124748229980469e-02 -2.903508543968200684e-01 5.480332374572753906e-01 -1.283571720123291016e-01 -1.593345850706100464e-01
1.652452908456325531e-02 -1.116251274943351746e-01 7.658901810646057129e-02 1.816084235906600952e-01 -5.885809287428855896e-02 7.391738891601562500e-01 -6.304348111152648926e-01 -3.360047191381454468e-02
6.090331673622131348e-01 1.034710854291915894e-01 3.299243450164794922e-01 3.395956754684448242e-01 1.310621201992034912e-01 -2.845583716407418251e-03 -5.723353028297424316e-01 2.223600000143051147e-01
5.137577056884765625e-01 3.605173826217651367e-01 4.069510996341705322e-01 4.974637925624847412e-01 5.074235424399375916e-02 -1.909804195165634155e-01 -3.752779364585876465e-01 -1.145389378070831299e-01
4.345310628414154053e-01 -1.705414056777954102e-01 -1.087481379508972168e-01 2.371246740221977234e-02 -7.422598600387573242e-01 -1.952481567859649658e-01 -2.717935144901275635e-01 3.267515599727630615e-01
3.470872342586517334e-01 -2.657699957489967346e-02 4.506791234016418457e-01 5.557025671005249023e-01 2.431093016639351845e-03 -3.196556819602847099e-03 -5.312219858169555664e-01 -2.910223901271820068e-01
1.498153209686279297e-01 -1.011880934238433838e-01 -1.523895841091871262e-02 7.102844715118408203e-01 -3.611557185649871826e-01 3.685725927352905273e-01 2.017456591129302979e-01 3.944614231586456299e-01
-3.735737204551696777e-01 1.165764257311820984e-01 6.859081387519836426e-01 2.457905411720275879e-01 -3.693879842758178711e-01 3.262192308902740479e-01 -9.871112555265426636e-02 2.517130970954895020e-01
-2.783818840980529785e-01 3.963728249073028564e-01 3.209836781024932861e-01 2.627168893814086914e-01 -6.235291957855224609e-01 4.100625813007354736e-01 -6.357631087303161621e-02 -1.798869967460632324e-01
-3.019758164882659912e-01 2.501443922519683838e-01 4.299604594707489014e-01 3.028316497802734375e-01 -6.784034371376037598e-01 -1.920236833393573761e-02 -3.074362576007843018e-01 -1.206163465976715088e-01
4.967570900917053223e-01 3.363197445869445801e-01 5.062981843948364258e-01 4.710663855075836182e-01 9.341692924499511719e-02 -2.222883552312850952e-01 -3.191792368888854980e-01 -4.319595173001289368e-02
5.482690930366516113e-01 2.908170223236083984e-01 3.878620266914367676e-01 5.494607686996459961e-01 3.673130273818969727e-02 -1.972898393869400024e-01 -3.391115963459014893e-01 -8.493117243051528931e-02
-2.827917039394378662e-01 -4.669528082013130188e-02 7.259749770164489746e-01 3.301167190074920654e-01 -5.085133314132690430e-01 -3.485947474837303162e-02 -7.569499313831329346e-02 1.276748031377792358e-01
2.088862359523773193e-01 -3.921597898006439209e-01 -2.530000917613506317e-02 7.505424618721008301e-01 -4.202832579612731934e-01 -8.033999055624008179e-02 -2.311791107058525085e-02 2.345123589038848877e-01
-2.900617569684982300e-02 -7.217574119567871094e-02 -1.807978749275207520e-01 3.183346688747406006e-01 -9.163588881492614746e-01 1.391054093837738037e-01 3.608594881370663643e-03 -2.911256253719329834e-02
9.877998381853103638e-02 1.669799834489822388e-01 6.122284531593322754e-01 -1.659669098444283009e-03 -5.247038602828979492e-01 3.998888134956359863e-01 1.899486184120178223e-01 3.409223854541778564e-01
-1.501899510622024536e-01 1.257594078779220581e-01 1.036305427551269531e-01 8.091245293617248535e-01 -2.088240087032318115e-01 3.473614752292633057e-01 -7.327710092067718506e-02 -3.557652831077575684e-01
2.945019602775573730e-01 -1.985958963632583618e-01 -2.125808894634246826e-01 6.584268808364868164e-01 -2.328580468893051147e-01 3.719696402549743652e-01 -1.109845042228698730e-01 4.361303150653839111e-01
2.954088151454925537e-01 3.157508075237274170e-01 3.647554814815521240e-01 4.525521695613861084e-01 2.449567466974258423e-01 4.015283882617950439e-01 -3.811866641044616699e-01 3.296255171298980713e-01
2.474874556064605713e-01 -2.760713994503021240e-01 9.877432137727737427e-02 -1.974663138389587402e-02 -1.970425248146057129e-01 3.664264380931854248e-01 -7.829448580741882324e-01 2.574711441993713379e-01
-1.243729144334793091e-01 -1.152225956320762634e-01 3.437074124813079834e-01 -2.160582691431045532e-01 -7.589915990829467773e-01 4.150193929672241211e-01 -2.235295623540878296e-01 -9.035713225603103638e-02
5.077854394912719727e-01 -4.749580621719360352e-01 3.020666837692260742e-01 4.683896899223327637e-01 -2.412144541740417480e-01 -1.204965785145759583e-01 -3.546791672706604004e-01 8.622387796640396118e-02
-9.428393840789794922e-02 4.349576532840728760e-01 2.069122791290283203e-01 4.040699303150177002e-01 2.860806125681847334e-04 2.744764089584350586e-01 -6.710730791091918945e-01 -2.648786604404449463e-01
1.917296648025512695e-01 -1.711653321981430054e-01 8.142537437379360199e-03 6.277274489402770996e-01 5.275991186499595642e-02 2.360974401235580444e-01 -6.713843941688537598e-01 1.747900247573852539e-01
4.301016628742218018e-01 -1.753231585025787354e-01 -1.958792656660079956e-02 3.652954101562500000e-02 -2.621231079101562500e-01 4.909936785697937012e-01 -6.792262792587280273e-01 1.068864837288856506e-01
-3.583550751209259033e-01 2.525064647197723389e-01 4.703854024410247803e-01 3.575471043586730957e-01 -6.479548215866088867e-01 9.118965268135070801e-02 -1.298252791166305542e-01 1.170648410916328430e-01
-2.373102754354476929e-01 2.908526659011840820e-01 6.415507793426513672e-01 2.224516570568084717e-01 -4.195918142795562744e-01 -2.774846041575074196e-03 -3.888588249683380127e-01 -2.659702301025390625e-01
1.942799389362335205e-01 -1.826507896184921265e-01 6.543859243392944336e-01 5.469461083412170410e-01 1.601416915655136108e-01 -5.109410732984542847e-02 -4.156856834888458252e-01 -2.173743396997451782e-02
3.392080068588256836e-01 1.248856633901596069e-01 6.319355964660644531e-02 4.751158952713012695e-01 -2.903623878955841064e-01 6.697089076042175293e-01 2.394789457321166992e-01 -2.223572432994842529e-01
6.006311774253845215e-01 4.412671923637390137e-01 8.804185688495635986e-02 4.384495913982391357e-01 2.950728125870227814e-02 4.009931087493896484e-01 -2.501544654369354248e-01 1.424520909786224365e-01
6.306834220886230469e-01 -2.366879433393478394e-01 2.450008392333984375e-01 4.625766277313232422e-01 8.939995616674423218e-02 4.604414701461791992e-01 -2.260193973779678345e-01 3.363521397113800049e-02
-1.485416591167449951e-01 -2.800069451332092285e-01 4.303119182586669922e-01 3.496030569076538086e-01 -5.968399643898010254e-01 8.844618499279022217e-02 1.464862376451492310e-01 4.545787870883941650e-01
-4.098690450191497803e-01 1.515854150056838989e-01 4.734063446521759033e-01 3.691808879375457764e-01 -5.989297032356262207e-01 2.704716026782989502e-01 -1.131172925233840942e-01 6.288045644760131836e-02
5.749885365366935730e-02 1.336071640253067017e-01 -2.111292444169521332e-02 3.058757260441780090e-02 -3.113732635974884033e-01 2.804210186004638672e-01 -8.884253501892089844e-01 1.121285110712051392e-01
-1.328348927199840546e-02 -3.718896210193634033e-01 -1.728983223438262939e-01 5.649452805519104004e-01 -6.362451314926147461e-01 -6.477536261081695557e-02 -3.186454474925994873e-01 -4.388662427663803101e-02
3.298700451850891113e-01 8.620398119091987610e-03 3.295480012893676758e-01 4.832471013069152832e-01 -4.481510818004608154e-01 -5.655102133750915527e-01 -1.683215200901031494e-01 2.935197902843356133e-03
3.280494809150695801e-01 -2.849606871604919434e-01 4.408185780048370361e-01 6.103332638740539551e-01 1.189319863915443420e-01 -3.660457953810691833e-02 -4.770310223102569580e-01 3.619378432631492615e-02
2.097588628530502319e-01 -1.352017372846603394e-01 6.890496015548706055e-01 4.326661229133605957e-01 -2.568025588989257812e-01 -2.694876790046691895e-01 -1.990376710891723633e-01 -3.123224973678588867e-01
3.927975296974182129e-01 -1.990346014499664307e-01 1.279194205999374390e-01 6.449923515319824219e-01 -1.417942792177200317e-01 1.498248428106307983e-01 -8.971560746431350708e-02 5.684320330619812012e-01
5.544410273432731628e-02 1.927177309989929199e-01 6.814299821853637695e-01 -8.960723131895065308e-02 -5.059258937835693359e-01 3.548805713653564453e-01 1.317200716584920883e-02 3.245535194873809814e-01
-2.951000630855560303e-01 -2.297406196594238281e-01 4.701852500438690186e-01 4.326484501361846924e-01 -4.047017693519592285e-01 -1.324662268161773682e-01 -3.706702888011932373e-01 3.648962378501892090e-01
2.360771000385284424e-01 -1.400029212236404419e-01 4.322805106639862061e-01 5.217246413230895996e-01 -4.286907315254211426e-01 -4.104880392551422119e-01 -2.529855966567993164e-01 -2.220940291881561279e-01
-3.665212988853454590e-01 -9.091185033321380615e-02 6.134599447250366211e-01 3.809973001480102539e-01 -4.141669869422912598e-01 3.994902945123612881e-04 -1.779206991195678711e-01 3.643006980419158936e-01
8.911598473787307739e-02 -1.631881147623062134e-01 -1.462104637175798416e-02 2.686568498611450195e-01 -7.896994948387145996e-01 -2.148265987634658813e-01 -3.409480154514312744e-01 -3.271332085132598877e-01
3.184971213340759277e-01 -1.358246654272079468e-01 3.611441552639007568e-01 5.613549351692199707e-01 -3.700211048126220703e-01 -8.625712245702743530e-02 -6.273693591356277466e-02 -5.350468158721923828e-01
4.121533930301666260e-01 4.917044639587402344e-01 -4.706848040223121643e-02 3.129981756210327148e-01 -5.813636779785156250e-01 -3.703273236751556396e-01 -1.063811480998992920e-01 -4.159442335367202759e-02
3.125365972518920898e-01 3.485997915267944336e-01 1.153557468205690384e-02 4.467654228210449219e-01 -3.654266297817230225e-01 6.124346852302551270e-01 2.688978910446166992e-01 -1.215006597340106964e-02
7.737341523170471191e-01 3.709040880203247070e-01 3.109816312789916992e-01 2.204339951276779175e-01 4.557808116078376770e-02 2.639908194541931152e-01 -2.054293602705001831e-01 6.704547256231307983e-02
2.855348587036132812e-01 1.417295038700103760e-01 6.535758972167968750e-01 -1.031145676970481873e-01 -4.671170413494110107e-01 3.025637865066528320e-01 2.271885275840759277e-01 3.150093555450439453e-01
-2.349479869008064270e-02 4.543011188507080078e-01 4.179117381572723389e-01 -5.609630420804023743e-02 -5.190697312355041504e-01 5.325950980186462402e-01 -1.641113907098770142e-01 -1.877175718545913696e-01
6.202284693717956543e-01 3.259701132774353027e-01 3.174526393413543701e-01 5.296045541763305664e-01 5.477035418152809143e-02 2.899215519428253174e-01 6.011139135807752609e-03 -2.017737627029418945e-01
1.037650629878044128e-01 5.060081928968429565e-02 4.130406081676483154e-01 2.862830162048339844e-01 -1.224357709288597107e-01 5.497764796018600464e-02 -6.567370295524597168e-01 -5.336621403694152832e-01
2.698876559734344482e-01 -2.462897077202796936e-02 6.491715312004089355e-01 5.715147256851196289e-01 -8.950662612915039062e-02 -3.566637933254241943e-01 -2.032828330993652344e-01 4.423778876662254333e-02
8.816064894199371338e-02 2.055936902761459351e-01 6.307855248451232910e-01 -4.268518090248107910e-02 -5.047013163566589355e-01 4.155891239643096924e-01 1.324497610330581665e-01 3.244471549987792969e-01
1.280244737863540649e-01 7.964196056127548218e-02 4.597581028938293457e-01 7.135046720504760742e-01 -1.470211744308471680e-01 2.812360823154449463e-01 3.314083516597747803e-01 -2.150818556547164917e-01
4.873239696025848389e-01 -4.139935672283172607e-01 2.752777934074401855e-01 1.608923822641372681e-01 -4.755575656890869141e-01 -6.775867938995361328e-02 -3.237687349319458008e-01 -3.922859430313110352e-01
1.819874495267868042e-01 2.699260711669921875e-01 5.642247200012207031e-01 -2.915224432945251465e-02 -4.250009953975677490e-01 4.957324862480163574e-01 2.019550502300262451e-01 3.281140625476837158e-01
6.157234311103820801e-01 -4.034412205219268799e-01 5.714429020881652832e-01 2.782589197158813477e-01 -1.075392439961433411e-01 1.636489331722259521e-01 1.665976643562316895e-02 -1.245855912566184998e-01
6.927838325500488281e-01 4.063032269477844238e-01 2.758057117462158203e-01 3.427913188934326172e-01 1.076325401663780212e-01 2.199010699987411499e-01 -2.629504501819610596e-01 1.797483563423156738e-01
-2.650022208690643311e-01 5.731916055083274841e-02 8.112793415784835815e-02 4.758726060390472412e-01 -6.619498729705810547e-01 3.144072294235229492e-01 1.220528855919837952e-01 3.761987388134002686e-01
2.589049041271209717e-01 -1.514154225587844849e-01 -1.992819644510746002e-02 3.125942647457122803e-01 -2.599790990352630615e-01 -2.234583161771297455e-02 -7.557870745658874512e-01 4.154837131500244141e-01
4.074915647506713867e-01 -6.274555325508117676e-01 4.946019053459167480e-01 1.235054805874824524e-01 -3.200783431529998779e-01 1.570520102977752686e-01 -1.619665324687957764e-01 -1.643678843975067139e-01
-8.573565632104873657e-03 4.779890179634094238e-02 8.280545473098754883e-01 -7.469306141138076782e-02 -2.823461592197418213e-01 4.547018110752105713e-01 -1.362882554531097412e-01 3.661753237247467041e-02
4.487127661705017090e-01 -2.472838908433914185e-01 3.034235537052154541e-01 6.496633887290954590e-01 -3.291321098804473877e-01 -3.368194997310638428e-01 -2.626292780041694641e-02 3.023241087794303894e-02
-1.399637162685394287e-01 -4.069742262363433838e-01 5.956762433052062988e-01 6.262346506118774414e-01 -2.057897150516510010e-01 1.532458811998367310e-01 4.398326575756072998e-02 3.720933804288506508e-03
5.570170879364013672e-01 6.413467526435852051e-01 2.651919424533843994e-01 1.498971283435821533e-01 -2.358457744121551514e-01 -2.174300253391265869e-01 -2.533950805664062500e-01 -1.360228955745697021e-01
3.994590044021606445e-01 2.583530843257904053e-01 4.143528044223785400e-01 3.112541139125823975e-01 -3.811478987336158752e-02 2.462596073746681213e-02 -5.871604681015014648e-01 -3.978720605373382568e-01
3.191501796245574951e-01 -4.376316070556640625e-02 6.547924876213073730e-01 -1.521535813808441162e-01 -3.522501885890960693e-01 4.433279335498809814e-01 7.802486419677734375e-02 3.429522216320037842e-01
4.336903393268585205e-01 2.367284595966339111e-01 5.766315013170242310e-02 6.311361789703369141e-01 -1.460101306438446045e-01 4.786719679832458496e-01 2.872891426086425781e-01 1.457172185182571411e-01
7.222093939781188965e-01 1.781544685363769531e-01 4.187828600406646729e-01 4.513898193836212158e-01 7.282450795173645020e-02 3.341360017657279968e-02 -2.419767975807189941e-01 -5.069568753242492676e-02
2.424330562353134155e-01 -1.512600332498550415e-01 1.223974674940109253e-01 1.393689215183258057e-01 -3.694193065166473389e-02 3.131515383720397949e-01 -8.595076799392700195e-01 2.139150053262710571e-01
2.194899320602416992e-01 -2.133988887071609497e-01 4.503395557403564453e-01 7.385664582252502441e-01 -1.360788643360137939e-01 1.608428508043289185e-01 2.293384373188018799e-01 -2.470118701457977295e-01
2.737087607383728027e-01 1.397909671068191528e-01 -1.898129135370254517e-01 -1.553864404559135437e-02 -6.267800331115722656e-01 6.519770622253417969e-02 -5.998780131340026855e-01 3.351330161094665527e-01
7.599820941686630249e-02 -2.837135791778564453e-01 5.325813889503479004e-01 7.147426605224609375e-01 -1.233484372496604919e-01 -2.049845308065414429e-01 -2.486383616924285889e-01 -1.328054908663034439e-02
2.326674461364746094e-01 -2.690435051918029785e-01 6.405076980590820312e-01 5.838740468025207520e-01 7.700838148593902588e-02 -1.065798029303550720e-01 -3.132771849632263184e-01 -8.300692588090896606e-02
1.961184591054916382e-01 -3.010027706623077393e-01 6.602947115898132324e-01 4.787936210632324219e-01 1.995840668678283691e-01 9.221173822879791260e-02 -3.955615162849426270e-01 2.994476445019245148e-02
3.171388208866119385e-01 -1.799276620149612427e-01 -4.635757207870483398e-02 5.232476592063903809e-01 -9.698400273919105530e-03 1.000830680131912231e-01 -6.102243661880493164e-01 4.567575454711914062e-01
1.895931661128997803e-01 -1.502970904111862183e-01 -1.758830994367599487e-01 2.825408577919006348e-01 -8.619363307952880859e-01 2.014249414205551147e-01 5.498598795384168625e-03 -2.171738743782043457e-01
1.552503108978271484e-01 -3.771131858229637146e-02 -6.711162161082029343e-03 3.900673389434814453e-01 -8.112684488296508789e-01 6.137588247656822205e-02 -3.210868537425994873e-01 -2.392848581075668335e-01
5.002524256706237793e-01 -5.014049410820007324e-01 2.190618366003036499e-01 -9.114819578826427460e-03 -5.691935420036315918e-01 6.491030007600784302e-02 -1.811995208263397217e-01 -2.987334728240966797e-01
4.675600826740264893e-01 -2.832757830619812012e-01 -1.080266982316970825e-01 6.589413881301879883e-01 -2.389394193887710571e-01 1.176755651831626892e-01 -1.703483462333679199e-01 3.940949141979217529e-01
4.983711540699005127e-01 9.041658788919448853e-02 -3.210185468196868896e-02 3.041762411594390869e-01 -2.828121371567249298e-02 7.743299603462219238e-01 -2.145571410655975342e-01 -5.895671248435974121e-02
3.783287703990936279e-01 -1.634322851896286011e-01 4.126552939414978027e-01 5.767399668693542480e-01 -2.570764720439910889e-01 -4.632053971290588379e-01 -1.608181148767471313e-01 1.439920663833618164e-01
4.815837144851684570e-01 3.471395969390869141e-01 6.339199841022491455e-02 3.580167889595031738e-01 -1.653150320053100586e-01 6.553062200546264648e-01 2.187868207693099976e-01 1.036998108029365540e-01
-3.597848415374755859e-01 -2.280915528535842896e-01 4.254994094371795654e-01 -2.707880921661853790e-03 -3.906483650207519531e-01 5.342469215393066406e-01 -3.271488845348358154e-01 3.040060997009277344e-01
-1.835791766643524170e-01 6.282359361648559570e-02 7.439320087432861328e-01 -6.966172158718109131e-02 -3.392586112022399902e-01 3.687212765216827393e-01 -2.170076370239257812e-01 3.254538476467132568e-01
-4.816045984625816345e-03 -4.022057652473449707e-01 -1.501493304967880249e-01 7.747119069099426270e-01 -3.973518311977386475e-01 2.177302539348602295e-01 -9.244585037231445312e-02 -4.053290933370590210e-02
5.303751826286315918e-01 4.114752709865570068e-01 2.063242048025131226e-01 3.852403163909912109e-01 1.302150934934616089e-01 2.951624989509582520e-01 -4.927608966827392578e-01 -1.073328480124473572e-01
8.043261170387268066e-01 3.262760937213897705e-01 -2.522798441350460052e-02 2.276686429977416992e-01 -1.341915726661682129e-01 3.339343369007110596e-01 -2.247061580419540405e-01 1.188344508409500122e-01
-1.536486595869064331e-01 -2.643810510635375977e-01 1.179638355970382690e-01 8.516709208488464355e-01 -1.612291932106018066e-01 3.750686645507812500e-01 1.238769944757223129e-02 2.027727477252483368e-02
3.884526193141937256e-01 -4.796935915946960449e-01 4.537322521209716797e-01 2.136314958333969116e-01 -3.220692873001098633e-01 -2.585799396038055420e-01 -4.340320229530334473e-01 -9.225668013095855713e-02
4.222501516342163086e-01 -1.723119020462036133e-01 5.029855370521545410e-01 3.991713821887969971e-01 1.501265317201614380e-01 3.457625806331634521e-01 -3.775033652782440186e-01 -3.083545267581939697e-01
7.548840045928955078e-01 4.214178770780563354e-03 3.968538641929626465e-01 2.109695672988891602e-01 1.277135014533996582e-01 3.200899064540863037e-01 -2.700820267200469971e-01 1.908369213342666626e-01
2.020163983106613159e-01 -5.738729983568191528e-02 6.208097934722900391e-01 -1.470804065465927124e-01 -4.542329311370849609e-01 4.463867545127868652e-01 1.553629189729690552e-01 3.451552987098693848e-01
3.036898076534271240e-01 -3.003074824810028076e-01 -6.500171869993209839e-02 5.172517299652099609e-01 -6.220626831054687500e-01 1.038693338632583618e-01 3.348079696297645569e-02 3.833296298980712891e-01
6.358540803194046021e-02 2.873053848743438721e-01 4.615144431591033936e-01 4.353963956236839294e-02 -4.887582063674926758e-01 6.167996525764465332e-01 1.241321340203285217e-01 -2.525590062141418457e-01
4.562040567398071289e-01 1.490830034017562866e-01 -1.740769669413566589e-02 7.255811095237731934e-01 -2.727910280227661133e-01 3.293399810791015625e-01 2.134069353342056274e-01 1.202447414398193359e-01
3.505944907665252686e-01 3.301118612289428711e-01 -1.164992824196815491e-01 5.975279808044433594e-01 -3.428966403007507324e-01 5.193375349044799805e-01 1.007789894938468933e-01 -7.213960401713848114e-03
4.317317605018615723e-01 -3.624612092971801758e-01 2.395888715982437134e-01 1.933307200670242310e-01 -4.864940345287322998e-01 -2.370765507221221924e-01 -5.425405502319335938e-01 1.475979294627904892e-02
7.064449191093444824e-01 2.135608047246932983e-01 -1.058866530656814575e-01 1.739307641983032227e-01 -2.244818955659866333e-01 4.689306020736694336e-01 -2.355223000049591064e-01 2.968240678310394287e-01
-3.083114326000213623e-01 2.710878551006317139e-01 5.006656050682067871e-01 3.617567420005798340e-01 -6.214668750762939453e-01 -3.591594472527503967e-02 -2.477026879787445068e-01 -3.246613219380378723e-02
3.746281862258911133e-01 5.629602074623107910e-01 -1.601842790842056274e-01 3.234424889087677002e-01 -6.284758448600769043e-01 -1.314571648836135864e-01 -1.652885694056749344e-03 -1.378167420625686646e-02
4.167335629463195801e-01 2.817981243133544922e-01 -2.691305428743362427e-02 7.268411517143249512e-01 -8.681060373783111572e-02 -9.204842150211334229e-02 -1.714542359113693237e-01 4.153252243995666504e-01
-2.285620719194412231e-01 -6.213331595063209534e-02 1.671213656663894653e-01 5.956153869628906250e-01 -2.250061035156250000e-01 5.538506507873535156e-01 -1.132062822580337524e-01 -4.370555579662322998e-01
3.901691436767578125e-01 6.724827289581298828e-01 7.961797714233398438e-02 1.686914265155792236e-01 -4.740318059921264648e-01 -2.045694440603256226e-01 -1.834197342395782471e-01 -2.460519820451736450e-01
1.466791629791259766e-01 1.959821879863739014e-01 4.919936358928680420e-01 6.245847940444946289e-01 2.727298438549041748e-02 -6.383060663938522339e-02 -4.267744123935699463e-01 -3.477898538112640381e-01
5.579300522804260254e-01 -2.536664605140686035e-01 3.767785131931304932e-01 4.679717719554901123e-01 -3.121960163116455078e-01 -3.375026881694793701e-01 -2.041105926036834717e-01 -1.018444076180458069e-01
-1.815400719642639160e-01 2.604027688503265381e-01 5.236225128173828125e-01 1.210780814290046692e-01 -5.665415525436401367e-01 5.288786292076110840e-01 8.929672092199325562e-02 -4.167887568473815918e-02
2.182832360267639160e-01 9.194787591695785522e-03 4.801524281501770020e-01 8.017084002494812012e-01 -2.024205178022384644e-01 -1.738225668668746948e-01 2.369645424187183380e-02 -8.506040275096893311e-02
4.887509047985076904e-01 -1.916491836309432983e-01 5.932257175445556641e-01 4.755007624626159668e-01 -2.561519443988800049e-01 -2.444270998239517212e-01 6.086264736950397491e-03 -1.448443681001663208e-01
1.423530839383602142e-02 -4.463312681764364243e-03 -3.960186149924993515e-03 6.267597675323486328e-01 -6.574737429618835449e-01 1.450648307800292969e-01 2.698650360107421875e-01 2.842382192611694336e-01
6.348360180854797363e-01 -4.201173782348632812e-01 4.659295380115509033e-01 3.603035509586334229e-01 -4.624803364276885986e-02 2.342182993888854980e-01 -1.692733541131019592e-02 -1.276402771472930908e-01
2.986674904823303223e-01 -2.951782643795013428e-01 4.194408357143402100e-01 4.900211393833160400e-01 -7.455310225486755371e-02 -1.436138600111007690e-01 -2.334566414356231689e-01 5.717790126800537109e-01
1.393016427755355835e-01 -2.642114460468292236e-01 2.709220349788665771e-01 5.215677618980407715e-01 -1.394844055175781250e-01 -1.482362747192382812e-01 -2.582888305187225342e-01 6.761751174926757812e-01
1.404415965080261230e-01 -1.278125047683715820e-01 1.783442199230194092e-01 4.368361830711364746e-01 -4.247433692216873169e-02 2.817327901721000671e-02 -7.692968845367431641e-01 3.832651972770690918e-01
1.765967607498168945e-01 -9.101925790309906006e-02 -4.803788661956787109e-02 4.108851253986358643e-01 -1.509062666445970535e-02 6.730989813804626465e-01 -4.097031056880950928e-01 4.101809263229370117e-01
5.254802107810974121e-01 -1.151572987437248230e-01 -2.925972938537597656e-01 4.072485566139221191e-01 -3.863192498683929443e-01 2.568865120410919189e-01 -3.861443102359771729e-01 3.079026937484741211e-01
4.446043372154235840e-01 -2.494707703590393066e-01 5.680006742477416992e-01 2.362164258956909180e-01 1.420160681009292603e-01 9.413106739521026611e-02 -4.117316007614135742e-01 4.038764536380767822e-01
-1.885705590248107910e-01 3.902223408222198486e-01 4.572779834270477295e-01 3.748376667499542236e-01 -5.328614711761474609e-01 7.111829519271850586e-02 -2.309811711311340332e-01 -3.467127978801727295e-01
7.017962932586669922e-01 -9.629928320646286011e-02 1.296987682580947876e-01 4.607046246528625488e-01 -6.582719087600708008e-02 2.367782443761825562e-01 -2.291978150606155396e-01 3.952327072620391846e-01
7.032818198204040527e-01 5.147202610969543457e-01 1.671153455972671509e-01 3.689325451850891113e-01 4.408678039908409119e-03 1.659171134233474731e-01 -1.913812458515167236e-01 1.106550022959709167e-01
8.236626982688903809e-01 -9.194050729274749756e-02 3.207146655768156052e-03 1.195670738816261292e-01 -2.576701641082763672e-01 4.719141423702239990e-01 -8.161518722772598267e-02 5.533782392740249634e-02
1.754418164491653442e-01 -1.901471912860870361e-01 6.974074244499206543e-01 5.667242407798767090e-01 6.760846078395843506e-02 -3.235610574483871460e-02 -3.267188668251037598e-01 -1.146637946367263794e-01
5.377722978591918945e-01 -5.507078394293785095e-02 3.770090639591217041e-01 1.417731046676635742e-01 8.428762853145599365e-02 5.320280194282531738e-01 -2.678960263729095459e-01 4.284928739070892334e-01
2.896826267242431641e-01 4.336819648742675781e-01 1.605363339185714722e-01 4.667841792106628418e-01 -4.144369661808013916e-01 3.854092955589294434e-01 2.869220674037933350e-01 -2.858704626560211182e-01
2.080714404582977295e-01 -2.911331355571746826e-01 6.618389487266540527e-01 1.573885381221771240e-01 1.702838838100433350e-01 2.198788672685623169e-01 -5.382047891616821289e-01 2.052759975194931030e-01
-2.214479893445968628e-01 -1.613091677427291870e-01 4.817038178443908691e-01 4.119321703910827637e-01 -4.091356098651885986e-01 -3.025131225585937500e-01 -4.246935248374938965e-01 2.897286713123321533e-01
1.529946476221084595e-01 2.312985807657241821e-01 1.370737999677658081e-01 3.774796128273010254e-01 -1.875887066125869751e-01 -1.204403582960367203e-02 -7.765173316001892090e-01 -3.514252901077270508e-01
4.460222721099853516e-01 6.234251856803894043e-01 1.221427023410797119e-01 2.535496354103088379e-01 -3.434627950191497803e-01 9.365170262753963470e-03 -4.635956585407257080e-01 -1.495640072971582413e-02
2.649008631706237793e-01 -4.390801191329956055e-01 6.047227233648300171e-02 6.012597307562828064e-02 -6.306786537170410156e-01 1.065212190151214600e-01 -2.999388277530670166e-01 -4.803109467029571533e-01
4.173174202442169189e-01 5.306558609008789062e-01 1.732287555932998657e-01 6.076410412788391113e-01 1.759802806191146374e-03 3.701664805412292480e-01 8.721621334552764893e-02 -1.954235509037971497e-02
-5.461339652538299561e-02 -3.065446615219116211e-01 4.673928618431091309e-01 3.044749796390533447e-01 -5.659210681915283203e-01 -1.942515075206756592e-01 -1.457542926073074341e-01 4.611312448978424072e-01
-2.209055572748184204e-01 -2.037677466869354248e-01 -2.326657250523567200e-02 7.464171648025512695e-01 -2.512217164039611816e-01 4.191049039363861084e-01 -1.531918346881866455e-01 -2.996172308921813965e-01
3.291921317577362061e-01 -1.908947378396987915e-01 -3.135460615158081055e-02 1.838157773017883301e-01 -1.776348501443862915e-01 4.119303226470947266e-01 -7.858889698982238770e-01 3.947397693991661072e-02
4.381540417671203613e-01 4.989235475659370422e-02 3.252702299505472183e-03 5.065792202949523926e-01 -5.484062805771827698e-02 -1.246271356940269470e-01 -5.947837829589843750e-01 4.202278256416320801e-01
1.959296315908432007e-01 1.063134819269180298e-01 7.288925647735595703e-01 -8.995356410741806030e-02 -2.849647402763366699e-01 5.644549131393432617e-01 2.186277881264686584e-02 1.031540557742118835e-01
-4.737712740898132324e-01 8.280855417251586914e-02 4.222664535045623779e-01 3.384089469909667969e-01 -4.467965364456176758e-01 3.929917886853218079e-02 -4.073175191879272461e-01 3.298104703426361084e-01
-2.508334517478942871e-01 -2.507863640785217285e-01 1.019097715616226196e-01 7.771116495132446289e-01 -1.630668044090270996e-01 4.784458577632904053e-01 -5.887347459793090820e-02 -3.055004402995109558e-02
1.117600649595260620e-01 -2.040429860353469849e-01 2.904428839683532715e-01 4.991969764232635498e-01 -2.735913172364234924e-02 -1.724338158965110779e-02 -5.627523660659790039e-01 5.427572131156921387e-01
-3.282847627997398376e-02 -2.280250638723373413e-01 3.340634331107139587e-02 3.286659121513366699e-01 -8.880310654640197754e-01 5.992366001009941101e-02 1.339551359415054321e-01 1.663000583648681641e-01
1.680949628353118896e-01 -3.583364188671112061e-01 -4.784143716096878052e-02 -9.201785922050476074e-02 -4.204489290714263916e-01 5.947676897048950195e-01 -5.312678813934326172e-01 1.407530605792999268e-01
3.732977807521820068e-01 -5.119562149047851562e-01 2.041592001914978027e-01 5.939646363258361816e-01 -3.153814375400543213e-01 5.119922934682108462e-05 -2.715063095092773438e-01 -1.757649183273315430e-01
4.767697155475616455e-01 -3.393523395061492920e-02 6.057647615671157837e-02 5.904288887977600098e-01 -1.259411871433258057e-01 5.507957935333251953e-01 2.414812147617340088e-01 2.042373120784759521e-01
1.227197796106338501e-01 9.131281822919845581e-02 7.014991044998168945e-01 1.229001581668853760e-01 -2.059651762247085571e-01 6.104723811149597168e-01 1.641820371150970459e-01 1.653556674718856812e-01
3.593883812427520752e-01 4.302485287189483643e-02 -1.687334477901458740e-01 7.447106838226318359e-01 -4.737118259072303772e-02 4.737295806407928467e-01 -1.887376457452774048e-01 1.537474244832992554e-01
1.052687293849885464e-03 3.988153040409088135e-01 6.895905137062072754e-01 2.510955557227134705e-02 -3.324991166591644287e-01 5.018422603607177734e-01 -4.778722673654556274e-02 9.740487672388553619e-03
-9.556879103183746338e-02 1.700034886598587036e-01 7.714688777923583984e-01 1.381948590278625488e-03 -3.115645349025726318e-01 3.061907887458801270e-01 -2.086894959211349487e-01 3.638996183872222900e-01
6.967401504516601562e-01 2.321049422025680542e-01 -8.226116001605987549e-02 5.291368961334228516e-01 -1.192457899451255798e-01 1.868267506361007690e-01 -1.342280060052871704e-01 3.267827033996582031e-01
5.003119707107543945e-01 -4.412952363491058350e-01 6.061892956495285034e-02 9.027274325489997864e-03 -2.504904568195343018e-01 3.111708462238311768e-01 -5.679653286933898926e-01 2.627407908439636230e-01
7.728801667690277100e-02 3.099170923233032227e-01 8.272757530212402344e-01 -1.114365383982658386e-01 -2.474185377359390259e-01 3.254155814647674561e-01 -1.632691174745559692e-01 8.606347441673278809e-02
2.346226871013641357e-01 -1.579711288213729858e-01 2.166942805051803589e-01 3.558421134948730469e-01 -1.713249087333679199e-01 -1.926992237567901611e-01 -4.537909924983978271e-01 6.884807944297790527e-01
5.738807320594787598e-01 -4.702893197536468506e-01 4.218418598175048828e-01 -7.378761470317840576e-02 -4.268749952316284180e-01 6.776554137468338013e-02 -1.993570327758789062e-01 -1.988367587327957153e-01
2.593806982040405273e-01 -4.487388432025909424e-01 3.483704924583435059e-01 4.724366366863250732e-01 -6.369506567716598511e-02 -4.145291820168495178e-02 -3.108576834201812744e-01 5.332812666893005371e-01
-1.091154571622610092e-02 4.135973751544952393e-01 5.690952539443969727e-01 7.476179860532283783e-03 -4.448559582233428955e-01 5.523725152015686035e-01 1.439364161342382431e-02 -4.090801998972892761e-02
2.165056914091110229e-01 -8.730314671993255615e-02 -2.419979721307754517e-01 8.281519412994384766e-01 -3.312681615352630615e-01 5.141003988683223724e-03 -8.623261004686355591e-02 2.896617054939270020e-01
1.905992925167083740e-01 8.382207155227661133e-02 2.708785422146320343e-02 3.181413412094116211e-01 -2.385219931602478027e-01 1.331484019756317139e-01 -7.969858646392822266e-01 -3.806444704532623291e-01
2.017166763544082642e-01 2.194019705057144165e-01 1.131721884012222290e-01 6.023405194282531738e-01 -3.788864910602569580e-01 3.928058147430419922e-01 3.949050009250640869e-01 2.859193384647369385e-01
2.366083115339279175e-01 -2.563754282891750336e-02 3.101899027824401855e-01 2.718602418899536133e-01 -1.629912527278065681e-03 1.811726763844490051e-02 -7.702650427818298340e-01 4.237857460975646973e-01
-2.223642319440841675e-01 -4.637870937585830688e-02 7.000998854637145996e-01 5.361967682838439941e-01 -3.951504528522491455e-01 -8.094782009720802307e-03 1.036970764398574829e-01 6.159309670329093933e-02
3.155200779438018799e-01 1.096326634287834167e-01 1.405400484800338745e-01 3.911517262458801270e-01 -1.467690318822860718e-01 7.207529991865158081e-02 -7.969093918800354004e-01 -2.321120947599411011e-01
4.209218919277191162e-01 -1.374448835849761963e-01 -1.281648129224777222e-01 5.843302011489868164e-01 -2.152833491563796997e-01 2.619391381740570068e-01 -9.840474277734756470e-02 5.669419169425964355e-01
4.797332286834716797e-01 8.959261327981948853e-02 4.838465154170989990e-01 2.470221072435379028e-01 -2.410608530044555664e-02 -2.641094923019409180e-01 -6.248259544372558594e-01 7.719610631465911865e-02
2.897868156433105469e-01 2.551968097686767578e-01 -3.739538043737411499e-02 5.225588083267211914e-01 -7.001100182533264160e-01 -4.437482357025146484e-02 2.882048785686492920e-01 -3.531048819422721863e-02
5.700466036796569824e-01 -4.490801075007766485e-04 4.346535801887512207e-01 4.168105423450469971e-01 1.852965652942657471e-01 1.277757529169321060e-02 -4.811236262321472168e-01 2.154387235641479492e-01
-1.478256434202194214e-01 2.374096363782882690e-01 3.327210545539855957e-01 2.331683039665222168e-01 -7.482436299324035645e-01 2.558806538581848145e-01 -7.684266567230224609e-02 -3.542108237743377686e-01
2.032829970121383667e-01 1.613349765539169312e-01 -2.963693812489509583e-02 5.890876054763793945e-01 1.200167536735534668e-01 5.335641503334045410e-01 -5.180777907371520996e-01 -1.313206851482391357e-01
4.598252475261688232e-02 -1.791362836956977844e-02 2.274868339300155640e-01 5.131936073303222656e-01 -1.052531320601701736e-02 2.939653992652893066e-01 -7.704438567161560059e-01 -4.833749681711196899e-02
-1.776987314224243164e-01 -2.425550520420074463e-01 5.805400013923645020e-01 3.614441752433776855e-01 -4.198505878448486328e-01 -2.380889952182769775e-01 -3.012502491474151611e-01 3.438154757022857666e-01
2.014838010072708130e-01 2.592148184776306152e-01 2.856911122798919678e-01 3.735096156597137451e-01 -4.382345452904701233e-02 1.922260969877243042e-01 -7.325999140739440918e-01 -3.090457320213317871e-01
4.725432991981506348e-01 -2.953219711780548096e-01 -1.892625093460083008e-01 5.295419692993164062e-01 -2.268815189599990845e-01 4.368928074836730957e-01 -1.515237987041473389e-01 3.285468220710754395e-01
-2.415227591991424561e-01 -6.597518175840377808e-02 5.690833330154418945e-01 -1.582373827695846558e-01 -5.809347033500671387e-01 3.736525774002075195e-01 -2.100339978933334351e-01 2.592359483242034912e-01
4.533628523349761963e-01 1.491392403841018677e-01 9.582787007093429565e-02 5.004807114601135254e-01 -5.051956176757812500e-01 2.774541378021240234e-01 3.766587972640991211e-01 -1.961645036935806274e-01
1.163313016295433044e-01 6.266662478446960449e-01 -1.681717671453952789e-02 4.474320411682128906e-01 -2.308711782097816467e-02 5.535370707511901855e-01 -2.791221737861633301e-01 -9.182998538017272949e-02
2.236570268869400024e-01 -2.298670262098312378e-02 4.429413080215454102e-01 5.955824255943298340e-01 -3.213090896606445312e-01 -4.783426225185394287e-01 -2.208878248929977417e-01 -1.330077350139617920e-01
7.169514894485473633e-02 2.255723625421524048e-01 2.633959054946899414e-01 3.690612912178039551e-01 7.599585503339767456e-02 3.082694411277770996e-01 -7.983434796333312988e-01 -1.534255873411893845e-02
-9.815696626901626587e-02 2.179913073778152466e-01 2.663381397724151611e-01 6.569926738739013672e-01 7.118533551692962646e-02 4.120732843875885010e-01 -2.207595109939575195e-01 4.654710292816162109e-01
7.073355317115783691e-01 3.045757114887237549e-01 -9.195369482040405273e-02 2.537223398685455322e-01 -2.111541330814361572e-01 1.397751867771148682e-01 -4.184087812900543213e-01 3.080428540706634521e-01
9.641715884208679199e-02 -5.689958930015563965e-01 3.589743077754974365e-01 3.076895773410797119e-01 -6.227607727050781250e-01 -1.858231611549854279e-02 8.606964349746704102e-02 2.186956703662872314e-01
2.457707524299621582e-01 5.766468122601509094e-02 -3.480790928006172180e-02 6.332739591598510742e-01 -4.697987735271453857e-01 3.587681949138641357e-01 3.351120054721832275e-01 2.688837051391601562e-01
4.620009064674377441e-01 -2.863638997077941895e-01 4.482267424464225769e-02 -1.830905377864837646e-01 -3.461714386940002441e-01 5.278607010841369629e-01 -3.918821215629577637e-01 3.420182764530181885e-01
3.580493032932281494e-01 -5.895137786865234375e-02 -1.575016528367996216e-01 -1.699100732803344727e-01 -6.969613432884216309e-01 2.163174301385879517e-01 -4.349471032619476318e-01 3.048308789730072021e-01
4.527001976966857910e-01 5.604702979326248169e-03 7.058678865432739258e-01 -2.092125862836837769e-01 -3.755796551704406738e-01 2.278728634119033813e-01 8.169868588447570801e-02 2.309783250093460083e-01
5.617260932922363281e-01 -4.652222692966461182e-01 3.847540020942687988e-01 5.393532663583755493e-02 -4.356637001037597656e-01 -3.059624228626489639e-03 -2.352834939956665039e-01 -2.681728899478912354e-01
-6.632452458143234253e-02 -6.080775856971740723e-01 4.369698464870452881e-01 1.054922342300415039e-01 -4.861156344413757324e-01 1.810913681983947754e-01 -1.784590482711791992e-01 3.504585027694702148e-01
1.415053606033325195e-01 -2.755796611309051514e-01 4.548353552818298340e-01 6.068879365921020508e-01 -1.691793948411941528e-01 4.565418884158134460e-02 -1.227536350488662720e-01 -5.320426225662231445e-01
4.576930701732635498e-01 7.388980686664581299e-02 5.181314349174499512e-01 6.183882355690002441e-01 1.433653570711612701e-02 -2.084585726261138916e-01 -2.514986395835876465e-01 -1.651706397533416748e-01
2.271364629268646240e-01 -1.136345267295837402e-01 6.529584527015686035e-01 5.359415411949157715e-01 9.640919417142868042e-02 -6.963218748569488525e-02 -3.826364874839782715e-01 -2.476973384618759155e-01
-2.321812361478805542e-01 2.782211601734161377e-01 5.477690100669860840e-01 2.117915302515029907e-01 -4.997397363185882568e-01 2.564734220504760742e-01 -9.072239696979522705e-02 4.472465217113494873e-01
1.797971576452255249e-01 -1.534175500273704529e-02 5.573254823684692383e-01 7.056602239608764648e-01 -8.580676466226577759e-02 1.967991888523101807e-01 1.863004714250564575e-01 -2.794081568717956543e-01
4.410671591758728027e-01 1.160866692662239075e-01 -2.372053265571594238e-01 2.313147932291030884e-01 -4.073577523231506348e-01 1.373846530914306641e-01 -5.800837874412536621e-01 4.011220037937164307e-01
7.140996307134628296e-02 4.526928663253784180e-01 -6.704324483871459961e-02 -2.495132759213447571e-02 -4.851635396480560303e-01 2.470176964998245239e-01 -6.884023547172546387e-01 1.206368282437324524e-01
7.422528862953186035e-01 9.325444698333740234e-02 8.006801456212997437e-02 4.192176088690757751e-02 -1.853817999362945557e-01 5.811081528663635254e-01 -1.778927445411682129e-02 2.445941716432571411e-01
3.284631967544555664e-01 -6.103431805968284607e-02 3.788694143295288086e-01 5.605658292770385742e-01 -3.971427977085113525e-01 -5.042028427124023438e-01 -1.352415233850479126e-01 1.942763663828372955e-02
5.517308115959167480e-01 4.180505871772766113e-01 2.191328257322311401e-02 2.494227737188339233e-01 -5.381346940994262695e-01 -2.201501131057739258e-01 -1.994692087173461914e-01 -2.833583056926727295e-01
2.842648625373840332e-01 1.292102187871932983e-01 -1.574343740940093994e-01 -1.257474422454833984e-01 -6.835185289382934570e-01 3.020043857395648956e-02 -6.257323622703552246e-01 4.742887988686561584e-02
6.215573549270629883e-01 1.961077898740768433e-01 1.623560637235641479e-01 3.509899973869323730e-01 -1.823935657739639282e-01 5.766167640686035156e-01 2.447428256273269653e-01 1.163550186902284622e-03
3.629359304904937744e-01 -4.413331151008605957e-01 4.767342507839202881e-01 2.606556415557861328e-01 2.205331996083259583e-02 2.365774288773536682e-02 -5.499310493469238281e-01 2.735241055488586426e-01
6.549354195594787598e-01 -3.353080749511718750e-01 1.153754517436027527e-01 1.073456704616546631e-01 -5.545084476470947266e-01 1.996053159236907959e-01 6.239579245448112488e-02 -2.873646914958953857e-01
2.825763523578643799e-01 1.628379821777343750e-01 -3.943831101059913635e-02 5.105559825897216797e-01 -5.385003685951232910e-01 4.309349656105041504e-01 3.355559110641479492e-01 2.076681852340698242e-01
3.505738377571105957e-01 -4.863919615745544434e-01 3.484630286693572998e-01 4.125560522079467773e-01 -2.333449274301528931e-01 -2.074797749519348145e-01 -4.683296382427215576e-01 1.790576428174972534e-01
4.859970510005950928e-01 1.701110899448394775e-01 -5.185586214065551758e-02 6.060050725936889648e-01 -3.485054075717926025e-01 3.825309872627258301e-01 2.900464534759521484e-01 1.141282320022583008e-01
3.761169314384460449e-01 -2.572163641452789307e-01 4.851918816566467285e-01 2.673005461692810059e-01 -2.777162492275238037e-01 -3.774736523628234863e-01 -5.107994079589843750e-01 7.061333209276199341e-02
3.918150365352630615e-01 -1.290018707513809204e-01 -3.122418932616710663e-02 2.573558390140533447e-01 -4.325942695140838623e-01 7.187896370887756348e-01 5.251792445778846741e-02 -2.368079870939254761e-01
3.719925284385681152e-01 -4.812247753143310547e-01 4.190867543220520020e-01 2.120180726051330566e-01 -2.302135825157165527e-01 -1.935142129659652710e-01 -4.224594831466674805e-01 3.748878538608551025e-01
2.713310420513153076e-01 -8.662776648998260498e-02 6.915155649185180664e-01 5.138244628906250000e-01 -1.978651881217956543e-01 -3.492257893085479736e-01 -1.244755014777183533e-01 7.887371815741062164e-03
2.051083929836750031e-02 6.466194987297058105e-01 1.336188316345214844e-01 5.235918760299682617e-01 -2.266181409358978271e-01 4.692072272300720215e-01 7.715375721454620361e-02 -1.095266938209533691e-01
7.387238144874572754e-01 -3.123209625482559204e-02 3.572425842285156250e-01 5.142609775066375732e-02 -1.552042830735445023e-02 4.616166353225708008e-01 -3.106376826763153076e-01 1.149703115224838257e-01
4.888678789138793945e-01 7.087963167577981949e-03 3.883949220180511475e-01 4.686615467071533203e-01 1.864269673824310303e-01 2.830197513103485107e-01 -4.552503526210784912e-01 2.614491581916809082e-01
1.980592459440231323e-01 -2.722361385822296143e-01 -9.076491743326187134e-02 8.088965415954589844e-01 -3.638723790645599365e-01 -1.137675065547227859e-02 -3.340339660644531250e-02 3.007650077342987061e-01
5.210472345352172852e-01 -6.675704568624496460e-02 3.185020983219146729e-01 3.199267387390136719e-01 1.120520830154418945e-01 2.128529846668243408e-01 -6.713665127754211426e-01 1.079883053898811340e-01
6.013996005058288574e-01 -1.372547447681427002e-01 -6.325175613164901733e-02 4.801941514015197754e-01 -2.648256421089172363e-01 2.680052220821380615e-01 -4.001255631446838379e-01 -2.878060936927795410e-01
6.079985201358795166e-02 2.807672023773193359e-01 7.268667221069335938e-01 -7.405695319175720215e-02 -4.095328450202941895e-01 4.049568772315979004e-01 -2.087613344192504883e-01 -9.146016836166381836e-02
-2.657224237918853760e-01 -9.187749773263931274e-02 -3.669881448149681091e-02 7.638874650001525879e-01 -2.410011440515518188e-01 3.992443978786468506e-01 -1.356256902217864990e-01 -3.165554404258728027e-01
7.907335758209228516e-01 -6.446690857410430908e-02 2.589269578456878662e-01 2.118499875068664551e-01 -7.812818139791488647e-02 4.852864742279052734e-01 1.030475646257400513e-01 -8.021883666515350342e-02
-8.718811720609664917e-02 2.460936009883880615e-01 5.796934962272644043e-01 4.144120216369628906e-01 -1.959898322820663452e-01 5.754234790802001953e-01 1.946432292461395264e-01 -1.290126591920852661e-01
3.433914780616760254e-01 2.614228725433349609e-01 1.470405310392379761e-01 5.491522550582885742e-01 -3.990875482559204102e-01 3.656561076641082764e-01 4.216854274272918701e-01 -1.405608952045440674e-01
6.467620134353637695e-01 1.881586760282516479e-01 1.002242788672447205e-01 6.632494926452636719e-01 -1.687236875295639038e-02 2.695316374301910400e-01 1.454729586839675903e-01 4.749844223260879517e-02
-2.506156861782073975e-01 2.473108917474746704e-01 2.428545057773590088e-01 3.486364185810089111e-01 -7.868156433105468750e-01 -1.007415875792503357e-01 -2.544060349464416504e-01 -3.941286355257034302e-02
3.614961802959442139e-01 2.789421677589416504e-01 1.348879933357238770e-01 2.883069813251495361e-01 -6.535372138023376465e-01 -4.858242571353912354e-01 -5.392708256840705872e-02 -1.554089933633804321e-01
4.155747592449188232e-01 1.441667824983596802e-01 2.055709436535835266e-02 2.016230523586273193e-01 -3.543670177459716797e-01 2.470739483833312988e-01 -7.370414733886718750e-01 1.886465102434158325e-01
5.990766882896423340e-01 -3.610858619213104248e-01 5.875880122184753418e-01 3.209196329116821289e-01 -8.319588005542755127e-02 6.272642314434051514e-02 -1.979950964450836182e-01 -1.114302352070808411e-01
2.338247299194335938e-01 -2.038603127002716064e-01 4.884201884269714355e-01 6.250276565551757812e-01 -2.786850631237030029e-01 -4.114556014537811279e-01 -1.589142978191375732e-01 4.835658520460128784e-02
5.018667578697204590e-01 -3.594406545162200928e-01 5.156651139259338379e-01 3.555529713630676270e-01 -7.402114570140838623e-02 3.632029592990875244e-01 5.363246425986289978e-02 -2.938228547573089600e-01
4.137369394302368164e-01 1.737411916255950928e-01 -3.042131066322326660e-01 3.326510190963745117e-01 -3.412164449691772461e-01 4.025526344776153564e-01 -4.565668702125549316e-01 3.293979465961456299e-01
-1.175769641995429993e-01 -1.466921418905258179e-01 3.148684203624725342e-01 7.814311981201171875e-01 -2.403651028871536255e-01 3.895565271377563477e-01 1.680929511785507202e-01 -1.307491362094879150e-01
5.160658359527587891e-01 -1.543079912662506104e-01 -2.455469518899917603e-01 2.846639156341552734e-01 -3.438313603401184082e-01 3.458930253982543945e-01 -5.191295742988586426e-01 2.473476678133010864e-01
5.714244842529296875e-01 -2.146216630935668945e-01 -1.348867267370223999e-01 1.514226645231246948e-01 -3.657484352588653564e-01 1.206797510385513306e-01 -6.589980721473693848e-01 6.061774119734764099e-02
-4.945067688822746277e-02 -2.445742040872573853e-01 3.427855670452117920e-01 8.751636147499084473e-01 -1.009828299283981323e-01 1.954892724752426147e-01 3.707921504974365234e-02 -6.735111773014068604e-02
6.067245602607727051e-01 2.103874832391738892e-01 -6.740780919790267944e-02 5.586605668067932129e-01 -1.858186423778533936e-01 3.693274259567260742e-01 1.837127804756164551e-01 2.574786245822906494e-01
4.117368757724761963e-01 5.990809798240661621e-01 -2.765469253063201904e-02 3.805390298366546631e-01 -4.442012608051300049e-01 -4.819367453455924988e-02 -2.560711205005645752e-01 -2.465572208166122437e-01
7.567366957664489746e-01 1.823616623878479004e-01 2.427626997232437134e-01 3.285340666770935059e-01 2.015078440308570862e-02 5.690408498048782349e-02 -4.424118101596832275e-01 1.668918132781982422e-01
9.018673747777938843e-02 -3.890627622604370117e-01 -1.153874620795249939e-01 7.050321698188781738e-01 -4.208077788352966309e-01 2.988060005009174347e-04 -1.316408812999725342e-01 3.683792948722839355e-01
-3.067685663700103760e-01 3.391704261302947998e-01 4.023341834545135498e-01 4.177791178226470947e-01 -5.894994139671325684e-01 8.325511217117309570e-02 -1.858418732881546021e-01 -2.558636069297790527e-01
2.921112179756164551e-01 2.379163801670074463e-01 -1.051927730441093445e-01 -1.201284751296043396e-01 -6.710701584815979004e-01 6.001246720552444458e-02 -6.039344668388366699e-01 1.178849264979362488e-01
5.879084467887878418e-01 -5.076999664306640625e-01 4.288694262504577637e-01 3.555253744125366211e-01 -2.674178779125213623e-01 9.807436168193817139e-02 6.831441074609756470e-02 -2.189445681869983673e-02
2.035459131002426147e-01 -4.686108827590942383e-01 3.032976686954498291e-01 3.704747855663299561e-01 -8.691600710153579712e-02 8.288480341434478760e-02 -3.361066579818725586e-01 6.183363795280456543e-01
4.212707877159118652e-01 -4.348315894603729248e-01 2.326806038618087769e-01 4.478458464145660400e-01 -3.917056024074554443e-01 7.415018975734710693e-02 -3.115293979644775391e-01 -3.503774404525756836e-01
5.563316345214843750e-01 3.737861663103103638e-02 5.885836482048034668e-01 5.419249534606933594e-01 -8.142461627721786499e-02 -7.990065217018127441e-02 1.452869623899459839e-01 -1.219100952148437500e-01
1.224677711725234985e-01 2.697404846549034119e-02 2.297401279211044312e-01 5.039684772491455078e-01 4.257837310433387756e-02 7.435339689254760742e-02 -8.181074857711791992e-01 -2.946236357092857361e-02
2.703140079975128174e-01 1.808299571275711060e-01 -2.040181308984756470e-01 5.925201177597045898e-01 -3.346706628799438477e-01 -1.027868911623954773e-01 -5.687669515609741211e-01 2.355038374662399292e-01
5.868517756462097168e-01 -1.528535336256027222e-01 5.986394882202148438e-01 3.490244448184967041e-01 2.261448465287685394e-02 2.188615798950195312e-01 6.009558960795402527e-02 -3.162756860256195068e-01
-5.439307540655136108e-02 -5.895920470356941223e-02 9.382130950689315796e-02 7.473074197769165039e-01 -1.513515263795852661e-01 3.453741669654846191e-01 -1.308015584945678711e-01 5.167152285575866699e-01
-1.640450358390808105e-01 -3.992528021335601807e-01 5.116695761680603027e-01 3.276385366916656494e-01 -5.679227709770202637e-01 -1.232187002897262573e-01 -3.037007749080657959e-01 -1.207490712404251099e-01
2.582540363073348999e-02 -2.312414050102233887e-01 5.346846953034400940e-02 1.233462244272232056e-01 -7.494034171104431152e-01 5.517888069152832031e-01 -2.223541587591171265e-01 -1.107691004872322083e-01
-3.386498242616653442e-02 -2.970348596572875977e-01 -3.636107146739959717e-01 5.945317149162292480e-01 -4.678515493869781494e-01 3.682497441768646240e-01 -2.457101345062255859e-01 -1.003807932138442993e-01
3.140866458415985107e-01 -2.483566999435424805e-01 5.055814981460571289e-01 6.208492517471313477e-01 -3.208785653114318848e-01 -6.970959156751632690e-02 -1.988390693441033363e-03 -3.012897968292236328e-01
-1.516126394271850586e-01 -3.251128792762756348e-01 4.378430545330047607e-01 7.493721842765808105e-01 -3.353206813335418701e-01 2.575287222862243652e-02 6.835483759641647339e-02 -1.657103933393955231e-02
7.059683799743652344e-01 -1.309907883405685425e-01 -6.564671546220779419e-02 1.204940453171730042e-01 -5.532816648483276367e-01 1.243387758731842041e-01 -1.540424525737762451e-01 3.468603789806365967e-01
-4.660400450229644775e-01 7.482468336820602417e-02 5.679026246070861816e-01 3.618126213550567627e-01 -1.917772144079208374e-01 2.448575049638748169e-01 -4.670012891292572021e-01 9.466812759637832642e-02
5.376879572868347168e-01 2.533003985881805420e-01 3.531301021575927734e-02 3.078185319900512695e-01 -6.574073433876037598e-01 8.885625749826431274e-02 3.300391435623168945e-01 -4.154014587402343750e-02
3.806695342063903809e-01 -1.182798370718955994e-01 1.300489008426666260e-01 5.021607875823974609e-01 -4.345333576202392578e-01 4.623356759548187256e-01 3.926735222339630127e-01 1.235165372490882874e-01
2.116616368293762207e-01 3.439891040325164795e-01 -4.060706868767738342e-02 6.474491357803344727e-01 -4.487554132938385010e-01 3.358558118343353271e-01 3.190959393978118896e-01 5.357610993087291718e-03
2.315814644098281860e-01 -2.790275514125823975e-01 3.266023993492126465e-01 7.234458327293395996e-01 -4.438351392745971680e-01 -1.643633544445037842e-01 9.364543855190277100e-02 -7.547309994697570801e-02
2.778650224208831787e-01 2.138642817735671997e-01 -4.607226699590682983e-02 2.807033360004425049e-01 -5.740377902984619141e-01 6.245383024215698242e-01 2.049844861030578613e-01 -1.858764290809631348e-01
