# Supplementary material for: Where is your field going? A machine learning approach to study the relative motion of the domains of physics
Source: PLoS One. 2020 Jun 18;15(6):e0233997. doi: 10.1371/journal.pone.0233997 (PMC7302634; doi:10.1371/journal.pone.0233997)
Supplement: S19 Data — (ZIP) [file pone.0233997.s019.zip › 18/Pacs4Run_18_VS_500_embeddings2000-2004ED8.txt]

-8.380964398384094238e-01 7.824044674634933472e-02 -9.216210991144180298e-02 1.608749851584434509e-02 -8.878297358751296997e-02 1.121328026056289673e-02 4.231396019458770752e-01 -3.092972636222839355e-01
-5.656466484069824219e-01 -2.802537679672241211e-01 -2.163900882005691528e-01 -2.201288752257823944e-02 -2.352878451347351074e-01 -2.661911845207214355e-01 5.196399614214897156e-02 -6.521304249763488770e-01
-5.671874284744262695e-01 1.524477899074554443e-01 1.141949966549873352e-01 -5.304807424545288086e-01 6.008160486817359924e-02 -1.685896515846252441e-01 2.173922359943389893e-01 -5.303925275802612305e-01
-3.774363696575164795e-01 1.680538654327392578e-01 -2.496490022167563438e-03 -4.813835918903350830e-01 -5.230261087417602539e-01 1.385366916656494141e-01 4.792127758264541626e-02 -5.500164031982421875e-01
-7.906916141510009766e-01 -4.726191461086273193e-01 2.491805851459503174e-01 1.063136607408523560e-01 -2.005577385425567627e-01 -8.829750120639801025e-02 -6.539440155029296875e-02 1.604620367288589478e-01
-2.980466485023498535e-01 -5.395796895027160645e-01 2.451256662607192993e-01 -2.915222942829132080e-01 -2.438037097454071045e-01 -5.463678240776062012e-01 2.279434502124786377e-01 2.550175487995147705e-01
-8.372659087181091309e-01 -4.659004509449005127e-01 -2.963505312800407410e-02 1.045950278639793396e-01 -9.747662395238876343e-02 -8.434886485338211060e-02 -1.097415238618850708e-01 2.035791873931884766e-01
-1.966638118028640747e-01 -3.364937901496887207e-01 -7.962980121374130249e-02 -4.563187435269355774e-02 -5.752661228179931641e-01 -1.234326362609863281e-01 3.470712304115295410e-01 -6.107757091522216797e-01
-3.382564485073089600e-01 -2.291768342256546021e-01 -2.952813506126403809e-01 -6.330469250679016113e-01 -1.758800148963928223e-01 -3.245289623737335205e-01 1.072430238127708435e-01 -4.442603886127471924e-01
-7.686629295349121094e-01 3.761546686291694641e-02 1.045855283737182617e-01 -3.359478712081909180e-01 2.818273901939392090e-01 -2.243731617927551270e-01 1.645240336656570435e-01 -3.565178513526916504e-01
-7.844889163970947266e-01 -4.259076714515686035e-01 -1.402617841958999634e-01 6.302172690629959106e-02 3.727184236049652100e-02 -4.160035252571105957e-01 -7.126535475254058838e-02 -2.805184805765748024e-03
-4.918769001960754395e-01 -3.680681437253952026e-02 5.738103389739990234e-01 -5.085581541061401367e-01 -5.930277332663536072e-02 -2.582802064716815948e-02 1.816224157810211182e-01 3.628252148628234863e-01
-8.673616647720336914e-01 -7.279478013515472412e-02 1.619787067174911499e-01 7.636494189500808716e-02 2.523999512195587158e-01 -3.433580100536346436e-01 1.251281052827835083e-01 1.142737567424774170e-01
-5.597887635231018066e-01 -1.339274048805236816e-01 3.811847567558288574e-01 -4.505374431610107422e-01 -5.356907844543457031e-01 3.236125782132148743e-02 -1.796732991933822632e-01 -1.094389799982309341e-02
-5.869160890579223633e-01 3.166010230779647827e-02 -3.709492087364196777e-01 2.328565344214439392e-03 -1.848580390214920044e-01 -5.361226201057434082e-01 1.806528419256210327e-01 4.033398926258087158e-01
-4.067208468914031982e-01 -2.810419201850891113e-01 -8.695633150637149811e-03 -3.933410644531250000e-01 -1.887869983911514282e-01 2.920412719249725342e-01 3.245143294334411621e-01 -6.120150089263916016e-01
-8.239907622337341309e-01 7.115121185779571533e-02 7.187465578317642212e-02 -3.330624848604202271e-02 3.001489043235778809e-01 -4.149352610111236572e-01 2.171915620565414429e-01 -1.639031618833541870e-02
-5.304417014122009277e-01 -5.253364443778991699e-01 1.977096796035766602e-01 -2.374951727688312531e-02 -4.577154219150543213e-01 -4.178651273250579834e-01 -5.160093680024147034e-02 -1.273686587810516357e-01
-5.635854005813598633e-01 -4.674035608768463135e-01 3.677330315113067627e-01 -1.089461967349052429e-01 -5.195150971412658691e-01 9.762292355298995972e-02 2.880876138806343079e-02 1.911870092153549194e-01
-5.657907128334045410e-01 -1.316531598567962646e-01 -6.713082194328308105e-01 -2.488722093403339386e-02 -3.175972402095794678e-01 -2.136505097150802612e-01 2.432115823030471802e-01 7.488606870174407959e-02
-7.792812585830688477e-01 -2.486293762922286987e-01 1.374104619026184082e-01 7.177442312240600586e-02 2.368806898593902588e-01 1.754990816116333008e-01 3.407291769981384277e-01 3.222763836383819580e-01
-5.927608013153076172e-01 -1.063422933220863342e-01 -6.170480847358703613e-01 -6.300414353609085083e-02 -1.525344550609588623e-01 -4.428128302097320557e-01 1.345600038766860962e-01 -1.230927109718322754e-01
-8.866813778877258301e-02 -2.276315093040466309e-01 -8.940261602401733398e-02 -3.518966436386108398e-01 -2.916945815086364746e-01 -5.720844864845275879e-01 3.973422050476074219e-01 -4.881090223789215088e-01
-5.711239576339721680e-01 -4.740136265754699707e-01 3.564522862434387207e-01 1.481103827245533466e-03 -4.973563551902770996e-01 1.361022591590881348e-01 1.136841252446174622e-02 2.367522418498992920e-01
-8.038512468338012695e-01 4.264049232006072998e-01 -3.561972975730895996e-01 -5.690785497426986694e-02 -1.390776634216308594e-01 2.071280218660831451e-02 1.025020331144332886e-01 1.077433079481124878e-01
-4.581016600131988525e-01 -3.289881348609924316e-01 6.224623322486877441e-01 -7.745215296745300293e-02 -1.828417778015136719e-01 -4.251939654350280762e-01 2.175807505846023560e-01 1.639793366193771362e-01
-5.092813968658447266e-01 -3.410640954971313477e-01 2.095545083284378052e-01 -6.334336400032043457e-01 -1.820116490125656128e-01 -2.388674914836883545e-01 -5.499755218625068665e-02 -2.931651175022125244e-01
-7.813686132431030273e-01 -5.100815296173095703e-01 -3.813852369785308838e-02 2.215509414672851562e-01 1.083264872431755066e-01 -2.403274476528167725e-01 7.807824760675430298e-02 -5.614640936255455017e-02
-5.623829364776611328e-01 -3.258787989616394043e-01 2.548209130764007568e-01 -5.951460003852844238e-01 -2.965078949928283691e-01 -1.938550770282745361e-01 -1.581256240606307983e-01 -8.885759115219116211e-02
-3.584973812103271484e-01 -6.104310974478721619e-02 2.704640924930572510e-01 -5.526781454682350159e-02 -3.310174942016601562e-01 -5.331462621688842773e-01 2.431861460208892822e-01 -5.818858146667480469e-01
-5.852847099304199219e-01 2.364901006221771240e-01 3.327435627579689026e-02 2.668139934539794922e-01 -6.472679972648620605e-01 -2.381214797496795654e-01 1.447198837995529175e-01 1.805986315011978149e-01
-5.988501906394958496e-01 -5.221097469329833984e-01 3.665625154972076416e-01 -3.004055023193359375e-01 -2.269555181264877319e-01 -2.484665811061859131e-01 -3.275521472096443176e-02 -1.727742701768875122e-01
-5.656519532203674316e-01 -3.335967957973480225e-01 1.319152861833572388e-01 -4.230429530143737793e-01 -5.513108372688293457e-01 1.323183346539735794e-02 -2.098440974950790405e-01 -1.556622684001922607e-01
-5.933743119239807129e-01 -2.291860431432723999e-01 -5.370999574661254883e-01 1.648861020803451538e-01 -1.237829327583312988e-01 -3.868200480937957764e-01 2.660851180553436279e-01 -2.096747606992721558e-01
-5.898782610893249512e-01 5.996185913681983948e-02 -5.079555511474609375e-01 1.585646271705627441e-01 -3.330447077751159668e-01 7.443541288375854492e-02 4.605239629745483398e-01 1.916893720626831055e-01
-7.094359397888183594e-01 -4.452412128448486328e-01 8.258300274610519409e-02 -3.824537694454193115e-01 -4.542383179068565369e-02 -1.317484676837921143e-01 -1.131997630000114441e-01 3.363552987575531006e-01
-3.742643594741821289e-01 -5.386617183685302734e-01 2.295837402343750000e-01 1.180555075407028198e-01 -2.222229093313217163e-01 -5.661818981170654297e-01 2.556796371936798096e-01 -2.603977322578430176e-01
-6.186128854751586914e-01 -6.022283434867858887e-01 -3.390439227223396301e-02 -1.646677106618881226e-01 -2.596901655197143555e-01 3.757707774639129639e-01 4.772874712944030762e-02 -1.243124902248382568e-01
-5.665509104728698730e-01 -5.052422881126403809e-01 2.928352952003479004e-01 7.334724813699722290e-02 -4.614343345165252686e-01 -3.261487782001495361e-01 -1.985144242644309998e-02 1.137068867683410645e-01
-2.997465133666992188e-01 3.807606995105743408e-01 2.714616954326629639e-01 3.628498688340187073e-02 -6.339945793151855469e-01 -4.100668728351593018e-01 3.442467749118804932e-01 -3.943824768066406250e-02
-6.424247026443481445e-01 -4.884878695011138916e-01 4.039488732814788818e-01 -1.501660645008087158e-01 -3.721099495887756348e-01 -1.445854455232620239e-01 -4.752200841903686523e-02 -3.628186509013175964e-02
-4.404454529285430908e-01 -6.473771929740905762e-01 4.046406745910644531e-01 -6.494870781898498535e-02 -7.182091474533081055e-02 1.794729679822921753e-01 4.010634720325469971e-01 -1.440052986145019531e-01
-6.095502972602844238e-01 -2.002698034048080444e-01 5.845242738723754883e-01 -3.572544828057289124e-02 -3.000732064247131348e-01 3.455511033535003662e-01 1.653943657875061035e-01 9.268555790185928345e-02
-7.419762611389160156e-01 1.982150673866271973e-01 1.410153061151504517e-01 -2.897408902645111084e-01 2.663860023021697998e-01 -3.734067380428314209e-01 9.369920939207077026e-02 -2.952507734298706055e-01
-4.863348305225372314e-01 -7.301229834556579590e-01 2.513395547866821289e-01 -1.290208548307418823e-01 -1.939870566129684448e-01 2.323776930570602417e-01 2.381364256143569946e-01 -4.734607413411140442e-02
-4.322609603404998779e-01 -3.024682700634002686e-01 -4.577596187591552734e-01 1.996128112077713013e-01 -4.085016548633575439e-01 -3.863683640956878662e-01 3.731331229209899902e-01 1.299686878919601440e-01
-6.152303218841552734e-01 -4.996288418769836426e-01 1.911721527576446533e-01 -1.804118305444717407e-01 -6.940732896327972412e-02 2.159713059663772583e-01 2.241509258747100830e-01 4.484003782272338867e-01
-5.512217283248901367e-01 5.046971514821052551e-02 3.224550187587738037e-01 -6.347897648811340332e-01 -2.367890775203704834e-01 4.370731487870216370e-02 -4.899799823760986328e-02 3.553757667541503906e-01
-3.890571296215057373e-01 -5.221203565597534180e-01 2.437609583139419556e-01 -4.834316372871398926e-01 -3.419912457466125488e-01 3.490956127643585205e-01 1.930587738752365112e-01 -8.247365057468414307e-02
-3.256191909313201904e-01 -4.786113202571868896e-01 4.469161629676818848e-01 -3.417316675186157227e-01 -4.850995838642120361e-01 -1.331017464399337769e-01 1.087075918912887573e-01 2.890223860740661621e-01
-4.213443696498870850e-01 -2.766121923923492432e-01 -9.861930459737777710e-02 -9.633468836545944214e-02 -8.371753096580505371e-01 -3.696851804852485657e-02 5.226160958409309387e-02 -1.482841372489929199e-01
-4.540890157222747803e-01 -3.606272935867309570e-01 6.272496581077575684e-01 -3.979389369487762451e-02 -2.371076941490173340e-01 -3.756093084812164307e-01 1.779994368553161621e-01 1.993468701839447021e-01
-5.951592922210693359e-01 -3.267006874084472656e-01 4.795391857624053955e-01 -1.509706377983093262e-01 1.766691952943801880e-01 9.834282845258712769e-02 4.629474282264709473e-01 1.763481944799423218e-01
-6.425123214721679688e-01 9.169265627861022949e-02 3.126538991928100586e-01 -4.489393234252929688e-01 -8.260044455528259277e-02 2.040221840143203735e-01 3.892885521054267883e-02 4.790700078010559082e-01
-7.109342142939567566e-03 6.862304359674453735e-02 3.159675002098083496e-01 -4.295449852943420410e-01 -7.162984609603881836e-01 -1.069614887237548828e-01 4.047634005546569824e-01 -1.501271426677703857e-01
-8.863658905029296875e-01 -4.436032101511955261e-02 1.016898453235626221e-01 2.809793688356876373e-02 6.480821222066879272e-02 -2.586060166358947754e-01 2.269575893878936768e-01 -2.804825603961944580e-01
-3.835735321044921875e-01 -4.855293035507202148e-01 1.720521748065948486e-01 -3.655869960784912109e-01 -5.195167660713195801e-02 -5.121119022369384766e-01 1.860120892524719238e-01 -3.928344249725341797e-01
-4.085229933261871338e-01 -5.655015707015991211e-01 -2.034905552864074707e-02 -5.055890679359436035e-01 -3.949800729751586914e-01 2.474780827760696411e-01 8.687085658311843872e-02 -1.802264302968978882e-01
-4.517703950405120850e-01 1.405060738325119019e-01 4.791385680437088013e-02 3.857599496841430664e-01 -3.519117832183837891e-01 -5.039396882057189941e-01 4.971677958965301514e-01 -9.067582897841930389e-03
-5.013967156410217285e-01 -6.365888714790344238e-01 1.258662045001983643e-01 1.051796823740005493e-01 -4.941381216049194336e-01 1.416120082139968872e-01 1.224932149052619934e-01 1.929245144128799438e-01
-6.857502460479736328e-01 5.689518526196479797e-02 -5.898159742355346680e-01 -1.888269335031509399e-01 1.530644670128822327e-02 -2.553698122501373291e-01 2.669309377670288086e-01 -7.918971776962280273e-02
-5.487657189369201660e-01 -2.444475591182708740e-01 1.287620663642883301e-01 -6.054230928421020508e-01 -3.686311244964599609e-01 -2.398521304130554199e-01 -2.244639545679092407e-01 -1.103761643171310425e-01
-6.077809333801269531e-01 -2.950333356857299805e-01 3.874330222606658936e-01 -4.860159754753112793e-01 -2.869854271411895752e-01 -1.482282280921936035e-01 -1.358539164066314697e-01 -1.856160163879394531e-01
-4.823555052280426025e-01 -2.256569266319274902e-01 -1.160529628396034241e-01 -4.864347279071807861e-01 -1.512730419635772705e-01 4.951729774475097656e-01 2.243764549493789673e-01 -3.845782279968261719e-01
-7.688381671905517578e-01 -3.683293983340263367e-02 -2.631349675357341766e-02 -4.559802263975143433e-02 2.631567418575286865e-01 -4.868031144142150879e-01 1.600461900234222412e-01 -2.700297236442565918e-01
-6.937420368194580078e-01 2.990562915802001953e-01 -4.480535089969635010e-01 2.367945387959480286e-02 -1.876051574945449829e-01 -7.891236245632171631e-02 3.744838237762451172e-01 -2.152060717344284058e-01
-2.925992310047149658e-01 3.238635361194610596e-01 -4.107118546962738037e-01 -2.505549490451812744e-01 -4.973450005054473877e-01 -1.001927852630615234e-01 5.243765711784362793e-01 2.137164324522018433e-01
-7.086735963821411133e-01 5.446116328239440918e-01 -2.482829391956329346e-01 -1.595307737588882446e-01 -2.505076527595520020e-01 -1.650855094194412231e-01 6.480351835489273071e-02 -1.409922093152999878e-01
-6.170361638069152832e-01 -2.742206156253814697e-01 4.586173295974731445e-01 -7.674144580960273743e-03 -4.215372502803802490e-01 3.758451044559478760e-01 3.580890595912933350e-02 -1.159532666206359863e-01
-4.345245063304901123e-01 -5.413689017295837402e-01 1.414891034364700317e-01 -2.776797711849212646e-01 -5.144375562667846680e-01 2.426355183124542236e-01 6.803070753812789917e-02 -3.046911954879760742e-01
-8.912442326545715332e-01 1.676596887409687042e-02 8.001649379730224609e-02 1.008402779698371887e-01 1.945705860853195190e-01 -3.520888388156890869e-01 -6.540450733155012131e-03 -1.642078906297683716e-01
-5.136582851409912109e-01 -2.323885113000869751e-01 6.880916655063629150e-02 -2.629929780960083008e-01 3.888966143131256104e-01 1.139007881283760071e-01 6.381476521492004395e-01 1.918446868658065796e-01
-5.114393830299377441e-01 1.435985509306192398e-02 -5.396680235862731934e-01 1.122123468667268753e-02 -4.478548169136047363e-01 -1.945162937045097351e-02 3.977831602096557617e-01 2.960946261882781982e-01
-4.375378191471099854e-01 1.139905229210853577e-01 -6.051304340362548828e-01 -2.568154036998748779e-01 -1.667725741863250732e-01 -1.611699759960174561e-01 4.920683503150939941e-01 2.598263025283813477e-01
-5.032919645309448242e-01 -3.256631195545196533e-01 -1.280585527420043945e-01 -3.675246238708496094e-01 -8.919842541217803955e-02 5.918138027191162109e-01 2.367858290672302246e-01 -2.736790478229522705e-01
-3.302084803581237793e-01 -4.315147995948791504e-01 1.781753078103065491e-02 -5.390297770500183105e-01 -3.614293336868286133e-01 1.663244962692260742e-01 1.966866254806518555e-01 4.657318890094757080e-01
-7.465980052947998047e-01 -9.676145762205123901e-02 -5.579781252890825272e-03 3.252138942480087280e-02 3.430776298046112061e-01 -2.985294163227081299e-01 3.551313281059265137e-01 -3.149595260620117188e-01
-4.646694660186767578e-01 -4.449264407157897949e-01 1.628683060407638550e-01 -3.634901344776153564e-01 -4.660515189170837402e-01 4.498189687728881836e-01 8.631698042154312134e-02 -2.190709486603736877e-02
-4.254707694053649902e-01 -6.063130497932434082e-01 1.185943037271499634e-01 -3.910632133483886719e-01 -3.242893218994140625e-01 2.908925712108612061e-01 1.497066169977188110e-01 -2.686446905136108398e-01
-5.899882316589355469e-01 -3.036845028400421143e-01 4.165289998054504395e-01 -4.312221705913543701e-01 -2.747987210750579834e-01 -2.411538213491439819e-01 -9.746018052101135254e-02 -2.388992607593536377e-01
-3.591451346874237061e-01 -3.012547194957733154e-01 3.333736360073089600e-01 -4.599282741546630859e-01 2.859463989734649658e-01 2.031334936618804932e-01 5.702553391456604004e-01 9.679158031940460205e-02
-4.605449438095092773e-01 -3.394667804241180420e-01 1.483555287122726440e-01 -6.327802687883377075e-02 2.959613204002380371e-01 -7.592853158712387085e-02 6.464594006538391113e-01 3.679389059543609619e-01
-5.852537751197814941e-01 3.937968611717224121e-01 -4.005962908267974854e-01 -3.240864276885986328e-01 -3.945140540599822998e-02 -2.363245040178298950e-01 3.596678376197814941e-01 -2.238881587982177734e-01
-7.406373023986816406e-01 -1.592352837324142456e-01 4.455536305904388428e-01 -2.377881109714508057e-01 -8.654690347611904144e-03 3.068720996379852295e-01 2.687925398349761963e-01 6.741184741258621216e-02
-4.557071328163146973e-01 -2.671302258968353271e-01 -4.454056620597839355e-01 1.632192730903625488e-01 -3.906722962856292725e-01 -3.408856987953186035e-01 3.736222386360168457e-01 2.958451807498931885e-01
-3.130158185958862305e-01 -5.576733350753784180e-01 3.373033106327056885e-01 -2.360830456018447876e-01 3.477590903639793396e-02 -4.829873740673065186e-01 4.306639432907104492e-01 -3.943621367216110229e-02
-6.027516126632690430e-01 -3.947891592979431152e-01 4.020060002803802490e-01 -4.362793266773223877e-01 -1.970121711492538452e-01 2.094911877065896988e-03 -2.319817990064620972e-02 -2.992108464241027832e-01
-2.800188362598419189e-01 3.146469593048095703e-01 1.444853395223617554e-01 -7.243895530700683594e-02 -1.810972690582275391e-01 3.391632735729217529e-01 7.350665926933288574e-01 -3.291085958480834961e-01
-4.661478698253631592e-01 3.843648433685302734e-01 3.046526014804840088e-01 2.223516851663589478e-01 -2.740841805934906006e-01 -4.701970815658569336e-01 4.219652116298675537e-01 1.358466595411300659e-01
-4.152452051639556885e-01 -5.527234077453613281e-01 3.850516378879547119e-01 -1.524056494235992432e-01 -5.792436003684997559e-01 -1.183177977800369263e-01 3.203275054693222046e-02 5.253710784018039703e-03
-6.613104939460754395e-01 -5.686146616935729980e-01 8.626948297023773193e-02 -1.806888878345489502e-01 -4.202743172645568848e-01 7.694698870182037354e-02 -1.207731887698173523e-01 -4.601431265473365784e-02
-1.605950742959976196e-01 -3.231097161769866943e-01 -5.089749097824096680e-01 -2.280421853065490723e-01 -3.412903249263763428e-01 -2.248747348785400391e-01 5.915539264678955078e-01 2.043696492910385132e-01
-8.458357453346252441e-01 1.920573115348815918e-01 2.858201600611209869e-02 -2.474353611469268799e-01 2.748645544052124023e-01 -6.207919679582118988e-03 6.916316598653793335e-02 -3.244414031505584717e-01
-7.207197546958923340e-01 -4.988510906696319580e-01 1.117569059133529663e-01 5.978113040328025818e-02 -1.756809502840042114e-01 -1.139660105109214783e-01 -8.093820884823799133e-03 4.144026637077331543e-01
-7.352604866027832031e-01 -1.310853809118270874e-01 4.268027842044830322e-01 1.720852851867675781e-01 -6.402023881673812866e-02 3.070888221263885498e-01 2.975228428840637207e-01 2.085970044136047363e-01
-6.709742546081542969e-01 -4.561968445777893066e-01 3.687553703784942627e-01 -3.765971660614013672e-01 -2.346152067184448242e-01 -1.650614291429519653e-02 -5.795113742351531982e-02 -7.208825647830963135e-02
-6.225420236587524414e-01 -2.738174498081207275e-01 3.501540422439575195e-01 -4.961430430412292480e-01 -3.765460848808288574e-01 4.081951826810836792e-02 -1.581357419490814209e-01 -1.548250950872898102e-02
-3.550667464733123779e-01 4.428683966398239136e-02 3.362285494804382324e-01 -6.561589241027832031e-01 -2.438108026981353760e-01 -1.520468294620513916e-01 1.543432176113128662e-01 4.711564481258392334e-01
-4.993622303009033203e-01 -4.760675728321075439e-01 1.618347018957138062e-01 -3.554823398590087891e-01 -4.333734512329101562e-01 -2.832690477371215820e-01 -8.643340319395065308e-02 -3.097002506256103516e-01
-2.322557568550109863e-01 -2.073839157819747925e-01 -3.049913942813873291e-01 1.458338797092437744e-01 -3.465887904167175293e-01 -2.842890322208404541e-01 7.368863224983215332e-01 2.116989791393280029e-01
-5.836326479911804199e-01 -1.453749183565378189e-02 2.505944073200225830e-01 -2.690682411193847656e-01 2.110058069229125977e-01 -3.893632292747497559e-01 2.638350427150726318e-01 -5.081638693809509277e-01
-3.652561306953430176e-01 -1.499111484736204147e-02 -4.197768270969390869e-01 7.357789576053619385e-02 -1.471004188060760498e-01 -3.302827775478363037e-01 6.866959333419799805e-01 2.871593832969665527e-01
-2.356416881084442139e-01 -1.281371265649795532e-01 -3.203987777233123779e-01 -4.173792898654937744e-02 -4.864566326141357422e-01 -4.591421186923980713e-01 5.306980013847351074e-01 3.075130283832550049e-01
-8.940619230270385742e-01 -3.155708312988281250e-01 -7.960154116153717041e-02 -1.706656664609909058e-01 -1.631343550980091095e-02 -4.280531033873558044e-02 -2.384722679853439331e-01 8.147303760051727295e-02
-4.111919999122619629e-01 2.943545579910278320e-01 2.365871518850326538e-01 -3.850879669189453125e-01 2.450318932533264160e-01 1.433663517236709595e-01 6.455290913581848145e-01 -2.066595256328582764e-01
-4.269199371337890625e-01 -2.666727602481842041e-01 -1.339386701583862305e-01 -6.491445899009704590e-01 3.581076562404632568e-01 -1.492419987916946411e-01 3.768244385719299316e-01 1.215971931815147400e-01
-6.904475688934326172e-01 -3.503146171569824219e-01 -3.766306042671203613e-01 1.108425408601760864e-01 -2.773014605045318604e-01 -3.375015258789062500e-01 2.202728390693664551e-01 -8.427097648382186890e-02
-2.716563045978546143e-01 -4.862851202487945557e-01 -3.251827508211135864e-02 -4.083473682403564453e-01 -5.808350443840026855e-01 5.851923301815986633e-02 3.587256371974945068e-01 2.290122359991073608e-01
-4.636127054691314697e-01 -3.887769281864166260e-01 -4.793426394462585449e-02 -5.296604037284851074e-01 -5.324603319168090820e-01 4.789144545793533325e-02 -1.384893208742141724e-01 2.146884351968765259e-01
-6.378728747367858887e-01 -6.580035686492919922e-01 8.192127943038940430e-02 1.670970022678375244e-01 -8.006527274847030640e-02 -1.855046153068542480e-01 1.232655942440032959e-01 -2.636288404464721680e-01
-4.272577464580535889e-01 3.754541277885437012e-01 1.926750987768173218e-01 1.612230986356735229e-01 -7.046781182289123535e-01 -1.669680178165435791e-01 2.898030877113342285e-01 -7.023514807224273682e-02
-4.745357930660247803e-01 6.625181064009666443e-03 -1.477229446172714233e-01 3.644367754459381104e-01 -1.181099712848663330e-01 -5.171193480491638184e-01 5.820327997207641602e-01 3.353070467710494995e-03
-6.709039211273193359e-01 1.942757517099380493e-01 3.753495514392852783e-01 -5.885782837867736816e-02 3.252255022525787354e-01 1.298542916774749756e-01 4.608522653579711914e-01 -1.810379773378372192e-01
-2.895666658878326416e-01 -5.168588459491729736e-02 -4.877856671810150146e-01 -4.477117955684661865e-02 -5.010251998901367188e-01 -3.362075686454772949e-01 4.982141554355621338e-01 2.475102543830871582e-01
-4.670743942260742188e-01 2.230573445558547974e-01 3.474554717540740967e-01 -3.877076208591461182e-01 2.603245377540588379e-01 1.981245577335357666e-01 5.377444028854370117e-01 -2.546629011631011963e-01
-6.110119819641113281e-01 -9.768808633089065552e-02 -1.162294074892997742e-01 -4.806260466575622559e-01 4.234457314014434814e-01 -1.481878608465194702e-01 3.363352417945861816e-01 -2.412956058979034424e-01
-6.787482500076293945e-01 -5.237780213356018066e-01 1.627383083105087280e-01 4.172430559992790222e-02 -3.691259324550628662e-01 -2.953390181064605713e-01 -8.841257542371749878e-02 7.373493909835815430e-02
-5.878871679306030273e-01 1.120310053229331970e-01 2.716221213340759277e-01 -6.123434901237487793e-01 1.128553077578544617e-01 -3.236829638481140137e-01 2.719756066799163818e-01 -4.021129384636878967e-02
-6.818113327026367188e-01 9.430427849292755127e-02 4.247599542140960693e-01 -4.453655183315277100e-01 -2.821641601622104645e-02 8.920162171125411987e-02 8.787038386799395084e-04 3.724443614482879639e-01
-3.465763926506042480e-01 3.325959444046020508e-01 2.755886018276214600e-01 -3.236770629882812500e-01 1.942506581544876099e-01 -1.899339258670806885e-01 6.815411448478698730e-01 -2.241478115320205688e-01
-3.317205309867858887e-01 -6.951711326837539673e-02 -2.304498553276062012e-01 9.573301672935485840e-02 -5.452298521995544434e-01 -5.587001442909240723e-01 3.680697977542877197e-01 2.792135477066040039e-01
-1.886153370141983032e-01 -7.034745067358016968e-02 1.240902170538902283e-01 1.412201672792434692e-01 -2.580486238002777100e-01 1.223144829273223877e-01 8.091629743576049805e-01 -4.334043562412261963e-01
-6.018507480621337891e-01 -4.190740585327148438e-01 3.154569864273071289e-01 1.505483686923980713e-01 -1.457725614309310913e-01 1.608683168888092041e-01 3.361337482929229736e-01 4.240997433662414551e-01
-5.713070034980773926e-01 -1.850642710924148560e-01 -2.471582740545272827e-01 -3.524444699287414551e-01 -5.589757487177848816e-02 5.309075713157653809e-01 2.638550698757171631e-01 -3.153544366359710693e-01
-5.793480277061462402e-01 -6.735152006149291992e-01 1.015281751751899719e-01 -5.300400033593177795e-02 7.661070674657821655e-02 -1.093027517199516296e-01 2.575921118259429932e-01 3.368169367313385010e-01
-6.880814433097839355e-01 -4.306538701057434082e-01 5.072138085961341858e-02 -1.273061633110046387e-01 1.236107498407363892e-01 4.600938856601715088e-01 2.860889136791229248e-01 1.161411330103874207e-01
9.661364369094371796e-03 -3.808790445327758789e-01 -1.787753105163574219e-01 -5.287201404571533203e-01 -5.549414157867431641e-01 -6.262286752462387085e-02 4.301422536373138428e-01 -2.154725492000579834e-01
-1.907206773757934570e-01 -7.793243974447250366e-03 4.087905883789062500e-01 -1.799920201301574707e-01 -2.551479637622833252e-01 -5.507146120071411133e-01 4.083601236343383789e-01 -4.784484803676605225e-01
-4.009663760662078857e-01 4.212267696857452393e-01 -3.487799167633056641e-01 -1.141762062907218933e-01 -1.974493861198425293e-01 6.159352883696556091e-02 6.933373808860778809e-01 -6.011446192860603333e-02
-4.151883721351623535e-01 1.624056100845336914e-01 1.242501214146614075e-01 2.987431585788726807e-01 -4.536056518554687500e-01 -3.925915360450744629e-01 4.761503040790557861e-01 3.315904438495635986e-01
-3.628969788551330566e-01 -6.114690303802490234e-01 3.965614438056945801e-01 -1.644076555967330933e-01 -1.318797469139099121e-01 -3.855819702148437500e-01 3.446512222290039062e-01 1.589666306972503662e-01
-3.894178569316864014e-01 -5.590926408767700195e-01 3.338118493556976318e-01 1.371903419494628906e-01 -1.641755104064941406e-01 2.283817976713180542e-01 5.120532512664794922e-01 2.533914446830749512e-01
-4.109227359294891357e-01 -1.703900396823883057e-01 5.859451368451118469e-02 -3.045834600925445557e-01 -1.776029318571090698e-01 3.982093334197998047e-01 3.790852725505828857e-01 -6.099887490272521973e-01
-6.806880235671997070e-01 -3.819764852523803711e-01 5.420337244868278503e-02 -5.087804198265075684e-01 -1.712571382522583008e-01 -2.105543762445449829e-01 -2.222508788108825684e-01 -7.684174180030822754e-02
-3.491287231445312500e-01 5.054247975349426270e-01 -2.637969851493835449e-01 -9.581451863050460815e-02 -3.002424240112304688e-01 -3.894916772842407227e-01 5.334127545356750488e-01 -1.323148757219314575e-01
-4.658738970756530762e-01 -2.882367074489593506e-01 3.107749521732330322e-01 -6.530579328536987305e-01 -1.628777682781219482e-01 1.371876001358032227e-01 1.571166366338729858e-01 3.267728984355926514e-01
-3.803456425666809082e-01 -4.208197295665740967e-01 3.044852055609226227e-02 -2.195639610290527344e-01 2.963423728942871094e-01 -7.995086163282394409e-02 6.281861662864685059e-01 3.745447099208831787e-01
-1.346799731254577637e-01 -1.406287550926208496e-01 5.569071769714355469e-01 -4.057093858718872070e-01 -5.685319304466247559e-01 -4.164933227002620697e-03 3.708868324756622314e-01 1.629001349210739136e-01
-5.364336371421813965e-01 -6.940428018569946289e-01 2.916442751884460449e-01 -1.718038767576217651e-01 -3.002971410751342773e-01 -3.574841842055320740e-02 6.740886718034744263e-02 -1.413162946701049805e-01
-3.600311577320098877e-01 7.357852905988693237e-02 7.310446351766586304e-03 1.888146549463272095e-01 -6.436854600906372070e-01 -5.534318685531616211e-01 3.249549269676208496e-01 5.519079789519309998e-02
-6.689426898956298828e-01 -3.567929863929748535e-01 5.077937245368957520e-01 -1.616203971207141876e-02 -3.818961679935455322e-01 9.176227450370788574e-02 -9.681276977062225342e-03 -1.128715872764587402e-01
-4.506224989891052246e-01 -2.394818812608718872e-01 -6.077052950859069824e-01 -1.340257003903388977e-02 -5.004942417144775391e-01 -8.691839873790740967e-02 1.461275368928909302e-01 -3.011642396450042725e-01
-5.183944106101989746e-01 5.920871496200561523e-01 -1.133493557572364807e-01 -2.074977755546569824e-01 -2.356305271387100220e-01 -1.253994554281234741e-01 3.751982450485229492e-01 -3.358215987682342529e-01
-2.582848072052001953e-01 -2.540351152420043945e-01 -5.658024549484252930e-01 -2.226851433515548706e-01 -3.820130825042724609e-01 -2.624723017215728760e-01 4.732596278190612793e-01 2.454257905483245850e-01
-6.568897366523742676e-01 -5.500490218400955200e-02 6.677271127700805664e-01 -5.251160636544227600e-02 -1.430990099906921387e-01 1.095578074455261230e-01 2.725263535976409912e-01 1.005113795399665833e-01
-5.316362380981445312e-01 2.289453595876693726e-01 3.150363862514495850e-01 -5.062080025672912598e-01 2.171491682529449463e-01 -9.778803214430809021e-03 3.843248784542083740e-01 -3.383745849132537842e-01
-5.884180665016174316e-01 -5.053953528404235840e-01 2.638348639011383057e-01 -1.952925622463226318e-01 2.012344747781753540e-01 3.531538248062133789e-01 3.540881574153900146e-01 5.957831745035946369e-04
-3.590573370456695557e-01 4.196661990135908127e-03 -2.502237558364868164e-01 1.395535618066787720e-01 -2.896739244461059570e-01 -5.653206706047058105e-01 6.031195521354675293e-01 1.473826915025711060e-01
-5.047980546951293945e-01 5.477195382118225098e-01 -2.249315828084945679e-01 -3.322232365608215332e-01 -1.877849549055099487e-01 -2.321748733520507812e-01 3.693188428878784180e-01 -2.421798110008239746e-01
-4.036769568920135498e-01 4.582877755165100098e-01 -2.385211586952209473e-01 -3.651247546076774597e-02 -1.785268932580947876e-01 -1.541236042976379395e-01 6.504808664321899414e-01 -3.000674247741699219e-01
-3.956884741783142090e-01 -4.991725087165832520e-01 3.436795473098754883e-01 -3.414991497993469238e-01 8.681180886924266815e-03 -5.064740180969238281e-01 2.069001197814941406e-01 -2.451960444450378418e-01
-5.188897252082824707e-01 3.823299333453178406e-02 -8.930640667676925659e-02 -5.759153962135314941e-01 3.680070638656616211e-01 -4.449186101555824280e-02 3.839572966098785400e-01 -3.237369954586029053e-01
-7.492969632148742676e-01 1.972431987524032593e-01 1.651373654603958130e-01 -9.187968820333480835e-02 3.475645780563354492e-01 8.869350887835025787e-03 3.265111148357391357e-01 -3.693881034851074219e-01
-5.803867056965827942e-02 -4.349443595856428146e-03 -2.375077083706855774e-02 -2.830277681350708008e-01 -7.578408718109130859e-01 -6.684750318527221680e-02 5.169457793235778809e-01 -2.644226551055908203e-01
-6.993247866630554199e-01 1.639554649591445923e-01 -5.049700140953063965e-01 2.322590723633766174e-02 -4.633072391152381897e-02 -2.761352658271789551e-01 3.321005105972290039e-01 -1.996033340692520142e-01
-5.250952243804931641e-01 3.547849059104919434e-01 -4.700013101100921631e-01 -1.348893791437149048e-01 -1.455009430646896362e-01 5.037610977888107300e-02 5.782152414321899414e-01 3.556689620018005371e-02
-5.537860393524169922e-01 5.402337014675140381e-02 -2.558979392051696777e-01 -2.580333352088928223e-01 1.331687718629837036e-02 -2.997401356697082520e-01 2.597977817058563232e-01 -6.331042647361755371e-01
-7.057139873504638672e-01 -5.196763277053833008e-01 2.021551579236984253e-01 -9.924943000078201294e-02 2.033270001411437988e-01 2.756932377815246582e-01 2.297122776508331299e-01 1.052172034978866577e-01
-4.282870590686798096e-01 2.327806055545806885e-01 1.620042771100997925e-01 3.491062521934509277e-01 -6.639165282249450684e-01 7.983057945966720581e-02 4.078117012977600098e-01 -2.818444371223449707e-02
-5.823873281478881836e-01 -1.064412370324134827e-01 1.665272712707519531e-01 -1.909210830926895142e-01 3.973269462585449219e-01 2.814806699752807617e-01 5.797376036643981934e-01 1.100782454013824463e-01
-4.096429646015167236e-01 -4.456268548965454102e-01 3.891957402229309082e-01 -4.753556847572326660e-01 -5.836645513772964478e-02 -4.756947159767150879e-01 1.622277349233627319e-01 -1.276842225342988968e-02
-4.856404662132263184e-01 -2.934339642524719238e-02 -1.842624880373477936e-02 -6.634529232978820801e-01 3.795580267906188965e-01 -9.811319410800933838e-02 3.927803039550781250e-01 1.217224895954132080e-01
-4.491364657878875732e-01 1.661701947450637817e-01 -8.447837084531784058e-02 2.043840289115905762e-01 -3.600350320339202881e-01 -6.857830882072448730e-01 3.421096205711364746e-01 -6.922192871570587158e-02
-5.440008640289306641e-01 -4.200706183910369873e-01 3.777568936347961426e-01 7.952514290809631348e-02 -2.138518840074539185e-01 1.082655116915702820e-01 2.784323990345001221e-01 4.935590028762817383e-01
-7.581716775894165039e-01 -5.140273571014404297e-01 2.180767655372619629e-01 -2.677003443241119385e-01 -1.098858937621116638e-01 -6.288673728704452515e-02 -8.937487751245498657e-02 1.330911964178085327e-01
-4.097526669502258301e-01 -4.630248844623565674e-01 2.188513129949569702e-01 -3.620533645153045654e-01 -4.569458961486816406e-01 2.011713683605194092e-01 1.980597674846649170e-01 3.876019418239593506e-01
-8.015612959861755371e-01 -4.033587574958801270e-01 2.193635851144790649e-01 9.697706252336502075e-02 -2.738368213176727295e-01 2.063476294279098511e-01 -1.273157149553298950e-01 -5.916832387447357178e-02
-7.016959786415100098e-01 -4.618709385395050049e-01 -1.456536054611206055e-01 -3.593213856220245361e-01 -1.888196766376495361e-01 -6.815114617347717285e-02 -2.038321346044540405e-01 2.492512315511703491e-01
-5.888645052909851074e-01 6.038267612457275391e-01 -1.363099664449691772e-01 -5.772494524717330933e-02 -1.523917913436889648e-01 -2.093980759382247925e-01 3.453828692436218262e-01 -2.834772467613220215e-01
-7.823134660720825195e-01 1.878711730241775513e-01 -1.103457994759082794e-02 -4.007183313369750977e-01 3.576312959194183350e-01 -1.493608355522155762e-01 1.124278306961059570e-01 -1.707169860601425171e-01
-7.474082112312316895e-01 1.574005186557769775e-01 3.932525515556335449e-01 -3.676199913024902344e-01 1.171493157744407654e-01 6.862056255340576172e-02 1.179830506443977356e-01 3.073456883430480957e-01
-3.854784071445465088e-01 2.302619367837905884e-01 1.104264259338378906e-01 3.698267340660095215e-01 -5.513300299644470215e-01 -1.659805327653884888e-01 5.530934333801269531e-01 1.095145493745803833e-01
-5.995492339134216309e-01 2.577617168426513672e-01 -4.532056450843811035e-01 -1.700123250484466553e-01 -1.980191171169281006e-01 -2.603765428066253662e-01 2.909530699253082275e-01 -3.848880827426910400e-01
-4.979647397994995117e-01 -2.494160532951354980e-01 6.187258288264274597e-02 -6.345375180244445801e-01 -2.276272773742675781e-01 2.855951786041259766e-01 5.788871645927429199e-02 3.829189240932464600e-01
-6.267216205596923828e-01 -4.276464879512786865e-02 -2.289501130580902100e-01 -3.758414387702941895e-01 -2.038595639169216156e-02 -2.279605716466903687e-01 4.020671546459197998e-02 -5.980953574180603027e-01
-4.542462229728698730e-01 2.332287877798080444e-01 5.006666183471679688e-01 -3.623891770839691162e-01 1.945800036191940308e-01 -8.809991180896759033e-03 5.549776554107666016e-01 -1.064546629786491394e-01
-1.366473138332366943e-01 -2.510244846343994141e-01 -1.255096346139907837e-01 -2.927725575864315033e-02 -7.178081870079040527e-01 1.485086381435394287e-01 4.412081837654113770e-01 -4.119907021522521973e-01
-7.550107836723327637e-01 -1.847060918807983398e-01 2.341680526733398438e-01 -6.649708002805709839e-02 3.385720849037170410e-01 -5.361079704016447067e-03 3.824973106384277344e-01 2.749943733215332031e-01
-8.046345710754394531e-01 -1.125772669911384583e-02 -1.116484329104423523e-01 -1.149831786751747131e-01 -2.860061079263687134e-02 -4.018961191177368164e-01 6.936508417129516602e-02 -3.994996547698974609e-01
-4.133412837982177734e-01 -5.581874251365661621e-01 3.876814842224121094e-01 -1.037648916244506836e-01 -5.118003487586975098e-01 -2.460485696792602539e-01 7.991501688957214355e-02 1.662710607051849365e-01
-5.798447132110595703e-01 -1.275372807867825031e-03 3.183852136135101318e-01 -4.285315275192260742e-01 -2.733894884586334229e-01 -1.057489030063152313e-02 2.288082847371697426e-03 5.512815117835998535e-01
-6.764742136001586914e-01 1.123446563724428415e-04 4.316342771053314209e-01 -8.451946824789047241e-02 -6.008822470903396606e-03 4.182344675064086914e-01 3.174011707305908203e-01 2.706129848957061768e-01
-5.471674203872680664e-01 -2.681924700736999512e-01 -3.692003665491938591e-03 -6.219010949134826660e-01 -3.211116790771484375e-01 -1.192751824855804443e-01 -1.867205202579498291e-01 -2.995031476020812988e-01
-6.553294062614440918e-01 2.644791007041931152e-01 -4.722515642642974854e-01 -1.399053931236267090e-01 -1.397149413824081421e-01 -2.358008772134780884e-01 2.595839500427246094e-01 -3.398423790931701660e-01
-4.772638082504272461e-01 2.033860534429550171e-01 3.953264653682708740e-01 -5.921664834022521973e-01 -2.159599065780639648e-01 -1.797812134027481079e-01 8.894670754671096802e-02 3.701865673065185547e-01
-1.233540251851081848e-01 -1.747088730335235596e-01 1.319677829742431641e-01 1.342767663300037384e-02 -2.817369103431701660e-01 3.037180006504058838e-01 7.909358739852905273e-01 -3.734501302242279053e-01
-1.825449168682098389e-01 -1.090806424617767334e-01 1.683318614959716797e-02 1.026888415217399597e-01 -1.034709736704826355e-01 1.092552840709686279e-01 9.202072620391845703e-01 -2.729947268962860107e-01
-2.304027825593948364e-01 3.764365240931510925e-02 7.136393804103136063e-03 1.099487841129302979e-01 -7.153670787811279297e-01 -5.025485754013061523e-01 3.990586102008819580e-01 9.901931881904602051e-02
-2.199683338403701782e-01 -2.028300613164901733e-01 -1.072698161005973816e-01 7.046681642532348633e-02 -2.339796125888824463e-01 3.727788329124450684e-01 7.530123591423034668e-01 -3.650523126125335693e-01
-4.984303712844848633e-01 -5.075964331626892090e-01 1.650901138782501221e-01 -2.099634557962417603e-01 -4.891859889030456543e-01 4.220892488956451416e-01 6.842850148677825928e-02 2.071559429168701172e-02
-4.139781892299652100e-01 -6.512508541345596313e-02 6.498854756355285645e-01 -1.720462441444396973e-01 -3.946928083896636963e-01 3.184516429901123047e-01 2.817603349685668945e-01 1.893328130245208740e-01
-4.062818586826324463e-01 4.180667996406555176e-01 -3.322928845882415771e-01 -6.014448404312133789e-01 -2.604475319385528564e-01 -1.089306082576513290e-03 2.652980983257293701e-01 -2.231230139732360840e-01
-2.796729840338230133e-02 -2.316049188375473022e-01 -1.501369178295135498e-01 -3.328127861022949219e-01 -2.317951172590255737e-01 3.221274614334106445e-01 8.091659545898437500e-01 -5.177421960979700089e-03
-5.482698678970336914e-01 -5.605831742286682129e-01 2.181456238031387329e-01 6.867820769548416138e-02 -5.149042606353759766e-01 -1.126467958092689514e-01 1.036555785685777664e-02 2.343488782644271851e-01
7.231911271810531616e-02 -9.004245698451995850e-02 7.562389969825744629e-02 -3.763537108898162842e-01 -7.329296469688415527e-01 -3.036483824253082275e-01 4.462550282478332520e-01 -1.037769615650177002e-01
-3.142355978488922119e-01 -3.842330724000930786e-02 -2.905753850936889648e-01 -7.390168309211730957e-02 -8.795070648193359375e-01 5.793373659253120422e-02 9.099268913269042969e-02 -1.572118997573852539e-01
-2.309101372957229614e-01 -6.023973226547241211e-01 2.958038449287414551e-01 -5.195283889770507812e-01 -1.599211543798446655e-01 2.210025191307067871e-01 3.874477446079254150e-01 4.307610169053077698e-02
-3.230303823947906494e-01 -1.343675106763839722e-01 -8.073621429502964020e-03 -5.308297276496887207e-01 -1.560417860746383667e-01 3.192635476589202881e-01 4.241997599601745605e-01 -5.380775928497314453e-01
-7.148933410644531250e-01 -1.791175305843353271e-01 4.535482227802276611e-01 7.087506353855133057e-02 1.718210577964782715e-01 4.177656769752502441e-02 2.997511625289916992e-01 3.535487055778503418e-01
-3.485408127307891846e-01 2.087601572275161743e-01 -2.020043432712554932e-01 1.101075708866119385e-01 -6.208860874176025391e-01 -3.606874644756317139e-01 4.376012086868286133e-01 2.737141251564025879e-01
-5.277740955352783203e-01 1.840514391660690308e-01 2.404038906097412109e-01 -3.635790050029754639e-01 2.023989111185073853e-01 3.947791643440723419e-03 4.264998137950897217e-01 5.241305232048034668e-01
-6.872402429580688477e-01 2.940852046012878418e-01 -5.227509140968322754e-01 -1.023677140474319458e-01 -3.029050529003143311e-01 -1.122656911611557007e-01 2.190617471933364868e-01 -7.158178091049194336e-02
-2.454120367765426636e-01 -7.046873867511749268e-02 -3.182152509689331055e-01 -7.303379941731691360e-03 -3.245223760604858398e-01 -2.810650169849395752e-01 6.984381079673767090e-01 4.017020463943481445e-01
-1.953792721033096313e-01 -2.124842070043087006e-02 -2.787560969591140747e-02 -8.668055385351181030e-02 -7.862084507942199707e-01 2.327518314123153687e-01 3.726208209991455078e-01 -3.767513334751129150e-01
-4.722049236297607422e-01 -2.838369905948638916e-01 -2.106833755970001221e-01 -6.413629055023193359e-01 3.139204084873199463e-01 -1.399499177932739258e-01 2.853312790393829346e-01 2.029265314340591431e-01
-3.301039338111877441e-01 -9.098833799362182617e-02 -5.016114115715026855e-01 -9.358391165733337402e-02 -1.981104314327239990e-01 -2.937933206558227539e-01 6.271203160285949707e-01 3.217735886573791504e-01
-1.273991912603378296e-01 3.528333734720945358e-03 8.015185594558715820e-02 -8.040640503168106079e-03 -1.572501361370086670e-01 2.024660259485244751e-01 9.111846685409545898e-01 -2.851143181324005127e-01
-6.420058608055114746e-01 -5.496508479118347168e-01 3.756839931011199951e-01 1.645024716854095459e-01 -1.274515967816114426e-02 -6.954111903905868530e-02 3.245659470558166504e-01 8.468463271856307983e-02
9.256282448768615723e-02 -1.193289160728454590e-01 2.528312206268310547e-01 -3.717140555381774902e-01 -6.961190104484558105e-01 -1.004257425665855408e-01 5.287231206893920898e-01 2.971169538795948029e-02
-3.706768751144409180e-01 -1.270661801099777222e-01 -3.226831853389739990e-01 7.313539087772369385e-02 -3.401275873184204102e-01 -4.543420076370239258e-01 5.203847885131835938e-01 3.795599639415740967e-01
-6.582968831062316895e-01 8.929791301488876343e-02 -1.023734956979751587e-01 -4.909288287162780762e-01 3.837433457374572754e-01 -1.491714864969253540e-01 2.662060856819152832e-01 -2.584627866744995117e-01
-1.252969503402709961e-01 -3.722537755966186523e-01 -2.384594380855560303e-01 -5.258630514144897461e-01 -6.120714545249938965e-01 6.315418332815170288e-02 3.508418500423431396e-01 -1.030686795711517334e-01
-5.668817162513732910e-01 1.612966209650039673e-01 1.561446636915206909e-01 4.091847240924835205e-01 -1.416700035333633423e-01 -5.177175998687744141e-01 3.153475821018218994e-01 -2.706827819347381592e-01
-4.466832876205444336e-01 2.683778703212738037e-01 2.752846777439117432e-01 3.425036072731018066e-01 -3.523497879505157471e-01 -2.590572535991668701e-01 5.358095169067382812e-01 2.387553900480270386e-01
-5.523862242698669434e-01 1.944789290428161621e-01 -5.633522868156433105e-01 -1.324570029973983765e-01 -4.016543328762054443e-01 -1.905250176787376404e-02 3.799448013305664062e-01 1.268450021743774414e-01
-1.764007508754730225e-01 -3.555594012141227722e-02 1.168477460741996765e-01 -3.289199769496917725e-01 -7.935392260551452637e-01 -2.025155723094940186e-01 3.199465870857238770e-01 -2.696177661418914795e-01
-5.890136957168579102e-01 -1.858667880296707153e-01 5.614363774657249451e-02 -4.022735655307769775e-01 3.694569468498229980e-01 4.721907898783683777e-02 3.978102803230285645e-01 3.956754505634307861e-01
-5.807459950447082520e-01 -1.258596181869506836e-01 -1.710468679666519165e-01 -3.212307691574096680e-01 -1.439272463321685791e-01 5.843105912208557129e-01 1.273213922977447510e-01 -3.689209222793579102e-01
-4.327161610126495361e-01 -2.807159125804901123e-01 7.064461708068847656e-02 -4.105949401855468750e-01 3.295656060799956322e-03 -5.420559644699096680e-01 8.376441895961761475e-02 -5.094352960586547852e-01
-4.927172064781188965e-01 9.957954287528991699e-02 2.242629528045654297e-01 -5.771508812904357910e-01 -2.694837450981140137e-01 9.294806979596614838e-03 8.383937180042266846e-03 5.395725965499877930e-01
-4.305646419525146484e-01 2.846449017524719238e-01 1.515412330627441406e-01 3.117453455924987793e-01 -6.500896215438842773e-01 2.448905445635318756e-02 4.313900470733642578e-01 -6.424601376056671143e-02
-2.177723348140716553e-01 -1.938903182744979858e-01 -3.146069049835205078e-01 -3.181105256080627441e-01 -2.979655265808105469e-01 4.976058006286621094e-01 6.130517721176147461e-01 -5.081818252801895142e-02
-2.870985865592956543e-01 3.582084476947784424e-01 -4.038084745407104492e-01 -1.644078493118286133e-01 -4.962503910064697266e-01 -1.528841406106948853e-01 5.506150126457214355e-01 1.623419672250747681e-01
-7.206379771232604980e-01 2.647287249565124512e-01 -2.089368253946304321e-01 -5.171982645988464355e-01 7.312406599521636963e-02 3.037591278553009033e-02 1.508695036172866821e-01 -2.653669714927673340e-01
-2.761290967464447021e-01 -9.816215187311172485e-02 -6.843970715999603271e-02 -1.075491607189178467e-01 -9.328341484069824219e-01 5.926537886261940002e-02 4.738399013876914978e-02 -1.480845212936401367e-01
-3.352411985397338867e-01 8.426351845264434814e-02 -1.357626020908355713e-01 1.428706049919128418e-01 -6.201853752136230469e-01 -4.155899584293365479e-01 4.095245301723480225e-01 3.414883017539978027e-01
-6.082081198692321777e-01 6.717958301305770874e-02 4.346887171268463135e-01 -5.336897969245910645e-01 -2.524453103542327881e-01 9.613490849733352661e-02 -6.763792037963867188e-02 2.724800407886505127e-01
-4.376993477344512939e-01 -4.878115952014923096e-01 3.951114118099212646e-01 -4.106231331825256348e-01 -1.865743286907672882e-02 -4.260695576667785645e-01 1.933623552322387695e-01 -1.626726984977722168e-01
-4.003571569919586182e-01 2.630210667848587036e-02 -2.838622545823454857e-03 3.080106675624847412e-01 -1.190376728773117065e-01 2.891269922256469727e-01 7.431030869483947754e-01 -3.068830072879791260e-01
-1.278234124183654785e-01 -2.078840285539627075e-01 -2.182120382785797119e-01 -5.031806230545043945e-02 -8.310325741767883301e-01 -2.804935574531555176e-01 3.478153944015502930e-01 5.443733651190996170e-03
-4.373763501644134521e-01 -1.717721484601497650e-02 9.674130380153656006e-02 -4.122728407382965088e-01 3.835240602493286133e-01 9.973779320716857910e-02 6.615267395973205566e-01 1.855351626873016357e-01
-5.603962540626525879e-01 -1.657168865203857422e-01 3.015048205852508545e-01 -5.941990613937377930e-01 -3.048509918153285980e-02 -3.779309391975402832e-01 -6.185829639434814453e-02 -2.587057054042816162e-01
-4.569604694843292236e-01 -1.988015472888946533e-01 -5.040052533149719238e-01 1.012162938714027405e-01 -3.633368611335754395e-01 -4.839279949665069580e-01 3.336719572544097900e-01 9.930785745382308960e-02
-3.928194344043731689e-01 -4.224472939968109131e-01 -2.206664234399795532e-01 -5.934255719184875488e-01 2.055640816688537598e-01 -1.363223940134048462e-01 4.415568411350250244e-01 1.028142198920249939e-01
-4.709737598896026611e-01 1.322126537561416626e-01 2.868123948574066162e-01 -3.765134513378143311e-01 1.896378993988037109e-01 -3.141282126307487488e-02 5.048554539680480957e-01 4.948247373104095459e-01
-2.684967219829559326e-01 2.886851876974105835e-02 -1.969561427831649780e-01 -2.100084163248538971e-02 -8.677361607551574707e-01 1.321107149124145508e-01 2.424456924200057983e-01 -2.421655654907226562e-01
-4.207406938076019287e-01 3.797522485256195068e-01 -1.797548234462738037e-01 9.908933937549591064e-02 -7.380437254905700684e-01 -1.241748481988906860e-01 2.542573809623718262e-01 1.089057251811027527e-01
7.714251056313514709e-03 -1.739353239536285400e-01 -1.628038138151168823e-01 -2.995101213455200195e-01 -2.309685945510864258e-01 1.704249978065490723e-01 8.769792318344116211e-01 4.462825506925582886e-02
-8.268928527832031250e-01 -4.850625693798065186e-01 -1.321653872728347778e-01 2.045668661594390869e-02 -2.931204997003078461e-02 -1.629123538732528687e-01 -1.030077636241912842e-01 -1.583229452371597290e-01
-9.394329786300659180e-02 -1.923057585954666138e-01 -5.712398141622543335e-02 1.562719233334064484e-02 -2.338302880525588989e-01 2.471828758716583252e-01 8.853606581687927246e-01 -2.259341776371002197e-01
-5.407360196113586426e-01 2.058371454477310181e-01 1.685268729925155640e-01 4.136023223400115967e-01 -5.057243108749389648e-01 -2.813506722450256348e-01 3.390133976936340332e-01 1.261825710535049438e-01
-2.029352933168411255e-01 -1.565473377704620361e-01 4.848046228289604187e-02 2.438802421092987061e-01 -3.474274575710296631e-01 2.925392389297485352e-01 7.470757365226745605e-01 -3.287476897239685059e-01
-3.017804324626922607e-01 -2.028791010379791260e-01 -1.374347358942031860e-01 -1.714196614921092987e-02 -9.090809822082519531e-01 9.579593688249588013e-02 8.084173500537872314e-02 -8.028735220432281494e-02
-3.574952483177185059e-01 -5.827586650848388672e-01 3.761327862739562988e-01 -1.142481341958045959e-01 2.322988025844097137e-02 2.652921974658966064e-01 5.346544384956359863e-01 1.458974480628967285e-01
-3.428399562835693359e-01 -4.150778651237487793e-01 4.820723831653594971e-01 -3.939064145088195801e-01 1.211891602724790573e-02 -4.527819752693176270e-01 3.228379786014556885e-01 1.150324717164039612e-01
-7.495821714401245117e-01 -5.015817284584045410e-01 -8.021153509616851807e-03 2.154286801815032959e-01 -2.281403839588165283e-01 1.504752933979034424e-01 -8.371238596737384796e-03 2.555539608001708984e-01
-6.227251887321472168e-01 -3.806186318397521973e-01 5.464871525764465332e-01 -4.649735614657402039e-02 -1.048361957073211670e-01 6.368083506822586060e-02 2.532741427421569824e-01 2.955316901206970215e-01
-6.090131998062133789e-01 -2.506713569164276123e-01 3.155907690525054932e-01 -4.798142313957214355e-01 1.528133898973464966e-01 7.036179304122924805e-02 2.025921642780303955e-01 4.087799489498138428e-01
-5.653213858604431152e-01 -9.196516126394271851e-02 7.576000690460205078e-02 -7.627171874046325684e-01 -1.778321415185928345e-01 2.121147215366363525e-01 -8.277316391468048096e-02 3.176100552082061768e-02
-2.016964107751846313e-01 -1.690294779837131500e-02 -1.863107532262802124e-01 -1.810954660177230835e-01 -7.220404148101806641e-01 -5.512846633791923523e-02 3.575733900070190430e-01 -4.891680181026458740e-01
-3.234687149524688721e-01 2.717897295951843262e-01 -1.232015490531921387e-01 3.371437266469001770e-02 -3.144083619117736816e-01 -6.721174716949462891e-01 4.887258112430572510e-01 -1.254419088363647461e-01
-4.449900388717651367e-01 -5.131752789020538330e-02 -1.118464022874832153e-01 -4.330111742019653320e-01 -4.199136048555374146e-02 3.420564234256744385e-01 3.763478398323059082e-01 -5.821842551231384277e-01
-3.356279134750366211e-01 -1.875214725732803345e-01 -2.782990634441375732e-01 -3.079166710376739502e-01 -4.713978469371795654e-01 3.821548521518707275e-01 3.471575379371643066e-01 -4.372071027755737305e-01
-5.480539202690124512e-01 -1.839588433504104614e-01 4.415504038333892822e-01 -2.716130018234252930e-01 3.015455603599548340e-01 -8.587548881769180298e-02 5.429934263229370117e-01 6.252639740705490112e-02
-4.019949436187744141e-01 -7.261981815099716187e-02 -5.727025270462036133e-01 -1.540048867464065552e-01 -9.590946137905120850e-02 -2.633558511734008789e-01 5.865477323532104492e-01 2.425435483455657959e-01
-6.604325771331787109e-01 -6.344508379697799683e-03 -5.017527341842651367e-01 -2.150058746337890625e-01 -7.949735969305038452e-02 2.402245402336120605e-01 1.827073991298675537e-01 -4.103604257106781006e-01
-8.101600408554077148e-01 -4.894553124904632568e-01 -1.486498117446899414e-01 -1.563141494989395142e-01 -1.345672551542520523e-02 -4.475605860352516174e-02 -1.440381258726119995e-01 1.860437989234924316e-01
-6.570050716400146484e-01 -1.322170346975326538e-01 3.108870983123779297e-01 -5.072043538093566895e-01 -3.130457103252410889e-01 9.764550626277923584e-02 -1.822738200426101685e-01 -2.370649576187133789e-01
-5.129024982452392578e-01 -1.115243509411811829e-01 -5.375182032585144043e-01 -1.666751503944396973e-01 -2.953796684741973877e-01 -3.356497585773468018e-01 9.625765681266784668e-02 -4.456583261489868164e-01
-4.566019475460052490e-01 -1.350648403167724609e-01 -4.273985326290130615e-01 9.190778434276580811e-02 -3.666567206382751465e-01 -6.032177805900573730e-01 2.866089344024658203e-01 4.125586152076721191e-02
-1.943079829216003418e-01 -6.154732778668403625e-02 1.143509447574615479e-01 2.550361156463623047e-01 -5.721578598022460938e-01 -3.562150299549102783e-01 5.820986032485961914e-01 2.953711748123168945e-01
-2.860715985298156738e-01 -1.318799853324890137e-01 -3.909872174263000488e-01 5.940221995115280151e-02 -6.066149473190307617e-01 -3.402882218360900879e-01 4.667946398258209229e-01 2.066300958395004272e-01
-3.476050496101379395e-01 9.635148197412490845e-02 3.855450451374053955e-01 -4.472841918468475342e-01 2.132883965969085693e-01 -2.317651174962520599e-02 5.749365687370300293e-01 3.802603483200073242e-01
-4.935762882232666016e-01 -3.876582682132720947e-01 -1.440407186746597290e-01 -6.352228522300720215e-01 1.215520873665809631e-01 1.420703083276748657e-01 2.196456044912338257e-01 3.140774667263031006e-01
-2.807732820510864258e-01 4.478440284729003906e-01 -3.462853133678436279e-01 -5.252566933631896973e-01 -3.937812447547912598e-01 9.135381877422332764e-02 3.897006213665008545e-01 -9.756115823984146118e-02
-1.827267408370971680e-01 -1.815847493708133698e-02 7.115638256072998047e-02 1.813419014215469360e-01 -5.937246680259704590e-01 -3.605839908123016357e-01 6.120325326919555664e-01 2.668698728084564209e-01
-3.777537643909454346e-01 4.002979397773742676e-01 -2.296753972768783569e-01 -7.169145625084638596e-03 -6.081410646438598633e-01 -2.861622534692287445e-02 4.378935396671295166e-01 2.861053049564361572e-01
-4.898766875267028809e-01 5.049682855606079102e-01 -2.307463437318801880e-01 -9.814914315938949585e-02 -1.034476980566978455e-01 6.545554846525192261e-02 6.476531624794006348e-01 -8.780810236930847168e-02
-3.684472739696502686e-01 -4.966054856777191162e-01 4.996336624026298523e-02 -4.227034151554107666e-01 -3.496404886245727539e-01 3.785199820995330811e-01 2.180836647748947144e-01 -3.512385487556457520e-01
-4.175621569156646729e-01 3.621534630656242371e-02 2.390257716178894043e-01 -2.504380345344543457e-01 3.690919578075408936e-01 1.799799352884292603e-01 7.195476293563842773e-01 1.345640122890472412e-01
-4.893761575222015381e-01 -5.820763856172561646e-02 5.931655168533325195e-01 -7.155832648277282715e-02 -3.759628832340240479e-01 3.741530478000640869e-01 2.613155841827392578e-01 2.247944623231887817e-01
-3.725507855415344238e-01 4.101358652114868164e-01 -3.111330866813659668e-01 -1.726813912391662598e-01 -2.473541349172592163e-01 -4.374097660183906555e-02 6.468069553375244141e-01 2.914021909236907959e-01
-4.583523571491241455e-01 -4.539066255092620850e-01 2.581107616424560547e-01 3.370272815227508545e-01 -3.216977417469024658e-02 1.205426156520843506e-01 5.503010153770446777e-01 2.920218706130981445e-01
-6.003886461257934570e-01 -5.998265147209167480e-01 2.637563943862915039e-01 1.777381151914596558e-01 -5.853820219635963440e-02 -3.517472445964813232e-01 2.143966853618621826e-01 7.392260432243347168e-02
-3.357003331184387207e-01 5.090482234954833984e-01 -3.168965280055999756e-01 -2.784731984138488770e-01 -2.528011798858642578e-01 -3.565971180796623230e-02 6.140952110290527344e-01 8.894608914852142334e-02
-3.802849352359771729e-01 2.946029007434844971e-01 2.239287793636322021e-01 -2.052078247070312500e-01 2.769058346748352051e-01 -2.480317652225494385e-01 7.331881523132324219e-01 2.401485294103622437e-02
-3.398278355598449707e-01 1.239992901682853699e-01 -5.403646230697631836e-01 -7.286182045936584473e-02 -4.866291582584381104e-01 -7.054716348648071289e-02 5.457935333251953125e-01 1.793403178453445435e-01
-4.500795304775238037e-01 -1.253747493028640747e-01 3.605753183364868164e-01 -3.835282027721405029e-01 -5.867463946342468262e-01 1.534974277019500732e-01 1.302311718463897705e-01 3.461333811283111572e-01
-2.658816576004028320e-01 -4.316470623016357422e-01 -2.655573785305023193e-01 -4.146353006362915039e-01 -6.549212932586669922e-01 2.928305976092815399e-02 2.654932737350463867e-01 -1.668864861130714417e-02
-4.374620020389556885e-01 3.241581320762634277e-01 8.206069469451904297e-02 2.784033119678497314e-01 -6.309957504272460938e-01 3.919131681323051453e-02 4.523548483848571777e-01 -1.224331781268119812e-01
-2.332118004560470581e-01 -1.305643022060394287e-01 -3.333299458026885986e-01 -2.324368990957736969e-02 -7.921181619167327881e-02 -3.095702826976776123e-01 7.801895737648010254e-01 3.257484436035156250e-01
-5.836991667747497559e-01 -5.925889611244201660e-01 3.777810558676719666e-02 -2.192482799291610718e-01 1.225246638059616089e-01 3.447855710983276367e-01 3.109303414821624756e-01 1.675392985343933105e-01
-2.443315237760543823e-01 1.948410868644714355e-01 2.190143316984176636e-01 -3.736927211284637451e-01 2.551172375679016113e-01 -1.284903585910797119e-01 7.950836420059204102e-01 3.119389712810516357e-02
-4.775874912738800049e-01 3.202857971191406250e-01 9.600746631622314453e-02 3.406047523021697998e-01 -5.309908986091613770e-01 -4.795343801379203796e-02 5.017988681793212891e-01 8.969560265541076660e-02
-5.069786906242370605e-01 3.740351647138595581e-02 4.388858079910278320e-01 -3.044874966144561768e-01 -3.311314880847930908e-01 4.092303514480590820e-01 1.326021254062652588e-01 -4.019194543361663818e-01
-7.303755283355712891e-01 -2.542155236005783081e-02 -5.447867512702941895e-01 -1.728451997041702271e-01 4.256878420710563660e-02 -2.252656370401382446e-01 8.660686016082763672e-02 -2.813894450664520264e-01
-2.037688642740249634e-01 1.860786378383636475e-01 3.499663472175598145e-01 -3.292331397533416748e-01 8.508927375078201294e-02 -3.420620858669281006e-01 6.611900925636291504e-01 -3.627161979675292969e-01
-4.520449340343475342e-01 -4.685985669493675232e-02 1.727426201105117798e-01 -3.139739632606506348e-01 3.762036859989166260e-01 2.090498805046081543e-01 6.702287197113037109e-01 1.749355047941207886e-01
-4.608270823955535889e-01 -3.246676325798034668e-01 -1.457760185003280640e-01 -5.280098319053649902e-01 3.175782561302185059e-01 3.392093256115913391e-02 4.429360330104827881e-01 2.898022830486297607e-01
-4.927762150764465332e-01 -4.894422367215156555e-03 -6.637129187583923340e-02 -6.589629650115966797e-01 3.812805414199829102e-01 -7.572154700756072998e-02 3.767861127853393555e-01 -1.594806760549545288e-01
-5.377010703086853027e-01 1.964178532361984253e-01 1.932534426450729370e-01 -4.692804515361785889e-01 1.665409356355667114e-01 6.037821620702743530e-02 3.435609638690948486e-01 5.150835514068603516e-01
-8.809225559234619141e-01 1.764443665742874146e-01 2.850249529728898779e-06 -1.874822676181793213e-01 1.974054425954818726e-01 -1.080257147550582886e-01 1.930670550791546702e-04 -3.271923959255218506e-01
-3.982210755348205566e-01 -2.592886798083782196e-03 3.104670345783233643e-01 1.421527713537216187e-01 1.550204753875732422e-01 -2.361023426055908203e-01 6.700093746185302734e-01 -4.428633749485015869e-01
-4.149627387523651123e-01 8.631474524736404419e-02 3.464449942111968994e-01 -6.888580918312072754e-01 5.967204645276069641e-02 -3.514712676405906677e-02 3.787865936756134033e-01 2.784431874752044678e-01
-5.352274775505065918e-01 -2.184175141155719757e-02 2.153922617435455322e-02 -7.087373733520507812e-01 -3.462783247232437134e-02 2.214349657297134399e-01 2.641175314784049988e-02 3.991888463497161865e-01
-1.691335439682006836e-01 -6.208487600088119507e-02 4.636657238006591797e-01 -1.473664939403533936e-01 -1.940984725952148438e-01 -5.847569108009338379e-01 4.096476435661315918e-01 -4.282642304897308350e-01
-3.025693297386169434e-01 1.410250365734100342e-01 1.557287424802780151e-01 -2.599345147609710693e-01 2.953684628009796143e-01 -4.214799702167510986e-01 7.212816476821899414e-01 -1.077554598450660706e-01
-2.267152667045593262e-01 4.744490236043930054e-02 3.965786397457122803e-01 -6.952162384986877441e-01 -3.245899379253387451e-01 -3.434666618704795837e-02 4.074002504348754883e-01 1.823064684867858887e-01
-7.509863972663879395e-01 1.365103274583816528e-01 1.691583544015884399e-02 -8.403431624174118042e-02 3.297064006328582764e-01 -3.311676681041717529e-01 2.816842794418334961e-01 -3.351301252841949463e-01
-5.495669245719909668e-01 -1.677283644676208496e-01 3.210966289043426514e-01 -2.389927804470062256e-01 2.188380062580108643e-01 9.203143417835235596e-02 4.723618328571319580e-01 -4.797265231609344482e-01
-8.453911542892456055e-01 -4.527910351753234863e-01 1.053005158901214600e-01 2.639072947204113007e-02 1.604429259896278381e-02 1.032709404826164246e-01 -3.079525940120220184e-02 2.379885911941528320e-01
-6.994535923004150391e-01 -1.061911210417747498e-01 2.729425728321075439e-01 -1.355307400226593018e-01 2.455584555864334106e-01 -8.841013908386230469e-02 3.712325990200042725e-01 4.479876756668090820e-01
-6.798949241638183594e-01 -3.822210431098937988e-01 -9.462177753448486328e-02 -5.230234265327453613e-01 -1.833577752113342285e-01 -1.465943604707717896e-01 -2.310874015092849731e-01 -2.513446472585201263e-02
-4.640282690525054932e-01 2.137851864099502563e-01 5.431932210922241211e-01 -4.072045087814331055e-01 -3.745800554752349854e-01 7.204537838697433472e-02 8.458338677883148193e-02 3.541809320449829102e-01
-6.123146414756774902e-01 -2.302621006965637207e-01 -1.453171968460083008e-01 -4.331485629081726074e-01 -1.923092901706695557e-01 4.963957667350769043e-01 4.933619871735572815e-02 -2.783696055412292480e-01
-1.442338526248931885e-02 -1.187630295753479004e-01 1.978380084037780762e-01 2.243287861347198486e-02 -3.895707726478576660e-01 4.221877455711364746e-02 8.357986211776733398e-01 -3.064915537834167480e-01
-6.970842480659484863e-01 1.166445389389991760e-02 -1.621221154928207397e-01 -4.362182915210723877e-01 3.945028185844421387e-01 -1.040415167808532715e-01 2.148637920618057251e-01 -2.911082804203033447e-01
-4.343301057815551758e-01 -6.329832673072814941e-01 4.108796715736389160e-01 -2.227880507707595825e-01 8.343537896871566772e-02 -7.114951312541961670e-02 3.669348061084747314e-01 -2.134670764207839966e-01
-2.289938479661941528e-01 2.950390577316284180e-01 -1.540416292846202850e-02 5.271455273032188416e-02 -1.183002144098281860e-01 2.876448561437427998e-04 8.657637238502502441e-01 -3.065215945243835449e-01
-4.491153657436370850e-01 1.451230794191360474e-01 -4.010339379310607910e-01 -8.354379981756210327e-02 -5.973464250564575195e-01 2.092604637145996094e-01 2.307294458150863647e-01 -3.944338262081146240e-01
-4.328099191188812256e-01 2.082416117191314697e-01 9.134728461503982544e-02 3.711359798908233643e-01 -6.417110562324523926e-01 4.491503816097974777e-03 4.576350748538970947e-01 4.451618716120719910e-02
-4.278612136840820312e-01 2.786622941493988037e-01 5.758199840784072876e-02 -1.630928367376327515e-01 2.163404077291488647e-01 1.157670542597770691e-01 7.965508103370666504e-01 -1.211154386401176453e-01
-4.092571139335632324e-01 2.433915734291076660e-01 3.406638503074645996e-01 -3.857245147228240967e-01 1.690084487199783325e-01 5.310957878828048706e-02 5.482293367385864258e-01 -4.201118350028991699e-01
-3.248675167560577393e-01 1.483851969242095947e-01 -4.885028302669525146e-01 -1.386317163705825806e-01 -4.508154392242431641e-01 -1.007047668099403381e-01 5.733869671821594238e-01 2.691476941108703613e-01
-4.882217049598693848e-01 3.107588291168212891e-01 2.146247029304504395e-01 3.763400614261627197e-01 -5.145041942596435547e-01 -1.164601743221282959e-01 4.032268524169921875e-01 -1.910582929849624634e-01
-6.660963892936706543e-01 -2.569968998432159424e-01 1.233147755265235901e-01 2.050609588623046875e-01 3.363670408725738525e-01 -1.921405494213104248e-01 4.740885794162750244e-01 2.412281036376953125e-01
-5.820776224136352539e-01 3.872064948081970215e-01 3.040535449981689453e-01 3.701298832893371582e-01 -4.002081155776977539e-01 -9.499125182628631592e-02 3.183121383190155029e-01 -1.062996610999107361e-01
-4.840693175792694092e-01 7.317882031202316284e-02 4.071635305881500244e-01 -4.612949788570404053e-01 1.201991736888885498e-01 -4.250380024313926697e-02 4.211024045944213867e-01 4.337799251079559326e-01
-3.927179872989654541e-01 -1.337608098983764648e-01 -7.420539855957031250e-02 2.700550854206085205e-01 -5.699406266212463379e-01 -4.685555398464202881e-01 3.729395568370819092e-01 2.568736076354980469e-01
-3.670309782028198242e-01 3.226790428161621094e-01 2.874233424663543701e-01 1.698022484779357910e-01 -5.213087201118469238e-01 -3.199396729469299316e-01 4.484544098377227783e-01 2.729212045669555664e-01
-4.358573555946350098e-01 2.372580766677856445e-01 1.731819510459899902e-01 3.540466427803039551e-01 -6.520864963531494141e-01 -3.873744606971740723e-02 4.115130007266998291e-01 -4.832765087485313416e-02
-4.639703333377838135e-01 -3.886348903179168701e-01 1.101600751280784607e-01 -6.333824396133422852e-01 -1.974875479936599731e-01 2.351091951131820679e-01 1.999058276414871216e-01 2.935060858726501465e-01
-5.087369680404663086e-01 -1.322136670351028442e-01 1.550702452659606934e-01 -7.332811951637268066e-01 -3.030865192413330078e-01 -1.235747039318084717e-01 -2.264076918363571167e-01 -5.971020460128784180e-02
-1.769064664840698242e-01 -1.495715379714965820e-01 -4.948415327817201614e-03 -2.047127932310104370e-01 -8.901314735412597656e-01 -2.653170749545097351e-02 2.185482978820800781e-01 -2.521893084049224854e-01
-4.427235126495361328e-01 -4.631107449531555176e-01 1.458709836006164551e-01 -5.335901379585266113e-01 -6.015007570385932922e-02 -4.829555451869964600e-01 7.249112427234649658e-02 -2.034912407398223877e-01
5.676632374525070190e-02 -1.622625440359115601e-01 -2.030858248472213745e-01 -3.074969649314880371e-01 -2.423038333654403687e-01 1.094758585095405579e-01 8.695428967475891113e-01 8.859471231698989868e-02
-8.071142435073852539e-02 -2.799980342388153076e-01 -4.780346527695655823e-02 -5.457749962806701660e-01 -6.849625706672668457e-01 6.161732226610183716e-02 3.382667601108551025e-01 -1.659410148859024048e-01
-4.200991690158843994e-01 2.608988620340824127e-02 1.427062451839447021e-01 -2.620410919189453125e-01 4.058574736118316650e-01 1.393362283706665039e-01 7.353742718696594238e-01 9.431428462266921997e-02
-2.690321505069732666e-01 3.499921411275863647e-03 2.361339032649993896e-01 1.062064543366432190e-01 -1.982500106096267700e-01 2.706883549690246582e-01 7.510046362876892090e-01 -4.289372563362121582e-01
-8.375889658927917480e-01 2.063301056623458862e-01 4.148242995142936707e-02 -2.331599295139312744e-01 2.941430211067199707e-01 -1.577982008457183838e-01 1.027380600571632385e-01 -2.789493203163146973e-01
-8.974976837635040283e-02 -2.638781666755676270e-01 -1.733777672052383423e-01 -1.646991819143295288e-01 -2.166668921709060669e-01 3.920883238315582275e-01 8.069368004798889160e-01 -1.153374388813972473e-01
-9.089405089616775513e-02 -2.833295166492462158e-01 -1.076373532414436340e-01 -5.317967534065246582e-01 -7.596915364265441895e-01 9.802732616662979126e-03 1.799083501100540161e-01 8.645671606063842773e-02
-4.214187264442443848e-01 -5.234518051147460938e-01 3.140702545642852783e-01 -1.974514424800872803e-01 2.265445189550518990e-03 -5.264370441436767578e-01 2.701614797115325928e-01 -2.462698221206665039e-01
-3.668565154075622559e-01 1.312251836061477661e-01 -2.690296173095703125e-01 -2.109453380107879639e-01 -6.092355251312255859e-01 2.553551495075225830e-01 2.128323167562484741e-01 -4.996493458747863770e-01
-6.487914323806762695e-01 -4.725221991539001465e-01 1.964034438133239746e-01 -3.337141871452331543e-01 7.283502072095870972e-02 4.239893555641174316e-01 1.402215957641601562e-01 3.345034644007682800e-02
-2.612234354019165039e-01 -1.437412202358245850e-01 4.638208448886871338e-01 -4.031940698623657227e-01 -4.616805166006088257e-02 -5.276468396186828613e-01 4.152833223342895508e-01 2.835538685321807861e-01
-5.446661114692687988e-01 -2.816977351903915405e-02 -2.014131397008895874e-01 -6.605631709098815918e-01 3.016602396965026855e-01 2.965245954692363739e-02 2.996577620506286621e-01 -2.096695452928543091e-01
-3.918251395225524902e-01 1.502522379159927368e-01 4.095089435577392578e-01 -5.077112913131713867e-01 -4.255476593971252441e-01 2.659272961318492889e-02 7.841926068067550659e-02 4.587824940681457520e-01
-3.818645775318145752e-01 -9.414595365524291992e-02 -3.965235948562622070e-01 -3.764246702194213867e-01 -7.527139037847518921e-02 4.403672516345977783e-01 4.807710349559783936e-01 -3.400875926017761230e-01
-4.269131422042846680e-01 5.036200284957885742e-01 9.528414905071258545e-02 1.649880558252334595e-01 -4.433107078075408936e-01 -2.175904661417007446e-01 5.162551999092102051e-01 1.319946795701980591e-01
-4.921458959579467773e-01 -9.667018800973892212e-02 3.623815476894378662e-01 -6.024930477142333984e-01 -4.466990828514099121e-01 -7.242242991924285889e-02 -1.378477960824966431e-01 1.741894483566284180e-01
-4.392572045326232910e-01 -3.117161095142364502e-01 2.338183522224426270e-01 -5.967664718627929688e-01 -4.793079793453216553e-01 -3.187940642237663269e-02 -1.070195585489273071e-01 2.384939044713973999e-01
-4.525122940540313721e-01 6.058912873268127441e-01 -1.005040779709815979e-01 -8.016367442905902863e-03 -4.854978322982788086e-01 -2.435518205165863037e-01 3.496516644954681396e-01 -2.609731629490852356e-02
-4.380473196506500244e-01 1.546450555324554443e-01 -3.311350047588348389e-01 -6.296309232711791992e-01 -2.983967363834381104e-01 1.316198408603668213e-01 5.629831179976463318e-02 -4.105848073959350586e-01
-5.312524437904357910e-01 4.857074618339538574e-01 -2.663134038448333740e-01 -1.468926817178726196e-01 -5.800382699817419052e-03 1.275226473808288574e-01 6.100065708160400391e-01 -3.090602345764636993e-02
-6.848680377006530762e-01 -2.386260777711868286e-01 -4.711009562015533447e-01 5.203102156519889832e-02 -2.010204195976257324e-01 -1.118158921599388123e-01 6.733938306570053101e-02 -4.380906224250793457e-01
-2.362492829561233521e-01 -1.329839080572128296e-01 3.811420798301696777e-01 -4.362399280071258545e-01 2.273681946098804474e-02 3.924818634986877441e-01 6.044010519981384277e-01 -2.665847539901733398e-01
-2.690295577049255371e-01 1.311900280416011810e-02 -3.598545119166374207e-02 1.195517107844352722e-01 -7.104353904724121094e-01 -5.294960141181945801e-01 3.362787365913391113e-01 1.170280277729034424e-01
-2.243582457304000854e-01 -3.260786831378936768e-01 -2.362758517265319824e-01 -5.535789728164672852e-01 -5.832619667053222656e-01 1.209009736776351929e-01 2.679923474788665771e-01 -2.332993596792221069e-01
-4.334705770015716553e-01 -4.370988532900810242e-02 2.264359444379806519e-01 -6.615362763404846191e-01 -4.130931794643402100e-01 3.864225745201110840e-01 4.232500679790973663e-03 3.609683364629745483e-02
-4.098844900727272034e-02 -1.756543368101119995e-01 -1.801873296499252319e-01 -4.648759067058563232e-01 -1.663728207349777222e-01 3.057636916637420654e-01 7.726635932922363281e-01 -2.660677023231983185e-02
-3.339269161224365234e-01 2.323228269815444946e-01 3.110212385654449463e-01 -4.962469264864921570e-02 -2.984450897201895714e-03 9.472548961639404297e-02 8.018778562545776367e-01 -2.886731028556823730e-01
-4.828115999698638916e-01 5.217019319534301758e-01 -2.426407337188720703e-01 -4.545380771160125732e-01 -6.093132868409156799e-02 5.270813032984733582e-02 4.499089121818542480e-01 -1.425896733999252319e-01
-4.444395005702972412e-01 -2.762415409088134766e-01 3.906846940517425537e-01 -1.332489252090454102e-01 2.431723475456237793e-01 -2.534871697425842285e-01 4.837904870510101318e-01 -4.453454613685607910e-01
-3.841949701309204102e-01 -7.060149312019348145e-02 9.616601467132568359e-02 -3.194810152053833008e-01 3.518773317337036133e-01 3.588238358497619629e-02 7.626090645790100098e-01 1.715107709169387817e-01
-2.906593978404998779e-01 2.899659276008605957e-01 3.842216134071350098e-01 -3.911039233207702637e-01 1.160311475396156311e-01 -4.970980063080787659e-02 6.638408303260803223e-01 -2.724508643150329590e-01
-7.222151160240173340e-01 2.049777656793594360e-01 2.573992609977722168e-01 -7.067307084798812866e-02 3.360287845134735107e-01 -1.096841022372245789e-01 3.596535027027130127e-01 -3.329322040081024170e-01
-5.485208034515380859e-01 4.151256084442138672e-01 1.977391093969345093e-01 2.344386875629425049e-01 -5.633001327514648438e-01 -1.734166145324707031e-01 2.783035933971405029e-01 -8.888234943151473999e-02
-3.016874492168426514e-01 -3.998404741287231445e-01 2.092498354613780975e-03 -4.887201488018035889e-01 -5.836305618286132812e-01 1.045320369303226471e-02 3.243156075477600098e-01 -2.536652386188507080e-01
-7.821132987737655640e-02 -1.994435042142868042e-01 4.444326460361480713e-01 -2.205975800752639771e-01 -3.904294371604919434e-01 -4.147590398788452148e-01 4.117456376552581787e-01 -4.625224471092224121e-01
-5.681422725319862366e-02 1.609152741730213165e-02 3.863508403301239014e-01 -4.025509059429168701e-01 -6.618888378143310547e-01 1.740752011537551880e-01 4.171153604984283447e-01 2.069177627563476562e-01
-5.053078532218933105e-01 1.076178848743438721e-01 2.788018286228179932e-01 -4.199956059455871582e-01 3.277301192283630371e-01 -6.544262170791625977e-02 5.487481355667114258e-01 -2.571798264980316162e-01
-4.319867491722106934e-01 -1.784240007400512695e-01 1.283308863639831543e-01 -5.946958661079406738e-01 -1.204667612910270691e-01 5.374605059623718262e-01 3.032182455062866211e-01 -1.268979609012603760e-01
-4.850763678550720215e-01 -1.374375168234109879e-02 -6.161127686500549316e-01 -3.645388782024383545e-01 -2.780554592609405518e-01 -1.156472880393266678e-02 1.260007023811340332e-01 -3.983763754367828369e-01
-3.721458911895751953e-01 3.579524904489517212e-02 5.913183689117431641e-01 -2.253195941448211670e-01 -6.938987225294113159e-02 3.186812102794647217e-01 5.001538395881652832e-01 -3.213615119457244873e-01
-7.242932319641113281e-01 -3.060248196125030518e-01 2.214904725551605225e-01 -2.827673852443695068e-01 1.363760530948638916e-01 4.602315723896026611e-01 1.279303133487701416e-01 7.716896384954452515e-02
-3.958716243505477905e-02 -1.778281033039093018e-01 -7.866867631673812866e-02 -2.813612222671508789e-01 -7.744265794754028320e-01 -2.557792961597442627e-01 4.439790844917297363e-01 -1.384929716587066650e-01
-7.531301379203796387e-01 -4.228452593088150024e-02 -2.678338587284088135e-01 -1.068895459175109863e-01 2.010980248451232910e-01 -4.143991172313690186e-01 7.003480941057205200e-02 -3.616281747817993164e-01
-5.010335445404052734e-01 -5.069706961512565613e-02 7.053857203572988510e-03 -2.565070986747741699e-01 2.518664896488189697e-01 3.585657477378845215e-02 6.684248447418212891e-01 -4.111391901969909668e-01
-5.561208128929138184e-01 -3.042811751365661621e-01 3.381616473197937012e-01 -1.642847359180450439e-01 -2.101728767156600952e-01 1.963868290185928345e-01 2.664889693260192871e-01 5.504935979843139648e-01
-6.133409738540649414e-01 -4.377691745758056641e-01 2.541725039482116699e-01 2.824622392654418945e-01 1.954396814107894897e-01 -1.094606220722198486e-01 4.448987841606140137e-01 1.991715282201766968e-01
-6.663428544998168945e-01 -2.076136022806167603e-01 3.192547559738159180e-01 8.436203002929687500e-02 -4.676259160041809082e-01 3.874340653419494629e-01 -4.852113872766494751e-02 -1.808587014675140381e-01
-3.895336389541625977e-01 -1.595387458801269531e-01 4.335012752562761307e-03 -5.317701101303100586e-01 -2.369009405374526978e-01 4.664594829082489014e-01 2.886455655097961426e-01 -4.277731776237487793e-01
-5.035418868064880371e-01 4.158577919006347656e-01 3.227644562721252441e-01 -3.832582235336303711e-01 1.777103096246719360e-01 -6.436976790428161621e-02 4.669229388236999512e-01 -2.621122300624847412e-01
-6.014807224273681641e-01 2.422960102558135986e-01 4.520374536514282227e-01 -1.827825009822845459e-01 2.901602350175380707e-02 4.580859243869781494e-01 3.520333170890808105e-01 8.458266407251358032e-02
-5.790219902992248535e-01 -5.454485304653644562e-03 2.139873504638671875e-01 -2.001404613256454468e-01 3.448311984539031982e-01 3.320770263671875000e-01 5.886357426643371582e-01 5.640336498618125916e-02
-5.532172918319702148e-01 -3.991866409778594971e-01 3.301455378532409668e-01 -5.167509913444519043e-01 -2.033244520425796509e-01 1.522046774625778198e-01 2.303544990718364716e-02 -3.058350086212158203e-01
-2.048627883195877075e-01 -3.794724866747856140e-02 5.097841620445251465e-01 -1.025934666395187378e-01 -2.500619888305664062e-01 -6.421725153923034668e-01 3.891158998012542725e-01 -2.446593642234802246e-01
-3.697776496410369873e-01 1.444610655307769775e-01 -1.659778952598571777e-01 2.317613810300827026e-01 -6.730154156684875488e-01 -3.191973865032196045e-01 4.378853738307952881e-01 1.206358075141906738e-01
-2.999544143676757812e-01 2.763491272926330566e-01 2.698404788970947266e-01 1.759481132030487061e-01 -6.839035153388977051e-01 1.192075908184051514e-01 4.894672334194183350e-01 9.151022136211395264e-02
-4.865873456001281738e-01 -2.124034911394119263e-01 6.397427320480346680e-01 -1.043381616473197937e-01 -1.329912096261978149e-01 -3.857519626617431641e-01 3.170314729213714600e-01 1.759554594755172729e-01
-3.017604649066925049e-01 -1.261744648218154907e-01 4.638179540634155273e-01 -3.095751702785491943e-01 4.159368947148323059e-02 4.295588135719299316e-01 5.708987712860107422e-01 -2.643491029739379883e-01
-4.076544940471649170e-01 -2.726876139640808105e-01 5.241449475288391113e-01 -2.506855726242065430e-01 -1.941877789795398712e-02 2.886515259742736816e-01 5.033424496650695801e-01 -2.912689447402954102e-01
-3.825243413448333740e-01 -1.305874139070510864e-01 -5.412777066230773926e-01 -5.722757428884506226e-02 -2.508611977100372314e-01 -1.952036321163177490e-01 5.949453115463256836e-01 2.921808063983917236e-01
-6.363799571990966797e-01 2.260278016328811646e-01 5.422362089157104492e-01 1.503524631261825562e-01 8.675525337457656860e-02 1.947428435087203979e-01 3.941238522529602051e-01 1.628528684377670288e-01
-3.633327782154083252e-01 -5.833058821735903621e-05 -5.113079547882080078e-01 -1.559519320726394653e-01 -1.732171624898910522e-01 -6.324189901351928711e-02 6.609764099121093750e-01 3.336749970912933350e-01
-5.335221886634826660e-01 -4.514358043670654297e-01 4.957429170608520508e-01 -3.500202903524041176e-03 8.760268799960613251e-03 2.084850221872329712e-01 4.585075378417968750e-01 -1.096126362681388855e-01
-3.056590855121612549e-01 -3.206371068954467773e-01 4.099181890487670898e-01 -3.697866797447204590e-01 3.284649923443794250e-02 3.536131978034973145e-01 6.016854643821716309e-01 -1.041293740272521973e-01
-7.586373090744018555e-01 -3.172121942043304443e-01 -3.916529417037963867e-01 -7.302679121494293213e-02 -4.875787347555160522e-02 -2.836686372756958008e-01 7.633762061595916748e-02 -2.764927744865417480e-01
-4.595251679420471191e-01 -1.774418801069259644e-01 2.325527518987655640e-01 -7.166238129138946533e-02 2.815285623073577881e-01 -1.286235302686691284e-01 7.399818301200866699e-01 2.340071201324462891e-01
-8.502198457717895508e-01 -2.437825649976730347e-01 4.950588196516036987e-02 -3.728036582469940186e-01 -2.985332719981670380e-02 -8.110302686691284180e-02 -2.507707476615905762e-01 7.686311006546020508e-02
-4.177777469158172607e-01 4.483502805233001709e-01 -2.444438934326171875e-01 1.782491058111190796e-01 -2.840986847877502441e-01 -3.917545452713966370e-02 6.620016098022460938e-01 -1.114690154790878296e-01
-5.692768692970275879e-01 -3.973235785961151123e-01 3.383616805076599121e-01 1.781557500362396240e-01 -1.287625581026077271e-01 3.032700121402740479e-01 5.068669915199279785e-01 7.976739108562469482e-02
-7.720586657524108887e-01 -5.212486982345581055e-01 -7.528294622898101807e-02 -1.716321259737014771e-01 -7.945482432842254639e-02 -2.487693428993225098e-01 -1.368341147899627686e-01 -1.008821725845336914e-01
-4.877246022224426270e-01 -4.237893819808959961e-01 5.121603012084960938e-01 -2.288199216127395630e-01 4.695083573460578918e-02 1.570008546113967896e-01 4.718508124351501465e-01 1.355127990245819092e-01
-4.814543426036834717e-01 5.267066955566406250e-01 -2.192678153514862061e-01 -1.487868130207061768e-01 -2.367755025625228882e-02 8.989625424146652222e-02 6.401425600051879883e-01 4.627665877342224121e-02
-7.421086430549621582e-01 -6.326965689659118652e-01 -7.209159433841705322e-02 -4.044352844357490540e-02 -1.154368743300437927e-01 6.443922966718673706e-02 -2.562101371586322784e-02 1.549277007579803467e-01
-3.493140339851379395e-01 2.311084717512130737e-01 2.758957445621490479e-01 3.019449710845947266e-01 -4.336990118026733398e-01 -2.730664312839508057e-01 5.795619487762451172e-01 2.423369735479354858e-01
-3.610506951808929443e-01 3.571767807006835938e-01 1.967007964849472046e-01 2.313813418149948120e-01 -4.679172635078430176e-01 -7.826925069093704224e-02 5.890429615974426270e-01 2.789164483547210693e-01
-1.790422499179840088e-01 -2.575584948062896729e-01 -1.436488479375839233e-01 -9.765078127384185791e-02 -2.398226857185363770e-01 4.305486977100372314e-01 7.624849081039428711e-01 -2.171781212091445923e-01
-3.389269709587097168e-01 -3.028550446033477783e-01 -2.324017584323883057e-01 -5.005083084106445312e-01 -5.531439781188964844e-01 2.758360803127288818e-01 1.584343463182449341e-01 -2.858899235725402832e-01
-4.613658785820007324e-01 1.644855141639709473e-01 2.491735816001892090e-01 -3.706370592117309570e-01 3.182055354118347168e-01 1.083713397383689880e-01 6.205086112022399902e-01 2.501928508281707764e-01
-2.981959879398345947e-01 -1.365595906972885132e-01 -1.155179664492607117e-01 -9.022002816200256348e-01 4.621974751353263855e-02 -1.201778799295425415e-01 1.181827858090400696e-01 1.859431415796279907e-01
-6.398723125457763672e-01 5.997100099921226501e-02 3.817971348762512207e-01 -2.491050958633422852e-01 -2.884348034858703613e-01 3.948024213314056396e-01 2.289944142103195190e-02 -3.735729455947875977e-01
-3.337824046611785889e-01 1.630905717611312866e-01 8.191353827714920044e-02 2.476999908685684204e-01 -6.166389584541320801e-01 -3.051841557025909424e-01 5.268073678016662598e-01 2.074096798896789551e-01
-5.132195949554443359e-01 -3.617001175880432129e-01 1.387286037206649780e-01 -5.661008954048156738e-01 -2.512367665767669678e-01 3.002346754074096680e-01 2.331107109785079956e-02 -3.350504934787750244e-01
-4.551932215690612793e-01 5.216917395591735840e-01 -6.711611896753311157e-02 8.097963780164718628e-02 -3.988073468208312988e-01 -3.584283292293548584e-01 4.478625357151031494e-01 1.465457975864410400e-01
-6.340970844030380249e-02 -1.497249901294708252e-01 -1.141290068626403809e-01 -3.197369873523712158e-01 -7.140891551971435547e-01 1.701486408710479736e-01 4.708780944347381592e-01 -3.125768601894378662e-01
-3.895149528980255127e-01 3.165436983108520508e-01 3.188893198966979980e-01 1.655877530574798584e-01 -6.080664396286010742e-01 -3.340971171855926514e-01 3.681904077529907227e-01 4.515251144766807556e-02
-4.925132989883422852e-01 -4.457929432392120361e-01 6.129827350378036499e-02 -2.262533456087112427e-01 -4.286834299564361572e-01 5.207867622375488281e-01 1.643870025873184204e-01 -1.474440842866897583e-01
-2.398556321859359741e-01 1.490339189767837524e-01 1.188329458236694336e-01 -2.455102652311325073e-01 -5.902506709098815918e-01 -2.205578386783599854e-01 2.889926731586456299e-01 -6.044032573699951172e-01
-4.264582395553588867e-01 -4.616801440715789795e-01 3.393016383051872253e-02 -6.259331107139587402e-01 -1.032943874597549438e-01 4.058419167995452881e-02 2.408428043127059937e-01 3.764560818672180176e-01
-6.472570300102233887e-01 -4.707030951976776123e-02 1.790318787097930908e-01 -4.507318437099456787e-01 2.087217420339584351e-01 2.519889473915100098e-01 2.869440019130706787e-01 3.927227854728698730e-01
-2.815033197402954102e-01 7.598493248224258423e-02 -5.910761537961661816e-04 1.781469583511352539e-01 -7.013157606124877930e-01 -3.895419538021087646e-01 4.439505934715270996e-01 2.063168138265609741e-01
-3.893461525440216064e-01 -2.637457847595214844e-01 -4.087904691696166992e-01 1.007233336567878723e-01 -2.182863354682922363e-01 -2.344038188457489014e-01 5.782515406608581543e-01 4.057386517524719238e-01
-1.855613887310028076e-01 -2.967077493667602539e-01 1.294164508581161499e-01 -5.480726361274719238e-01 -5.597243309020996094e-01 2.343271523714065552e-01 2.789347767829895020e-01 -3.382219374179840088e-01
-8.809067606925964355e-01 -1.552213430404663086e-01 7.500908523797988892e-02 5.482849106192588806e-02 2.038210071623325348e-02 7.869204133749008179e-02 9.832822717726230621e-03 -4.296189844608306885e-01
-4.967389106750488281e-01 -3.385629057884216309e-01 1.418774873018264771e-01 -3.097029626369476318e-01 -6.557693481445312500e-01 1.940005123615264893e-01 -9.148433059453964233e-02 2.157347798347473145e-01
-2.852359041571617126e-02 -2.801240384578704834e-01 -8.437241613864898682e-02 -3.814487457275390625e-01 -4.865568280220031738e-01 -1.901188939809799194e-01 5.469397306442260742e-01 -4.427970647811889648e-01
-8.157221674919128418e-01 -3.977008461952209473e-01 9.392946027219295502e-03 2.019470632076263428e-01 2.158325314521789551e-01 5.050078034400939941e-02 2.936615049839019775e-01 1.376826781779527664e-02
-8.211392760276794434e-01 1.895493566989898682e-01 2.548324763774871826e-01 4.207555577158927917e-02 2.561915516853332520e-01 1.693466007709503174e-01 2.215803712606430054e-01 2.822787463665008545e-01
-1.761840581893920898e-01 -2.321013957262039185e-01 -1.888952031731605530e-02 -2.614047825336456299e-01 -6.071431040763854980e-01 2.120202630758285522e-01 3.791970908641815186e-01 -5.376179218292236328e-01
-6.408245563507080078e-01 -5.292987823486328125e-01 3.148153126239776611e-01 1.787736266851425171e-02 2.351892888545989990e-01 8.578121662139892578e-02 3.715010285377502441e-01 -9.525267034769058228e-02
-9.376382827758789062e-02 -1.901018470525741577e-01 -1.259291321039199829e-01 -6.330305337905883789e-01 -6.143192648887634277e-01 -2.695364356040954590e-01 2.953353226184844971e-01 -3.497035801410675049e-02
-2.913717627525329590e-01 4.108734428882598877e-01 -2.444190531969070435e-01 -1.012839451432228088e-01 -2.878143191337585449e-01 2.192168496549129486e-02 7.693154215812683105e-01 3.350567817687988281e-02
-4.143860042095184326e-01 -2.554680705070495605e-01 -1.638850271701812744e-01 -2.155190706253051758e-01 -3.318642973899841309e-01 5.835310220718383789e-01 3.535111546516418457e-01 3.377883732318878174e-01
-3.215888738632202148e-01 1.450708210468292236e-01 2.101523131132125854e-01 -2.477764338254928589e-01 2.798535525798797607e-01 -2.342283129692077637e-01 7.658730745315551758e-01 -2.241327762603759766e-01
-4.094853699207305908e-01 -2.234600782394409180e-01 -1.133750937879085541e-02 -7.295496463775634766e-01 -1.428844034671783447e-01 -3.332000374794006348e-01 -1.001445390284061432e-02 -3.442056179046630859e-01
-3.945803642272949219e-01 -5.833851099014282227e-01 4.375848472118377686e-01 1.413648873567581177e-01 -2.608032226562500000e-01 -3.384065330028533936e-01 3.040144443511962891e-01 1.324453353881835938e-01
-4.283971786499023438e-01 -5.300244688987731934e-02 -4.577897787094116211e-01 1.111501902341842651e-01 -5.083032846450805664e-01 -3.362158536911010742e-01 4.454809427261352539e-01 1.478991061449050903e-01
-4.513216614723205566e-01 -2.476466298103332520e-01 1.415909230709075928e-01 -4.298742115497589111e-01 -4.433115124702453613e-01 4.801933467388153076e-01 9.636823087930679321e-02 -3.061738908290863037e-01
-7.305650711059570312e-01 1.910535097122192383e-01 2.843966782093048096e-01 -1.451614350080490112e-01 2.460006773471832275e-01 2.340235933661460876e-02 4.088826477527618408e-01 -3.155487179756164551e-01
-4.786936938762664795e-01 4.753594994544982910e-01 -2.877463586628437042e-02 -3.830769062042236328e-01 -3.273335099220275879e-02 -2.034174837172031403e-02 3.744124472141265869e-01 -5.056084990501403809e-01
-6.576965451240539551e-01 -5.208275318145751953e-01 3.536480963230133057e-01 6.553431600332260132e-02 -1.966587901115417480e-01 1.968677490949630737e-01 1.736084371805191040e-01 2.433944791555404663e-01
-6.988958120346069336e-01 2.127982079982757568e-01 3.037412464618682861e-01 -2.161725908517837524e-01 2.110262811183929443e-01 3.123583793640136719e-01 2.817851006984710693e-01 -3.252222239971160889e-01
-4.529762268066406250e-01 -4.745028614997863770e-01 4.397543966770172119e-01 -1.225617676973342896e-01 1.972243189811706543e-01 6.853882223367691040e-02 5.470266938209533691e-01 1.357238441705703735e-01
-7.155988216400146484e-01 8.946592360734939575e-02 2.246438860893249512e-01 -4.100873172283172607e-01 1.750242114067077637e-01 3.650880157947540283e-01 2.843699753284454346e-01 1.284082084894180298e-01
-4.513873457908630371e-01 3.259595036506652832e-01 1.796772480010986328e-01 -2.330109030008316040e-01 1.879528611898422241e-01 -2.060381136834621429e-02 6.951166987419128418e-01 -2.906609773635864258e-01
-5.029196739196777344e-01 -2.162932902574539185e-01 4.982559978961944580e-01 -5.333342552185058594e-01 -3.314903974533081055e-01 1.314362976700067520e-02 -2.673829160630702972e-02 2.383504062891006470e-01
-2.982832677662372589e-02 -3.251450061798095703e-01 4.236954823136329651e-02 -1.470053493976593018e-01 -7.978672981262207031e-01 -2.458745837211608887e-01 4.127681851387023926e-01 5.060603842139244080e-02
-5.609925985336303711e-01 3.546845614910125732e-01 3.405882716178894043e-01 3.959515690803527832e-01 -2.511523365974426270e-01 -2.162299454212188721e-01 3.589108586311340332e-01 -2.192222625017166138e-01
-3.458401262760162354e-01 4.599452316761016846e-01 -9.953824430704116821e-02 -1.796582788228988647e-01 -5.982723236083984375e-01 -6.960485875606536865e-02 4.275898933410644531e-01 2.846968472003936768e-01
-3.708324432373046875e-01 -1.460609138011932373e-01 2.481603994965553284e-02 -7.459618449211120605e-01 -4.966675043106079102e-01 -6.289304792881011963e-02 -1.182284653186798096e-01 1.395083069801330566e-01
-2.446188926696777344e-01 -2.938592433929443359e-02 1.011323034763336182e-01 8.549775183200836182e-02 -1.575304120779037476e-01 3.577477931976318359e-01 8.415495753288269043e-01 -2.464862912893295288e-01
-1.437754929065704346e-01 -6.568325310945510864e-02 5.044597759842872620e-02 -3.276403546333312988e-01 -4.894344806671142578e-01 -3.232414424419403076e-01 3.672678172588348389e-01 -6.214536428451538086e-01
-2.050935626029968262e-01 -4.150706529617309570e-01 2.483059763908386230e-01 -1.000785501673817635e-03 -7.081104516983032227e-01 -7.827218621969223022e-03 2.860091924667358398e-01 3.751175403594970703e-01
-4.662911295890808105e-01 6.186361908912658691e-01 -1.120161637663841248e-01 -4.927664399147033691e-01 -1.908189058303833008e-01 -1.649938672780990601e-01 2.421606332063674927e-01 -1.490606516599655151e-01
-3.910680413246154785e-01 -5.550413578748703003e-02 3.671806752681732178e-01 2.435148209333419800e-01 8.362510055303573608e-02 -1.062122210860252380e-01 7.060288786888122559e-01 -3.648467659950256348e-01
-4.273224472999572754e-01 -9.270727634429931641e-02 -4.445571452379226685e-03 -3.029400408267974854e-01 -1.541147083044052124e-01 4.903187453746795654e-01 4.311903417110443115e-01 -5.166426301002502441e-01
-7.651699185371398926e-01 1.471820771694183350e-01 7.821664214134216309e-02 -3.237500786781311035e-01 3.421335220336914062e-01 -2.241318374872207642e-01 1.723409742116928101e-01 -2.914252579212188721e-01
-4.389109015464782715e-01 4.887642804533243179e-03 -1.579856723546981812e-01 -7.572070360183715820e-01 2.764199674129486084e-01 -2.058778852224349976e-01 2.873915433883666992e-01 8.731243014335632324e-02
-4.048735499382019043e-01 -6.842925399541854858e-02 -2.374172806739807129e-01 -7.640668153762817383e-01 1.996004283428192139e-01 -3.955438360571861267e-02 3.723031282424926758e-01 -1.059019267559051514e-01
-2.971976101398468018e-01 2.590700089931488037e-01 1.713397353887557983e-02 -5.039991736412048340e-01 2.034538388252258301e-01 -1.290915012359619141e-01 7.275517582893371582e-01 5.346060171723365784e-02
-6.619204580783843994e-02 -1.197105199098587036e-01 4.703200981020927429e-02 -2.680418193340301514e-01 -7.905789613723754883e-01 -1.249669790267944336e-01 3.589468598365783691e-01 -3.711534440517425537e-01
-4.969194233417510986e-01 -1.220964565873146057e-01 -9.821153245866298676e-03 -6.582013964653015137e-01 3.546069562435150146e-01 2.202213555574417114e-02 4.203470051288604736e-01 4.376558214426040649e-02
-4.358970560133457184e-03 -2.097193598747253418e-01 -1.841279715299606323e-01 -3.087777197360992432e-01 -1.777000576257705688e-01 2.973915040493011475e-01 8.405168652534484863e-01 1.625395566225051880e-02
-7.636626809835433960e-02 9.867067635059356689e-02 1.699565500020980835e-01 -2.401047348976135254e-01 -4.898703843355178833e-02 -6.534890532493591309e-01 6.308754086494445801e-01 -2.654154300689697266e-01
-7.832988351583480835e-02 -2.788459956645965576e-01 -2.653267383575439453e-01 -5.952675342559814453e-01 -5.551229119300842285e-01 -9.359607100486755371e-02 3.342885673046112061e-01 -2.503939568996429443e-01
-6.299768686294555664e-01 -3.731298148632049561e-01 -1.991071999073028564e-01 3.833758085966110229e-02 -3.990366160869598389e-01 -1.767433434724807739e-01 4.368584230542182922e-02 -4.800134897232055664e-01
-2.351162582635879517e-01 -1.563626676797866821e-01 5.422317385673522949e-01 -3.545928299427032471e-01 -4.222059622406959534e-02 3.677938878536224365e-01 5.350453853607177734e-01 -2.778331041336059570e-01
-6.691507697105407715e-01 2.051234692335128784e-01 4.215976297855377197e-01 -1.539882868528366089e-01 3.050399720668792725e-01 1.654077204875648022e-03 4.340856671333312988e-01 -1.649914532899856567e-01
-2.447107434272766113e-01 -3.861786723136901855e-01 3.451706767082214355e-01 -9.410572052001953125e-02 -2.001102454960346222e-02 -5.916330218315124512e-01 5.414274334907531738e-01 -1.393214017152786255e-01
-3.632023334503173828e-01 2.686851620674133301e-01 2.723201811313629150e-01 -1.963089704513549805e-01 2.102240025997161865e-01 -3.097235225141048431e-02 7.296544909477233887e-01 -3.250352144241333008e-01
-4.219193756580352783e-01 1.286773383617401123e-02 2.144903242588043213e-01 4.967634975910186768e-01 -3.882308006286621094e-01 -2.240362018346786499e-01 5.626509189605712891e-01 1.074574291706085205e-01
-6.206497550010681152e-01 -2.616910636425018311e-01 3.927309811115264893e-01 -3.265120983123779297e-01 -1.150050014257431030e-01 4.342357218265533447e-01 2.746976315975189209e-01 9.065504372119903564e-02
-1.043154820799827576e-01 -8.170417696237564087e-02 -6.019071862101554871e-02 5.613465234637260437e-02 -3.981090784072875977e-01 2.806950211524963379e-01 8.253578543663024902e-01 -2.391082644462585449e-01
-2.544314265251159668e-01 -1.149319708347320557e-01 -4.704993218183517456e-03 -7.231749296188354492e-01 -4.910007417201995850e-01 2.208460420370101929e-01 2.853477597236633301e-01 -1.666527688503265381e-01
-2.170096039772033691e-01 -1.377416215837001801e-02 3.179470300674438477e-01 1.593526601791381836e-01 -1.531412601470947266e-01 9.119831025600433350e-02 7.906622886657714844e-01 -4.114817678928375244e-01
-3.919045031070709229e-01 -4.551143944263458252e-01 4.180888533592224121e-01 -5.556253194808959961e-01 -2.799466252326965332e-01 -8.340714871883392334e-02 8.145442605018615723e-02 -2.525916695594787598e-01
-4.120704233646392822e-01 4.043808281421661377e-01 3.481910526752471924e-01 -4.643692076206207275e-01 -1.858200132846832275e-02 -1.840663701295852661e-02 5.620586872100830078e-01 -1.149106398224830627e-01
-4.372582733631134033e-01 -5.113355517387390137e-01 5.693815350532531738e-01 -1.619169712066650391e-01 -1.359746158123016357e-01 -1.809022128582000732e-01 3.153209090232849121e-01 -2.151435315608978271e-01
-7.208764553070068359e-01 -2.299577742815017700e-01 4.024427831172943115e-01 -8.656927198171615601e-02 6.314966082572937012e-02 3.003184199333190918e-01 2.858836948871612549e-01 2.865194678306579590e-01
-5.025005936622619629e-01 1.772216893732547760e-02 -6.382270455360412598e-01 -4.733994603157043457e-02 -2.147220522165298462e-01 -4.507523775100708008e-02 5.330862998962402344e-01 7.270390540361404419e-02
-8.896567672491073608e-02 -9.284918010234832764e-02 7.290146499872207642e-02 2.377215623855590820e-01 -4.533981978893280029e-01 -3.559267893433570862e-02 8.454418778419494629e-01 5.423702765256166458e-03
-3.266831338405609131e-01 4.669249057769775391e-02 3.469263017177581787e-01 -8.509398996829986572e-02 1.481943428516387939e-01 -2.519212067127227783e-01 7.687678933143615723e-01 -2.950749993324279785e-01
-4.652777314186096191e-01 -3.667806833982467651e-02 -2.729980349540710449e-01 -3.819687962532043457e-01 -1.548700928688049316e-01 5.159791707992553711e-01 3.390522897243499756e-01 -3.956863284111022949e-01
-6.437473893165588379e-01 -2.293948829174041748e-01 3.035281784832477570e-02 -2.732198536396026611e-01 1.459366083145141602e-01 5.324312672019004822e-02 5.867373943328857422e-01 -2.983355820178985596e-01
-3.861881196498870850e-01 -6.016026735305786133e-01 -2.591198980808258057e-01 -3.568775355815887451e-01 -1.659862548112869263e-01 2.730999588966369629e-01 2.883799970149993896e-01 -3.303487002849578857e-01
-4.871087372303009033e-01 -1.772798001766204834e-01 -1.734375059604644775e-01 -6.275311708450317383e-01 3.265587985515594482e-01 6.317327171564102173e-02 2.991362810134887695e-01 3.275774419307708740e-01
-5.647158026695251465e-01 -5.392192602157592773e-01 -5.234386920928955078e-01 -8.382678776979446411e-02 -1.272862404584884644e-01 -1.187339499592781067e-01 9.919589012861251831e-02 -2.630293965339660645e-01
-7.251971960067749023e-01 2.707203105092048645e-02 2.251906991004943848e-01 -5.324174761772155762e-01 -7.534695416688919067e-02 2.330958098173141479e-01 -4.920096322894096375e-02 2.770298719406127930e-01
-1.330880522727966309e-01 -3.292970359325408936e-01 -9.414181858301162720e-02 -2.734372019767761230e-01 -6.210296750068664551e-01 -2.264327742159366608e-02 3.917911946773529053e-01 -5.005294084548950195e-01
-4.623356759548187256e-01 -5.309293270111083984e-01 3.713581860065460205e-01 -3.392333090305328369e-01 -4.914124906063079834e-01 4.192016273736953735e-02 5.139717832207679749e-03 -9.002114087343215942e-02
-3.020512461662292480e-01 -3.690297901630401611e-01 2.587691247463226318e-01 -1.620076000690460205e-01 -2.735926508903503418e-01 -7.502256631851196289e-01 1.957657337188720703e-01 5.795263499021530151e-02
-5.981649756431579590e-01 -3.647564649581909180e-01 5.217372775077819824e-01 -3.067097663879394531e-01 -2.448030859231948853e-01 -1.249236240983009338e-01 -6.073254346847534180e-02 -2.522853910923004150e-01
-6.602330207824707031e-01 -4.623298346996307373e-01 4.376318454742431641e-01 -3.406343162059783936e-01 3.026735410094261169e-02 -1.637282371520996094e-01 3.406877070665359497e-02 -1.179257780313491821e-01
-2.826357781887054443e-01 -3.208456933498382568e-01 -1.665628552436828613e-01 -2.991442680358886719e-01 -2.434905469417572021e-01 5.451618432998657227e-01 5.525165200233459473e-01 -1.953996717929840088e-01
-2.747988998889923096e-01 2.683743536472320557e-01 -2.066711038351058960e-01 -1.991075128316879272e-01 -9.262552112340927124e-02 1.703190058469772339e-01 8.231573700904846191e-01 -2.343670129776000977e-01
-6.053099632263183594e-01 -4.218812659382820129e-02 -1.153406500816345215e-01 -5.001658797264099121e-01 3.080522418022155762e-01 1.128330174833536148e-02 2.732398211956024170e-01 -4.457208812236785889e-01
-3.760804235935211182e-01 4.632381498813629150e-01 -5.902974680066108704e-02 -2.932894043624401093e-02 2.647713571786880493e-02 -4.070748090744018555e-01 6.670208573341369629e-01 -1.682308465242385864e-01
-6.728329658508300781e-01 -4.628599584102630615e-01 3.602866828441619873e-01 -1.663536727428436279e-01 1.035770624876022339e-01 3.163799643516540527e-01 2.395795732736587524e-01 8.575291186571121216e-02
-3.815781176090240479e-01 1.119764968752861023e-01 -2.158636748790740967e-01 9.813482314348220825e-02 1.927636377513408661e-02 1.010576188564300537e-01 8.125024437904357910e-01 -3.389505147933959961e-01
-4.253710508346557617e-01 2.424800395965576172e-01 -1.828949451446533203e-01 2.115865796804428101e-02 -3.936186730861663818e-01 1.555206030607223511e-01 5.005739927291870117e-01 5.446723103523254395e-01
-7.133765816688537598e-01 -4.446195363998413086e-01 2.862909138202667236e-01 2.194894999265670776e-01 1.433639228343963623e-01 -2.043030709028244019e-01 3.176763355731964111e-01 -7.624782621860504150e-03
-4.575317800045013428e-01 -3.043351508677005768e-02 -2.618233859539031982e-01 -4.432665109634399414e-01 1.149208471179008484e-01 3.007923066616058350e-02 5.358825922012329102e-01 -4.726733267307281494e-01
-4.943818449974060059e-01 -5.752640962600708008e-01 3.901665210723876953e-01 1.708988994359970093e-01 -5.187302455306053162e-02 -3.554256632924079895e-02 4.671880602836608887e-01 1.449228972196578979e-01
-1.388351172208786011e-01 -1.093034148216247559e-01 3.237206861376762390e-02 -1.228229403495788574e-01 -7.969832420349121094e-01 1.267007645219564438e-02 3.485454916954040527e-01 -4.425125420093536377e-01
-3.400030434131622314e-01 -6.003043651580810547e-01 5.083197951316833496e-01 -1.606633961200714111e-01 -1.005435213446617126e-01 6.691353768110275269e-02 4.157207608222961426e-01 -2.289551794528961182e-01
-1.641616970300674438e-01 -5.057833194732666016e-01 2.675613164901733398e-01 -7.362452894449234009e-02 -9.512971155345439911e-03 -4.315286278724670410e-01 6.690639257431030273e-01 7.918760180473327637e-02
-2.874215245246887207e-01 -1.982375234365463257e-01 -1.352449953556060791e-01 -3.979484140872955322e-01 -6.093844771385192871e-01 3.646219149231910706e-02 2.541640400886535645e-01 -5.139634013175964355e-01
