# Supplementary material for: Where is your field going? A machine learning approach to study the relative motion of the domains of physics
Source: PLoS One. 2020 Jun 18;15(6):e0233997. doi: 10.1371/journal.pone.0233997 (PMC7302634; doi:10.1371/journal.pone.0233997)
Supplement: S19 Data — (ZIP) [file pone.0233997.s019.zip › 18/Pacs4Run_18_VS_500_embeddings2001-2005ED8.txt]

-6.466029286384582520e-01 4.940520599484443665e-02 3.200868666172027588e-01 -5.479308217763900757e-02 -3.189302980899810791e-01 -5.635290741920471191e-01 -5.869552120566368103e-02 -2.264491617679595947e-01
-5.676555633544921875e-01 6.029121950268745422e-02 2.840207219123840332e-01 -4.266162514686584473e-01 -2.017679214477539062e-01 8.731497079133987427e-02 -1.728856563568115234e-01 -5.772687792778015137e-01
-7.217722535133361816e-01 2.777822017669677734e-01 -1.634254604578018188e-01 -3.145855665206909180e-01 -3.010286092758178711e-01 -1.859042197465896606e-01 -1.019543930888175964e-01 -3.750155866146087646e-01
-4.662007093429565430e-01 3.869330585002899170e-01 3.657578229904174805e-01 -5.915839076042175293e-01 -5.888415500521659851e-02 -1.781206429004669189e-01 1.230087205767631531e-01 -3.144260048866271973e-01
-4.417571723461151123e-01 1.832250952720642090e-01 1.986363157629966736e-02 -5.205845832824707031e-01 -6.399047970771789551e-01 9.424334019422531128e-02 -5.601183325052261353e-02 -2.799629569053649902e-01
1.242226362228393555e-01 9.605479985475540161e-02 -2.623848915100097656e-01 -2.474938482046127319e-01 -5.783703327178955078e-01 -3.532249629497528076e-01 2.260232418775558472e-01 -5.786852836608886719e-01
-1.768405437469482422e-01 -4.023995101451873779e-01 -1.071612164378166199e-02 5.718848854303359985e-02 -5.110740065574645996e-01 7.471650838851928711e-02 5.101637542247772217e-02 -7.307769060134887695e-01
1.346700042486190796e-01 -1.098906546831130981e-01 -2.341940253973007202e-01 -1.908883005380630493e-01 -6.529368162155151367e-01 -3.323850333690643311e-01 3.044405281543731689e-01 -4.990115761756896973e-01
-3.312755227088928223e-01 3.670116961002349854e-01 6.158553957939147949e-01 1.155509520322084427e-02 -1.843558698892593384e-01 1.321359425783157349e-01 -5.453468486666679382e-02 -5.672094821929931641e-01
-5.964357852935791016e-01 -3.134835511445999146e-02 -3.621251285076141357e-01 -2.163416296243667603e-01 -9.887417405843734741e-02 -4.943352639675140381e-01 -1.385594606399536133e-01 -4.381791949272155762e-01
5.691788718104362488e-02 -5.056589841842651367e-03 -2.077051401138305664e-01 -2.748295366764068604e-01 -4.223291277885437012e-01 -3.297960460186004639e-01 -2.399015575647354126e-01 -7.303301095962524414e-01
-2.330549955368041992e-01 -1.807593256235122681e-01 -4.035240411758422852e-01 8.225482702255249023e-02 -2.540809810161590576e-01 -5.586484670639038086e-01 -2.706249654293060303e-01 -5.417847633361816406e-01
-2.159959375858306885e-01 -1.273790895938873291e-01 -5.061372742056846619e-02 3.393538296222686768e-02 2.017327249050140381e-01 -5.342780351638793945e-01 1.985214054584503174e-01 -7.535563111305236816e-01
-2.298681288957595825e-01 -3.399374485015869141e-01 3.017702102661132812e-01 3.829426467418670654e-01 -5.879089832305908203e-01 -2.909153103828430176e-01 -3.656197190284729004e-01 -1.730501949787139893e-01
-4.431046545505523682e-01 5.813031792640686035e-01 7.598715275526046753e-02 -2.500548958778381348e-01 -2.887999713420867920e-01 -8.423745632171630859e-03 2.711635828018188477e-01 -4.903441071510314941e-01
-1.460218280553817749e-01 2.327408939599990845e-01 2.761919796466827393e-01 -2.563877403736114502e-01 -5.287182331085205078e-01 3.409210219979286194e-02 -4.544850885868072510e-01 -5.433514118194580078e-01
4.611832648515701294e-02 -3.326234519481658936e-01 1.792328506708145142e-01 -3.095414340496063232e-01 -5.873216390609741211e-01 -4.320483654737472534e-02 5.817598849534988403e-02 -6.396065354347229004e-01
1.246323660016059875e-01 -1.600673198699951172e-01 2.949127852916717529e-01 -1.957561261951923370e-02 -1.826618760824203491e-01 -1.937628835439682007e-01 3.372199535369873047e-01 -8.287713527679443359e-01
-3.650704622268676758e-01 -2.029059678316116333e-01 -3.773630559444427490e-01 5.156578496098518372e-03 -2.716105580329895020e-01 -4.900642335414886475e-01 -3.312473297119140625e-01 -5.093750953674316406e-01
-5.615743994712829590e-02 1.546799093484878540e-01 -3.119473755359649658e-01 3.733491897583007812e-01 -2.789686024188995361e-01 -5.009241104125976562e-01 1.210274472832679749e-01 -6.267564296722412109e-01
-5.049756262451410294e-03 -8.939777314662933350e-02 1.829252094030380249e-01 -3.984588980674743652e-01 7.037494331598281860e-02 -3.632794618606567383e-01 4.291250407695770264e-01 -6.918659806251525879e-01
-4.342962503433227539e-01 -2.582153379917144775e-01 5.088788270950317383e-01 2.184777520596981049e-02 -6.871782541275024414e-01 -1.927398331463336945e-02 -7.876466214656829834e-02 -8.054473251104354858e-02
-6.063936948776245117e-01 -3.441908955574035645e-01 2.907460629940032959e-01 -1.059892550110816956e-01 -5.479677319526672363e-01 -1.704926416277885437e-02 -2.872821986675262451e-01 -1.869807243347167969e-01
-3.057163655757904053e-01 -3.692985475063323975e-01 4.797793179750442505e-02 -6.645079851150512695e-01 -1.866870820522308350e-01 -2.908963263034820557e-01 1.844634711742401123e-01 -4.156728684902191162e-01
-2.692467570304870605e-01 -1.603637784719467163e-01 2.854873538017272949e-01 -5.060504078865051270e-01 -1.450839042663574219e-01 -1.821341924369335175e-02 3.972862660884857178e-01 -6.204693317413330078e-01
2.095099687576293945e-01 -2.499978989362716675e-01 2.512631416320800781e-01 -9.551852196455001831e-02 -2.282982170581817627e-01 -2.762790918350219727e-01 4.599058926105499268e-01 -6.938198208808898926e-01
-7.567755579948425293e-01 -3.696984350681304932e-01 4.271778166294097900e-01 7.387263327836990356e-02 -1.007064711302518845e-02 -2.682783305644989014e-01 1.546614021062850952e-01 -8.173745125532150269e-02
-1.915272511541843414e-02 -6.203703284263610840e-01 5.913519300520420074e-03 -4.066383838653564453e-02 -2.834016382694244385e-01 -2.977962195873260498e-01 -9.886692278087139130e-03 -6.663246750831604004e-01
1.775797642767429352e-02 5.032758787274360657e-02 -3.555462062358856201e-01 -1.415218114852905273e-01 -6.499013304710388184e-01 -2.611206471920013428e-01 1.079823821783065796e-02 -6.000316739082336426e-01
-1.509424746036529541e-01 -1.337028201669454575e-02 1.679807305335998535e-01 -3.692359924316406250e-01 -1.920470893383026123e-01 -2.289276421070098877e-01 -5.840433239936828613e-01 -6.181327104568481445e-01
2.581830620765686035e-01 -3.376874327659606934e-01 1.210523992776870728e-01 -1.817317456007003784e-01 -5.342774391174316406e-01 -2.545128762722015381e-01 1.014806777238845825e-01 -6.411716938018798828e-01
-6.552577018737792969e-02 5.447265692055225372e-03 5.558604598045349121e-01 -3.522981405258178711e-01 -9.569015353918075562e-02 -7.356319427490234375e-01 -1.008266359567642212e-01 -4.588047042489051819e-02
-2.899634279310703278e-02 -3.933398425579071045e-01 1.735678762197494507e-01 -1.330766379833221436e-01 -3.330140411853790283e-01 -9.135689586400985718e-02 -2.356934100389480591e-01 -7.885505557060241699e-01
-3.185287863016128540e-02 2.635547518730163574e-01 4.536712914705276489e-02 -1.370546370744705200e-01 -4.265729188919067383e-01 -9.216973185539245605e-02 6.478204727172851562e-01 -5.463982224464416504e-01
-5.687418580055236816e-01 -6.029415130615234375e-02 2.682079076766967773e-01 1.365169733762741089e-01 -6.752290129661560059e-01 -3.206546604633331299e-01 6.363593507558107376e-03 1.533981710672378540e-01
-1.730990707874298096e-01 -1.173967123031616211e-01 2.596986107528209686e-02 -1.355113536119461060e-01 2.216401398181915283e-01 -4.222109615802764893e-01 3.860483169555664062e-01 -7.488638758659362793e-01
-1.365930289030075073e-01 -3.316537737846374512e-01 -5.131315812468528748e-02 -4.064746797084808350e-01 -4.823159873485565186e-01 -1.187523752450942993e-01 2.221414595842361450e-01 -6.382912993431091309e-01
8.681987971067428589e-02 1.124320775270462036e-01 -1.712727695703506470e-01 -4.473198354244232178e-01 -2.486117929220199585e-01 -4.510007202625274658e-01 2.305052876472473145e-01 -6.573051810264587402e-01
-2.817877233028411865e-01 -2.117135003209114075e-02 3.623906672000885010e-01 -2.752504646778106689e-01 -1.331147551536560059e-01 2.959153428673744202e-02 6.426878571510314941e-01 -5.304854512214660645e-01
-4.863496124744415283e-01 -5.131830573081970215e-01 2.748601436614990234e-01 -2.495578229427337646e-01 -5.239104628562927246e-01 -1.074888482689857483e-01 -1.805836856365203857e-01 -2.088872492313385010e-01
-3.238602280616760254e-01 -3.671872317790985107e-01 1.101174876093864441e-01 -5.988804697990417480e-01 -1.363302916288375854e-01 -2.232300341129302979e-01 3.833201825618743896e-01 -4.173156619071960449e-01
-2.559416890144348145e-01 -3.034115135669708252e-01 -2.754293568432331085e-02 -5.440927743911743164e-01 -1.951859891414642334e-01 -2.429644465446472168e-01 3.744305670261383057e-01 -5.552586317062377930e-01
1.428660601377487183e-01 -3.885905444622039795e-01 1.081938073039054871e-01 -2.709199786186218262e-01 -5.050016045570373535e-01 -2.252930104732513428e-01 2.917250394821166992e-01 -5.937980413436889648e-01
1.379986852407455444e-01 4.408878833055496216e-02 4.729370176792144775e-01 1.497931312769651413e-02 -3.100713789463043213e-01 -6.910372376441955566e-01 -3.782503306865692139e-01 -1.958796679973602295e-01
-6.184592247009277344e-01 4.761208966374397278e-02 -3.577335178852081299e-01 -2.268976420164108276e-01 -1.590093821287155151e-01 -4.517170488834381104e-01 -2.398521900177001953e-01 -3.859069943428039551e-01
1.264434680342674255e-02 1.137856990098953247e-01 7.755542546510696411e-02 2.940037548542022705e-01 -8.426131308078765869e-02 -2.031596601009368896e-01 3.964176177978515625e-01 -8.300114870071411133e-01
-1.919074356555938721e-01 -2.323759496212005615e-01 2.592016477137804031e-03 2.265589982271194458e-01 -4.621534943580627441e-01 6.113772466778755188e-02 5.540691614151000977e-01 -5.775126218795776367e-01
1.180086061358451843e-01 3.728713467717170715e-02 -1.295040547847747803e-01 2.334074378013610840e-01 -2.284614294767379761e-01 -4.357501864433288574e-01 3.845320641994476318e-01 -7.235297560691833496e-01
-1.279451698064804077e-01 -4.484822973608970642e-02 2.820678800344467163e-02 1.463409364223480225e-01 -3.617292642593383789e-01 5.198621004819869995e-02 5.441421270370483398e-01 -7.278503179550170898e-01
-2.127947956323623657e-01 -3.931691050529479980e-01 4.368562698364257812e-01 -1.245707273483276367e-01 -6.968708634376525879e-01 -3.142193257808685303e-01 -9.318718314170837402e-02 -2.699243836104869843e-02
7.478223741054534912e-02 -6.210355758666992188e-01 1.990909874439239502e-02 2.049175649881362915e-02 -2.987398505210876465e-01 -2.850013971328735352e-01 2.914707921445369720e-02 -6.607460379600524902e-01
-3.855066746473312378e-02 -4.838834702968597412e-02 7.482448816299438477e-01 -1.648794710636138916e-01 -1.170000880956649780e-01 -1.787046045064926147e-01 -4.257520288228988647e-02 -6.013981103897094727e-01
1.750424653291702271e-01 -1.480500400066375732e-01 2.973231375217437744e-01 -1.253338754177093506e-01 -7.962144911289215088e-02 -1.927944421768188477e-01 2.071683257818222046e-01 -8.700022101402282715e-01
-5.425549745559692383e-01 3.163870871067047119e-01 -4.140071868896484375e-01 -1.113112494349479675e-01 -3.569239377975463867e-01 -4.103161990642547607e-01 -1.494926661252975464e-01 -3.219301998615264893e-01
-3.459016084671020508e-01 -8.219198137521743774e-02 3.418835625052452087e-02 -1.262465119361877441e-01 -1.732000410556793213e-01 -5.010848045349121094e-01 -2.966115474700927734e-01 -6.981595754623413086e-01
-5.245618820190429688e-01 4.096025228500366211e-01 5.955721437931060791e-02 -2.663171589374542236e-01 -3.862215578556060791e-01 -1.550330594182014465e-02 5.296862721443176270e-01 -2.293770164251327515e-01
-3.984194695949554443e-01 9.787490591406822205e-03 -3.143504559993743896e-01 -2.200121283531188965e-01 -2.744599282741546631e-01 -4.413369596004486084e-01 -3.887684345245361328e-01 -5.222042798995971680e-01
-1.035314947366714478e-01 -2.860148996114730835e-02 -2.212411612272262573e-01 3.882745802402496338e-01 -2.249183207750320435e-01 -3.911119103431701660e-01 3.509922325611114502e-01 -6.797103881835937500e-01
-1.690915375947952271e-01 -2.447331398725509644e-01 3.659513294696807861e-01 1.559115350246429443e-01 2.216381579637527466e-01 -3.095872104167938232e-01 4.935096800327301025e-01 -6.039581894874572754e-01
1.913772523403167725e-02 3.703318536281585693e-01 5.494163036346435547e-01 -2.574466168880462646e-01 2.117205876857042313e-03 -3.255709707736968994e-01 -1.764920651912689209e-01 -5.976626873016357422e-01
2.939377427101135254e-01 1.716954708099365234e-01 1.620542705059051514e-01 -5.517474375665187836e-03 -4.409152865409851074e-01 -1.972757130861282349e-01 2.523385584354400635e-01 -7.488863468170166016e-01
-3.865759074687957764e-01 -3.030839562416076660e-01 -7.293848693370819092e-02 -2.877753376960754395e-01 -2.813383340835571289e-01 3.933594375848770142e-02 -1.015391871333122253e-01 -7.612856030464172363e-01
-1.357544064521789551e-01 -9.662394970655441284e-02 -1.072579249739646912e-01 4.575549066066741943e-02 1.716677844524383545e-01 -5.596772432327270508e-01 3.656025230884552002e-01 -6.944516301155090332e-01
-3.932673931121826172e-01 4.227308332920074463e-01 -4.984176252037286758e-03 -7.144706696271896362e-02 -2.935125231742858887e-01 -6.607966125011444092e-02 6.269243955612182617e-01 -4.218524098396301270e-01
-7.419636845588684082e-01 -2.523621320724487305e-01 2.493378669023513794e-01 1.093450486660003662e-01 -4.673889577388763428e-01 -9.091327339410781860e-02 -2.270829528570175171e-01 -1.827379763126373291e-01
-7.355042099952697754e-01 -9.603707492351531982e-02 4.980396926403045654e-01 2.214304059743881226e-01 -2.485016137361526489e-01 -1.265965849161148071e-01 -1.583590805530548096e-01 -2.233345508575439453e-01
-2.566682398319244385e-01 2.699456810951232910e-01 -2.476800829172134399e-01 3.637602329254150391e-01 -1.206547617912292480e-01 -6.988344788551330566e-01 2.457539737224578857e-01 -3.228955864906311035e-01
-1.246664971113204956e-01 -2.541446387767791748e-01 1.998941749334335327e-01 -5.907678008079528809e-01 -3.434637188911437988e-01 -6.250457465648651123e-02 9.751982986927032471e-02 -6.320759057998657227e-01
-2.517937123775482178e-01 1.522726379334926605e-02 -3.721525967121124268e-01 -1.920878291130065918e-01 -3.492590487003326416e-01 -3.703874647617340088e-01 -4.110804796218872070e-01 -5.769027471542358398e-01
-8.920257538557052612e-02 -8.264601230621337891e-02 1.496531963348388672e-01 -1.383589655160903931e-01 3.625304102897644043e-01 -6.169102191925048828e-01 1.734812855720520020e-01 -6.336963772773742676e-01
-1.120246946811676025e-01 -2.416969239711761475e-01 4.007471799850463867e-01 -3.252145648002624512e-01 5.857858806848526001e-02 -2.283729463815689087e-01 4.864887297153472900e-01 -6.086158752441406250e-01
-1.689628884196281433e-02 -4.023690223693847656e-01 1.614995896816253662e-01 -2.154072970151901245e-01 -2.844360768795013428e-01 -8.132092952728271484e-01 -1.513760685920715332e-01 -1.426013745367527008e-02
-3.697420358657836914e-01 -9.597030002623796463e-04 6.711295843124389648e-01 3.313752412796020508e-01 -4.576831758022308350e-01 -3.013286888599395752e-01 1.402428559958934784e-02 5.095184594392776489e-02
-6.923615336418151855e-01 -3.606338500976562500e-01 4.132558405399322510e-01 1.288833934813737869e-02 1.601249277591705322e-01 -3.081751167774200439e-01 -1.587451249361038208e-01 -2.716987431049346924e-01
-4.108006060123443604e-01 -1.252617537975311279e-01 4.292036890983581543e-01 7.533858716487884521e-02 -7.505797743797302246e-01 -2.073440253734588623e-01 1.029108986258506775e-01 9.331905096769332886e-02
-2.130810469388961792e-01 -4.522779881954193115e-01 2.325000241398811340e-02 -4.964647889137268066e-01 -3.083193004131317139e-01 -1.927504688501358032e-01 3.537081480026245117e-01 -4.956815540790557861e-01
-5.441364273428916931e-02 2.976962924003601074e-02 1.439689397811889648e-01 -4.409769177436828613e-02 -2.703031897544860840e-01 5.380969960242509842e-03 5.047112703323364258e-01 -8.035265803337097168e-01
-6.119382381439208984e-01 -3.230107426643371582e-01 3.688631951808929443e-01 2.216074317693710327e-01 -5.199121832847595215e-01 -1.962067931890487671e-01 1.633244901895523071e-01 2.334803342819213867e-02
-2.327152639627456665e-01 1.243484467267990112e-01 2.161689102649688721e-01 -1.846031546592712402e-01 -2.355594038963317871e-01 6.269483268260955811e-02 5.952497720718383789e-01 -6.601762771606445312e-01
-4.548547863960266113e-01 1.173945958726108074e-03 -3.268190026283264160e-01 1.672496050596237183e-01 -3.493311107158660889e-01 -4.573992192745208740e-01 -3.346454501152038574e-01 -4.637766480445861816e-01
-1.255767643451690674e-01 3.172448277473449707e-02 3.759563565254211426e-01 -2.541710436344146729e-01 -2.495104074478149414e-01 6.682299822568893433e-02 5.481778979301452637e-01 -6.403579711914062500e-01
-2.963244915008544922e-01 -3.373488187789916992e-01 -9.000300616025924683e-02 -5.247636437416076660e-01 -2.216410785913467407e-01 -2.394573092460632324e-01 3.758131563663482666e-01 -5.169237852096557617e-01
-2.020840942859649658e-01 1.168937236070632935e-01 2.418652921915054321e-01 -1.853877902030944824e-01 -1.570693403482437134e-01 -9.367797523736953735e-02 7.436673045158386230e-01 -5.158903598785400391e-01
1.715856231749057770e-02 4.699746891856193542e-02 8.924740552902221680e-02 -4.166716337203979492e-01 -4.751652181148529053e-01 -8.013954013586044312e-02 3.429851830005645752e-01 -6.826956272125244141e-01
-2.186639457941055298e-01 1.089760735630989075e-01 2.632039785385131836e-01 -9.428209066390991211e-02 -1.680927872657775879e-01 1.263635791838169098e-02 6.636614203453063965e-01 -6.271231770515441895e-01
-2.295143753290176392e-01 -4.192119240760803223e-01 3.273817896842956543e-01 -1.330372039228677750e-02 -7.390806674957275391e-01 -1.036701872944831848e-01 3.208475112915039062e-01 -6.555708497762680054e-02
-2.051831185817718506e-01 -2.631745934486389160e-01 3.525928258895874023e-01 -8.839267306029796600e-03 -8.342700004577636719e-01 -2.597580254077911377e-01 -2.753638289868831635e-02 -5.994764505885541439e-04
-2.149097174406051636e-01 2.367386370897293091e-01 -2.965915501117706299e-01 3.436494469642639160e-01 -2.065557986497879028e-01 -5.254336595535278320e-01 4.956707656383514404e-01 -3.567518889904022217e-01
-1.634454131126403809e-01 -8.764306455850601196e-02 -8.221139013767242432e-02 -6.554244756698608398e-01 -3.240145444869995117e-01 -2.545342743396759033e-01 3.266980051994323730e-01 -5.027521252632141113e-01
-2.877976894378662109e-01 -1.563877165317535400e-01 -1.519714891910552979e-01 2.170702815055847168e-01 -1.292656082659959793e-02 -4.206757843494415283e-01 4.633922874927520752e-01 -6.562263369560241699e-01
-8.098571300506591797e-01 -1.063175722956657410e-01 2.665837407112121582e-01 -5.218913406133651733e-02 -1.477808952331542969e-01 -3.739756941795349121e-01 -2.926350831985473633e-01 -1.081898882985115051e-01
1.193398516625165939e-02 1.663884222507476807e-01 -2.117723971605300903e-01 4.598197638988494873e-01 -2.460740357637405396e-01 -6.788312792778015137e-01 1.219794601202011108e-01 -4.238482713699340820e-01
-2.321372777223587036e-01 -2.437031269073486328e-01 -9.939583390951156616e-02 -4.873615801334381104e-01 -4.110690355300903320e-01 -1.839914917945861816e-01 4.974041879177093506e-01 -4.348317980766296387e-01
-2.710373997688293457e-01 -2.789804041385650635e-01 9.770046919584274292e-03 5.141680240631103516e-01 1.087364461272954941e-02 -3.181101381778717041e-01 3.012403845787048340e-01 -6.262478232383728027e-01
-3.300626277923583984e-01 4.856898784637451172e-01 2.098192572593688965e-01 5.321274399757385254e-01 -5.321704745292663574e-01 -1.259627342224121094e-01 1.328287366777658463e-02 -1.695046126842498779e-01
-2.666199021041393280e-02 1.229628995060920715e-01 -3.519657850265502930e-01 -2.978786826133728027e-01 -3.217311501502990723e-01 -4.088929891586303711e-01 1.677597910165786743e-01 -6.875389814376831055e-01
-4.208342432975769043e-01 -4.748777449131011963e-01 4.123488366603851318e-01 -1.509334444999694824e-01 -4.874114692211151123e-01 -1.577379852533340454e-01 -1.909795999526977539e-01 -3.250427544116973877e-01
2.472465634346008301e-01 -9.705127775669097900e-02 -1.474609375000000000e-01 -1.067038252949714661e-01 -5.620919466018676758e-01 -3.646032810211181641e-01 2.305701076984405518e-01 -6.279126405715942383e-01
-2.141338288784027100e-01 2.145166099071502686e-01 -2.628248929977416992e-01 -1.634892225265502930e-01 5.933714099228382111e-03 -8.569892048835754395e-01 2.232491821050643921e-01 -1.673847287893295288e-01
-5.605233460664749146e-02 9.178857505321502686e-02 1.670746356248855591e-01 -9.310566633939743042e-02 -4.462013244628906250e-01 -7.699301242828369141e-01 -3.988248109817504883e-01 -3.002024441957473755e-02
-6.754296422004699707e-01 -1.033943668007850647e-01 -2.622102797031402588e-01 -3.702402710914611816e-01 -2.699366211891174316e-01 -2.706488072872161865e-01 -1.359959244728088379e-01 -4.033125042915344238e-01
1.540765017271041870e-01 -2.458885610103607178e-01 2.878939509391784668e-01 -2.312918752431869507e-01 -3.438327014446258545e-01 -1.110502481460571289e-01 2.969109416007995605e-01 -7.488065361976623535e-01
-2.726908214390277863e-02 -3.174561262130737305e-01 -8.542680740356445312e-02 -4.202972948551177979e-01 -3.701850473880767822e-01 -3.416098952293395996e-01 5.174231529235839844e-01 -4.393969476222991943e-01
-1.553054451942443848e-01 -4.921146333217620850e-01 4.115013182163238525e-01 -3.927931562066078186e-02 -5.426349043846130371e-01 -4.679262042045593262e-01 2.137639224529266357e-01 6.102970615029335022e-02
2.305996976792812347e-02 1.551842242479324341e-01 6.299481391906738281e-01 -3.927800431847572327e-02 5.176153406500816345e-02 -3.873780965805053711e-01 2.886748611927032471e-01 -5.838958621025085449e-01
-4.474185407161712646e-01 -4.399612247943878174e-01 2.450858503580093384e-01 1.343538016080856323e-01 -6.323333978652954102e-01 -3.200345635414123535e-01 1.336108893156051636e-01 8.951688557863235474e-02
-4.528976976871490479e-02 -4.644348323345184326e-01 5.080890655517578125e-01 1.475686728954315186e-01 -6.113589406013488770e-01 -3.363167643547058105e-01 4.236034303903579712e-02 -1.168548464775085449e-01
-6.408508419990539551e-01 2.754081413149833679e-02 -3.717893958091735840e-01 4.054272174835205078e-01 -2.847309410572052002e-01 -3.701144158840179443e-01 4.951660335063934326e-02 -2.558219730854034424e-01
-5.246059596538543701e-02 1.647918671369552612e-01 -1.471309214830398560e-01 -1.653176695108413696e-01 -3.849367499351501465e-01 -6.974448263645172119e-02 6.763769313693046570e-03 -8.763719797134399414e-01
-5.080379247665405273e-01 4.503491222858428955e-01 -4.653117433190345764e-02 3.843760192394256592e-01 4.522514343261718750e-02 -4.117446243762969971e-01 -4.050007835030555725e-02 -4.647083282470703125e-01
-4.986209273338317871e-01 3.186873197555541992e-01 -9.926943108439445496e-03 -2.103292346000671387e-01 -3.406997621059417725e-01 -1.549796760082244873e-01 6.640616655349731445e-01 -1.562234759330749512e-01
3.959961980581283569e-02 -2.083812505006790161e-01 -2.655013799667358398e-01 -3.225104510784149170e-01 -4.576477706432342529e-01 -3.786904215812683105e-01 3.845151960849761963e-01 -5.289664864540100098e-01
1.092585623264312744e-01 -2.077962737530469894e-03 4.288437366485595703e-01 8.046198636293411255e-02 -1.123360618948936462e-01 -8.796551227569580078e-01 -6.785571575164794922e-02 -8.161111921072006226e-02
1.678691804409027100e-01 2.380447089672088623e-02 -2.933211922645568848e-01 1.412204504013061523e-01 -4.442711472511291504e-01 -4.015847742557525635e-01 1.875955313444137573e-01 -6.866099238395690918e-01
-3.064308166503906250e-01 -3.134295642375946045e-01 5.314407497644424438e-02 -2.312590926885604858e-01 -6.473627686500549316e-01 -5.014808773994445801e-01 -2.751607894897460938e-01 7.267715036869049072e-02
1.571414917707443237e-01 -1.962396353483200073e-01 3.290492668747901917e-02 4.168229103088378906e-01 -2.468980252742767334e-01 -4.025113284587860107e-01 3.589113056659698486e-01 -6.404539346694946289e-01
-1.330754756927490234e-01 5.190441608428955078e-01 5.304049253463745117e-01 -1.925220042467117310e-01 -2.050799727439880371e-01 2.058959566056728363e-03 7.738853245973587036e-02 -5.885906815528869629e-01
-5.323669686913490295e-02 9.948718547821044922e-02 -2.446921318769454956e-01 1.610783785581588745e-01 -4.346551895141601562e-01 -4.159822165966033936e-01 6.771022677421569824e-01 -2.846296131610870361e-01
3.443604335188865662e-02 4.905121028423309326e-02 -1.998947709798812866e-01 -4.677032232284545898e-01 -2.739832401275634766e-01 -4.543192684650421143e-01 2.797122001647949219e-01 -6.148108243942260742e-01
-1.324135661125183105e-01 -2.538189589977264404e-01 6.463930010795593262e-02 -4.524984955787658691e-01 -1.103699281811714172e-01 -3.231769800186157227e-01 5.368396043777465820e-01 -5.516228675842285156e-01
1.828517466783523560e-01 -1.755688190460205078e-01 4.984186962246894836e-03 -2.928935587406158447e-01 -5.341980457305908203e-01 -2.565024197101593018e-01 1.315197497606277466e-01 -6.938810348510742188e-01
-5.639265179634094238e-01 2.058588266372680664e-01 -3.310242593288421631e-01 -2.690866589546203613e-01 -8.875606954097747803e-02 -6.604568958282470703e-01 1.711684465408325195e-02 -1.151107922196388245e-01
-2.597644925117492676e-01 -6.858585029840469360e-02 -2.162559032440185547e-01 1.535919494926929474e-02 1.516587436199188232e-01 -4.694995284080505371e-01 2.739916145801544189e-01 -7.498762011528015137e-01
-2.113323360681533813e-01 -3.772187829017639160e-01 6.045979857444763184e-01 -2.252500317990779877e-02 -5.992876291275024414e-01 -2.893910706043243408e-01 6.400416046380996704e-02 -3.026213962584733963e-03
-5.551255941390991211e-01 3.091828227043151855e-01 1.110519934445619583e-02 3.884002864360809326e-01 -4.900955408811569214e-02 -4.023339450359344482e-01 -3.242179751396179199e-01 -4.193705022335052490e-01
-6.231718659400939941e-01 3.588337004184722900e-01 -1.832826137542724609e-01 2.985384166240692139e-01 -3.182442113757133484e-02 -2.719883322715759277e-01 -1.539198961108922958e-02 -5.338073372840881348e-01
-3.136807084083557129e-01 -2.332960218191146851e-01 5.974173173308372498e-02 -2.174819447100162506e-02 2.200666666030883789e-01 -3.120850622653961182e-01 4.930348396301269531e-01 -6.739625930786132812e-01
1.206464543938636780e-01 -3.919065594673156738e-01 5.048051476478576660e-01 -1.932598464190959930e-02 -5.790516138076782227e-01 -4.297066628932952881e-01 -1.913873851299285889e-01 -1.416836827993392944e-01
-6.966107487678527832e-01 1.342750489711761475e-01 4.024030268192291260e-01 3.500998318195343018e-01 -3.011621832847595215e-01 -3.438332080841064453e-01 -1.199123822152614594e-02 5.605249851942062378e-02
-1.283033937215805054e-01 1.833449304103851318e-01 1.717137992382049561e-01 -1.535726990550756454e-02 -1.674863100051879883e-01 -1.609913110733032227e-01 -5.601218342781066895e-01 -7.433000802993774414e-01
-2.501266896724700928e-01 -3.602359592914581299e-01 -5.815739184617996216e-02 1.608550697565078735e-01 -2.599045634269714355e-01 -2.125550620257854462e-02 -1.912808716297149658e-01 -8.208649754524230957e-01
-2.142756283283233643e-01 5.582132339477539062e-01 3.610385954380035400e-01 4.116477668285369873e-01 -4.584348201751708984e-01 -2.185073345899581909e-01 -1.275118589401245117e-01 -2.617518305778503418e-01
-2.638448774814605713e-01 -2.068843841552734375e-01 8.616971969604492188e-02 -8.054001629352569580e-02 1.842905431985855103e-01 -4.024214744567871094e-01 6.090312600135803223e-01 -5.539383292198181152e-01
2.146846801042556763e-01 -1.328999847173690796e-01 6.412039697170257568e-02 4.851442277431488037e-01 -4.973108768463134766e-01 -2.628141939640045166e-01 3.416585326194763184e-01 -5.134703516960144043e-01
-2.877607643604278564e-01 1.373783349990844727e-01 -1.351624131202697754e-01 -1.173424199223518372e-01 7.801901549100875854e-02 -5.717292428016662598e-01 -2.480468004941940308e-01 -6.868727803230285645e-01
-3.433563187718391418e-02 -4.239515066146850586e-01 4.063117504119873047e-02 1.504653394222259521e-01 -3.508819043636322021e-01 -9.848918765783309937e-02 3.474151715636253357e-02 -8.128778934478759766e-01
-9.307987987995147705e-02 -4.416201729327440262e-03 -2.612807750701904297e-01 1.405832916498184204e-01 -5.079419016838073730e-01 -3.307980895042419434e-01 6.507249474525451660e-01 -3.352762162685394287e-01
-4.472292661666870117e-01 1.117414906620979309e-01 -2.956341505050659180e-01 4.382471144199371338e-01 -1.389660090208053589e-01 -5.159659981727600098e-01 4.037811458110809326e-01 -2.438608705997467041e-01
9.735889732837677002e-02 -1.153787970542907715e-01 3.712444603443145752e-01 -7.950440049171447754e-02 -5.178194642066955566e-01 -7.447938323020935059e-01 -9.699524939060211182e-02 2.833020128309726715e-02
-5.725935101509094238e-01 5.582693219184875488e-01 1.896736025810241699e-01 -9.616119414567947388e-02 -2.733137607574462891e-01 -5.457377992570400238e-03 3.742039799690246582e-01 -3.170020878314971924e-01
7.916597276926040649e-02 -2.793906927108764648e-01 5.061997175216674805e-01 -2.571241557598114014e-01 -3.469891250133514404e-01 -6.037039160728454590e-01 -2.907804250717163086e-01 -1.546267420053482056e-01
2.149871438741683960e-01 3.563997745513916016e-01 2.693734467029571533e-01 -1.692654490470886230e-01 6.006300076842308044e-02 -4.926683306694030762e-01 2.216486930847167969e-01 -6.558116674423217773e-01
-6.077982187271118164e-01 3.235520124435424805e-01 -1.957986056804656982e-01 -1.594266295433044434e-02 1.297159940004348755e-01 -5.040483474731445312e-01 -1.062354966998100281e-01 -4.529097378253936768e-01
-6.590617895126342773e-01 -1.299419533461332321e-02 5.399236083030700684e-01 4.820323735475540161e-02 8.400481939315795898e-02 -3.846667408943176270e-01 -2.581296265125274658e-01 -2.235427945852279663e-01
-8.630504016764461994e-04 -2.498022615909576416e-01 7.828395813703536987e-02 -2.163798660039901733e-01 -5.418642163276672363e-01 -4.423619806766510010e-02 5.293013453483581543e-01 -5.558019280433654785e-01
-5.476284027099609375e-01 -1.557419449090957642e-01 5.579831004142761230e-01 -1.520484685897827148e-02 -1.247665658593177795e-01 -5.036981701850891113e-01 -3.082076311111450195e-01 -9.265299304388463497e-04
-2.258315682411193848e-01 -3.989707529544830322e-01 3.823233246803283691e-01 3.443719819188117981e-02 -7.527710795402526855e-01 -1.044892519712448120e-01 2.429030239582061768e-01 -7.668969035148620605e-02
-6.639016270637512207e-01 3.741749823093414307e-01 -1.191583052277565002e-01 -1.395116448402404785e-01 3.792942315340042114e-02 -5.859318971633911133e-01 -9.779807180166244507e-02 -1.767656654119491577e-01
-7.094027400016784668e-01 3.205736726522445679e-02 3.814600706100463867e-01 -6.405155360698699951e-02 4.263125732541084290e-02 -5.438984036445617676e-01 -2.140376865863800049e-01 -5.148585885763168335e-02
-6.921890974044799805e-01 -1.284335926175117493e-02 4.497755765914916992e-01 3.822654783725738525e-01 -3.131966292858123779e-01 -2.603011131286621094e-01 7.222780585289001465e-02 3.490834310650825500e-02
-1.647116988897323608e-01 8.261431008577346802e-02 -9.413578361272811890e-02 2.480582594871520996e-01 -1.154002100229263306e-01 -2.846893072128295898e-01 2.581307888031005859e-01 -8.571194410324096680e-01
7.494625449180603027e-02 1.811607778072357178e-01 -2.027004361152648926e-01 3.636392056941986084e-01 -1.945469230413436890e-01 -7.557515501976013184e-01 1.601342558860778809e-01 -3.919067382812500000e-01
3.463625907897949219e-03 -2.185583114624023438e-01 6.207291502505540848e-03 -2.173683643341064453e-01 -3.963319361209869385e-01 -2.240830361843109131e-01 4.209223687648773193e-01 -7.214323878288269043e-01
-4.423154592514038086e-01 1.156676709651947021e-01 -2.557574510574340820e-01 -7.123780995607376099e-02 1.215646192431449890e-01 -8.027822375297546387e-01 1.811953932046890259e-01 -1.685888767242431641e-01
-5.680994987487792969e-01 1.192408651113510132e-01 5.226673483848571777e-01 3.563103675842285156e-01 -1.553223133087158203e-01 -3.857506811618804932e-01 -2.726497650146484375e-01 -1.250587701797485352e-01
1.995574235916137695e-01 -1.241663321852684021e-01 -2.455463074147701263e-02 3.970218300819396973e-01 -2.183546870946884155e-01 -3.786832988262176514e-01 2.946427762508392334e-01 -7.131875157356262207e-01
-6.520810723304748535e-01 2.216358631849288940e-01 -4.528840184211730957e-01 8.062971383333206177e-02 -2.901223897933959961e-01 -3.032775223255157471e-01 -2.209326252341270447e-02 -3.707107603549957275e-01
-3.723709285259246826e-01 -5.143440961837768555e-01 -1.020675301551818848e-01 -1.347813606262207031e-01 -2.814257442951202393e-01 -6.861720979213714600e-02 -8.665444701910018921e-02 -6.904986500740051270e-01
-3.372533619403839111e-02 -5.699192360043525696e-02 -3.266583681106567383e-01 1.570779383182525635e-01 -4.150330722332000732e-01 -4.245555698871612549e-01 6.507160067558288574e-01 -2.971597909927368164e-01
-4.452190995216369629e-01 -2.216733694076538086e-01 2.164231389760971069e-01 -6.039268970489501953e-01 -3.187026083469390869e-02 -1.274984925985336304e-01 2.950833141803741455e-01 -4.865475296974182129e-01
-3.318689465522766113e-01 -5.668538808822631836e-02 7.238715887069702148e-01 -1.599995046854019165e-01 -4.670739769935607910e-01 1.250137835741043091e-01 -1.044979244470596313e-01 -3.038969337940216064e-01
-1.454901974648237228e-02 4.492371082305908203e-01 6.530560851097106934e-01 -2.764450609683990479e-01 -1.548481881618499756e-01 -3.367101252079010010e-01 -5.826211348176002502e-02 -3.928412497043609619e-01
-2.261099666357040405e-01 -4.536849856376647949e-01 -5.278076976537704468e-02 -2.045150250196456909e-01 -1.592736244201660156e-01 -1.717462241649627686e-01 -1.443054061383008957e-02 -8.020965456962585449e-01
-5.836930274963378906e-01 1.783098876476287842e-01 -3.178358972072601318e-01 -1.347596198320388794e-01 -1.880707442760467529e-01 -6.221219301223754883e-01 -2.096766233444213867e-01 -2.048357427120208740e-01
-7.150359153747558594e-01 1.211957708001136780e-01 5.451804026961326599e-02 -2.961860895156860352e-01 -3.663167059421539307e-01 -1.504436284303665161e-01 -3.360129594802856445e-01 -3.370624780654907227e-01
-1.987969726324081421e-01 -6.147875189781188965e-01 2.854585349559783936e-01 -4.934453964233398438e-02 -4.145824015140533447e-01 -5.629162788391113281e-01 -9.499328583478927612e-02 -2.859258837997913361e-02
-1.803529113531112671e-01 6.057868003845214844e-01 2.283849418163299561e-01 3.333285450935363770e-01 -4.769057035446166992e-01 -4.056291282176971436e-01 -1.381364911794662476e-01 -1.617768406867980957e-01
-6.637448817491531372e-02 7.485353201627731323e-02 1.139533296227455139e-01 -5.902319028973579407e-02 3.027006387710571289e-01 -5.865841507911682129e-01 2.400068938732147217e-01 -6.929721832275390625e-01
-1.847822517156600952e-01 7.207447886466979980e-01 3.382691442966461182e-01 2.362248748540878296e-01 -3.342584073543548584e-01 -3.079688251018524170e-01 1.928541362285614014e-01 -1.799673438072204590e-01
-3.946225717663764954e-02 -3.742493391036987305e-01 3.218228518962860107e-01 -1.846136599779129028e-01 -3.029273152351379395e-01 -5.652406811714172363e-01 -5.025033950805664062e-01 -2.386553734540939331e-01
2.024884521961212158e-01 2.367642223834991455e-01 4.711478054523468018e-01 -9.577404707670211792e-02 -3.636515140533447266e-01 -7.301360368728637695e-01 8.029198646545410156e-02 -6.312641198746860027e-04
-7.411704063415527344e-01 -2.793844342231750488e-01 2.470295429229736328e-01 1.354628652334213257e-01 -4.035625755786895752e-01 -5.090919882059097290e-02 -2.573589086532592773e-01 -2.480901628732681274e-01
-1.953395456075668335e-01 1.308901011943817139e-01 -9.978829324245452881e-02 4.153697192668914795e-01 1.523679345846176147e-01 -6.124176979064941406e-01 1.707686856389045715e-02 -6.030403375625610352e-01
-3.427303954958915710e-02 1.651805192232131958e-01 -7.276774942874908447e-02 -2.624613344669342041e-01 -3.264420032501220703e-01 -1.432552039623260498e-01 3.045356869697570801e-01 -8.231228590011596680e-01
-6.395960450172424316e-01 -1.171229407191276550e-01 4.618483781814575195e-01 2.533911168575286865e-01 6.542940437793731689e-02 -3.608541786670684814e-01 -3.021507561206817627e-01 -2.718387842178344727e-01
-3.857196569442749023e-01 -1.864572912454605103e-01 -2.829184830188751221e-01 1.252749860286712646e-01 1.122536957263946533e-01 -4.739528298377990723e-01 1.597769558429718018e-01 -6.767247915267944336e-01
-6.003683209419250488e-01 1.053224727511405945e-01 -5.188295245170593262e-02 4.643952250480651855e-01 9.165438264608383179e-02 -3.202845454216003418e-01 -6.216055527329444885e-02 -5.433816313743591309e-01
-5.774802565574645996e-01 -1.950874924659729004e-01 -1.527706068009138107e-02 -3.738647103309631348e-01 -3.336209058761596680e-01 8.382912725210189819e-02 -1.558809429407119751e-01 -5.880646109580993652e-01
1.823448836803436279e-01 -3.459977507591247559e-01 2.767998278141021729e-01 -6.743044406175613403e-02 -4.006274342536926270e-01 -1.157379075884819031e-01 2.371882647275924683e-01 -7.319256067276000977e-01
7.594088464975357056e-02 5.403003096580505371e-02 3.653491735458374023e-01 -1.216502189636230469e-01 -4.491617083549499512e-01 -7.937567830085754395e-01 2.682143263518810272e-02 1.025655120611190796e-01
-7.673397660255432129e-01 1.130514591932296753e-01 4.998052716255187988e-01 -1.892794072628021240e-01 7.827547192573547363e-02 -3.146387040615081787e-01 6.294250488281250000e-02 -6.075124442577362061e-02
-1.206555142998695374e-01 5.640798211097717285e-01 1.805514395236968994e-01 7.580857723951339722e-02 -6.396900415420532227e-01 -2.890141904354095459e-01 3.678071200847625732e-01 2.993182279169559479e-02
-6.509957313537597656e-01 1.817065179347991943e-01 -5.185719579458236694e-02 -5.094175934791564941e-01 -2.271888554096221924e-01 -1.635927557945251465e-01 -2.678909897804260254e-01 -3.617304563522338867e-01
1.511952877044677734e-01 -1.919755935668945312e-01 6.035940051078796387e-01 -3.007441163063049316e-01 -4.775112271308898926e-01 -4.776071012020111084e-01 -1.226534172892570496e-01 -1.197630688548088074e-01
-7.659088075160980225e-02 -4.365356639027595520e-02 -3.984231352806091309e-01 2.741702795028686523e-01 -2.171108424663543701e-01 -6.144526600837707520e-01 -2.904707752168178558e-02 -5.768751502037048340e-01
-2.736146748065948486e-01 -2.180497720837593079e-02 -2.949520349502563477e-01 -2.810029387474060059e-01 -1.605465821921825409e-02 -8.161634802818298340e-01 3.036436736583709717e-01 -1.096309814602136612e-02
-6.280344724655151367e-01 7.647068798542022705e-02 -7.158547639846801758e-02 -3.679195642471313477e-01 -3.358654975891113281e-01 -3.213597536087036133e-01 -3.317593932151794434e-01 -3.648201823234558105e-01
-3.744620084762573242e-01 -3.564923107624053955e-01 1.933256238698959351e-01 1.845686435699462891e-01 -6.413508951663970947e-02 -3.055528178811073303e-02 6.080897450447082520e-01 -5.351924896240234375e-01
1.807406917214393616e-02 -2.574090361595153809e-01 3.741944730281829834e-01 2.039703130722045898e-01 8.094169199466705322e-02 -3.390754163265228271e-01 4.985710978507995605e-01 -6.178120374679565430e-01
9.772636985871940851e-05 -5.603138357400894165e-02 -3.243684768676757812e-02 1.323919557034969330e-02 1.376683115959167480e-01 -4.620403349399566650e-01 3.288849592208862305e-01 -8.093415498733520508e-01
-7.811287045478820801e-01 4.336502868682146072e-03 3.787052631378173828e-01 -7.801380008459091187e-02 -2.799011468887329102e-01 -6.391197443008422852e-02 -3.065823912620544434e-01 -2.527712285518646240e-01
4.274755716323852539e-03 2.675904929637908936e-01 1.676746010780334473e-01 2.794816493988037109e-01 2.859589643776416779e-02 -2.302383929491043091e-01 3.404331207275390625e-01 -8.077315092086791992e-01
-7.535683512687683105e-01 -6.713189184665679932e-02 4.228414297103881836e-01 -5.965337902307510376e-02 -2.931216061115264893e-01 -1.011934503912925720e-01 -3.062147796154022217e-01 -2.352595031261444092e-01
-2.014655470848083496e-01 -1.865347027778625488e-01 -1.064162626862525940e-01 3.257372677326202393e-01 2.375821769237518311e-02 -4.514103531837463379e-01 5.038039088249206543e-01 -5.907904505729675293e-01
-7.612213492393493652e-02 3.669063448905944824e-01 7.547147274017333984e-01 -5.572618916630744934e-02 -3.867793381214141846e-01 4.612526856362819672e-03 6.736956536769866943e-02 -3.643173277378082275e-01
-1.564676165580749512e-01 6.060192584991455078e-01 4.455036818981170654e-01 4.470233619213104248e-01 -2.255980372428894043e-01 -1.664334982633590698e-01 1.634898334741592407e-01 -3.234681785106658936e-01
-1.550428420305252075e-01 -1.689822375774383545e-01 5.707836151123046875e-01 -1.066775768995285034e-01 -5.254420042037963867e-01 -5.610651969909667969e-01 -4.201240092515945435e-02 1.326043903827667236e-01
-2.371947094798088074e-02 -2.435272037982940674e-01 -2.947583794593811035e-01 4.355157613754272461e-01 -2.328069806098937988e-01 -4.701912701129913330e-01 2.158092856407165527e-01 -5.845707058906555176e-01
3.731867074966430664e-01 -1.906871050596237183e-01 1.869509518146514893e-01 -8.849302679300308228e-02 -5.378299355506896973e-01 -2.808884084224700928e-01 3.306367695331573486e-01 -5.514602661132812500e-01
-1.007571723312139511e-02 -2.381840497255325317e-01 -2.539178431034088135e-01 2.807374894618988037e-01 -5.522304773330688477e-01 -2.534269392490386963e-01 2.098715156316757202e-01 -6.218113303184509277e-01
3.749565035104751587e-02 3.719662725925445557e-01 6.227300167083740234e-01 -2.044324576854705811e-01 -6.196302920579910278e-02 -3.644632399082183838e-01 -1.849501281976699829e-01 -5.096767544746398926e-01
-9.963782131671905518e-02 8.739867247641086578e-03 8.596284389495849609e-01 -2.340875864028930664e-01 -3.204303085803985596e-01 -7.699994742870330811e-02 2.156336419284343719e-02 -2.952427566051483154e-01
1.356701646000146866e-02 2.223162651062011719e-01 2.281237542629241943e-01 -3.573116660118103027e-02 -2.429448217153549194e-01 -8.363519608974456787e-02 6.712943315505981445e-01 -6.167827844619750977e-01
-4.884446859359741211e-01 4.600515663623809814e-01 1.859548687934875488e-02 -2.595075964927673340e-01 -1.037174165248870850e-01 -1.677665263414382935e-01 5.669916272163391113e-01 -3.488579988479614258e-01
-2.241263538599014282e-01 -4.826263785362243652e-01 3.490450978279113770e-01 1.038964167237281799e-01 -5.809084177017211914e-01 -4.292274713516235352e-01 2.253655046224594116e-01 1.083133742213249207e-01
-2.014806717634201050e-01 5.970520973205566406e-01 2.618941664695739746e-01 4.365495741367340088e-01 -4.934664368629455566e-01 -2.466562241315841675e-01 -5.409366916865110397e-03 -1.984758973121643066e-01
-3.674274682998657227e-01 -4.680066704750061035e-01 2.643842697143554688e-01 1.438644677400588989e-01 -6.696272492408752441e-01 -2.463424354791641235e-01 2.111072838306427002e-01 4.146408662199974060e-02
-7.292131781578063965e-01 -2.881967723369598389e-01 4.569256007671356201e-01 1.859667748212814331e-01 -2.881377637386322021e-01 -8.274477720260620117e-02 -4.082864895462989807e-02 -2.242521792650222778e-01
-5.503180027008056641e-01 6.071374416351318359e-01 1.147591546177864075e-01 -1.730969101190567017e-01 -2.952997088432312012e-01 -3.969421610236167908e-02 2.875117063522338867e-01 -3.375816047191619873e-01
-7.702541351318359375e-02 3.057551383972167969e-01 5.845733284950256348e-01 -1.987833380699157715e-01 -1.843546330928802490e-02 -2.639333605766296387e-01 -2.017441689968109131e-01 -6.392484307289123535e-01
-6.827937811613082886e-02 4.243120551109313965e-01 7.786716222763061523e-01 -4.272596444934606552e-03 -3.311412334442138672e-01 -4.788450151681900024e-02 7.967115193605422974e-02 -3.010888397693634033e-01
-3.977203667163848877e-01 6.361285597085952759e-02 -2.267182171344757080e-01 3.946990668773651123e-01 -1.464284304529428482e-02 -7.068112492561340332e-01 2.957088351249694824e-01 -2.081906944513320923e-01
-6.481547355651855469e-01 2.772492468357086182e-01 -2.828492820262908936e-01 -2.367533743381500244e-01 -1.474209427833557129e-01 -5.718651413917541504e-01 -8.054128289222717285e-02 -1.082728728652000427e-01
-5.036938786506652832e-01 -3.883262276649475098e-01 -2.896698415279388428e-01 -4.725475013256072998e-01 -2.559947967529296875e-01 -2.060736864805221558e-01 1.832896769046783447e-01 -3.830022215843200684e-01
-1.709736287593841553e-01 1.807049363851547241e-01 -1.027842536568641663e-01 3.869017064571380615e-01 1.503053307533264160e-01 -6.147147417068481445e-01 1.806703209877014160e-02 -6.140553951263427734e-01
-1.218872368335723877e-01 5.010960698127746582e-01 1.855827122926712036e-01 -3.952689096331596375e-02 -5.920360088348388672e-01 -4.811790287494659424e-01 3.032358586788177490e-01 1.550837755203247070e-01
-3.119820654392242432e-01 4.252774715423583984e-01 2.921557128429412842e-01 -5.758092552423477173e-02 -6.308355927467346191e-01 -1.911206543445587158e-01 4.391685128211975098e-01 7.606720179319381714e-02
-3.724782168865203857e-01 -4.786821901798248291e-01 -3.745654970407485962e-02 -1.560435444116592407e-01 -2.233794182538986206e-01 -6.257428973913192749e-02 5.557111650705337524e-02 -7.412615418434143066e-01
-5.562301352620124817e-02 8.082210272550582886e-02 2.324585318565368652e-01 -1.251712441444396973e-01 -4.813159704208374023e-01 -8.070791959762573242e-01 -8.592146635055541992e-02 1.739104539155960083e-01
-6.487125754356384277e-01 -1.552602797746658325e-01 5.176366567611694336e-01 1.146341785788536072e-01 -5.119352936744689941e-01 -6.398703902959823608e-02 7.453640550374984741e-02 -4.742966592311859131e-02
-1.378577202558517456e-01 -5.109563469886779785e-01 4.032505750656127930e-01 6.680087745189666748e-02 -6.274604201316833496e-01 -3.838033974170684814e-01 -6.475484371185302734e-02 -8.741038292646408081e-02
3.885937482118606567e-02 4.871187359094619751e-02 8.368102908134460449e-01 -1.820671409368515015e-01 -1.814040094614028931e-01 -1.236927360296249390e-01 5.741099640727043152e-02 -4.595801532268524170e-01
-2.325573116540908813e-01 -7.757944613695144653e-02 -1.612437516450881958e-01 -5.849022865295410156e-01 -2.829844951629638672e-01 -2.705366313457489014e-01 2.909818589687347412e-01 -5.777955055236816406e-01
-1.759617179632186890e-01 6.938386708498001099e-02 7.076385021209716797e-01 -1.303298324346542358e-01 -3.021223843097686768e-01 -5.812559723854064941e-01 -8.384967595338821411e-02 1.015775725245475769e-01
-4.206338822841644287e-01 -9.235519915819168091e-02 6.281475424766540527e-01 3.841419145464897156e-02 -4.135448932647705078e-01 -4.627407491207122803e-01 3.985447809100151062e-02 1.782021820545196533e-01
-1.250923722982406616e-01 -1.167466044425964355e-01 3.966574370861053467e-02 -3.039770722389221191e-01 -3.048743605613708496e-01 -7.485820651054382324e-01 -4.597280025482177734e-01 -1.098784953355789185e-01
-2.156407088041305542e-01 3.447911739349365234e-01 6.558499932289123535e-01 -1.341668516397476196e-01 4.610679298639297485e-02 -1.474614739418029785e-01 2.206927984952926636e-01 -5.602698326110839844e-01
1.493948251008987427e-01 3.908760473132133484e-02 8.035067915916442871e-01 -1.422906517982482910e-01 -3.552877008914947510e-01 -2.462918907403945923e-01 -7.626838237047195435e-02 -3.428960144519805908e-01
-6.604607701301574707e-01 2.560667395591735840e-01 1.223254874348640442e-01 -3.812251687049865723e-01 2.110483683645725250e-02 -5.753610134124755859e-01 -2.745698951184749603e-02 -7.540318369865417480e-02
8.362106233835220337e-02 4.673095941543579102e-01 5.804871320724487305e-01 -1.535784453153610229e-01 1.660290360450744629e-02 -3.973920941352844238e-01 -1.108497474342584610e-02 -5.057258605957031250e-01
-1.763915121555328369e-01 5.337266623973846436e-02 -3.203536570072174072e-01 1.950180530548095703e-01 -1.141775492578744888e-02 -7.975750565528869629e-01 3.273705542087554932e-01 -2.862710058689117432e-01
2.102172970771789551e-01 2.232518196105957031e-01 4.674810469150543213e-01 -6.107010319828987122e-02 -3.731564581394195557e-01 -7.345711588859558105e-01 6.309213489294052124e-02 -2.963296510279178619e-02
-2.091929018497467041e-01 1.043914481997489929e-01 -1.724108606576919556e-01 -8.476607501506805420e-02 -5.827665328979492188e-02 -8.665639162063598633e-01 3.202503323554992676e-01 -2.270257472991943359e-01
-6.940732151269912720e-02 2.424869835376739502e-01 8.604658842086791992e-01 -6.608794629573822021e-02 -3.215528130531311035e-01 -1.813561469316482544e-01 -1.734248548746109009e-02 -2.345769256353378296e-01
9.174181148409843445e-03 -7.483355700969696045e-02 8.360925316810607910e-01 -4.253053665161132812e-02 -7.124556228518486023e-03 -1.326981633901596069e-01 3.898517042398452759e-02 -5.237144231796264648e-01
4.071940481662750244e-02 -2.407647371292114258e-01 6.077133417129516602e-01 -2.534172311425209045e-02 -4.919507801532745361e-01 -5.692487955093383789e-01 -6.547670066356658936e-02 8.339935913681983948e-03
1.315267011523246765e-02 3.234085738658905029e-01 -1.816341131925582886e-01 -3.538480103015899658e-01 -5.269340276718139648e-01 -2.177011221647262573e-01 -1.097674816846847534e-01 -6.324021816253662109e-01
-2.651014924049377441e-01 5.958095788955688477e-01 3.035339713096618652e-01 3.562657833099365234e-01 -4.269600212574005127e-01 -3.311030268669128418e-01 -1.987083256244659424e-01 -1.557721346616744995e-01
-1.076501011848449707e-01 2.003372758626937866e-01 1.058543622493743896e-01 -1.432073414325714111e-01 3.246374428272247314e-01 -6.182870864868164062e-01 -5.024078860878944397e-02 -6.529703736305236816e-01
-2.919205725193023682e-01 -4.589105844497680664e-01 4.469578564167022705e-01 -9.180282801389694214e-02 -6.229453682899475098e-01 -2.057930827140808105e-01 -2.026253342628479004e-01 -1.565747261047363281e-01
-2.146995365619659424e-01 1.460139453411102295e-01 -2.553010284900665283e-01 5.903371796011924744e-02 9.921896271407604218e-03 -8.082696795463562012e-01 4.102993309497833252e-01 -2.053694278001785278e-01
-2.386409342288970947e-01 -4.615025818347930908e-01 3.978510797023773193e-01 -1.908115595579147339e-01 -1.073275581002235413e-01 -5.328983068466186523e-01 -4.461737573146820068e-01 -2.019909620285034180e-01
-8.401360362768173218e-02 5.876031517982482910e-01 4.488679766654968262e-01 3.513837754726409912e-01 -4.800095558166503906e-01 -1.380860805511474609e-01 6.083772704005241394e-02 -2.636911869049072266e-01
-3.484612097963690758e-03 -1.157960519194602966e-01 3.846642971038818359e-01 -2.977639734745025635e-01 -2.857902646064758301e-01 -8.156290054321289062e-01 -1.164620276540517807e-02 5.372929573059082031e-02
-2.779829800128936768e-01 2.333427779376506805e-03 -1.302761882543563843e-01 -6.361132115125656128e-02 2.475733458995819092e-01 -5.610311031341552734e-01 4.292695224285125732e-01 -5.842781066894531250e-01
5.173277482390403748e-02 -1.995274126529693604e-01 -7.624566555023193359e-02 1.761736422777175903e-01 -1.321549266576766968e-01 -4.646798968315124512e-01 4.030386805534362793e-01 -7.244511246681213379e-01
-6.935734748840332031e-01 4.749204218387603760e-01 7.426669448614120483e-02 -6.539367139339447021e-02 -1.904444247484207153e-01 1.616485416889190674e-02 2.422592639923095703e-01 -4.340443015098571777e-01
-2.012991458177566528e-01 -4.387567639350891113e-01 5.354843139648437500e-01 -1.867245137691497803e-01 -5.632914900779724121e-01 -2.927539050579071045e-01 -1.654860973358154297e-01 -1.223682612180709839e-01
-2.257856428623199463e-01 -1.026888340711593628e-01 -2.389563471078872681e-01 1.025397330522537231e-01 9.637289494276046753e-02 -5.178034901618957520e-01 4.501359760761260986e-01 -6.251645684242248535e-01
2.098222523927688599e-01 3.200801908969879150e-01 -6.642047315835952759e-02 -2.093082992359995842e-03 -4.119891524314880371e-01 -2.106688022613525391e-01 2.717767655849456787e-01 -7.490848898887634277e-01
-3.765081167221069336e-01 1.116395667195320129e-01 5.625406280159950256e-02 -3.236225545406341553e-01 1.544616073369979858e-01 -3.442629277706146240e-01 5.963897109031677246e-01 -4.897204339504241943e-01
-4.023695588111877441e-01 -3.936870396137237549e-01 -1.316495239734649658e-01 -3.291833996772766113e-01 -3.624061048030853271e-01 -5.029726028442382812e-02 8.059830963611602783e-02 -6.457955241203308105e-01
-6.363469958305358887e-01 1.527297794818878174e-01 5.934780240058898926e-01 -1.570558249950408936e-01 3.441424295306205750e-02 -4.236958622932434082e-01 1.127966046333312988e-01 3.778408840298652649e-02
2.517546899616718292e-02 2.361552417278289795e-01 -2.727062404155731201e-01 -3.818405568599700928e-01 -4.151916801929473877e-01 -3.362410664558410645e-01 2.410918623208999634e-01 -6.163265705108642578e-01
-2.311677932739257812e-01 3.500777184963226318e-01 7.444692254066467285e-01 -2.648807764053344727e-01 -2.873380780220031738e-01 -7.082591205835342407e-02 -7.487981021404266357e-02 -3.262274861335754395e-01
-5.882484316825866699e-01 -7.769075781106948853e-02 4.611526727676391602e-01 -2.350760847330093384e-01 -3.995137810707092285e-01 1.550852358341217041e-01 -2.527233660221099854e-01 -3.639691770076751709e-01
-4.262484014034271240e-01 5.970040336251258850e-02 -1.880465894937515259e-01 5.385300517082214355e-01 -6.090439110994338989e-02 -6.034102439880371094e-01 2.872847616672515869e-01 -1.975506097078323364e-01
-6.913495659828186035e-01 1.387275159358978271e-01 4.338755309581756592e-01 3.919554948806762695e-01 -1.535855233669281006e-01 -3.704968690872192383e-01 7.379285525530576706e-03 -1.573249930515885353e-03
1.342925280332565308e-01 -2.104019522666931152e-01 4.469333291053771973e-01 -2.124160379171371460e-01 -5.840185284614562988e-01 -5.715555548667907715e-01 1.405969262123107910e-01 7.284005731344223022e-02
-4.433012306690216064e-01 4.786527752876281738e-01 5.385684967041015625e-01 -9.457118809223175049e-02 -2.631489932537078857e-01 5.841342359781265259e-02 3.237725496292114258e-01 -3.128697276115417480e-01
-2.244753241539001465e-01 2.151169627904891968e-01 -2.493172436952590942e-01 3.401895463466644287e-01 -1.527425646781921387e-01 -5.572372674942016602e-01 9.836227446794509888e-02 -6.180039048194885254e-01
-3.063741624355316162e-01 2.701417803764343262e-01 2.503452599048614502e-01 -2.018963396549224854e-01 -2.650063335895538330e-01 8.467714488506317139e-02 6.130965948104858398e-01 -5.257732272148132324e-01
-1.422865092754364014e-01 -4.222937300801277161e-02 -1.524131298065185547e-01 4.723930060863494873e-01 -4.518639743328094482e-01 -8.466196060180664062e-02 5.044281482696533203e-01 -5.155481696128845215e-01
-7.119672000408172607e-02 2.750344872474670410e-01 -9.994991868734359741e-02 -2.125253081321716309e-01 9.073675028048455715e-04 -6.575238704681396484e-01 5.345248579978942871e-01 -3.821972310543060303e-01
-1.429037898778915405e-01 -4.044283628463745117e-01 6.680870056152343750e-01 -2.149828523397445679e-02 -5.265669226646423340e-01 -2.945402264595031738e-01 4.983749613165855408e-02 -5.199428647756576538e-02
-5.395929217338562012e-01 -3.384611606597900391e-01 1.511351466178894043e-01 1.066561043262481689e-01 -7.013344168663024902e-01 -1.717090308666229248e-01 1.889792829751968384e-01 5.476522818207740784e-02
-5.732627511024475098e-01 1.594319641590118408e-01 -4.439494609832763672e-01 -2.469270676374435425e-01 -2.521615326404571533e-01 -3.398609161376953125e-01 -1.667827963829040527e-01 -4.254169762134552002e-01
-6.295579671859741211e-01 1.621168702840805054e-01 4.690613746643066406e-01 1.348883658647537231e-01 -2.079820334911346436e-01 -5.152270793914794922e-01 2.619239501655101776e-02 1.725109219551086426e-01
-4.762202799320220947e-01 1.124605089426040649e-01 2.063112892210483551e-02 5.267383456230163574e-01 3.772771358489990234e-02 -5.010295510292053223e-01 -2.760165631771087646e-01 -3.924903273582458496e-01
-3.141545951366424561e-01 2.050748914480209351e-01 -4.487312585115432739e-02 4.661108255386352539e-01 2.057117372751235962e-01 -5.649566054344177246e-01 7.904496788978576660e-02 -5.217632055282592773e-01
-4.638104736804962158e-01 5.763952061533927917e-02 -1.565978974103927612e-01 5.773075222969055176e-01 2.953140437602996826e-02 -5.458461642265319824e-01 1.884948909282684326e-01 -2.989988625049591064e-01
-2.040587216615676880e-01 3.298873007297515869e-01 6.673129796981811523e-01 -1.717173457145690918e-01 7.715038210153579712e-02 -2.543267309665679932e-01 1.234253346920013428e-01 -5.374690890312194824e-01
-8.561480045318603516e-01 8.059566468000411987e-02 1.748394221067428589e-01 -1.846936047077178955e-01 -3.581481873989105225e-01 3.714205324649810791e-02 2.371008992195129395e-01 -9.983852505683898926e-02
-5.761418938636779785e-01 -3.025614283978939056e-02 4.021951556205749512e-01 1.590814590454101562e-01 -3.292342424392700195e-01 -5.430588722229003906e-01 1.366527676582336426e-01 2.410294115543365479e-01
-3.028641045093536377e-01 -4.203854203224182129e-01 2.172851711511611938e-01 1.520631909370422363e-01 1.976922899484634399e-01 -3.629038035869598389e-01 5.608727335929870605e-01 -4.193491935729980469e-01
1.449056863784790039e-01 -1.598702818155288696e-01 4.020467698574066162e-01 -2.043734788894653320e-01 -6.346312761306762695e-01 -5.737394690513610840e-01 1.181052401661872864e-01 6.443006545305252075e-02
6.935149431228637695e-02 1.879544556140899658e-01 2.070445865392684937e-01 3.741767406463623047e-01 -1.542662456631660461e-02 -2.376437634229660034e-01 3.885872066020965576e-01 -7.545032501220703125e-01
2.028328180313110352e-01 -1.976698189973831177e-01 1.731389611959457397e-01 6.320130228996276855e-01 -3.598032295703887939e-01 -3.261071443557739258e-01 5.498846992850303650e-02 -5.015376210212707520e-01
1.458646208047866821e-01 -5.530250445008277893e-02 -9.065136313438415527e-02 3.834620583802461624e-03 -4.450486898422241211e-01 -2.237976491451263428e-01 -6.580330431461334229e-02 -8.455466032028198242e-01
-2.960339486598968506e-01 -3.979597985744476318e-01 -1.111895591020584106e-01 -1.383992433547973633e-01 -2.826141715049743652e-01 -9.724432975053787231e-02 -1.915874928236007690e-01 -7.722963094711303711e-01
-4.412208199501037598e-01 4.019978940486907959e-01 5.073618143796920776e-02 -1.456899493932723999e-01 -1.280001103878021240e-01 -1.910104006528854370e-01 6.380726099014282227e-01 -3.998958170413970947e-01
1.112071424722671509e-01 5.219066515564918518e-02 -3.145313262939453125e-01 -1.096528246998786926e-01 -5.729485154151916504e-01 -3.993675410747528076e-01 4.185029566287994385e-01 -4.593978524208068848e-01
-5.000694394111633301e-01 2.030588239431381226e-01 5.217309296131134033e-02 5.439379811286926270e-01 1.490199565887451172e-01 -4.593171775341033936e-01 -7.472424954175949097e-02 -4.139373898506164551e-01
-7.758821845054626465e-01 -1.713864654302597046e-01 4.110441729426383972e-02 -1.490491330623626709e-01 -3.691634535789489746e-01 -2.824357710778713226e-02 -2.974622249603271484e-01 -3.452033102512359619e-01
-5.311099290847778320e-01 3.445995450019836426e-01 -2.040117383003234863e-01 -2.055696845054626465e-01 1.117094084620475769e-01 -6.827579140663146973e-01 4.628319665789604187e-02 -1.857799738645553589e-01
-3.177469968795776367e-01 6.059073284268379211e-02 4.265991151332855225e-01 -5.631381273269653320e-02 -4.345306754112243652e-01 -6.236105561256408691e-01 1.831952482461929321e-01 3.145471811294555664e-01
6.160558015108108521e-02 1.091765910387039185e-01 4.082424044609069824e-01 -6.569610536098480225e-02 -4.097796380519866943e-01 -7.971435189247131348e-01 -1.888485159724950790e-03 9.973315894603729248e-02
-4.273944497108459473e-01 2.881722748279571533e-01 1.057430431246757507e-01 4.638347625732421875e-01 -7.016367465257644653e-02 -1.011951640248298645e-01 -3.660764694213867188e-01 -5.989915728569030762e-01
-2.383333444595336914e-01 1.229527816176414490e-01 -1.679923944175243378e-02 -9.087562561035156250e-02 3.274973928928375244e-01 -6.414074897766113281e-01 1.473178565502166748e-01 -6.157746911048889160e-01
-3.008316457271575928e-01 -5.516850948333740234e-01 1.017174869775772095e-02 1.142297312617301941e-01 -1.321846991777420044e-01 -1.017642170190811157e-01 -2.025796100497245789e-03 -7.511052489280700684e-01
1.217930391430854797e-01 3.058434128761291504e-01 2.486287951469421387e-01 -6.452494859695434570e-02 7.037112861871719360e-02 -4.916615784168243408e-01 3.223955929279327393e-01 -6.892201900482177734e-01
-4.749306738376617432e-01 -9.594852477312088013e-02 5.157622098922729492e-01 8.083170279860496521e-03 -5.944895744323730469e-01 -2.587074339389801025e-01 2.237936854362487793e-01 1.694923639297485352e-01
-6.068611741065979004e-01 -3.063177131116390228e-02 -3.650972247123718262e-01 -8.392412960529327393e-02 -2.972699701786041260e-01 -3.872416913509368896e-01 -3.162790536880493164e-01 -3.899796009063720703e-01
-7.331257313489913940e-02 6.129072904586791992e-01 4.564776718616485596e-01 2.721478641033172607e-01 -3.319115042686462402e-01 -2.860948741436004639e-01 -1.997769922018051147e-01 -3.234305083751678467e-01
5.903628468513488770e-02 3.777479529380798340e-01 2.183965742588043213e-01 -9.976544976234436035e-02 2.439620941877365112e-01 -6.377606987953186035e-01 6.474066525697708130e-02 -5.707216858863830566e-01
-6.491822749376296997e-02 7.602784037590026855e-02 -3.319788575172424316e-01 1.806991845369338989e-01 -4.251300692558288574e-01 -3.287708461284637451e-01 5.466427206993103027e-01 -5.094105005264282227e-01
7.699945569038391113e-02 2.405344992876052856e-01 4.535912573337554932e-01 -3.637987375259399414e-02 -3.875139951705932617e-01 -7.587336301803588867e-01 -5.420823395252227783e-02 1.906176097691059113e-02
-2.931042015552520752e-01 -5.979059934616088867e-01 1.457417458295822144e-01 1.157310456037521362e-01 -4.926039874553680420e-01 -4.135608077049255371e-01 3.235882520675659180e-01 5.969511717557907104e-02
-1.494090557098388672e-01 6.432738304138183594e-01 2.198038399219512939e-01 2.450729906558990479e-01 -5.963671207427978516e-01 -2.952380180358886719e-01 7.130407541990280151e-02 -8.716445416212081909e-02
-4.727997183799743652e-01 1.319257467985153198e-01 -2.639958821237087250e-02 4.766870439052581787e-01 -1.195335611701011658e-01 -3.340403735637664795e-01 -3.933236300945281982e-01 -5.005533695220947266e-01
-6.528822779655456543e-01 9.006872028112411499e-02 -4.039630293846130371e-01 -1.578548103570938110e-01 -3.163408339023590088e-01 -4.272633194923400879e-01 -1.643424928188323975e-01 -2.605652809143066406e-01
-2.828262150287628174e-01 -3.588903844356536865e-01 1.272974610328674316e-01 -6.059313416481018066e-01 8.957093954086303711e-02 -4.522171616554260254e-01 3.325806558132171631e-01 -2.910605967044830322e-01
-4.211238622665405273e-01 2.230037450790405273e-01 -1.843704730272293091e-01 4.002507030963897705e-01 -5.220388770103454590e-01 -2.252889126539230347e-01 -3.665650784969329834e-01 -3.479676246643066406e-01
-1.555594801902770996e-01 4.795982241630554199e-01 2.301421165466308594e-01 -9.970843791961669922e-02 -6.598258018493652344e-01 -4.151288270950317383e-01 2.582148611545562744e-01 9.221064299345016479e-02
6.735346466302871704e-02 2.039210498332977295e-01 2.290743738412857056e-01 -9.159426391124725342e-02 2.393713295459747314e-01 -5.135326981544494629e-01 2.315311282873153687e-01 -7.199957966804504395e-01
-6.852599233388900757e-02 -1.531034111976623535e-01 -2.280037999153137207e-01 2.847084403038024902e-01 -1.743287779390811920e-02 -6.810320615768432617e-01 1.963735558092594147e-03 -6.121326684951782227e-01
-1.272235512733459473e-01 5.629073977470397949e-01 3.138255178928375244e-01 1.650641709566116333e-01 -6.380313634872436523e-01 -2.088810801506042480e-01 2.973852455615997314e-01 -4.542518779635429382e-02
8.086199872195720673e-03 5.991567298769950867e-02 1.605308800935745239e-01 2.935420954599976540e-03 2.647381722927093506e-01 -4.766355156898498535e-01 3.218926489353179932e-01 -7.547739148139953613e-01
-5.837765336036682129e-01 3.672476410865783691e-01 -2.229532748460769653e-01 -2.490506768226623535e-01 -8.932263404130935669e-02 -5.668544769287109375e-01 2.708949446678161621e-01 -9.956423938274383545e-02
-5.692805051803588867e-01 1.114901453256607056e-01 7.617770433425903320e-01 -1.265016049146652222e-01 -1.801982074975967407e-01 -6.493230164051055908e-02 -4.620069637894630432e-02 -1.684060990810394287e-01
-7.786371707916259766e-01 3.133388161659240723e-01 -4.179422557353973389e-02 2.651376724243164062e-01 8.027826249599456787e-02 -2.289854288101196289e-01 3.616814687848091125e-02 -4.041176736354827881e-01
-4.997545778751373291e-01 2.354275248944759369e-02 2.167881280183792114e-01 3.951733559370040894e-02 -9.405172616243362427e-02 8.450377732515335083e-02 5.867183804512023926e-01 -5.838727355003356934e-01
-4.192984104156494141e-01 -3.379399478435516357e-01 -2.829753458499908447e-01 1.819296926259994507e-01 -4.609894454479217529e-01 7.391262799501419067e-02 3.574209511280059814e-01 -5.010865926742553711e-01
-1.499803662300109863e-01 2.873496711254119873e-01 2.376252561807632446e-01 -2.419394254684448242e-01 1.561044007539749146e-01 -3.102933466434478760e-01 5.646734833717346191e-01 -5.834628939628601074e-01
-1.995567977428436279e-01 6.828595697879791260e-02 1.388171762228012085e-01 2.633786201477050781e-02 -1.651021242141723633e-01 -1.094574108719825745e-01 -5.323290228843688965e-01 -7.829025387763977051e-01
9.471406042575836182e-02 -2.433235645294189453e-01 -1.923800706863403320e-01 4.766038656234741211e-01 -3.864405751228332520e-01 -6.089333295822143555e-01 -1.305898427963256836e-01 -3.612087070941925049e-01
-8.084623217582702637e-01 4.267069697380065918e-02 -2.340949922800064087e-01 1.221012100577354431e-01 -1.883602142333984375e-01 -2.034633904695510864e-01 1.784766018390655518e-01 -4.075880050659179688e-01
1.195576190948486328e-01 1.555614769458770752e-01 4.234038889408111572e-01 -1.512256711721420288e-01 -3.779753446578979492e-01 -7.821351289749145508e-01 5.523346364498138428e-02 4.141417890787124634e-02
-3.174457252025604248e-01 4.657779335975646973e-01 3.561379313468933105e-01 4.602276980876922607e-01 -3.108786642551422119e-01 -3.756309747695922852e-01 -2.945688366889953613e-01 -1.382763981819152832e-01
1.528597436845302582e-02 1.665029972791671753e-01 2.806186676025390625e-01 -7.220388203859329224e-02 -1.502204984426498413e-01 -9.215190410614013672e-01 -1.248778030276298523e-01 2.692167274653911591e-02
-5.100199580192565918e-01 3.680469095706939697e-01 9.166244417428970337e-02 5.796292424201965332e-01 -9.631370007991790771e-02 -3.846433162689208984e-01 -6.145707145333290100e-02 -3.147149682044982910e-01
-2.698725163936614990e-01 4.825718104839324951e-01 9.521404653787612915e-02 -1.667572259902954102e-01 -6.606385111808776855e-01 -2.528898119926452637e-01 3.783334493637084961e-01 1.178424656391143799e-01
-6.439600586891174316e-01 3.534998595714569092e-01 -2.069507539272308350e-01 -2.457156777381896973e-01 -1.678525358438491821e-01 -5.461758375167846680e-01 -1.364787369966506958e-01 -1.097247079014778137e-01
-3.965730369091033936e-01 -2.350152730941772461e-01 2.491058260202407837e-01 6.379247456789016724e-02 -8.067308664321899414e-01 -1.490273028612136841e-01 1.660444140434265137e-01 1.441531032323837280e-01
-1.769673228263854980e-01 -1.052829325199127197e-01 -2.309454977512359619e-01 -9.835027158260345459e-03 -3.727537989616394043e-01 -3.004839718341827393e-01 7.711893916130065918e-01 -2.831900417804718018e-01
-5.072282552719116211e-01 2.215328067541122437e-01 -1.601201891899108887e-01 5.129878520965576172e-01 -8.413142710924148560e-02 -5.808188915252685547e-01 1.283809244632720947e-01 -2.096126973628997803e-01
-2.480416744947433472e-01 6.883241534233093262e-01 8.031350374221801758e-02 2.526715099811553955e-01 -5.046102404594421387e-01 -2.897052168846130371e-01 -7.210400700569152832e-02 -2.250168621540069580e-01
1.920942449942231178e-04 2.654710710048675537e-01 6.583659648895263672e-01 -1.407212167978286743e-01 1.426647901535034180e-01 -2.047310918569564819e-01 2.566462159156799316e-01 -5.900351405143737793e-01
-7.666791677474975586e-01 1.508981883525848389e-01 3.259518146514892578e-01 3.295742273330688477e-01 -1.642083823680877686e-01 -3.798629343509674072e-01 4.638112708926200867e-02 3.402518481016159058e-02
7.980095595121383667e-02 -3.225238025188446045e-01 5.171080827713012695e-01 -1.891227215528488159e-01 -5.743999481201171875e-01 -4.879121184349060059e-01 -1.175716370344161987e-01 -6.801017373800277710e-02
1.462512314319610596e-01 1.862316280603408813e-01 4.690908193588256836e-01 -6.682472676038742065e-02 -2.852204442024230957e-01 -7.965750694274902344e-01 5.818336457014083862e-02 1.220107264816761017e-02
-5.166108012199401855e-01 3.006086945533752441e-01 7.169162631034851074e-01 -2.175782918930053711e-01 -1.760887503623962402e-01 -8.635972626507282257e-03 6.398437917232513428e-02 -2.150879800319671631e-01
-7.471217960119247437e-02 -1.709149777889251709e-01 1.732159554958343506e-01 -3.777824342250823975e-01 4.334877058863639832e-02 -3.427937328815460205e-01 4.858917891979217529e-01 -6.610636711120605469e-01
-6.836056113243103027e-01 1.401118561625480652e-02 3.480667993426322937e-02 3.399905562400817871e-01 -3.104944527149200439e-01 -1.297967229038476944e-02 5.236465930938720703e-01 -2.118981629610061646e-01
3.274504467844963074e-02 4.340564087033271790e-02 3.841748833656311035e-01 -8.090395480394363403e-02 -3.925505876541137695e-01 -8.161618709564208984e-01 -1.289262175559997559e-01 7.790835946798324585e-02
-1.257403343915939331e-01 4.715329408645629883e-01 6.297447085380554199e-01 -1.773381829261779785e-01 7.470178604125976562e-02 -2.123458683490753174e-01 1.538511365652084351e-01 -5.093894600868225098e-01
1.207921952009201050e-01 2.012329697608947754e-01 2.687850892543792725e-01 -1.618415266275405884e-01 -3.244297802448272705e-01 -8.550198674201965332e-01 -9.430463612079620361e-02 -3.562896698713302612e-02
-6.529932618141174316e-01 2.092663645744323730e-01 3.778324127197265625e-01 -5.112013816833496094e-01 -5.881173536181449890e-02 -1.346640437841415405e-01 3.062576651573181152e-01 -1.016666442155838013e-01
-3.391752541065216064e-01 -7.911697030067443848e-02 -1.897060126066207886e-01 -5.081108808517456055e-01 -1.325970739126205444e-01 -3.126889765262603760e-01 4.249674081802368164e-01 -5.371983051300048828e-01
-4.146869853138923645e-02 -1.885966658592224121e-01 1.774798631668090820e-01 -4.527969360351562500e-01 1.525442898273468018e-01 -4.639080762863159180e-01 3.379778265953063965e-01 -6.111285686492919922e-01
-3.717151582241058350e-01 2.139955312013626099e-01 -1.130793839693069458e-01 5.175035595893859863e-01 -7.969337701797485352e-02 -6.389164328575134277e-01 -7.377689238637685776e-03 -3.475875854492187500e-01
-3.490639030933380127e-01 -4.927209913730621338e-01 1.784968674182891846e-01 1.319358646869659424e-01 1.554042249917984009e-01 -3.147053122520446777e-01 4.008133113384246826e-01 -5.497916936874389648e-01
-6.729546785354614258e-01 -2.692342400550842285e-01 -3.589441180229187012e-01 1.874231398105621338e-01 -4.056755900382995605e-01 -4.332079365849494934e-02 3.750007227063179016e-02 -3.779166638851165771e-01
-9.502026438713073730e-02 1.596658825874328613e-01 7.392066121101379395e-01 -7.076833397150039673e-02 1.175237447023391724e-01 -2.188781648874282837e-01 -5.460028722882270813e-02 -5.910522937774658203e-01
-2.987095117568969727e-01 9.792713820934295654e-02 -1.832515560090541840e-02 -4.026329517364501953e-01 2.906917333602905273e-01 -7.377798557281494141e-01 2.821490466594696045e-01 -1.740830689668655396e-01
-4.784407913684844971e-01 4.015149176120758057e-01 5.569992959499359131e-02 -2.474881559610366821e-01 -5.566998720169067383e-01 -1.342840343713760376e-01 4.601874649524688721e-01 7.620973140001296997e-02
-1.667632758617401123e-01 5.706177353858947754e-01 4.256120622158050537e-01 -2.565402984619140625e-01 -1.024615019559860229e-01 -1.242212355136871338e-01 2.398070544004440308e-01 -5.623080134391784668e-01
-8.279353380203247070e-01 1.998594999313354492e-01 1.744650602340698242e-01 3.643110021948814392e-02 -4.981644824147224426e-02 -4.888667762279510498e-01 -2.281749993562698364e-02 2.864842861890792847e-02
-7.775095105171203613e-01 -3.275001421570777893e-02 3.761972784996032715e-01 -3.131379783153533936e-01 -3.657512664794921875e-01 6.481845676898956299e-02 8.271203935146331787e-02 -1.000500172376632690e-01
-1.107360348105430603e-01 -8.254479616880416870e-03 -1.764598935842514038e-01 3.453411906957626343e-02 -1.254234462976455688e-01 -4.767907559871673584e-01 7.713133096694946289e-01 -3.425697088241577148e-01
-3.441549837589263916e-01 -8.050912618637084961e-02 6.690491437911987305e-01 1.358184814453125000e-01 2.493850700557231903e-02 -5.673892498016357422e-01 -2.806121706962585449e-01 -8.778741955757141113e-02
-1.325994431972503662e-01 -2.812178805470466614e-02 4.137949049472808838e-01 4.302011430263519287e-02 -2.063887268304824829e-01 -8.630626201629638672e-01 2.976689860224723816e-02 1.420919150114059448e-01
-5.953375995159149170e-02 4.186515212059020996e-01 4.934599399566650391e-01 -2.254199981689453125e-01 -6.072675809264183044e-02 -2.426259815692901611e-01 1.804355382919311523e-01 -6.570827364921569824e-01
-4.277846813201904297e-01 -3.673495054244995117e-01 -3.631374239921569824e-02 5.479105710983276367e-01 6.237947568297386169e-02 -4.609587192535400391e-01 2.304171025753021240e-01 -3.332625925540924072e-01
-5.316991806030273438e-01 -2.864924073219299316e-01 9.069959633052349091e-03 3.880756497383117676e-01 -1.375152468681335449e-01 -3.652068227529525757e-02 5.744786262512207031e-01 -3.664195835590362549e-01
-6.706185340881347656e-01 -5.092267692089080811e-02 2.489253729581832886e-01 -4.358360171318054199e-01 -4.174504578113555908e-01 4.530577361583709717e-02 -9.341812133789062500e-02 -3.327408134937286377e-01
-5.203772783279418945e-01 4.689902365207672119e-01 1.653242260217666626e-01 -2.792919576168060303e-01 -2.712847292423248291e-01 -7.540830224752426147e-02 5.127390027046203613e-01 -2.484679073095321655e-01
2.074024081230163574e-02 3.603497892618179321e-02 1.357096433639526367e-01 3.778500854969024658e-01 -2.059083431959152222e-01 -1.390586644411087036e-01 -2.526153624057769775e-01 -8.435245156288146973e-01
-5.929570198059082031e-01 -1.309492886066436768e-01 -2.337918728590011597e-01 -4.126355051994323730e-01 -2.676396667957305908e-01 -3.445752859115600586e-01 -3.660834133625030518e-01 -2.862646579742431641e-01
-6.653718352317810059e-01 4.357027262449264526e-02 2.225100062787532806e-02 4.983730912208557129e-01 -1.841855049133300781e-01 6.245238706469535828e-02 3.460149466991424561e-01 -3.859533965587615967e-01
1.539694517850875854e-01 -2.737479805946350098e-01 5.446501374244689941e-01 -1.073756664991378784e-01 -5.076113939285278320e-01 -4.901566803455352783e-01 -2.405287921428680420e-01 -1.934045106172561646e-01
-2.364523150026798248e-02 1.320947110652923584e-01 3.657376766204833984e-01 -1.410098820924758911e-01 -2.854393124580383301e-01 -1.987843774259090424e-02 -4.541007578372955322e-01 -7.350278496742248535e-01
-4.860954731702804565e-02 -1.283859163522720337e-01 1.191297620534896851e-01 2.346290349960327148e-01 7.601048797369003296e-02 -3.621306419372558594e-01 -3.010546267032623291e-01 -8.272614479064941406e-01
-7.220965623855590820e-01 3.272243775427341461e-03 -3.814111053943634033e-01 1.629103571176528931e-01 -2.517729699611663818e-01 -2.936473786830902100e-01 -1.248040646314620972e-01 -3.759751617908477783e-01
-6.984124779701232910e-01 2.934425175189971924e-01 -9.290390461683273315e-02 2.897210121154785156e-01 3.809575363993644714e-02 -3.222489953041076660e-01 -7.847946882247924805e-02 -4.712614715099334717e-01
-6.584244966506958008e-01 -2.287067472934722900e-03 -7.959504425525665283e-02 4.401597976684570312e-01 -3.060347437858581543e-01 3.943487629294395447e-02 4.374311566352844238e-01 -2.825556099414825439e-01
-6.784665584564208984e-01 -2.529813349246978760e-01 1.210572663694620132e-02 -4.817484617233276367e-01 -1.541374474763870239e-01 -3.661500662565231323e-02 1.760841161012649536e-01 -4.328405857086181641e-01
-7.145478725433349609e-01 1.565151214599609375e-01 -1.443296819925308228e-01 2.871180474758148193e-01 6.138574331998825073e-03 -3.221508860588073730e-01 -1.031020209193229675e-01 -4.971998035907745361e-01
-4.453826546669006348e-01 3.811053037643432617e-01 2.070534378290176392e-01 5.952378511428833008e-01 -1.635639816522598267e-01 -8.416315168142318726e-02 -1.111313104629516602e-01 -4.615486264228820801e-01
1.675315387547016144e-02 1.855602562427520752e-01 3.637165129184722900e-01 -1.316457241773605347e-01 -2.018172442913055420e-01 -8.650104403495788574e-01 -1.633511483669281006e-01 -3.120525041595101357e-03
-5.317816138267517090e-01 1.722492091357707977e-02 -3.648569062352180481e-02 4.043944478034973145e-01 -3.831676542758941650e-01 1.886722147464752197e-01 3.409520089626312256e-01 -5.033712387084960938e-01
-5.377509593963623047e-01 -1.909921467304229736e-01 -5.408013984560966492e-02 3.621210455894470215e-01 1.856802254915237427e-01 -3.468653261661529541e-01 4.968231916427612305e-01 -3.723756670951843262e-01
5.148358643054962158e-02 -9.256661683320999146e-02 -3.064632415771484375e-01 4.163664579391479492e-01 -5.926370620727539062e-01 -4.258950948715209961e-01 3.272470086812973022e-02 -4.333867132663726807e-01
-2.944202721118927002e-01 3.302254378795623779e-01 -1.167358979582786560e-01 4.666619598865509033e-01 5.904626101255416870e-02 -5.563210844993591309e-01 3.590121492743492126e-02 -5.085259675979614258e-01
2.090234905481338501e-01 4.653526842594146729e-01 3.503966629505157471e-01 -4.109234735369682312e-02 4.628447815775871277e-02 -5.228134393692016602e-01 2.312441170215606689e-01 -5.351071357727050781e-01
-3.117950558662414551e-01 3.638476133346557617e-01 -1.062291264533996582e-01 -1.883124187588691711e-02 -6.437996774911880493e-02 -1.167044863104820251e-01 -1.903114467859268188e-02 -8.606001734733581543e-01
-5.795207023620605469e-01 3.888705372810363770e-01 1.171052008867263794e-01 3.892115354537963867e-01 6.915916502475738525e-02 -2.695854306221008301e-01 -1.487079560756683350e-01 -4.981594681739807129e-01
-1.539355218410491943e-01 4.962900876998901367e-01 3.770571947097778320e-01 -2.242426127195358276e-01 4.848202690482139587e-02 -1.725765168666839600e-01 3.234691023826599121e-01 -6.330701112747192383e-01
-3.667776584625244141e-01 -1.488221883773803711e-01 5.774942636489868164e-01 1.774363666772842407e-01 -5.838564634323120117e-01 -2.948944568634033203e-01 2.003805786371231079e-01 1.016828939318656921e-01
-7.255656719207763672e-01 2.515226602554321289e-01 -9.742612391710281372e-02 2.563393712043762207e-01 -2.062918692827224731e-01 -3.944456577301025391e-01 -4.363259673118591309e-02 -3.674800097942352295e-01
1.983713805675506592e-01 2.535035014152526855e-01 -6.976464297622442245e-03 2.478027194738388062e-01 -1.030909419059753418e-01 -4.614177346229553223e-01 2.477676123380661011e-01 -7.416247129440307617e-01
-3.480266034603118896e-01 -2.126126736402511597e-01 -1.386151760816574097e-01 4.523788690567016602e-01 -1.574268341064453125e-01 -1.632108390331268311e-01 4.191301763057708740e-01 -6.186448335647583008e-01
-2.098564505577087402e-01 1.031328141689300537e-01 -2.265552431344985962e-01 5.327630639076232910e-01 -2.202663570642471313e-01 -5.962323546409606934e-01 -3.931572660803794861e-03 -4.540201425552368164e-01
-7.023990154266357422e-01 1.992403715848922729e-02 3.100220561027526855e-01 3.812606632709503174e-01 -1.505810022354125977e-01 -4.811636209487915039e-01 3.834978491067886353e-02 9.540119022130966187e-02
1.800003647804260254e-02 2.753241658210754395e-01 6.342368125915527344e-01 -3.096919059753417969e-01 -1.073649600148200989e-01 -3.595146834850311279e-01 -2.740275263786315918e-01 -4.580811262130737305e-01
-5.828936025500297546e-02 2.914958596229553223e-01 1.365746408700942993e-01 -5.159817263484001160e-02 -1.649769693613052368e-01 2.532963454723358154e-02 4.270248115062713623e-01 -8.246869444847106934e-01
-1.961281746625900269e-01 1.726485639810562134e-01 -2.290579825639724731e-01 -4.820488393306732178e-01 -4.895478487014770508e-01 -1.205446422100067139e-01 8.277589082717895508e-02 -6.211665868759155273e-01
-4.107543230056762695e-01 1.630586683750152588e-01 -1.340209841728210449e-01 -2.208161950111389160e-01 2.528255581855773926e-01 -7.750927209854125977e-01 2.955774776637554169e-03 -2.706897258758544922e-01
-2.591647505760192871e-01 -2.051502317190170288e-01 -6.208169460296630859e-02 -4.320034086704254150e-01 -3.652985095977783203e-01 -1.746783554553985596e-01 6.178967356681823730e-01 -3.930827975273132324e-01
5.921280756592750549e-02 9.645882993936538696e-03 2.378766387701034546e-01 5.350388586521148682e-02 -1.442073881626129150e-01 -2.925163805484771729e-01 -5.929604172706604004e-01 -6.920904517173767090e-01
-2.379433810710906982e-01 4.877839982509613037e-01 6.727640517055988312e-03 -6.496293842792510986e-02 -2.992720343172550201e-02 -3.410136401653289795e-01 5.955746173858642578e-01 -4.788417220115661621e-01
-7.395087182521820068e-02 2.427068203687667847e-01 -2.774729430675506592e-01 -4.795683622360229492e-01 -2.218226641416549683e-01 -4.578321576118469238e-01 2.875639796257019043e-01 -5.358535647392272949e-01
-1.470150947570800781e-01 4.258925914764404297e-01 2.725967764854431152e-01 -2.810626029968261719e-01 -2.349895685911178589e-01 -1.257067769765853882e-01 -4.094896614551544189e-01 -6.363904476165771484e-01
-2.895332574844360352e-01 -1.137884184718132019e-01 -1.222252994775772095e-01 4.805055558681488037e-01 -4.320403933525085449e-01 -8.164743334054946899e-02 4.896219074726104736e-01 -4.736490249633789062e-01
-6.918883323669433594e-02 -7.172086834907531738e-02 -3.645540680736303329e-03 5.316846370697021484e-01 -4.542639851570129395e-01 -1.948895603418350220e-01 3.738502264022827148e-01 -5.685644745826721191e-01
-3.014102578163146973e-01 3.977026045322418213e-01 4.583271443843841553e-01 -2.641401886940002441e-01 -2.501294612884521484e-01 -1.033091768622398376e-01 -3.649951219558715820e-01 -5.144816637039184570e-01
-5.988910794258117676e-01 9.658714383840560913e-02 4.338929653167724609e-01 2.290327250957489014e-01 -3.636754453182220459e-01 -4.640857279300689697e-01 -1.591665893793106079e-01 1.353219598531723022e-01
8.777716010808944702e-02 2.001596987247467041e-02 2.294088155031204224e-01 -1.161479055881500244e-01 -5.409818887710571289e-01 -7.818689942359924316e-01 8.088583126664161682e-03 1.474102586507797241e-01
-1.810972951352596283e-02 2.651063539087772369e-02 3.825006186962127686e-01 2.543202787637710571e-02 -3.562349081039428711e-01 -8.292289376258850098e-01 1.174476668238639832e-01 1.539404243230819702e-01
-2.280129641294479370e-01 3.863798379898071289e-01 5.389410257339477539e-01 -2.939145863056182861e-01 2.840753644704818726e-02 -1.483307778835296631e-01 3.848514556884765625e-01 -5.009567141532897949e-01
-4.195815324783325195e-01 6.395604461431503296e-02 1.397996842861175537e-01 -3.977459371089935303e-01 -1.719691902399063110e-01 -6.738530099391937256e-02 6.677925586700439453e-01 -4.025594592094421387e-01
-2.353982031345367432e-01 -1.470026224851608276e-01 4.547468125820159912e-01 9.567796252667903900e-03 -2.236398756504058838e-01 -7.599310278892517090e-01 -2.921503484249114990e-01 5.683171749114990234e-02
2.093228846788406372e-01 -3.608320355415344238e-01 1.632859706878662109e-01 8.975053578615188599e-02 -4.969632327556610107e-01 -1.219848021864891052e-01 -7.263428717851638794e-02 -7.239738106727600098e-01
4.679371789097785950e-02 4.860970191657543182e-03 6.431220769882202148e-01 -1.399689316749572754e-01 -5.798897147178649902e-01 -4.633162319660186768e-01 -1.163454279303550720e-01 1.091914344578981400e-02
-6.666764020919799805e-01 2.571750879287719727e-01 2.753395959734916687e-02 4.164575636386871338e-01 7.729822397232055664e-02 -4.350070953369140625e-01 -2.248123288154602051e-03 -3.464062809944152832e-01
-2.125232517719268799e-01 1.876406669616699219e-01 -1.801745295524597168e-01 2.050310224294662476e-01 1.235869079828262329e-01 -6.194231510162353516e-01 2.919867038726806641e-01 -6.007573008537292480e-01
1.093523576855659485e-01 1.741012036800384521e-01 -2.215759456157684326e-01 -1.162907630205154419e-01 -4.789342880249023438e-01 -2.810212373733520508e-01 3.650856912136077881e-01 -6.734039187431335449e-01
-7.486367821693420410e-01 1.563895866274833679e-02 -4.300252497196197510e-01 1.135986670851707458e-01 -3.355430066585540771e-01 -2.237087339162826538e-01 1.972620785236358643e-01 -1.998119503259658813e-01
-2.480228841304779053e-01 5.719133019447326660e-01 2.833405435085296631e-01 5.241356492042541504e-01 -3.791787326335906982e-01 -1.611695885658264160e-01 1.175918057560920715e-01 -2.698515951633453369e-01
-5.293309316039085388e-02 3.842290341854095459e-01 2.348453253507614136e-01 -1.934006065130233765e-01 -2.067873328924179077e-01 -1.258903145790100098e-01 5.934841632843017578e-01 -5.883681178092956543e-01
-5.238104611635208130e-02 5.924048423767089844e-01 4.797225594520568848e-01 -2.067896127700805664e-01 -1.182562336325645447e-01 -2.337537705898284912e-01 -5.672234296798706055e-02 -5.491578578948974609e-01
-7.690075039863586426e-01 -1.052561402320861816e-01 -2.500143647193908691e-01 2.311581224203109741e-01 -9.492447972297668457e-02 -3.252720832824707031e-01 1.109033524990081787e-01 -3.930590748786926270e-01
-1.854736655950546265e-01 -1.862418502569198608e-01 -2.611977458000183105e-01 5.212597250938415527e-01 -3.764007687568664551e-01 -2.862572073936462402e-01 3.881288766860961914e-01 -4.655242264270782471e-01
-5.086231231689453125e-01 -1.262713223695755005e-01 -1.491004973649978638e-01 -3.512035012245178223e-01 -6.698141694068908691e-01 -1.335503458976745605e-01 -3.961127623915672302e-02 -3.342565000057220459e-01
-4.954154193401336670e-01 -2.463942766189575195e-01 2.781589329242706299e-01 2.447109371423721313e-01 -6.678352952003479004e-01 -2.217514812946319580e-01 2.249232530593872070e-01 1.040638536214828491e-01
1.144566982984542847e-01 -1.048393696546554565e-01 4.628633558750152588e-01 -9.529633820056915283e-02 -4.653949439525604248e-01 -7.273755669593811035e-01 -8.229502290487289429e-02 1.201772969216108322e-02
2.328872680664062500e-01 3.285162150859832764e-01 4.455888569355010986e-01 -3.688810020685195923e-02 -3.037110269069671631e-01 -7.281537652015686035e-01 1.062205061316490173e-01 -6.480408459901809692e-02
-1.641387194395065308e-01 5.248588919639587402e-01 6.474669575691223145e-01 -1.643917858600616455e-01 -1.506858766078948975e-01 -1.651848256587982178e-01 2.015755176544189453e-01 -4.008973240852355957e-01
1.005898788571357727e-01 5.952739715576171875e-02 4.181937575340270996e-01 -2.790974266827106476e-02 -2.423477172851562500e-01 -8.377160429954528809e-01 -2.147346138954162598e-01 -6.373243778944015503e-02
-3.473224639892578125e-01 3.139072954654693604e-01 2.584030618891119957e-03 5.217303335666656494e-02 -3.264092281460762024e-02 3.160253865644335747e-03 3.085279166698455811e-01 -8.257335424423217773e-01
-5.658554434776306152e-01 2.168639600276947021e-01 -6.386393308639526367e-02 5.720341801643371582e-01 -1.607358455657958984e-01 -2.647694647312164307e-01 -1.779421418905258179e-01 -4.169815182685852051e-01
9.254013001918792725e-02 -1.670362055301666260e-01 5.863716006278991699e-01 -2.011882215738296509e-01 -4.341992139816284180e-01 -6.234604120254516602e-01 2.620709314942359924e-02 3.616779670119285583e-02
2.721083760261535645e-01 2.166313976049423218e-01 6.599591970443725586e-01 -2.085560560226440430e-01 -2.005155682563781738e-01 -3.614627420902252197e-01 -9.530634433031082153e-02 -4.690851569175720215e-01
-5.054544806480407715e-01 2.708317637443542480e-01 2.753154337406158447e-01 1.586343795061111450e-01 -5.082885026931762695e-01 -5.048519372940063477e-01 -7.265999913215637207e-02 2.273554950952529907e-01
-1.611199527978897095e-01 4.780940115451812744e-01 1.089309155941009521e-01 -2.007119357585906982e-02 -6.906930208206176758e-01 -3.047616481781005859e-01 3.885465264320373535e-01 1.108728721737861633e-01
-3.109463155269622803e-01 4.824967980384826660e-01 -4.117657989263534546e-02 -3.276568055152893066e-01 6.287495046854019165e-02 -7.074124813079833984e-01 5.611348897218704224e-02 -2.322074472904205322e-01
4.176072776317596436e-02 3.866447210311889648e-01 3.607764840126037598e-01 1.057412698864936829e-01 -3.057618141174316406e-01 -4.217015802860260010e-01 6.221987009048461914e-01 -2.212857156991958618e-01
-5.322704315185546875e-01 -1.258480548858642578e-01 -2.632405161857604980e-01 1.818207651376724243e-01 1.218895912170410156e-01 -5.162777900695800781e-01 4.537313282489776611e-01 -3.335027992725372314e-01
-3.290597200393676758e-01 4.662764668464660645e-01 3.241128101944923401e-02 1.633746176958084106e-01 1.847821921110153198e-01 -4.494768083095550537e-01 -1.516861468553543091e-01 -6.223998665809631348e-01
-3.531126677989959717e-01 -2.077127993106842041e-01 -3.006888628005981445e-01 4.346976578235626221e-01 -7.204824686050415039e-02 -4.127148091793060303e-01 5.709354206919670105e-02 -6.115610599517822266e-01
-1.606112122535705566e-01 -1.668506115674972534e-01 -4.585644304752349854e-01 2.062508016824722290e-01 -5.314635634422302246e-01 -3.784795105457305908e-01 3.494049012660980225e-01 -3.817852735519409180e-01
-9.739333391189575195e-02 3.551981747150421143e-01 5.824809670448303223e-01 -2.848152518272399902e-01 5.199850350618362427e-02 -2.528164982795715332e-01 6.204668805003166199e-02 -6.111261248588562012e-01
-5.245348811149597168e-02 -3.218089640140533447e-01 1.022028699517250061e-01 -2.843968272209167480e-01 9.676147252321243286e-02 -4.476156234741210938e-01 4.401248097419738770e-01 -6.316077113151550293e-01
1.184807717800140381e-02 -4.329030867666006088e-03 -2.766474783420562744e-01 1.739044487476348877e-01 -3.654333651065826416e-01 -7.564547061920166016e-01 3.133238852024078369e-01 -2.985414862632751465e-01
-2.733416855335235596e-01 -3.669769763946533203e-01 5.750457048416137695e-01 -8.207681030035018921e-02 -5.802086591720581055e-01 -3.285952806472778320e-01 -8.731494098901748657e-02 -3.094072267413139343e-02
-2.853869497776031494e-01 2.507696449756622314e-01 3.167625367641448975e-01 -2.105366289615631104e-01 -1.896900385618209839e-01 -1.051465165801346302e-03 6.590445637702941895e-01 -4.905931353569030762e-01
-8.076646327972412109e-01 3.467321395874023438e-01 2.229331582784652710e-01 -7.360224425792694092e-02 -2.108973450958728790e-02 -3.317068517208099365e-01 -1.828704923391342163e-01 -1.685890853404998779e-01
-2.351083159446716309e-01 -2.404352873563766479e-01 4.600267112255096436e-01 -4.959147274494171143e-01 1.975302100181579590e-01 -3.883775770664215088e-01 3.177873790264129639e-01 -3.721760809421539307e-01
-7.545057684183120728e-02 5.879794359207153320e-01 4.429778158664703369e-01 1.911880970001220703e-01 -5.884647965431213379e-01 -2.043177634477615356e-01 5.618117749691009521e-02 -1.568827480077743530e-01
-2.580886483192443848e-01 5.300851464271545410e-01 5.965543985366821289e-01 -2.845912873744964600e-01 -2.272885441780090332e-01 -1.975034736096858978e-02 1.736661344766616821e-01 -3.651309609413146973e-01
-3.508871495723724365e-01 -1.932262070477008820e-02 6.210435032844543457e-01 7.573202997446060181e-02 -1.983669251203536987e-01 -5.466830730438232422e-01 3.633775115013122559e-01 1.217349320650100708e-01
-3.475681245326995850e-01 2.066371738910675049e-01 -8.476559072732925415e-02 3.827685713768005371e-01 -6.196871995925903320e-01 -1.186546236276626587e-01 -3.687532246112823486e-01 -3.856561183929443359e-01
-6.629242897033691406e-01 -6.946961581707000732e-02 -6.406867504119873047e-02 3.407679200172424316e-01 -3.388932943344116211e-01 4.872718453407287598e-02 5.171926021575927734e-01 -2.253145128488540649e-01
2.505007386207580566e-01 -1.080846339464187622e-01 1.238925829529762268e-01 -7.816443592309951782e-02 -6.066153049468994141e-01 -7.313324809074401855e-01 3.282164782285690308e-02 -1.419538166373968124e-02
1.954443939030170441e-02 1.468054056167602539e-01 1.105353087186813354e-01 -9.781638532876968384e-02 -2.492817491292953491e-01 -9.088361859321594238e-01 -2.560539543628692627e-01 -5.091049894690513611e-02
-5.341330170631408691e-01 -2.523880600929260254e-01 -1.771573722362518311e-01 -2.232663892209529877e-02 1.669432669878005981e-01 -6.855609416961669922e-01 2.528944611549377441e-01 -2.393730878829956055e-01
-2.071271538734436035e-01 5.699070096015930176e-01 1.931093037128448486e-01 -1.196796074509620667e-01 1.351552456617355347e-01 -2.432659119367599487e-01 2.729027569293975830e-01 -6.548044681549072266e-01
-6.911360621452331543e-01 4.395703375339508057e-01 -4.776958003640174866e-02 3.127992749214172363e-01 -1.748886555433273315e-01 -3.204115331172943115e-01 -4.575538635253906250e-02 -3.060070872306823730e-01
-1.454369425773620605e-01 5.143182277679443359e-01 1.220226809382438660e-01 -3.194854855537414551e-01 -2.055046111345291138e-01 -1.613261848688125610e-01 -6.492414325475692749e-02 -7.244937419891357422e-01
-2.383112013339996338e-01 1.297524720430374146e-01 2.042526155710220337e-01 2.886938452720642090e-01 -1.726609319448471069e-01 -2.304845750331878662e-01 -6.380447745323181152e-01 -5.579181313514709473e-01
-6.129108071327209473e-01 3.044972717761993408e-01 5.917733162641525269e-02 5.164830088615417480e-01 -5.695270001888275146e-02 -3.125075995922088623e-01 -1.411734819412231445e-01 -3.748738765716552734e-01
-6.646716594696044922e-02 3.830388784408569336e-01 6.519746184349060059e-01 -3.811633288860321045e-01 -3.704226762056350708e-02 -2.759178280830383301e-01 -2.612598985433578491e-02 -4.475732743740081787e-01
2.411893308162689209e-01 -1.792588271200656891e-02 -8.527077734470367432e-02 1.428663134574890137e-01 -4.337986707687377930e-01 -4.009376764297485352e-01 4.569631516933441162e-01 -5.967215299606323242e-01
-3.023761510848999023e-01 -3.161583542823791504e-01 2.129915915429592133e-02 -4.220508337020874023e-01 -4.090676605701446533e-01 5.185716319829225540e-03 3.845269680023193359e-01 -5.610774159431457520e-01
-5.845937728881835938e-01 5.445687174797058105e-01 1.906317621469497681e-01 7.462867349386215210e-02 -2.177475988864898682e-01 -1.616794615983963013e-02 4.185788035392761230e-01 -3.112902045249938965e-01
-2.759212851524353027e-01 4.456071474123746157e-04 -1.214530020952224731e-01 2.654944173991680145e-02 2.102447748184204102e-01 -8.137406706809997559e-01 3.954785466194152832e-01 -2.136153429746627808e-01
-3.822299242019653320e-01 5.197172760963439941e-01 2.906773984432220459e-01 2.516494691371917725e-01 -4.637403786182403564e-01 -3.898925185203552246e-01 -2.570951879024505615e-01 -5.295536294579505920e-02
-2.141453921794891357e-01 -1.570557653903961182e-01 -9.823282808065414429e-02 1.772298514842987061e-01 -4.638776481151580811e-01 5.034609138965606689e-02 1.820581108331680298e-01 -7.984690666198730469e-01
4.263687133789062500e-01 1.445346325635910034e-01 4.312513470649719238e-01 5.395457893610000610e-02 -2.464587092399597168e-01 -3.238272070884704590e-01 1.448941230773925781e-01 -6.494847536087036133e-01
-6.587295532226562500e-01 9.780339896678924561e-02 -3.920720517635345459e-01 -1.655713468790054321e-01 -2.470204085111618042e-01 -4.676245152950286865e-01 -2.081853449344635010e-01 -2.287848591804504395e-01
-5.261017680168151855e-01 -8.020970970392227173e-02 -1.561850775033235550e-02 5.193732976913452148e-01 -1.352042406797409058e-01 -3.005261421203613281e-01 -3.031329214572906494e-01 -4.962913095951080322e-01
-6.956212520599365234e-01 -4.620199277997016907e-02 -2.724309563636779785e-01 3.592448830604553223e-01 -9.132434427738189697e-02 -3.513733446598052979e-01 7.688418962061405182e-03 -4.228928983211517334e-01
-6.099949479103088379e-01 8.789060264825820923e-02 4.785628616809844971e-01 -4.908028617501258850e-02 7.855576276779174805e-02 -5.636727213859558105e-01 -2.498174309730529785e-01 -4.943010956048965454e-02
-1.276049762964248657e-02 3.192940354347229004e-02 5.417723208665847778e-02 2.366019338369369507e-01 -2.914623618125915527e-01 -2.759930193424224854e-01 -5.370777845382690430e-01 -7.002336382865905762e-01
-3.710736632347106934e-01 2.178532332181930542e-01 -5.175143107771873474e-02 -4.081482589244842529e-01 -6.492720246315002441e-01 8.924668654799461365e-03 4.314453303813934326e-01 -1.944280266761779785e-01
1.696027666330337524e-01 3.364046812057495117e-01 4.056619703769683838e-01 9.232377633452415466e-03 -6.397041678428649902e-01 -4.579356908798217773e-01 2.729346752166748047e-01 -2.903878921642899513e-04
-4.561949670314788818e-01 -1.807556003332138062e-01 -1.833274215459823608e-02 2.169531136751174927e-01 1.649422012269496918e-02 -3.880278766155242920e-01 5.800321102142333984e-01 -4.738502204418182373e-01
8.502361364662647247e-03 -2.837307155132293701e-01 1.697884947061538696e-01 -1.641239076852798462e-01 -3.608296513557434082e-01 -2.659358829259872437e-02 -3.251683413982391357e-01 -7.918461561203002930e-01
-2.557789385318756104e-01 6.872861385345458984e-01 4.974071681499481201e-02 2.441489398479461670e-01 -3.696778714656829834e-01 -3.655249476432800293e-01 -2.222695499658584595e-01 -2.836517393589019775e-01
-6.556484103202819824e-01 3.955550789833068848e-01 1.936966031789779663e-01 -1.869396269321441650e-01 -2.779353559017181396e-01 -1.165545433759689331e-01 4.975350499153137207e-01 -5.312623456120491028e-02
-2.810508608818054199e-01 4.424334466457366943e-01 2.336152642965316772e-02 -3.988405168056488037e-01 -5.360957384109497070e-01 -3.861901536583900452e-02 -3.360233455896377563e-02 -5.249994993209838867e-01
-2.489131093025207520e-01 -4.278662204742431641e-01 1.999381631612777710e-01 1.851085275411605835e-01 -7.813139557838439941e-01 -2.611550092697143555e-01 4.171580076217651367e-02 -1.840601116418838501e-02
-6.432924866676330566e-01 1.401916295289993286e-01 -2.610404193401336670e-01 -6.104268878698348999e-02 -3.410836160182952881e-01 -5.132221579551696777e-01 5.707800015807151794e-02 -3.341554403305053711e-01
-2.114867269992828369e-01 4.680271446704864502e-01 5.256958603858947754e-01 -3.100104629993438721e-01 1.347358524799346924e-01 -2.531716525554656982e-01 6.131422519683837891e-02 -5.270222425460815430e-01
-1.593929231166839600e-01 5.881278514862060547e-01 2.560688853263854980e-01 8.644496090710163116e-03 -4.491958618164062500e-01 -1.177913993597030640e-01 5.446385741233825684e-01 -2.253229618072509766e-01
-1.867678314447402954e-01 4.790953546762466431e-02 -2.045576870441436768e-01 3.386489450931549072e-01 -1.090154796838760376e-01 -3.758316636085510254e-01 4.142017066478729248e-01 -6.939730644226074219e-01
-2.050747871398925781e-01 6.290059685707092285e-01 1.452467143535614014e-01 1.065829768776893616e-01 -6.810575723648071289e-01 -1.848901510238647461e-01 1.598567068576812744e-01 -7.912870496511459351e-02
-6.292619705200195312e-01 3.912739157676696777e-01 -2.048179358243942261e-01 -3.564759492874145508e-01 -1.113018020987510681e-01 -5.100574493408203125e-01 4.770740121603012085e-02 -8.417659997940063477e-02
-8.842267394065856934e-01 2.000114172697067261e-01 9.854056686162948608e-02 -1.598563194274902344e-01 -3.125033676624298096e-01 -1.547110825777053833e-01 1.765417680144309998e-02 -1.448053270578384399e-01
-4.822550341486930847e-02 -1.924073249101638794e-01 -2.903887331485748291e-01 3.978078812360763550e-02 -3.631193637847900391e-01 -4.921309053897857666e-01 6.769605875015258789e-01 -2.059646695852279663e-01
-5.236408114433288574e-01 -3.762408494949340820e-01 4.699205160140991211e-01 2.422537356615066528e-01 -5.348604917526245117e-01 -1.029229387640953064e-01 6.616718322038650513e-02 -6.069696322083473206e-02
-5.852936506271362305e-01 4.678779840469360352e-01 3.309733867645263672e-01 3.438160717487335205e-01 -2.615178823471069336e-01 -3.747712373733520508e-01 -3.873964399099349976e-02 2.056767046451568604e-02
-1.959051191806793213e-01 -4.138304889202117920e-01 -3.123417198657989502e-01 -3.812413215637207031e-01 -3.958306312561035156e-01 -3.685387969017028809e-01 3.079417347908020020e-01 -4.001653790473937988e-01
-2.880397737026214600e-01 -2.096679359674453735e-01 -5.232505500316619873e-02 -1.298494935035705566e-01 2.164774388074874878e-01 -4.535486698150634766e-01 2.645867466926574707e-01 -7.286280393600463867e-01
-3.479067608714103699e-02 -1.064409017562866211e-01 2.112964540719985962e-01 -3.936359286308288574e-01 -3.655624389648437500e-01 -2.737173251807689667e-02 3.641666471958160400e-01 -7.217077612876892090e-01
-2.204108685255050659e-01 -3.137739002704620361e-01 -1.393623948097229004e-01 -5.118882060050964355e-01 -4.137615561485290527e-01 -1.568286418914794922e-01 2.801318764686584473e-01 -5.452024936676025391e-01
1.963361650705337524e-01 -7.503681629896163940e-02 7.108793407678604126e-02 5.453714728355407715e-01 -3.906604647636413574e-01 -3.256594240665435791e-01 3.607352972030639648e-01 -5.143329501152038574e-01
-5.849259495735168457e-01 -1.564447879791259766e-01 -1.449699746444821358e-03 3.000261783599853516e-01 4.924974590539932251e-02 -5.580884218215942383e-01 3.584313020110130310e-02 -4.776985347270965576e-01
-5.837350487709045410e-01 7.096496224403381348e-02 2.023394256830215454e-01 3.081670403480529785e-01 -8.603204786777496338e-02 -5.529697537422180176e-01 -4.394050836563110352e-01 -1.097966730594635010e-01
-2.083140909671783447e-01 -2.645381987094879150e-01 1.922367699444293976e-02 3.593414425849914551e-01 4.738385602831840515e-02 -3.265663683414459229e-01 2.264716029167175293e-01 -7.726245522499084473e-01
-4.110082983970642090e-01 -1.449950784444808960e-01 -1.986042261123657227e-01 1.954214721918106079e-01 1.979524493217468262e-01 -6.337596774101257324e-01 3.798824548721313477e-01 -3.837555050849914551e-01
-1.995634585618972778e-01 4.579211175441741943e-01 5.314477682113647461e-01 -3.297045528888702393e-01 -4.020316898822784424e-01 5.941677838563919067e-03 -3.297393769025802612e-02 -4.433833956718444824e-01
-4.178722500801086426e-01 -1.548330336809158325e-01 -1.675541400909423828e-01 2.456962764263153076e-01 -5.158529281616210938e-01 1.138074696063995361e-01 3.350633382797241211e-01 -5.671372413635253906e-01
-5.559095740318298340e-01 2.334422022104263306e-01 1.701028086245059967e-02 4.380479753017425537e-01 1.114023327827453613e-01 -5.489244461059570312e-01 -3.924145922064781189e-02 -3.592014014720916748e-01
-9.453956037759780884e-02 5.478023365139961243e-02 6.056632399559020996e-01 -2.538361549377441406e-01 1.796141639351844788e-02 -2.294742166996002197e-01 -3.938624262809753418e-01 -5.905014872550964355e-01
-8.222194761037826538e-02 4.378282725811004639e-01 6.270434856414794922e-01 -3.792397677898406982e-01 -1.586339622735977173e-01 -2.117984145879745483e-01 -1.807918073609471321e-03 -4.410363733768463135e-01
-1.139541193842887878e-01 -1.152455955743789673e-01 4.917441606521606445e-01 4.744393229484558105e-01 -4.644251465797424316e-01 -5.056220889091491699e-01 1.880977302789688110e-01 -1.014602370560169220e-02
-6.508092880249023438e-01 -2.399460077285766602e-01 -3.511905074119567871e-01 1.782681941986083984e-01 -4.614994823932647705e-01 -4.568645358085632324e-02 7.555508613586425781e-02 -3.781288266181945801e-01
2.483981996774673462e-01 3.960151225328445435e-02 3.832588717341423035e-02 3.324790596961975098e-01 -3.218279182910919189e-01 -4.277175962924957275e-01 -3.418242037296295166e-01 -6.491221189498901367e-01
-2.852055132389068604e-01 4.753393232822418213e-01 4.802660942077636719e-01 -2.103448361158370972e-01 -2.459328770637512207e-01 4.442348331212997437e-02 1.169689074158668518e-01 -5.845268368721008301e-01
