# Supplementary material for: Where is your field going? A machine learning approach to study the relative motion of the domains of physics
Source: PLoS One. 2020 Jun 18;15(6):e0233997. doi: 10.1371/journal.pone.0233997 (PMC7302634; doi:10.1371/journal.pone.0233997)
Supplement: S19 Data — (ZIP) [file pone.0233997.s019.zip › 18/Pacs4Run_18_VS_500_embeddings2002-2006ED8.txt]

7.279560565948486328e-01 5.784532800316810608e-02 -1.187880039215087891e-01 -3.028835356235504150e-01 -4.709753394126892090e-01 -2.447000592947006226e-01 -1.334669739007949829e-01 2.477409541606903076e-01
4.164746403694152832e-01 1.425826847553253174e-01 2.106315046548843384e-01 -5.883668661117553711e-01 -8.394111692905426025e-02 2.586347423493862152e-02 2.466218173503875732e-01 5.891863107681274414e-01
5.861663222312927246e-01 -1.956628113985061646e-01 8.379830420017242432e-02 -2.941195070743560791e-01 -1.127526164054870605e-01 3.294315189123153687e-03 -1.958101838827133179e-01 6.881358623504638672e-01
2.665289640426635742e-01 -1.494429111480712891e-01 -9.598933905363082886e-02 -4.676858484745025635e-01 -4.906346797943115234e-01 1.360608786344528198e-01 4.126514494419097900e-01 4.991682469844818115e-01
4.087949097156524658e-01 1.000940501689910889e-01 -5.609922111034393311e-02 -1.288820952177047729e-01 -6.144155859947204590e-01 -8.205901831388473511e-02 1.275691688060760498e-01 6.345047950744628906e-01
1.726429327391088009e-04 1.818745769560337067e-02 -4.274188876152038574e-01 -6.692801713943481445e-01 -4.955736696720123291e-01 -1.979939639568328857e-01 2.839507162570953369e-01 -6.019496172666549683e-02
1.742730736732482910e-01 -3.353157043457031250e-01 1.621706038713455200e-02 -4.849620461463928223e-01 -5.768590569496154785e-01 -4.928459823131561279e-01 -1.630745232105255127e-01 1.395860314369201660e-01
-2.103027328848838806e-02 6.085788458585739136e-02 -3.919697701930999756e-01 -7.779871821403503418e-01 -2.465724647045135498e-01 -3.203900456428527832e-01 2.007709890604019165e-01 -1.821892410516738892e-01
6.268906593322753906e-01 -6.174418330192565918e-02 -1.296608299016952515e-01 -4.236158132553100586e-01 1.520907580852508545e-01 1.452581286430358887e-01 2.969960272312164307e-01 5.239230990409851074e-01
6.395091861486434937e-02 -2.004028856754302979e-01 -1.741715073585510254e-01 -5.874943137168884277e-01 -5.150916576385498047e-01 -2.304265499114990234e-01 5.101955533027648926e-01 3.934948146343231201e-02
1.918861567974090576e-01 4.678066372871398926e-01 -1.704854816198348999e-01 -1.889835298061370850e-01 -5.271978378295898438e-01 -3.180755376815795898e-01 2.891885042190551758e-01 4.656361043453216553e-01
4.011658728122711182e-01 -4.113537669181823730e-01 -5.207967385649681091e-02 -3.933635056018829346e-01 -2.278576940298080444e-01 -1.623272746801376343e-01 5.356047153472900391e-01 3.837513625621795654e-01
4.923444390296936035e-01 4.243924021720886230e-01 8.725509047508239746e-02 -4.410516619682312012e-01 -2.475866526365280151e-01 1.017020046710968018e-01 4.932783842086791992e-01 -2.457277327775955200e-01
4.910776615142822266e-01 -8.346726000308990479e-02 -2.948013246059417725e-01 -3.185899555683135986e-01 -3.510473370552062988e-01 2.731069922447204590e-01 3.335577249526977539e-02 6.037669181823730469e-01
1.672427207231521606e-01 -1.834264695644378662e-01 -5.728384256362915039e-01 -6.461224555969238281e-01 -3.191873803734779358e-02 -3.839349448680877686e-01 -1.853606849908828735e-01 9.991513937711715698e-02
7.973226159811019897e-02 2.722223997116088867e-01 -2.304252535104751587e-01 -2.978504002094268799e-01 -6.102533340454101562e-01 -5.248834490776062012e-01 3.600009083747863770e-01 1.465278957039117813e-02
8.604931831359863281e-02 -2.190689444541931152e-01 -8.475727587938308716e-02 -9.195873737335205078e-01 -1.038335710763931274e-01 -2.420397698879241943e-01 5.219376832246780396e-02 1.403239071369171143e-01
1.370282918214797974e-01 2.143167704343795776e-01 -5.610439181327819824e-01 -2.723848223686218262e-01 -2.294912636280059814e-01 -5.436700582504272461e-01 -3.820430338382720947e-01 2.283143252134323120e-01
2.449242919683456421e-01 -2.915829187259078026e-03 -6.789176464080810547e-01 -1.521751135587692261e-01 -5.656284093856811523e-01 -2.770479917526245117e-01 1.675893664360046387e-01 -1.764653772115707397e-01
2.038047611713409424e-01 -3.654582425951957703e-02 -2.214492559432983398e-01 -6.536529660224914551e-01 -9.057898819446563721e-02 -2.437620013952255249e-01 -5.222746729850769043e-01 3.747407793998718262e-01
1.432667821645736694e-01 3.152488470077514648e-01 -1.111179813742637634e-01 -1.854604780673980713e-01 -5.447720885276794434e-01 -6.000720858573913574e-01 3.820986449718475342e-01 1.746065467596054077e-01
6.918821483850479126e-02 3.264361321926116943e-01 -1.977271400392055511e-02 -8.125771284103393555e-01 -2.418808639049530029e-01 2.721341885626316071e-02 -1.411322802305221558e-01 3.857651650905609131e-01
1.470963805913925171e-01 -7.443524152040481567e-02 -3.123392760753631592e-01 -7.747832536697387695e-01 -1.427743285894393921e-01 -5.858314037322998047e-02 -2.079329788684844971e-01 4.559872150421142578e-01
6.049857139587402344e-01 1.891940236091613770e-01 3.280380368232727051e-01 -6.469147801399230957e-01 -1.082503944635391235e-01 1.392110288143157959e-01 1.888466328382492065e-01 -7.300204038619995117e-02
1.794487237930297852e-01 -2.458274215459823608e-01 -4.607207775115966797e-01 -7.326635718345642090e-01 -1.084099486470222473e-01 -2.407201677560806274e-01 -2.190146148204803467e-01 -2.015965133905410767e-01
7.135457396507263184e-01 6.929428875446319580e-02 4.100924730300903320e-01 -1.916043609380722046e-01 -3.485634028911590576e-01 -3.508241772651672363e-01 -1.912681907415390015e-01 2.311901189386844635e-03
4.832891523838043213e-01 1.060246601700782776e-01 3.898752629756927490e-01 -5.886836647987365723e-01 -3.611842393875122070e-01 -1.099667549133300781e-01 3.301509916782379150e-01 -7.136422395706176758e-02
2.756899595260620117e-01 -1.910088956356048584e-02 -4.658773839473724365e-01 -6.461418867111206055e-01 -1.549683511257171631e-01 3.385071158409118652e-01 -2.714944183826446533e-01 2.770877182483673096e-01
4.556251689791679382e-02 2.410406470298767090e-01 -2.169094234704971313e-01 -7.726498842239379883e-01 -1.886670738458633423e-01 -1.046490594744682312e-01 -1.587346047163009644e-01 4.733315706253051758e-01
-4.803833365440368652e-02 1.006715297698974609e-01 -3.636016249656677246e-01 -6.105939149856567383e-01 -2.549222707748413086e-01 -4.489689469337463379e-01 4.646285176277160645e-01 -9.396540932357311249e-03
2.489536404609680176e-01 -3.776641935110092163e-02 5.447240546345710754e-02 -4.491274058818817139e-01 -7.889060676097869873e-02 -4.776307046413421631e-01 4.942062497138977051e-01 5.033075809478759766e-01
8.672422915697097778e-02 -2.355889528989791870e-01 -1.145173832774162292e-01 -8.776617050170898438e-01 -2.706388235092163086e-01 -2.592640817165374756e-01 6.352975964546203613e-03 -1.143191009759902954e-01
3.106691241264343262e-01 -3.579281270503997803e-01 -3.050661981105804443e-01 -6.393913030624389648e-01 -4.038537442684173584e-01 1.953109651803970337e-01 -2.526912987232208252e-01 9.158884733915328979e-02
9.003692120313644409e-02 -2.585632354021072388e-02 1.408473551273345947e-01 -6.298515796661376953e-01 -5.144022703170776367e-01 -4.454082548618316650e-01 -2.863834798336029053e-01 -1.722214072942733765e-01
7.570274174213409424e-02 1.639295518398284912e-01 -5.045968294143676758e-01 -4.578395485877990723e-01 -2.425059974193572998e-01 -4.095461666584014893e-01 -4.161856770515441895e-01 3.215795755386352539e-01
6.195020675659179688e-01 4.169455766677856445e-01 -7.328979671001434326e-02 -2.907891869544982910e-01 4.358304440975189209e-01 -3.745121061801910400e-01 1.135305128991603851e-02 1.486850231885910034e-01
1.001247391104698181e-01 -6.306075304746627808e-02 1.749524176120758057e-01 -6.295753121376037598e-01 -2.329329997301101685e-01 -6.775221824645996094e-01 1.597643084824085236e-02 2.132502794265747070e-01
3.479399383068084717e-01 2.585294842720031738e-01 4.422893524169921875e-01 -6.778797507286071777e-01 -2.704695165157318115e-01 -2.368116825819015503e-01 1.648767441511154175e-01 2.327189035713672638e-02
7.108827829360961914e-01 3.190107047557830811e-01 1.527539193630218506e-01 -3.515096306800842285e-01 -3.341937661170959473e-01 2.372563779354095459e-01 7.829235494136810303e-02 -2.681031823158264160e-01
4.881364107131958008e-02 4.031613096594810486e-02 -9.255199879407882690e-02 -8.735284805297851562e-01 -2.712925672531127930e-01 -2.674569785594940186e-01 -7.014733552932739258e-02 2.726181149482727051e-01
-6.260491907596588135e-02 1.453018486499786377e-01 -4.965376257896423340e-01 -6.637936234474182129e-01 -5.061927437782287598e-01 -1.731941252946853638e-01 -3.674425557255744934e-02 1.479677669703960419e-02
6.731059402227401733e-02 -1.560889035463333130e-01 -2.195221185684204102e-01 -8.717729449272155762e-01 -2.523941993713378906e-01 -2.687207162380218506e-01 -1.487777531147003174e-01 -6.985065340995788574e-02
7.060590982437133789e-01 9.364560991525650024e-02 -5.743501335382461548e-02 -1.889547854661941528e-01 2.731118202209472656e-01 -5.237371921539306641e-01 3.205506801605224609e-01 4.544055461883544922e-02
3.227585554122924805e-01 3.817924261093139648e-01 -3.394378125667572021e-01 -5.318868160247802734e-02 -5.739624500274658203e-01 -3.563957288861274719e-02 3.975957632064819336e-01 3.784559667110443115e-01
3.300806581974029541e-01 -3.892444372177124023e-01 -3.202771842479705811e-01 -4.198528826236724854e-01 -5.744208693504333496e-01 -2.156197130680084229e-01 -2.825847864151000977e-01 6.615380942821502686e-02
2.607266306877136230e-01 -3.243526518344879150e-01 -6.795433759689331055e-01 -3.189651668071746826e-01 -2.826764881610870361e-01 -3.750753998756408691e-01 -1.525851637125015259e-01 1.393887549638748169e-01
2.823219299316406250e-01 4.618296623229980469e-01 -8.747156709432601929e-02 -1.120499521493911743e-01 -5.753043889999389648e-01 -3.309895694255828857e-01 3.089614212512969971e-01 3.883489370346069336e-01
6.201026588678359985e-02 1.521808803081512451e-01 -1.881304532289505005e-01 -7.967031002044677734e-01 -2.469548583030700684e-01 -1.103493943810462952e-01 -2.155247777700424194e-01 4.280793964862823486e-01
9.984233975410461426e-02 4.478553775697946548e-03 -6.595901846885681152e-01 -4.363726675510406494e-01 -4.090491533279418945e-01 -3.715601861476898193e-01 -1.696154922246932983e-01 -1.743090152740478516e-01
3.783944845199584961e-01 3.788065314292907715e-01 1.675371974706649780e-01 -7.583475708961486816e-01 2.742096967995166779e-02 -2.663444541394710541e-02 2.535147368907928467e-01 -2.107900083065032959e-01
2.199324965476989746e-01 -3.968261480331420898e-01 -4.814741909503936768e-01 -5.207719802856445312e-01 -4.684263467788696289e-01 -1.589094400405883789e-01 -1.812725961208343506e-01 1.166307926177978516e-01
4.649268686771392822e-01 -1.390004754066467285e-01 -9.414713829755783081e-02 -4.067320525646209717e-01 -5.357645153999328613e-01 3.775948286056518555e-01 -1.954848021268844604e-01 3.498451411724090576e-01
5.040902495384216309e-01 -1.986099332571029663e-01 -4.101061224937438965e-01 -5.731862187385559082e-01 3.497498631477355957e-01 -1.598558127880096436e-01 1.503024399280548096e-01 1.981111019849777222e-01
8.854965120553970337e-02 -9.888733178377151489e-02 9.983254224061965942e-02 -6.607747673988342285e-01 -4.634481072425842285e-01 -4.415509402751922607e-01 -2.470864355564117432e-01 -2.549263834953308105e-01
-2.368688397109508514e-02 1.327653974294662476e-01 -2.690986096858978271e-01 -8.232097625732421875e-01 -3.680690526962280273e-01 1.982952095568180084e-02 4.700421169400215149e-02 3.060174584388732910e-01
1.159566268324851990e-01 2.250044979155063629e-02 -6.312189698219299316e-01 -6.566589474678039551e-01 1.302422955632209778e-02 -5.862128362059593201e-02 -1.195763796567916870e-01 3.721622824668884277e-01
2.265047729015350342e-01 3.934675753116607666e-01 -1.929567605257034302e-01 -1.888882964849472046e-01 -5.452303886413574219e-01 -3.382062017917633057e-01 4.529482126235961914e-01 3.227168023586273193e-01
1.142578199505805969e-01 -1.216118186712265015e-01 -3.280002474784851074e-01 -7.052408456802368164e-01 6.360723078250885010e-02 -4.964343011379241943e-01 -3.242102265357971191e-01 1.077117025852203369e-01
3.565062284469604492e-01 1.377717554569244385e-01 -2.650051116943359375e-01 -3.127695918083190918e-01 -4.299787580966949463e-01 -3.749142885208129883e-01 4.992979764938354492e-01 3.333599865436553955e-01
1.478274315595626831e-01 1.018525063991546631e-01 -8.639616370201110840e-01 -3.844568133354187012e-01 -5.949490144848823547e-02 -1.584137976169586182e-01 -1.359443813562393188e-01 1.625450253486633301e-01
4.047474563121795654e-01 -1.380031257867813110e-01 -3.242155909538269043e-01 -3.308239579200744629e-01 -6.092877388000488281e-01 3.471134901046752930e-01 -2.578707635402679443e-01 2.106130272150039673e-01
1.774055957794189453e-01 2.618013918399810791e-01 -5.939090847969055176e-01 -3.154506087303161621e-01 7.322083413600921631e-02 -4.828657507896423340e-01 -3.756033480167388916e-01 2.610590755939483643e-01
6.978098303079605103e-02 -5.543225631117820740e-02 -3.334981203079223633e-02 -8.994055390357971191e-01 -1.409302502870559692e-01 -1.733411848545074463e-01 7.212003320455551147e-02 3.562382757663726807e-01
5.391183495521545410e-01 -7.969582080841064453e-02 3.139450848102569580e-01 -5.125429630279541016e-01 -4.990560114383697510e-01 -9.616540046408772469e-05 1.746717095375061035e-01 -2.493410557508468628e-01
1.419447511434555054e-01 -1.668672561645507812e-01 -4.722709655761718750e-01 -8.022620677947998047e-01 -2.184817008674144745e-02 -2.171767652034759521e-01 8.107870072126388550e-02 -1.764252036809921265e-01
3.486922979354858398e-01 3.407166600227355957e-01 -6.200978159904479980e-01 -3.243571519851684570e-02 -5.690868496894836426e-01 -1.218771785497665405e-01 -2.524111978709697723e-02 -1.933949291706085205e-01
7.435550093650817871e-01 -2.419675737619400024e-01 2.812794744968414307e-01 -3.824519515037536621e-01 -3.166689574718475342e-01 -1.067256927490234375e-01 9.963505715131759644e-02 -2.039445936679840088e-01
5.307191610336303711e-01 -6.026397645473480225e-02 -4.066629409790039062e-01 -3.328638374805450439e-01 3.874927759170532227e-01 -2.274132817983627319e-01 1.359144896268844604e-01 4.671103954315185547e-01
2.857766449451446533e-01 -8.929494023323059082e-02 -6.646066308021545410e-01 -1.953411251306533813e-01 -4.923784732818603516e-01 -4.132885932922363281e-01 -2.718682214617729187e-02 -1.285101175308227539e-01
9.999347478151321411e-02 1.528277546167373657e-01 -6.279147863388061523e-01 -3.088248670101165771e-01 -2.704359591007232666e-01 -5.100364089012145996e-01 -3.320264518260955811e-01 1.829771399497985840e-01
9.392361342906951904e-02 -2.110558003187179565e-01 -3.508398532867431641e-01 -8.565794825553894043e-01 -2.203374952077865601e-01 -8.077623695135116577e-02 8.062846027314662933e-03 1.862211823463439941e-01
1.275447160005569458e-01 -2.294770441949367523e-02 2.026712000370025635e-01 -5.390557050704956055e-01 -3.435490131378173828e-01 -5.160923004150390625e-01 -7.250435650348663330e-02 5.117763280868530273e-01
6.745014190673828125e-01 -5.724367126822471619e-02 3.902752101421356201e-01 -1.559113711118698120e-01 -4.708239436149597168e-01 -3.540994822978973389e-01 1.290158629417419434e-01 3.796184808015823364e-02
4.675793647766113281e-02 2.648092806339263916e-01 -1.117347851395606995e-01 -4.006296694278717041e-01 -4.111244380474090576e-01 -4.143925607204437256e-01 5.904411673545837402e-01 2.556082010269165039e-01
4.558364152908325195e-01 4.456447362899780273e-01 2.351136319339275360e-02 -3.469961285591125488e-01 1.139931306242942810e-01 -6.057821512222290039e-01 2.685090899467468262e-01 -1.434964835643768311e-01
4.894072934985160828e-02 1.546659916639328003e-01 -1.399820595979690552e-01 -8.757695555686950684e-01 -1.950941383838653564e-01 -1.341100037097930908e-01 -2.151416093111038208e-01 2.911750674247741699e-01
6.437129974365234375e-01 3.936959207057952881e-01 1.915539354085922241e-01 -5.263951420783996582e-01 -1.200015395879745483e-01 2.281883656978607178e-01 1.471960544586181641e-02 -2.239764034748077393e-01
4.833545684814453125e-01 5.716096162796020508e-01 2.165294289588928223e-01 -6.085075736045837402e-01 2.879199013113975525e-02 3.462914749979972839e-02 -1.428601890802383423e-01 -5.212649237364530563e-03
8.528378009796142578e-01 1.737997382879257202e-01 1.368380039930343628e-01 -3.500843048095703125e-01 -7.261249702423810959e-03 7.459004223346710205e-02 -9.927980601787567139e-03 -3.089702725410461426e-01
2.251314669847488403e-01 -3.536539077758789062e-01 -5.053772926330566406e-01 -6.514621973037719727e-01 -2.324106395244598389e-01 -1.600644439458847046e-01 -2.334763258695602417e-01 1.014337986707687378e-01
-7.430776208639144897e-02 9.807270020246505737e-02 -3.610902130603790283e-01 -7.793585062026977539e-01 -4.828492999076843262e-01 -1.116556301712989807e-01 -3.173910826444625854e-02 -2.136407420039176941e-02
2.613310515880584717e-01 -2.867047190666198730e-01 -3.828520774841308594e-01 -6.238019466400146484e-01 -3.722708821296691895e-01 1.446000784635543823e-01 -1.524869054555892944e-01 3.620150685310363770e-01
2.545618116855621338e-01 -1.076760515570640564e-02 -7.198675870895385742e-01 -2.844315767288208008e-01 -4.325889348983764648e-01 -2.829459905624389648e-01 -1.841470301151275635e-01 1.867350041866302490e-01
4.065697193145751953e-01 3.950574994087219238e-01 6.984809041023254395e-02 -7.292391657829284668e-01 -1.201517414301633835e-02 9.478838741779327393e-02 1.714719533920288086e-01 -3.216061592102050781e-01
3.511435985565185547e-01 -2.504922747611999512e-01 -5.643411874771118164e-01 -7.282070815563201904e-02 -4.027314782142639160e-01 -5.454108715057373047e-01 -1.718933135271072388e-01 -3.090087138116359711e-02
3.383500277996063232e-01 2.802728712558746338e-01 -3.635936081409454346e-01 -8.695145696401596069e-02 -6.283816099166870117e-01 -1.965233683586120605e-01 -3.681738078594207764e-01 -3.133186399936676025e-01
5.919511318206787109e-01 1.838307678699493408e-01 2.068713307380676270e-01 -4.887731969356536865e-01 -2.375111281871795654e-01 -4.460885748267173767e-02 -1.234742030501365662e-01 -5.103507041931152344e-01
-7.931783050298690796e-02 1.975585073232650757e-01 -5.183729529380798340e-01 -6.377118229866027832e-01 -3.470582365989685059e-01 -2.661856412887573242e-01 2.929222285747528076e-01 4.674285650253295898e-02
2.593949139118194580e-01 -2.816388309001922607e-01 -5.314081907272338867e-01 -5.546908378601074219e-01 -3.228698968887329102e-01 1.106884330511093140e-01 -2.336757928133010864e-01 3.036705255508422852e-01
3.857419490814208984e-01 1.645274907350540161e-01 2.717381715774536133e-01 -8.432134985923767090e-01 -1.264415681362152100e-01 -1.301148086786270142e-01 7.967066764831542969e-02 4.292451310902833939e-03
1.458489447832107544e-01 8.036759495735168457e-01 -3.503016233444213867e-01 -2.496041357517242432e-01 -3.553376197814941406e-01 -6.705829501152038574e-02 -1.305134296417236328e-01 -4.926540423184633255e-03
6.396560072898864746e-01 -1.259901821613311768e-01 1.841063648462295532e-01 -1.412369608879089355e-01 -6.522529125213623047e-01 -5.009045824408531189e-02 2.842203080654144287e-01 -1.113534495234489441e-01
3.392892777919769287e-01 -3.742732405662536621e-01 -3.258054852485656738e-01 -6.388099789619445801e-01 -2.026398479938507080e-01 9.948218613862991333e-02 -1.793021857738494873e-01 3.840135037899017334e-01
-5.184625089168548584e-02 1.386308372020721436e-01 -5.594683289527893066e-01 -6.959375739097595215e-01 -3.946681320667266846e-01 1.838048174977302551e-02 1.073945537209510803e-01 1.145652085542678833e-01
2.510626316070556641e-01 3.038442730903625488e-01 -6.543514132499694824e-01 -1.152124032378196716e-01 -3.587663471698760986e-01 -3.555969595909118652e-01 1.354688107967376709e-01 -3.601141870021820068e-01
3.223838210105895996e-01 3.589193224906921387e-01 -2.808229029178619385e-01 -6.641901284456253052e-02 -5.241943597793579102e-01 -3.746981620788574219e-01 4.741438329219818115e-01 2.097186446189880371e-01
4.115256667137145996e-02 1.283025145530700684e-01 -2.276128530502319336e-01 -8.413183093070983887e-01 -3.510204851627349854e-01 -3.746012970805168152e-02 -1.828512996435165405e-01 2.533130943775177002e-01
2.869371091946959496e-03 2.043866813182830811e-01 -1.241276636719703674e-01 -7.774873375892639160e-01 -3.599270582199096680e-01 -1.686037182807922363e-01 -2.274899482727050781e-01 3.586046993732452393e-01
-1.231754291802644730e-02 -1.728298328816890717e-02 -4.321866929531097412e-01 -7.207807302474975586e-01 -3.133318126201629639e-01 -3.472689986228942871e-01 1.263458877801895142e-01 -2.418752908706665039e-01
7.743456363677978516e-01 2.991125583648681641e-01 -4.388608336448669434e-01 8.609528094530105591e-02 -1.055445000529289246e-01 2.197534590959548950e-01 2.186553627252578735e-01 6.056225672364234924e-02
2.093316018581390381e-01 3.436271548271179199e-01 -2.934371121227741241e-02 -3.174322843551635742e-01 -5.014188289642333984e-01 -2.296491116285324097e-01 1.859006434679031372e-01 6.306805610656738281e-01
3.082677423954010010e-01 -1.872870326042175293e-01 -4.253998994827270508e-01 -5.717990994453430176e-01 -3.187469244003295898e-01 1.794795989990234375e-01 -4.422865509986877441e-01 1.804038137197494507e-01
2.751334607601165771e-01 8.416506648063659668e-02 -8.200581669807434082e-01 -3.664606809616088867e-01 1.618255823850631714e-01 -1.672071521170437336e-04 1.531606316566467285e-01 2.465426921844482422e-01
4.686594307422637939e-01 5.733443498611450195e-01 1.778439991176128387e-02 -5.502792596817016602e-01 1.119186356663703918e-01 -1.273662000894546509e-01 6.232459098100662231e-02 -3.404096066951751709e-01
1.298652403056621552e-02 8.575331419706344604e-02 -3.513541817665100098e-01 -8.296203017234802246e-01 -3.381985723972320557e-01 -7.750936597585678101e-02 -2.342771887779235840e-01 7.407017052173614502e-02
6.213152408599853516e-01 4.463629722595214844e-01 -5.494362488389015198e-02 -5.118899047374725342e-02 1.521300077438354492e-01 -5.372986197471618652e-01 2.882598936557769775e-01 1.190011203289031982e-01
5.204431414604187012e-01 3.921427428722381592e-01 2.040432207286357880e-02 -5.967807769775390625e-01 1.213005855679512024e-01 -3.450363874435424805e-02 2.863467037677764893e-01 -3.477077782154083252e-01
5.314623713493347168e-01 5.988724827766418457e-01 2.175418287515640259e-01 -3.783109486103057861e-01 -2.194471508264541626e-01 -1.046852841973304749e-01 1.269412506371736526e-02 -3.304219245910644531e-01
5.069098472595214844e-01 -4.881638661026954651e-02 -1.204613223671913147e-01 -3.506134450435638428e-01 -5.839313864707946777e-01 3.590241968631744385e-01 -3.302240967750549316e-01 1.558738052845001221e-01
1.345436573028564453e-01 1.782295852899551392e-01 -7.573896646499633789e-01 -4.228158891201019287e-01 -2.242821007966995239e-01 -4.348304122686386108e-02 -2.658197581768035889e-01 2.736172676086425781e-01
2.530288696289062500e-01 -1.876909583806991577e-01 -6.212220191955566406e-01 -3.133729696273803711e-01 -2.642309665679931641e-01 -4.745492041110992432e-01 -7.280121743679046631e-02 -3.410485088825225830e-01
1.927120536565780640e-01 -3.271934390068054199e-01 -1.920035332441329956e-01 -8.121170401573181152e-01 -1.284253895282745361e-01 -2.716005742549896240e-01 -2.550810277462005615e-01 6.388089805841445923e-02
4.178629517555236816e-01 1.221834719181060791e-01 -2.998548746109008789e-01 1.433514952659606934e-01 -7.338169813156127930e-01 -3.723135590553283691e-01 8.417352288961410522e-02 1.257346868515014648e-01
5.741132795810699463e-02 -2.129894644021987915e-01 -2.914443612098693848e-01 -6.753729581832885742e-01 -4.075676500797271729e-01 -3.016700148582458496e-01 3.443439900875091553e-01 1.859632730484008789e-01
1.794156581163406372e-01 -9.851080365478992462e-03 -4.506471753120422363e-01 -4.286680519580841064e-01 -5.930270552635192871e-01 -1.706214621663093567e-02 -3.580647408962249756e-01 -3.173187971115112305e-01
4.912679791450500488e-01 -1.920068264007568359e-02 -5.010238289833068848e-01 -3.637301027774810791e-01 1.757284551858901978e-01 1.794109493494033813e-01 1.774868220090866089e-01 5.295209884643554688e-01
6.162767410278320312e-01 2.047305256128311157e-01 -4.357446134090423584e-01 2.365402430295944214e-01 -3.478754460811614990e-01 -2.755481898784637451e-01 -1.238572373986244202e-01 3.466686010360717773e-01
2.166628651320934296e-02 5.337180569767951965e-03 -5.021914839744567871e-01 -5.028622150421142578e-01 -4.894258081912994385e-01 -4.087108075618743896e-01 6.956176459789276123e-02 -2.881222963333129883e-01
4.147221148014068604e-01 4.834346473217010498e-01 2.314352095127105713e-01 -3.664762675762176514e-01 -1.762080490589141846e-01 -5.048187375068664551e-01 2.815532684326171875e-01 -2.031401246786117554e-01
3.711171820759773254e-02 1.406791508197784424e-01 1.385353654623031616e-01 -5.966919064521789551e-01 -3.982779979705810547e-01 -5.772141814231872559e-01 -1.541392952203750610e-01 2.967123985290527344e-01
5.473090410232543945e-01 8.570827543735504150e-02 -2.299157232046127319e-01 -3.150722086429595947e-01 4.234940707683563232e-01 -5.965701937675476074e-01 -6.772554665803909302e-02 -3.384413570165634155e-02
-2.230662852525711060e-02 -4.962576180696487427e-02 -2.434702962636947632e-01 -8.824046850204467773e-01 -1.750666946172714233e-01 -3.305279612541198730e-01 1.333139836788177490e-01 -3.813073039054870605e-02
1.386913806200027466e-01 1.310489624738693237e-01 -6.709955930709838867e-01 -3.717722892761230469e-01 -2.410748451948165894e-01 -2.763476669788360596e-01 -3.167463243007659912e-01 3.746033310890197754e-01
6.195399761199951172e-01 4.543421268463134766e-01 1.190302893519401550e-01 -5.611719489097595215e-01 1.200201958417892456e-01 5.364279448986053467e-02 1.532343775033950806e-01 -1.997450143098831177e-01
7.414670288562774658e-02 1.720045953989028931e-01 -5.830742120742797852e-01 -2.996384501457214355e-01 -3.857794702053070068e-01 -4.720016717910766602e-01 -2.898589968681335449e-01 2.820077538490295410e-01
5.386105775833129883e-01 4.075591266155242920e-01 -1.568254455924034119e-02 -5.079770684242248535e-01 2.352947592735290527e-01 -9.765341877937316895e-02 4.506007432937622070e-01 -1.325390785932540894e-01
5.106019377708435059e-01 1.851506084203720093e-01 -3.280670642852783203e-01 2.199063748121261597e-01 -5.054639577865600586e-01 -2.635888159275054932e-01 -1.401424258947372437e-01 4.521120488643646240e-01
8.554095029830932617e-01 -1.309295147657394409e-01 -9.725986979901790619e-03 -1.595100164413452148e-01 -2.390562146902084351e-01 5.140041932463645935e-02 -4.342830553650856018e-02 -4.048678576946258545e-01
2.395222038030624390e-01 6.795737147331237793e-01 -1.757614463567733765e-01 -1.538502424955368042e-01 -5.813794732093811035e-01 5.358948931097984314e-02 1.064591333270072937e-01 2.721014618873596191e-01
2.326254993677139282e-01 -1.084261201322078705e-02 -3.348319232463836670e-01 -4.006415605545043945e-01 -6.663833260536193848e-01 -5.319428443908691406e-02 -3.126138150691986084e-01 -3.584940433502197266e-01
3.975596725940704346e-01 -1.985931694507598877e-01 -3.764905035495758057e-02 -1.389420181512832642e-01 -1.082080602645874023e-01 -6.574558615684509277e-01 2.421298623085021973e-01 5.283942818641662598e-01
4.688486754894256592e-01 1.086114868521690369e-01 -3.585548698902130127e-01 -2.068774104118347168e-01 -3.455763161182403564e-01 4.146034717559814453e-01 -1.683705449104309082e-01 5.266469120979309082e-01
3.563149571418762207e-01 -3.516702055931091309e-01 -5.732518434524536133e-01 -2.854131758213043213e-01 -3.515908718109130859e-01 -2.957806289196014404e-01 -8.472263067960739136e-02 -3.478638231754302979e-01
9.091154485940933228e-02 7.010897994041442871e-02 -4.045104682445526123e-01 -7.630766630172729492e-01 -1.520971804857254028e-01 -8.539577573537826538e-02 -3.617256283760070801e-01 2.821945548057556152e-01
7.768133282661437988e-01 -2.874861955642700195e-01 1.126343607902526855e-01 -1.493422873318195343e-02 -4.145979881286621094e-01 -2.359676510095596313e-01 2.704434096813201904e-01 -1.706270128488540649e-02
6.895547509193420410e-01 2.288625836372375488e-01 -2.273724079132080078e-01 2.743341922760009766e-01 -3.470847904682159424e-01 -3.736314773559570312e-01 8.305484801530838013e-02 2.796649336814880371e-01
4.582923352718353271e-01 2.485070526599884033e-01 -1.317271869629621506e-02 -5.093915462493896484e-01 3.188856840133666992e-01 -4.878253936767578125e-01 3.541777133941650391e-01 -5.878525972366333008e-02
2.664636969566345215e-01 6.984673738479614258e-01 -4.491100907325744629e-01 -8.883495628833770752e-02 -4.355992674827575684e-01 -8.088920265436172485e-02 -1.688654124736785889e-01 8.211811631917953491e-02
8.113906383514404297e-01 -3.240584954619407654e-02 1.698621213436126709e-01 -2.301454842090606689e-01 -2.700139582157135010e-01 -1.434576325118541718e-02 -1.411409229040145874e-01 -4.071129262447357178e-01
3.731256723403930664e-01 2.860936224460601807e-01 -5.241004228591918945e-01 8.684428036212921143e-02 -6.387771964073181152e-01 -1.386737823486328125e-01 -2.457175105810165405e-01 -9.518697857856750488e-02
8.422013372182846069e-02 -1.256743073463439941e-01 -7.960174232721328735e-03 -5.592699646949768066e-01 -4.708049893379211426e-01 -6.412184238433837891e-01 -1.769216656684875488e-01 1.212718710303306580e-02
1.547829210758209229e-01 1.725472658872604370e-01 -5.712071657180786133e-01 -3.128749132156372070e-01 6.875672377645969391e-03 -5.257950425148010254e-01 -4.174233078956604004e-01 2.671170234680175781e-01
2.153937965631484985e-01 3.952525854110717773e-01 -5.262960195541381836e-01 -1.517329066991806030e-01 -1.623179167509078979e-01 -4.087975621223449707e-01 2.776975631713867188e-01 4.762268066406250000e-01
8.054426908493041992e-01 -6.287976354360580444e-02 1.253689974546432495e-01 9.608796797692775726e-03 -4.388284683227539062e-01 -1.327794939279556274e-01 3.422618210315704346e-01 -6.445496529340744019e-02
5.694943070411682129e-01 3.241909444332122803e-01 -1.574471890926361084e-01 -3.585982918739318848e-01 2.894081175327301025e-01 -4.508895874023437500e-01 2.057288289070129395e-01 -2.963296473026275635e-01
4.705625176429748535e-01 5.745241045951843262e-01 2.282459884881973267e-01 -6.099642515182495117e-01 -2.314767055213451385e-02 5.754064396023750305e-02 -1.027314513921737671e-01 -9.969922155141830444e-02
4.466785788536071777e-01 6.982102990150451660e-01 -5.792175233364105225e-02 -1.288152206689119339e-02 -4.129775464534759521e-01 -4.563518334180116653e-03 9.114964306354522705e-02 3.613586425781250000e-01
7.178448438644409180e-01 1.062976196408271790e-01 -5.266489386558532715e-01 1.345688663423061371e-02 -6.207083538174629211e-02 1.433798223733901978e-01 4.131181240081787109e-01 2.797003090381622314e-02
3.491411507129669189e-01 -7.980112731456756592e-02 -6.589128971099853516e-01 -4.032550156116485596e-01 2.853479981422424316e-01 -2.308819890022277832e-01 -2.195860743522644043e-01 3.033206462860107422e-01
8.276731967926025391e-01 -4.898628592491149902e-02 1.949987560510635376e-01 -1.551669239997863770e-01 -1.346915960311889648e-01 -3.171243369579315186e-01 2.673662304878234863e-01 -2.454826235771179199e-01
9.820344299077987671e-02 3.202881291508674622e-02 -3.115745484828948975e-01 -3.917807340621948242e-01 -7.268695235252380371e-01 -1.024115383625030518e-01 -2.869973480701446533e-01 -3.428767919540405273e-01
1.159818768501281738e-01 -2.481062114238739014e-01 -1.375112235546112061e-01 -8.513920307159423828e-01 -3.330554962158203125e-01 -1.399417817592620850e-01 -2.024396359920501709e-01 9.860209375619888306e-02
4.100157916545867920e-01 5.104537606239318848e-01 -3.716772198677062988e-01 5.439246073365211487e-02 -2.593473196029663086e-01 -1.744332164525985718e-01 3.054902516305446625e-02 5.758473873138427734e-01
3.552128970623016357e-01 2.371527850627899170e-01 -3.525142669677734375e-01 4.516005143523216248e-02 -6.487496495246887207e-01 -1.900053918361663818e-01 2.458704710006713867e-01 4.169487655162811279e-01
6.340625882148742676e-01 -7.817641645669937134e-02 1.295661777257919312e-01 -6.502192616462707520e-01 9.093772619962692261e-02 2.165569365024566650e-01 2.985349297523498535e-01 8.939332515001296997e-02
1.809509992599487305e-01 -2.325370013713836670e-01 -6.014814376831054688e-01 -3.396722376346588135e-01 -2.557665705680847168e-01 -5.221776366233825684e-01 -1.197557598352432251e-01 -2.891345024108886719e-01
2.592021226882934570e-01 6.806085705757141113e-01 -2.226581722497940063e-01 -1.332988590002059937e-01 -4.065295159816741943e-01 -1.843373328447341919e-01 3.193029761314392090e-01 3.178680539131164551e-01
8.872458338737487793e-01 -1.408882588148117065e-01 -1.228304463438689709e-03 -4.173797369003295898e-02 -1.815886646509170532e-01 -1.797171533107757568e-01 2.929357588291168213e-01 -2.002942562103271484e-01
2.505042850971221924e-01 3.317973017692565918e-01 -7.040284276008605957e-01 -1.671711057424545288e-01 -2.892832159996032715e-01 -2.516832947731018066e-01 8.070090413093566895e-02 -3.873166739940643311e-01
2.653657197952270508e-01 -8.686424791812896729e-02 -6.844401955604553223e-01 -2.883863151073455811e-01 -2.853518724441528320e-01 -5.138096213340759277e-01 -1.368403136730194092e-01 7.911562174558639526e-02
1.076044142246246338e-01 -1.642088741064071655e-01 -4.241774678230285645e-01 -8.095862865447998047e-01 -1.900857537984848022e-01 -2.308496534824371338e-01 -1.846611499786376953e-01 5.075819790363311768e-02
2.319604456424713135e-01 5.514189228415489197e-02 3.067702651023864746e-01 -5.150988101959228516e-01 -4.681720137596130371e-01 -1.514464318752288818e-01 -3.766348958015441895e-02 5.832490921020507812e-01
1.170864552259445190e-01 2.237980216741561890e-01 -1.872161924839019775e-01 -7.453607320785522461e-01 -1.089406013488769531e-01 2.087488584220409393e-02 -1.190831959247589111e-01 5.648965239524841309e-01
5.254423618316650391e-01 2.163649052381515503e-01 1.270723193883895874e-01 -2.183698862791061401e-01 -4.427605271339416504e-01 -7.333432137966156006e-02 3.919273316860198975e-01 5.081752538681030273e-01
7.202171683311462402e-01 -1.885412931442260742e-01 -6.078491210937500000e-01 6.550129968672990799e-03 -8.549518138170242310e-02 2.613252699375152588e-01 1.949444785714149475e-02 -1.534871943295001984e-02
4.032425582408905029e-02 1.144683435559272766e-01 1.998856812715530396e-01 -5.573517680168151855e-01 -4.272350072860717773e-01 -6.078169941902160645e-01 -1.263011246919631958e-01 2.583651244640350342e-01
5.625062584877014160e-01 -1.547058578580617905e-03 -4.777795076370239258e-01 -3.599627912044525146e-01 3.443390429019927979e-01 2.917500399053096771e-02 2.866127490997314453e-01 3.523782789707183838e-01
3.441122770309448242e-01 3.237558305263519287e-01 -5.873301625251770020e-01 7.656404376029968262e-02 -2.635106146335601807e-01 -5.578777194023132324e-01 -2.105198353528976440e-01 3.108289651572704315e-02
1.232123672962188721e-01 -2.804238498210906982e-01 -5.303837060928344727e-01 -7.042056918144226074e-01 -2.880488634109497070e-01 -2.939116954803466797e-02 1.879193484783172607e-01 9.909052401781082153e-02
6.264709830284118652e-01 2.172450423240661621e-01 -5.027708411216735840e-01 -2.363669127225875854e-01 -5.069944635033607483e-02 4.825052320957183838e-01 -1.091277599334716797e-01 -6.633314490318298340e-02
-2.609255909919738770e-02 2.042779177427291870e-01 -3.371953964233398438e-01 -7.757920026779174805e-01 -3.783799707889556885e-01 -5.887828022241592407e-02 4.932761564850807190e-02 3.049009740352630615e-01
5.149769783020019531e-01 1.854971051216125488e-01 1.726366728544235229e-01 -4.081558287143707275e-01 7.541898638010025024e-02 -5.478739738464355469e-01 4.450867474079132080e-01 -6.248563993722200394e-03
5.249595642089843750e-01 -1.154594421386718750e-01 3.551711738109588623e-01 -5.205251574516296387e-01 -4.556470811367034912e-01 -8.961046487092971802e-02 1.881628334522247314e-01 -2.508863508701324463e-01
6.686998605728149414e-01 3.955339267849922180e-02 -5.588243007659912109e-01 4.682618379592895508e-02 -1.745083630084991455e-01 7.533141970634460449e-02 4.365100264549255371e-01 -1.006468683481216431e-01
6.340240836143493652e-01 2.974885329604148865e-02 1.016376018524169922e-01 -3.324709236621856689e-01 3.215589225292205811e-01 -5.788433551788330078e-01 -1.858343631029129028e-01 -5.715744942426681519e-02
4.685905575752258301e-01 4.658233821392059326e-01 1.572499275207519531e-01 -5.255815386772155762e-01 -1.541641447693109512e-02 -3.242130875587463379e-01 2.909010052680969238e-01 -2.692449986934661865e-01
6.893313676118850708e-02 7.327500581741333008e-01 -4.458509683609008789e-01 -3.550052940845489502e-01 -3.559188842773437500e-01 7.048931717872619629e-02 -3.061560541391372681e-02 -3.048935905098915100e-02
8.900147676467895508e-01 -9.803356230258941650e-02 1.703412383794784546e-01 -5.979216843843460083e-02 -3.151910901069641113e-01 1.079544052481651306e-01 1.768009960651397705e-01 1.530156433582305908e-01
7.158640027046203613e-01 -2.346149832010269165e-01 2.285031080245971680e-01 -7.738309353590011597e-02 -3.761601746082305908e-01 -3.995520472526550293e-01 2.423260062932968140e-01 -1.201353222131729126e-01
6.718470454216003418e-01 -2.185520976781845093e-01 2.930084764957427979e-01 -4.225316345691680908e-01 -3.829739689826965332e-01 5.091767385601997375e-02 2.949693799018859863e-01 -1.417078077793121338e-02
1.606321036815643311e-01 -2.532672584056854248e-01 -3.579197824001312256e-01 -4.517992734909057617e-01 -5.247104763984680176e-01 -4.895016551017761230e-01 1.122633665800094604e-01 -2.242495566606521606e-01
5.633875131607055664e-01 2.123835831880569458e-01 -2.675722241401672363e-01 2.284791916608810425e-01 -4.351492524147033691e-01 -4.485499560832977295e-01 -2.261952012777328491e-01 2.682794034481048584e-01
1.374149173498153687e-01 2.329497486352920532e-01 -5.569537281990051270e-01 -1.188697293400764465e-01 -4.396637082099914551e-01 -5.822306275367736816e-01 -1.477211415767669678e-01 2.200132608413696289e-01
2.522696256637573242e-01 -2.097506821155548096e-01 -5.188186764717102051e-01 -3.396185934543609619e-01 -5.201006531715393066e-01 -1.667378395795822144e-01 -3.370533585548400879e-01 3.097415566444396973e-01
6.196113824844360352e-01 2.694211006164550781e-01 -2.898561535403132439e-03 -3.157413005828857422e-01 2.716009318828582764e-01 -5.784850716590881348e-01 -5.981808155775070190e-02 -1.783326864242553711e-01
1.379400193691253662e-01 -2.467918246984481812e-01 -1.450667232275009155e-01 -7.944648265838623047e-01 -7.743186503648757935e-02 -4.463420808315277100e-01 -2.502334117889404297e-01 3.719794796779751778e-03
6.256954073905944824e-01 -3.113439679145812988e-01 2.596170604228973389e-01 -4.534953832626342773e-01 -3.826424777507781982e-01 7.097595930099487305e-02 2.939473986625671387e-01 -2.555609866976737976e-02
1.374222934246063232e-01 2.381349205970764160e-01 -5.903265476226806641e-01 -1.608064770698547363e-01 -5.291513800621032715e-01 -5.055257678031921387e-01 1.017315760254859924e-01 -6.446678191423416138e-02
4.612016081809997559e-01 7.735715806484222412e-02 -2.562267184257507324e-01 -3.004087209701538086e-01 -4.370789825916290283e-01 3.558792471885681152e-01 -4.201994836330413818e-01 3.621543049812316895e-01
4.530998766422271729e-01 2.688457071781158447e-01 -1.280989646911621094e-01 -5.628238916397094727e-01 3.774520158767700195e-01 -2.800324261188507080e-01 4.053121805191040039e-01 -6.384397298097610474e-02
7.338503003120422363e-01 3.762308061122894287e-01 -2.386846765875816345e-02 -3.072144091129302979e-01 2.040115892887115479e-01 -1.706247627735137939e-01 3.254958689212799072e-01 -2.197337895631790161e-01
5.416272878646850586e-01 1.860021501779556274e-01 -4.476134777069091797e-01 -3.289068043231964111e-01 -9.434650093317031860e-02 4.605548381805419922e-01 2.019131183624267578e-01 -3.189426958560943604e-01
1.259548515081405640e-01 8.256969600915908813e-02 -5.618162155151367188e-01 -3.754891455173492432e-01 -9.462040662765502930e-02 -5.803372859954833984e-01 -3.905405104160308838e-01 1.497390121221542358e-01
3.755183219909667969e-01 -3.319957256317138672e-01 -6.829827427864074707e-01 -2.361477762460708618e-01 -6.150962412357330322e-02 -3.808904886245727539e-01 -2.538577616214752197e-01 1.150166690349578857e-01
3.961132466793060303e-01 1.368278861045837402e-01 -3.753490000963211060e-02 -2.236455529928207397e-01 -5.805429220199584961e-01 -8.493101596832275391e-02 5.973775982856750488e-01 2.680352628231048584e-01
4.226439595222473145e-01 9.416539967060089111e-02 -4.075441360473632812e-01 -4.031467139720916748e-01 4.013031721115112305e-01 -1.093380600214004517e-01 4.073264896869659424e-01 3.807514011859893799e-01
6.232250332832336426e-01 -4.726816341280937195e-02 -2.461627572774887085e-01 -1.767561137676239014e-01 -3.766284584999084473e-01 3.664863407611846924e-01 -6.917576491832733154e-02 4.863853156566619873e-01
3.030315041542053223e-01 -2.143103033304214478e-01 -5.824882388114929199e-01 -6.553339958190917969e-02 -5.000125169754028320e-01 -4.763863980770111084e-01 -1.961853504180908203e-01 5.666209012269973755e-02
1.200390234589576721e-01 -2.418174892663955688e-01 -2.269963920116424561e-01 -8.357385993003845215e-01 -1.334858089685440063e-01 -2.977390587329864502e-01 -1.231720149517059326e-01 -2.355638891458511353e-01
6.981686353683471680e-01 -3.590505719184875488e-01 -2.923153638839721680e-01 -3.689471185207366943e-01 2.542743086814880371e-01 1.670888215303421021e-01 2.070890218019485474e-01 1.631351262331008911e-01
1.601668447256088257e-01 6.168410778045654297e-01 -6.150244474411010742e-01 -2.166804075241088867e-01 -3.810725212097167969e-01 -5.328988283872604370e-02 -1.209602355957031250e-01 -7.720467448234558105e-02
3.091301620006561279e-01 3.927713036537170410e-01 1.479528993368148804e-01 -3.849043846130371094e-01 -2.905671894550323486e-01 5.336490273475646973e-02 3.452881276607513428e-01 6.112502813339233398e-01
2.894218564033508301e-01 -3.593423068523406982e-01 -4.258669018745422363e-01 -5.842124819755554199e-01 -3.024654090404510498e-01 2.800116129219532013e-02 -3.781474828720092773e-01 1.708113253116607666e-01
7.158856987953186035e-01 -6.343048997223377228e-03 -6.568590402603149414e-01 3.793565928936004639e-02 3.723736479878425598e-02 1.889668703079223633e-01 5.207975953817367554e-02 1.214793547987937927e-01
5.842025279998779297e-01 -3.530681431293487549e-01 -5.529835820198059082e-02 -6.266340613365173340e-01 3.664280474185943604e-01 6.760652642697095871e-03 6.299456208944320679e-02 6.212709005922079086e-03
1.744727045297622681e-01 -7.984191924333572388e-02 -5.182934999465942383e-01 -1.954067796468734741e-01 -4.961579740047454834e-01 -5.957726836204528809e-01 -3.938909992575645447e-02 -2.317400723695755005e-01
4.881112873554229736e-01 5.229443907737731934e-01 2.089654356241226196e-01 -5.322205424308776855e-01 -1.695149540901184082e-01 -4.103927686810493469e-02 -9.607833623886108398e-02 -3.488565981388092041e-01
4.285581111907958984e-01 3.708464801311492920e-01 -5.874091386795043945e-01 1.466764658689498901e-01 -4.936367571353912354e-01 -2.226804345846176147e-01 -1.257586330175399780e-01 -5.629158020019531250e-02
3.102679736912250519e-03 3.364422917366027832e-01 -7.805950194597244263e-02 -6.058945059776306152e-01 -4.621804356575012207e-01 -1.596349030733108521e-01 -3.919741511344909668e-02 5.224605798721313477e-01
2.033885940909385681e-02 1.351140588521957397e-01 5.662337411195039749e-03 -6.481078267097473145e-01 -5.093710422515869141e-01 -3.618254065513610840e-01 -8.740837126970291138e-02 4.040271043777465820e-01
6.726316213607788086e-01 2.461391687393188477e-02 -3.104599416255950928e-01 -3.337200880050659180e-01 -1.905452758073806763e-01 5.283731222152709961e-01 -8.810108900070190430e-02 -1.263290047645568848e-01
5.002989172935485840e-01 -2.125229686498641968e-01 -4.086971282958984375e-01 -3.266635835170745850e-01 2.902228534221649170e-01 -2.563499808311462402e-01 2.910387814044952393e-01 4.428818821907043457e-01
7.179574370384216309e-01 1.524440497159957886e-01 -5.615847110748291016e-01 5.824381858110427856e-02 -9.390318393707275391e-02 2.116229534149169922e-01 2.979693412780761719e-01 -1.185438036918640137e-02
2.118378728628158569e-01 -2.130041457712650299e-02 -8.299121856689453125e-01 -4.373559355735778809e-01 8.965683169662952423e-03 -1.703188121318817139e-01 -1.860761940479278564e-01 1.045149117708206177e-01
4.799921810626983643e-01 4.665172696113586426e-01 5.896654911339282990e-03 -5.322563052177429199e-01 -2.244774997234344482e-02 -3.774750605225563049e-02 4.098315164446830750e-02 -5.148100256919860840e-01
7.594029903411865234e-01 -3.602349460124969482e-01 -3.031943738460540771e-01 -2.947339415550231934e-01 2.741582095623016357e-01 8.901444822549819946e-02 1.046976223587989807e-01 1.438577324151992798e-01
1.458884775638580322e-01 3.593729734420776367e-01 -7.017511129379272461e-01 -2.508799135684967041e-01 -3.090765476226806641e-01 -1.591685414314270020e-01 -3.479129076004028320e-01 2.286177277565002441e-01
5.563080906867980957e-01 4.135769605636596680e-01 -9.809108823537826538e-02 -1.253867745399475098e-01 1.608287692070007324e-01 -6.484469771385192871e-01 1.390924602746963501e-01 -1.686292886734008789e-01
3.804156482219696045e-01 4.963176846504211426e-01 -1.803941093385219574e-02 -6.687986850738525391e-02 -7.007714509963989258e-01 -1.582475565373897552e-02 1.154955700039863586e-01 3.154109418392181396e-01
5.101377964019775391e-01 -4.688666462898254395e-01 -3.146839141845703125e-01 -5.209901928901672363e-01 3.456827998161315918e-01 -8.587063848972320557e-02 1.219209879636764526e-01 8.793002367019653320e-02
6.204715371131896973e-01 -1.151810213923454285e-01 3.935182392597198486e-01 -4.553049802780151367e-01 -4.005361199378967285e-01 -1.657937020063400269e-01 3.563118632882833481e-03 -2.272880077362060547e-01
7.306810021400451660e-01 6.962168961763381958e-02 3.470987379550933838e-01 -5.033814311027526855e-01 -2.156565785408020020e-01 3.545242547988891602e-02 -1.050325110554695129e-01 -1.690894961357116699e-01
1.793869584798812866e-01 -1.108116805553436279e-01 1.560247391462326050e-01 -3.722797930240631104e-01 -4.169172644615173340e-01 -7.704539299011230469e-01 -1.265318244695663452e-01 9.578896313905715942e-02
4.603204131126403809e-01 4.953069090843200684e-01 8.569920063018798828e-02 -5.877133607864379883e-01 -3.544416278600692749e-02 -6.916099786758422852e-02 3.603837490081787109e-01 -2.326132804155349731e-01
8.176875114440917969e-01 2.496205270290374756e-01 7.541537284851074219e-02 -2.733687162399291992e-01 3.511121869087219238e-01 -2.299748212099075317e-01 -9.275007992982864380e-02 -6.235364079475402832e-02
4.572924375534057617e-01 4.604306444525718689e-02 -2.521640956401824951e-01 -5.727226138114929199e-01 4.249685704708099365e-01 3.088137693703174591e-02 4.626719951629638672e-01 3.935177251696586609e-02
7.459096312522888184e-01 -3.174566924571990967e-01 -1.511246711015701294e-01 -3.979743719100952148e-01 3.868417739868164062e-01 -2.227146551012992859e-02 7.281428575515747070e-02 7.857052236795425415e-02
8.559477925300598145e-01 2.909234464168548584e-01 1.782614290714263916e-01 -2.853366434574127197e-01 4.191543161869049072e-02 -4.740528389811515808e-02 1.082892268896102905e-01 -2.319311648607254028e-01
6.331672668457031250e-01 7.889353670179843903e-03 6.402081996202468872e-02 -2.967459857463836670e-01 3.031499981880187988e-01 -6.136462688446044922e-01 -1.958746910095214844e-01 7.183169946074485779e-03
3.947423398494720459e-01 4.383390545845031738e-01 9.757801145315170288e-02 -1.874524354934692383e-01 -2.538838190957903862e-03 -7.113422155380249023e-01 2.420975416898727417e-01 2.067658454179763794e-01
5.418607592582702637e-01 -1.513710469007492065e-01 -5.155531167984008789e-01 -3.555501699447631836e-01 2.741599977016448975e-01 2.549653686583042145e-02 -1.053581312298774719e-01 4.520493447780609131e-01
5.156102776527404785e-01 6.321689486503601074e-02 2.809002697467803955e-01 -3.831516206264495850e-01 -7.298319041728973389e-02 -6.075181365013122559e-01 2.999385595321655273e-01 -2.001781761646270752e-01
6.370280385017395020e-01 3.584609329700469971e-01 -1.100192964076995850e-01 -1.512659937143325806e-01 -5.750822424888610840e-01 -1.194587871432304382e-01 1.136069297790527344e-01 2.698499560356140137e-01
3.741180300712585449e-01 2.580430507659912109e-01 -5.992254614830017090e-01 8.425985276699066162e-02 -2.416995465755462646e-01 -5.640588998794555664e-01 -2.235456556081771851e-01 2.692540921270847321e-02
6.600012779235839844e-01 2.805643081665039062e-01 -2.591622769832611084e-01 2.740105092525482178e-01 -3.302972018718719482e-01 -4.675136804580688477e-01 1.052188426256179810e-01 6.854735314846038818e-02
9.600317478179931641e-01 -1.254101283848285675e-02 9.714651107788085938e-02 -2.696428447961807251e-02 -1.444893777370452881e-01 1.075794622302055359e-01 1.391227990388870239e-01 1.273246109485626221e-01
5.298153162002563477e-01 -4.044113457202911377e-01 -3.249925076961517334e-01 -5.398681163787841797e-01 3.799771368503570557e-01 -8.245723694562911987e-02 8.498670160770416260e-02 -1.627524383366107941e-02
2.191711962223052979e-01 5.629761815071105957e-01 -6.542624831199645996e-01 -3.515135645866394043e-01 -2.773888707160949707e-01 6.093076430261135101e-03 -7.920703291893005371e-02 -1.204169355332851410e-02
6.369792222976684570e-01 5.036818385124206543e-01 -9.906360507011413574e-02 -3.474107682704925537e-01 2.716706693172454834e-01 -5.576566979289054871e-02 3.150955140590667725e-01 -1.839955002069473267e-01
1.698683574795722961e-02 -6.250577419996261597e-02 -3.631028532981872559e-01 -6.297572255134582520e-01 -3.611155450344085693e-01 -1.306672692298889160e-01 5.412806868553161621e-01 1.640227586030960083e-01
9.009644389152526855e-02 2.337395027279853821e-02 2.014990299940109253e-01 -5.025999546051025391e-01 -4.691854417324066162e-01 -6.083695888519287109e-01 6.081022322177886963e-02 3.227710425853729248e-01
2.244993895292282104e-01 6.656168401241302490e-02 -8.408498167991638184e-01 -2.771209180355072021e-01 -2.200646102428436279e-01 -1.281917393207550049e-01 -2.394461780786514282e-01 1.978612989187240601e-01
7.398239374160766602e-01 -6.858994066715240479e-02 -4.957661330699920654e-01 1.065287217497825623e-01 -1.897455304861068726e-01 7.741203904151916504e-02 3.826388418674468994e-01 -4.914448782801628113e-02
1.571542918682098389e-01 4.491129517555236816e-01 -6.200634241104125977e-01 -1.405068933963775635e-01 -5.124064683914184570e-01 -2.161393612623214722e-01 -1.517149955034255981e-01 -1.925754696130752563e-01
-3.428420051932334900e-02 4.597358405590057373e-02 -5.562716722488403320e-01 -6.329143047332763672e-01 -4.674347639083862305e-01 -1.209446135908365250e-02 2.450731098651885986e-01 8.938690274953842163e-02
4.146225154399871826e-01 -2.711142003536224365e-01 -2.974590063095092773e-01 -5.677503943443298340e-01 -2.757707238197326660e-01 3.227557837963104248e-01 -2.628877758979797363e-01 3.072979450225830078e-01
4.217454493045806885e-01 3.689278364181518555e-01 2.191960513591766357e-01 -6.996644735336303711e-01 -2.146231755614280701e-02 -5.010617151856422424e-02 3.509736359119415283e-01 -1.493052393198013306e-01
4.648018777370452881e-01 2.980724871158599854e-01 -3.966953158378601074e-01 1.755019426345825195e-01 -5.939391851425170898e-01 -2.643491029739379883e-01 -2.447085529565811157e-01 -1.562613844871520996e-01
5.302503108978271484e-01 -1.599304974079132080e-01 2.728248536586761475e-01 -5.727452635765075684e-01 -2.843434214591979980e-01 1.813330650329589844e-01 3.416360318660736084e-01 2.456388175487518311e-01
4.401171505451202393e-01 1.363735366612672806e-02 -5.717892646789550781e-01 -3.681564033031463623e-01 4.122079610824584961e-01 -7.453794777393341064e-02 2.592039704322814941e-01 3.177592754364013672e-01
1.415314227342605591e-01 -9.071443229913711548e-02 -5.270483493804931641e-01 -4.781950712203979492e-01 -3.410874605178833008e-01 -4.988685548305511475e-01 -3.012424111366271973e-01 -9.660129994153976440e-02
9.470542073249816895e-01 1.138276830315589905e-01 7.978548109531402588e-02 -1.195742469280958176e-02 -1.754048168659210205e-01 -5.254131183028221130e-02 -1.332161045866087079e-04 -2.238202989101409912e-01
7.535442113876342773e-01 -2.891523838043212891e-01 -1.816480606794357300e-01 -3.365768790245056152e-01 2.166736423969268799e-01 5.795959010720252991e-02 2.098336964845657349e-01 3.285496830940246582e-01
5.784769654273986816e-01 9.271892160177230835e-02 -9.108834713697433472e-02 -1.733721196651458740e-01 -4.046204388141632080e-01 3.599910438060760498e-01 -1.788107305765151978e-01 5.414130091667175293e-01
7.365831136703491211e-01 -6.110826972872018814e-03 -6.026126742362976074e-01 -5.149383097887039185e-02 8.303682506084442139e-02 2.218236029148101807e-01 1.870133578777313232e-01 2.323169447481632233e-02
1.969474852085113525e-01 3.051458001136779785e-01 -5.224685072898864746e-01 -2.626130282878875732e-01 1.152324452996253967e-01 -5.017400383949279785e-01 -2.439216226339340210e-01 4.490430653095245361e-01
7.447009682655334473e-01 -1.991240680217742920e-01 -2.574748992919921875e-01 -3.074479997158050537e-01 -8.422474563121795654e-02 3.160817325115203857e-01 9.429034776985645294e-03 3.712981045246124268e-01
1.211772412061691284e-01 2.213726490736007690e-01 -4.841617345809936523e-01 -2.148236930370330811e-01 -5.098620653152465820e-01 -4.410774409770965576e-01 -4.130877852439880371e-01 1.749231666326522827e-01
4.326928853988647461e-01 3.383545279502868652e-01 1.210806444287300110e-01 -7.005684375762939453e-01 1.232392340898513794e-01 -7.153954356908798218e-02 3.993655741214752197e-01 -1.141831427812576294e-01
8.419209718704223633e-01 -2.315718680620193481e-01 2.119596675038337708e-02 -8.249928057193756104e-02 -2.968384325504302979e-01 -3.490616381168365479e-02 -7.806856930255889893e-02 -3.672356605529785156e-01
2.678363621234893799e-01 2.501154243946075439e-01 -7.259127497673034668e-01 -1.453741937875747681e-01 -3.981547951698303223e-01 -3.829296231269836426e-01 1.100590080022811890e-01 1.864548586308956146e-02
5.320836305618286133e-01 4.727208986878395081e-02 -4.454010426998138428e-01 -4.881317019462585449e-01 3.399127125740051270e-01 6.557618081569671631e-02 2.643841318786144257e-03 3.976808190345764160e-01
2.398832589387893677e-01 8.340896666049957275e-02 -4.088277518749237061e-01 -3.838551044464111328e-01 -3.221569359302520752e-01 -7.672002911567687988e-02 -4.967060387134552002e-01 5.144183635711669922e-01
4.575226604938507080e-01 3.563345074653625488e-01 -4.620425701141357422e-01 1.733041852712631226e-01 -5.350279211997985840e-01 -2.635927796363830566e-01 -2.390978783369064331e-01 -8.530756086111068726e-02
5.021877288818359375e-01 3.994002044200897217e-01 -1.614772155880928040e-02 -3.453449606895446777e-01 2.937400043010711670e-01 -6.004815697669982910e-01 1.387314945459365845e-01 -5.153045058250427246e-02
2.378511130809783936e-01 3.723138570785522461e-01 -2.178215533494949341e-01 -1.509541422128677368e-01 -5.829000473022460938e-01 -1.694172322750091553e-01 3.913128972053527832e-01 4.614924490451812744e-01
2.285077720880508423e-01 4.874758720397949219e-01 -5.607212781906127930e-01 -2.837564349174499512e-01 -3.600527048110961914e-01 9.636762738227844238e-02 -4.139682948589324951e-01 7.022263854742050171e-02
2.502875588834285736e-02 -5.951669532805681229e-03 -5.129904747009277344e-01 -6.118846535682678223e-01 -5.270210504531860352e-01 -1.320297867059707642e-01 3.276811540126800537e-02 -2.559672892093658447e-01
1.247191429138183594e-01 -2.279638200998306274e-01 -6.054862737655639648e-01 -6.296240091323852539e-01 -2.349676042795181274e-01 -1.776768565177917480e-01 2.293285429477691650e-01 -1.733986735343933105e-01
4.475036859512329102e-01 3.450559824705123901e-02 -2.506996095180511475e-01 -3.658078312873840332e-01 -4.838746190071105957e-01 3.469534516334533691e-01 -4.289005398750305176e-01 2.518278658390045166e-01
5.497550368309020996e-01 -1.032499596476554871e-02 8.487017452716827393e-02 -3.193097114562988281e-01 -6.779748797416687012e-01 3.271310627460479736e-01 1.938136294484138489e-02 1.464954167604446411e-01
2.424469776451587677e-02 -1.426966190338134766e-01 -1.536027789115905762e-01 -6.436170935630798340e-01 -3.876518011093139648e-01 -5.835944414138793945e-01 1.746455878019332886e-01 -1.409097909927368164e-01
4.566395580768585205e-01 4.443705976009368896e-01 8.529552817344665527e-02 -7.036076188087463379e-01 1.952892690896987915e-01 7.953080348670482635e-03 1.441754549741744995e-01 -1.807997971773147583e-01
4.865474700927734375e-01 3.623641729354858398e-01 2.088225930929183960e-01 -5.181877613067626953e-01 -3.156449794769287109e-01 -4.031809791922569275e-02 -1.438857167959213257e-01 -4.448348283767700195e-01
3.395489156246185303e-01 -3.617562055587768555e-01 -4.294740855693817139e-01 -2.051213532686233521e-01 -6.601985692977905273e-01 -1.952044963836669922e-01 -1.863933205604553223e-01 -1.364062875509262085e-01
3.487531542778015137e-01 7.435826063156127930e-01 -1.950848996639251709e-01 -7.601094245910644531e-02 -4.656221568584442139e-01 3.599547967314720154e-02 -1.236609742045402527e-01 2.196101099252700806e-01
2.310636937618255615e-01 4.269062876701354980e-01 -4.854786098003387451e-01 -1.872661560773849487e-01 -1.245515644550323486e-01 -4.240462779998779297e-01 -4.226045608520507812e-01 3.459474146366119385e-01
4.574995338916778564e-01 3.543145656585693359e-01 -2.059866935014724731e-01 -5.127634406089782715e-01 3.316300511360168457e-01 -3.221043646335601807e-01 2.662938833236694336e-01 -2.741467356681823730e-01
2.091382592916488647e-01 5.498065948486328125e-01 -2.903554141521453857e-01 -1.669980138540267944e-01 -4.511440694332122803e-01 -1.459442675113677979e-01 4.506663382053375244e-01 3.374142944812774658e-01
1.149273850023746490e-02 4.339116513729095459e-01 -2.708857357501983643e-01 -7.387546896934509277e-01 -2.003785409033298492e-02 -1.600307784974575043e-02 -2.278782874345779419e-01 3.739850819110870361e-01
6.490905284881591797e-01 3.632251620292663574e-01 -2.503348588943481445e-01 2.851485908031463623e-01 -3.339603841304779053e-01 -3.536760807037353516e-01 -2.097370922565460205e-01 1.488816291093826294e-01
5.178952813148498535e-01 5.703225731849670410e-01 1.613737791776657104e-01 -5.368373394012451172e-01 -1.665430516004562378e-01 1.557078659534454346e-01 -3.031792491674423218e-02 -1.984445005655288696e-01
6.466587781906127930e-01 2.306079119443893433e-01 7.637838274240493774e-02 -2.862477004528045654e-01 2.531693875789642334e-01 -5.930582284927368164e-01 -8.771777898073196411e-02 -1.318095177412033081e-01
4.147032499313354492e-01 3.440438807010650635e-01 -4.856928884983062744e-01 1.439224332571029663e-01 -3.044451773166656494e-01 -4.410943388938903809e-01 -4.071471393108367920e-01 4.883062094449996948e-03
4.376677274703979492e-01 1.921529024839401245e-01 2.913582921028137207e-01 -3.374234735965728760e-01 -6.724363565444946289e-01 -3.780075162649154663e-02 2.719231545925140381e-01 2.126931697130203247e-01
6.231162548065185547e-01 -2.759833820164203644e-02 -5.212762951850891113e-02 2.269187122583389282e-01 -2.882767319679260254e-01 -5.625643134117126465e-01 7.511273026466369629e-02 3.892699778079986572e-01
3.746131062507629395e-01 -3.755024969577789307e-01 -6.915238499641418457e-01 -2.117557972669601440e-01 -9.193584322929382324e-02 -3.481294512748718262e-01 -2.400019466876983643e-01 9.148724377155303955e-02
5.185621380805969238e-01 4.214792251586914062e-01 -2.122757136821746826e-01 -4.071457982063293457e-01 3.233463466167449951e-01 -2.756644487380981445e-01 2.820966839790344238e-01 -2.872239053249359131e-01
3.537397682666778564e-01 -3.388478755950927734e-01 -4.757971465587615967e-01 -1.237641349434852600e-01 -2.365183830261230469e-01 -5.078839063644409180e-01 1.500115394592285156e-01 -4.265669882297515869e-01
2.826732695102691650e-01 2.925259768962860107e-01 -7.115428894758224487e-02 -1.253919154405593872e-01 -6.213487386703491211e-01 -3.892503976821899414e-01 4.184096455574035645e-01 3.179333209991455078e-01
6.336032748222351074e-01 3.705388009548187256e-01 -3.937628269195556641e-01 -2.881927490234375000e-01 1.441437900066375732e-01 4.188656806945800781e-01 -1.129831001162528992e-01 -1.189646199345588684e-01
6.939641237258911133e-01 9.041042625904083252e-02 -5.196796655654907227e-01 -1.833569407463073730e-01 -6.270104646682739258e-02 4.348441958427429199e-01 3.501132130622863770e-02 -1.109346449375152588e-01
4.156577587127685547e-01 -1.992445588111877441e-01 -2.303594797849655151e-01 -3.109982311725616455e-01 -1.679429560899734497e-01 -1.144830733537673950e-01 -6.619527935981750488e-01 3.978092074394226074e-01
6.649748086929321289e-01 2.902280986309051514e-01 -3.412607908248901367e-01 -3.095418810844421387e-01 -5.548257753252983093e-02 4.980178773403167725e-01 -9.866391122341156006e-02 -2.159301377832889557e-02
2.420385032892227173e-01 2.178710326552391052e-02 -5.494922399520874023e-01 -2.827210128307342529e-01 2.451325505971908569e-01 -5.344418883323669434e-01 -3.479258716106414795e-01 3.038081824779510498e-01
6.495605111122131348e-01 2.259014695882797241e-01 -4.771240949630737305e-01 -1.074384078383445740e-01 2.221446186304092407e-01 1.611300259828567505e-01 4.412373900413513184e-01 1.335949450731277466e-01
8.899247646331787109e-01 2.748520076274871826e-01 5.206481739878654480e-02 -2.006080560386180878e-02 -1.914989948272705078e-01 -2.097434131428599358e-03 2.088570594787597656e-02 -3.037507236003875732e-01
2.782772481441497803e-01 3.490483164787292480e-01 -7.370153069496154785e-01 -2.634361088275909424e-01 1.621869653463363647e-01 -2.000585198402404785e-01 1.075807120651006699e-02 3.488456308841705322e-01
7.125114202499389648e-01 4.948367178440093994e-02 -5.895105004310607910e-01 -6.586753576993942261e-02 -3.731899335980415344e-02 3.185982108116149902e-01 1.679121702909469604e-01 -8.321994543075561523e-02
4.051493108272552490e-01 6.029004454612731934e-01 8.489065617322921753e-02 -4.597340822219848633e-01 -1.871499866247177124e-01 -1.588905006647109985e-01 -2.377280779182910919e-02 -4.392800331115722656e-01
6.330567002296447754e-01 1.320947557687759399e-01 -1.894469261169433594e-01 2.367941886186599731e-01 -4.016433954238891602e-01 -5.279534459114074707e-01 1.359371989965438843e-01 1.769108325242996216e-01
1.869533658027648926e-01 -7.381980121135711670e-02 -6.701412796974182129e-01 -2.533972263336181641e-01 -6.633069515228271484e-01 -2.526997821405529976e-03 3.155464306473731995e-02 -7.294881343841552734e-02
6.458894014358520508e-01 1.545738577842712402e-01 8.701762557029724121e-02 -3.353470265865325928e-01 3.090665340423583984e-01 -5.648658871650695801e-01 -1.556491702795028687e-01 -9.044549427926540375e-03
3.684316873550415039e-01 -7.357961684465408325e-02 -5.374330878257751465e-01 -5.004972219467163086e-01 2.893874943256378174e-01 -3.360659182071685791e-01 -3.456134200096130371e-01 5.812427774071693420e-02
1.501526236534118652e-01 6.971976161003112793e-01 -5.015645623207092285e-01 -2.968508005142211914e-01 -2.941018342971801758e-02 3.433067351579666138e-02 -2.001864612102508545e-01 3.310045003890991211e-01
6.528549194335937500e-01 4.717303439974784851e-03 1.152566149830818176e-01 -2.826394438743591309e-01 2.694756388664245605e-01 -6.206198930740356445e-01 -1.504466384649276733e-01 -1.298856176435947418e-02
8.223500251770019531e-01 -3.035420179367065430e-01 9.343896061182022095e-02 -4.147729575634002686e-01 1.938812583684921265e-01 3.128937631845474243e-02 8.421410620212554932e-02 7.193117588758468628e-02
8.068603873252868652e-01 3.478015363216400146e-01 1.749893277883529663e-01 -3.495539426803588867e-01 -6.167697906494140625e-02 1.193240210413932800e-01 -1.394872665405273438e-01 -1.941713094711303711e-01
7.117258757352828979e-02 3.777197003364562988e-02 1.226735338568687439e-01 -5.781462788581848145e-01 -5.073224306106567383e-01 -5.196885466575622559e-01 -2.180548906326293945e-01 2.630694806575775146e-01
8.540435433387756348e-01 -2.169044166803359985e-01 -2.271008444949984550e-03 -1.176613643765449524e-01 -2.536213994026184082e-01 -1.025203615427017212e-02 -1.306311488151550293e-01 -3.580772876739501953e-01
3.490102589130401611e-01 5.421900153160095215e-01 -2.625797688961029053e-01 -1.457729786634445190e-01 -5.922960638999938965e-01 2.381215095520019531e-01 -1.013634428381919861e-01 2.761031389236450195e-01
5.392662286758422852e-01 1.103852540254592896e-01 -4.190370440483093262e-01 1.430117785930633545e-01 -2.607572078704833984e-01 -3.438924551010131836e-01 5.315572619438171387e-01 1.793133765459060669e-01
1.662912368774414062e-01 3.679570853710174561e-01 -6.484561562538146973e-01 -1.266754120588302612e-01 -3.769626915454864502e-01 -4.932996332645416260e-01 1.218702122569084167e-01 1.073037367314100266e-02
7.861906290054321289e-01 1.593931913375854492e-01 -3.825938403606414795e-01 2.909673750400543213e-01 -2.834864854812622070e-01 -2.099931687116622925e-01 2.614436671137809753e-02 -1.768800802528858185e-02
4.359679818153381348e-01 -1.834496557712554932e-01 -3.085517585277557373e-01 -4.162251055240631104e-01 -2.764306068420410156e-01 4.118985496461391449e-03 -4.796457290649414062e-01 4.487091600894927979e-01
5.187209248542785645e-01 -1.634089350700378418e-01 3.040188550949096680e-02 -6.830054800957441330e-03 -6.370080709457397461e-01 -1.641516536474227905e-01 -4.690312445163726807e-01 2.248105406761169434e-01
7.948133945465087891e-01 1.048440262675285339e-01 -3.711358010768890381e-01 2.109351605176925659e-01 -1.506761014461517334e-01 6.742420047521591187e-02 3.645698726177215576e-01 -1.219978556036949158e-01
8.538463711738586426e-01 4.453329741954803467e-01 3.886652737855911255e-02 -5.663641169667243958e-02 8.304893970489501953e-02 -1.674078851938247681e-01 -7.580432295799255371e-02 -1.650385260581970215e-01
1.726745516061782837e-01 -2.660668492317199707e-01 -2.106996625661849976e-01 -3.110907077789306641e-01 -7.981000542640686035e-01 -2.628311812877655029e-01 -1.047374829649925232e-01 2.029931545257568359e-01
2.068376243114471436e-01 1.478585749864578247e-01 -4.401626288890838623e-01 -1.555931717157363892e-01 -3.606975376605987549e-01 -6.100139021873474121e-01 2.692285776138305664e-01 -3.777562379837036133e-01
6.026995778083801270e-01 2.660197913646697998e-01 -1.040046382695436478e-02 -7.580852508544921875e-02 1.853710561990737915e-01 -7.110299468040466309e-01 -1.259865611791610718e-01 6.582494080066680908e-02
8.186802864074707031e-01 -2.254222333431243896e-01 9.373690932989120483e-02 -3.386835157871246338e-01 1.400531083345413208e-01 1.665615141391754150e-01 -3.713739861268550158e-04 3.287804722785949707e-01
6.902247667312622070e-01 3.690378665924072266e-01 -1.841109246015548706e-01 2.184982746839523315e-01 -2.799701690673828125e-01 -9.447830170392990112e-02 -1.298088431358337402e-01 4.490019381046295166e-01
7.444663643836975098e-01 -1.434861272573471069e-01 6.601372361183166504e-02 -2.417231202125549316e-01 -3.564157187938690186e-01 2.382428348064422607e-01 -1.064580529928207397e-01 4.089846909046173096e-01
5.248866677284240723e-01 -1.776510030031204224e-01 -1.911621391773223877e-01 -3.707041740417480469e-01 -3.793086111545562744e-01 3.287332653999328613e-01 -3.403832018375396729e-01 3.888036608695983887e-01
1.373835802078247070e-01 1.384123265743255615e-01 -7.997958660125732422e-01 -3.548740446567535400e-01 -2.010224461555480957e-01 -1.922245174646377563e-01 -4.908465221524238586e-02 3.414517641067504883e-01
5.468514561653137207e-01 1.814614534378051758e-01 1.729831993579864502e-01 -2.079839259386062622e-01 1.436038166284561157e-01 -7.375453710556030273e-01 -1.233132481575012207e-01 1.226520314812660217e-01
4.648632407188415527e-01 -1.119434088468551636e-01 -5.619279146194458008e-01 -3.787337541580200195e-01 3.564307093620300293e-01 -4.431255161762237549e-03 -1.254883408546447754e-01 4.115322828292846680e-01
1.332516968250274658e-01 6.177741568535566330e-03 -3.963693976402282715e-01 -4.264970123767852783e-01 -6.993069052696228027e-01 3.719037771224975586e-02 -3.898492753505706787e-01 2.831151150166988373e-02
6.292991638183593750e-01 -6.222689151763916016e-02 -2.834363877773284912e-01 -3.854841589927673340e-01 2.457643449306488037e-01 1.966040581464767456e-01 -2.046200037002563477e-01 4.798472821712493896e-01
6.513122320175170898e-01 2.561540305614471436e-01 -5.732802152633666992e-01 7.737281918525695801e-02 -1.510743647813796997e-01 1.998460590839385986e-01 2.824853956699371338e-01 1.816064566373825073e-01
1.991636604070663452e-01 8.108425140380859375e-02 -6.010710597038269043e-01 -3.212151825428009033e-01 -1.089136395603418350e-02 -5.035668015480041504e-01 -4.171419441699981689e-01 2.481695413589477539e-01
6.828627586364746094e-01 2.755109369754791260e-01 -1.511674672365188599e-01 -1.265410929918289185e-01 2.508408725261688232e-01 -5.195435285568237305e-01 1.802992075681686401e-01 -2.314594686031341553e-01
5.237596631050109863e-01 3.757821321487426758e-01 -4.879778325557708740e-01 1.630110442638397217e-01 -4.995739161968231201e-01 -2.483475357294082642e-01 -5.420882254838943481e-02 -7.469577342271804810e-02
4.515237808227539062e-01 4.249750971794128418e-01 2.385757490992546082e-02 -5.756708234548568726e-02 -6.663233041763305664e-01 3.736816346645355225e-02 2.589613497257232666e-01 3.149526119232177734e-01
3.215759396553039551e-01 -3.836354315280914307e-01 -3.987752795219421387e-01 -2.062190175056457520e-01 -1.687171012163162231e-01 -6.448954343795776367e-01 3.063482046127319336e-01 9.828504174947738647e-02
2.312032431364059448e-01 1.877692043781280518e-01 -1.288158148527145386e-01 -5.606238842010498047e-01 -3.500548601150512695e-01 1.838604174554347992e-02 -5.047820135951042175e-02 6.745153069496154785e-01
4.888801872730255127e-01 -1.933317482471466064e-01 -4.585011005401611328e-01 -3.662173151969909668e-01 7.601968199014663696e-02 1.133442074060440063e-01 -2.251509428024291992e-01 5.567422509193420410e-01
2.551755607128143311e-01 6.193201243877410889e-02 -4.905702173709869385e-02 -2.000884711742401123e-01 -7.675300836563110352e-01 -3.997177481651306152e-01 1.031983643770217896e-01 3.592788875102996826e-01
3.651386499404907227e-01 -1.758142858743667603e-01 8.001557737588882446e-02 -1.866353154182434082e-01 -2.178530544042587280e-01 -6.576839089393615723e-01 2.562375664710998535e-01 4.988607168197631836e-01
2.642922103404998779e-01 2.808557450771331787e-02 -3.804245591163635254e-01 -4.443902671337127686e-01 -6.203149557113647461e-01 -2.514543533325195312e-01 1.757979542016983032e-01 3.289840221405029297e-01
4.628783166408538818e-01 -1.597547084093093872e-01 -8.110392838716506958e-02 3.084675408899784088e-02 -6.359050869941711426e-01 -2.411625236272811890e-01 -4.680766165256500244e-01 2.665749788284301758e-01
1.900906115770339966e-01 4.018346667289733887e-01 1.122195720672607422e-01 -3.308525681495666504e-01 -6.012279391288757324e-01 -2.143158763647079468e-01 4.210795164108276367e-01 3.092304468154907227e-01
7.115234434604644775e-02 5.596638470888137817e-02 -4.830974042415618896e-01 -7.014146447181701660e-01 4.993646871298551559e-03 -2.616731822490692139e-01 -3.396838903427124023e-01 2.873264551162719727e-01
2.623370885848999023e-01 8.020632863044738770e-01 -3.706822991371154785e-01 -1.423944532871246338e-01 -1.969916075468063354e-01 -7.883695513010025024e-02 -8.590020984411239624e-02 2.789130806922912598e-01
2.741305343806743622e-02 2.472811043262481689e-01 -2.682470381259918213e-01 -7.123286128044128418e-01 -2.533070445060729980e-01 -8.389592915773391724e-02 -2.652155756950378418e-01 4.660362005233764648e-01
6.058992147445678711e-01 1.140659749507904053e-01 2.637697756290435791e-02 -2.889980375766754150e-01 3.354274034500122070e-01 -6.324737071990966797e-01 -1.473329216241836548e-01 3.765773400664329529e-02
4.619729816913604736e-01 -2.533131241798400879e-01 -3.843048810958862305e-01 -3.931034728884696960e-02 -5.771408081054687500e-01 -2.314101308584213257e-01 -3.914005756378173828e-01 1.825962811708450317e-01
1.402736008167266846e-01 1.796857714653015137e-01 -2.858040630817413330e-01 -5.985121130943298340e-01 -8.335120230913162231e-02 -2.469777315855026245e-01 -6.034777164459228516e-01 2.756895422935485840e-01
1.281610727310180664e-01 6.825955212116241455e-02 -3.747868835926055908e-01 -3.867219090461730957e-01 -6.051639318466186523e-01 -8.831574022769927979e-02 -5.384598374366760254e-01 -1.579051613807678223e-01
4.967108666896820068e-01 -2.888984978199005127e-01 -2.534120529890060425e-02 -8.971755951642990112e-02 -5.236945152282714844e-01 -3.162404894828796387e-01 -4.711999893188476562e-01 2.546197175979614258e-01
7.307583689689636230e-01 1.402437686920166016e-01 -9.808269143104553223e-02 -1.231025084853172302e-01 1.758046895265579224e-01 -5.125301480293273926e-01 -3.358012810349464417e-02 -3.561285436153411865e-01
4.096945822238922119e-01 -2.205074876546859741e-01 -5.233469009399414062e-01 1.879196017980575562e-01 -4.142877757549285889e-01 -5.252035260200500488e-01 1.873655430972576141e-02 1.627787798643112183e-01
4.431564509868621826e-01 4.219128787517547607e-01 -7.078052312135696411e-02 -5.739232897758483887e-01 2.784876823425292969e-01 -2.399890869855880737e-01 3.110219836235046387e-01 -2.435555309057235718e-01
4.555802941322326660e-01 1.605650968849658966e-02 -3.948224782943725586e-01 -2.307348698377609253e-02 -6.288906931877136230e-01 -1.465817689895629883e-01 2.011103332042694092e-01 4.222992360591888428e-01
5.572741031646728516e-01 3.637972772121429443e-01 -4.556015729904174805e-01 2.629825472831726074e-01 -4.744838774204254150e-01 -2.142802476882934570e-01 -7.238297164440155029e-02 -6.383054703474044800e-02
5.272864699363708496e-01 -1.835406720638275146e-01 -4.689981341361999512e-01 -4.069557785987854004e-01 4.217945337295532227e-01 -1.402832716703414917e-01 1.586487293243408203e-01 2.827543914318084717e-01
4.024291932582855225e-01 -3.918783068656921387e-01 -1.091130077838897705e-01 -3.150846362113952637e-01 -1.148762274533510208e-02 -5.951690673828125000e-01 2.944185435771942139e-01 3.636724352836608887e-01
5.178323388099670410e-01 -2.150104045867919922e-01 -1.875760853290557861e-01 -2.491905987262725830e-01 6.655331701040267944e-02 -2.626084089279174805e-01 3.273506760597229004e-01 6.385833024978637695e-01
6.249361634254455566e-01 1.824736744165420532e-01 -8.379578590393066406e-02 -1.312274038791656494e-01 2.591147720813751221e-01 -6.828289628028869629e-01 5.521769076585769653e-02 1.243826001882553101e-01
5.404129028320312500e-01 -1.185312420129776001e-01 -4.609776139259338379e-01 -3.684605658054351807e-01 3.137556910514831543e-01 6.824203580617904663e-02 -1.593487262725830078e-01 4.659923911094665527e-01
8.294249176979064941e-01 -2.883191406726837158e-02 6.099534034729003906e-02 1.060416270047426224e-02 -5.375483632087707520e-01 5.928160622715950012e-02 1.193845197558403015e-01 2.578832767903804779e-02
6.758793592453002930e-01 -5.214590951800346375e-02 3.332448899745941162e-01 -4.091169834136962891e-01 -3.228447735309600830e-01 2.599095404148101807e-01 3.661539405584335327e-02 2.981889545917510986e-01
5.345851182937622070e-01 7.959046959877014160e-02 -2.266749590635299683e-01 -3.504996001720428467e-01 -4.688021838665008545e-01 5.520649552345275879e-01 -6.738036125898361206e-02 6.753643602132797241e-02
7.782465219497680664e-01 -2.465010136365890503e-01 -9.387335926294326782e-02 -6.639937311410903931e-02 6.328638643026351929e-02 -3.735925257205963135e-01 2.157749384641647339e-01 -3.608506321907043457e-01
5.331973433494567871e-01 2.279242426156997681e-01 -1.279524806886911392e-02 -5.232901573181152344e-01 3.649262487888336182e-01 -2.790999412536621094e-01 4.141944348812103271e-01 -8.443947881460189819e-02
6.039713025093078613e-01 1.950229704380035400e-01 -3.929440379142761230e-01 9.220952540636062622e-02 -4.412510097026824951e-01 -1.050740629434585571e-01 4.050799012184143066e-01 2.538588643074035645e-01
7.648971080780029297e-01 -2.604523114860057831e-02 -4.154630899429321289e-01 2.703002691268920898e-01 -2.750231027603149414e-01 -2.267256379127502441e-01 -9.634166210889816284e-02 1.796064376831054688e-01
1.438300758600234985e-01 -8.140685968101024628e-03 1.594095230102539062e-01 -3.699269294738769531e-01 -4.645135402679443359e-01 -6.792669296264648438e-01 -3.479889333248138428e-01 1.368087083101272583e-01
5.506519675254821777e-01 -3.756332993507385254e-01 -4.946026802062988281e-01 -4.256106317043304443e-01 2.036703526973724365e-01 -2.356586232781410217e-02 8.387699723243713379e-02 2.843129336833953857e-01
7.071644663810729980e-01 7.046977430582046509e-02 -1.397618204355239868e-01 2.464084774255752563e-01 -2.643159925937652588e-01 -3.565061390399932861e-01 -1.342549473047256470e-01 4.468980431556701660e-01
5.429468154907226562e-01 8.242470026016235352e-02 3.793494999408721924e-01 -6.209583282470703125e-01 -2.784913778305053711e-01 -1.361846830695867538e-02 1.190358474850654602e-01 2.775018811225891113e-01
-1.417729351669549942e-02 2.541036605834960938e-01 -5.519765019416809082e-01 -5.879113078117370605e-01 -4.216540455818176270e-01 8.376266807317733765e-02 2.668480873107910156e-01 1.699894666671752930e-01
5.907329916954040527e-01 3.282626867294311523e-01 -2.129419595003128052e-01 2.187612652778625488e-01 -3.922213017940521240e-01 -3.122249543666839600e-01 -6.942214816808700562e-02 4.403817653656005859e-01
5.208650231361389160e-01 3.637572228908538818e-01 -5.228689312934875488e-01 2.035072743892669678e-01 -3.426849246025085449e-01 -2.933089435100555420e-01 -2.692113518714904785e-01 7.507061213254928589e-02
1.554475873708724976e-01 -1.607175767421722412e-01 -7.187247872352600098e-01 -4.056271612644195557e-01 -2.234176099300384521e-01 -4.436751604080200195e-01 -8.236052095890045166e-02 -1.239386945962905884e-01
3.954329192638397217e-01 -8.252340555191040039e-02 -5.014918446540832520e-01 1.176678910851478577e-01 -4.234645962715148926e-01 -4.844127595424652100e-01 -3.349889218807220459e-01 2.128085941076278687e-01
1.871450245380401611e-01 7.407427299767732620e-03 -4.502063989639282227e-01 -1.812525838613510132e-01 -1.005296483635902405e-01 -7.969908118247985840e-01 1.087029501795768738e-01 2.688249051570892334e-01
3.825660347938537598e-01 2.357185184955596924e-01 -3.165932297706604004e-01 5.949263647198677063e-02 -5.585296154022216797e-01 -3.053160607814788818e-01 3.714921772480010986e-01 3.887543678283691406e-01
2.505906522274017334e-01 2.069579362869262695e-01 -7.070605158805847168e-01 -1.240065172314643860e-01 -3.078580200672149658e-01 -4.444731771945953369e-01 -2.549120783805847168e-01 1.474691927433013916e-01
2.154145836830139160e-01 -4.260948300361633301e-01 -5.556651949882507324e-01 -5.714764595031738281e-01 -2.712678611278533936e-01 -1.433194428682327271e-02 5.020544864237308502e-03 2.507465183734893799e-01
6.070780754089355469e-01 -1.625786572694778442e-01 9.197739511728286743e-02 -2.942501008510589600e-01 6.231201067566871643e-02 -2.817982435226440430e-01 2.183463573455810547e-01 6.156405806541442871e-01
3.912577331066131592e-01 4.169838875532150269e-02 -8.395659178495407104e-02 7.050134986639022827e-02 -8.057070970535278320e-01 -2.646719217300415039e-01 7.186759263277053833e-02 3.298175036907196045e-01
2.734468877315521240e-01 -2.695576250553131104e-01 -3.721960783004760742e-01 -1.152055710554122925e-01 -5.784110426902770996e-01 -5.167374014854431152e-01 -3.079963326454162598e-01 6.576244533061981201e-02
5.763718485832214355e-01 -1.258915364742279053e-01 -1.503682434558868408e-01 7.726274430751800537e-02 -5.152776241302490234e-01 -2.929626107215881348e-01 -4.285212457180023193e-01 2.973181605339050293e-01
5.438994765281677246e-01 4.612148106098175049e-01 -2.049438506364822388e-01 1.483201980590820312e-01 -3.989779651165008545e-01 -3.270863592624664307e-01 -8.786136656999588013e-02 3.918735682964324951e-01
2.995938062667846680e-01 8.913544565439224243e-02 -4.258347153663635254e-01 -5.415667295455932617e-01 -2.646077275276184082e-01 3.417956233024597168e-01 -3.154611885547637939e-01 3.759140670299530029e-01
6.838220357894897461e-01 1.358577162027359009e-01 3.503822162747383118e-02 -1.515531986951828003e-01 5.087636038661003113e-02 -5.587046742439270020e-01 1.813320666551589966e-01 -3.769794404506683350e-01
3.320804238319396973e-01 -3.394019305706024170e-01 -4.915962815284729004e-01 -2.673579752445220947e-01 -5.558815002441406250e-01 -3.772079050540924072e-01 -6.600299477577209473e-02 -7.573249191045761108e-02
8.358913064002990723e-01 5.710988864302635193e-02 4.337706416845321655e-02 -2.471796795725822449e-02 -3.080160021781921387e-01 -6.979323178529739380e-02 -1.623535901308059692e-01 -4.116164445877075195e-01
4.972726404666900635e-01 -1.576116979122161865e-01 -6.249331831932067871e-01 -2.725948989391326904e-01 3.570584654808044434e-01 -2.420732825994491577e-01 -2.430472224950790405e-01 1.336670964956283569e-01
3.822749555110931396e-01 2.542682588100433350e-01 -9.543696790933609009e-02 6.394870579242706299e-03 -6.556293368339538574e-01 -4.215873181819915771e-01 -2.196346074342727661e-01 3.524761795997619629e-01
3.559237122535705566e-01 -2.830397188663482666e-01 -6.631752848625183105e-02 -2.199361026287078857e-01 -1.760056056082248688e-02 -7.101446390151977539e-01 3.610463440418243408e-01 3.247568905353546143e-01
4.354263246059417725e-01 2.705353498458862305e-01 -5.929757356643676758e-01 1.003605872392654419e-01 -3.451992273330688477e-01 -4.515829086303710938e-01 1.266531050205230713e-01 -1.907654106616973877e-01
7.524567246437072754e-01 9.318885207176208496e-02 -5.881478786468505859e-01 1.679866909980773926e-01 -1.272094845771789551e-01 1.728665083646774292e-01 -1.881331950426101685e-02 6.758985668420791626e-02
1.392873525619506836e-01 -2.668694257736206055e-01 2.804543636739253998e-02 -6.816187500953674316e-01 -3.440555632114410400e-01 -5.460231304168701172e-01 -5.932845175266265869e-02 -1.547709256410598755e-01
5.987660884857177734e-01 4.073577225208282471e-01 -1.273520737886428833e-01 -3.120883405208587646e-01 2.884285748004913330e-01 -4.504653215408325195e-01 2.257074564695358276e-01 -1.576938778162002563e-01
6.257207393646240234e-01 4.893293976783752441e-02 -4.104316830635070801e-01 -2.773854732513427734e-01 3.113929927349090576e-01 3.075383789837360382e-02 1.293952912092208862e-01 4.960117936134338379e-01
1.989118456840515137e-01 -6.393640488386154175e-02 -3.771145641803741455e-01 -1.965559273958206177e-01 -5.871723890304565430e-01 -5.126203298568725586e-01 2.707191705703735352e-01 -3.076632916927337646e-01
6.651619076728820801e-01 1.569193005561828613e-01 -1.737237870693206787e-01 -1.116498932242393494e-01 1.203547865152359009e-01 -5.158953070640563965e-01 -2.436385722830891609e-03 -4.578769505023956299e-01
-8.802332915365695953e-03 6.594099104404449463e-02 -4.143002331256866455e-01 -6.288849711418151855e-01 -3.998112082481384277e-01 4.840360209345817566e-02 3.822448551654815674e-01 3.465982377529144287e-01
4.594684839248657227e-01 -5.559960263781249523e-04 -5.641821622848510742e-01 -3.846001923084259033e-01 1.100602522492408752e-01 1.608029901981353760e-01 -2.673670649528503418e-01 4.617508053779602051e-01
4.443492591381072998e-01 9.256456792354583740e-02 -2.528350949287414551e-01 -5.187558531761169434e-01 3.653177022933959961e-01 -1.248212251812219620e-02 4.720259904861450195e-01 3.233125507831573486e-01
2.713205218315124512e-01 -1.080467998981475830e-01 -3.414959609508514404e-01 -1.692732274532318115e-01 -6.944710016250610352e-01 -4.453300237655639648e-01 -1.247421428561210632e-01 -2.706819176673889160e-01
7.649233341217041016e-01 -1.377865821123123169e-01 -1.459056045860052109e-02 -3.098139166831970215e-01 1.022437736392021179e-01 -1.877259612083435059e-01 5.202484130859375000e-02 -5.013066530227661133e-01
6.418058872222900391e-01 4.471958875656127930e-01 -2.453315556049346924e-01 1.908682733774185181e-01 -4.240452051162719727e-01 -1.464717090129852295e-01 -2.003685981035232544e-01 2.237564772367477417e-01
3.469806015491485596e-01 -3.579468429088592529e-01 -2.464863359928131104e-01 -1.678898483514785767e-01 -6.695634722709655762e-01 -3.336499631404876709e-01 -3.184436857700347900e-01 -3.862777724862098694e-02
4.230734705924987793e-01 -1.239679753780364990e-01 -4.095984101295471191e-01 -3.125310242176055908e-01 -5.105130672454833984e-01 8.341810107231140137e-02 -3.972024619579315186e-01 3.388837873935699463e-01
8.600628376007080078e-02 1.016801893711090088e-01 -2.208949029445648193e-01 -7.322589159011840820e-01 -4.389989972114562988e-01 8.524252474308013916e-02 -3.446827232837677002e-01 2.801319360733032227e-01
7.257910966873168945e-01 -2.926992475986480713e-01 -3.613019585609436035e-01 -2.444363236427307129e-01 1.809792071580886841e-01 1.212058067321777344e-01 -9.502864629030227661e-02 3.752219676971435547e-01
7.620180845260620117e-01 2.181321680545806885e-01 -3.022798597812652588e-01 -1.888972669839859009e-01 4.512535333633422852e-01 -1.944702714681625366e-01 -3.024791553616523743e-02 -4.825211316347122192e-02
3.539945930242538452e-02 -1.715347170829772949e-01 -6.122121214866638184e-01 -6.066683530807495117e-01 -4.122095108032226562e-01 -1.358049213886260986e-01 1.933624297380447388e-01 -2.690425887703895569e-02
5.892885327339172363e-01 3.395435214042663574e-01 -3.731905668973922729e-02 -1.903098821640014648e-01 1.874796301126480103e-01 -6.417562365531921387e-01 1.610261350870132446e-01 -1.640408784151077271e-01
4.804922342300415039e-01 3.488197624683380127e-01 -2.700797617435455322e-01 -2.923037707805633545e-01 1.850734055042266846e-01 -5.681425929069519043e-01 1.105016991496086121e-01 -3.461481928825378418e-01
4.147232770919799805e-01 3.381807506084442139e-01 -6.154134869575500488e-01 7.508315891027450562e-02 -1.785890385508537292e-02 -2.306232899427413940e-01 4.306246992200613022e-03 5.251119732856750488e-01
5.978831648826599121e-01 2.006621658802032471e-01 -4.252872169017791748e-01 -2.762621343135833740e-01 -1.612675338983535767e-01 5.210521817207336426e-01 -4.902116581797599792e-02 -2.125438898801803589e-01
7.860526442527770996e-01 -2.755718231201171875e-01 7.681508362293243408e-02 -2.499851137399673462e-01 -2.761399745941162109e-01 -1.516252849251031876e-02 -7.802585512399673462e-02 -3.939760625362396240e-01
1.628893762826919556e-01 -3.614584729075431824e-02 -2.664091289043426514e-01 -3.205417096614837646e-01 -7.340548634529113770e-01 -4.444870352745056152e-01 -6.266769021749496460e-02 -2.410540282726287842e-01
4.417202174663543701e-01 -1.622822880744934082e-01 2.131776511669158936e-02 -5.818648636341094971e-02 -6.227132678031921387e-01 -2.454674094915390015e-01 -5.471833944320678711e-01 1.651422232389450073e-01
4.836346507072448730e-01 5.063138157129287720e-02 -5.234800577163696289e-01 -2.037555873394012451e-01 5.222412943840026855e-02 -2.997573930770158768e-03 -2.216154783964157104e-01 6.293936967849731445e-01
8.733377456665039062e-01 1.982885152101516724e-01 -1.655816435813903809e-01 8.200544118881225586e-02 -2.587927281856536865e-01 1.574091762304306030e-01 1.047488152980804443e-01 -2.471780478954315186e-01
3.938030600547790527e-01 -6.339145451784133911e-02 -4.483745098114013672e-01 -5.784382820129394531e-01 3.972879946231842041e-01 -1.541080698370933533e-02 3.795288801193237305e-01 5.614773929119110107e-02
1.426100432872772217e-01 7.526744157075881958e-02 -2.373222559690475464e-01 -5.644947290420532227e-01 -1.521444171667098999e-01 -3.369428217411041260e-01 -6.324626207351684570e-01 2.496675997972488403e-01
3.282583057880401611e-01 -4.163600504398345947e-01 -4.426263570785522461e-01 -5.818724632263183594e-01 -2.881590723991394043e-01 1.313393712043762207e-01 -1.663013100624084473e-01 2.376033663749694824e-01
6.928378343582153320e-01 2.429238855838775635e-01 5.977109819650650024e-02 -4.351038932800292969e-01 3.703013062477111816e-01 -2.162236869335174561e-01 2.873127162456512451e-01 -4.063740372657775879e-02
2.372147738933563232e-01 3.943441808223724365e-02 -5.782235860824584961e-01 -2.048748917877674103e-02 -5.095705389976501465e-01 -5.719904303550720215e-01 -1.114786043763160706e-01 9.027309715747833252e-02
2.735584378242492676e-01 6.373210251331329346e-02 -6.298480629920959473e-01 -5.162961781024932861e-02 -5.011857151985168457e-01 -4.030274450778961182e-01 -2.742853760719299316e-01 1.813260316848754883e-01
2.821877598762512207e-01 -2.225157469511032104e-01 -5.820884704589843750e-01 -3.765325546264648438e-01 -2.634486556053161621e-01 -3.110625445842742920e-01 -9.804100543260574341e-02 4.631153941154479980e-01
7.730470895767211914e-01 -5.579313263297080994e-02 6.439998000860214233e-02 3.451155498623847961e-02 -4.816558063030242920e-01 -6.504711508750915527e-02 3.053530156612396240e-01 2.539347112178802490e-01
4.172786772251129150e-01 -1.199649274349212646e-01 -5.488442182540893555e-01 -3.418181836605072021e-01 2.045452594757080078e-01 -1.262748688459396362e-01 2.168691307306289673e-01 5.372160673141479492e-01
5.279099941253662109e-01 -2.194543480873107910e-01 -5.305293202400207520e-02 1.613136753439903259e-02 -1.788272410631179810e-01 -5.947899818420410156e-01 4.419072866439819336e-01 2.983953654766082764e-01
5.873147249221801758e-01 -9.021314233541488647e-02 -3.580482602119445801e-01 -3.622867763042449951e-01 3.583384156227111816e-01 -1.088424492627382278e-02 2.007760256528854370e-01 4.675860702991485596e-01
1.862452775239944458e-01 4.395444691181182861e-01 -4.664449393749237061e-01 -3.141860663890838623e-01 -3.891663253307342529e-01 -4.247691929340362549e-01 6.785961240530014038e-02 -3.454640507698059082e-01
2.392809092998504639e-01 6.465680599212646484e-01 -3.632202148437500000e-01 -8.274478465318679810e-02 -4.366835951805114746e-01 -8.044356107711791992e-02 -4.302538335323333740e-01 6.030481308698654175e-02
2.016293853521347046e-01 2.602947652339935303e-01 -4.880182743072509766e-01 -6.052304506301879883e-01 7.631145417690277100e-02 4.693172127008438110e-02 -3.535696864128112793e-01 3.925416767597198486e-01
5.500295758247375488e-01 -1.406452506780624390e-01 -4.491989612579345703e-01 -4.945284426212310791e-01 -7.265201956033706665e-02 2.735423743724822998e-01 -1.231952607631683350e-01 -3.688734471797943115e-01
3.611251711845397949e-01 -1.795416027307510376e-01 -3.022597134113311768e-01 -4.999005794525146484e-01 -3.324216306209564209e-01 2.415730506181716919e-01 -3.488572835922241211e-01 4.533529281616210938e-01
8.409693241119384766e-01 4.462613761425018311e-01 -4.818436224013566971e-03 7.840554416179656982e-02 -2.352284342050552368e-01 8.843246847391128540e-02 1.281868219375610352e-01 -8.869172632694244385e-02
6.458519101142883301e-01 1.962513178586959839e-01 -3.349782228469848633e-01 2.147891074419021606e-01 -2.259455174207687378e-01 -5.165037512779235840e-01 1.869936287403106689e-01 1.822686791419982910e-01
5.686624646186828613e-01 3.367815613746643066e-01 -8.907824009656906128e-02 -4.668142199516296387e-01 3.801410496234893799e-01 -3.205000758171081543e-01 2.681735455989837646e-01 -1.349298804998397827e-01
5.345679521560668945e-01 4.684429168701171875e-01 1.740705072879791260e-01 -4.240554571151733398e-01 -2.885106503963470459e-01 6.475064903497695923e-02 -1.852348893880844116e-01 -4.036478698253631592e-01
2.013396620750427246e-01 5.272755026817321777e-01 -4.563007056713104248e-01 -1.099470630288124084e-01 -4.982306361198425293e-01 -2.839139103889465332e-01 -2.471407353878021240e-01 2.668798267841339111e-01
3.826873004436492920e-01 7.084085941314697266e-01 -4.122907519340515137e-01 -2.154612690210342407e-01 -3.130081295967102051e-02 1.207387596368789673e-01 -3.221228346228599548e-02 3.445364534854888916e-01
6.359194517135620117e-01 -1.629500091075897217e-01 -3.914639651775360107e-01 -3.022917211055755615e-01 -2.767844498157501221e-01 4.843418896198272705e-01 -9.508576244115829468e-02 -6.474123895168304443e-02
5.654795765876770020e-01 5.360179021954536438e-02 -1.568422652781009674e-02 -2.824457585811614990e-01 -5.239087939262390137e-01 4.334486722946166992e-01 -2.182923704385757446e-01 2.955138385295867920e-01
6.379653811454772949e-01 3.390584588050842285e-01 -4.899958372116088867e-01 -2.419615685939788818e-01 3.007447421550750732e-01 1.649083048105239868e-01 1.533025354146957397e-01 -1.955873966217041016e-01
6.303347349166870117e-01 3.853885233402252197e-01 1.735804975032806396e-01 -5.673517584800720215e-01 7.966111600399017334e-02 2.682621823623776436e-03 2.792182266712188721e-01 -1.334911435842514038e-01
7.287104129791259766e-01 7.937261462211608887e-02 -2.473919391632080078e-01 2.889838516712188721e-01 -3.068627715110778809e-01 -3.621850013732910156e-01 -6.672480702400207520e-02 2.969376146793365479e-01
8.937359452247619629e-01 1.143748089671134949e-01 -2.133639156818389893e-02 -2.727721333503723145e-01 1.582781225442886353e-01 1.977941865334287286e-04 -2.073051482439041138e-01 -2.127608954906463623e-01
6.644278168678283691e-01 3.372350707650184631e-02 -1.934782862663269043e-01 -1.078265011310577393e-01 -4.157686233520507812e-01 3.280197083950042725e-01 -2.172572016716003418e-01 4.250608086585998535e-01
7.489276528358459473e-01 3.379344642162322998e-01 -2.253322750329971313e-01 1.761128604412078857e-01 -4.068909883499145508e-01 -1.183217912912368774e-01 3.872839361429214478e-02 2.491128593683242798e-01
4.682015180587768555e-01 -1.987426578998565674e-01 -9.645721316337585449e-02 -5.994426012039184570e-01 -2.864168286323547363e-01 1.781810671091079712e-01 4.036084711551666260e-01 3.097909688949584961e-01
6.980369091033935547e-01 1.434617340564727783e-01 -1.343511231243610382e-02 -7.748380303382873535e-02 -5.808058381080627441e-01 2.215558141469955444e-01 1.854317188262939453e-01 2.552876174449920654e-01
7.075499296188354492e-01 2.176030278205871582e-01 -2.049066871404647827e-01 3.017358183860778809e-01 -3.785457611083984375e-01 -3.832268118858337402e-01 5.141825601458549500e-02 1.618244498968124390e-01
4.830031394958496094e-01 3.041969537734985352e-01 3.234213963150978088e-02 -1.295599937438964844e-01 9.526109695434570312e-02 -7.916505336761474609e-01 3.285507485270500183e-02 1.395552903413772583e-01
4.378958940505981445e-01 -1.657254844903945923e-01 -6.452694535255432129e-01 -1.051129549741744995e-01 -4.124308228492736816e-01 -1.986674368381500244e-01 -3.464847803115844727e-01 1.540816724300384521e-01
7.852393984794616699e-01 4.886221885681152344e-02 -5.073801279067993164e-01 -9.957987070083618164e-02 9.362561255693435669e-02 3.005807995796203613e-01 1.184986680746078491e-01 -2.245820499956607819e-02
6.468152403831481934e-01 2.013084590435028076e-01 -1.128591150045394897e-01 -1.826214641332626343e-01 2.992662191390991211e-01 -6.140357255935668945e-01 1.676976978778839111e-01 1.716166734695434570e-02
5.433531999588012695e-01 1.992534697055816650e-01 -4.349019527435302734e-01 1.986921764910221100e-02 -1.675375103950500488e-01 -2.529685497283935547e-01 6.172908544540405273e-01 4.920199513435363770e-02
3.700625896453857422e-01 -1.631219089031219482e-01 -3.620266914367675781e-01 -4.847571253776550293e-01 -1.120990887284278870e-01 -5.897110328078269958e-03 5.218663215637207031e-01 4.306351244449615479e-01
1.682009398937225342e-01 -2.476987093687057495e-01 -5.723107457160949707e-01 -5.322370529174804688e-01 -3.147987425327301025e-01 -3.169877827167510986e-01 -1.386484801769256592e-01 -2.841390371322631836e-01
2.515065968036651611e-01 -3.999360203742980957e-01 -2.085954695940017700e-01 -4.632433056831359863e-01 -5.116558074951171875e-01 -4.328845143318176270e-01 7.012223452329635620e-02 2.541484534740447998e-01
2.474448531866073608e-01 3.449010550975799561e-01 -6.098545789718627930e-01 -8.524225093424320221e-03 -4.168775379657745361e-01 -3.465697169303894043e-01 -2.863459289073944092e-01 2.681935131549835205e-01
1.623723953962326050e-01 -1.542301625013351440e-01 2.853450775146484375e-01 -7.298721075057983398e-01 -2.783691287040710449e-01 -4.949159920215606689e-01 6.700958311557769775e-02 9.376418590545654297e-02
4.818456768989562988e-01 1.831793487071990967e-01 2.442232966423034668e-01 -6.556257605552673340e-01 -2.710506319999694824e-01 -2.100125104188919067e-01 3.167417645454406738e-01 1.639532446861267090e-01
5.517817139625549316e-01 5.129721164703369141e-01 -4.110321700572967529e-01 -8.536925166845321655e-02 -3.856739997863769531e-01 -6.231324002146720886e-02 2.487825900316238403e-01 2.040616422891616821e-01
2.685980498790740967e-01 -2.185989767313003540e-01 -4.962196648120880127e-01 -6.546954512596130371e-01 2.996934652328491211e-01 -1.195429787039756775e-01 6.205169856548309326e-02 -3.118532598018646240e-01
1.143179386854171753e-01 4.864826798439025879e-02 -9.969913959503173828e-02 -7.669578194618225098e-01 -3.577923476696014404e-01 -3.501828759908676147e-02 -3.580716550350189209e-01 3.590872287750244141e-01
8.201239109039306641e-01 5.228717997670173645e-02 -3.228094279766082764e-01 1.122136116027832031e-01 -1.632939577102661133e-01 1.352919191122055054e-01 3.532049357891082764e-01 -1.953012496232986450e-01
6.796607971191406250e-01 2.451426684856414795e-01 -2.511610984802246094e-01 2.808140814304351807e-01 -3.853101730346679688e-01 -3.812578320503234863e-01 -1.587573140859603882e-01 1.303941011428833008e-01
2.941331565380096436e-01 1.940030604600906372e-01 -2.063717097043991089e-01 -6.066308617591857910e-01 -4.105168282985687256e-01 5.293231606483459473e-01 -5.776345357298851013e-02 1.149539202451705933e-01
5.800788998603820801e-01 -2.236458808183670044e-01 -4.116792380809783936e-01 -3.265279233455657959e-01 1.965889520943164825e-02 2.057221829891204834e-01 3.004747256636619568e-02 5.420144796371459961e-01
6.776841282844543457e-01 1.267246007919311523e-01 2.493225634098052979e-01 -6.143899559974670410e-01 -1.400851309299468994e-01 1.626803725957870483e-01 -4.506028443574905396e-02 -1.921696066856384277e-01
3.019324243068695068e-01 4.185731709003448486e-01 -3.947696462273597717e-02 -1.497374176979064941e-01 -5.731847286224365234e-01 -1.850064992904663086e-01 4.720402657985687256e-01 3.522265255451202393e-01
1.771808266639709473e-01 -4.675556346774101257e-02 -3.186520636081695557e-01 -4.218643009662628174e-01 -6.699790358543395996e-01 -6.289761513471603394e-02 -3.899390399456024170e-01 -2.864120006561279297e-01
7.163496613502502441e-01 4.762787520885467529e-01 1.749214231967926025e-01 -4.107557237148284912e-01 -2.375616531935520470e-05 3.332988917827606201e-02 -1.030793115496635437e-01 -2.212413698434829712e-01
4.538507759571075439e-01 5.419032573699951172e-01 -1.113996468484401703e-02 -9.330476820468902588e-02 -4.894500076770782471e-01 1.385893374681472778e-01 -1.406124830245971680e-01 4.615088105201721191e-01
8.468065261840820312e-01 -7.883256673812866211e-02 7.103950530290603638e-02 -3.445632755756378174e-03 -2.949162423610687256e-01 -1.912402361631393433e-01 3.603426516056060791e-01 -1.350940316915512085e-01
2.055887877941131592e-01 1.121069118380546570e-01 -8.434520363807678223e-01 -1.184097602963447571e-01 -3.865153193473815918e-01 -2.517456710338592529e-01 5.975265055894851685e-02 -5.824743583798408508e-02
5.524656772613525391e-01 -2.370784804224967957e-02 -3.841758966445922852e-01 -2.885918319225311279e-01 2.200131118297576904e-01 6.958848983049392700e-02 -6.062287837266921997e-03 6.403578519821166992e-01
1.302796304225921631e-01 8.634336292743682861e-02 -4.517157673835754395e-01 -2.865281701087951660e-01 -2.941411137580871582e-01 -5.299720764160156250e-01 -2.973307371139526367e-01 4.833545386791229248e-01
3.729690611362457275e-01 -2.427366673946380615e-01 -6.860916614532470703e-01 -2.072021812200546265e-01 -2.324434518814086914e-01 -2.358557283878326416e-01 -2.355127362534403801e-03 -4.226761460304260254e-01
5.929622054100036621e-01 -1.136042773723602295e-01 -4.471071660518646240e-01 7.020328193902969360e-02 -3.856815695762634277e-01 -5.092644691467285156e-01 8.236531168222427368e-03 1.499606519937515259e-01
4.537820518016815186e-01 1.730470061302185059e-01 -2.375109642744064331e-01 1.362817585468292236e-01 -6.464636921882629395e-01 -3.972906172275543213e-01 1.060199737548828125e-02 3.365782201290130615e-01
3.085883259773254395e-01 -1.111633554100990295e-01 -3.855402767658233643e-01 -1.863368749618530273e-01 -1.596402227878570557e-01 -7.105382084846496582e-01 3.951754271984100342e-01 1.501335650682449341e-01
6.302165985107421875e-01 1.972863376140594482e-01 -5.936349630355834961e-01 1.109533980488777161e-01 -6.676691770553588867e-02 1.713405363261699677e-02 3.994732499122619629e-01 1.867128461599349976e-01
2.427664250135421753e-01 -6.402169167995452881e-02 -5.899963974952697754e-01 -2.512486577033996582e-01 -4.490371048450469971e-01 -5.553990006446838379e-01 -9.663285315036773682e-02 7.939689606428146362e-02
-8.133533596992492676e-02 2.762497067451477051e-01 -3.100649714469909668e-01 -5.704969763755798340e-01 -6.062292456626892090e-01 -2.681023180484771729e-01 -1.771065890789031982e-01 1.571752727031707764e-01
4.993014931678771973e-01 3.466537892818450928e-01 -2.768772542476654053e-01 9.785605967044830322e-02 -5.316931009292602539e-01 -4.561498761177062988e-01 -1.294240821152925491e-02 2.309862822294235229e-01
2.600561380386352539e-01 -2.019304931163787842e-01 -8.011676371097564697e-02 -3.874445557594299316e-01 -8.148574829101562500e-01 -2.154811769723892212e-01 -9.934709221124649048e-02 1.215237230062484741e-01
3.460892662405967712e-02 2.353089600801467896e-01 -1.073777675628662109e-01 -8.867759108543395996e-01 -3.020205199718475342e-01 3.781886026263237000e-02 -7.300420850515365601e-02 2.180690318346023560e-01
8.115209341049194336e-01 4.154970124363899231e-02 -2.482519149780273438e-01 2.774712741374969482e-01 -3.759867846965789795e-01 -1.770727634429931641e-01 1.667344570159912109e-01 -2.381150424480438232e-02
7.007954120635986328e-01 2.318986505270004272e-01 1.395656913518905640e-01 1.969384402036666870e-02 -4.347662031650543213e-01 -2.270605117082595825e-01 4.245743453502655029e-01 -1.200029850006103516e-01
1.993430107831954956e-01 2.062412165105342865e-02 -4.445680081844329834e-01 -3.549718856811523438e-01 -1.877814829349517822e-01 -5.783759951591491699e-01 3.470115065574645996e-01 -3.820910155773162842e-01
1.174171492457389832e-01 -2.101904451847076416e-01 -1.901254653930664062e-01 -8.144190907478332520e-01 -3.077598214149475098e-01 -1.238481104373931885e-01 -2.678351402282714844e-01 2.466107308864593506e-01
8.505561351776123047e-01 -1.650074496865272522e-02 -3.877519369125366211e-01 1.184335872530937195e-01 -1.396740972995758057e-01 9.772139787673950195e-02 2.856715321540832520e-01 -3.517659381031990051e-02
5.844946503639221191e-01 1.987703889608383179e-01 -4.340336620807647705e-01 2.475256472826004028e-01 -5.621398091316223145e-01 -2.180118858814239502e-01 -7.312438637018203735e-02 1.801467686891555786e-02
5.946886539459228516e-01 1.348263025283813477e-01 -4.488511383533477783e-01 -1.876144707202911377e-01 -2.345714718103408813e-01 4.892250895500183105e-01 3.106822073459625244e-01 -2.474286407232284546e-02
4.590729475021362305e-01 5.087306499481201172e-01 -1.828918308019638062e-01 -2.595361471176147461e-01 -4.357423484325408936e-01 2.325398176908493042e-01 1.778897941112518311e-01 3.924868404865264893e-01
-5.543905496597290039e-02 1.627480089664459229e-01 -3.006486594676971436e-01 -7.607661485671997070e-01 -4.404658675193786621e-01 -5.588101223111152649e-02 3.161377310752868652e-01 6.487710028886795044e-02
