# Supplementary material for: Where is your field going? A machine learning approach to study the relative motion of the domains of physics
Source: PLoS One. 2020 Jun 18;15(6):e0233997. doi: 10.1371/journal.pone.0233997 (PMC7302634; doi:10.1371/journal.pone.0233997)
Supplement: S19 Data — (ZIP) [file pone.0233997.s019.zip › 18/Pacs4Run_18_VS_500_embeddings2003-2007ED8.txt]

-2.516866028308868408e-01 5.567527413368225098e-01 2.005289494991302490e-01 -4.233193993568420410e-01 1.987324208021163940e-01 4.682937860488891602e-01 -3.470502197742462158e-01 1.674267500638961792e-01
-8.942267298698425293e-02 4.711751341819763184e-01 2.570027709007263184e-01 -3.134926259517669678e-01 5.010768175125122070e-01 2.303442209959030151e-01 1.930144876241683960e-01 5.140802264213562012e-01
1.571279168128967285e-01 5.872134566307067871e-01 2.077615261077880859e-01 -5.143682360649108887e-01 3.957873880863189697e-01 7.450810074806213379e-02 2.378455251455307007e-01 3.224624693393707275e-01
2.624550759792327881e-01 2.621301412582397461e-01 -7.892782799899578094e-03 -4.129512906074523926e-01 5.230624079704284668e-01 6.287090778350830078e-01 1.089515686035156250e-01 1.052338480949401855e-01
2.574111521244049072e-01 5.570110082626342773e-01 -1.765916198492050171e-01 -6.107688546180725098e-01 1.611517965793609619e-01 2.870630025863647461e-01 -1.242130920290946960e-01 3.089516460895538330e-01
-3.279453516006469727e-02 6.803830265998840332e-01 -1.576496809720993042e-01 2.813679873943328857e-01 -9.151551127433776855e-02 6.166328191757202148e-01 1.809718310832977295e-01 1.030539721250534058e-01
-5.368896126747131348e-01 7.009438276290893555e-01 2.253733277320861816e-01 2.302455306053161621e-01 -8.352638781070709229e-02 -4.879403486847877502e-02 2.147536575794219971e-01 2.472737878561019897e-01
-1.253047585487365723e-01 5.897122025489807129e-01 -4.794805869460105896e-02 3.383304774761199951e-01 -8.538109064102172852e-02 6.422675251960754395e-01 3.065585792064666748e-01 7.743433862924575806e-02
-2.181582897901535034e-01 4.158503711223602295e-01 1.351062059402465820e-01 -4.513164162635803223e-01 7.152654528617858887e-01 1.365161091089248657e-01 1.648698151111602783e-01 -1.058095786720514297e-02
-1.502896845340728760e-01 5.115150213241577148e-01 5.746605619788169861e-02 -5.762945413589477539e-01 3.080273568630218506e-01 -8.464544266462326050e-02 4.976547658443450928e-01 1.750479340553283691e-01
-5.371395871043205261e-02 6.623244881629943848e-01 -2.386452704668045044e-01 -3.143163770437240601e-02 -1.152608543634414673e-01 3.992750942707061768e-01 4.088163077831268311e-01 4.008305668830871582e-01
3.979482874274253845e-02 7.247701883316040039e-01 8.906716853380203247e-02 7.338614016771316528e-02 1.749333888292312622e-01 3.351246118545532227e-01 3.277333676815032959e-01 -4.576972723007202148e-01
1.026872619986534119e-01 7.033380866050720215e-01 -1.124589070677757263e-01 -5.381199121475219727e-01 -1.849304884672164917e-01 8.157954365015029907e-02 -9.615223854780197144e-02 3.774270415306091309e-01
1.356773376464843750e-01 5.256193876266479492e-01 1.850077323615550995e-02 -3.292567431926727295e-01 6.356746554374694824e-01 2.558400928974151611e-01 -3.339633643627166748e-01 1.244816854596138000e-01
-6.811858415603637695e-01 2.402551919221878052e-01 1.522100418806076050e-01 -5.275802016258239746e-01 -2.841071784496307373e-01 1.984365135431289673e-01 2.249109447002410889e-01 7.794591039419174194e-02
-1.489509642124176025e-01 6.856239438056945801e-01 1.987579166889190674e-01 5.835015326738357544e-02 1.451279670000076294e-01 2.191492319107055664e-01 6.265330314636230469e-01 5.649595707654953003e-02
3.032215535640716553e-01 5.952039957046508789e-01 5.077237486839294434e-01 7.235246896743774414e-02 1.554579436779022217e-01 4.475754797458648682e-01 1.111907064914703369e-01 -2.321986109018325806e-01
1.364021003246307373e-01 6.904841065406799316e-01 5.620932579040527344e-01 -5.278910323977470398e-02 1.532363295555114746e-01 1.184674203395843506e-01 1.559935659170150757e-01 3.521940410137176514e-01
-3.421473801136016846e-01 7.980819344520568848e-01 -2.266397923231124878e-01 3.053785674273967743e-02 -3.390768468379974365e-01 1.085319146513938904e-01 -1.098922193050384521e-01 -2.342510223388671875e-01
3.128517046570777893e-02 6.789097785949707031e-01 -4.105544090270996094e-01 -3.136991560459136963e-01 -3.005586564540863037e-01 2.891919612884521484e-01 2.822582125663757324e-01 1.322999894618988037e-01
2.673463225364685059e-01 7.320841550827026367e-01 3.569122552871704102e-01 -1.154235284775495529e-02 3.393438756465911865e-01 3.150467276573181152e-01 2.231016606092453003e-01 2.959636785089969635e-02
-2.303835935890674591e-02 6.816624999046325684e-01 -3.428040742874145508e-01 -3.895686268806457520e-01 -3.154929578304290771e-01 2.178204953670501709e-01 1.824894398450851440e-01 2.919640541076660156e-01
2.631975114345550537e-01 6.375548243522644043e-01 2.076231092214584351e-01 -1.495491415262222290e-01 -4.225540161132812500e-01 3.695065975189208984e-01 3.680545836687088013e-02 -3.772759139537811279e-01
2.014403343200683594e-01 7.542498111724853516e-01 5.093191266059875488e-01 7.529389113187789917e-03 1.178207397460937500e-01 1.830737441778182983e-01 2.191318720579147339e-01 1.888117641210556030e-01
6.204344704747200012e-02 6.860354542732238770e-01 4.210855662822723389e-01 5.793076753616333008e-02 5.334199666976928711e-01 1.622944325208663940e-01 -1.329015791416168213e-01 -1.276632696390151978e-01
-1.276574283838272095e-01 7.622612118721008301e-01 9.887558221817016602e-02 2.543990612030029297e-01 1.179834976792335510e-01 3.540794849395751953e-01 2.960122823715209961e-01 -3.181987702846527100e-01
-4.600998759269714355e-01 2.433461844921112061e-01 5.942232608795166016e-01 -2.735524475574493408e-01 -2.195386588573455811e-01 3.213371336460113525e-01 3.493387699127197266e-01 1.663312464952468872e-01
-4.582802206277847290e-02 2.247735410928726196e-01 6.980471014976501465e-01 -4.837484955787658691e-01 -1.568960398435592651e-01 3.348119854927062988e-01 -1.212505027651786804e-01 2.732715904712677002e-01
-2.518330216407775879e-01 2.647381424903869629e-01 3.195495605468750000e-01 -4.271357655525207520e-01 -1.598794162273406982e-01 3.928967416286468506e-01 4.836527109146118164e-01 4.099851250648498535e-01
-9.734912216663360596e-02 6.600000262260437012e-01 -2.322167307138442993e-01 1.443935185670852661e-01 -1.375850588083267212e-01 5.642068982124328613e-01 3.250619471073150635e-01 1.929371505975723267e-01
-2.320325672626495361e-01 5.104385018348693848e-01 -2.925656437873840332e-01 -3.934334814548492432e-01 3.557399809360504150e-01 1.871622800827026367e-01 5.012176036834716797e-01 1.800809949636459351e-01
-1.947254985570907593e-01 8.030726909637451172e-01 5.321347713470458984e-02 2.218807786703109741e-01 7.256376743316650391e-02 2.570515871047973633e-01 4.293339550495147705e-01 -9.708243608474731445e-02
5.441938061267137527e-03 6.177944540977478027e-01 1.082330420613288879e-01 2.478730529546737671e-01 5.113533139228820801e-01 4.609305560588836670e-01 -2.195681929588317871e-01 -1.516429185867309570e-01
3.492830991744995117e-01 6.491538286209106445e-01 3.228202760219573975e-01 -7.598596811294555664e-02 -3.136270344257354736e-01 4.027397334575653076e-01 -2.187245339155197144e-02 -2.925306558609008789e-01
-3.662417829036712646e-01 8.620454072952270508e-01 1.480706483125686646e-01 1.652824878692626953e-01 -1.372094154357910156e-01 -6.909050792455673218e-02 2.230291664600372314e-01 1.263171248137950897e-02
-8.442726135253906250e-01 2.272984981536865234e-01 1.173907890915870667e-01 -4.703850299119949341e-02 2.466395944356918335e-01 3.541534245014190674e-01 -1.479251030832529068e-02 1.818555742502212524e-01
1.191270649433135986e-01 5.542635321617126465e-01 -2.133440375328063965e-01 -4.706423878669738770e-01 -2.199975550174713135e-01 2.932596802711486816e-01 -2.873075008392333984e-01 4.411747455596923828e-01
-5.534474849700927734e-01 2.261123210191726685e-01 5.922961235046386719e-01 -4.351370334625244141e-01 -2.798605859279632568e-01 1.150630265474319458e-01 -5.201424658298492432e-02 9.023942053318023682e-02
-1.765988022089004517e-01 2.640082538127899170e-01 3.336164951324462891e-01 -4.504190981388092041e-01 -1.185344830155372620e-01 4.689725339412689209e-01 5.291633009910583496e-01 2.663381993770599365e-01
-5.713842064142227173e-02 8.239886760711669922e-01 3.388261795043945312e-01 2.173562943935394287e-01 5.938586220145225525e-02 1.562346667051315308e-01 2.726488709449768066e-01 2.312089055776596069e-01
-5.197381973266601562e-01 6.458157300949096680e-01 -1.546206325292587280e-02 9.974370151758193970e-02 3.103484511375427246e-01 1.020307838916778564e-01 3.568542003631591797e-01 2.617917954921722412e-01
-8.581401705741882324e-01 2.424014061689376831e-01 -1.069371774792671204e-01 -1.949123293161392212e-01 2.955472767353057861e-01 2.270187884569168091e-01 9.699349105358123779e-02 -8.436393737792968750e-02
-1.572435796260833740e-01 8.067985773086547852e-01 1.596759706735610962e-01 2.978181242942810059e-01 1.977183297276496887e-02 2.818802893161773682e-01 3.342376947402954102e-01 -1.363674551248550415e-01
9.208652377128601074e-02 7.087723612785339355e-01 1.035192832350730896e-01 3.102355897426605225e-01 -2.319357842206954956e-01 5.628868341445922852e-01 -7.058798335492610931e-03 1.073021292686462402e-01
1.488573700189590454e-01 7.034086585044860840e-01 -1.410294622182846069e-01 2.677080035209655762e-02 5.023579671978950500e-02 4.557276666164398193e-01 1.334369331598281860e-01 -4.841848909854888916e-01
-2.793831527233123779e-01 8.216714859008789062e-01 -1.133861094713211060e-01 1.922606676816940308e-01 3.808073401451110840e-01 -1.033905521035194397e-02 -1.684495657682418823e-01 -1.532458811998367310e-01
1.692718416452407837e-01 6.107159852981567383e-01 4.344278872013092041e-01 2.166703641414642334e-01 9.914962947368621826e-02 4.845501482486724854e-01 1.046573147177696228e-01 3.273024559020996094e-01
1.889082044363021851e-01 5.220451951026916504e-01 1.940590888261795044e-01 -7.507534325122833252e-02 4.808652102947235107e-01 3.869208693504333496e-01 -5.064129829406738281e-01 1.053276211023330688e-01
-1.288316249847412109e-01 7.941391468048095703e-01 1.314611360430717468e-02 2.305360436439514160e-01 -2.215274274349212646e-01 2.985027432441711426e-01 -7.736819237470626831e-02 -3.940322101116180420e-01
1.061409115791320801e-01 6.343947649002075195e-01 -8.900815993547439575e-02 -5.603780150413513184e-01 -2.124771028757095337e-01 1.238450706005096436e-01 8.130232803523540497e-03 4.514214098453521729e-01
-2.281477488577365875e-02 5.445823669433593750e-01 1.876970231533050537e-01 -2.515764534473419189e-01 3.470545411109924316e-01 2.413766980171203613e-01 5.318017601966857910e-01 -3.779761493206024170e-01
1.752768307924270630e-01 7.292491793632507324e-01 5.447918176651000977e-01 1.384118795394897461e-01 7.849244773387908936e-02 2.501869797706604004e-01 8.376443386077880859e-02 2.138845920562744141e-01
1.115503683686256409e-01 6.453292965888977051e-01 2.554480433464050293e-01 -7.417459040880203247e-02 2.206311374902725220e-01 3.197948634624481201e-01 5.325343608856201172e-01 2.565371394157409668e-01
-4.842755198478698730e-01 2.055168151855468750e-01 2.958478927612304688e-01 -3.423326611518859863e-01 -2.037885487079620361e-01 4.684892594814300537e-01 5.067645907402038574e-01 -2.646326087415218353e-02
2.479278296232223511e-01 7.909147739410400391e-01 3.230119347572326660e-01 -1.268502771854400635e-01 1.924504190683364868e-01 1.037892103195190430e-01 2.304300516843795776e-01 -3.027383983135223389e-01
9.988218545913696289e-02 7.026596665382385254e-01 -2.073268890380859375e-01 -4.175658822059631348e-01 -2.652809917926788330e-01 1.569993495941162109e-01 1.566427946090698242e-01 3.992332816123962402e-01
-1.370946615934371948e-01 8.698224425315856934e-01 -7.170575857162475586e-02 1.578637808561325073e-01 3.529007136821746826e-01 1.019218191504478455e-01 -6.496974825859069824e-02 -2.353791445493698120e-01
7.982885092496871948e-02 6.603746414184570312e-01 -2.867604792118072510e-01 -4.823134839534759521e-01 -1.093540564179420471e-01 2.856824696063995361e-01 3.403290510177612305e-01 1.824233680963516235e-01
2.144825905561447144e-01 8.184469342231750488e-01 1.326614767313003540e-01 -2.015172541141510010e-01 7.786019705235958099e-03 3.302841261029243469e-02 3.079206682741641998e-02 -4.731110334396362305e-01
2.408289015293121338e-01 5.801018476486206055e-01 4.548850059509277344e-01 -2.301504015922546387e-01 -3.241648077964782715e-01 1.779173016548156738e-01 1.154171451926231384e-01 -4.421937167644500732e-01
7.891178876161575317e-02 6.248181462287902832e-01 4.673143476247787476e-02 -5.529559031128883362e-02 4.945843517780303955e-01 2.760372161865234375e-01 -5.194162130355834961e-01 -8.677874505519866943e-02
-8.316158317029476166e-03 8.235849738121032715e-01 1.403539180755615234e-01 3.301907777786254883e-01 -1.023371219635009766e-01 3.972229361534118652e-01 8.310956507921218872e-02 1.332197934389114380e-01
-3.708562254905700684e-01 8.539097905158996582e-01 1.548841595649719238e-01 1.913764178752899170e-01 -1.031767949461936951e-01 -6.613623350858688354e-02 2.381562739610671997e-01 -3.085131384432315826e-02
-1.853623241186141968e-01 6.245620846748352051e-01 4.143479466438293457e-01 3.798230290412902832e-01 5.425300449132919312e-02 3.442688882350921631e-01 2.535922825336456299e-01 -2.717341482639312744e-01
-3.143140971660614014e-01 2.900308370590209961e-01 3.754186928272247314e-01 -4.065991938114166260e-01 -2.624937891960144043e-01 3.469356894493103027e-01 1.115543022751808167e-01 5.559811592102050781e-01
5.166101083159446716e-02 7.839399576187133789e-01 1.823116391897201538e-01 1.949681341648101807e-01 2.658312916755676270e-01 3.900272250175476074e-01 2.978737056255340576e-01 1.677626278251409531e-03
-1.656084656715393066e-01 6.890847682952880859e-01 -1.065364629030227661e-01 3.477788269519805908e-01 1.812964379787445068e-01 4.889862835407257080e-01 1.166275739669799805e-01 -2.825916707515716553e-01
-2.047599703073501587e-01 2.502930760383605957e-01 4.478356838226318359e-01 -3.080796003341674805e-01 -1.075671464204788208e-01 4.951525628566741943e-01 -1.121894568204879761e-01 5.749988555908203125e-01
-1.131802350282669067e-01 7.624991536140441895e-01 -2.265531420707702637e-01 -2.692211866378784180e-01 -2.653337419033050537e-01 8.710938505828380585e-03 -4.097641706466674805e-01 -2.087925523519515991e-01
1.915253512561321259e-02 2.281499952077865601e-01 -1.132948249578475952e-01 -5.451400876045227051e-01 3.507201373577117920e-01 4.837911128997802734e-01 3.949881196022033691e-01 -3.528360724449157715e-01
-7.275597006082534790e-02 8.054856657981872559e-01 -2.976080179214477539e-01 -1.149502322077751160e-01 -1.956981271505355835e-01 1.824980527162551880e-01 -1.334698349237442017e-01 -3.933165669441223145e-01
7.117260247468948364e-02 8.086888194084167480e-01 4.520530700683593750e-01 9.814067929983139038e-02 8.981748670339584351e-02 1.305006146430969238e-01 2.261059284210205078e-01 2.252817600965499878e-01
1.284609884023666382e-01 9.031938314437866211e-01 2.673168294131755829e-02 1.969229057431221008e-02 -9.017291665077209473e-02 2.336247861385345459e-01 -9.151058644056320190e-02 -3.091121613979339600e-01
1.469466555863618851e-02 1.625315099954605103e-01 3.704343736171722412e-01 -5.825848579406738281e-01 -5.382352694869041443e-02 5.576434731483459473e-01 -2.007898129522800446e-02 4.271702766418457031e-01
3.323841691017150879e-01 6.305281519889831543e-01 1.114083752036094666e-01 -5.425761267542839050e-02 -3.533441126346588135e-01 4.684195220470428467e-01 -1.530198752880096436e-01 -3.300233185291290283e-01
1.753645241260528564e-01 7.676568031311035156e-01 6.214880943298339844e-02 2.367405742406845093e-01 -6.742656230926513672e-02 5.288718938827514648e-01 1.374628860503435135e-02 1.886824965476989746e-01
-5.510232448577880859e-01 2.445985823869705200e-01 4.495062530040740967e-01 -7.356531918048858643e-02 -2.156001925468444824e-01 5.351433753967285156e-01 3.094958364963531494e-01 -2.068063430488109589e-02
-3.388639986515045166e-01 6.794269084930419922e-01 1.986847966909408569e-01 1.031914576888084412e-01 2.916664779186248779e-01 4.719449207186698914e-02 9.486297518014907837e-02 5.264319181442260742e-01
-5.594221353530883789e-01 1.044974774122238159e-01 -2.231551855802536011e-01 -3.856704533100128174e-01 1.714255213737487793e-01 6.578615903854370117e-01 9.310156852006912231e-02 8.216295391321182251e-02
-1.314819976687431335e-02 7.298225164413452148e-01 -2.856955230236053467e-01 -6.080453470349311829e-02 -1.447685956954956055e-01 3.996504247188568115e-01 -1.158705279231071472e-01 -4.333163499832153320e-01
-6.636846065521240234e-02 6.997584700584411621e-01 2.976897656917572021e-01 -3.139746189117431641e-01 -4.279196560382843018e-01 -1.955879777669906616e-01 -2.963296473026275635e-01 9.773815423250198364e-02
9.614179283380508423e-02 6.330313086509704590e-01 -2.777247317135334015e-02 1.819123476743698120e-01 3.403757810592651367e-01 5.613859295845031738e-01 1.685460060834884644e-01 -3.110422790050506592e-01
-3.581380844116210938e-01 2.155763506889343262e-01 7.036919593811035156e-01 -3.530572950839996338e-01 -2.135393023490905762e-01 3.148906826972961426e-01 2.013075202703475952e-01 -1.419590562582015991e-01
-3.553794026374816895e-01 1.766794025897979736e-01 5.286120176315307617e-01 -2.598904371261596680e-01 -4.700198173522949219e-01 4.900182187557220459e-01 1.711578480899333954e-02 1.848970204591751099e-01
9.244006872177124023e-02 7.298452258110046387e-01 1.117687672376632690e-01 4.837644100189208984e-02 5.910411477088928223e-01 2.484993934631347656e-01 -1.353626102209091187e-01 -1.205969303846359253e-01
4.622903093695640564e-02 5.671163797378540039e-01 -3.482334911823272705e-01 -2.996356189250946045e-01 -2.583735287189483643e-01 3.889563083648681641e-01 2.870528995990753174e-01 4.058947861194610596e-01
-4.884000420570373535e-01 2.365094721317291260e-01 4.046666026115417480e-01 -3.388496637344360352e-01 -2.637400031089782715e-01 3.522081673145294189e-01 4.312361478805541992e-01 -2.176705002784729004e-01
-4.615893959999084473e-01 8.373296260833740234e-02 6.419987678527832031e-01 -1.541829109191894531e-01 -8.536303043365478516e-02 5.595465302467346191e-01 -6.433390080928802490e-02 1.395389139652252197e-01
1.373217254877090454e-01 6.728050708770751953e-01 -5.672998726367950439e-02 2.009085267782211304e-01 -2.104410529136657715e-01 5.992313623428344727e-01 -2.657658234238624573e-02 2.842947244644165039e-01
-2.189841866493225098e-01 2.959371507167816162e-01 3.195148408412933350e-01 -3.097952902317047119e-01 -7.680418342351913452e-02 5.294480919837951660e-01 5.379533767700195312e-01 3.013243079185485840e-01
1.635349988937377930e-01 7.139324545860290527e-01 4.834272339940071106e-02 5.629329383373260498e-02 4.948372542858123779e-01 3.776633441448211670e-01 -1.039714813232421875e-01 -2.444325834512710571e-01
5.540904775261878967e-02 7.123996615409851074e-01 -2.831923961639404297e-01 -1.676861792802810669e-01 -7.039640843868255615e-02 1.640067398548126221e-01 -5.345100164413452148e-01 -2.520815134048461914e-01
-2.284991443157196045e-01 1.751270890235900879e-01 2.200955897569656372e-01 -6.660954356193542480e-01 -6.734932214021682739e-02 4.184704422950744629e-01 -1.999061256647109985e-01 4.531860649585723877e-01
1.674759984016418457e-01 7.525333762168884277e-01 4.904578030109405518e-01 1.379834562540054321e-01 1.421391367912292480e-01 2.645700573921203613e-01 6.296204775571823120e-02 2.277984470129013062e-01
1.242888271808624268e-01 6.745930910110473633e-01 2.293487787246704102e-01 9.351743757724761963e-02 5.682078599929809570e-01 3.530185818672180176e-01 1.924522593617439270e-02 -1.423986256122589111e-01
-3.317736685276031494e-01 7.156529426574707031e-01 -1.871097236871719360e-01 -2.423155158758163452e-01 -3.650493621826171875e-01 -9.982834011316299438e-02 -5.936226248741149902e-02 -3.705261945724487305e-01
-3.457875847816467285e-01 8.143664598464965820e-01 1.895467340946197510e-01 1.438696086406707764e-01 1.017294228076934814e-01 -7.388745248317718506e-02 3.489213809370994568e-02 3.789276480674743652e-01
1.163233667612075806e-01 8.582280874252319336e-01 3.916504383087158203e-01 1.377953290939331055e-01 7.284122705459594727e-02 1.709187626838684082e-01 1.006118729710578918e-01 1.813671141862869263e-01
-1.756012737751007080e-01 6.374714970588684082e-01 -3.268074393272399902e-01 -5.572921633720397949e-01 -3.512986302375793457e-01 4.084265604615211487e-02 4.163996502757072449e-02 1.363962441682815552e-01
-2.375703901052474976e-01 6.050871610641479492e-01 -1.856289803981781006e-01 3.567655980587005615e-01 -7.890041172504425049e-02 5.945713520050048828e-01 2.365298569202423096e-01 -1.840695389546453953e-03
3.830796107649803162e-02 8.667362332344055176e-01 3.518719375133514404e-01 2.493339926004409790e-01 8.597057312726974487e-02 2.205562144517898560e-01 7.137884199619293213e-02 1.373644731938838959e-02
8.411391638219356537e-03 7.311977744102478027e-01 4.558879509568214417e-02 -4.921917617321014404e-01 7.380027323961257935e-03 -8.953554183244705200e-02 1.132479757070541382e-01 4.472716748714447021e-01
-4.324399530887603760e-01 2.753693461418151855e-01 2.900909781455993652e-01 -6.115986704826354980e-01 1.221129223704338074e-01 -4.010936617851257324e-02 -4.902524352073669434e-01 -1.486405283212661743e-01
1.613066196441650391e-01 4.411427080631256104e-01 1.394565254449844360e-01 -2.622522413730621338e-02 4.020237922668457031e-01 5.183240175247192383e-01 -5.699335932731628418e-01 6.426600366830825806e-02
-2.186094969511032104e-01 7.467881441116333008e-01 -2.509988844394683838e-01 1.375218033790588379e-01 -1.230279207229614258e-01 2.875057458877563477e-01 1.230432540178298950e-01 -4.468440413475036621e-01
3.261842727661132812e-01 8.410421609878540039e-01 2.511408925056457520e-01 -1.241192445158958435e-01 -2.338820509612560272e-02 1.367457807064056396e-01 -6.325893104076385498e-02 -2.907344102859497070e-01
3.154882788658142090e-02 4.784146249294281006e-01 2.174807339906692505e-01 -5.726248025894165039e-01 5.530723333358764648e-01 -9.164819493889808655e-03 1.318097859621047974e-01 -2.675451934337615967e-01
-3.700625002384185791e-01 1.207885518670082092e-01 2.882038950920104980e-01 -4.181635975837707520e-01 -4.716286659240722656e-01 5.669961571693420410e-01 1.398845165967941284e-01 -1.644866168498992920e-01
-4.724478125572204590e-01 6.228091195225715637e-02 2.268178313970565796e-01 -3.294929862022399902e-01 -2.095199525356292725e-01 6.539729833602905273e-01 2.403855472803115845e-01 -2.890288531780242920e-01
4.854613170027732849e-02 6.496502757072448730e-01 2.555420994758605957e-01 -3.829976916313171387e-01 2.167906314134597778e-01 -7.643026858568191528e-02 1.710863560438156128e-01 -5.305643677711486816e-01
-7.459042668342590332e-01 2.346296757459640503e-01 -3.458420336246490479e-01 -9.263389557600021362e-02 1.213019900023937225e-02 5.020303726196289062e-01 -9.013532102108001709e-02 -9.066245518624782562e-03
-1.472367793321609497e-01 7.082665562629699707e-01 -3.516591852530837059e-03 3.508025705814361572e-01 -7.969726622104644775e-02 2.676852345466613770e-01 -4.773632287979125977e-01 -2.184536457061767578e-01
-6.247312426567077637e-01 9.233833104372024536e-02 2.842984497547149658e-01 -4.486075937747955322e-01 -3.519345819950103760e-02 4.301273822784423828e-01 2.965407669544219971e-01 -2.119567394256591797e-01
-3.871444761753082275e-01 1.203081980347633362e-01 -2.181667834520339966e-01 -3.419446945190429688e-01 -2.901867032051086426e-01 6.960027217864990234e-01 3.012574017047882080e-01 1.083427518606185913e-01
-1.424042582511901855e-01 7.281210422515869141e-01 -2.456731200218200684e-01 2.281439900398254395e-01 1.667806059122085571e-01 4.671795666217803955e-01 2.368734627962112427e-01 1.870146393775939941e-01
4.945782572031021118e-02 6.686362028121948242e-01 2.668811976909637451e-01 1.181536167860031128e-01 4.757168591022491455e-01 2.708096504211425781e-01 -2.914991974830627441e-01 -2.840377688407897949e-01
-1.668718010187149048e-01 7.669402956962585449e-01 2.346665710210800171e-01 2.367230802774429321e-01 2.225887924432754517e-01 2.625908851623535156e-01 3.647989630699157715e-01 -1.458495110273361206e-01
-1.217238306999206543e-01 6.817362308502197266e-01 -4.414687156677246094e-01 -3.272327184677124023e-01 -2.483527809381484985e-01 1.731431484222412109e-01 -3.390179276466369629e-01 1.088683456182479858e-01
-3.160181939601898193e-01 8.210685849189758301e-01 -2.229608297348022461e-01 2.500194907188415527e-01 -2.587303519248962402e-01 1.986414492130279541e-01 3.358346596360206604e-02 -7.893136888742446899e-02
-7.049315422773361206e-02 4.613636434078216553e-01 -3.308442234992980957e-01 -6.150854229927062988e-01 -6.510295718908309937e-02 2.027026116847991943e-01 -4.700593352317810059e-01 -1.676421165466308594e-01
3.233306407928466797e-01 8.088290691375732422e-01 2.574949264526367188e-01 -1.560495942831039429e-01 -6.072189286351203918e-02 1.596925705671310425e-01 -6.138078495860099792e-02 -3.429888188838958740e-01
-7.801134586334228516e-01 1.849183142185211182e-01 9.512199461460113525e-02 -2.504545450210571289e-01 4.052775800228118896e-01 2.724508643150329590e-01 -2.020887434482574463e-01 7.831493020057678223e-02
5.807026475667953491e-02 6.892264485359191895e-01 1.419369876384735107e-01 -3.832458257675170898e-01 -3.723463416099548340e-01 -7.951456308364868164e-02 -4.569351077079772949e-01 2.858876809477806091e-02
-2.900207638740539551e-01 1.921164542436599731e-01 4.790169596672058105e-01 -2.588610947132110596e-01 -4.172964692115783691e-01 5.120944380760192871e-01 -2.646151483058929443e-01 2.758890688419342041e-01
3.483537435531616211e-01 5.303269028663635254e-01 3.219188451766967773e-01 -1.838193088769912720e-01 -3.034766614437103271e-01 4.031119942665100098e-01 4.844369739294052124e-02 -4.505967199802398682e-01
3.501806855201721191e-01 6.561501026153564453e-01 1.446107923984527588e-01 -7.407780736684799194e-02 -4.519839286804199219e-01 4.356988370418548584e-01 -4.158216342329978943e-02 -1.568079143762588501e-01
-5.152650475502014160e-01 1.172071471810340881e-01 4.532865285873413086e-01 -3.194131851196289062e-01 -1.578009426593780518e-01 5.040705800056457520e-01 3.178632259368896484e-01 -1.823337525129318237e-01
-6.729134917259216309e-02 7.920559644699096680e-01 1.108338385820388794e-01 2.140813916921615601e-01 -9.553062170743942261e-02 3.409533500671386719e-01 4.213908612728118896e-01 8.401522785425186157e-02
-5.988327786326408386e-02 7.328463345766067505e-02 6.493325531482696533e-02 -4.816725850105285645e-01 -1.187263056635856628e-01 7.395055890083312988e-01 -2.851796448230743408e-01 3.354500830173492432e-01
1.432004868984222412e-01 7.244375348091125488e-01 5.445927977561950684e-01 1.955989152193069458e-01 7.725518941879272461e-02 3.186306953430175781e-01 5.599329620599746704e-02 -9.599200636148452759e-02
-9.060431271791458130e-02 1.000935584306716919e-01 1.905035227537155151e-01 -4.865429103374481201e-01 2.502164430916309357e-02 6.516728997230529785e-01 -3.184369206428527832e-01 4.266740679740905762e-01
-3.146939575672149658e-01 7.594928741455078125e-01 -2.870232462882995605e-01 6.225404888391494751e-02 1.308298110961914062e-01 9.035781025886535645e-02 3.006991697475314140e-03 -4.610752463340759277e-01
-1.216913387179374695e-01 8.275865912437438965e-01 -1.072211042046546936e-01 2.276927083730697632e-01 3.133419528603553772e-02 2.563169896602630615e-01 -3.579978048801422119e-01 -2.052038609981536865e-01
-6.750783920288085938e-01 1.130876839160919189e-01 3.335547074675559998e-02 -1.641817092895507812e-01 2.479738444089889526e-01 5.869563221931457520e-01 2.982977926731109619e-01 9.177038073539733887e-02
-2.266566157341003418e-01 6.842601895332336426e-01 -1.616594940423965454e-01 -1.159726381301879883e-01 -3.354212939739227295e-01 8.831135928630828857e-02 -5.590086579322814941e-01 -8.963498473167419434e-02
-6.967451572418212891e-01 2.005672752857208252e-01 1.147725805640220642e-01 -2.606562674045562744e-01 -3.112966753542423248e-02 4.230460524559020996e-01 4.253983199596405029e-01 -1.797323971986770630e-01
-3.803977668285369873e-01 1.547133177518844604e-01 3.571848273277282715e-01 -2.558816969394683838e-01 -2.528784871101379395e-01 5.156940817832946777e-01 -4.458588957786560059e-01 3.310994207859039307e-01
1.059521585702896118e-01 6.830344796180725098e-01 1.266442686319351196e-01 -4.014771878719329834e-01 -2.677652537822723389e-01 -4.664734471589326859e-03 -3.727782368659973145e-01 3.665128350257873535e-01
1.922839432954788208e-01 5.174450278282165527e-01 1.646074801683425903e-01 -4.251146018505096436e-01 4.875979721546173096e-01 1.721626520156860352e-01 -4.686143100261688232e-01 -2.164059877395629883e-02
1.768159717321395874e-01 7.401106953620910645e-01 3.255306780338287354e-01 1.739293485879898071e-01 1.458999980241060257e-02 4.107870459556579590e-01 -2.819795720279216766e-02 3.391116261482238770e-01
-2.285952568054199219e-01 4.956152737140655518e-01 -4.711246192455291748e-01 -5.130304098129272461e-01 2.973368167877197266e-01 8.279161155223846436e-02 3.419670462608337402e-01 -6.889346987009048462e-02
1.230669617652893066e-01 4.736000895500183105e-01 -3.735482096672058105e-01 -5.835382938385009766e-01 -5.527481436729431152e-02 3.150381743907928467e-01 -4.187079668045043945e-01 -5.367960408329963684e-02
-5.138788223266601562e-01 2.098126858472824097e-01 4.093662202358245850e-01 -1.705591678619384766e-01 -3.251602053642272949e-01 5.114565491676330566e-01 3.529242277145385742e-01 -5.799677595496177673e-02
-1.769897788763046265e-01 7.258744835853576660e-01 -6.936684250831604004e-02 3.718523383140563965e-01 -1.085289493203163147e-01 3.299335241317749023e-01 -3.964740037918090820e-01 -1.444605141878128052e-01
2.926772236824035645e-01 6.007398962974548340e-01 1.524893846362829208e-02 -6.867844462394714355e-01 -2.215364128351211548e-01 7.600621134042739868e-02 1.627055555582046509e-01 -1.475188601762056351e-02
-2.533696889877319336e-01 3.602002263069152832e-01 -2.791445255279541016e-01 -7.778511643409729004e-01 -1.366759687662124634e-01 1.347935199737548828e-01 -2.933044135570526123e-01 1.442854292690753937e-02
-8.807647228240966797e-02 5.524684786796569824e-01 -2.779606170952320099e-02 -5.146343111991882324e-01 -1.175027340650558472e-01 1.914376020431518555e-02 -5.038743615150451660e-01 3.915830850601196289e-01
-5.544571280479431152e-01 7.614902257919311523e-01 4.258857294917106628e-02 2.992864251136779785e-01 4.117447882890701294e-02 2.059571258723735809e-02 1.160051822662353516e-01 7.580924779176712036e-02
-6.768281459808349609e-01 1.407547742128372192e-01 -9.308666735887527466e-02 8.828260004520416260e-02 -6.518385559320449829e-02 6.819874644279479980e-01 -2.980305813252925873e-02 -1.881185024976730347e-01
-2.483337074518203735e-01 5.426810979843139648e-01 2.877571582794189453e-01 -1.189915388822555542e-01 3.152514696121215820e-01 5.986083298921585083e-02 9.192717075347900391e-02 6.598839163780212402e-01
-3.643814027309417725e-01 -1.878133602440357208e-02 1.997179388999938965e-01 -4.581171274185180664e-01 2.396175079047679901e-02 7.295035123825073242e-01 -6.420581042766571045e-02 2.832720577716827393e-01
8.426298946142196655e-02 5.803771018981933594e-01 -1.984132975339889526e-01 -7.023892402648925781e-01 9.478071704506874084e-03 3.309147804975509644e-02 -3.462882339954376221e-01 4.736584052443504333e-02
2.298856526613235474e-01 3.283959925174713135e-01 3.131187558174133301e-01 -2.046999782323837280e-01 8.918616175651550293e-02 5.260826945304870605e-01 3.084663748741149902e-01 -5.652385354042053223e-01
-2.185614854097366333e-01 7.041214108467102051e-01 -2.194242030382156372e-01 1.733317375183105469e-01 -1.353050172328948975e-01 3.658869862556457520e-01 1.673595905303955078e-01 -4.450429081916809082e-01
-3.015997409820556641e-01 1.978532671928405762e-01 6.245761513710021973e-01 -5.376417636871337891e-01 3.103183805942535400e-01 5.349764227867126465e-02 2.712266445159912109e-01 1.342184990644454956e-01
-3.268258273601531982e-01 2.749534882605075836e-02 2.104343324899673462e-01 -6.103991270065307617e-01 -2.282548882067203522e-02 5.377410054206848145e-01 -3.110032081604003906e-01 2.985797822475433350e-01
1.084928736090660095e-01 4.944186806678771973e-01 -3.460688889026641846e-02 -6.673946380615234375e-01 2.515524327754974365e-01 1.894257962703704834e-01 6.687285751104354858e-02 4.399244189262390137e-01
-3.325355648994445801e-01 2.993753850460052490e-01 2.819846272468566895e-01 -6.901948451995849609e-01 1.908443719148635864e-01 -5.524446070194244385e-02 -2.914315760135650635e-01 -3.456938266754150391e-01
-1.630598157644271851e-01 8.553165197372436523e-01 2.527440190315246582e-01 1.860879212617874146e-01 3.072851598262786865e-01 6.932990998029708862e-02 2.055039703845977783e-01 -4.329334571957588196e-02
1.808811426162719727e-01 7.516347765922546387e-01 -2.071805894374847412e-01 -2.276783138513565063e-01 -1.675122678279876709e-01 3.470964431762695312e-01 1.291348934173583984e-01 -3.772982060909271240e-01
1.172945275902748108e-01 6.486514806747436523e-01 -9.070407599210739136e-02 -4.756378829479217529e-01 -2.721907198429107666e-01 1.830372959375381470e-01 -2.732610702514648438e-01 3.857106268405914307e-01
-3.558332920074462891e-01 7.505058646202087402e-01 -9.714276343584060669e-02 -1.286708712577819824e-01 -3.724486231803894043e-01 -1.397420465946197510e-01 -9.274620562791824341e-02 -3.424659669399261475e-01
1.097360253334045410e-01 5.958500504493713379e-01 -3.484652042388916016e-01 -3.793917894363403320e-01 -1.936435401439666748e-01 3.187119066715240479e-01 -3.852036595344543457e-01 2.830149233341217041e-01
2.183835655450820923e-01 6.908460259437561035e-01 4.735919535160064697e-01 -9.044724702835083008e-02 2.939966320991516113e-01 1.964498311281204224e-01 1.479187905788421631e-01 3.092957437038421631e-01
1.588488928973674774e-02 8.132863640785217285e-01 2.746600210666656494e-01 -2.829818725585937500e-01 -2.705387473106384277e-01 -2.632777690887451172e-01 -1.990266740322113037e-01 2.603954635560512543e-02
1.629400402307510376e-01 7.650714367628097534e-02 3.346727788448333740e-01 -5.284056663513183594e-01 1.726370304822921753e-01 6.623142957687377930e-01 -1.951882392168045044e-01 2.642281949520111084e-01
-1.461424231529235840e-01 2.994959950447082520e-01 -5.399323627352714539e-02 -4.846219122409820557e-01 3.770987391471862793e-01 2.233818918466567993e-01 -4.329792261123657227e-01 -5.211496353149414062e-01
-1.415300518274307251e-01 1.827390193939208984e-01 4.572398960590362549e-01 -2.703872621059417725e-01 2.169823795557022095e-01 3.986155688762664795e-01 -4.916248321533203125e-01 -4.655400812625885010e-01
-6.451310589909553528e-03 8.127785921096801758e-01 1.581708937883377075e-01 1.525019705295562744e-01 3.539010882377624512e-02 3.598353564739227295e-01 3.389363884925842285e-01 -2.132193297147750854e-01
-4.441915079951286316e-02 4.834418296813964844e-01 -8.383233845233917236e-02 -4.300209879875183105e-01 -5.425447225570678711e-01 1.452950239181518555e-01 -1.623004376888275146e-01 -4.801647663116455078e-01
-2.401005029678344727e-01 6.914523839950561523e-01 3.814815878868103027e-01 1.335080116987228394e-01 1.096130982041358948e-01 4.190933331847190857e-02 4.860311374068260193e-02 5.336282253265380859e-01
-1.390362530946731567e-01 4.549076557159423828e-01 -3.248749077320098877e-01 -5.605966448783874512e-01 -3.184128403663635254e-01 2.440038472414016724e-01 -4.240227639675140381e-01 -1.148722618818283081e-01
-6.059940457344055176e-01 1.620368063449859619e-01 -1.448071300983428955e-01 -2.246546447277069092e-01 6.956230103969573975e-02 5.820500254631042480e-01 3.307785391807556152e-01 2.864278256893157959e-01
1.479146778583526611e-01 6.397295594215393066e-01 -1.291946321725845337e-01 1.575699597597122192e-01 2.223917692899703979e-01 6.611862182617187500e-01 1.990665495395660400e-01 -3.309441730380058289e-02
-2.761361002922058105e-01 8.700379729270935059e-01 -3.444747328758239746e-01 6.559307873249053955e-02 -2.818825840950012207e-02 1.235666275024414062e-01 1.044450625777244568e-01 -1.297909170389175415e-01
-2.895841933786869049e-02 2.427722066640853882e-01 3.304605484008789062e-01 -6.186867952346801758e-01 3.974652290344238281e-01 2.784206271171569824e-01 2.782826125621795654e-01 -3.678418397903442383e-01
-4.849699437618255615e-01 5.985214933753013611e-02 -2.791756531223654747e-03 -5.324543714523315430e-01 -1.229069456458091736e-01 6.144908070564270020e-01 2.666693329811096191e-01 -1.178520843386650085e-01
-6.700010299682617188e-01 2.174190133810043335e-01 2.058466076850891113e-01 7.179835438728332520e-02 4.754269123077392578e-01 4.750469028949737549e-01 -6.670626997947692871e-02 -1.224656682461500168e-02
1.713093668222427368e-01 4.798629283905029297e-01 1.886574327945709229e-01 -1.188720092177391052e-01 5.152946710586547852e-01 4.178361594676971436e-01 -4.981015026569366455e-01 4.941230267286300659e-02
-2.686132490634918213e-01 2.557533681392669678e-01 3.290319442749023438e-01 -4.379361271858215332e-01 4.714675713330507278e-03 3.724936544895172119e-01 2.094100415706634521e-02 6.505189538002014160e-01
-2.675040438771247864e-02 8.940901160240173340e-01 1.286749094724655151e-01 -3.269443660974502563e-02 2.644490003585815430e-01 -1.508921831846237183e-01 -1.718336790800094604e-01 -2.450155615806579590e-01
-3.841872215270996094e-01 7.285861968994140625e-01 2.241588234901428223e-01 1.405314058065414429e-01 1.525683104991912842e-01 -9.722059220075607300e-02 6.628882884979248047e-02 4.630797803401947021e-01
-2.677205204963684082e-01 3.087582588195800781e-01 1.376164406538009644e-01 -7.055966854095458984e-01 7.242717593908309937e-02 3.601047396659851074e-02 -2.896387279033660889e-01 -4.751380085945129395e-01
-4.975035786628723145e-02 7.989226579666137695e-01 1.808055192232131958e-01 -2.310689538717269897e-01 -3.806516230106353760e-01 -1.792868226766586304e-01 -2.787906527519226074e-01 -1.356474757194519043e-01
-3.635138273239135742e-01 6.673670411109924316e-01 2.695642411708831787e-01 3.405289947986602783e-01 1.399518102407455444e-01 2.719765007495880127e-01 3.355989754199981689e-01 -1.663423627614974976e-01
-3.101559579372406006e-01 2.438073903322219849e-01 3.583684861660003662e-01 -5.028643608093261719e-01 9.523055702447891235e-02 2.971394956111907959e-01 -2.398967929184436798e-02 6.042551994323730469e-01
-7.035457342863082886e-02 9.230814874172210693e-02 1.849729865789413452e-01 -4.398033618927001953e-01 -6.681916117668151855e-02 7.213537693023681641e-01 -1.846330463886260986e-01 4.471935033798217773e-01
-3.159765601158142090e-01 3.083544969558715820e-01 3.653018176555633545e-01 -4.085826575756072998e-01 -1.793226599693298340e-01 3.573304414749145508e-01 1.511763185262680054e-01 5.674460530281066895e-01
-5.971288084983825684e-01 1.329134106636047363e-01 7.644700258970260620e-02 -2.503784000873565674e-02 3.788526952266693115e-01 6.894029974937438965e-01 2.180701866745948792e-02 -4.354654811322689056e-03
-6.523663997650146484e-01 3.356582671403884888e-02 2.327993661165237427e-01 -1.243072599172592163e-01 3.480216953903436661e-03 6.875547766685485840e-01 1.382315158843994141e-01 -1.085909232497215271e-01
-2.557260096073150635e-01 6.399381905794143677e-02 1.386962980031967163e-01 -3.515779674053192139e-01 1.932370960712432861e-01 5.694940686225891113e-01 -4.499249458312988281e-01 -4.728306233882904053e-01
3.616917431354522705e-01 7.322116494178771973e-01 2.161544114351272583e-01 -1.820707470178604126e-01 -2.716693580150604248e-01 2.070190459489822388e-01 -2.012761086225509644e-01 -3.098379671573638916e-01
2.958849668502807617e-01 6.813926100730895996e-01 -2.662956528365612030e-02 -2.363629639148712158e-01 -4.518860876560211182e-01 3.496744334697723389e-01 -7.025710493326187134e-02 -2.452968508005142212e-01
2.402384579181671143e-02 6.610140204429626465e-01 8.462284505367279053e-02 1.916801780462265015e-01 4.863405525684356689e-01 3.981571495532989502e-01 -1.771007925271987915e-01 -3.035785555839538574e-01
-9.788727015256881714e-02 7.243924140930175781e-01 -3.097890913486480713e-01 -1.846935153007507324e-01 -5.146215558052062988e-01 2.642782330513000488e-01 -2.156602218747138977e-02 -2.120435610413551331e-02
-5.501495003700256348e-01 1.118804290890693665e-01 -1.303951907902956009e-02 -2.202301770448684692e-01 2.723686099052429199e-01 6.057996153831481934e-01 4.144304096698760986e-01 -1.523696631193161011e-01
-3.242462873458862305e-01 2.526106834411621094e-01 3.028520345687866211e-01 -4.818159937858581543e-01 6.061155796051025391e-01 1.285773068666458130e-01 1.612396091222763062e-01 -3.118971288204193115e-01
-2.170095294713973999e-01 2.135490328073501587e-01 3.827407360076904297e-01 -4.647683203220367432e-01 6.046971678733825684e-01 2.828313112258911133e-01 1.092464476823806763e-01 -2.953249216079711914e-01
1.150327399373054504e-01 7.376142144203186035e-01 -2.288929820060729980e-01 2.151261456310749054e-02 -2.078651040792465210e-01 4.526311159133911133e-01 -2.718403637409210205e-01 -2.604955136775970459e-01
-2.027917951345443726e-01 2.331270277500152588e-01 5.241984128952026367e-01 -2.227461934089660645e-01 4.747070074081420898e-01 3.344155550003051758e-01 4.179701507091522217e-01 -2.612430751323699951e-01
1.628240793943405151e-01 5.206236243247985840e-01 -1.777724772691726685e-01 -7.054983079433441162e-02 1.194737404584884644e-01 5.606743097305297852e-01 5.210958793759346008e-02 -5.783717632293701172e-01
1.387570202350616455e-01 7.753086686134338379e-01 3.927401602268218994e-01 -8.161491155624389648e-02 2.783933468163013458e-02 4.753200337290763855e-02 9.347422420978546143e-02 4.549345672130584717e-01
3.312759399414062500e-01 4.270853400230407715e-01 -6.937851756811141968e-02 -5.629450678825378418e-01 2.124104462563991547e-02 5.205985903739929199e-01 1.543209403753280640e-01 3.014047145843505859e-01
-2.002779990434646606e-01 6.709621548652648926e-01 -7.348394393920898438e-02 -2.360052317380905151e-01 -4.461438953876495361e-01 6.307136733084917068e-03 -4.892980754375457764e-01 -1.005157753825187683e-01
4.908414930105209351e-02 3.669407665729522705e-01 -5.975053459405899048e-02 -4.994983673095703125e-01 3.594337999820709229e-01 3.305657804012298584e-01 4.920699000358581543e-01 -3.595517277717590332e-01
2.195631712675094604e-01 5.788314342498779297e-01 2.478846162557601929e-01 9.899403899908065796e-03 -2.939195334911346436e-01 4.742835760116577148e-01 3.063615038990974426e-02 -4.928785860538482666e-01
-1.281893718987703323e-02 2.735953629016876221e-01 -9.176313877105712891e-03 -6.663352847099304199e-01 2.757257521152496338e-01 2.831386029720306396e-01 4.246962070465087891e-01 -3.799149990081787109e-01
3.747790306806564331e-02 2.125068902969360352e-01 3.969103395938873291e-01 -3.107537329196929932e-01 3.937703371047973633e-01 5.288972854614257812e-01 -4.553509056568145752e-01 -2.391626834869384766e-01
-6.175202727317810059e-01 1.363715827465057373e-01 -1.556733846664428711e-01 -9.709791839122772217e-02 1.653805673122406006e-01 7.231485247611999512e-01 -1.250912398099899292e-01 -2.160825021564960480e-02
-3.716421425342559814e-01 2.441723644733428955e-01 3.620516061782836914e-01 -3.256813883781433105e-01 6.034909486770629883e-01 2.594570517539978027e-01 2.363275438547134399e-01 -2.788226902484893799e-01
2.037311196327209473e-01 4.191538393497467041e-01 1.197766959667205811e-01 -4.754094183444976807e-01 5.310270190238952637e-01 2.895627319812774658e-01 -4.168339669704437256e-01 5.344450473785400391e-02
5.915506556630134583e-02 6.330721378326416016e-01 -8.309859782457351685e-03 -4.838957190513610840e-01 -1.251200884580612183e-01 9.839198738336563110e-02 -4.019657373428344727e-01 4.178320169448852539e-01
-4.320556819438934326e-01 7.493613958358764648e-01 3.508098423480987549e-03 5.172216892242431641e-02 9.387470036745071411e-02 -6.740518659353256226e-02 1.501424163579940796e-01 4.617348313331604004e-01
-4.835118353366851807e-01 2.168101370334625244e-01 3.369513750076293945e-01 -2.465345412492752075e-01 -5.185856223106384277e-01 5.053297281265258789e-01 1.385988593101501465e-01 -3.735662996768951416e-02
-2.879985570907592773e-01 3.883413374423980713e-01 1.053557079285383224e-02 -4.670942723751068115e-01 3.547024726867675781e-01 -5.622907076030969620e-03 -3.292541801929473877e-01 -5.600945949554443359e-01
-2.316859215497970581e-01 6.684685349464416504e-01 8.666630834341049194e-02 3.028656840324401855e-01 7.006363477557897568e-03 4.280564188957214355e-01 4.138693511486053467e-01 -2.136904597282409668e-01
-3.696390688419342041e-01 2.891604304313659668e-01 2.266752272844314575e-01 -6.283805966377258301e-01 1.608503013849258423e-01 -1.139023620635271072e-02 -4.110881090164184570e-01 -3.721738755702972412e-01
-2.654203176498413086e-01 3.650175631046295166e-01 3.662827908992767334e-01 -2.613933086395263672e-01 4.869504272937774658e-01 1.334799826145172119e-01 4.387382566928863525e-01 -3.826171159744262695e-01
-2.850567996501922607e-01 3.793550133705139160e-01 -2.497361898422241211e-01 -6.909589171409606934e-01 -3.919948339462280273e-01 8.793427050113677979e-02 -2.225895524024963379e-01 -1.552470326423645020e-01
-7.781053185462951660e-01 1.544981598854064941e-01 4.095872938632965088e-01 -1.481692306697368622e-02 1.709243804216384888e-01 4.065523147583007812e-01 -7.181437313556671143e-02 5.517427995800971985e-02
1.040375158190727234e-01 4.618241488933563232e-01 -1.036967486143112183e-01 -3.539460897445678711e-01 2.532034218311309814e-01 4.107534587383270264e-01 -6.726333498954772949e-02 6.344361305236816406e-01
-5.423833057284355164e-02 7.059055566787719727e-01 -3.870126307010650635e-01 -6.404849886894226074e-02 -3.576796650886535645e-01 3.661769628524780273e-01 -1.527569163590669632e-02 -2.874383628368377686e-01
-4.502599239349365234e-01 6.599580496549606323e-02 2.681125700473785400e-01 -3.312151730060577393e-01 -3.238258957862854004e-01 6.110100746154785156e-01 1.729380041360855103e-01 -3.212764561176300049e-01
-1.804973036050796509e-01 2.762414813041687012e-01 4.700858294963836670e-01 -3.390929698944091797e-01 -3.539125025272369385e-01 4.684841036796569824e-01 -3.375761210918426514e-02 4.574667811393737793e-01
2.733557298779487610e-02 7.691370844841003418e-01 1.819931417703628540e-01 -8.754857629537582397e-02 6.048191338777542114e-02 2.880037203431129456e-02 1.634965389966964722e-01 -5.793755650520324707e-01
-3.534202277660369873e-02 5.272443890571594238e-01 -6.589973717927932739e-02 -4.205045700073242188e-01 -4.507798850536346436e-01 1.627229452133178711e-01 -1.907295137643814087e-01 -5.230089426040649414e-01
-5.740773081779479980e-01 2.000210583209991455e-01 1.751471161842346191e-01 -4.697948694229125977e-01 -1.583744287490844727e-01 4.353715777397155762e-01 3.871690928936004639e-01 -1.204671040177345276e-01
-3.527569472789764404e-01 4.913659393787384033e-02 9.025720879435539246e-03 -2.081446200609207153e-01 -3.178847488015890121e-03 8.166642785072326660e-01 2.888146340847015381e-01 2.817414104938507080e-01
-4.638691991567611694e-02 5.827274918556213379e-02 4.831951558589935303e-01 -3.226368427276611328e-01 1.535707563161849976e-01 6.934644579887390137e-01 -2.889663875102996826e-01 2.624918818473815918e-01
1.443402767181396484e-01 8.183919787406921387e-01 1.308264881372451782e-01 -1.851962357759475708e-01 -4.103203490376472473e-02 -3.231658041477203369e-02 -1.926087439060211182e-01 -4.670772850513458252e-01
1.039603259414434433e-02 5.151970982551574707e-01 1.850990504026412964e-01 -3.800710737705230713e-01 5.364438891410827637e-01 1.195925623178482056e-01 1.731878668069839478e-01 -4.729479253292083740e-01
8.244879543781280518e-02 6.839269995689392090e-01 -1.125309169292449951e-01 2.571864128112792969e-01 -1.563653349876403809e-02 5.987669229507446289e-01 -1.049143224954605103e-01 2.772449851036071777e-01
-3.397759795188903809e-01 2.732669711112976074e-01 6.913104057312011719e-01 -2.261282801628112793e-01 -2.751689851284027100e-01 3.506902158260345459e-01 7.581201195716857910e-02 2.763773798942565918e-01
-3.808558285236358643e-01 1.566544473171234131e-01 2.551330626010894775e-01 -4.325254857540130615e-01 2.491996139287948608e-01 3.355908989906311035e-01 4.604100286960601807e-01 -4.376505017280578613e-01
-4.976166486740112305e-01 -1.536028692498803139e-03 4.612061381340026855e-01 -2.075570374727249146e-01 -1.233555153012275696e-01 6.932314038276672363e-01 -1.661974564194679260e-02 -2.283833175897598267e-02
2.554716914892196655e-02 6.109657287597656250e-01 2.320644408464431763e-01 1.895693247206509113e-03 6.735301613807678223e-01 2.233217954635620117e-01 -2.329643815755844116e-01 -1.200952380895614624e-01
3.577704429626464844e-01 3.717281520366668701e-01 -4.060821607708930969e-02 -4.018078744411468506e-01 -1.983224153518676758e-01 6.563522219657897949e-01 -2.062045037746429443e-01 2.409759461879730225e-01
-6.676589250564575195e-01 2.257472425699234009e-01 1.674839854240417480e-01 3.720578923821449280e-02 5.067948102951049805e-01 4.450928568840026855e-01 -1.371314972639083862e-01 -8.987769484519958496e-03
-6.186990737915039062e-01 2.104474604129791260e-01 -4.154482781887054443e-01 -3.506175279617309570e-01 4.109408333897590637e-02 4.682009518146514893e-01 3.229796513915061951e-02 2.354771494865417480e-01
-2.514301836490631104e-01 5.462639033794403076e-02 4.573516547679901123e-01 -2.005263268947601318e-01 -2.292639017105102539e-01 6.861712336540222168e-01 -3.917244970798492432e-01 8.704365789890289307e-02
-2.069257199764251709e-01 6.434156298637390137e-01 -1.736201345920562744e-01 -2.246467769145965576e-01 -2.957407832145690918e-01 3.667977079749107361e-02 -5.965891480445861816e-01 -1.336472779512405396e-01
-4.069636166095733643e-01 1.796373426914215088e-01 4.455713331699371338e-01 -3.425912857055664062e-01 -4.109927713871002197e-01 4.545800983905792236e-01 2.576135396957397461e-01 -2.104415595531463623e-01
-1.863906234502792358e-01 2.372108250856399536e-01 2.357787191867828369e-01 -5.233659744262695312e-01 6.319808959960937500e-01 3.121480345726013184e-01 2.099513709545135498e-01 -1.963931471109390259e-01
-2.624148428440093994e-01 3.371741175651550293e-01 4.136416316032409668e-01 -2.612762451171875000e-01 4.297836422920227051e-01 1.625451147556304932e-01 4.451196789741516113e-01 -4.108784794807434082e-01
-1.230149120092391968e-01 7.071180343627929688e-01 -2.003870457410812378e-01 3.881743550300598145e-01 -1.495024748146533966e-02 5.174455046653747559e-01 -1.613748371601104736e-01 1.455474412068724632e-03
-3.443262279033660889e-01 1.498824656009674072e-01 4.050067961215972900e-01 -3.618426322937011719e-01 -1.188409924507141113e-01 4.154642820358276367e-01 -4.956978559494018555e-01 3.627176284790039062e-01
6.444296240806579590e-02 5.622313022613525391e-01 1.319843679666519165e-01 -4.018031954765319824e-01 4.849480688571929932e-01 1.853348612785339355e-01 3.183851242065429688e-01 -3.605341315269470215e-01
-3.478483855724334717e-01 2.021768838167190552e-01 1.834285706281661987e-01 -7.555383443832397461e-01 1.167238354682922363e-01 1.009759679436683655e-01 -3.672122061252593994e-01 -2.738179564476013184e-01
-2.687808871269226074e-01 5.578638315200805664e-01 -1.756124645471572876e-01 -3.271939158439636230e-01 -4.188678860664367676e-01 4.031896963715553284e-02 -5.394914150238037109e-01 -1.025782525539398193e-01
-4.655045866966247559e-01 1.202178373932838440e-01 2.279570847749710083e-01 -4.960691928863525391e-01 -7.823415100574493408e-02 4.961315393447875977e-01 4.670101702213287354e-01 2.094054408371448517e-02
-7.611262798309326172e-02 8.233830928802490234e-01 2.159996479749679565e-01 -3.105919063091278076e-01 -1.624061167240142822e-01 -2.993524074554443359e-01 -1.200976744294166565e-01 -2.066714912652969360e-01
1.490394584834575653e-02 4.243152737617492676e-01 -1.656588464975357056e-01 -3.131360113620758057e-01 5.122178196907043457e-01 3.661364018917083740e-01 -4.712562263011932373e-01 2.751945555210113525e-01
-7.914706468582153320e-01 1.244617849588394165e-01 1.210002824664115906e-01 -1.429901272058486938e-01 -1.048004552721977234e-01 4.525988399982452393e-01 7.473578304052352905e-02 -3.187190890312194824e-01
1.432099938392639160e-01 5.215917229652404785e-01 1.516584604978561401e-01 -6.765189021825790405e-02 4.627385139465332031e-01 4.079577326774597168e-01 -5.465714335441589355e-01 -2.364453673362731934e-02
-6.351079046726226807e-02 4.266684055328369141e-01 2.795146405696868896e-01 -3.691050708293914795e-01 6.852890253067016602e-01 2.696995139122009277e-01 -2.236103117465972900e-01 -8.481177687644958496e-02
-7.163918763399124146e-02 7.948786616325378418e-01 -1.309187114238739014e-01 -3.285362422466278076e-01 -3.787592351436614990e-01 -7.260402292013168335e-02 3.660951554775238037e-02 -2.964622974395751953e-01
2.248916402459144592e-02 6.042760610580444336e-01 1.856877654790878296e-01 -4.208723604679107666e-01 -3.025849759578704834e-01 -5.755629390478134155e-03 -5.280650258064270020e-01 2.286651134490966797e-01
-6.966656446456909180e-02 5.829681754112243652e-01 -3.140752911567687988e-01 1.450283378362655640e-01 8.873882144689559937e-02 6.283299326896667480e-01 1.750393360853195190e-01 3.198536038398742676e-01
-1.605105698108673096e-01 2.565892636775970459e-01 3.626568615436553955e-01 -6.101895570755004883e-01 2.601259648799896240e-01 1.992606967687606812e-01 3.263334929943084717e-01 4.366728663444519043e-01
2.123308479785919189e-01 7.066686153411865234e-01 6.449817419052124023e-01 -5.788832157850265503e-02 2.897179499268531799e-02 1.562133990228176117e-02 1.547080427408218384e-01 1.056633740663528442e-01
1.334549188613891602e-01 7.734158039093017578e-01 3.290721476078033447e-01 -1.403998434543609619e-01 -1.192007586359977722e-01 -3.489008173346519470e-02 -4.752864241600036621e-01 -1.212184950709342957e-01
-1.075960770249366760e-01 8.032177090644836426e-01 1.370173785835504532e-02 -6.105675548315048218e-02 -4.503009915351867676e-01 -6.751263514161109924e-03 -3.082914948463439941e-01 -2.036871165037155151e-01
6.627127528190612793e-02 2.408897429704666138e-01 2.643950581550598145e-01 -6.188476681709289551e-01 2.074500769376754761e-01 2.810570001602172852e-01 3.108574450016021729e-01 -5.157927870750427246e-01
-2.332030534744262695e-01 3.732960522174835205e-01 -1.824918240308761597e-01 -6.258754730224609375e-01 -3.221246600151062012e-01 1.393201053142547607e-01 -4.919072687625885010e-01 -1.268692612648010254e-01
-2.728752791881561279e-02 7.569196820259094238e-01 -3.082462586462497711e-03 1.509672254323959351e-01 -1.972126662731170654e-01 3.876421153545379639e-01 8.288713544607162476e-02 -4.555195868015289307e-01
2.769137173891067505e-02 5.790137648582458496e-01 -1.419985741376876831e-01 -5.416663885116577148e-01 -2.296844422817230225e-01 2.057800590991973877e-01 -2.419162392616271973e-01 4.436061382293701172e-01
1.312700062990188599e-01 7.800164222717285156e-01 1.354439407587051392e-01 3.992615267634391785e-02 -3.752266466617584229e-01 2.170295864343643188e-01 -3.442498445510864258e-01 -2.190856188535690308e-01
-3.615435659885406494e-01 2.887881696224212646e-01 2.317426949739456177e-01 -5.266132950782775879e-01 3.994035124778747559e-01 6.600102037191390991e-02 -3.358878493309020996e-01 -4.220920205116271973e-01
2.423517256975173950e-01 6.113431453704833984e-01 -2.925162911415100098e-01 -4.417794346809387207e-01 -1.387877315282821655e-01 3.484993875026702881e-01 -1.489410996437072754e-01 3.519845008850097656e-01
-4.687483608722686768e-01 1.815568804740905762e-01 2.362093627452850342e-01 -3.019587099552154541e-01 -8.235240727663040161e-02 5.548015236854553223e-01 5.318292379379272461e-01 -5.393643304705619812e-02
4.001324474811553955e-01 4.780665040016174316e-01 3.270122408866882324e-01 -4.505256116390228271e-01 -2.559545338153839111e-01 2.471551001071929932e-01 1.447256505489349365e-01 -3.922910988330841064e-01
3.899912536144256592e-02 4.919139444828033447e-01 -2.233271300792694092e-01 -7.167769223451614380e-02 1.015271842479705811e-01 5.355196595191955566e-01 1.370849832892417908e-02 -6.357750892639160156e-01
-6.101734042167663574e-01 1.445696204900741577e-01 1.745030134916305542e-01 4.342120140790939331e-02 4.185670912265777588e-01 6.264551877975463867e-01 -8.056274801492691040e-02 -1.779148541390895844e-02
2.704654633998870850e-01 6.120222806930541992e-01 2.426920533180236816e-01 -3.887328505516052246e-01 -4.664988815784454346e-01 1.760384440422058105e-01 -3.079375624656677246e-02 -3.044757544994354248e-01
-6.209748983383178711e-01 1.939510703086853027e-01 3.596723377704620361e-01 -1.320630162954330444e-01 -1.379191428422927856e-01 4.935534000396728516e-01 3.611910343170166016e-01 -1.920745670795440674e-01
-7.275048494338989258e-01 1.556859612464904785e-01 4.335807636380195618e-02 -1.225197911262512207e-01 2.763139903545379639e-01 5.814927816390991211e-01 7.809526287019252777e-04 1.229781582951545715e-01
8.117171376943588257e-02 2.953104078769683838e-01 4.421142935752868652e-01 -4.591131210327148438e-01 2.343963682651519775e-01 3.912468552589416504e-01 -4.150159657001495361e-01 3.459755182266235352e-01
-3.241830468177795410e-01 1.826066821813583374e-01 4.098604917526245117e-01 -3.386863768100738525e-01 -5.382526516914367676e-01 5.307958126068115234e-01 8.485277742147445679e-02 -1.434902194887399673e-02
4.972575902938842773e-01 5.918104648590087891e-01 3.582102656364440918e-01 -1.247987002134323120e-01 1.030930504202842712e-01 3.811357021331787109e-01 -3.118954002857208252e-01 -7.372041046619415283e-02
-4.340374171733856201e-01 7.256463170051574707e-01 -2.323919981718063354e-01 2.832136452198028564e-01 2.054453594610095024e-03 2.904010713100433350e-01 2.110485434532165527e-01 1.481716334819793701e-01
-4.983455538749694824e-01 5.757590383291244507e-02 3.066659159958362579e-02 -1.281025558710098267e-01 1.393683105707168579e-01 7.590517401695251465e-01 2.557550668716430664e-01 -2.645603120326995850e-01
-2.829231321811676025e-01 8.268967866897583008e-01 -1.452538371086120605e-01 9.509626775979995728e-02 2.379481941461563110e-01 -5.285834893584251404e-02 -2.470401525497436523e-01 -2.925952076911926270e-01
-9.884259104728698730e-02 4.824108481407165527e-01 -9.201110899448394775e-02 -4.150994718074798584e-01 -3.947239220142364502e-01 1.648122966289520264e-01 -3.757500648498535156e-01 -5.025717020034790039e-01
7.490113377571105957e-02 4.496353566646575928e-01 1.239074319601058960e-01 -6.107634305953979492e-01 -5.855109542608261108e-02 3.029553294181823730e-01 2.195736318826675415e-01 5.103037953376770020e-01
-1.348965317010879517e-01 6.131044030189514160e-01 -2.600704729557037354e-01 3.037540614604949951e-01 1.067105606198310852e-01 6.404767036437988281e-01 1.336289644241333008e-01 -8.092334866523742676e-02
2.417040318250656128e-01 6.565440297126770020e-01 4.351054430007934570e-01 -4.858620166778564453e-01 -1.460953950881958008e-01 -2.011373490095138550e-01 -1.084545776247978210e-01 -1.076478287577629089e-01
9.069970250129699707e-02 1.591528058052062988e-01 4.594469666481018066e-01 -3.096132576465606689e-01 2.503452003002166748e-01 5.108666419982910156e-01 -5.031492114067077637e-01 -2.875334620475769043e-01
-4.616346061229705811e-01 6.357234120368957520e-01 -3.079588413238525391e-01 4.450157750397920609e-03 -5.849165469408035278e-02 5.635752156376838684e-02 1.522728353738784790e-01 -5.080417990684509277e-01
-2.961715161800384521e-01 3.512385487556457520e-01 -4.763679802417755127e-01 -7.212921380996704102e-01 6.302659958600997925e-02 1.390947848558425903e-01 -1.326774954795837402e-01 -2.832078188657760620e-02
2.887099385261535645e-01 3.821092247962951660e-01 2.571185231208801270e-01 -3.104277849197387695e-01 -1.334090530872344971e-01 4.257541298866271973e-01 2.368577271699905396e-01 -5.941361188888549805e-01
-1.187832001596689224e-02 1.213813275098800659e-01 4.860187172889709473e-01 -4.786139130592346191e-01 1.176682561635971069e-01 4.643259942531585693e-01 -2.977435290813446045e-01 -4.491598010063171387e-01
-5.616131424903869629e-01 7.359120249748229980e-02 4.491284489631652832e-02 -1.792948544025421143e-01 5.127291008830070496e-02 7.279169559478759766e-01 1.706792563199996948e-01 -2.887696921825408936e-01
2.990598976612091064e-01 4.862651824951171875e-01 3.471821844577789307e-01 -5.966923385858535767e-02 3.027293384075164795e-01 4.615626335144042969e-01 -3.243196308612823486e-01 -3.743595480918884277e-01
-2.526047229766845703e-01 1.297435164451599121e-01 6.154357194900512695e-01 -4.046947658061981201e-01 4.736978113651275635e-01 3.113715946674346924e-01 1.309663355350494385e-01 1.957657486200332642e-01
-7.150157690048217773e-01 2.088008970022201538e-01 2.061958312988281250e-01 -5.022999830543994904e-03 4.295057356357574463e-01 4.537343978881835938e-01 -7.092760503292083740e-02 8.504080027341842651e-02
1.459581106901168823e-01 5.995423793792724609e-01 1.782995462417602539e-01 -3.543047308921813965e-01 8.064915426075458527e-03 2.449575997889041901e-02 -6.277262568473815918e-01 2.592628896236419678e-01
2.031607925891876221e-01 7.330562472343444824e-01 3.593583405017852783e-01 -3.003723621368408203e-01 1.776552796363830566e-01 8.716254495084285736e-03 -4.681529849767684937e-02 4.100771248340606689e-01
-6.806774139404296875e-01 1.651477813720703125e-01 2.157549560070037842e-01 7.897491753101348877e-02 4.227122664451599121e-01 5.170494914054870605e-01 -7.193070650100708008e-02 7.360263168811798096e-02
-4.346348643302917480e-01 1.178532093763351440e-01 1.318317800760269165e-01 -3.327887952327728271e-01 -4.688000679016113281e-01 5.845347046852111816e-01 1.713520288467407227e-01 -2.797485888004302979e-01
-3.746079979464411736e-03 6.255012154579162598e-01 -1.816912889480590820e-01 -6.654097437858581543e-01 -2.320153415203094482e-01 1.607692427933216095e-02 5.551855266094207764e-02 2.752823829650878906e-01
-2.032617330551147461e-01 2.466208338737487793e-01 3.137178122997283936e-01 -3.121712207794189453e-01 -3.748235404491424561e-01 4.811527431011199951e-01 -4.120784699916839600e-01 4.002296626567840576e-01
3.022604286670684814e-01 5.377755165100097656e-01 2.172257453203201294e-01 -5.808271169662475586e-01 -8.956431597471237183e-02 8.498478680849075317e-02 2.140644341707229614e-01 -4.169189631938934326e-01
-1.733310669660568237e-01 1.563315093517303467e-01 3.320190608501434326e-01 -4.160209894180297852e-01 2.830174565315246582e-01 3.503225445747375488e-01 -4.789803624153137207e-01 -4.795410931110382080e-01
-2.807238698005676270e-01 2.458722889423370361e-01 -2.370211035013198853e-01 -5.290617346763610840e-01 -1.702590584754943848e-01 3.611890673637390137e-01 -5.909801125526428223e-01 -1.263026893138885498e-01
-2.599844634532928467e-01 2.036546915769577026e-01 3.609711229801177979e-01 -3.123472332954406738e-01 -3.556628823280334473e-01 3.881235420703887939e-01 -5.460627675056457520e-01 2.962284982204437256e-01
-2.981971502304077148e-01 1.835170239210128784e-01 2.087316811084747314e-01 -7.750535011291503906e-01 1.747240573167800903e-01 3.590718656778335571e-02 3.058803081512451172e-02 -4.476268291473388672e-01
-1.778564602136611938e-02 7.455499172210693359e-01 -1.760378628969192505e-01 -3.946712613105773926e-01 -4.278587698936462402e-01 3.583734109997749329e-02 1.486797183752059937e-01 -2.250133156776428223e-01
3.352954685688018799e-01 2.642538249492645264e-01 3.531263172626495361e-01 -3.723466992378234863e-01 2.951078116893768311e-01 5.838328003883361816e-01 -2.290437668561935425e-01 2.720225453376770020e-01
1.164512261748313904e-01 4.660398066043853760e-01 1.106310859322547913e-01 -1.827452033758163452e-01 6.280588507652282715e-01 4.083929657936096191e-01 -4.029432535171508789e-01 -2.253802493214607239e-03
1.307276636362075806e-01 6.536332964897155762e-01 2.755821347236633301e-01 -5.291996598243713379e-01 -3.402062654495239258e-01 -1.175054311752319336e-01 -2.642284929752349854e-01 1.764671318233013153e-02
4.763134568929672241e-02 8.899735808372497559e-01 1.167148426175117493e-01 -2.316847741603851318e-01 4.094800353050231934e-02 -2.231271564960479736e-01 9.113052487373352051e-02 -2.803765237331390381e-01
-3.354829847812652588e-01 5.502134561538696289e-01 -1.309976447373628616e-02 1.495218463242053986e-02 2.833941280841827393e-01 7.335294038057327271e-02 -6.847314834594726562e-01 1.725432127714157104e-01
-9.611030668020248413e-02 1.006413996219635010e-01 5.265520811080932617e-01 -4.883001744747161865e-01 5.306740999221801758e-01 4.081797301769256592e-01 1.033356413245201111e-01 7.769086211919784546e-02
-3.081317543983459473e-01 3.419287204742431641e-01 -2.549163997173309326e-01 -7.362881302833557129e-01 -3.718821406364440918e-01 1.718377619981765747e-01 -1.145404577255249023e-01 9.647600352764129639e-03
-1.271280795335769653e-01 2.691811919212341309e-01 3.089020252227783203e-01 -5.954920649528503418e-01 1.593793928623199463e-01 1.549549996852874756e-01 -4.138878583908081055e-01 -4.905430376529693604e-01
-7.256402969360351562e-01 2.591103315353393555e-01 -1.592385470867156982e-01 -1.019202619791030884e-01 3.261797726154327393e-01 3.998219370841979980e-01 -3.014264106750488281e-01 1.159946024417877197e-01
-1.755800247192382812e-01 4.254805743694305420e-01 -1.953730285167694092e-01 -6.180067658424377441e-01 -3.166647162288427353e-03 9.164060652256011963e-02 -5.886448621749877930e-01 1.145611032843589783e-01
-5.206947401165962219e-02 3.964527845382690430e-01 -1.760712563991546631e-01 -6.285704374313354492e-01 4.725753068923950195e-01 2.109502404928207397e-01 3.812071681022644043e-01 -2.942229062318801880e-02
-2.114780396223068237e-01 9.317871332168579102e-01 -1.528673470020294189e-01 -8.295156992971897125e-03 1.840901076793670654e-01 -1.695117652416229248e-01 1.715441420674324036e-02 2.635970152914524078e-02
-7.128477692604064941e-01 1.603267341852188110e-01 -1.215387415140867233e-02 2.538288570940494537e-02 8.906857669353485107e-02 6.428142786026000977e-01 -2.102244049310684204e-01 3.690191078931093216e-03
1.179748307913541794e-02 8.446082472801208496e-01 -2.274444550275802612e-01 1.789079904556274414e-01 1.241929009556770325e-01 2.405984252691268921e-01 -3.579761385917663574e-01 -3.606016561388969421e-02
2.044005841016769409e-01 6.666914224624633789e-01 6.370042264461517334e-02 4.747466742992401123e-02 4.441654086112976074e-01 3.910526037216186523e-01 -3.793553411960601807e-01 -1.153942793607711792e-01
-4.915244281291961670e-01 1.407680809497833252e-01 6.936699151992797852e-01 -1.333793699741363525e-01 -2.021789550781250000e-01 4.455577135086059570e-01 1.229063980281352997e-02 8.429188281297683716e-03
2.280105836689472198e-02 7.901551723480224609e-01 1.047553494572639465e-01 3.190290331840515137e-01 5.585695430636405945e-02 2.491422146558761597e-01 -4.439410269260406494e-01 -1.030912436544895172e-02
-4.071838557720184326e-01 1.216065213084220886e-01 1.826486438512802124e-01 -7.535190582275390625e-01 1.218147855252027512e-02 1.554374545812606812e-01 -4.364740550518035889e-01 -5.867511406540870667e-02
-2.789813578128814697e-01 6.183549761772155762e-01 -2.175209820270538330e-01 -1.526025962084531784e-02 3.413302004337310791e-01 1.536626219749450684e-01 -5.665862560272216797e-01 1.764082461595535278e-01
-2.172687556594610214e-03 4.950999319553375244e-01 2.268383949995040894e-01 8.819444477558135986e-02 1.226701214909553528e-01 5.607626438140869141e-01 1.760754287242889404e-01 -5.789059996604919434e-01
1.970461308956146240e-01 5.645234584808349609e-01 -7.435281574726104736e-02 -4.920301139354705811e-01 -1.632193177938461304e-01 2.383943200111389160e-01 2.319152355194091797e-01 5.075500011444091797e-01
-2.825659513473510742e-01 6.784652471542358398e-01 -3.323281705379486084e-01 -2.980123758316040039e-01 -3.227370381355285645e-01 -7.528920657932758331e-03 2.820487320423126221e-01 -2.771649062633514404e-01
-1.759988255798816681e-02 4.035075902938842773e-01 6.071391329169273376e-02 -3.355306386947631836e-01 6.984557509422302246e-01 2.829686701297760010e-01 4.301626980304718018e-02 -3.883848488330841064e-01
-6.624116897583007812e-01 2.767130136489868164e-01 -1.312061697244644165e-01 -3.041270375251770020e-02 4.447410404682159424e-01 4.733850657939910889e-01 -1.297757178544998169e-01 1.666462272405624390e-01
-2.727892994880676270e-01 6.170028448104858398e-01 -2.197727560997009277e-01 -4.382564872503280640e-02 2.022526562213897705e-01 6.552717834711074829e-02 -6.578122973442077637e-01 1.294444203376770020e-01
2.310271710157394409e-01 5.187031626701354980e-01 1.567624658346176147e-01 -3.901040256023406982e-01 5.305051207542419434e-01 2.729675769805908203e-01 8.807239122688770294e-03 -3.805174529552459717e-01
-3.641026318073272705e-01 5.599526762962341309e-01 -3.858549594879150391e-01 -3.549349009990692139e-01 2.951893210411071777e-01 9.345209226012229919e-03 4.340383112430572510e-01 -5.836052075028419495e-02
-2.154351919889450073e-01 6.277841329574584961e-01 -3.491009771823883057e-01 -3.783213794231414795e-01 3.521840646862983704e-02 3.380400687456130981e-02 4.508914649486541748e-01 -2.979764938354492188e-01
-6.821497082710266113e-01 1.940380930900573730e-01 -1.920251734554767609e-02 -1.439025998115539551e-01 4.522890448570251465e-01 4.053921401500701904e-01 -2.486311495304107666e-01 2.126470506191253662e-01
2.355760522186756134e-02 4.536407887935638428e-01 1.277114301919937134e-01 -3.589841127395629883e-01 5.385015010833740234e-01 2.122427076101303101e-01 1.857679188251495361e-01 -5.281425714492797852e-01
-7.232370972633361816e-01 2.338594347238540649e-01 8.248492330312728882e-02 5.955397151410579681e-03 4.576870799064636230e-01 4.283863008022308350e-01 -1.301819980144500732e-01 7.388566434383392334e-02
-2.499293237924575806e-01 8.456627726554870605e-01 -6.259638071060180664e-02 -2.557576298713684082e-01 1.106198430061340332e-01 -3.076716661453247070e-01 -2.388868667185306549e-02 2.135189324617385864e-01
-1.423658877611160278e-01 1.819026321172714233e-01 6.126066446304321289e-01 -3.940632343292236328e-01 2.635983526706695557e-01 3.662603497505187988e-01 1.458290964365005493e-01 4.372343719005584717e-01
-6.839546561241149902e-01 7.510355859994888306e-02 1.731349080801010132e-01 -7.869911938905715942e-02 1.528624445199966431e-01 6.052991151809692383e-01 -3.166005909442901611e-01 2.016053162515163422e-02
-3.837231099605560303e-01 5.878220796585083008e-01 -3.410202264785766602e-01 -4.291827380657196045e-01 3.092864453792572021e-01 -8.090721070766448975e-02 2.856648564338684082e-01 1.513960361480712891e-01
-3.939418494701385498e-01 4.644598662853240967e-01 -2.886064052581787109e-01 -7.047078609466552734e-01 -2.154097408056259155e-01 -1.101008988916873932e-02 1.903203874826431274e-02 4.790837317705154419e-02
2.650591731071472168e-01 6.074861288070678711e-01 6.010167002677917480e-01 8.159533888101577759e-02 -1.109852194786071777e-01 3.542697727680206299e-01 -2.012161165475845337e-02 -2.336571216583251953e-01
-2.589392364025115967e-01 6.275095343589782715e-01 -1.948508769273757935e-01 -1.735127419233322144e-01 -4.116796851158142090e-01 7.362332195043563843e-02 -5.438663363456726074e-01 2.043463103473186493e-02
-3.269944787025451660e-01 4.154238849878311157e-02 4.580927491188049316e-01 -3.183564543724060059e-01 -2.724127173423767090e-01 6.221137046813964844e-01 -3.339222371578216553e-01 -8.608513325452804565e-02
1.383984386920928955e-01 6.532000899314880371e-01 -4.225001633167266846e-01 -2.524466216564178467e-01 -1.479114294052124023e-01 3.586268126964569092e-01 -2.870821356773376465e-01 -2.811276912689208984e-01
2.702938616275787354e-01 6.876322627067565918e-01 5.286830067634582520e-01 1.031409054994583130e-01 1.022380664944648743e-01 3.116706311702728271e-01 -2.630334347486495972e-02 2.359580695629119873e-01
6.119820103049278259e-02 7.176374793052673340e-01 -3.878626227378845215e-01 -7.733207941055297852e-02 2.723642587661743164e-01 4.606877565383911133e-01 4.317119345068931580e-02 1.911922246217727661e-01
2.308500111103057861e-01 7.746842503547668457e-01 4.345066547393798828e-01 7.154922932386398315e-02 -3.782431781291961670e-02 2.414554059505462646e-01 1.585540622472763062e-01 -2.603582739830017090e-01
5.820189788937568665e-02 5.633365511894226074e-01 -1.219488084316253662e-01 -3.763346374034881592e-01 -4.491975903511047363e-02 2.104317545890808105e-01 -4.237577319145202637e-01 5.448810458183288574e-01
-2.062796950340270996e-01 3.071497380733489990e-01 9.271925687789916992e-02 -6.969872117042541504e-01 1.684270799160003662e-01 8.699674159288406372e-02 -4.416255950927734375e-01 -3.711476027965545654e-01
-5.691482424736022949e-01 3.642727807164192200e-02 4.227485060691833496e-01 -7.965325494296848774e-04 1.231221016496419907e-03 6.576551795005798340e-01 -2.520012557506561279e-01 3.155537648126482964e-03
8.394101262092590332e-02 2.583057284355163574e-01 1.276146471500396729e-01 -3.654895126819610596e-01 -1.622712463140487671e-01 6.167151331901550293e-01 -4.398244917392730713e-01 4.198201298713684082e-01
-1.711643934249877930e-01 3.506481349468231201e-01 -3.957468867301940918e-01 -6.290125250816345215e-01 9.173599630594253540e-02 2.792276740074157715e-01 -4.542885422706604004e-01 5.210188776254653931e-02
1.264951229095458984e-01 7.023336887359619141e-01 -5.720001459121704102e-02 -2.921254336833953857e-01 -4.103515744209289551e-01 2.130822390317916870e-01 -1.472730189561843872e-01 -4.082100987434387207e-01
-1.633512228727340698e-01 7.838938832283020020e-01 -4.527918249368667603e-02 -7.783784717321395874e-02 2.299880683422088623e-01 -1.230899542570114136e-01 -5.034142136573791504e-01 -1.710152179002761841e-01
3.299764692783355713e-01 5.097119808197021484e-01 3.244189918041229248e-01 -1.934166699647903442e-01 -2.616755068302154541e-01 3.878342807292938232e-01 7.121106982231140137e-02 -5.144814252853393555e-01
-3.336252411827445030e-04 4.643440246582031250e-01 7.257433980703353882e-02 -4.111483097076416016e-01 5.585857629776000977e-01 1.547980755567550659e-01 1.165753230452537537e-01 -5.103961229324340820e-01
-3.771418035030364990e-01 4.530795514583587646e-01 -1.791563183069229126e-01 -3.793246746063232422e-01 -3.729115724563598633e-01 9.966916590929031372e-02 -5.691229104995727539e-01 -6.000796705484390259e-02
-1.159854140132665634e-02 5.725829005241394043e-01 1.792287975549697876e-01 3.316378593444824219e-01 -5.759650841355323792e-02 4.384575486183166504e-01 -5.040989518165588379e-01 -2.832481861114501953e-01
6.419485062360763550e-02 3.598580658435821533e-01 4.474893212318420410e-01 -1.301708370447158813e-01 4.214217662811279297e-01 3.768993914127349854e-01 -5.697234272956848145e-01 7.039756327867507935e-02
2.481085211038589478e-01 5.098708271980285645e-01 7.812894880771636963e-02 2.002155035734176636e-01 -1.450302898883819580e-01 6.740154027938842773e-01 -1.870691925287246704e-01 3.492250144481658936e-01
-3.603672375902533531e-03 5.178951621055603027e-01 1.763514876365661621e-01 -3.529532253742218018e-01 4.713740646839141846e-01 1.675993502140045166e-01 3.702694773674011230e-01 -4.344114065170288086e-01
-4.653950333595275879e-01 -8.519720286130905151e-03 1.521568745374679565e-01 -4.195058643817901611e-01 1.513821482658386230e-01 6.552153229713439941e-01 -2.852686047554016113e-01 2.249361723661422729e-01
-1.120819970965385437e-01 5.466997623443603516e-01 -1.976822167634963989e-01 -4.363173246383666992e-01 -3.406690955162048340e-01 1.099450364708900452e-01 -3.611436188220977783e-01 -4.478147327899932861e-01
-2.387391179800033569e-01 3.174642026424407959e-01 -2.310388833284378052e-01 -5.505631566047668457e-01 5.792226195335388184e-01 3.088380694389343262e-01 2.084822058677673340e-01 1.066617369651794434e-01
-5.959728360176086426e-01 1.269363891333341599e-02 9.995746612548828125e-02 -1.728637814521789551e-01 1.278653144836425781e-01 7.483802437782287598e-01 -1.086187586188316345e-01 1.286910921335220337e-01
-2.413008660078048706e-01 3.131945133209228516e-01 -3.549110293388366699e-01 -7.204484939575195312e-01 -3.948121890425682068e-02 2.987827360630035400e-01 -2.675938606262207031e-01 -1.903652548789978027e-01
-1.807409524917602539e-02 4.259606897830963135e-01 1.876755356788635254e-01 -5.298759937286376953e-01 3.324732482433319092e-01 1.322398930788040161e-01 4.383912384510040283e-01 -4.266465604305267334e-01
-2.806130349636077881e-01 7.526641488075256348e-01 -3.835138082504272461e-01 6.655641645193099976e-02 -4.311261326074600220e-02 3.250491023063659668e-01 -1.096038520336151123e-01 -2.893298864364624023e-01
-2.348835766315460205e-01 4.870333671569824219e-01 -3.104022741317749023e-01 -3.589331805706024170e-01 -3.390974700450897217e-01 2.109609246253967285e-01 -5.374426245689392090e-01 -1.846869289875030518e-01
-4.908224567770957947e-02 4.419403076171875000e-01 -2.533276081085205078e-01 -7.557433247566223145e-01 -5.788196623325347900e-02 2.884026765823364258e-01 -2.032413035631179810e-01 1.977959424257278442e-01
-6.281561255455017090e-01 1.498159915208816528e-01 8.862860500812530518e-02 -1.738834679126739502e-01 5.070576816797256470e-02 5.276362895965576172e-01 4.394067525863647461e-01 -2.661485671997070312e-01
2.045689374208450317e-01 6.330033540725708008e-01 5.334867238998413086e-01 -2.892201021313667297e-02 3.977513611316680908e-01 1.849975883960723877e-01 -2.820723950862884521e-01 4.318683873862028122e-03
2.532041072845458984e-01 5.268498659133911133e-01 -1.194958016276359558e-01 -1.694290339946746826e-01 -2.856775522232055664e-01 5.294275879859924316e-01 -4.557566642761230469e-01 -2.138037085533142090e-01
-1.109104901552200317e-01 6.832950711250305176e-01 -2.746778428554534912e-01 -5.057327747344970703e-01 2.542026527225971222e-02 3.256543725728988647e-02 -3.369251489639282227e-01 2.727049589157104492e-01
-6.544983983039855957e-01 7.458545267581939697e-02 1.276026517152786255e-01 -4.064513836055994034e-03 1.276504844427108765e-01 6.709361076354980469e-01 -2.873978316783905029e-01 2.688497304916381836e-02
-1.532055884599685669e-01 6.810048222541809082e-01 -1.112449690699577332e-01 1.307551413774490356e-01 -1.435804069042205811e-01 3.812492191791534424e-01 3.876773640513420105e-02 -5.619778633117675781e-01
8.985042572021484375e-02 2.249469310045242310e-01 1.798927932977676392e-01 -2.334947139024734497e-01 1.035089492797851562e-01 5.362008810043334961e-01 1.283225417137145996e-01 -7.346784472465515137e-01
4.472405090928077698e-02 3.982703387737274170e-01 -2.173735797405242920e-01 -7.309182286262512207e-01 -1.830018311738967896e-01 2.677484750747680664e-01 -3.905283510684967041e-01 1.401564013212919235e-02
-2.986976802349090576e-01 5.486490130424499512e-01 -2.802021503448486328e-01 -1.217374801635742188e-01 2.225669026374816895e-01 1.330948323011398315e-01 -6.619144678115844727e-01 1.051185578107833862e-01
1.986614800989627838e-02 7.158759236335754395e-01 -1.179081872105598450e-01 -3.159967660903930664e-01 -2.365005165338516235e-01 1.694962829351425171e-01 -4.734589755535125732e-01 2.540590465068817139e-01
-6.847398877143859863e-01 1.025449559092521667e-01 -5.197030305862426758e-02 -1.753499358892440796e-01 2.118400633335113525e-01 6.459512710571289062e-01 6.285144388675689697e-02 -1.452156156301498413e-01
-1.718196570873260498e-01 4.001149535179138184e-01 3.456939756870269775e-01 -4.569645524024963379e-01 9.745674580335617065e-02 2.519789934158325195e-01 4.153357148170471191e-01 4.863846898078918457e-01
-2.545798420906066895e-01 3.468377590179443359e-01 -1.066804230213165283e-01 -5.677294135093688965e-01 -4.683078229427337646e-01 1.790135353803634644e-01 -4.123378992080688477e-01 -2.445703148841857910e-01
6.396103650331497192e-02 6.508690118789672852e-01 -3.965411484241485596e-01 -3.117211163043975830e-01 -5.238642543554306030e-02 2.801610231399536133e-01 -3.658576309680938721e-01 3.205888867378234863e-01
-4.024538993835449219e-01 6.509135961532592773e-01 -2.691221833229064941e-01 -3.122498393058776855e-01 -3.491272032260894775e-01 -9.730722755193710327e-02 -4.208811745047569275e-02 -3.335949480533599854e-01
4.633079748600721359e-03 5.390881299972534180e-01 -3.896261155605316162e-01 -5.342180728912353516e-01 -2.150912731885910034e-01 2.673940658569335938e-01 -2.315617650747299194e-01 3.174598217010498047e-01
-4.787800312042236328e-01 7.443047761917114258e-01 5.272340774536132812e-02 1.931256949901580811e-01 -3.654918074607849121e-02 3.859317675232887268e-02 4.122426509857177734e-01 -6.271667033433914185e-02
-1.549834851175546646e-02 7.685555219650268555e-01 -3.188226521015167236e-01 4.557175934314727783e-02 -1.247504055500030518e-01 3.760112822055816650e-01 -2.698850929737091064e-01 -2.749043703079223633e-01
-4.752936586737632751e-02 2.737755477428436279e-01 -1.968678832054138184e-01 -4.688055515289306641e-01 5.367894172668457031e-01 4.077605605125427246e-01 1.148079186677932739e-01 -4.434635937213897705e-01
1.783326119184494019e-01 5.266104936599731445e-01 -9.402894973754882812e-02 9.699316322803497314e-02 4.682446122169494629e-01 6.326582431793212891e-01 1.060805991291999817e-01 -2.046150118112564087e-01
2.647543512284755707e-02 3.024178445339202881e-01 2.494636029005050659e-01 -3.876224756240844727e-01 6.739450693130493164e-01 3.905099928379058838e-01 2.413816750049591064e-02 -2.967767715454101562e-01
1.917442530393600464e-01 5.660508871078491211e-01 2.082973569631576538e-01 -2.831782698631286621e-01 5.877316594123840332e-01 1.732295453548431396e-01 -3.053776361048221588e-02 -3.779857754707336426e-01
-7.051844596862792969e-01 1.775245815515518188e-01 6.616596132516860962e-02 -2.032178342342376709e-01 2.202950119972229004e-01 4.517831504344940186e-01 4.125649631023406982e-01 -5.173859000205993652e-02
-2.634758353233337402e-01 3.130061924457550049e-01 1.160326898097991943e-01 -5.382167696952819824e-01 2.077779322862625122e-01 1.063025742769241333e-01 -5.198330879211425781e-01 -4.525133371353149414e-01
-5.716673731803894043e-01 1.259775608777999878e-01 -9.599309414625167847e-02 -4.681587591767311096e-02 2.564485967159271240e-01 7.565662860870361328e-01 -7.553991675376892090e-02 -4.533255845308303833e-02
-2.681435346603393555e-01 1.265648901462554932e-01 4.595348238945007324e-01 -3.254175484180450439e-01 -3.297956585884094238e-01 5.330988764762878418e-01 -4.341892302036285400e-01 1.163252145051956177e-01
2.824113368988037109e-01 6.901129484176635742e-01 2.893311902880668640e-02 3.335588797926902771e-02 7.299621403217315674e-02 5.206056833267211914e-01 1.158276945352554321e-01 3.902092576026916504e-01
-1.242883205413818359e-01 2.720104753971099854e-01 -1.265893429517745972e-01 -5.706006288528442383e-01 3.090085983276367188e-01 3.405531942844390869e-01 5.444067120552062988e-01 -2.472067922353744507e-01
-6.702893376350402832e-01 1.423218846321105957e-01 2.169830203056335449e-01 -6.516345590353012085e-02 3.423813283443450928e-01 4.094112217426300049e-01 -2.808380126953125000e-01 -3.397298455238342285e-01
-3.210735023021697998e-01 5.843892320990562439e-02 4.260667264461517334e-01 -5.590457916259765625e-01 -2.510037422180175781e-01 4.116139411926269531e-01 -3.876228332519531250e-01 -1.294268220663070679e-01
-4.127833247184753418e-01 7.525463700294494629e-01 -4.162673652172088623e-01 -1.635753512382507324e-01 -1.789811700582504272e-01 -7.903369516134262085e-02 -3.213855437934398651e-03 -1.579796969890594482e-01
-1.295503228902816772e-01 6.479008793830871582e-01 -1.038689464330673218e-01 -4.649237096309661865e-01 -2.326647937297821045e-01 -1.029027178883552551e-01 3.760099709033966064e-01 -3.610997200012207031e-01
-5.837529301643371582e-01 8.687097579240798950e-02 3.622417151927947998e-01 -1.546747386455535889e-01 -1.152084618806838989e-01 5.645676851272583008e-01 -2.609261870384216309e-01 3.105649948120117188e-01
-2.723810076713562012e-01 4.925310313701629639e-01 -1.423598527908325195e-01 -5.555555820465087891e-01 -2.880375385284423828e-01 4.607135057449340820e-02 -5.187175869941711426e-01 1.254185289144515991e-02
1.385616809129714966e-01 8.269739151000976562e-01 4.395087659358978271e-01 1.397016346454620361e-01 2.142834216356277466e-01 1.562162637710571289e-01 -7.073355466127395630e-02 9.437283873558044434e-02
-3.120091259479522705e-01 8.453806638717651367e-01 -2.963548898696899414e-01 -1.674405112862586975e-02 -5.279895290732383728e-02 -5.444844812154769897e-02 -1.711993068456649780e-01 -2.545855641365051270e-01
-7.799458503723144531e-02 5.153455734252929688e-01 -2.158429622650146484e-01 -6.991217136383056641e-01 -9.192740172147750854e-02 5.306483432650566101e-02 -4.067725539207458496e-01 1.274598687887191772e-01
3.313154876232147217e-01 4.803615510463714600e-01 2.000832371413707733e-02 -7.171304821968078613e-01 -6.149132177233695984e-02 1.353137344121932983e-01 -3.158790990710258484e-02 -3.488806188106536865e-01
-5.437877774238586426e-01 1.860384643077850342e-01 -1.698507815599441528e-01 4.116107895970344543e-02 9.622103720903396606e-02 7.627978324890136719e-01 -1.718013882637023926e-01 -1.360384821891784668e-01
2.174572274088859558e-02 2.593121528625488281e-01 2.178408950567245483e-01 9.091571718454360962e-02 1.884978115558624268e-01 7.989007234573364258e-01 -2.241568863391876221e-01 -3.905685544013977051e-01
1.232618391513824463e-01 6.194444298744201660e-01 6.226782798767089844e-01 1.613894402980804443e-01 -4.630385711789131165e-02 2.880251407623291016e-01 5.199792236089706421e-02 -3.154584169387817383e-01
-1.818336844444274902e-01 8.208088874816894531e-01 -3.188322186470031738e-01 4.351339861750602722e-02 1.702750325202941895e-01 1.303323060274124146e-01 -3.639713525772094727e-01 -1.058610081672668457e-01
-1.410652045160531998e-02 2.187608480453491211e-01 4.776630401611328125e-01 -3.348239064216613770e-01 2.803921997547149658e-01 4.040606617927551270e-01 -5.161840915679931641e-01 -3.214728832244873047e-01
-2.252436708658933640e-03 2.640528976917266846e-01 1.772071719169616699e-01 -5.253325700759887695e-01 4.689795672893524170e-01 3.791417181491851807e-01 3.853628039360046387e-01 -3.327153921127319336e-01
3.483386039733886719e-01 4.947963654994964600e-01 1.262430101633071899e-01 -4.421475827693939209e-01 4.312567710876464844e-01 2.869142591953277588e-01 4.125266894698143005e-02 -3.903859853744506836e-01
-5.851194858551025391e-01 1.493664234876632690e-01 5.826147198677062988e-01 9.341696277260780334e-03 -2.446002699434757233e-02 5.084632039070129395e-01 -1.870674937963485718e-01 -4.087025299668312073e-02
-3.521548211574554443e-01 6.388687491416931152e-01 -8.469212800264358521e-02 7.876741141080856323e-02 2.766382396221160889e-01 5.314462468959391117e-04 -5.937386751174926758e-01 1.593798995018005371e-01
-1.977863609790802002e-01 8.772806525230407715e-01 -3.548929393291473389e-01 6.722763180732727051e-02 -1.903505921363830566e-01 9.243871271610260010e-02 -1.264990866184234619e-01 -3.217024961486458778e-03
-4.783956110477447510e-01 8.236870169639587402e-02 2.897207438945770264e-01 -4.474402964115142822e-01 -2.093318998813629150e-01 4.455968141555786133e-01 -4.790300130844116211e-01 -9.146586060523986816e-02
-3.424387574195861816e-01 5.025566220283508301e-01 -4.135592877864837646e-01 -4.195956587791442871e-01 1.201149746775627136e-01 1.853176020085811615e-02 4.631918966770172119e-01 -2.318682670593261719e-01
6.093218550086021423e-02 2.122483700513839722e-01 1.057090610265731812e-01 -6.210510134696960449e-01 3.188417479395866394e-02 5.590680241584777832e-01 -3.175549507141113281e-01 3.740913271903991699e-01
-3.692953884601593018e-01 1.001043170690536499e-01 2.015206366777420044e-01 -1.992794275283813477e-01 3.716388046741485596e-01 6.176484227180480957e-01 -2.026001662015914917e-01 -4.611131250858306885e-01
-4.339949488639831543e-01 3.787116110324859619e-01 -3.704379200935363770e-01 -6.886473298072814941e-01 1.567015200853347778e-01 2.089648041874170303e-03 1.396248340606689453e-01 1.127467080950737000e-01
2.050725221633911133e-01 6.569034457206726074e-01 1.984446495771408081e-01 -1.756658554077148438e-01 -4.110706150531768799e-01 1.570519059896469116e-01 -5.116817951202392578e-01 -2.686693333089351654e-02
-6.539685185998678207e-03 4.239362180233001709e-01 5.898751318454742432e-02 -3.742590248584747314e-01 5.819357037544250488e-01 5.474602580070495605e-01 1.126505136489868164e-01 1.601055860519409180e-01
2.217118889093399048e-01 6.150647401809692383e-01 1.021859571337699890e-01 -1.624154001474380493e-01 -3.794356584548950195e-01 2.673809826374053955e-01 -5.472095012664794922e-01 -1.442781537771224976e-01
1.950972527265548706e-01 6.419240832328796387e-01 -1.884036697447299957e-02 -1.234448775649070740e-01 -3.623403012752532959e-01 3.636829853057861328e-01 -4.771192371845245361e-01 -2.075534313917160034e-01
1.329778041690587997e-02 2.542670071125030518e-01 1.132997050881385803e-01 -9.952726960182189941e-02 3.674435019493103027e-01 5.986160039901733398e-01 -5.205593109130859375e-01 -3.848260343074798584e-01
-2.790485322475433350e-01 4.525105059146881104e-01 -1.188446208834648132e-01 -7.495969533920288086e-01 -3.155274987220764160e-01 -8.316339552402496338e-02 -8.729051053524017334e-02 -1.650854349136352539e-01
-6.408166289329528809e-01 1.060582548379898071e-01 1.683682352304458618e-01 -1.304604113101959229e-01 2.636761367321014404e-01 6.149791479110717773e-01 2.808903753757476807e-01 -7.819299399852752686e-02
-1.306784600019454956e-01 4.544544816017150879e-01 -1.144648790359497070e-01 -5.360482335090637207e-01 -4.436857700347900391e-01 2.232157438993453979e-01 -4.529312551021575928e-01 -1.552911847829818726e-01
1.085957884788513184e-01 6.686601638793945312e-01 1.963312178850173950e-01 -2.337787747383117676e-01 -3.907055854797363281e-01 -4.107297398149967194e-03 -5.406755805015563965e-01 -5.388881638646125793e-02
-1.955710500478744507e-01 2.044628411531448364e-01 1.111356690526008606e-01 -4.223227500915527344e-01 2.279979735612869263e-01 3.872501850128173828e-01 4.296394586563110352e-01 -5.854087471961975098e-01
1.481143534183502197e-01 3.596983850002288818e-01 1.505900621414184570e-01 -2.560408413410186768e-01 4.530835151672363281e-01 4.745918214321136475e-01 -5.319303274154663086e-01 2.167329937219619751e-01
-1.749639958143234253e-01 3.626932501792907715e-01 -1.775168180465698242e-01 -6.871887445449829102e-01 -6.821199506521224976e-02 2.425933927297592163e-01 -5.052851438522338867e-01 1.236253157258033752e-01
2.110113054513931274e-01 5.256117582321166992e-01 -1.145450472831726074e-01 -2.687337994575500488e-02 3.045918643474578857e-01 5.726357102394104004e-01 -4.603300094604492188e-01 -1.810310184955596924e-01
1.494877338409423828e-01 5.244528055191040039e-01 4.579513147473335266e-02 -5.850033164024353027e-01 3.668411374092102051e-01 4.642451182007789612e-02 2.786221206188201904e-01 -3.793662488460540771e-01
-4.811136052012443542e-02 3.650352954864501953e-01 3.014954552054405212e-02 -2.926296889781951904e-01 5.998728871345520020e-01 3.304682374000549316e-01 -5.416413545608520508e-01 -1.243438720703125000e-01
8.783829212188720703e-02 5.830741524696350098e-01 1.023642998188734055e-02 1.224859133362770081e-01 5.911778211593627930e-01 5.123165845870971680e-01 -7.748804986476898193e-02 -1.386984884738922119e-01
-1.109933033585548401e-01 3.100560009479522705e-01 8.883392810821533203e-02 -8.253917694091796875e-01 2.000127434730529785e-01 2.137982547283172607e-01 -1.923321783542633057e-01 2.822699844837188721e-01
-8.048768043518066406e-01 1.993147879838943481e-01 2.107909880578517914e-02 -4.941337183117866516e-02 3.475978374481201172e-01 4.031890332698822021e-01 -1.555442363023757935e-01 -4.451565444469451904e-02
-6.584305167198181152e-01 2.745707631111145020e-01 -2.646148204803466797e-01 -1.100342199206352234e-01 2.196540534496307373e-01 4.970657527446746826e-01 -1.772906184196472168e-01 2.867012619972229004e-01
1.519735995680093765e-02 7.025492191314697266e-01 -2.117778211832046509e-01 2.943658232688903809e-01 1.001646816730499268e-01 5.961089730262756348e-01 5.465509369969367981e-02 -7.953904569149017334e-02
4.051353037357330322e-01 6.513974666595458984e-01 -7.941797375679016113e-02 -2.407034635543823242e-01 6.954606622457504272e-02 4.981501996517181396e-01 1.271517127752304077e-01 -2.795418202877044678e-01
-2.639108300209045410e-01 7.879011631011962891e-01 -4.319791495800018311e-02 -2.306271791458129883e-01 -4.330180287361145020e-01 -1.019472256302833557e-01 -2.878618612885475159e-02 -2.361807972192764282e-01
-1.468515247106552124e-01 5.800533890724182129e-01 -3.330096006393432617e-01 -5.104752779006958008e-01 -3.569748401641845703e-01 2.513514757156372070e-01 -2.658209502696990967e-01 -9.603673219680786133e-02
2.250711321830749512e-01 7.092943191528320312e-01 -1.508489847183227539e-01 -2.263978719711303711e-01 -4.135734736919403076e-01 3.181990683078765869e-01 1.162399351596832275e-02 -3.159183561801910400e-01
2.375787049531936646e-01 6.038807630538940430e-01 2.658772766590118408e-01 -3.212074562907218933e-02 5.296292304992675781e-01 3.878709077835083008e-01 -2.297288328409194946e-01 -1.530870497226715088e-01
1.138579845428466797e-01 4.240944087505340576e-01 5.908421277999877930e-01 -9.373299777507781982e-02 3.952477872371673584e-01 3.996520638465881348e-01 -3.650817573070526123e-01 8.540940470993518829e-03
-4.137168824672698975e-02 3.094191849231719971e-01 -3.833661675453186035e-01 -6.552729606628417969e-01 -1.779223419725894928e-02 4.236465990543365479e-01 -3.813880383968353271e-01 -3.076027520000934601e-02
3.287319242954254150e-01 5.248017907142639160e-01 3.743823766708374023e-01 -6.486120223999023438e-01 -9.881882369518280029e-02 -2.054758928716182709e-02 -2.113598883152008057e-01 -2.825101092457771301e-02
-7.482201457023620605e-01 9.405197948217391968e-02 2.079929560422897339e-01 -2.258588671684265137e-01 3.382278978824615479e-01 4.156653285026550293e-01 2.158403545618057251e-01 -5.731345713138580322e-02
-3.502457737922668457e-01 1.197001188993453979e-01 1.690561324357986450e-01 -6.882191300392150879e-01 7.091429084539413452e-02 3.133524060249328613e-01 -4.985633194446563721e-01 -9.481697529554367065e-02
9.829963557422161102e-03 7.838607430458068848e-01 4.561937749385833740e-01 1.782687753438949585e-01 2.583676874637603760e-01 1.098897084593772888e-01 -5.147318914532661438e-02 2.531680762767791748e-01
2.823355793952941895e-01 5.128195285797119141e-01 1.435443013906478882e-01 -6.425457000732421875e-01 -1.470597982406616211e-01 3.172996938228607178e-01 -3.114988505840301514e-01 6.705003231763839722e-02
-4.741578996181488037e-01 6.697096228599548340e-01 1.071822419762611389e-01 9.316306561231613159e-02 6.134323030710220337e-02 7.391925156116485596e-02 4.921365678310394287e-01 2.346710562705993652e-01
2.735161185264587402e-01 5.418951511383056641e-01 7.160542607307434082e-01 -1.186637803912162781e-01 2.051036655902862549e-01 1.840035319328308105e-01 2.021145075559616089e-02 -1.684945970773696899e-01
1.445045322179794312e-01 7.499057650566101074e-01 -6.747378408908843994e-02 -6.003646552562713623e-02 1.236298456788063049e-01 3.401939868927001953e-01 -4.119267761707305908e-01 -3.284854888916015625e-01
-2.279368937015533447e-01 1.636613756418228149e-01 2.515074908733367920e-01 -6.415939927101135254e-01 2.528859674930572510e-01 2.807663083076477051e-01 -2.829927504062652588e-01 -4.727525711059570312e-01
-5.829871296882629395e-01 1.240562722086906433e-01 3.935596644878387451e-01 -3.596422076225280762e-01 -8.390852063894271851e-02 4.871545732021331787e-01 3.396745026111602783e-01 -2.766332589089870453e-02
-3.069308698177337646e-01 3.636381626129150391e-01 -3.496151268482208252e-01 -6.565946936607360840e-01 -1.067205816507339478e-01 1.952312588691711426e-01 -4.131328463554382324e-01 5.479747429490089417e-03
3.605610504746437073e-02 4.433966279029846191e-01 -2.696422636508941650e-01 -2.647873461246490479e-01 4.935820102691650391e-01 5.912829637527465820e-01 2.439233213663101196e-01 8.088814467191696167e-02
-1.669500172138214111e-01 6.420463323593139648e-01 -5.173431709408760071e-02 3.889558017253875732e-01 -5.613642558455467224e-02 4.099681079387664795e-01 -4.511883854866027832e-01 -1.764795631170272827e-01
-4.518459439277648926e-01 4.519748687744140625e-01 -1.633660048246383667e-01 -6.624841690063476562e-01 -1.486669331789016724e-01 -1.091820746660232544e-01 3.011020123958587646e-01 3.598640486598014832e-02
-1.019626110792160034e-01 8.781132102012634277e-01 3.335944563150405884e-02 -1.120767965912818909e-01 -2.753857374191284180e-01 -3.105627000331878662e-02 1.726347506046295166e-01 -3.134364187717437744e-01
-3.573780357837677002e-01 7.027654051780700684e-01 -2.121821641921997070e-01 8.359935879707336426e-02 -2.427714643999934196e-03 9.210652858018875122e-02 -6.077683344483375549e-02 -5.605428218841552734e-01
7.811237126588821411e-02 4.996236562728881836e-01 1.653515994548797607e-01 -3.323766887187957764e-01 7.050415277481079102e-01 2.212613075971603394e-01 1.139081921428442001e-02 -2.455389350652694702e-01
-4.381669461727142334e-01 5.700168013572692871e-01 -3.998257815837860107e-01 -3.943515419960021973e-01 -2.275425568222999573e-02 -3.103291429579257965e-02 3.375345468521118164e-01 -2.287060916423797607e-01
1.015681847929954529e-01 5.640639066696166992e-01 -3.007020056247711182e-01 -4.237950742244720459e-01 -3.064277470111846924e-01 5.121452808380126953e-01 -1.439250409603118896e-01 -1.568015366792678833e-01
-3.632403016090393066e-01 1.743873655796051025e-01 3.766710162162780762e-01 -4.073618650436401367e-01 -5.601613521575927734e-01 4.550008773803710938e-01 4.859113693237304688e-02 -8.156704157590866089e-02
-1.995699256658554077e-01 8.293935060501098633e-01 -5.256399512290954590e-02 1.132572218775749207e-01 -1.076432764530181885e-01 1.129569262266159058e-01 2.154614627361297607e-01 -4.311823546886444092e-01
-9.523706883192062378e-02 8.601555824279785156e-01 -2.544665634632110596e-01 -1.120286583900451660e-01 1.339553445577621460e-01 6.059324741363525391e-02 3.557647764682769775e-01 -1.599199026823043823e-01
-3.114053905010223389e-01 1.544313579797744751e-01 -2.741470634937286377e-01 -6.339994668960571289e-01 -1.034316197037696838e-01 4.045738279819488525e-01 -4.754187464714050293e-01 -4.080000147223472595e-02
-4.545849263668060303e-01 1.792499125003814697e-01 5.770081281661987305e-01 -3.750258982181549072e-01 -1.396378874778747559e-01 4.101783931255340576e-01 2.697570621967315674e-01 1.646969169378280640e-01
-2.342837005853652954e-01 8.742163181304931641e-01 -1.834843754768371582e-01 -1.337629258632659912e-01 1.935491263866424561e-01 -2.477185726165771484e-01 -1.152519211173057556e-01 1.311069577932357788e-01
-1.840417236089706421e-01 3.427467048168182373e-01 -2.352718077600002289e-02 1.274104565382003784e-01 1.901197433471679688e-01 5.842763781547546387e-01 3.511894047260284424e-01 -5.753328204154968262e-01
-5.572559833526611328e-01 6.936727166175842285e-01 -2.548446953296661377e-01 -9.917646646499633789e-02 -1.408971995115280151e-01 -9.605325013399124146e-02 2.653727531433105469e-01 -1.843941956758499146e-01
-2.562110722064971924e-01 1.134142801165580750e-01 -2.080416083335876465e-01 -6.370599865913391113e-01 -2.290448099374771118e-01 5.635193586349487305e-01 -4.119798168540000916e-02 3.172594904899597168e-01
-2.433826914057135582e-03 8.654461503028869629e-01 2.295764982700347900e-01 2.453531622886657715e-01 -2.594141364097595215e-01 1.237954720854759216e-01 7.945126853883266449e-03 2.353918403387069702e-01
1.153870765119791031e-02 7.914457917213439941e-01 -2.597981095314025879e-01 3.856050595641136169e-02 -3.158021569252014160e-01 3.127661049365997314e-01 -2.828466892242431641e-01 -1.641425043344497681e-01
1.129921972751617432e-01 3.745360672473907471e-01 -2.905815280973911285e-02 -4.886308908462524414e-01 6.200283169746398926e-01 3.419272005558013916e-01 1.560091376304626465e-01 -2.857672572135925293e-01
-1.266183406114578247e-01 7.548245191574096680e-01 -2.582911252975463867e-01 -1.650164425373077393e-01 -3.231579065322875977e-01 1.081456542015075684e-01 -4.010637104511260986e-01 -2.080490142107009888e-01
3.364087939262390137e-01 7.253656387329101562e-01 2.835094630718231201e-01 -3.437700569629669189e-01 -2.533755004405975342e-01 1.488923430442810059e-01 2.238164544105529785e-01 -1.601761430501937866e-01
2.842088341712951660e-01 7.467857599258422852e-01 3.611512780189514160e-01 -1.791652739048004150e-01 -1.296190619468688965e-01 2.078441679477691650e-01 -7.778948545455932617e-02 -3.646293580532073975e-01
-3.013048171997070312e-01 6.108291745185852051e-01 3.431403934955596924e-01 -3.507997393608093262e-01 -1.560953166335821152e-02 -9.262307547032833099e-03 1.387808769941329956e-01 5.250787734985351562e-01
-3.816279768943786621e-01 1.416614651679992676e-01 2.059482336044311523e-01 -7.668664455413818359e-01 1.511882841587066650e-01 1.526367366313934326e-01 -3.788026869297027588e-01 -1.189371272921562195e-01
2.395951375365257263e-02 2.687921747565269470e-02 1.624482274055480957e-01 -3.757301568984985352e-01 -6.697595119476318359e-02 8.582198023796081543e-01 -1.501960754394531250e-01 2.599133849143981934e-01
-1.256033182144165039e-01 5.146415829658508301e-01 -3.622840940952301025e-01 -6.238207221031188965e-01 -1.005593594163656235e-02 1.029947027564048767e-01 4.212996661663055420e-01 -1.037472859025001526e-01
1.121016666293144226e-01 6.746093034744262695e-01 -9.708777815103530884e-02 1.511175781488418579e-01 7.485333830118179321e-02 5.849943757057189941e-01 1.941403746604919434e-01 3.384685516357421875e-01
-2.218341231346130371e-01 3.427388370037078857e-01 1.196976304054260254e-01 -8.333228826522827148e-01 1.056980490684509277e-01 -5.246856808662414551e-02 -1.703777611255645752e-01 -2.856771647930145264e-01
1.548980772495269775e-01 6.093829870223999023e-01 8.908142894506454468e-02 -5.035418272018432617e-01 1.545442938804626465e-01 9.792330861091613770e-02 -3.981705009937286377e-01 3.887884914875030518e-01
5.349585786461830139e-02 5.457806587219238281e-01 -3.705015182495117188e-01 -5.293782949447631836e-01 -1.749347448348999023e-01 2.752495408058166504e-01 -3.878787457942962646e-01 1.579068750143051147e-01
-1.674238890409469604e-01 4.870230853557586670e-01 -1.586275734007358551e-02 -6.033629179000854492e-01 -3.648450374603271484e-01 2.112383954226970673e-02 -4.844489395618438721e-01 -4.722747206687927246e-02
2.552514523267745972e-02 8.006179928779602051e-01 7.877855747938156128e-02 1.933286711573600769e-02 -1.227040067315101624e-01 1.479432880878448486e-01 1.691739410161972046e-01 -5.349918007850646973e-01
-1.796994507312774658e-01 6.790587902069091797e-01 6.086906790733337402e-01 1.449649482965469360e-01 2.893356382846832275e-01 -2.002687752246856689e-02 3.951409086585044861e-02 1.714368015527725220e-01
-1.535876393318176270e-01 7.329763174057006836e-01 -3.309512436389923096e-01 -2.025129497051239014e-01 -3.184957504272460938e-01 1.808715313673019409e-01 -3.132822513580322266e-01 -2.373110204935073853e-01
6.038668379187583923e-02 5.766046047210693359e-01 -1.768610775470733643e-01 -5.774144530296325684e-01 -2.037504911422729492e-01 1.916897445917129517e-01 -9.945806115865707397e-03 4.699311256408691406e-01
