# Supplementary material for: Where is your field going? A machine learning approach to study the relative motion of the domains of physics
Source: PLoS One. 2020 Jun 18;15(6):e0233997. doi: 10.1371/journal.pone.0233997 (PMC7302634; doi:10.1371/journal.pone.0233997)
Supplement: S19 Data — (ZIP) [file pone.0233997.s019.zip › 18/Pacs4Run_18_VS_500_embeddings2004-2008ED8.txt]

-5.414591431617736816e-01 7.013917714357376099e-02 -3.018420934677124023e-01 -5.508762001991271973e-01 8.026202768087387085e-02 2.879257798194885254e-01 -2.317033261060714722e-01 -4.053387939929962158e-01
-8.729112148284912109e-02 -5.822308361530303955e-02 -3.211307823657989502e-01 -8.505850434303283691e-01 1.215321049094200134e-01 1.729103624820709229e-01 -2.668400704860687256e-01 -2.156361490488052368e-01
-1.072408929467201233e-01 2.528966963291168213e-01 -4.099828600883483887e-01 -7.435505986213684082e-01 1.433866173028945923e-01 4.079904258251190186e-01 -6.770102307200431824e-03 -1.285593658685684204e-01
-4.306149184703826904e-01 -9.029815346002578735e-02 -4.242682829499244690e-02 -7.897484302520751953e-01 1.480869650840759277e-01 3.204540312290191650e-01 -2.021428048610687256e-01 1.242265403270721436e-01
-3.647999167442321777e-01 -6.350511312484741211e-02 -6.114051342010498047e-01 -5.066156387329101562e-01 9.763886034488677979e-02 4.458756446838378906e-01 -1.527901887893676758e-01 -2.700427919626235962e-02
-3.617844879627227783e-01 6.423491984605789185e-02 -1.388824880123138428e-01 -4.960254430770874023e-01 -7.598834633827209473e-01 9.189666807651519775e-02 -3.436780348420143127e-02 -1.122829467058181763e-01
-2.224579900503158569e-01 5.513073205947875977e-01 -2.988024652004241943e-01 -7.124205231666564941e-01 1.983293890953063965e-01 8.703593909740447998e-02 -5.105391144752502441e-02 1.518422644585371017e-02
-3.120258748531341553e-01 1.093662604689598083e-01 -2.470827102661132812e-02 -6.155611872673034668e-01 -6.951634883880615234e-01 -1.658974215388298035e-02 1.540303416550159454e-02 -1.654929518699645996e-01
1.109668314456939697e-01 4.692248702049255371e-01 -4.049685224890708923e-02 -4.959442019462585449e-01 -5.261354446411132812e-01 2.427447289228439331e-01 -4.887280985713005066e-02 -4.263586699962615967e-01
-4.177042841911315918e-01 5.467479676008224487e-02 -1.323842559941112995e-03 -4.010320007801055908e-01 -4.182068109512329102e-01 1.727713346481323242e-01 5.515741109848022461e-01 -3.907997906208038330e-01
-2.547869384288787842e-01 7.003311067819595337e-02 -4.393699765205383301e-01 -6.170072555541992188e-01 -5.432262420654296875e-01 -1.981676518917083740e-01 -5.643340200185775757e-02 -1.374229192733764648e-01
-3.745189011096954346e-01 -9.005526453256607056e-02 -3.701312839984893799e-02 -7.013681530952453613e-01 4.891529381275177002e-01 2.462063729763031006e-01 1.385470014065504074e-02 -2.413674443960189819e-01
-3.305764198303222656e-01 -2.454379200935363770e-02 -7.789340615272521973e-02 -6.217244267463684082e-01 1.618790626525878906e-01 6.519882082939147949e-01 -2.143169194459915161e-01 -1.681911014020442963e-02
-3.066205680370330811e-01 -1.124452352523803711e-01 -7.385605573654174805e-01 -3.076249957084655762e-01 -1.142272204160690308e-01 3.068269193172454834e-01 -2.606031000614166260e-01 -2.795187234878540039e-01
-1.186851710081100464e-01 2.046814411878585815e-01 -1.371749788522720337e-01 -7.944406270980834961e-01 -2.403293848037719727e-01 -8.034246414899826050e-02 3.466903269290924072e-01 -3.311482369899749756e-01
-2.375987917184829712e-01 7.224438190460205078e-01 -4.821330681443214417e-02 -8.149296045303344727e-02 -7.385157048702239990e-02 -1.304331272840499878e-01 -3.309810757637023926e-01 -5.297554135322570801e-01
-2.312860079109668732e-02 -1.333901733160018921e-01 2.645129561424255371e-01 -5.169602036476135254e-01 -2.736928761005401611e-01 5.025811791419982910e-01 1.346382051706314087e-01 -5.466572046279907227e-01
-3.594081848859786987e-02 -1.478556245565414429e-01 -3.610182404518127441e-01 -6.525735855102539062e-01 -1.519842445850372314e-01 4.255137443542480469e-01 1.717985123395919800e-01 -4.324171245098114014e-01
-1.485026776790618896e-01 -3.753901124000549316e-01 -1.784036457538604736e-01 -5.708910226821899414e-01 -2.134694457054138184e-01 2.048172652721405029e-01 2.944613695144653320e-01 -5.523205995559692383e-01
-1.642736047506332397e-01 -2.628685534000396729e-01 7.245660573244094849e-02 -7.512592673301696777e-01 -1.813534498214721680e-01 3.644702136516571045e-01 1.933001726865768433e-01 -3.621896207332611084e-01
-7.278417348861694336e-01 1.866256594657897949e-01 -3.226453661918640137e-01 -8.591569215059280396e-02 -4.288308620452880859e-01 3.036862909793853760e-01 2.185410261154174805e-01 7.376184687018394470e-03
-3.472816348075866699e-01 6.953540444374084473e-02 -7.918456792831420898e-01 -2.821060121059417725e-01 -2.853113412857055664e-01 5.535117536783218384e-02 -1.687245219945907593e-01 -2.345690429210662842e-01
-2.377730309963226318e-01 -8.389809727668762207e-02 1.459876894950866699e-01 -5.847249031066894531e-01 -1.403535306453704834e-01 6.715683341026306152e-01 1.977078169584274292e-01 -2.518293857574462891e-01
-3.071893751621246338e-02 2.718984186649322510e-01 -1.614040285348892212e-01 -1.540235579013824463e-01 3.565485477447509766e-01 1.948559470474720001e-02 -1.112346872687339783e-01 -8.575974106788635254e-01
-3.811972141265869141e-01 2.850278913974761963e-01 -6.737385392189025879e-01 -2.712634801864624023e-01 -4.556209743022918701e-01 4.810304380953311920e-03 -1.382557153701782227e-01 -1.386073529720306396e-01
-2.888491451740264893e-01 1.480636745691299438e-01 2.166355997323989868e-01 -4.863730072975158691e-01 -5.081523060798645020e-01 1.054115965962409973e-01 4.537456631660461426e-01 -3.686978518962860107e-01
-9.865354001522064209e-02 5.221160650253295898e-01 1.497043222188949585e-01 -5.269917845726013184e-01 8.308871835470199585e-02 -2.356538623571395874e-01 -1.903860419988632202e-01 -5.646656155586242676e-01
-2.466542571783065796e-01 2.846799092367291451e-03 -1.304268091917037964e-01 6.222723796963691711e-02 -4.685172736644744873e-01 4.171212315559387207e-01 2.374685257673263550e-01 -6.843833327293395996e-01
-2.793976068496704102e-01 1.338936388492584229e-01 -6.063777804374694824e-01 -6.426288485527038574e-01 1.861101090908050537e-01 -1.874319761991500854e-01 1.538438498973846436e-01 -1.729392260313034058e-01
-7.454678416252136230e-02 4.203687012195587158e-01 -1.334007382392883301e-01 -6.182894110679626465e-01 7.448482513427734375e-02 -2.196566164493560791e-01 -3.843111991882324219e-01 -4.649336636066436768e-01
-2.280433028936386108e-01 1.625985354185104370e-01 3.173128068447113037e-01 -5.975430607795715332e-01 -4.032209515571594238e-01 5.411228537559509277e-01 2.129338681697845459e-02 -8.920843154191970825e-02
-2.132976353168487549e-01 3.067053556442260742e-01 -6.800000369548797607e-02 -6.364898681640625000e-01 -4.562698602676391602e-01 -5.277524143457412720e-02 3.675389289855957031e-01 -3.234812617301940918e-01
-3.128497004508972168e-01 1.911644190549850464e-01 -3.029900193214416504e-01 -5.893377065658569336e-01 -6.490024924278259277e-01 3.481406345963478088e-02 -5.343089625239372253e-02 -3.447216004133224487e-02
-9.787763655185699463e-02 -5.494226515293121338e-02 7.586461026221513748e-03 -1.305736303329467773e-01 -5.142948627471923828e-01 5.210309624671936035e-01 1.952657401561737061e-01 -6.294387578964233398e-01
-2.205877602100372314e-01 2.822686433792114258e-01 5.749649927020072937e-02 -1.755603998899459839e-01 -5.972094368189573288e-03 -2.407318353652954102e-01 -2.745164930820465088e-01 -8.391610980033874512e-01
-8.861173391342163086e-01 2.472973428666591644e-02 4.566450417041778564e-02 -7.694052904844284058e-02 6.610292196273803711e-02 -3.617000579833984375e-01 -2.423729933798313141e-02 -2.653220295906066895e-01
-1.730820238590240479e-01 1.723374128341674805e-01 -5.845935344696044922e-01 -9.307871013879776001e-02 -3.279065787792205811e-01 4.139055013656616211e-01 -4.803516864776611328e-01 -2.834621071815490723e-01
-7.242458313703536987e-02 -3.348430395126342773e-01 7.980712689459323883e-03 -6.640720367431640625e-01 -4.438178837299346924e-01 1.754745095968246460e-01 -8.290442638099193573e-03 -4.623257517814636230e-01
7.746180146932601929e-02 3.165254592895507812e-01 -2.318389415740966797e-01 -4.014472663402557373e-01 -4.353150129318237305e-01 -5.433501303195953369e-02 2.162476480007171631e-01 -6.630892753601074219e-01
-8.459581434726715088e-02 4.129561781883239746e-01 -8.442285656929016113e-02 -6.135824918746948242e-01 -9.164956957101821899e-02 -2.351834028959274292e-01 -4.614624977111816406e-01 -4.025440216064453125e-01
-1.673081070184707642e-01 1.130667328834533691e-01 1.281955242156982422e-01 -4.985061883926391602e-01 -1.725267246365547180e-02 7.671086192131042480e-01 -2.876023948192596436e-01 -1.510398983955383301e-01
-6.359294801950454712e-02 -5.228276830166578293e-03 -2.787223756313323975e-01 -6.785396337509155273e-01 -3.952426910400390625e-01 1.369591355323791504e-01 3.018352091312408447e-01 -4.378896355628967285e-01
-7.566153407096862793e-01 -1.107930019497871399e-01 -4.091975837945938110e-02 -3.831174671649932861e-01 1.509260199964046478e-02 -4.557519257068634033e-01 -1.368628889322280884e-01 -2.003394812345504761e-01
1.183568034321069717e-02 4.993019104003906250e-01 -3.768262565135955811e-01 -5.951291322708129883e-01 -2.103815972805023193e-01 5.320169404149055481e-02 2.455757409334182739e-01 -3.833829760551452637e-01
-6.168556213378906250e-01 -6.924214214086532593e-02 3.272224590182304382e-02 -5.577782988548278809e-01 1.099202185869216919e-01 -8.507950603961944580e-02 4.865560829639434814e-01 -2.155212610960006714e-01
-3.720875382423400879e-01 4.288604855537414551e-01 -6.180878356099128723e-02 -4.662745893001556396e-01 -2.940989434719085693e-01 4.830893874168395996e-01 3.640531599521636963e-01 -6.319008767604827881e-02
-1.665780097246170044e-01 2.139481604099273682e-01 4.072542302310466766e-03 -6.448317766189575195e-01 -4.125126302242279053e-01 1.697969995439052582e-02 4.277233779430389404e-01 -3.965490460395812988e-01
-9.368821233510971069e-02 2.709944173693656921e-02 -2.502161562442779541e-01 -8.203925490379333496e-01 -1.866358965635299683e-01 1.050640642642974854e-01 2.921166121959686279e-01 -3.516142070293426514e-01
-1.575689911842346191e-01 -1.012042686343193054e-01 -4.112356901168823242e-02 -4.043480753898620605e-01 -7.789277434349060059e-01 2.251948267221450806e-01 -4.029945656657218933e-02 -3.750684261322021484e-01
-2.314421534538269043e-01 -2.830727398395538330e-02 -7.976202964782714844e-01 -2.205424457788467407e-01 -1.625029593706130981e-01 2.119680941104888916e-01 -3.055955469608306885e-01 -3.099514544010162354e-01
-5.760623812675476074e-01 -4.963647574186325073e-02 1.070338636636734009e-01 -2.680881023406982422e-01 -5.391897559165954590e-01 1.331062018871307373e-01 4.020856022834777832e-01 -3.350298404693603516e-01
-3.710220456123352051e-01 -2.270333468914031982e-01 4.257634282112121582e-02 -4.169865548610687256e-01 -2.206286489963531494e-01 4.256477057933807373e-01 5.207577347755432129e-01 -3.661507368087768555e-01
-3.382360041141510010e-01 5.228431224822998047e-01 1.466852575540542603e-01 -4.656443893909454346e-01 -1.768677979707717896e-01 -2.902509868144989014e-01 -3.359687030315399170e-01 -3.814281225204467773e-01
-2.531735897064208984e-01 -3.877812251448631287e-02 -8.124947547912597656e-01 -3.013779520988464355e-01 -2.217967212200164795e-01 4.787539318203926086e-02 -1.866164207458496094e-01 -3.116273581981658936e-01
-1.527151744812726974e-02 3.873534500598907471e-01 -1.887087523937225342e-01 -3.261321187019348145e-01 -4.912835061550140381e-01 -5.956533551216125488e-02 2.693826556205749512e-01 -6.247210502624511719e-01
-2.134558111429214478e-01 -3.021783009171485901e-02 -1.145885810256004333e-01 -5.373225808143615723e-01 -6.995618939399719238e-01 2.200632989406585693e-01 1.036540269851684570e-01 -3.211204707622528076e-01
-2.274067848920822144e-01 -1.112733781337738037e-01 3.872003639116883278e-03 -7.701078653335571289e-01 -4.091374576091766357e-01 2.713491320610046387e-01 2.194800525903701782e-01 -2.315772473812103271e-01
-3.716018423438072205e-02 2.385642975568771362e-01 -2.153081297874450684e-01 -4.578774571418762207e-01 1.104028429836034775e-02 -2.506574988365173340e-01 -4.106389880180358887e-01 -6.738854050636291504e-01
-1.587115600705146790e-02 -1.987089514732360840e-01 -1.535753011703491211e-01 -6.255372166633605957e-01 -3.823075592517852783e-01 3.636990487575531006e-01 1.498754024505615234e-01 -4.944511651992797852e-01
-5.916151404380798340e-02 2.843037545680999756e-01 1.528273224830627441e-01 -4.409819543361663818e-01 -4.320451021194458008e-01 2.148515582084655762e-01 4.293560087680816650e-01 -5.297917723655700684e-01
-1.765845715999603271e-01 1.621808111667633057e-02 -5.774977430701255798e-02 3.171298652887344360e-02 -2.595922946929931641e-01 4.626615345478057861e-01 3.609130382537841797e-01 -7.433114647865295410e-01
-5.196291208267211914e-01 -1.238150745630264282e-01 -6.697604805231094360e-02 -9.732221066951751709e-02 -2.625345587730407715e-01 4.713768064975738525e-01 5.369562506675720215e-01 -3.482176661491394043e-01
-4.443897306919097900e-01 9.248580038547515869e-02 -6.658570170402526855e-01 -5.398235321044921875e-01 -1.466287374496459961e-01 -5.525202676653862000e-02 2.111261896789073944e-02 -1.849071830511093140e-01
-3.353592455387115479e-01 3.943233489990234375e-01 2.335445769131183624e-02 -4.643656015396118164e-01 -3.933024704456329346e-01 4.870088100433349609e-01 3.426701724529266357e-01 -8.108676224946975708e-02
-3.023530244827270508e-01 2.093716859817504883e-01 1.764899641275405884e-01 -3.722414970397949219e-01 -8.529222011566162109e-02 8.094828128814697266e-01 -1.705673336982727051e-01 -5.833800137042999268e-02
-2.628251612186431885e-01 2.940616607666015625e-01 1.804332137107849121e-01 -5.512202382087707520e-01 -6.095325946807861328e-01 1.676036715507507324e-01 2.257061302661895752e-01 -2.397636920213699341e-01
-4.871284961700439453e-01 -1.149347350001335144e-01 -2.307492494583129883e-01 -2.575194835662841797e-01 -5.605525374412536621e-01 3.586675226688385010e-01 3.178552985191345215e-01 -2.933273315429687500e-01
-4.661320149898529053e-02 1.226183697581291199e-01 -2.382794171571731567e-01 -2.269831299781799316e-01 1.106122657656669617e-01 7.181797921657562256e-02 -5.589308142662048340e-01 -7.380359172821044922e-01
-4.339881241321563721e-01 2.916046380996704102e-01 -4.174090176820755005e-02 -1.098730638623237610e-01 -6.692376136779785156e-01 3.832445442676544189e-01 2.190061360597610474e-01 -2.647407352924346924e-01
-4.854163229465484619e-01 1.112928241491317749e-02 -1.814854592084884644e-01 -4.953670203685760498e-01 4.757890403270721436e-01 5.968728661537170410e-02 3.699144721031188965e-01 -3.451769948005676270e-01
-1.533054113388061523e-01 2.721270322799682617e-01 -3.714300394058227539e-01 -3.014539480209350586e-01 3.887071013450622559e-01 -4.083653911948204041e-02 -2.777639031410217285e-01 -6.661050319671630859e-01
-2.920381724834442139e-01 -3.435666859149932861e-01 -7.594275474548339844e-02 -4.787215888500213623e-01 -6.487734913825988770e-01 2.815642952919006348e-01 -4.551483318209648132e-02 -2.438793033361434937e-01
-6.199941039085388184e-01 1.745859235525131226e-01 -4.315623641014099121e-01 1.331738531589508057e-01 -2.356271296739578247e-01 5.056651234626770020e-01 1.616232991218566895e-01 -2.092999517917633057e-01
-1.422224789857864380e-01 -1.642837375402450562e-01 -3.108354508876800537e-01 -5.686841011047363281e-01 -2.515024244785308838e-01 2.595004141330718994e-01 4.214640557765960693e-01 -4.738537371158599854e-01
-5.341685935854911804e-02 2.443040311336517334e-01 2.772406339645385742e-01 -3.266798555850982666e-01 5.436204001307487488e-02 2.879746258258819580e-02 -4.619716405868530273e-01 -7.325829267501831055e-01
-6.815022826194763184e-01 2.395533621311187744e-01 -2.673919796943664551e-01 -5.878624692559242249e-02 -4.828568696975708008e-01 2.798534631729125977e-01 2.769278883934020996e-01 -1.227060481905937195e-01
-6.263941526412963867e-01 3.968637064099311829e-02 -1.508522033691406250e-01 -1.291712820529937744e-01 -3.209764063358306885e-01 -4.861803352832794189e-01 -3.120281994342803955e-01 -3.603540658950805664e-01
-2.172971665859222412e-01 4.414943754673004150e-01 -4.810906052589416504e-01 3.222363814711570740e-02 4.745331779122352600e-02 5.592212080955505371e-01 2.526445090770721436e-01 -3.828432261943817139e-01
-5.362401604652404785e-01 3.941428065299987793e-01 -1.561115384101867676e-01 6.226969510316848755e-02 -4.060432612895965576e-01 2.844759821891784668e-01 3.930071294307708740e-01 -3.586048781871795654e-01
-2.989681661128997803e-01 5.019952058792114258e-01 4.283085763454437256e-01 -4.753194749355316162e-01 -2.422046847641468048e-02 2.731233136728405952e-03 -3.116598725318908691e-01 -3.892506062984466553e-01
-2.192473411560058594e-01 3.932187557220458984e-01 2.729304730892181396e-01 -3.515447080135345459e-01 1.482340507209300995e-02 -2.670817375183105469e-01 -1.825253367424011230e-01 -7.031123638153076172e-01
1.655405014753341675e-01 2.066339999437332153e-01 -3.690199553966522217e-01 -6.918890476226806641e-01 -2.614275813102722168e-01 2.702240347862243652e-01 -1.146206259727478027e-01 -4.006360471248626709e-01
-3.267517387866973877e-01 4.553234875202178955e-01 2.752974331378936768e-01 -3.982239663600921631e-01 -2.279975414276123047e-01 -3.148945271968841553e-01 -2.272220253944396973e-01 -4.987701177597045898e-01
-3.268629312515258789e-01 -1.618327498435974121e-01 5.191344022750854492e-02 8.940255641937255859e-02 -6.088362336158752441e-01 4.130492508411407471e-01 1.158583909273147583e-01 -5.491526722908020020e-01
-4.525422155857086182e-01 -1.307074725627899170e-01 2.039193511009216309e-01 -5.572615861892700195e-01 -4.718965888023376465e-01 1.457081586122512817e-01 3.574218750000000000e-01 -2.330883741378784180e-01
-2.567117810249328613e-01 9.365399181842803955e-02 2.153502702713012695e-01 -6.248868703842163086e-01 -1.949917227029800415e-01 6.098727583885192871e-01 2.291875481605529785e-01 -1.611681580543518066e-01
-3.703451454639434814e-01 1.139001771807670593e-01 3.413884937763214111e-01 -3.016142249107360840e-01 2.684580981731414795e-01 -1.050635650753974915e-01 -3.995366394519805908e-01 -6.321521401405334473e-01
-2.005898505449295044e-01 -6.632173061370849609e-02 -2.297868430614471436e-01 -3.788079619407653809e-01 -7.592815160751342773e-01 3.039837777614593506e-01 -1.833997666835784912e-01 -2.377343922853469849e-01
-4.927232861518859863e-02 2.117688059806823730e-01 -8.140482753515243530e-02 -8.567154407501220703e-01 -2.160360664129257202e-01 -6.419798731803894043e-02 -1.293150186538696289e-01 -3.802928924560546875e-01
-3.395597636699676514e-01 3.684334456920623779e-03 -6.982578039169311523e-01 -4.324554502964019775e-01 -3.596014976501464844e-01 -7.829876989126205444e-02 -2.632756233215332031e-01 -7.311531156301498413e-02
-2.715052366256713867e-01 3.103913366794586182e-02 2.098142504692077637e-01 -7.689072489738464355e-01 -1.099410504102706909e-01 4.451663196086883545e-01 2.434901595115661621e-01 -1.432960629463195801e-01
1.584156900644302368e-01 2.372843176126480103e-01 -3.828379213809967041e-01 -4.095959365367889404e-01 -4.042270481586456299e-01 2.792725265026092529e-01 7.719140499830245972e-02 -5.974242687225341797e-01
-1.991519182920455933e-01 3.521115705370903015e-02 -4.507516026496887207e-01 -3.238168060779571533e-01 2.885415554046630859e-01 -1.365958154201507568e-01 -3.443504571914672852e-01 -6.561802029609680176e-01
-4.221500754356384277e-01 -4.308773949742317200e-02 3.060016930103302002e-01 -5.574323534965515137e-01 -1.746036559343338013e-01 5.547189116477966309e-01 2.390501946210861206e-01 -1.421976238489151001e-01
3.331343759782612324e-04 -2.388068884611129761e-01 -1.212555766105651855e-01 -6.050468683242797852e-01 -2.768172621726989746e-01 3.129054605960845947e-01 2.131448984146118164e-01 -5.849940776824951172e-01
-3.078166246414184570e-01 2.846613824367523193e-01 7.289493083953857422e-02 -4.650230705738067627e-01 -7.601084113121032715e-01 -2.552178874611854553e-02 -4.183455836027860641e-03 -1.556375473737716675e-01
-6.965113878250122070e-01 3.749749660491943359e-01 -4.162390828132629395e-01 8.322630822658538818e-02 -2.644908428192138672e-01 1.570199877023696899e-01 2.951065003871917725e-01 -1.112902835011482239e-01
-4.561123549938201904e-01 4.154573380947113037e-01 -1.525306105613708496e-01 9.282603114843368530e-02 -4.280198812484741211e-01 6.271320581436157227e-01 -5.517793819308280945e-02 -8.907334506511688232e-02
-1.402434259653091431e-01 2.548374831676483154e-01 2.702333927154541016e-01 -2.762314677238464355e-01 -2.893519699573516846e-01 -1.576620340347290039e-01 -4.335897862911224365e-01 -6.851845383644104004e-01
-1.816220730543136597e-01 1.466086208820343018e-01 2.438294142484664917e-01 -4.229323863983154297e-01 -2.102718949317932129e-01 6.900483965873718262e-01 -4.174996614456176758e-01 -1.118382737040519714e-01
-1.997345238924026489e-01 -1.792662888765335083e-01 -1.800581961870193481e-01 -6.268109679222106934e-01 -3.756174147129058838e-01 3.250889778137207031e-01 3.378159105777740479e-01 -3.765183687210083008e-01
-5.317427515983581543e-01 2.042342908680438995e-02 -7.673035860061645508e-01 -1.015165895223617554e-01 -2.179140597581863403e-01 -8.035146747715771198e-04 -1.265863478183746338e-01 -2.329395562410354614e-01
-3.846383392810821533e-01 2.673422694206237793e-01 4.264614731073379517e-02 -2.803130447864532471e-01 5.008128285408020020e-01 5.362572073936462402e-01 3.082402050495147705e-01 -2.584379017353057861e-01
-1.931743919849395752e-01 -9.925468266010284424e-02 -1.289539188146591187e-01 -6.206239461898803711e-01 -4.262852072715759277e-01 2.094659656286239624e-01 4.028798937797546387e-01 -4.038833677768707275e-01
-2.008282840251922607e-01 -1.734607852995395660e-02 -7.373644709587097168e-01 -4.977867007255554199e-01 -3.345601260662078857e-02 3.496850430965423584e-01 -2.790141291916370392e-02 -2.090260535478591919e-01
-5.235616564750671387e-01 3.325771391391754150e-01 -4.004145413637161255e-02 -1.466006189584732056e-01 -4.761734306812286377e-01 1.517180800437927246e-01 5.362998843193054199e-01 -2.341014146804809570e-01
-4.452441036701202393e-01 -2.657114863395690918e-01 -1.459382325410842896e-01 -1.390513479709625244e-01 -3.170939385890960693e-01 5.711080431938171387e-01 3.441213965415954590e-01 -3.812996447086334229e-01
-6.281674504280090332e-01 -2.381595075130462646e-01 4.930907860398292542e-02 6.887321174144744873e-02 3.499917387962341309e-01 4.646408557891845703e-01 -2.599103152751922607e-01 -3.682013750076293945e-01
-8.044320940971374512e-01 -1.282480210065841675e-01 -1.736049503087997437e-01 -1.916973739862442017e-01 -8.639539033174514771e-02 -3.626050353050231934e-01 -2.900454998016357422e-01 -2.155968248844146729e-01
-5.912327170372009277e-01 2.254034429788589478e-01 2.088358402252197266e-01 -9.619145840406417847e-02 -5.765893459320068359e-01 4.612409770488739014e-01 2.742135152220726013e-02 -2.866352163255214691e-02
-4.616591334342956543e-01 3.404516279697418213e-01 3.915027379989624023e-01 -3.297145664691925049e-01 -2.273411154747009277e-01 -1.540795117616653442e-01 -4.746873974800109863e-01 -3.289755284786224365e-01
-5.120300650596618652e-01 4.840859174728393555e-01 3.489351272583007812e-01 -2.593321502208709717e-01 -4.976352304220199585e-02 -1.365840882062911987e-01 -4.441308379173278809e-01 -3.099892437458038330e-01
-1.035451740026473999e-01 -8.421847224235534668e-02 1.139372736215591431e-01 -2.767822742462158203e-01 1.760220080614089966e-01 -1.000442132353782654e-01 -2.868267893791198730e-01 -8.771165013313293457e-01
-4.178564548492431641e-01 2.351527661085128784e-01 -1.078133210539817810e-01 -2.376094609498977661e-01 -2.920031547546386719e-01 -2.056563943624496460e-01 -7.147035598754882812e-01 -2.523006200790405273e-01
-1.515178531408309937e-01 -2.231532484292984009e-01 -1.165683716535568237e-01 -5.987511277198791504e-01 -5.754514932632446289e-01 3.314802050590515137e-01 -3.713763877749443054e-02 -3.357841074466705322e-01
-1.112662702798843384e-01 2.925595939159393311e-01 8.689051121473312378e-02 -6.312305927276611328e-01 -3.432689607143402100e-01 1.571273654699325562e-01 4.559638798236846924e-01 -3.815769851207733154e-01
-3.217562735080718994e-01 2.069872617721557617e-01 -5.188159942626953125e-01 1.845076233148574829e-01 -1.255135890096426010e-02 5.578030347824096680e-01 7.944276928901672363e-02 -4.824967086315155029e-01
-2.273399382829666138e-01 2.119935601949691772e-01 -1.864148825407028198e-01 -7.628759145736694336e-01 -5.194121599197387695e-01 1.183308437466621399e-01 2.371670491993427277e-02 -4.787034168839454651e-02
-6.375114917755126953e-01 1.573948711156845093e-01 -4.692930579185485840e-01 1.014572530984878540e-01 -3.381782770156860352e-01 3.435390889644622803e-01 -3.010349273681640625e-01 -1.235750541090965271e-01
-6.632733345031738281e-01 -3.249418437480926514e-01 -4.914556816220283508e-02 -1.878633499145507812e-01 -7.284328807145357132e-03 2.708863317966461182e-01 5.234106183052062988e-01 -2.634047269821166992e-01
-8.221033811569213867e-01 -2.106268852949142456e-01 2.321785688400268555e-01 -2.828882336616516113e-01 -9.015019983053207397e-02 -3.093816041946411133e-01 3.252952592447400093e-03 -2.049274444580078125e-01
-3.998075127601623535e-01 -3.704123944044113159e-02 -2.253162562847137451e-01 -1.797977834939956665e-01 5.012541413307189941e-01 5.975199118256568909e-02 -3.860823512077331543e-01 -5.931288003921508789e-01
-2.957433164119720459e-01 1.013796627521514893e-01 -3.129387199878692627e-01 -2.999790757894515991e-02 2.316489070653915405e-01 8.754085004329681396e-02 -5.880746245384216309e-01 -6.295007467269897461e-01
-2.020760625600814819e-01 4.363078158348798752e-03 6.547981500625610352e-02 1.055820435285568237e-01 -3.535138964653015137e-01 4.005782604217529297e-01 2.969647049903869629e-01 -7.550417184829711914e-01
-6.831690073013305664e-01 2.603986561298370361e-01 -1.942182481288909912e-01 2.086159735918045044e-01 4.035332426428794861e-02 4.672548472881317139e-01 -3.679796755313873291e-01 -1.699021011590957642e-01
-5.900465250015258789e-01 1.690180897712707520e-01 1.424684673547744751e-01 -2.342423647642135620e-01 -6.405595541000366211e-01 3.494387269020080566e-01 -7.466891407966613770e-02 1.005581095814704895e-01
-1.783381998538970947e-01 -2.624198794364929199e-01 6.035622954368591309e-02 -1.632869541645050049e-01 1.454991847276687622e-01 6.503921747207641602e-02 -4.503198266029357910e-01 -8.005232810974121094e-01
-2.511430978775024414e-01 -1.452742964029312134e-01 -8.445784449577331543e-02 -1.667104363441467285e-01 -3.612950146198272705e-01 6.488062143325805664e-01 3.262104988098144531e-01 -4.722290337085723877e-01
-2.740993797779083252e-01 1.854282431304454803e-02 3.535988032817840576e-01 -4.554922282695770264e-01 -2.368158698081970215e-01 6.911069154739379883e-01 1.137031093239784241e-01 -2.130293399095535278e-01
-4.164151251316070557e-01 4.459848105907440186e-01 3.906502127647399902e-01 -4.083850383758544922e-01 4.149699583649635315e-03 -1.792274266481399536e-01 -3.312612175941467285e-01 -4.079660475254058838e-01
-2.043505758047103882e-01 5.292048454284667969e-01 4.074033796787261963e-01 -5.058857202529907227e-01 -6.164247542619705200e-02 -4.358536005020141602e-02 -2.619145810604095459e-01 -4.265990257263183594e-01
-1.887772679328918457e-01 1.077109724283218384e-01 -1.388923972845077515e-01 -5.997912883758544922e-01 -5.717865228652954102e-01 -1.049311608076095581e-01 2.719324529170989990e-01 -4.022725522518157959e-01
-7.243430018424987793e-01 2.510652840137481689e-01 2.763415500521659851e-02 -3.387569189071655273e-01 -4.321805387735366821e-02 -4.834677577018737793e-01 -1.690189540386199951e-01 -1.805471926927566528e-01
-1.180304214358329773e-01 -2.433357983827590942e-01 7.661326229572296143e-02 -5.284597873687744141e-01 -3.634853363037109375e-01 3.933289945125579834e-01 2.858411669731140137e-01 -5.226686596870422363e-01
-5.320776104927062988e-01 4.963951706886291504e-01 -2.426514029502868652e-02 -1.827078908681869507e-01 -3.871420621871948242e-01 2.163507789373397827e-01 4.811205863952636719e-01 -9.138228744268417358e-02
-5.665774345397949219e-01 2.601886689662933350e-01 5.360044166445732117e-02 -3.205595016479492188e-01 -5.585970282554626465e-01 4.249339103698730469e-01 4.265744984149932861e-02 1.060241982340812683e-01
-6.916864514350891113e-01 1.901557147502899170e-01 -2.503899335861206055e-01 1.654374152421951294e-01 -2.420829385519027710e-01 5.712207555770874023e-01 2.072304487228393555e-02 -1.000966429710388184e-01
-2.412754297256469727e-01 -1.520547419786453247e-01 -1.214558184146881104e-01 1.032481938600540161e-01 -6.136798858642578125e-01 4.808743298053741455e-01 -2.896912582218647003e-02 -5.334524512290954590e-01
-6.281748414039611816e-01 5.461463928222656250e-01 1.585038006305694580e-01 -2.646918296813964844e-01 2.366120740771293640e-02 -3.039422929286956787e-01 -2.290051430463790894e-01 -2.579753398895263672e-01
-3.667539656162261963e-01 -1.369913369417190552e-01 4.965558648109436035e-02 -4.942386150360107422e-01 9.217603504657745361e-02 7.225182652473449707e-01 -2.540263533592224121e-01 -7.020628452301025391e-02
-2.855833992362022400e-02 5.448437333106994629e-01 -1.863344460725784302e-01 -3.283123672008514404e-01 -5.319631695747375488e-01 1.935309469699859619e-01 1.874324828386306763e-01 -4.519405066967010498e-01
1.331331431865692139e-01 4.033808410167694092e-02 -3.522682189941406250e-01 -7.152372598648071289e-01 -1.270828992128372192e-01 3.114473819732666016e-01 -3.340067863464355469e-01 -3.468155562877655029e-01
-2.548404633998870850e-01 2.072484791278839111e-01 -5.327206850051879883e-01 3.555655106902122498e-02 1.073371022939682007e-01 5.918664932250976562e-01 -3.102227151393890381e-01 -3.859838545322418213e-01
-1.971322000026702881e-01 1.850737929344177246e-01 -6.548889279365539551e-01 9.873187169432640076e-03 2.097600884735584259e-02 5.407920479774475098e-01 -1.281893551349639893e-01 -4.342589080333709717e-01
-4.540910124778747559e-01 1.637459695339202881e-01 -1.587758362293243408e-01 -1.067726537585258484e-01 2.446500658988952637e-01 -2.840299308300018311e-01 -4.237431883811950684e-01 -6.405414342880249023e-01
-3.567381501197814941e-01 3.795706033706665039e-01 -2.930107712745666504e-01 -2.631051242351531982e-01 -6.707643866539001465e-01 1.748313903808593750e-01 2.513120174407958984e-01 -1.730202138423919678e-01
-3.469125330448150635e-01 -4.314785078167915344e-02 -6.660205721855163574e-01 -6.576147675514221191e-02 -2.309930324554443359e-02 3.309856355190277100e-01 1.702729463577270508e-01 -5.392625331878662109e-01
-7.101753950119018555e-01 2.247016429901123047e-01 -3.690491318702697754e-01 1.283864825963973999e-01 2.148460447788238525e-01 2.608481049537658691e-01 -3.735698461532592773e-01 -1.967859119176864624e-01
-1.849460154771804810e-01 4.799458086490631104e-01 2.533004879951477051e-01 -6.029309034347534180e-01 3.740692436695098877e-01 8.996768295764923096e-02 -1.139594763517379761e-01 -3.830814957618713379e-01
-7.228819131851196289e-01 -9.831325709819793701e-02 1.092153564095497131e-01 -2.047148346900939941e-01 -2.504108250141143799e-01 -4.034380912780761719e-01 -3.088037669658660889e-01 -3.051436245441436768e-01
-4.439985752105712891e-01 -1.258408278226852417e-01 -2.185533791780471802e-01 -1.934657692909240723e-01 4.589283168315887451e-01 -3.386408090591430664e-02 -3.843207657337188721e-01 -5.851242542266845703e-01
-2.010255157947540283e-01 2.327098697423934937e-01 -5.551620125770568848e-01 -5.740537047386169434e-01 8.713462948799133301e-02 2.670660316944122314e-01 -4.137614667415618896e-01 -1.325794011354446411e-01
-6.053071618080139160e-01 1.589440703392028809e-01 -3.559158146381378174e-01 6.375841051340103149e-02 7.619882002472877502e-03 5.632134079933166504e-01 -3.921754360198974609e-01 -8.080885559320449829e-02
-2.774957418441772461e-01 -3.707005456089973450e-02 3.887836933135986328e-01 -2.448519915342330933e-01 -3.585734963417053223e-02 2.187965959310531616e-01 4.514816105365753174e-01 -6.764047741889953613e-01
-3.904344439506530762e-01 8.150357007980346680e-02 -3.796954751014709473e-01 9.503542631864547729e-02 -3.461024537682533264e-02 6.289417743682861328e-01 -4.428597688674926758e-01 -3.079404532909393311e-01
-7.847395539283752441e-02 8.665189892053604126e-02 -2.846979796886444092e-01 -5.005345940589904785e-01 2.157822847366333008e-01 -2.644559554755687714e-02 -4.992805123329162598e-01 -5.985007286071777344e-01
-2.874455749988555908e-01 -1.489145010709762573e-01 -6.655355095863342285e-01 -6.663364171981811523e-02 -2.244601845741271973e-01 2.917475700378417969e-01 -3.879379034042358398e-01 -4.022775590419769287e-01
-7.196905016899108887e-01 -4.567049443721771240e-01 -1.059447899460792542e-01 -9.637753665447235107e-02 2.254440039396286011e-01 3.008615672588348389e-01 -7.790977507829666138e-02 -3.248700797557830811e-01
-3.014563322067260742e-01 -1.710114255547523499e-02 -7.235354930162429810e-02 -2.448018640279769897e-01 5.342530012130737305e-01 2.691266536712646484e-01 -4.234777688980102539e-01 -5.536059737205505371e-01
-4.817665815353393555e-01 3.052378594875335693e-01 -3.150667995214462280e-02 -1.167528778314590454e-01 -6.189035177230834961e-01 4.559317231178283691e-02 4.271235167980194092e-01 -3.042236566543579102e-01
-1.377874165773391724e-01 2.723585963249206543e-01 -7.588136196136474609e-02 -6.536381244659423828e-01 -2.681099772453308105e-01 3.496777117252349854e-01 4.452311694622039795e-01 -2.853881418704986572e-01
2.034873813390731812e-01 9.652321785688400269e-02 -2.465422302484512329e-01 -5.900040864944458008e-01 -3.630797266960144043e-01 3.091159164905548096e-01 -1.558450162410736084e-01 -5.373277068138122559e-01
-7.235419154167175293e-01 3.353518247604370117e-01 -2.220048308372497559e-01 2.285776734352111816e-01 -3.279650211334228516e-02 3.767680823802947998e-01 -2.967147529125213623e-01 -1.772653311491012573e-01
-4.306190311908721924e-01 -2.251848764717578888e-02 -5.279839038848876953e-01 -6.049285456538200378e-02 -3.124650120735168457e-01 4.463126957416534424e-01 -4.678480327129364014e-01 -1.261850595474243164e-01
-2.691408395767211914e-01 8.173753321170806885e-02 -5.957725048065185547e-01 -5.290759354829788208e-02 -7.185055408626794815e-03 4.362453818321228027e-01 4.341365396976470947e-01 -4.293041825294494629e-01
-6.881127953529357910e-01 -4.833950400352478027e-01 9.744109958410263062e-02 -1.563526242971420288e-01 4.822059348225593567e-02 4.310548007488250732e-01 -2.114761173725128174e-01 -1.613485217094421387e-01
-1.065812259912490845e-01 -3.787837028503417969e-01 -2.616187036037445068e-01 -6.742386221885681152e-01 -9.875680506229400635e-02 3.790644705295562744e-01 6.687153875827789307e-02 -4.052241742610931396e-01
-5.949730277061462402e-01 -1.321047842502593994e-01 -2.153543382883071899e-01 -5.568481609225273132e-02 -4.956294596195220947e-01 5.540249869227409363e-02 3.479792177677154541e-01 -4.574597775936126709e-01
-4.258114993572235107e-01 4.309022724628448486e-01 -2.993624806404113770e-01 -4.461852908134460449e-01 -4.640905261039733887e-01 1.148990765213966370e-01 3.300342559814453125e-01 -8.248639851808547974e-02
-3.536832928657531738e-01 5.013557150959968567e-02 -1.153479963541030884e-01 -5.879326462745666504e-01 -4.373449683189392090e-01 7.871769368648529053e-02 4.758414328098297119e-01 -2.992196977138519287e-01
-5.856704711914062500e-01 -5.818560346961021423e-02 7.183984667062759399e-02 -4.003259837627410889e-01 5.417978763580322266e-01 1.363541334867477417e-01 2.622219026088714600e-01 -3.275436460971832275e-01
-5.105213522911071777e-01 3.640249371528625488e-01 -5.558506846427917480e-01 -4.617084860801696777e-01 2.200809419155120850e-01 -7.898174226284027100e-02 1.701284497976303101e-01 3.303838893771171570e-02
-3.360540866851806641e-01 2.241510748863220215e-01 -1.740124374628067017e-01 -2.436790317296981812e-01 -1.472262442111968994e-01 6.843183636665344238e-01 4.760646224021911621e-01 -1.748126745223999023e-01
-6.135382056236267090e-01 -1.276453584432601929e-01 3.547325730323791504e-02 -2.287684977054595947e-01 -1.460969001054763794e-01 -4.889394640922546387e-01 5.312491580843925476e-02 -5.389394164085388184e-01
-6.523942351341247559e-01 3.497617542743682861e-01 -2.010128945112228394e-01 -2.843008041381835938e-01 1.519388519227504730e-03 -4.559355378150939941e-01 -2.624875903129577637e-01 -2.324567437171936035e-01
-2.353861480951309204e-01 4.977168515324592590e-03 2.160199880599975586e-01 -3.885760605335235596e-01 -9.637178480625152588e-02 7.942805290222167969e-01 -2.957356870174407959e-01 -1.388678252696990967e-01
-6.303290128707885742e-01 3.972832858562469482e-01 -3.666517138481140137e-01 1.273159980773925781e-01 -2.393044233322143555e-01 2.655909657478332520e-01 3.656554520130157471e-01 -1.808296889066696167e-01
-4.289540946483612061e-01 2.898646891117095947e-01 -7.904346287250518799e-02 -2.162017226219177246e-01 -6.773961782455444336e-01 2.871054112911224365e-01 2.825719714164733887e-01 -2.405077368021011353e-01
-4.771220684051513672e-01 4.375703334808349609e-01 6.348770856857299805e-02 -2.143283486366271973e-01 -2.729601562023162842e-01 -3.144801855087280273e-01 -4.963630139827728271e-01 -3.333739638328552246e-01
-5.083526968955993652e-01 3.267482221126556396e-01 -2.196667194366455078e-01 3.603840470314025879e-01 -3.314197361469268799e-01 3.705577850341796875e-01 -8.539193309843540192e-03 -4.576658010482788086e-01
-3.927361965179443359e-01 2.946252524852752686e-01 -4.393589794635772705e-01 1.360472440719604492e-01 -1.062230020761489868e-01 5.414605736732482910e-01 3.183667361736297607e-01 -3.762828409671783447e-01
-4.284347295761108398e-01 -1.720774769783020020e-01 1.789658889174461365e-02 -7.038118243217468262e-01 -5.348979830741882324e-01 7.017304748296737671e-02 1.049566548317670822e-02 -3.384703537449240685e-03
-8.040700107812881470e-02 1.129741221666336060e-01 -3.077737390995025635e-01 -5.474144220352172852e-01 2.216757386922836304e-01 3.191484604030847549e-03 -4.866143763065338135e-01 -5.481245517730712891e-01
-5.468378663063049316e-01 -2.066763788461685181e-01 4.791320562362670898e-01 -1.607486009597778320e-01 4.128617234528064728e-03 4.172363877296447754e-01 -3.655247390270233154e-01 -3.084380924701690674e-01
-3.436237275600433350e-01 1.335195302963256836e-01 -3.982415497303009033e-01 -6.632561981678009033e-02 3.627915978431701660e-01 -5.855221301317214966e-02 -3.924058079719543457e-01 -6.419278979301452637e-01
-5.503133311867713928e-02 3.767525851726531982e-01 1.052155122160911560e-01 -5.600315332412719727e-01 -4.173779785633087158e-01 9.747187793254852295e-02 3.414586782455444336e-01 -4.796084761619567871e-01
-3.297005891799926758e-01 -1.929546594619750977e-01 -2.122464179992675781e-01 -1.914010616019368172e-03 -4.489367902278900146e-01 6.053749918937683105e-01 1.809063106775283813e-01 -4.563589096069335938e-01
-6.383831053972244263e-02 2.660577297210693359e-01 -2.639096081256866455e-01 -4.607784450054168701e-01 1.238341704010963440e-01 -1.688842773437500000e-01 -4.234369099140167236e-01 -6.480874419212341309e-01
-7.101576924324035645e-01 -8.454047888517379761e-02 1.150556132197380066e-01 -1.965477764606475830e-01 -2.215290963649749756e-01 -4.612151980400085449e-01 -1.147353798151016235e-01 -4.021211564540863037e-01
-7.701805830001831055e-01 -4.465780258178710938e-01 -1.474627703428268433e-01 -1.540062427520751953e-01 1.380156576633453369e-01 2.176112085580825806e-01 -1.535965949296951294e-01 -2.682007551193237305e-01
9.880042821168899536e-02 3.452878594398498535e-01 -4.712324142456054688e-01 -5.143916010856628418e-01 -2.410430908203125000e-01 3.411661088466644287e-01 6.786639243364334106e-02 -4.530496001243591309e-01
-7.432962656021118164e-01 -3.875701427459716797e-01 2.280491217970848083e-02 2.393467118963599205e-03 2.222278714179992676e-01 3.377774059772491455e-01 -2.145176529884338379e-01 -2.954275012016296387e-01
-7.092434167861938477e-01 1.893447190523147583e-01 2.584041953086853027e-01 -1.405300796031951904e-01 1.131013929843902588e-01 -2.508483529090881348e-01 -3.957639634609222412e-01 -3.771669566631317139e-01
-4.329588115215301514e-01 3.306261450052261353e-02 3.635190129280090332e-01 -7.222725749015808105e-01 1.791097074747085571e-01 -1.433410197496414185e-01 2.294482737779617310e-01 -2.288151383399963379e-01
-4.469430744647979736e-01 -4.088209867477416992e-01 4.266333580017089844e-01 -1.436353623867034912e-01 -7.910412549972534180e-02 2.628608047962188721e-01 -4.113198518753051758e-01 -4.311878383159637451e-01
-3.062298893928527832e-01 1.886384189128875732e-02 -3.600185215473175049e-01 7.720447331666946411e-02 -6.584989428520202637e-01 3.385882973670959473e-01 1.311711152084171772e-03 -4.711995720863342285e-01
-4.976516664028167725e-01 -6.169382482767105103e-02 2.560646235942840576e-01 -5.294418931007385254e-01 5.293776988983154297e-01 2.009782642126083374e-01 1.081767678260803223e-01 -2.651860713958740234e-01
-6.012716293334960938e-01 9.343795478343963623e-02 -1.480812579393386841e-01 -4.929015338420867920e-01 3.576335608959197998e-01 9.145637601613998413e-02 4.276140928268432617e-01 -2.138738483190536499e-01
-3.288333415985107422e-01 2.042110562324523926e-01 4.117495417594909668e-01 -4.886248707771301270e-01 -3.258066773414611816e-01 5.391552448272705078e-01 1.789155453443527222e-01 -1.141290441155433655e-01
-6.164284348487854004e-01 -4.933253303170204163e-02 3.086749315261840820e-01 -5.122916102409362793e-01 4.516935050487518311e-01 1.397413909435272217e-01 5.278606712818145752e-02 -1.830804497003555298e-01
-6.960120797157287598e-01 3.018179237842559814e-01 9.162714332342147827e-02 -4.874089658260345459e-01 6.995657831430435181e-02 -4.049066603183746338e-01 -8.341532200574874878e-02 -5.204612389206886292e-02
-5.731152892112731934e-01 2.983089536428451538e-02 3.829093277454376221e-01 -6.068240404129028320e-01 3.225750029087066650e-01 -5.184184387326240540e-02 1.376549750566482544e-01 -1.735017001628875732e-01
-7.294716238975524902e-01 2.896998822689056396e-01 -4.624274075031280518e-01 2.302894294261932373e-01 9.360051155090332031e-02 1.581615209579467773e-01 -1.320527344942092896e-01 -2.566295862197875977e-01
1.029998809099197388e-01 3.555517494678497314e-01 -4.605600535869598389e-01 -5.923483967781066895e-01 -2.399443536996841431e-01 2.003526538610458374e-01 5.011522397398948669e-02 -4.469403922557830811e-01
-6.364237666130065918e-01 1.986160129308700562e-01 -5.455176830291748047e-01 -6.229925900697708130e-02 -4.642977714538574219e-01 1.396622955799102783e-01 8.898504078388214111e-02 -1.051156595349311829e-01
-6.208696365356445312e-01 -8.177030831575393677e-03 2.197363227605819702e-01 -1.423581242561340332e-01 -4.687296450138092041e-01 2.272575199604034424e-01 3.880361318588256836e-01 -3.521059453487396240e-01
-2.253765016794204712e-01 8.498875796794891357e-02 -5.604084134101867676e-01 1.897636987268924713e-02 2.664244547486305237e-02 5.917338728904724121e-01 -3.279927968978881836e-01 -4.112501740455627441e-01
-3.486419320106506348e-01 -1.311799585819244385e-01 4.375684261322021484e-02 -4.634774625301361084e-01 2.083107531070709229e-01 7.121589183807373047e-01 -2.958109974861145020e-01 -8.029171824455261230e-02
-5.196086168289184570e-01 2.167823314666748047e-01 -1.922699362039566040e-01 1.174381300806999207e-01 -6.079869270324707031e-01 1.774442791938781738e-01 1.900743395090103149e-01 -4.415770173072814941e-01
-7.086868286132812500e-01 1.135619804263114929e-01 -3.857548832893371582e-01 2.083610743284225464e-01 -1.890192776918411255e-01 4.316032826900482178e-01 1.797200888395309448e-01 -1.957971602678298950e-01
-7.555901408195495605e-01 -1.794250607490539551e-01 1.187352742999792099e-02 -1.831930875778198242e-01 -1.717096865177154541e-01 -3.389182984828948975e-01 -3.510633409023284912e-01 -3.091829419136047363e-01
-2.473607659339904785e-02 -2.568081617355346680e-01 -4.828987717628479004e-01 -5.362802147865295410e-01 -1.722787916660308838e-01 3.354679942131042480e-01 1.091734841465950012e-01 -5.084413290023803711e-01
-3.620781600475311279e-01 -2.451046854257583618e-01 3.968462646007537842e-01 -3.863291144371032715e-01 8.711827546358108521e-02 4.414178729057312012e-01 -4.577358067035675049e-01 -3.002071678638458252e-01
-6.478402018547058105e-01 -2.732549794018268585e-02 3.178571760654449463e-01 -2.552245259284973145e-01 2.122813165187835693e-01 -3.378912210464477539e-01 -1.273835152387619019e-01 -4.877737164497375488e-01
-2.922108173370361328e-01 1.420109998434782028e-02 -6.247520446777343750e-01 -5.357446670532226562e-01 -3.609375283122062683e-02 2.487556636333465576e-02 -4.429636597633361816e-01 -1.973202973604202271e-01
-4.488953053951263428e-01 1.816221773624420166e-01 6.660425662994384766e-02 -4.067594707012176514e-01 -7.500265240669250488e-01 1.686269044876098633e-01 -5.661628022789955139e-02 3.790334984660148621e-02
-1.091012060642242432e-01 3.505688309669494629e-01 3.599436879158020020e-01 -3.402536511421203613e-01 -1.863947212696075439e-01 7.912747561931610107e-03 -4.607479274272918701e-01 -6.105508208274841309e-01
-7.749586105346679688e-01 -3.386970162391662598e-01 1.263786107301712036e-01 -8.173229545354843140e-02 2.368459850549697876e-01 4.188064038753509521e-01 3.928298875689506531e-02 -1.703926622867584229e-01
-2.222416698932647705e-01 2.676084339618682861e-01 1.796051412820816040e-01 -5.613045692443847656e-01 -5.205292701721191406e-01 -3.536736965179443359e-02 3.595388233661651611e-01 -3.608375191688537598e-01
-4.874906241893768311e-01 1.404080837965011597e-01 -1.729368567466735840e-01 -3.684493005275726318e-01 5.447064638137817383e-01 7.139667868614196777e-02 3.924227058887481689e-01 -3.481064736843109131e-01
-3.601775169372558594e-01 3.070170283317565918e-01 4.623320400714874268e-01 -2.504158318042755127e-01 -2.733939588069915771e-01 -1.015035286545753479e-01 -4.366782009601593018e-01 -4.730947315692901611e-01
-2.378022521734237671e-01 8.917520940303802490e-02 2.017333209514617920e-01 -6.369072794914245605e-01 -9.476054692640900612e-04 6.860975623130798340e-01 5.019356310367584229e-02 -1.260965168476104736e-01
-4.885270595550537109e-01 -2.119299583137035370e-02 -1.750977337360382080e-01 -5.018385127186775208e-03 -2.201575487852096558e-01 5.238739848136901855e-01 5.170874595642089844e-01 -3.740523159503936768e-01
-5.291321873664855957e-01 1.568005234003067017e-01 1.121087968349456787e-01 -3.873029053211212158e-01 4.069055914878845215e-01 3.890745937824249268e-01 4.247919023036956787e-01 -1.883116066455841064e-01
-4.146943688392639160e-01 7.760130614042282104e-02 -1.983359009027481079e-01 -7.707133889198303223e-01 3.985020220279693604e-01 1.351011991500854492e-01 3.626849874854087830e-02 -1.014833524823188782e-01
-5.040227770805358887e-01 2.280007153749465942e-01 -2.822533547878265381e-01 2.661530114710330963e-02 -7.230862975120544434e-01 1.097234636545181274e-01 1.308023184537887573e-01 -2.481919080018997192e-01
-5.635476112365722656e-01 2.787044942378997803e-01 -2.405080050230026245e-01 -2.866068482398986816e-01 5.112284049391746521e-02 -4.063017070293426514e-01 -4.374929666519165039e-01 -3.250470459461212158e-01
-2.342771291732788086e-01 -6.028329581022262573e-02 -7.331999391317367554e-02 -5.021838545799255371e-01 -7.315366864204406738e-01 2.992607951164245605e-01 -2.066436707973480225e-01 -1.284964233636856079e-01
-5.490249991416931152e-01 2.990143001079559326e-01 -1.799599379301071167e-01 3.732474148273468018e-01 -3.075671792030334473e-01 4.242624640464782715e-01 -8.069983869791030884e-02 -3.954166173934936523e-01
-3.285507559776306152e-01 -3.862013295292854309e-02 1.879877597093582153e-01 -2.788320183753967285e-02 3.032368123531341553e-01 8.402071893215179443e-02 -3.980603814125061035e-01 -7.726460099220275879e-01
-3.520847260951995850e-01 1.517447233200073242e-01 1.470992118120193481e-01 -6.175161898136138916e-02 5.074456334114074707e-01 3.175626099109649658e-01 -4.018710255622863770e-01 -5.547170639038085938e-01
-4.904619157314300537e-01 1.575292348861694336e-01 2.879300415515899658e-01 -1.585675626993179321e-01 2.576434314250946045e-01 -1.807323992252349854e-01 -3.875257968902587891e-01 -6.142994165420532227e-01
-1.780067682266235352e-01 -1.848744601011276245e-01 -5.152693986892700195e-01 -5.723744034767150879e-01 5.442683026194572449e-02 3.425184488296508789e-01 -4.455749690532684326e-01 -1.490027755498886108e-01
-4.210323989391326904e-01 5.949213504791259766e-01 1.547400504350662231e-01 -3.169663548469543457e-01 -1.349981725215911865e-01 -1.923165172338485718e-01 -4.390284717082977295e-01 -3.105350434780120850e-01
-2.073798775672912598e-01 -2.726177573204040527e-01 -9.583765268325805664e-02 -1.577769219875335693e-01 2.466496080160140991e-01 2.637231722474098206e-02 -3.708796799182891846e-01 -8.059228062629699707e-01
1.832380145788192749e-02 2.579561769962310791e-01 -1.388428360223770142e-01 -3.787311911582946777e-01 1.565510034561157227e-01 2.522784657776355743e-02 -3.629252016544342041e-01 -7.832935452461242676e-01
-1.834250688552856445e-01 4.790760576725006104e-01 3.442235887050628662e-01 -3.432532548904418945e-01 -1.793121844530105591e-01 -8.790497481822967529e-02 -3.321127891540527344e-01 -5.919035673141479492e-01
-5.860980749130249023e-01 6.399956531822681427e-03 -1.058755721896886826e-02 -4.485665261745452881e-01 3.266107439994812012e-01 2.879247963428497314e-01 4.819515645503997803e-01 -1.824049949645996094e-01
-1.304551362991333008e-01 -1.547044515609741211e-01 -1.243318095803260803e-01 -2.377945631742477417e-01 1.778928637504577637e-01 -9.673988446593284607e-03 -3.259093463420867920e-01 -8.654980063438415527e-01
-4.906304180622100830e-02 3.330703675746917725e-01 1.061042770743370056e-01 -4.481424391269683838e-01 2.244538366794586182e-01 -8.879845589399337769e-02 -1.609903723001480103e-01 -7.683649659156799316e-01
-4.729091748595237732e-02 3.090978860855102539e-01 -1.683205962181091309e-01 -7.508195042610168457e-01 3.281455934047698975e-01 1.340419203042984009e-01 -3.099822103977203369e-01 -2.973624765872955322e-01
-5.304635167121887207e-01 -8.211997151374816895e-02 -3.384483158588409424e-01 -2.413163334131240845e-01 -3.088608682155609131e-01 -4.348436295986175537e-01 -4.190189838409423828e-01 -2.811100780963897705e-01
-1.931990236043930054e-01 6.443192064762115479e-02 1.756239086389541626e-01 1.953806541860103607e-02 -6.088589429855346680e-01 3.497729599475860596e-01 1.972559243440628052e-01 -6.287583708763122559e-01
-4.877859652042388916e-01 -9.493353962898254395e-02 -6.997986137866973877e-02 -1.660328060388565063e-01 -1.799364984035491943e-01 3.837455213069915771e-01 6.429935097694396973e-01 -3.570853769779205322e-01
-7.142468690872192383e-01 2.266698181629180908e-01 -2.898414731025695801e-01 2.751779258251190186e-01 -1.299744546413421631e-01 4.557534158229827881e-01 7.844253629446029663e-02 -2.190515697002410889e-01
-5.666195154190063477e-01 2.522831559181213379e-01 3.183846771717071533e-01 -4.396627247333526611e-01 3.397382199764251709e-01 -2.121679335832595825e-01 2.204971909523010254e-01 -3.340164721012115479e-01
-1.672251224517822266e-01 2.555883526802062988e-01 2.387657761573791504e-01 -3.547324538230895996e-01 -6.071089766919612885e-03 7.713975906372070312e-01 -2.400339394807815552e-01 -2.667558789253234863e-01
-7.068973183631896973e-01 2.337410748004913330e-01 -3.237757086753845215e-01 3.278442919254302979e-01 -9.911436587572097778e-02 4.042927324771881104e-01 1.481114979833364487e-02 -2.446488142013549805e-01
-3.653655648231506348e-01 5.091394186019897461e-01 1.042575985193252563e-01 -5.063185095787048340e-01 -3.580066189169883728e-02 -1.918135136365890503e-01 -4.629587233066558838e-01 -2.960610687732696533e-01
-5.986803174018859863e-01 -2.276022434234619141e-01 1.627681776881217957e-02 -2.444533258676528931e-01 -1.205831617116928101e-01 -4.604548215866088867e-01 6.855761259794235229e-02 -5.463495254516601562e-01
-5.714990496635437012e-01 6.738302111625671387e-02 2.213397324085235596e-01 -5.157456994056701660e-01 2.461042404174804688e-01 -8.477737009525299072e-02 4.835794568061828613e-01 -2.286041080951690674e-01
-2.594178020954132080e-01 -5.490354076027870178e-02 -3.942753970623016357e-01 -1.544616520404815674e-01 -1.693916693329811096e-02 2.481851577758789062e-01 -6.320272684097290039e-01 -5.376197695732116699e-01
-3.151602447032928467e-01 6.165084429085254669e-03 -8.748981356620788574e-02 -5.109211206436157227e-01 1.077888682484626770e-01 6.463854312896728516e-01 -4.499564468860626221e-01 6.907691247761249542e-03
-2.605387270450592041e-01 2.502709925174713135e-01 -5.316302776336669922e-01 1.926748007535934448e-01 6.954383850097656250e-02 5.466051697731018066e-01 -9.926644712686538696e-02 -4.860681593418121338e-01
-5.991325974464416504e-01 2.844080701470375061e-02 2.122694700956344604e-01 -5.726137757301330566e-01 4.878248274326324463e-01 9.724014997482299805e-02 8.213508874177932739e-02 -1.145059913396835327e-01
-5.707545876502990723e-01 -5.623273849487304688e-01 -1.840396672487258911e-01 -7.247005403041839600e-02 1.715438812971115112e-01 2.224292159080505371e-01 -1.841845512390136719e-01 -4.539587497711181641e-01
-1.267970502376556396e-01 -2.562288939952850342e-01 -3.259007036685943604e-01 -3.752525150775909424e-01 -1.390964835882186890e-01 3.829105496406555176e-01 4.415502846240997314e-01 -5.570534467697143555e-01
-4.887372553348541260e-01 2.868107333779335022e-02 2.982133626937866211e-01 -5.430892109870910645e-01 3.949114382266998291e-01 4.428719580173492432e-01 -6.585838645696640015e-02 -1.414505541324615479e-01
-5.848592519760131836e-01 4.599900543689727783e-01 -2.399525642395019531e-01 2.979631423950195312e-01 1.390991359949111938e-01 3.964593708515167236e-01 -2.213086187839508057e-01 -2.729165256023406982e-01
-5.038629770278930664e-01 -6.116458028554916382e-02 1.859913468360900879e-01 -5.194168686866760254e-01 2.499862313270568848e-01 -7.140322774648666382e-02 5.010504722595214844e-01 -3.454723954200744629e-01
-6.827759742736816406e-01 4.546595737338066101e-02 -5.217065811157226562e-01 4.325966909527778625e-02 -3.169946968555450439e-01 2.037229090929031372e-01 1.884536296129226685e-01 -2.831911742687225342e-01
-1.265311148017644882e-03 3.074535429477691650e-01 2.913319468498229980e-01 -3.135634660720825195e-01 -2.339770048856735229e-01 4.859481006860733032e-02 -4.890539348125457764e-01 -6.526820659637451172e-01
-3.031782209873199463e-01 -3.523067012429237366e-02 -6.242763400077819824e-01 -6.537690758705139160e-02 -2.300884723663330078e-01 3.119710087776184082e-01 -4.768972396850585938e-01 -3.676261305809020996e-01
-7.147170901298522949e-01 2.192813903093338013e-01 3.789770901203155518e-01 -2.032350897789001465e-01 -7.957628369331359863e-02 -2.926548123359680176e-01 -2.889943420886993408e-01 -2.840241789817810059e-01
-4.535370767116546631e-01 2.007646560668945312e-01 -4.544105529785156250e-01 -4.988961294293403625e-02 7.572480291128158569e-02 4.051119685173034668e-01 5.052018165588378906e-01 -3.463252484798431396e-01
-1.558306217193603516e-01 3.554496765136718750e-01 -1.817953735589981079e-01 -4.671163558959960938e-01 -7.014570236206054688e-01 -2.430467307567596436e-02 1.013738736510276794e-01 -3.085707128047943115e-01
-7.237417697906494141e-01 -5.928361415863037109e-02 2.576313316822052002e-01 -3.638526052236557007e-02 -3.751877844333648682e-01 9.134752303361892700e-02 4.081322848796844482e-01 -2.988367080688476562e-01
-3.966461420059204102e-01 -7.401650398969650269e-02 -2.457934170961380005e-01 -6.397904753684997559e-01 -5.870985388755798340e-01 -1.039092913269996643e-01 -8.773765712976455688e-02 -6.532447040081024170e-02
-7.107105851173400879e-01 -4.694628417491912842e-01 1.440424472093582153e-01 -1.435841768980026245e-01 2.070769369602203369e-01 3.080731928348541260e-01 -3.612839803099632263e-02 -3.066517114639282227e-01
-5.427564308047294617e-02 2.704935669898986816e-01 -1.268940605223178864e-02 -4.893477261066436768e-01 1.317075043916702271e-01 4.421452879905700684e-01 -6.077015399932861328e-01 -3.195693790912628174e-01
-3.531152307987213135e-01 -2.149463444948196411e-01 -6.641713976860046387e-01 -2.155511081218719482e-01 -2.281487584114074707e-01 3.369818031787872314e-01 -3.651986718177795410e-01 -2.062600553035736084e-01
-2.890250086784362793e-01 2.191562503576278687e-01 -3.368529379367828369e-01 -4.217227548360824585e-02 -5.916558578610420227e-02 7.238177061080932617e-01 2.596216499805450439e-01 -3.979581594467163086e-01
-6.526595354080200195e-01 -1.470964550971984863e-01 1.166968867182731628e-01 -1.892282813787460327e-01 -1.018052697181701660e-01 -4.557055830955505371e-01 -6.965131312608718872e-02 -5.292350053787231445e-01
-2.157166972756385803e-02 -1.749309152364730835e-01 -4.330878555774688721e-01 -5.577822327613830566e-01 7.327876240015029907e-02 5.509476065635681152e-01 -9.391220659017562866e-02 -3.905316889286041260e-01
-2.272596657276153564e-01 -4.280435293912887573e-02 -3.983641862869262695e-01 -3.202669322490692139e-02 1.630768030881881714e-01 5.357495546340942383e-01 4.185564219951629639e-01 -5.458844900131225586e-01
-3.553656935691833496e-01 -3.706408664584159851e-02 -2.790122628211975098e-01 9.605737030506134033e-02 -3.523510396480560303e-01 5.433307290077209473e-01 1.757541298866271973e-01 -5.788071751594543457e-01
-1.207423731684684753e-01 1.034048795700073242e-01 -5.719268321990966797e-01 -5.683515071868896484e-01 4.713414609432220459e-02 3.457542508840560913e-02 -4.180995821952819824e-01 -3.825972974300384521e-01
-4.769777059555053711e-01 4.894778728485107422e-01 3.849231004714965820e-01 -3.615008592605590820e-01 1.292139757424592972e-02 -2.562197148799896240e-01 -1.878266334533691406e-01 -3.911017775535583496e-01
-4.010150432586669922e-01 1.296684592962265015e-01 -7.019360549747943878e-03 -1.822254061698913574e-01 5.222557187080383301e-01 1.629469096660614014e-01 4.355583488941192627e-01 -5.478174686431884766e-01
-3.840481340885162354e-01 5.157711505889892578e-01 1.919984817504882812e-01 -5.003347992897033691e-01 -8.347146958112716675e-02 -2.271225154399871826e-01 -4.340664744377136230e-01 -2.287421822547912598e-01
-7.760602831840515137e-01 -2.384971641004085541e-02 9.092060476541519165e-02 -1.565479040145874023e-01 -8.454785495996475220e-02 -4.263514876365661621e-01 -2.215931713581085205e-01 -3.554721772670745850e-01
-4.399509727954864502e-01 3.656834661960601807e-01 -3.963052034378051758e-01 1.419066637754440308e-01 -3.679251968860626221e-01 4.893199801445007324e-01 2.009952515363693237e-01 -2.834099829196929932e-01
-3.740896284580230713e-02 -3.245724365115165710e-02 1.800332032144069672e-02 -2.270435690879821777e-01 -2.137172818183898926e-01 7.812739014625549316e-01 2.561755105853080750e-02 -5.375445485115051270e-01
-4.561745822429656982e-01 3.957995772361755371e-01 -1.156603842973709106e-01 3.916961848735809326e-01 -3.106359839439392090e-01 4.642439186573028564e-01 -1.427600681781768799e-01 -3.688452243804931641e-01
-2.107578366994857788e-01 -5.002092570066452026e-02 -4.903532937169075012e-02 1.355618834495544434e-01 -7.331559062004089355e-02 4.064293503761291504e-01 3.619843721389770508e-01 -7.941694259643554688e-01
-2.562365531921386719e-01 3.451284468173980713e-01 3.510447740554809570e-01 -2.346848845481872559e-01 -3.581013977527618408e-01 -3.179020434617996216e-02 -5.340024232864379883e-01 -4.717139601707458496e-01
-3.178609013557434082e-01 3.141086399555206299e-01 2.586942538619041443e-02 -1.714437007904052734e-01 -6.135947704315185547e-01 3.559845983982086182e-01 2.859228551387786865e-01 -4.304213225841522217e-01
-4.941625595092773438e-01 -2.528147101402282715e-01 3.658731877803802490e-01 -3.004974722862243652e-01 -5.594076216220855713e-02 3.987706899642944336e-01 -5.346910953521728516e-01 -1.403003484010696411e-01
-5.800661444664001465e-01 4.427691698074340820e-01 -1.107120290398597717e-01 -2.088757902383804321e-01 -2.782770395278930664e-01 4.248296320438385010e-01 3.920045197010040283e-01 2.577633131295442581e-03
-8.455376625061035156e-01 4.995851963758468628e-02 -1.031556725502014160e-01 1.843115687370300293e-01 1.505454182624816895e-01 2.587593495845794678e-01 -3.401578366756439209e-01 -1.806403100490570068e-01
-7.891892194747924805e-01 2.093124240636825562e-01 -2.514877319335937500e-01 2.423924505710601807e-01 -1.198415532708168030e-01 4.143715500831604004e-01 -1.168482452630996704e-01 -1.079308018088340759e-01
-2.028873562812805176e-01 3.913843631744384766e-01 -1.747504472732543945e-01 5.354706197977066040e-02 -4.269186556339263916e-01 6.522468328475952148e-01 8.858703821897506714e-02 -3.958749175071716309e-01
-3.898344039916992188e-01 5.062975361943244934e-02 1.187037229537963867e-01 -5.667692422866821289e-01 -6.993172168731689453e-01 5.008011683821678162e-02 2.610790356993675232e-02 -1.338419765233993530e-01
-7.614607810974121094e-01 2.102472931146621704e-01 2.830500900745391846e-01 -2.063590884208679199e-01 -2.033444941043853760e-01 -3.116165101528167725e-01 -2.905687689781188965e-01 -1.743220388889312744e-01
-5.946818590164184570e-01 -3.042985796928405762e-01 3.767167329788208008e-01 -3.054648041725158691e-01 1.614571316167712212e-03 2.142831981182098389e-01 -4.778007268905639648e-01 -2.105187028646469116e-01
-3.018135428428649902e-01 -1.443530470132827759e-01 1.436144858598709106e-01 -6.395950913429260254e-01 4.201011061668395996e-01 -7.516314834356307983e-02 -1.520721614360809326e-01 -5.030938386917114258e-01
-1.899343132972717285e-01 -2.662965655326843262e-01 -3.156546130776405334e-02 -1.877574324607849121e-01 2.872611582279205322e-01 3.567074984312057495e-02 -2.277466654777526855e-01 -8.491773009300231934e-01
-6.272469758987426758e-01 -1.084667667746543884e-01 5.570822209119796753e-02 -2.549402415752410889e-01 -5.223209410905838013e-02 -4.790317714214324951e-01 -4.237180575728416443e-03 -5.426606535911560059e-01
-2.683263719081878662e-01 -8.008548617362976074e-02 1.921733915805816650e-01 -4.912082254886627197e-01 9.219978749752044678e-02 7.433290481567382812e-01 -2.372982352972030640e-01 -1.613122969865798950e-01
-3.237222433090209961e-01 1.392993479967117310e-01 -3.649102151393890381e-01 -3.858142299577593803e-03 1.116147190332412720e-01 8.112145662307739258e-01 -7.321245223283767700e-02 -2.583379447460174561e-01
-3.138927817344665527e-01 9.858537465333938599e-02 -5.789017081260681152e-01 1.064600795507431030e-01 1.059472858905792236e-01 4.934121370315551758e-01 1.571443527936935425e-01 -5.156707763671875000e-01
-1.628596931695938110e-01 1.036687344312667847e-01 2.336035817861557007e-01 3.316625952720642090e-02 -7.982134819030761719e-02 3.394301533699035645e-01 4.354596734046936035e-01 -7.719128727912902832e-01
-7.130447030067443848e-01 3.368311226367950439e-01 -2.048292160034179688e-01 3.589408993721008301e-01 3.129925951361656189e-02 3.034709393978118896e-01 -1.953910887241363525e-01 -2.758020460605621338e-01
-6.587620973587036133e-01 -1.000294536352157593e-01 1.328980028629302979e-01 -2.177527546882629395e-01 -1.007272601127624512e-01 -4.854245781898498535e-01 -3.514318494126200676e-03 -4.951294064521789551e-01
-6.349737644195556641e-01 5.197833776473999023e-01 -1.434035748243331909e-01 -6.703803688287734985e-02 -3.256523013114929199e-01 -7.001417130231857300e-02 4.279849529266357422e-01 -8.632677048444747925e-02
-2.144388109445571899e-01 1.854988373816013336e-02 -7.446285486221313477e-01 -4.506042599678039551e-01 -9.053229540586471558e-02 1.036719754338264465e-01 -3.870021700859069824e-01 -1.656545698642730713e-01
-7.182924151420593262e-01 3.185658156871795654e-01 -4.160965085029602051e-01 -8.149650692939758301e-02 3.016574680805206299e-01 1.990260332822799683e-01 -2.681766748428344727e-01 -1.632758602499961853e-02
-4.836389124393463135e-01 7.528235018253326416e-02 -3.530369400978088379e-01 -1.373870670795440674e-01 -2.632441818714141846e-01 5.125457644462585449e-01 4.905873537063598633e-01 -2.103308439254760742e-01
-5.479543209075927734e-01 -4.090756773948669434e-01 3.725000619888305664e-01 -1.303985267877578735e-01 6.609031558036804199e-02 3.956735730171203613e-01 -3.228470087051391602e-01 -3.338969349861145020e-01
-3.829875588417053223e-01 7.065167278051376343e-02 -7.980951666831970215e-01 -1.236903890967369080e-01 -1.465529054403305054e-01 1.121202483773231506e-01 -2.270688265562057495e-01 -3.323624432086944580e-01
-1.621779352426528931e-01 1.931492537260055542e-01 2.892098128795623779e-01 -1.784395426511764526e-01 -1.231705620884895325e-01 8.196833729743957520e-01 9.923985600471496582e-02 -3.521482646465301514e-01
-7.482379674911499023e-01 1.506306976079940796e-01 3.309983015060424805e-01 -1.494107544422149658e-01 -2.350421547889709473e-01 -2.447758316993713379e-01 -3.695620596408843994e-01 -1.839313805103302002e-01
-5.705837607383728027e-01 -5.085195899009704590e-01 2.084677219390869141e-01 -1.026670187711715698e-01 1.115830764174461365e-01 4.324193000793457031e-01 -2.120695561170578003e-01 -3.426834642887115479e-01
-6.560844779014587402e-01 -2.967326641082763672e-01 -1.402449607849121094e-01 5.148081853985786438e-02 3.409382402896881104e-01 2.088942974805831909e-01 -2.660765945911407471e-01 -4.780288636684417725e-01
-6.766387224197387695e-01 -2.634684741497039795e-01 -1.936761736869812012e-01 -2.445904314517974854e-01 -1.485191583633422852e-01 -4.494277834892272949e-01 -6.417500972747802734e-02 -3.837288320064544678e-01
-2.669172585010528564e-01 7.413384914398193359e-01 3.056191094219684601e-02 -8.288551121950149536e-02 -1.525428891181945801e-02 5.869575738906860352e-01 -1.584212332963943481e-01 -3.897842019796371460e-02
-5.935950875282287598e-01 -3.546947240829467773e-01 -1.282555982470512390e-02 -1.274168193340301514e-01 5.073065757751464844e-01 2.149061113595962524e-01 7.937408238649368286e-02 -4.422583878040313721e-01
-3.453349471092224121e-01 1.067947130650281906e-03 -1.987318098545074463e-01 -2.992247231304645538e-02 1.297654807567596436e-01 3.340710103511810303e-01 5.598488450050354004e-01 -6.312525868415832520e-01
-4.507694840431213379e-01 9.196125715970993042e-02 2.061097919940948486e-01 -5.436277985572814941e-01 5.891195535659790039e-01 1.547341197729110718e-01 -1.277316659688949585e-01 -2.510331273078918457e-01
-7.837991714477539062e-01 -2.990709841251373291e-01 -1.703053712844848633e-01 -2.572419047355651855e-01 -2.091539204120635986e-01 -3.303847908973693848e-01 -1.159462854266166687e-01 -1.862658113241195679e-01
-5.085641145706176758e-01 2.149341162294149399e-03 -6.088176965713500977e-01 4.903779551386833191e-02 -3.895911872386932373e-01 2.228475809097290039e-01 1.950268894433975220e-01 -3.589100539684295654e-01
-4.882844984531402588e-01 6.487910151481628418e-01 -3.247783184051513672e-01 -3.154901564121246338e-01 -7.336769253015518188e-02 -1.379183828830718994e-01 3.173850178718566895e-01 -1.024490818381309509e-01
-5.367625951766967773e-01 3.174302577972412109e-01 -3.267988860607147217e-01 9.811956435441970825e-02 1.150977835059165955e-01 4.799945950508117676e-01 -4.732352793216705322e-01 -1.646360456943511963e-01
-6.758131384849548340e-01 3.677746355533599854e-01 -5.047953128814697266e-01 1.591796278953552246e-01 1.376795321702957153e-01 7.319977879524230957e-02 -2.142308205366134644e-01 -2.401110678911209106e-01
-2.504611611366271973e-01 9.811990894377231598e-03 1.220358461141586304e-01 -5.017511844635009766e-01 2.957237064838409424e-01 5.112769603729248047e-01 -4.759713709354400635e-01 -3.084163367748260498e-01
-3.313182592391967773e-01 6.856077909469604492e-01 9.396481513977050781e-02 -3.113883733749389648e-01 -5.544447153806686401e-02 5.414131879806518555e-01 -1.126980781555175781e-01 7.399356365203857422e-02
-7.559455037117004395e-01 -1.613768041133880615e-01 2.062134891748428345e-01 -1.569196432828903198e-01 -3.972420468926429749e-02 -3.221115171909332275e-01 -2.770202457904815674e-01 -3.915126919746398926e-01
-3.994317352771759033e-01 -6.704718619585037231e-02 1.118336543440818787e-01 -4.301798939704895020e-01 2.549416422843933105e-01 6.164245009422302246e-01 3.414983451366424561e-01 -2.771318554878234863e-01
-3.587902784347534180e-01 6.778126358985900879e-01 -7.751141488552093506e-02 -1.641440950334072113e-02 1.860664784908294678e-02 6.315118074417114258e-01 -6.644766032695770264e-02 -4.464877769351005554e-02
-2.941806614398956299e-01 2.160692065954208374e-01 3.197815418243408203e-01 -3.205859065055847168e-01 1.748749911785125732e-01 -1.748885661363601685e-01 -2.179000526666641235e-01 -7.436991930007934570e-01
-3.199618458747863770e-01 3.278263509273529053e-01 -4.810731709003448486e-01 -3.864759206771850586e-01 -2.391369044780731201e-01 5.132123231887817383e-01 2.976515293121337891e-01 -1.376757211983203888e-02
-7.131372690200805664e-01 -2.298231124877929688e-01 4.676051065325737000e-02 -1.992795467376708984e-01 -7.487276196479797363e-02 -4.327770769596099854e-01 8.423714898526668549e-03 -4.513809978961944580e-01
-4.554933607578277588e-01 3.693525493144989014e-01 -5.119752287864685059e-01 -4.695758521556854248e-01 1.402340978384017944e-01 -1.240246146917343140e-01 3.707311153411865234e-01 -3.154521435499191284e-02
-8.010587692260742188e-01 -3.145504295825958252e-01 -3.521922230720520020e-02 -3.087627887725830078e-01 -1.953579299151897430e-02 -3.100248575210571289e-01 -1.357716768980026245e-01 -2.187622338533401489e-01
-5.001931786537170410e-01 -1.970992982387542725e-01 2.019451260566711426e-01 -4.804392158985137939e-01 -1.842765659093856812e-01 6.320430636405944824e-01 5.650044977664947510e-02 -5.221556499600410461e-02
-5.506693124771118164e-01 -3.371539339423179626e-02 5.084450915455818176e-02 -3.209417760372161865e-01 -5.553098917007446289e-01 5.276049375534057617e-01 -9.871296584606170654e-03 5.660616606473922729e-02
-3.212944865226745605e-01 2.834164500236511230e-01 -6.746768951416015625e-01 -3.371521234512329102e-01 -6.490911543369293213e-02 4.572786986827850342e-01 1.776215881109237671e-01 -5.213643237948417664e-02
-3.532008230686187744e-01 2.346991794183850288e-03 3.448005020618438721e-01 -2.630441486835479736e-01 -2.943273186683654785e-01 1.112740486860275269e-01 4.744912683963775635e-01 -6.025046110153198242e-01
-7.134618759155273438e-01 -2.012501209974288940e-01 1.355670690536499023e-01 -1.360163837671279907e-01 4.923066124320030212e-02 -3.059042990207672119e-01 -2.840534746646881104e-01 -4.867278933525085449e-01
-6.280868053436279297e-01 2.906966209411621094e-01 -2.911750376224517822e-01 3.211399912834167480e-01 -2.087419629096984863e-01 3.022541850805282593e-02 2.762219905853271484e-01 -4.607638716697692871e-01
-5.185940265655517578e-01 1.659999489784240723e-01 -1.280038952827453613e-01 -3.658721745014190674e-01 -4.718649387359619141e-01 5.630525946617126465e-01 5.608379840850830078e-02 1.021111384034156799e-01
-6.690393686294555664e-01 -4.177574813365936279e-01 -7.340033352375030518e-02 -3.199630975723266602e-02 1.502145379781723022e-01 4.529908597469329834e-01 -2.702180147171020508e-01 -2.658403217792510986e-01
-1.050131544470787048e-01 -4.561582207679748535e-01 -8.248154073953628540e-02 -5.789341926574707031e-01 -3.247027099132537842e-01 3.386667668819427490e-01 4.102605953812599182e-02 -4.659544825553894043e-01
-4.260863661766052246e-01 2.199176251888275146e-01 -3.225751221179962158e-01 -6.147637963294982910e-01 4.731216430664062500e-01 1.162443161010742188e-01 2.156864702701568604e-01 -6.496154516935348511e-02
-6.337479352951049805e-01 3.894025385379791260e-01 -2.747734487056732178e-01 -6.809781916672363877e-05 2.472172379493713379e-01 3.519567847251892090e-01 -4.181146323680877686e-01 -1.068602576851844788e-01
-5.923947095870971680e-01 4.235869348049163818e-01 -5.025267004966735840e-01 -7.735069096088409424e-02 -3.262369632720947266e-01 -2.429827749729156494e-01 1.654056310653686523e-01 -1.352631002664566040e-01
-5.493839085102081299e-02 -1.686073392629623413e-01 1.274700462818145752e-01 -2.383702695369720459e-01 -4.329797625541687012e-01 4.631784856319427490e-01 2.036281973123550415e-01 -6.723199486732482910e-01
-5.236675739288330078e-01 -1.117496192455291748e-02 1.197550594806671143e-01 -3.335010707378387451e-01 4.543926119804382324e-01 4.189521968364715576e-01 3.907697200775146484e-01 -2.557121813297271729e-01
-7.702546119689941406e-01 -1.677207835018634796e-02 -6.201539635658264160e-01 -3.673774003982543945e-02 8.210533112287521362e-02 -2.877704612910747528e-02 -2.813391154631972313e-03 -1.136159896850585938e-01
-5.140843391418457031e-01 -1.438335925340652466e-01 -3.935737013816833496e-01 -6.560772061347961426e-01 -3.078477680683135986e-01 1.305686682462692261e-01 -8.991546928882598877e-02 9.893671423196792603e-02
-4.938675463199615479e-01 1.695907711982727051e-01 -5.616927891969680786e-02 -4.905300736427307129e-01 2.025794088840484619e-01 2.323016822338104248e-01 5.944991707801818848e-01 -1.874227374792098999e-01
-5.380385518074035645e-01 -2.789691090583801270e-02 7.575617730617523193e-02 -4.086141884326934814e-01 3.221130967140197754e-01 3.730735480785369873e-01 5.084564685821533203e-01 -1.885816007852554321e-01
-4.312336146831512451e-01 5.418009757995605469e-01 -6.621477752923965454e-02 -1.387441158294677734e-01 -1.589686982333660126e-02 6.690409779548645020e-01 2.130941599607467651e-01 -5.981173366308212280e-02
-8.260359764099121094e-01 1.898666173219680786e-01 -3.103742599487304688e-01 2.478004992008209229e-01 8.490873500704765320e-03 3.210363984107971191e-01 -8.418706059455871582e-02 -1.168516650795936584e-01
-5.793026685714721680e-01 -1.448049694299697876e-01 -1.648000031709671021e-01 -4.389934986829757690e-02 1.796813309192657471e-01 -3.093955218791961670e-01 -3.508276343345642090e-01 -6.027127504348754883e-01
-3.437972962856292725e-01 2.865250408649444580e-01 -4.527527689933776855e-01 -6.390421390533447266e-01 2.575970590114593506e-01 -2.111282199621200562e-01 2.292389422655105591e-01 -1.512121707201004028e-01
-6.072709560394287109e-01 3.958523869514465332e-01 -1.065585762262344360e-01 2.947867810726165771e-01 -2.335253804922103882e-01 4.979494810104370117e-01 -1.127025038003921509e-01 -2.471423745155334473e-01
-4.834247231483459473e-01 1.944642327725887299e-02 1.816155463457107544e-01 -5.552206039428710938e-01 3.712469637393951416e-01 4.260498881340026855e-01 2.882590591907501221e-01 -1.491044163703918457e-01
-7.021150588989257812e-01 3.711183369159698486e-01 -1.519003212451934814e-01 -1.896413713693618774e-01 -5.100426673889160156e-01 3.579817339777946472e-02 1.733509451150894165e-01 -1.370859146118164062e-01
-3.776809871196746826e-01 -1.668498218059539795e-01 1.662615686655044556e-01 4.549901932477951050e-02 1.759993880987167358e-01 1.839356869459152222e-01 -5.207816362380981445e-01 -6.810165047645568848e-01
-7.042573094367980957e-01 8.361708372831344604e-03 7.179685402661561966e-03 5.031755659729242325e-03 4.494604095816612244e-02 -3.861342668533325195e-01 -3.131466805934906006e-01 -5.046722888946533203e-01
-4.584799706935882568e-01 5.970309674739837646e-02 3.487726151943206787e-01 -6.463654339313507080e-02 -6.221397519111633301e-01 5.067433118820190430e-01 -9.377202950417995453e-03 -1.283620744943618774e-01
-1.840327680110931396e-01 -2.878882884979248047e-01 3.798465710133314133e-03 -3.726208209991455078e-01 -6.393203139305114746e-01 3.390917181968688965e-01 -4.150254130363464355e-01 -2.200723439455032349e-01
-8.636731505393981934e-01 1.600347459316253662e-01 -3.219532072544097900e-01 -4.169738292694091797e-02 2.016609609127044678e-01 2.534358203411102295e-01 -9.754104167222976685e-02 -9.302531182765960693e-02
-8.299940824508666992e-02 5.239123106002807617e-01 -1.144405156373977661e-01 -3.479989171028137207e-01 -4.974912106990814209e-01 -4.442390426993370056e-02 2.918599247932434082e-01 -4.997739493846893311e-01
-1.704328507184982300e-01 -1.556150168180465698e-01 7.127738744020462036e-02 -2.929596006870269775e-01 -3.614368438720703125e-01 4.330277740955352783e-01 4.276554584503173828e-01 -5.956441164016723633e-01
-7.193624377250671387e-01 1.570371389389038086e-01 -4.030152559280395508e-01 1.636588573455810547e-01 -1.521900743246078491e-01 4.667661488056182861e-01 7.414223998785018921e-02 -1.487349569797515869e-01
-1.248447746038436890e-01 -2.504740655422210693e-01 2.071324288845062256e-01 -3.599881827831268311e-01 -1.531784832477569580e-01 6.185210347175598145e-01 -4.692315161228179932e-01 -3.506720364093780518e-01
-1.175023913383483887e-01 2.550320029258728027e-01 2.511665457859635353e-03 -6.326224803924560547e-01 3.149566948413848877e-01 1.411761492490768433e-01 -5.306872725486755371e-01 -3.466652035713195801e-01
-4.082703888416290283e-01 2.674590349197387695e-01 -2.373498976230621338e-01 1.351729482412338257e-01 -5.250411629676818848e-01 4.955107271671295166e-01 1.095491796731948853e-01 -3.923954963684082031e-01
-2.139526605606079102e-01 -3.570833057165145874e-02 1.164899617433547974e-01 4.747483134269714355e-02 -3.746856749057769775e-01 4.304157495498657227e-01 2.794511020183563232e-01 -7.303324341773986816e-01
-2.721457183361053467e-01 3.557687103748321533e-01 -6.132410764694213867e-01 -5.406829714775085449e-01 1.402964591979980469e-01 -5.169193446636199951e-02 2.827511131763458252e-01 -1.692905277013778687e-01
-2.399597018957138062e-01 1.235482469201087952e-01 -6.283686757087707520e-01 -1.052910685539245605e-01 4.682376608252525330e-02 5.041827559471130371e-01 -3.840697407722473145e-01 -3.425192534923553467e-01
-2.114087641239166260e-01 -2.057693600654602051e-01 -2.466608136892318726e-01 -1.809826940298080444e-01 1.557191908359527588e-01 2.324275970458984375e-01 -6.311149597167968750e-01 -5.854840874671936035e-01
-7.409625053405761719e-01 -9.209518134593963623e-02 -4.793234467506408691e-01 -1.487892866134643555e-01 1.739091724157333374e-01 3.036152422428131104e-01 -2.308558523654937744e-01 -1.219951733946800232e-01
-5.197981595993041992e-01 8.305495232343673706e-02 1.624198071658611298e-02 -3.755725622177124023e-01 3.569585680961608887e-01 9.242453426122665405e-02 5.849491357803344727e-01 -3.216611146926879883e-01
-6.658136248588562012e-01 -2.550640702247619629e-01 1.662931889295578003e-01 -4.371871799230575562e-02 -1.066027879714965820e-01 -2.698193788528442383e-01 -2.994032204151153564e-01 -5.368992686271667480e-01
-2.652174234390258789e-01 3.579089939594268799e-01 -5.074569955468177795e-02 3.330262899398803711e-01 -2.850046753883361816e-01 4.133630990982055664e-01 6.826756149530410767e-02 -6.567510962486267090e-01
-7.028881311416625977e-01 9.923471510410308838e-02 -4.236811101436614990e-01 2.435946650803089142e-02 1.402558833360671997e-01 4.640226364135742188e-01 -2.789009213447570801e-01 -5.680871754884719849e-02
-7.350494265556335449e-01 -1.394469290971755981e-01 2.237863838672637939e-01 -2.412166893482208252e-01 -1.878128647804260254e-01 -3.369327783584594727e-01 -3.382609784603118896e-01 -2.622462809085845947e-01
-7.692442536354064941e-01 2.782858014106750488e-01 -4.695248305797576904e-01 1.198925897479057312e-01 -1.934458762407302856e-01 6.456080824136734009e-02 1.823420822620391846e-01 -1.454460769891738892e-01
-3.719714879989624023e-01 -9.421788901090621948e-02 5.812260508537292480e-01 -1.488495469093322754e-01 2.468636445701122284e-02 2.291832864284515381e-01 2.877735793590545654e-01 -5.973545908927917480e-01
-4.347135424613952637e-01 7.954724878072738647e-02 -5.029153227806091309e-01 -8.677136152982711792e-02 -3.087915778160095215e-01 4.793593585491180420e-01 -4.626271426677703857e-01 -7.128681987524032593e-02
-4.813912212848663330e-01 -2.638973593711853027e-01 2.828677892684936523e-01 -6.870473623275756836e-01 -2.971978187561035156e-01 1.953844279050827026e-01 1.352732628583908081e-01 -4.209492728114128113e-02
-6.907656788825988770e-01 4.300296604633331299e-01 2.958602011203765869e-01 -2.669510543346405029e-01 -8.286941051483154297e-02 -3.103992640972137451e-01 -2.159500122070312500e-01 -1.710893213748931885e-01
-7.221880555152893066e-01 3.245789110660552979e-01 -3.901682198047637939e-01 1.314965933561325073e-01 -1.832384169101715088e-01 3.387245535850524902e-01 -2.059928923845291138e-01 -1.132553070783615112e-01
-4.664536118507385254e-01 3.094459772109985352e-01 -5.271128416061401367e-01 -4.789453744888305664e-02 -1.905030459165573120e-01 5.652351975440979004e-01 -1.882508397102355957e-01 -1.237012445926666260e-01
-5.664962530136108398e-01 -1.468624174594879150e-01 2.450401335954666138e-01 -3.016360290348529816e-02 4.392689093947410583e-02 -2.202681750059127808e-01 -2.644617557525634766e-01 -6.900518536567687988e-01
-7.155641913414001465e-01 -1.834246218204498291e-01 9.922789782285690308e-02 -1.659763306379318237e-01 -2.788188457489013672e-01 -3.438064455986022949e-01 -3.660019040107727051e-01 -2.950066328048706055e-01
-1.605211794376373291e-01 -3.420094251632690430e-01 1.163626611232757568e-01 -5.190881490707397461e-01 -1.045493036508560181e-01 6.261029839515686035e-01 7.834699749946594238e-02 -4.064433276653289795e-01
-7.721279263496398926e-01 -3.387667536735534668e-01 2.977212071418762207e-01 -2.721314430236816406e-01 -5.093585699796676636e-02 -1.868360191583633423e-01 -1.916105672717094421e-02 -2.974776029586791992e-01
-2.018053978681564331e-01 2.882227897644042969e-01 -4.051406979560852051e-01 -7.526428103446960449e-01 5.112763028591871262e-03 5.937669053673744202e-02 -3.748490512371063232e-01 -3.909314796328544617e-02
-6.954498887062072754e-01 3.063130676746368408e-01 -4.609695822000503540e-02 -9.122468531131744385e-02 -4.160951077938079834e-01 3.722911179065704346e-01 2.804847955703735352e-01 -1.471987217664718628e-01
-3.192275762557983398e-01 1.411978155374526978e-01 -3.849931657314300537e-01 -6.093267798423767090e-01 5.255014896392822266e-01 1.411850936710834503e-02 9.763047844171524048e-02 -2.697691321372985840e-01
-2.121203690767288208e-01 -1.109798401594161987e-01 8.514961600303649902e-02 -5.373964086174964905e-02 1.633514165878295898e-01 7.631862163543701172e-02 -3.591101169586181641e-01 -8.781126141548156738e-01
-8.034625053405761719e-01 -2.980872094631195068e-01 1.123612597584724426e-01 3.148999065160751343e-02 1.136218979954719543e-01 4.201668500900268555e-01 -1.752085536718368530e-01 -1.784024238586425781e-01
-6.023614406585693359e-01 5.097771883010864258e-01 -9.008088381960988045e-04 -1.461060494184494019e-01 -1.247200765646994114e-03 5.139791965484619141e-01 -2.403632104396820068e-01 1.843629181385040283e-01
-6.815152168273925781e-01 3.833836019039154053e-01 1.383013874292373657e-01 -3.574759960174560547e-01 -1.111931949853897095e-01 -4.383841156959533691e-01 -1.302616894245147705e-01 -1.418621838092803955e-01
-5.599229335784912109e-01 4.465545415878295898e-01 -5.092684626579284668e-01 -3.119285106658935547e-01 3.406349122524261475e-01 -1.099691614508628845e-01 -3.416490182280540466e-02 -3.360245376825332642e-02
-6.003280878067016602e-01 -4.098279476165771484e-01 4.498769640922546387e-01 -2.395673394203186035e-01 -2.023052722215652466e-01 7.225701212882995605e-02 -2.544656693935394287e-01 -3.177486658096313477e-01
-5.348644256591796875e-01 1.292611509561538696e-01 -5.211806297302246094e-01 -2.590378522872924805e-01 2.781678736209869385e-02 5.101753473281860352e-01 -3.071352243423461914e-01 -5.564929544925689697e-02
-3.067288696765899658e-01 -2.779260277748107910e-01 1.464534848928451538e-01 -3.260794281959533691e-01 2.568729780614376068e-02 -3.015086650848388672e-01 -3.337372839450836182e-01 -7.056557536125183105e-01
-7.863103747367858887e-01 2.335981577634811401e-01 -1.951450407505035400e-01 3.030015230178833008e-01 3.328714810777455568e-04 3.078149855136871338e-01 -1.416839063167572021e-01 -2.871097624301910400e-01
-2.540533542633056641e-01 -2.731684744358062744e-01 -3.881187736988067627e-01 -6.506857872009277344e-01 -4.354545176029205322e-01 2.749911546707153320e-01 -1.195896044373512268e-01 -8.523631095886230469e-02
-1.853352338075637817e-01 -2.421544045209884644e-01 -6.272552162408828735e-02 -5.913407802581787109e-01 -2.467090189456939697e-01 4.894296526908874512e-01 3.268297910690307617e-01 -3.823211193084716797e-01
-5.148000717163085938e-01 6.304278969764709473e-02 -6.699641346931457520e-01 -1.183138191699981689e-01 -1.556990444660186768e-01 2.672665417194366455e-01 -4.082390666007995605e-01 -7.631278783082962036e-02
-3.776259720325469971e-01 3.641475364565849304e-02 2.477973103523254395e-01 -4.153725877404212952e-02 2.568410933017730713e-01 -1.084790099412202835e-02 -3.862730264663696289e-01 -7.600340247154235840e-01
-6.077531576156616211e-01 -2.514647245407104492e-01 -3.984414339065551758e-01 -4.343426227569580078e-02 1.109214127063751221e-02 4.927087426185607910e-01 1.989142596721649170e-01 -3.525729477405548096e-01
-7.230181097984313965e-01 2.953117191791534424e-01 -4.797684252262115479e-01 2.257049828767776489e-01 2.486316114664077759e-02 1.700487732887268066e-02 -7.466402649879455566e-02 -3.200519680976867676e-01
-5.599183440208435059e-01 4.885841608047485352e-01 -4.915178120136260986e-01 -1.085106432437896729e-01 -3.599382340908050537e-01 1.872738897800445557e-01 1.722141355276107788e-01 -1.131685171276330948e-02
-6.688185334205627441e-01 -1.489659994840621948e-01 1.607064157724380493e-01 -1.979525983333587646e-01 -4.122589528560638428e-01 -3.277345597743988037e-01 -3.408657908439636230e-01 -2.681835591793060303e-01
-6.341485381126403809e-01 -2.403257228434085846e-02 7.248387485742568970e-02 -5.162204504013061523e-01 4.317028522491455078e-01 2.348785251379013062e-01 2.699829041957855225e-01 -1.054261326789855957e-01
-4.464792609214782715e-01 -2.175331301987171173e-02 -4.014444351196289062e-01 -2.525325417518615723e-01 3.978451490402221680e-01 4.147871136665344238e-01 -3.876101970672607422e-01 -3.077042698860168457e-01
-4.060617685317993164e-01 2.323047630488872528e-02 1.629897952079772949e-01 -4.074615538120269775e-01 2.653631567955017090e-01 6.232677102088928223e-01 3.476051092147827148e-01 -2.495474964380264282e-01
-6.828888654708862305e-01 2.618425786495208740e-01 -3.704785704612731934e-01 2.106304466724395752e-01 1.445450186729431152e-01 4.393069744110107422e-01 -1.245413795113563538e-01 -2.325667142868041992e-01
-3.744212388992309570e-01 -3.872203826904296875e-02 5.457963347434997559e-01 -2.863041162490844727e-01 -3.661036789417266846e-01 3.338552713394165039e-01 -4.059437215328216553e-01 -2.610827982425689697e-01
3.830219432711601257e-02 -5.999980960041284561e-03 1.623198091983795166e-01 -3.089122474193572998e-01 -3.875257670879364014e-01 4.900198876857757568e-01 2.348951399326324463e-01 -6.566969752311706543e-01
-4.521208107471466064e-01 2.620553970336914062e-01 -1.405631303787231445e-01 -5.912742018699645996e-01 4.458427131175994873e-01 -1.498574465513229370e-01 2.781494259834289551e-01 -2.427971512079238892e-01
-5.289748907089233398e-01 5.641518235206604004e-01 -2.648447751998901367e-01 -1.120515391230583191e-01 -3.174856305122375488e-01 3.595582544803619385e-01 2.985573112964630127e-01 2.029386116191744804e-03
-4.284612238407135010e-01 -4.258251562714576721e-02 3.946005553007125854e-02 -3.755962550640106201e-01 3.252312541007995605e-01 6.316751241683959961e-01 3.194660842418670654e-01 -2.552068233489990234e-01
-4.915459752082824707e-01 3.693063855171203613e-01 1.773094087839126587e-01 -1.367948055267333984e-01 -5.650137066841125488e-01 1.791920512914657593e-01 3.182088136672973633e-01 -3.453065752983093262e-01
-3.427801132202148438e-01 2.832176387310028076e-01 -1.979106813669204712e-01 1.968743056058883667e-01 -1.656820476055145264e-01 7.043714523315429688e-01 6.180048361420631409e-02 -4.437933564186096191e-01
-4.750653505325317383e-01 1.643812097609043121e-02 3.580219745635986328e-01 -5.312513709068298340e-01 4.030959010124206543e-01 3.999632894992828369e-01 9.535300731658935547e-02 -1.791250556707382202e-01
-3.691629767417907715e-01 -1.293845623731613159e-01 4.332257509231567383e-01 -2.208489626646041870e-01 6.986492127180099487e-02 -4.695310816168785095e-02 -1.348357796669006348e-01 -7.650183439254760742e-01
-4.040395617485046387e-01 6.455681752413511276e-03 5.632861256599426270e-01 -2.747969925403594971e-01 -1.418860405683517456e-01 5.010279417037963867e-01 -3.756138682365417480e-01 -1.779306083917617798e-01
-3.081040084362030029e-01 7.512537240982055664e-01 4.172482341527938843e-02 -1.474852412939071655e-01 -1.641761325299739838e-02 5.589119791984558105e-01 -5.676956102252006531e-02 3.636088967323303223e-02
-6.511785984039306641e-01 7.457241415977478027e-02 -4.852834939956665039e-01 -5.210853740572929382e-02 9.428130090236663818e-02 4.114288985729217529e-01 -3.769494295120239258e-01 -1.092545613646507263e-01
-5.798973441123962402e-01 4.276486039161682129e-01 -4.818128645420074463e-01 -3.713659048080444336e-01 2.837106287479400635e-01 -6.637390702962875366e-02 1.496420502662658691e-01 -5.907192081212997437e-02
-2.775531113147735596e-01 1.544069647789001465e-01 -2.977074980735778809e-01 3.047382831573486328e-01 -2.590894699096679688e-01 5.625816583633422852e-01 -4.719202872365713120e-03 -5.779098868370056152e-01
-5.712338089942932129e-01 -2.439770251512527466e-01 4.516293480992317200e-02 8.237282186746597290e-02 1.699865311384201050e-01 4.068322852253913879e-02 -4.084175825119018555e-01 -6.387385129928588867e-01
-2.369503080844879150e-01 9.245365113019943237e-02 2.753337323665618896e-01 -7.646877169609069824e-01 -1.984016746282577515e-01 4.771892726421356201e-01 3.650450333952903748e-02 -7.965800166130065918e-02
-7.757393717765808105e-01 1.646612882614135742e-01 2.888260781764984131e-01 -2.445129007101058960e-01 -1.341045051813125610e-01 -3.384176492691040039e-01 -2.022488266229629517e-01 -2.334370315074920654e-01
-3.573022484779357910e-01 1.252538412809371948e-01 1.478412598371505737e-01 -8.250451683998107910e-01 1.834038943052291870e-01 2.019206583499908447e-01 -2.784749269485473633e-01 -4.618075862526893616e-02
-3.359132111072540283e-01 5.091034248471260071e-02 -3.298134505748748779e-01 -1.126696988940238953e-01 3.769406676292419434e-01 3.149147927761077881e-01 -4.908211827278137207e-01 -5.300358533859252930e-01
-5.555742979049682617e-01 6.031924486160278320e-01 -3.231906890869140625e-02 -2.051030099391937256e-01 -3.051928877830505371e-01 4.028644859790802002e-01 1.499782055616378784e-01 8.030215650796890259e-02
-4.612104892730712891e-01 4.992746114730834961e-01 -3.490104377269744873e-01 -2.871858179569244385e-01 -4.619629085063934326e-01 2.947585284709930420e-01 1.673717498779296875e-01 7.362194359302520752e-02
-6.978555321693420410e-01 -2.419531345367431641e-01 -2.275602221488952637e-01 -4.245840013027191162e-02 -1.893131136894226074e-01 -3.755017220973968506e-01 -2.842839956283569336e-01 -3.784327208995819092e-01
-4.074065089225769043e-01 7.958301156759262085e-02 -3.372448086738586426e-01 1.429812163114547729e-01 -6.344025731086730957e-01 4.098127186298370361e-01 -1.207888722419738770e-01 -3.294021785259246826e-01
-3.573249578475952148e-01 1.909261494874954224e-01 2.104650586843490601e-01 -2.102313488721847534e-01 -4.081666767597198486e-01 7.158072590827941895e-01 -2.500903010368347168e-01 -7.647357136011123657e-02
-4.903987646102905273e-01 -5.017068982124328613e-01 -1.878834217786788940e-01 -5.190007388591766357e-02 1.298275440931320190e-01 2.214415222406387329e-01 -3.634540736675262451e-01 -5.213589072227478027e-01
-2.673344910144805908e-01 8.286052197217941284e-02 3.071137517690658569e-02 -4.513063430786132812e-01 3.612397611141204834e-02 6.146720647811889648e-01 -5.797954201698303223e-01 -4.190986603498458862e-02
-5.720680356025695801e-01 1.112283952534198761e-02 1.570300608873367310e-01 -2.303179800510406494e-01 1.710772067308425903e-01 6.862736940383911133e-01 -3.075897395610809326e-01 7.692506071180105209e-03
-5.068305730819702148e-01 -1.079099848866462708e-01 -4.187720362097024918e-03 -4.772047102451324463e-01 5.111157298088073730e-01 1.549719721078872681e-01 3.308851122856140137e-01 -3.301449120044708252e-01
-8.011457324028015137e-01 -2.179520279169082642e-01 1.386695541441440582e-02 -3.304267823696136475e-01 -4.686234518885612488e-03 -3.433317244052886963e-01 -1.371279805898666382e-01 -2.541370391845703125e-01
-4.639998674392700195e-01 4.341610968112945557e-01 -4.969106018543243408e-01 -3.786097168922424316e-01 1.770327538251876831e-01 -1.449333727359771729e-01 3.791903555393218994e-01 -9.905122965574264526e-02
-6.444863080978393555e-01 1.405178457498550415e-01 -3.269586265087127686e-01 -2.077158726751804352e-02 1.876760721206665039e-01 3.295663297176361084e-01 -5.172644257545471191e-01 -2.148489505052566528e-01
-4.500721096992492676e-01 1.197661906480789185e-01 -2.581459283828735352e-01 2.554641664028167725e-01 -3.937552273273468018e-01 4.572111368179321289e-01 1.307266503572463989e-01 -5.196298956871032715e-01
-5.371111631393432617e-02 2.649595141410827637e-01 3.492754995822906494e-01 -2.456165403127670288e-01 -2.483225762844085693e-01 -3.127038851380348206e-02 -3.838331103324890137e-01 -7.311776876449584961e-01
-2.729801535606384277e-01 -3.412296995520591736e-02 3.010017275810241699e-01 -6.658119559288024902e-01 -1.225535795092582703e-01 5.971459746360778809e-01 7.471364736557006836e-02 -1.150005459785461426e-01
-1.756576299667358398e-01 -3.273612558841705322e-01 1.709650456905364990e-01 -6.503545641899108887e-01 -1.676125079393386841e-01 5.101963281631469727e-01 -1.961051523685455322e-01 -2.879886329174041748e-01
-4.747701287269592285e-01 -3.478060364723205566e-01 3.435819149017333984e-01 -2.276155054569244385e-01 -2.100700438022613525e-01 3.879357874393463135e-01 -4.589465856552124023e-01 -2.801986634731292725e-01
-2.009231150150299072e-01 -4.877128899097442627e-01 2.814829163253307343e-02 -4.236308336257934570e-01 -1.082872375845909119e-01 4.403440356254577637e-01 2.068083137273788452e-01 -5.413982272148132324e-01
-4.051399230957031250e-01 -2.472933083772659302e-01 -7.310549169778823853e-02 -3.622439801692962646e-01 -3.667312860488891602e-01 2.417929321527481079e-01 3.481000661849975586e-01 -5.692215561866760254e-01
-3.761599659919738770e-01 7.346132993698120117e-01 -3.569607436656951904e-01 -8.869799971580505371e-02 -1.920869201421737671e-01 1.346326917409896851e-01 2.059223204851150513e-01 -2.934814095497131348e-01
-6.105332970619201660e-01 -6.613115221261978149e-02 -4.788190126419067383e-01 -1.914670914411544800e-01 8.076407946646213531e-03 4.042217135429382324e-01 -4.092290997505187988e-01 -1.613060235977172852e-01
-5.487346649169921875e-01 -8.068566024303436279e-02 -1.509565860033035278e-01 -8.023151159286499023e-01 2.900483086705207825e-02 1.156396418809890747e-01 -5.739526078104972839e-02 9.151349216699600220e-02
2.341712638735771179e-02 4.338049888610839844e-01 -3.157338201999664307e-01 -6.182317137718200684e-01 -2.755773961544036865e-01 -2.005042284727096558e-01 1.302168071269989014e-01 -4.430184662342071533e-01
-3.856393992900848389e-01 1.909734010696411133e-01 -3.826111555099487305e-01 2.582282423973083496e-01 -5.896964296698570251e-02 6.070170402526855469e-01 1.437892317771911621e-01 -4.572918713092803955e-01
-6.570196151733398438e-01 8.545118570327758789e-02 -9.541126340627670288e-02 -1.394278854131698608e-01 -4.269754588603973389e-01 5.180475115776062012e-01 2.007590234279632568e-01 -2.037019878625869751e-01
-5.169757604598999023e-01 3.418577313423156738e-01 -3.878159821033477783e-01 2.877585589885711670e-01 1.769357323646545410e-01 4.223855137825012207e-01 -1.319647729396820068e-01 -3.943766057491302490e-01
-5.805395841598510742e-01 3.353325426578521729e-01 -3.704442679882049561e-01 -4.783383011817932129e-02 -3.915580213069915771e-01 2.942473590373992920e-01 3.512109518051147461e-01 -2.185418158769607544e-01
-3.905737698078155518e-01 2.616846933960914612e-02 2.582453787326812744e-01 -5.962265729904174805e-01 3.518664538860321045e-01 5.056223273277282715e-01 1.295654177665710449e-01 -1.683435738086700439e-01
-5.477691888809204102e-01 8.440492302179336548e-02 -7.132110744714736938e-02 -5.023359656333923340e-01 3.579524755477905273e-01 2.929307818412780762e-01 4.387149810791015625e-01 -1.702577173709869385e-01
-7.192187309265136719e-01 3.940264582633972168e-01 1.107943132519721985e-01 -1.375298202037811279e-01 -3.840907216072082520e-01 1.537157148122787476e-01 3.531530201435089111e-01 -2.015813067555427551e-02
-5.799515843391418457e-01 1.881629973649978638e-01 3.420730233192443848e-01 -1.955718398094177246e-01 -6.128079891204833984e-01 3.070310354232788086e-01 -4.747450724244117737e-02 3.054231405258178711e-02
-6.622700095176696777e-01 7.984876632690429688e-02 1.968978345394134521e-01 -4.301066100597381592e-01 1.175367161631584167e-01 -3.988051414489746094e-01 -1.995162367820739746e-01 -3.443761765956878662e-01
-3.313716948032379150e-01 4.867085516452789307e-01 -2.620043456554412842e-01 -1.395197957754135132e-01 -4.229674637317657471e-01 2.360586524009704590e-01 4.664861857891082764e-01 -3.360966742038726807e-01
-6.833624839782714844e-01 -4.559499025344848633e-01 2.087986767292022705e-01 -5.904784798622131348e-02 1.556343287229537964e-01 3.054013550281524658e-01 -1.572320759296417236e-01 -3.685485124588012695e-01
-4.049385786056518555e-01 -4.437572360038757324e-01 -5.003963783383369446e-02 -2.112886160612106323e-01 -2.472771406173706055e-01 3.779819607734680176e-01 3.041718900203704834e-01 -5.435259938240051270e-01
-4.264431595802307129e-01 1.157551035284996033e-01 -4.479563534259796143e-01 -8.426960557699203491e-02 1.971061341464519501e-02 -1.945205628871917725e-01 -6.310325264930725098e-01 -4.006894826889038086e-01
-5.153191089630126953e-01 1.043877750635147095e-01 6.814587116241455078e-02 -3.856919705867767334e-01 5.108874440193176270e-01 -5.321655794978141785e-02 3.411547243595123291e-01 -4.358012974262237549e-01
-2.695948481559753418e-01 -1.661991924047470093e-01 1.950976699590682983e-01 -4.488889873027801514e-01 2.831373512744903564e-01 2.684128284454345703e-01 2.330381870269775391e-01 -6.735080480575561523e-01
-4.374775886535644531e-01 -1.546053797937929630e-03 -6.156012043356895447e-02 -4.915618300437927246e-01 -7.112364172935485840e-01 1.498460918664932251e-01 1.414889842271804810e-01 -1.218942776322364807e-01
-6.467797160148620605e-01 3.203729987144470215e-01 -3.215724527835845947e-01 1.979392766952514648e-02 2.105394154787063599e-01 3.151953220367431641e-01 -4.560452997684478760e-01 -1.535717546939849854e-01
-1.717381626367568970e-01 7.055795192718505859e-02 -4.254771173000335693e-01 -2.804365158081054688e-01 2.171296030282974243e-01 6.718801856040954590e-01 -2.366576939821243286e-01 -3.889433145523071289e-01
-6.490257978439331055e-01 3.582149147987365723e-01 -4.499739706516265869e-01 1.376792490482330322e-01 -1.388972345739603043e-02 1.319961398839950562e-01 1.931199729442596436e-01 -4.172581434249877930e-01
4.007991030812263489e-02 -1.793545782566070557e-01 -8.581907302141189575e-02 -6.536535620689392090e-01 -3.089815378189086914e-01 2.977526187896728516e-01 1.630353629589080811e-01 -5.664722919464111328e-01
-5.485175848007202148e-01 1.793377250432968140e-01 -6.146998405456542969e-01 -3.682059645652770996e-01 -1.100324094295501709e-01 -2.305549979209899902e-01 -2.804205119609832764e-01 -9.816575050354003906e-02
-7.651681900024414062e-01 2.421662956476211548e-01 -3.266281187534332275e-01 2.153143472969532013e-02 1.593469828367233276e-01 2.599479556083679199e-01 -3.943467438220977783e-01 -1.579648070037364960e-02
-1.771712750196456909e-01 3.728354871273040771e-01 1.770482659339904785e-01 -4.263162314891815186e-01 1.028968393802642822e-02 -1.741441190242767334e-01 -4.130155742168426514e-01 -6.445917487144470215e-01
-4.668270945549011230e-01 4.917060136795043945e-01 2.332793176174163818e-01 -4.057459831237792969e-01 8.386320620775222778e-02 -2.186563313007354736e-01 -3.776777684688568115e-01 -3.518016338348388672e-01
-2.933267951011657715e-01 -1.121737584471702576e-01 -4.436428248882293701e-01 -5.383096262812614441e-02 3.208182454109191895e-01 5.295771956443786621e-01 1.304462105035781860e-01 -5.488782525062561035e-01
-7.913945913314819336e-01 -2.303028665482997894e-02 -1.482874155044555664e-01 1.105698123574256897e-01 1.903932392597198486e-01 1.938106417655944824e-01 -4.815955758094787598e-01 -1.822171509265899658e-01
-5.190185308456420898e-01 2.534607946872711182e-01 -1.177609488368034363e-01 -3.534819781780242920e-01 -4.875040054321289062e-01 1.079572066664695740e-01 4.973275661468505859e-01 -1.758144050836563110e-01
-5.936304330825805664e-01 4.705751836299896240e-01 -3.449604511260986328e-01 2.731834352016448975e-01 -2.060037106275558472e-01 2.566234767436981201e-01 1.486334204673767090e-01 -3.196090757846832275e-01
-6.659197807312011719e-01 2.476065233349800110e-02 -5.953828096389770508e-01 -3.866846561431884766e-01 9.450527280569076538e-02 -1.452053934335708618e-01 1.391727328300476074e-01 -5.046927556395530701e-02
-5.667904019355773926e-01 5.103223323822021484e-01 -5.390837192535400391e-01 -2.449208348989486694e-01 -1.486503705382347107e-02 -1.236678510904312134e-01 2.196962982416152954e-01 -6.277761608362197876e-02
-3.935729265213012695e-01 3.742497265338897705e-01 -2.885220646858215332e-01 -4.922115802764892578e-01 -2.276130169630050659e-01 2.382648140192031860e-01 4.990493655204772949e-01 -1.479599326848983765e-01
-1.836040914058685303e-01 7.128124684095382690e-02 -4.640411585569381714e-03 -5.648387074470520020e-01 -1.926782727241516113e-01 7.279975414276123047e-01 -2.068907618522644043e-01 -1.795412898063659668e-01
-3.979525864124298096e-01 1.772997379302978516e-01 9.043436497449874878e-02 -1.946674585342407227e-01 -5.441461205482482910e-01 1.195232048630714417e-01 4.235741198062896729e-01 -5.237640738487243652e-01
-6.852982640266418457e-01 -3.742395937442779541e-01 -1.120404899120330811e-01 7.104934006929397583e-02 2.574066817760467529e-01 1.968856900930404663e-01 -2.856799960136413574e-01 -4.313639402389526367e-01
-4.123804867267608643e-01 -1.030831038951873779e-01 -1.060206815600395203e-01 -6.097671985626220703e-01 4.441014230251312256e-01 4.214488267898559570e-01 1.689309924840927124e-01 -1.813203543424606323e-01
-3.389036059379577637e-01 2.150912433862686157e-01 -4.661287367343902588e-01 -6.825408339500427246e-01 -2.018235474824905396e-01 -1.444882899522781372e-01 2.737940549850463867e-01 -1.384540051221847534e-01
-3.387870192527770996e-01 4.607175290584564209e-02 -2.317318916320800781e-01 -7.490741610527038574e-01 4.655175507068634033e-01 8.203063160181045532e-03 2.368900366127490997e-02 -2.257302552461624146e-01
-3.167889416217803955e-01 5.273285508155822754e-01 -4.142204225063323975e-01 -3.308008015155792236e-01 -2.069077491760253906e-01 5.011343359947204590e-01 1.987980753183364868e-01 -8.422809094190597534e-02
-7.980699539184570312e-01 2.665677964687347412e-01 -3.624736964702606201e-01 4.185152426362037659e-02 1.824329346418380737e-01 2.042029052972793579e-01 -2.885402143001556396e-01 -2.552151866257190704e-02
3.273384645581245422e-02 -7.881455868482589722e-02 -3.242888748645782471e-01 -6.465349197387695312e-01 -2.316484451293945312e-01 2.253507375717163086e-01 2.732211351394653320e-01 -5.389363169670104980e-01
-7.399339079856872559e-01 -1.171537935733795166e-01 -2.693914771080017090e-01 2.777430415153503418e-02 -4.910778701305389404e-01 2.547414004802703857e-01 1.932575553655624390e-01 -1.484270691871643066e-01
-4.040545523166656494e-01 7.468256354331970215e-02 -1.897725164890289307e-01 -6.881445646286010742e-02 2.905119359493255615e-01 3.909887745976448059e-03 -5.530427098274230957e-01 -6.325699687004089355e-01
-3.533104956150054932e-01 -1.701623499393463135e-01 -2.953732311725616455e-01 -5.169330239295959473e-01 -5.706121325492858887e-01 2.340721189975738525e-01 2.427209168672561646e-01 -2.290195524692535400e-01
