# Supplementary material for: Where is your field going? A machine learning approach to study the relative motion of the domains of physics
Source: PLoS One. 2020 Jun 18;15(6):e0233997. doi: 10.1371/journal.pone.0233997 (PMC7302634; doi:10.1371/journal.pone.0233997)
Supplement: S19 Data — (ZIP) [file pone.0233997.s019.zip › 18/Pacs4Run_18_VS_500_embeddings2005-2009ED8.txt]

-2.681945860385894775e-01 -2.753574848175048828e-01 2.406882196664810181e-01 4.080704972147941589e-02 7.715520262718200684e-01 -7.983221672475337982e-03 3.031622767448425293e-01 -3.246386945247650146e-01
-9.929224848747253418e-02 -6.198773384094238281e-01 6.358452141284942627e-02 3.923393040895462036e-02 5.132519006729125977e-01 -2.311727255582809448e-01 5.207487344741821289e-01 -1.107393950223922729e-01
1.718892008066177368e-01 -4.495098292827606201e-01 4.977927729487419128e-02 -2.700121514499187469e-02 5.587015748023986816e-01 2.308950871229171753e-01 6.014131903648376465e-01 -1.950133293867111206e-01
-1.083078980445861816e-01 -4.597166776657104492e-01 5.561583042144775391e-01 -1.777406036853790283e-01 5.374814867973327637e-01 6.338679790496826172e-02 3.566754460334777832e-01 1.261135935783386230e-01
-2.607341706752777100e-01 -3.184867799282073975e-01 2.257166802883148193e-01 -2.836847007274627686e-01 4.851110577583312988e-01 1.451880633831024170e-01 5.075544118881225586e-01 -4.302733540534973145e-01
5.414740443229675293e-01 9.715686738491058350e-02 1.003836840391159058e-01 -1.592859178781509399e-01 6.964508891105651855e-01 -3.464397192001342773e-01 1.558573246002197266e-01 -1.804487854242324829e-01
1.351400278508663177e-02 -2.238654345273971558e-02 2.560682035982608795e-02 1.908448636531829834e-01 4.374581575393676758e-01 3.461600840091705322e-01 7.948512434959411621e-01 -1.387579590082168579e-01
1.733319014310836792e-01 2.359884679317474365e-01 1.101865526288747787e-02 4.354839026927947998e-01 3.787737488746643066e-01 -3.205744028091430664e-01 3.873238265514373779e-01 -5.729228854179382324e-01
5.323230624198913574e-01 5.685785785317420959e-02 6.528435647487640381e-02 -6.877460330724716187e-02 7.157848477363586426e-01 -3.433199524879455566e-01 1.951614022254943848e-01 -1.900076717138290405e-01
3.245966434478759766e-01 3.235823512077331543e-01 5.523164272308349609e-01 2.396211624145507812e-01 5.052776932716369629e-01 -2.454796135425567627e-01 2.055335044860839844e-01 -2.639127075672149658e-01
1.781374216079711914e-01 2.300041317939758301e-01 2.138435542583465576e-01 -2.590062320232391357e-01 4.290253221988677979e-01 -4.782177805900573730e-01 6.153972744941711426e-01 -1.052755638957023621e-01
3.422220647335052490e-01 1.318276301026344299e-02 2.792852222919464111e-01 2.637990713119506836e-01 4.857554435729980469e-01 -1.852561384439468384e-01 6.532539129257202148e-01 -1.951954513788223267e-01
-3.256476223468780518e-01 3.235405087471008301e-01 -9.385535866022109985e-02 -1.743760108947753906e-01 5.953091979026794434e-01 -4.665123820304870605e-01 3.419007360935211182e-01 2.472578883171081543e-01
-1.625622808933258057e-01 -5.565667748451232910e-01 4.400297999382019043e-01 -1.789150014519691467e-02 5.394785404205322266e-01 2.993347942829132080e-01 2.247109115123748779e-01 -1.967921108007431030e-01
2.491358071565628052e-01 -2.100503444671630859e-01 5.621064901351928711e-01 3.090186715126037598e-01 5.148012638092041016e-01 -2.372672706842422485e-01 -1.636373847723007202e-01 -3.664162456989288330e-01
-3.098486065864562988e-01 -1.908949017524719238e-01 1.134725511074066162e-01 -3.667742311954498291e-01 4.839638471603393555e-01 -1.873537302017211914e-01 3.367201089859008789e-01 -5.809051394462585449e-01
-3.430665731430053711e-01 -4.055183827877044678e-01 4.622917473316192627e-01 4.537098109722137451e-01 3.998151123523712158e-01 5.157287046313285828e-02 3.669746220111846924e-01 -3.334360197186470032e-02
1.614677309989929199e-01 -1.873560696840286255e-01 6.057587265968322754e-01 1.031228974461555481e-01 4.090623259544372559e-01 -3.074355721473693848e-01 2.696307599544525146e-01 -4.761289656162261963e-01
2.156795859336853027e-01 -3.440002202987670898e-01 3.394349217414855957e-01 9.110557287931442261e-02 4.908892214298248291e-01 -1.418713927268981934e-01 2.353694438934326172e-01 -6.285947561264038086e-01
2.328913807868957520e-01 -2.641551792621612549e-01 6.327745914459228516e-01 1.099395677447319031e-01 5.014911293983459473e-01 -1.803080588579177856e-01 2.477177232503890991e-01 -3.436931669712066650e-01
2.506567239761352539e-01 -3.444919884204864502e-01 5.915784835815429688e-01 2.494468241930007935e-01 5.679656863212585449e-01 1.675392836332321167e-01 3.774221477215178311e-05 -2.359093278646469116e-01
1.917212903499603271e-01 4.952687621116638184e-01 1.904900074005126953e-01 -4.198681116104125977e-01 6.175518035888671875e-01 -1.621265523135662079e-02 2.456771582365036011e-01 -2.517657279968261719e-01
-2.570696473121643066e-01 -4.775975942611694336e-01 -2.918319106101989746e-01 -7.230044156312942505e-02 7.345289587974548340e-01 -2.493107765913009644e-01 -1.136493608355522156e-01 -2.859840542078018188e-02
-1.409103572368621826e-01 1.605418771505355835e-01 1.835843361914157867e-02 -5.075313448905944824e-01 5.017337203025817871e-01 -1.626788824796676636e-01 5.273764729499816895e-01 -3.743238449096679688e-01
4.944147467613220215e-01 3.489117622375488281e-01 3.275596797466278076e-01 2.633498609066009521e-01 5.974957942962646484e-01 -1.189439222216606140e-01 1.196138560771942139e-01 -2.677864432334899902e-01
4.238566756248474121e-02 2.272771149873733521e-01 -3.053977154195308685e-02 -4.725278615951538086e-01 5.184640884399414062e-01 -2.207980602979660034e-01 4.442837238311767578e-01 -4.553993940353393555e-01
4.319502413272857666e-02 -1.485178619623184204e-01 -1.102218106389045715e-01 -9.008058346807956696e-03 8.019391894340515137e-01 -3.107903301715850830e-01 2.465562969446182251e-01 4.041777253150939941e-01
-6.867086142301559448e-02 -4.606428742408752441e-02 7.590631395578384399e-02 9.333900362253189087e-02 3.950954079627990723e-01 -1.572206765413284302e-01 8.895945549011230469e-01 -8.056858181953430176e-02
-4.789466783404350281e-02 3.616584539413452148e-01 4.705883264541625977e-01 8.381363749504089355e-02 3.568494915962219238e-01 -2.953272461891174316e-01 -1.185064390301704407e-01 -6.401778459548950195e-01
5.184661746025085449e-01 -2.203710824251174927e-01 3.087123334407806396e-01 1.080969795584678650e-01 7.322046756744384766e-01 1.264955401420593262e-01 -1.481549292802810669e-01 -3.957755118608474731e-02
-2.741387812420725822e-03 -1.660537272691726685e-01 -2.280036062002182007e-01 -2.231421321630477905e-01 7.802616357803344727e-01 -5.122832953929901123e-02 4.203948080539703369e-01 2.871868312358856201e-01
4.871644973754882812e-01 1.814574301242828369e-01 1.666447669267654419e-01 2.363110780715942383e-01 5.801965594291687012e-01 -9.623727947473526001e-02 4.832769036293029785e-01 -2.582326531410217285e-01
4.563873410224914551e-01 6.108961626887321472e-02 -2.012111246585845947e-02 -2.462397217750549316e-01 6.613910794258117676e-01 -3.293309211730957031e-01 3.307527601718902588e-01 -2.676668763160705566e-01
7.341862469911575317e-02 1.151994988322257996e-01 4.893656373023986816e-01 1.603296697139739990e-01 4.545243978500366211e-01 -3.984949290752410889e-01 -2.872457206249237061e-01 -5.179321169853210449e-01
-3.112644553184509277e-01 -3.992813080549240112e-02 -3.596926573663949966e-03 -1.999691277742385864e-01 7.597936391830444336e-01 -4.561775922775268555e-01 -3.887491300702095032e-02 2.731740474700927734e-01
-5.196004509925842285e-01 2.994663640856742859e-02 1.053637787699699402e-01 4.756623208522796631e-01 4.176743626594543457e-01 -5.517532229423522949e-01 9.762704372406005859e-02 -5.786135792732238770e-02
3.337729275226593018e-01 -3.494821488857269287e-01 3.584846258163452148e-01 3.212678804993629456e-02 5.867879390716552734e-01 -3.955664038658142090e-01 1.092007979750633240e-01 -3.524158596992492676e-01
-3.953408896923065186e-01 -2.933735772967338562e-02 -1.543354839086532593e-01 -1.794074177742004395e-01 3.802532553672790527e-01 -1.374486386775970459e-01 3.396450877189636230e-01 -7.127376794815063477e-01
3.186957538127899170e-01 -1.880107074975967407e-01 3.113336563110351562e-01 1.528982967138290405e-01 5.134299993515014648e-01 -2.490283995866775513e-01 5.447234511375427246e-01 -3.470295667648315430e-01
8.130564540624618530e-02 -4.496161043643951416e-01 2.836699783802032471e-01 -6.213313341140747070e-02 6.554976105690002441e-01 4.384200572967529297e-01 5.576259572990238667e-04 -2.915749549865722656e-01
-5.807315465062856674e-03 1.101476773619651794e-01 5.954906940460205078e-01 2.629120349884033203e-01 5.303518176078796387e-01 -3.287972211837768555e-01 2.919159829616546631e-01 2.991758882999420166e-01
1.223009750247001648e-01 -1.173442751169204712e-01 -3.333379328250885010e-01 2.116553252562880516e-03 7.845717668533325195e-01 -1.471143066883087158e-01 4.398494362831115723e-01 1.717302501201629639e-01
2.350374013185501099e-01 -1.331029683351516724e-01 -1.611993759870529175e-01 4.322124421596527100e-01 5.198491215705871582e-01 -2.913250923156738281e-01 5.028702616691589355e-01 -3.259696662425994873e-01
3.543825447559356689e-01 -8.018610626459121704e-02 3.088778555393218994e-01 2.139059901237487793e-01 4.794470965862274170e-01 -2.169933468103408813e-01 3.843939602375030518e-01 -5.496430397033691406e-01
3.959691226482391357e-01 8.084136247634887695e-02 -1.833028942346572876e-01 3.480089306831359863e-01 5.916845798492431641e-01 5.931939929723739624e-02 2.427017539739608765e-01 -5.190850496292114258e-01
-3.793345093727111816e-01 5.612276028841733932e-03 -1.727842390537261963e-01 6.964997053146362305e-01 5.071201920509338379e-01 -9.669459611177444458e-02 2.584077119827270508e-01 -8.838675171136856079e-02
4.766469597816467285e-01 1.958070397377014160e-01 2.965309023857116699e-01 2.517469525337219238e-01 5.620005726814270020e-01 -6.696686148643493652e-02 3.695079088211059570e-01 -3.553798198699951172e-01
4.216925501823425293e-01 2.060720920562744141e-01 2.182505428791046143e-01 1.771141141653060913e-01 5.840966105461120605e-01 3.093123137950897217e-01 2.612537443637847900e-01 -4.422787725925445557e-01
-2.258648127317428589e-01 -1.352675408124923706e-01 -7.897922396659851074e-02 -3.852293491363525391e-01 4.854511618614196777e-01 -6.141991168260574341e-02 4.509219229221343994e-01 -5.773063898086547852e-01
4.223337471485137939e-01 2.004017084836959839e-01 -1.835864186286926270e-01 3.430008292198181152e-01 5.747634172439575195e-01 1.050219163298606873e-01 1.786049753427505493e-01 -5.067913532257080078e-01
4.542839527130126953e-01 1.012004092335700989e-01 1.801556944847106934e-01 -7.376192510128021240e-02 6.533577442169189453e-01 -4.829835593700408936e-01 -1.190733239054679871e-01 -2.667576372623443604e-01
1.610906869173049927e-01 3.552972525358200073e-02 8.260986804962158203e-01 6.517791748046875000e-02 4.248095750808715820e-01 -1.773687303066253662e-01 1.026265919208526611e-01 -2.522801756858825684e-01
2.217085659503936768e-01 4.954682588577270508e-01 4.459377527236938477e-01 1.279737055301666260e-01 5.417339801788330078e-01 1.453417446464300156e-02 5.205758288502693176e-02 -4.401384294033050537e-01
-1.307857930660247803e-01 5.252969637513160706e-02 3.092885762453079224e-02 -4.237081110477447510e-01 4.746241867542266846e-01 -3.020671904087066650e-01 5.216910839080810547e-01 -4.593217372894287109e-01
4.153626263141632080e-01 -2.556616961956024170e-01 4.440771937370300293e-01 1.376308351755142212e-01 5.946015119552612305e-01 -2.538227438926696777e-01 3.145657181739807129e-01 -1.703985482454299927e-01
-1.082068076357245445e-03 2.598774731159210205e-01 -2.169887274503707886e-01 1.546088159084320068e-01 7.862241268157958984e-01 -2.623930275440216064e-01 2.860027551651000977e-01 3.044313788414001465e-01
-1.226695924997329712e-01 -7.175360620021820068e-02 -1.547719389200210571e-01 -3.509789705276489258e-01 8.094932436943054199e-01 -7.930053025484085083e-02 3.563336133956909180e-01 2.100508064031600952e-01
1.573768407106399536e-01 1.843843907117843628e-01 5.476367473602294922e-01 9.727888740599155426e-03 4.631614685058593750e-01 9.462205693125724792e-03 1.073043644428253174e-01 -6.442918181419372559e-01
4.987047612667083740e-01 -7.565941661596298218e-03 1.979634463787078857e-01 -1.593341305851936340e-02 6.396700739860534668e-01 -2.962796092033386230e-01 9.402358531951904297e-02 -4.538644254207611084e-01
3.658788800239562988e-01 7.073227316141128540e-02 2.697478234767913818e-01 6.032242774963378906e-01 5.023356080055236816e-01 -2.508173584938049316e-01 -9.060335904359817505e-02 -3.178471624851226807e-01
-1.793956309556961060e-01 1.862439960241317749e-01 6.449785232543945312e-01 1.589771360158920288e-01 3.274465501308441162e-01 -3.368281126022338867e-01 -1.528189480304718018e-01 -4.978266656398773193e-01
2.634444534778594971e-01 -2.402708530426025391e-01 4.615985751152038574e-01 1.941178739070892334e-01 4.900993704795837402e-01 -2.825350761413574219e-01 9.617402404546737671e-02 -5.411460995674133301e-01
4.873114526271820068e-01 1.561336964368820190e-01 2.810150980949401855e-01 1.576079726219177246e-01 6.374776363372802734e-01 2.632689177989959717e-01 1.004475206136703491e-01 -3.854373693466186523e-01
-9.777667373418807983e-02 6.772274151444435120e-03 1.741296052932739258e-01 -2.222427725791931152e-01 5.488213300704956055e-01 -2.036076486110687256e-01 7.035396695137023926e-01 -2.702816724777221680e-01
-5.491931736469268799e-02 3.408938646316528320e-01 7.695530652999877930e-01 -2.920059114694595337e-02 3.689492344856262207e-01 -1.061682775616645813e-01 8.645746111869812012e-02 -3.644733130931854248e-01
2.023302465677261353e-01 -3.105929791927337646e-01 3.323163092136383057e-01 -1.440943926572799683e-01 6.960840225219726562e-01 4.420704841613769531e-01 -9.777512401342391968e-02 -2.046412825584411621e-01
5.865290164947509766e-01 1.459102779626846313e-01 1.900919526815414429e-01 2.619484663009643555e-01 6.979355216026306152e-01 -1.498813778162002563e-01 -1.351256947964429855e-02 -1.420609205961227417e-01
3.929015994071960449e-01 -8.903165161609649658e-02 2.934079170227050781e-01 -2.036124318838119507e-01 6.059443950653076172e-01 -5.044768452644348145e-01 2.046206220984458923e-02 -2.967679798603057861e-01
2.460666000843048096e-01 -7.365954667329788208e-02 4.579097926616668701e-01 1.291461884975433350e-01 4.446007609367370605e-01 -1.877910941839218140e-01 3.171123266220092773e-01 -6.116942167282104492e-01
-1.832328438758850098e-01 5.888395011425018311e-02 -8.996275812387466431e-02 -1.412228792905807495e-01 8.979699015617370605e-01 -2.784241177141666412e-02 -1.183926388621330261e-01 3.373114764690399170e-01
-5.041537284851074219e-01 -2.916629910469055176e-01 -8.506500720977783203e-02 -2.796947360038757324e-01 7.310083508491516113e-01 -1.224945262074470520e-01 1.283331066370010376e-01 9.720624238252639771e-02
-3.227931857109069824e-01 -3.900684714317321777e-01 -3.650057315826416016e-01 -7.269685715436935425e-02 7.229797244071960449e-01 -5.941278487443923950e-02 2.572973072528839111e-01 -1.127195879817008972e-01
-2.864323854446411133e-01 4.340122267603874207e-02 5.376030206680297852e-01 5.076005458831787109e-01 3.283945322036743164e-01 4.648920148611068726e-02 5.087603330612182617e-01 2.358279377222061157e-02
-9.825972467660903931e-02 3.616954386234283447e-01 9.113500267267227173e-02 -4.719052314758300781e-01 6.297057271003723145e-01 2.034835219383239746e-01 -4.781605675816535950e-02 -4.339355826377868652e-01
-3.276216983795166016e-01 1.798076033592224121e-01 -3.271765410900115967e-01 2.909072637557983398e-01 5.709499716758728027e-01 -5.140678882598876953e-01 2.519881129264831543e-01 -1.221243441104888916e-01
-5.681095644831657410e-02 -5.277995392680168152e-02 -1.841306686401367188e-01 -2.805287837982177734e-01 5.537799000740051270e-01 -5.297556519508361816e-02 -1.625613570213317871e-01 -7.385671138763427734e-01
5.116911232471466064e-02 2.641243934631347656e-01 -1.870017796754837036e-01 2.186141014099121094e-01 7.833992242813110352e-01 -3.618439137935638428e-01 1.025744900107383728e-01 2.994851171970367432e-01
1.783308200538158417e-02 5.417199730873107910e-01 1.373335868120193481e-01 1.166670620441436768e-01 4.495905339717864990e-01 1.336225569248199463e-01 -4.826347902417182922e-02 -6.718882322311401367e-01
9.855028986930847168e-02 5.398371219635009766e-01 2.212554216384887695e-01 -2.032525092363357544e-01 5.565491914749145508e-01 2.382555007934570312e-01 1.219010204076766968e-01 -4.766819477081298828e-01
7.039365172386169434e-02 -3.646551966667175293e-01 -5.110363289713859558e-02 2.981559634208679199e-01 4.274776577949523926e-01 -4.196155965328216553e-01 4.323040246963500977e-01 -4.741957187652587891e-01
3.804591298103332520e-01 -5.319210141897201538e-02 6.734766066074371338e-02 -2.629183530807495117e-01 6.559287905693054199e-01 -4.859561324119567871e-01 -1.770390756428241730e-02 -3.347391486167907715e-01
4.842179119586944580e-01 8.763068914413452148e-02 4.799414277076721191e-01 1.888898462057113647e-01 6.243245601654052734e-01 -5.529798939824104309e-02 1.792808920145034790e-01 -2.585537135601043701e-01
4.258994460105895996e-01 -2.625449001789093018e-01 4.838522076606750488e-01 2.032571434974670410e-01 6.426139473915100098e-01 1.489207297563552856e-01 4.687369614839553833e-02 -1.921618133783340454e-01
-1.045118048787117004e-01 2.441355027258396149e-02 -3.490793704986572266e-02 6.851099431514739990e-02 8.342053294181823730e-01 -3.314361870288848877e-01 -4.499454423785209656e-02 4.180861413478851318e-01
-4.403762817382812500e-01 -1.301805973052978516e-01 4.765862971544265747e-02 9.557248651981353760e-02 7.684727907180786133e-01 -1.210171952843666077e-01 -4.941479489207267761e-02 4.124061763286590576e-01
1.942684873938560486e-02 2.915073633193969727e-01 9.039854258298873901e-02 1.439882963895797729e-01 7.960543036460876465e-01 -6.433544214814901352e-03 1.074027344584465027e-01 4.903696775436401367e-01
2.576642483472824097e-02 3.041196465492248535e-01 4.369228780269622803e-01 -2.676695398986339569e-02 4.659076035022735596e-01 -3.720647096633911133e-01 -3.231008946895599365e-01 -5.053048729896545410e-01
2.200176864862442017e-01 -2.531323730945587158e-01 -1.490913331508636475e-01 3.608312904834747314e-01 4.965126216411590576e-01 -2.303766310214996338e-01 2.410735785961151123e-01 -6.143077015876770020e-01
3.397588431835174561e-01 -2.438826858997344971e-01 6.275452971458435059e-01 1.298824399709701538e-01 6.029598116874694824e-01 1.310732662677764893e-01 1.386300474405288696e-01 -1.201813071966171265e-01
-2.172685973346233368e-02 1.046598330140113831e-01 -3.469965979456901550e-02 -4.821720123291015625e-01 4.636743366718292236e-01 -4.119285941123962402e-01 5.235038995742797852e-01 -3.100723922252655029e-01
-7.265602052211761475e-02 2.434705495834350586e-01 -3.470764756202697754e-01 -8.077484369277954102e-02 8.315511345863342285e-01 -2.408764809370040894e-01 -1.921024769544601440e-01 1.485073864459991455e-01
5.500543713569641113e-01 2.344722002744674683e-01 -3.657893091440200806e-02 1.325299404561519623e-02 7.105338573455810547e-01 -3.213322758674621582e-01 8.786974102258682251e-02 -1.584784984588623047e-01
3.335098922252655029e-01 4.413108229637145996e-01 2.680756449699401855e-01 -7.994927465915679932e-02 6.643875837326049805e-01 -1.542813032865524292e-01 -2.411136031150817871e-01 -3.039903044700622559e-01
5.505212023854255676e-02 -3.548433184623718262e-01 -1.849155724048614502e-01 -6.850051693618297577e-03 7.708297967910766602e-01 -3.106838762760162354e-01 3.562027215957641602e-01 1.386776119470596313e-01
2.478953748941421509e-01 -2.514067590236663818e-01 4.764850735664367676e-01 1.397350877523422241e-01 4.716945886611938477e-01 -2.355029731988906860e-01 1.652781516313552856e-01 -5.687744021415710449e-01
-3.450613617897033691e-01 -2.152026593685150146e-01 -2.758924067020416260e-01 -2.369249612092971802e-01 7.652778029441833496e-01 2.284510731697082520e-01 2.529028058052062988e-01 -2.388723753392696381e-02
1.771205663681030273e-01 -3.917211890220642090e-01 1.792047470808029175e-01 -1.911385655403137207e-01 7.118881940841674805e-01 4.026758670806884766e-01 -2.024302035570144653e-01 -1.913733184337615967e-01
3.436662852764129639e-01 -2.075320631265640259e-01 6.211805939674377441e-01 1.106827780604362488e-01 6.457828879356384277e-01 1.328641623258590698e-01 2.956856507807970047e-03 -7.752845436334609985e-02
-1.054455637931823730e-01 -1.902077347040176392e-01 1.841780543327331543e-01 -1.711060255765914917e-01 4.109129905700683594e-01 6.377235800027847290e-02 6.375992894172668457e-01 -5.568252205848693848e-01
-3.472643196582794189e-01 -8.186132460832595825e-02 -1.543035358190536499e-01 -1.761346161365509033e-01 8.418763279914855957e-01 3.712317347526550293e-02 -2.710997164249420166e-01 1.850518137216567993e-01
2.638729214668273926e-01 7.018793821334838867e-01 2.592840492725372314e-01 6.588082760572433472e-02 4.929600358009338379e-01 -3.709738608449697495e-03 1.798570752143859863e-01 -3.013235926628112793e-01
3.927619755268096924e-01 -9.216850250959396362e-02 4.069630503654479980e-01 8.747839182615280151e-02 5.252451300621032715e-01 -2.666423842310905457e-02 1.853873133659362793e-01 -5.941461920738220215e-01
-5.224470794200897217e-02 -2.031733691692352295e-01 4.677565395832061768e-01 5.171415805816650391e-01 5.109680294990539551e-01 2.998301088809967041e-01 3.166266381740570068e-01 1.360900700092315674e-01
2.248901315033435822e-02 6.046978831291198730e-01 1.163988560438156128e-01 -3.964887261390686035e-01 6.084522604942321777e-01 9.168408811092376709e-02 8.103851228952407837e-02 -2.790975570678710938e-01
4.143783450126647949e-01 -9.171695262193679810e-02 3.868543505668640137e-01 8.412404358386993408e-02 5.738128423690795898e-01 -9.016773104667663574e-02 1.230946332216262817e-01 -5.573165416717529297e-01
-2.329292148351669312e-01 3.803056180477142334e-01 -5.169327259063720703e-01 6.842889636754989624e-02 6.620046496391296387e-01 -4.119678586721420288e-02 2.946995198726654053e-01 -4.913731291890144348e-02
-2.466793656349182129e-01 2.920519411563873291e-01 -8.585613220930099487e-02 -3.813830912113189697e-01 5.353489518165588379e-01 7.545968890190124512e-02 5.147570967674255371e-01 -3.791612684726715088e-01
3.194606304168701172e-01 -1.955795735120773315e-01 3.357515335083007812e-01 -5.799535289406776428e-02 5.572907328605651855e-01 -5.174666643142700195e-01 9.775366634130477905e-02 -3.945890665054321289e-01
3.769064247608184814e-01 4.429361820220947266e-01 2.390666753053665161e-01 -2.729834988713264465e-02 6.584512591361999512e-01 -2.092106789350509644e-01 -1.658121645450592041e-01 -3.146903812885284424e-01
-4.940288066864013672e-01 1.185346916317939758e-01 -2.717720270156860352e-01 5.300869941711425781e-01 4.275223314762115479e-01 -2.581604421138763428e-01 1.375937461853027344e-01 -3.444976806640625000e-01
4.099138677120208740e-01 2.625197172164916992e-01 3.890385925769805908e-01 -2.865090668201446533e-01 6.870120763778686523e-01 1.367879360914230347e-01 -1.229129806160926819e-01 -1.543092280626296997e-01
5.779685825109481812e-02 3.091373145580291748e-01 2.857127487659454346e-01 -4.522615969181060791e-01 6.532817482948303223e-01 3.255801200866699219e-01 -7.967995852231979370e-02 -2.753050029277801514e-01
-1.674697548151016235e-01 4.520391523838043213e-01 -1.925470978021621704e-01 2.407456487417221069e-01 7.580555677413940430e-01 -9.028152376413345337e-02 5.313346162438392639e-02 2.948892712593078613e-01
3.758874163031578064e-02 7.539924234151840210e-02 7.047672271728515625e-01 -1.391794681549072266e-01 4.622322320938110352e-01 -1.500233411788940430e-01 -7.936587184667587280e-02 -4.841172993183135986e-01
-2.475179582834243774e-01 6.391464173793792725e-02 -6.411208957433700562e-02 -3.763579428195953369e-01 5.373974442481994629e-01 -2.311810478568077087e-02 -2.094184458255767822e-01 -6.750612258911132812e-01
-6.625405550003051758e-01 4.378304630517959595e-02 4.925296902656555176e-01 -2.648890204727649689e-02 5.029559731483459473e-01 1.912265270948410034e-01 -1.005911603569984436e-01 1.272197961807250977e-01
-1.729606688022613525e-01 3.293806016445159912e-01 -1.482706964015960693e-01 3.229344189167022705e-01 7.493326067924499512e-01 -1.770982146263122559e-01 1.332614123821258545e-01 3.531294763088226318e-01
4.704940319061279297e-01 2.705135047435760498e-01 2.798900008201599121e-01 -2.563251256942749023e-01 7.362868189811706543e-01 1.878455653786659241e-02 -1.003677770495414734e-01 -9.419164061546325684e-02
-5.089248418807983398e-01 -2.231440991163253784e-01 -1.856144070625305176e-01 4.085212480276823044e-03 7.157126665115356445e-01 3.710014522075653076e-01 8.231750130653381348e-02 8.376664482057094574e-03
-3.382812738418579102e-01 -1.574733704328536987e-01 -2.535978704690933228e-02 6.521077156066894531e-01 5.380012392997741699e-01 -3.624499142169952393e-01 -2.244902029633522034e-02 -1.164524406194686890e-01
4.503539502620697021e-01 2.399814128875732422e-02 1.419093757867813110e-01 -1.163968518376350403e-01 6.495144367218017578e-01 -4.052292704582214355e-01 4.053800404071807861e-01 -1.118305921554565430e-01
-2.914831340312957764e-01 3.374876379966735840e-01 -4.018429666757583618e-02 -8.217847347259521484e-02 3.893332481384277344e-01 2.966997027397155762e-01 2.539691925048828125e-01 -6.990423798561096191e-01
-7.008450627326965332e-01 -2.599166035652160645e-01 -1.902463883161544800e-01 -2.365110442042350769e-02 5.995209813117980957e-01 3.891888260841369629e-02 1.867309808731079102e-01 -9.326294809579849243e-02
4.554623961448669434e-01 9.446476399898529053e-02 3.801226615905761719e-01 4.509924948215484619e-01 5.674748420715332031e-01 -4.946027696132659912e-02 2.401664257049560547e-01 -2.314927577972412109e-01
-5.731515884399414062e-01 -5.696518719196319580e-02 -4.392604529857635498e-02 -1.800959110260009766e-01 7.561536431312561035e-01 3.354255482554435730e-02 -2.052666246891021729e-01 1.373331099748611450e-01
-7.000968456268310547e-01 2.339738607406616211e-01 3.204024434089660645e-01 -1.196103990077972412e-01 3.419139981269836426e-01 1.887226551771163940e-01 2.228557318449020386e-02 -4.302770495414733887e-01
-2.961898744106292725e-01 1.053252518177032471e-01 -2.168008089065551758e-01 5.625392198562622070e-01 5.453826785087585449e-01 -3.106381595134735107e-01 3.752684891223907471e-01 5.440874397754669189e-02
3.243917822837829590e-01 1.843085289001464844e-01 -2.433175295591354370e-01 3.992305099964141846e-01 5.241141319274902344e-01 -1.796931922435760498e-01 1.733736842870712280e-01 -5.524203181266784668e-01
-4.981755465269088745e-02 2.468428313732147217e-01 8.413710594177246094e-01 -5.652578920125961304e-02 4.140104651451110840e-01 -1.590047180652618408e-01 1.637767404317855835e-01 4.445943236351013184e-02
4.373996555805206299e-01 1.305744051933288574e-01 2.893429696559906006e-01 1.447755843400955200e-01 5.439688563346862793e-01 -3.879964947700500488e-01 3.726365268230438232e-01 -3.188276290893554688e-01
8.887346088886260986e-02 2.825506031513214111e-01 -1.597666554152965546e-02 1.042486652731895447e-01 8.284767270088195801e-01 -7.763972133398056030e-02 7.869356125593185425e-02 4.500550031661987305e-01
-7.136997580528259277e-02 2.335210740566253662e-01 5.331071019172668457e-01 1.934066265821456909e-01 4.439283311367034912e-01 -3.645000755786895752e-01 -3.885229229927062988e-01 -3.713250458240509033e-01
-4.031049832701683044e-02 -5.415103435516357422e-01 -7.213521748781204224e-03 2.126213312149047852e-01 4.070132076740264893e-01 -3.583340942859649658e-01 4.147203266620635986e-01 -4.402567446231842041e-01
-1.511348932981491089e-01 2.364580035209655762e-01 -3.515690565109252930e-02 2.500734329223632812e-01 7.677635550498962402e-01 -1.732459962368011475e-01 1.848652809858322144e-01 4.514676630496978760e-01
3.058541417121887207e-01 6.206399202346801758e-01 1.496512889862060547e-01 1.122551262378692627e-01 5.434492826461791992e-01 2.522930800914764404e-01 2.627347409725189209e-01 -2.413384020328521729e-01
2.677570283412933350e-02 1.770316660404205322e-01 7.697707414627075195e-01 -5.809433385729789734e-02 4.168155491352081299e-01 -1.498072892427444458e-01 -2.275040931999683380e-02 -4.187192916870117188e-01
3.380439877510070801e-01 -7.098989188671112061e-02 5.328759551048278809e-01 2.281821668148040771e-01 5.269993543624877930e-01 -2.569584250450134277e-01 3.138017281889915466e-02 -4.471266567707061768e-01
-1.711983233690261841e-01 3.395341634750366211e-01 7.519541680812835693e-02 -3.355524539947509766e-01 5.634028315544128418e-01 3.501867949962615967e-01 -1.743582934141159058e-01 -5.164334177970886230e-01
3.477966040372848511e-02 -4.290029108524322510e-01 9.151998907327651978e-02 2.252590209245681763e-01 7.210410237312316895e-01 -1.197180002927780151e-01 2.949879169464111328e-01 3.665771186351776123e-01
-2.337811887264251709e-01 -4.866446256637573242e-01 5.534374713897705078e-01 6.843234598636627197e-02 4.640498459339141846e-01 3.127133846282958984e-01 1.132738515734672546e-01 -2.675526738166809082e-01
-4.389952123165130615e-01 -2.429086863994598389e-01 -4.611742496490478516e-02 -1.802786290645599365e-01 4.353551566600799561e-01 7.667998224496841431e-02 3.820876777172088623e-02 -7.188722491264343262e-01
2.640098035335540771e-01 -2.262328416109085083e-01 5.780969262123107910e-01 1.707851737737655640e-01 6.231524944305419922e-01 2.223940342664718628e-01 -1.469706147909164429e-01 -2.374352365732192993e-01
-2.755615413188934326e-01 -2.881530523300170898e-01 3.057202696800231934e-01 3.934037685394287109e-01 4.194160699844360352e-01 1.793888397514820099e-02 6.452961564064025879e-01 -1.278425753116607666e-02
-6.187011003494262695e-01 -1.052584648132324219e-01 -2.361220121383666992e-01 1.586685478687286377e-01 6.708362102508544922e-01 -2.447043545544147491e-03 2.359982132911682129e-01 1.395628899335861206e-01
4.025574028491973877e-01 2.655993998050689697e-01 3.913824260234832764e-01 -2.946731746196746826e-01 7.057384848594665527e-01 1.574508398771286011e-01 8.641706081107258797e-04 -6.733287125825881958e-02
-1.846022605895996094e-01 3.442314267158508301e-01 -1.138893589377403259e-01 3.389988243579864502e-01 6.129746437072753906e-01 -3.414926528930664062e-01 4.012182056903839111e-01 2.573025822639465332e-01
-2.797664999961853027e-01 -2.042345404624938965e-01 -1.008442267775535583e-01 -3.332810103893280029e-01 4.894877374172210693e-01 -8.668784797191619873e-02 -1.994485966861248016e-02 -7.150260210037231445e-01
-3.261342048645019531e-01 -2.747250199317932129e-01 -4.756066203117370605e-02 -3.836658298969268799e-01 7.286225557327270508e-01 -2.210145117715001106e-03 3.485442698001861572e-01 1.277594268321990967e-01
-2.306928299367427826e-02 3.394884467124938965e-01 4.382634162902832031e-01 -1.306689977645874023e-01 3.673990368843078613e-01 -4.298170208930969238e-01 -1.427496522665023804e-01 -5.787608623504638672e-01
-2.348347455263137817e-01 -3.652835786342620850e-01 8.160341531038284302e-02 -2.114098668098449707e-01 5.100388526916503906e-01 1.608222723007202148e-01 6.402828693389892578e-01 -2.531830370426177979e-01
-7.755230665206909180e-01 2.401043325662612915e-01 1.599276959896087646e-01 -1.406824737787246704e-01 4.102967977523803711e-01 1.083018779754638672e-01 1.612423658370971680e-01 -2.991213500499725342e-01
-2.871690690517425537e-01 2.949395179748535156e-01 -3.356900215148925781e-01 5.477488040924072266e-01 5.989362597465515137e-01 -2.198195755481719971e-01 -5.932484939694404602e-02 -8.522528409957885742e-02
-7.133588790893554688e-01 -2.017672210931777954e-01 -4.667717218399047852e-02 -7.416656613349914551e-02 6.340082883834838867e-01 3.842169418931007385e-03 1.591375172138214111e-01 1.241926699876785278e-01
9.901867061853408813e-02 -2.772220075130462646e-01 1.455806102603673935e-02 2.898938655853271484e-01 4.033956527709960938e-01 -4.401667416095733643e-01 2.992354631423950195e-01 -6.189315319061279297e-01
-3.469689786434173584e-01 9.713605046272277832e-02 3.830124139785766602e-01 -2.044814676046371460e-01 3.562178611755371094e-01 -2.937009334564208984e-01 1.812217384576797485e-01 -6.600553989410400391e-01
-6.296229958534240723e-01 4.114299714565277100e-01 2.014298439025878906e-01 -1.062365770339965820e-01 4.115397334098815918e-01 1.780762523412704468e-01 -2.233887836337089539e-02 -4.252821207046508789e-01
2.926127016544342041e-01 6.641355156898498535e-01 2.442774027585983276e-01 8.725551515817642212e-02 5.260038971900939941e-01 -6.136776506900787354e-02 8.970195800065994263e-02 -3.428183197975158691e-01
-4.723759293556213379e-01 2.695149481296539307e-01 5.618698000907897949e-01 -9.886635839939117432e-02 5.309671163558959961e-01 2.421985417604446411e-01 1.020432040095329285e-01 1.665873676538467407e-01
-5.324052572250366211e-01 -4.703858494758605957e-01 -1.048381924629211426e-01 1.375417411327362061e-01 6.474838852882385254e-01 1.839882582426071167e-01 9.800702333450317383e-02 -5.177443102002143860e-02
-3.582207262516021729e-01 1.387332975864410400e-01 -2.919845879077911377e-01 3.532489836215972900e-01 5.375078916549682617e-01 -2.697260081768035889e-01 5.281750559806823730e-01 4.189821705222129822e-02
-5.441577434539794922e-01 -5.211093276739120483e-02 2.352930903434753418e-01 -1.810713671147823334e-02 2.698746323585510254e-01 -2.136014774441719055e-02 1.345090419054031372e-01 -7.443822622299194336e-01
-4.002374112606048584e-01 -6.855542212724685669e-02 1.224662549793720245e-02 -4.285061359405517578e-01 4.326775074005126953e-01 -3.629452884197235107e-01 1.634090840816497803e-01 -5.529022812843322754e-01
-2.401602715253829956e-01 1.508253514766693115e-01 5.316073894500732422e-01 -8.379077538847923279e-03 5.888707041740417480e-01 4.991624951362609863e-01 -6.457917392253875732e-02 1.918226182460784912e-01
8.022225229069590569e-04 -5.280659198760986328e-01 4.054396152496337891e-01 -1.414818223565816879e-02 6.340483427047729492e-01 2.742318809032440186e-01 -1.764183193445205688e-01 -2.195916771888732910e-01
4.745757281780242920e-01 1.282307039946317673e-02 3.489255011081695557e-01 2.893795073032379150e-01 5.512837767601013184e-01 7.137122005224227905e-02 2.743944227695465088e-01 -4.299116730690002441e-01
1.055417582392692566e-01 1.132421270012855530e-01 6.326392889022827148e-01 -1.031272229738533497e-03 3.949630558490753174e-01 2.311690300703048706e-01 2.138571292161941528e-01 -5.662453174591064453e-01
4.158002734184265137e-01 4.074102044105529785e-01 1.233463063836097717e-01 -1.320096850395202637e-02 5.999954342842102051e-01 1.104762032628059387e-01 3.706062436103820801e-01 -3.690390884876251221e-01
8.188864588737487793e-02 -1.131089478731155396e-01 5.240778252482414246e-02 -4.188156425952911377e-01 6.051806211471557617e-01 -7.896127551794052124e-02 -1.854585558176040649e-01 -6.288674473762512207e-01
-5.544359683990478516e-01 1.206706538796424866e-01 4.153934121131896973e-01 -1.186049282550811768e-01 3.012940883636474609e-01 1.928529292345046997e-01 1.463566869497299194e-01 -5.848332643508911133e-01
5.370062217116355896e-02 1.540037691593170166e-01 5.935525894165039062e-01 6.153756380081176758e-01 4.176554977893829346e-01 -1.767592132091522217e-02 -1.088210791349411011e-01 -2.362553924322128296e-01
-2.201818078756332397e-01 -2.204698324203491211e-01 -1.864517182111740112e-01 5.310533642768859863e-01 5.869824290275573730e-01 -4.872210621833801270e-01 -2.434177324175834656e-02 -6.004837900400161743e-02
-3.111769855022430420e-01 2.087576501071453094e-02 5.226537585258483887e-01 4.838684499263763428e-01 4.725057482719421387e-01 5.968445912003517151e-02 3.330607414245605469e-01 2.401751577854156494e-01
8.382590860128402710e-02 -4.268460869789123535e-01 5.383169054985046387e-01 5.800963938236236572e-02 4.494265317916870117e-01 -2.701406478881835938e-01 2.648248374462127686e-01 -4.153707325458526611e-01
4.103268980979919434e-01 1.528856456279754639e-01 4.272015988826751709e-01 1.522532850503921509e-01 5.417161583900451660e-01 -1.983429305255413055e-02 3.504645228385925293e-01 -4.311617910861968994e-01
5.574892833828926086e-02 1.211680695414543152e-01 -1.911946944892406464e-02 -3.917723000049591064e-01 6.221669316291809082e-01 -4.740941151976585388e-02 -3.118218779563903809e-01 -5.846256613731384277e-01
5.194970369338989258e-01 -1.480300724506378174e-01 3.117832839488983154e-01 -5.734907090663909912e-02 6.829255819320678711e-01 -2.841577827930450439e-01 2.438128739595413208e-01 -3.368283435702323914e-02
-4.178754389286041260e-01 1.058124657720327377e-02 1.028514876961708069e-01 -3.188084661960601807e-01 4.271114766597747803e-01 4.286113381385803223e-02 3.110161721706390381e-01 -6.573117375373840332e-01
-2.542204856872558594e-01 3.673073947429656982e-01 -3.697569370269775391e-01 1.731334924697875977e-01 7.185656428337097168e-01 -2.287618517875671387e-01 2.247207611799240112e-01 1.208056956529617310e-01
-5.787081122398376465e-01 -1.987182646989822388e-01 -3.136545717716217041e-01 -2.052509412169456482e-02 6.756188273429870605e-01 4.916284978389739990e-02 2.545069158077239990e-01 -5.617739632725715637e-02
-3.263368457555770874e-02 1.666031628847122192e-01 5.526377558708190918e-01 -2.146790325641632080e-01 4.879862666130065918e-01 -2.374394088983535767e-01 -3.146794438362121582e-01 -4.755537211894989014e-01
4.679878652095794678e-01 3.955325782299041748e-01 -1.054067909717559814e-01 -1.084976792335510254e-01 6.917796730995178223e-01 -1.247502267360687256e-01 -8.254010230302810669e-03 -3.278250098228454590e-01
7.654733955860137939e-02 5.308028459548950195e-01 4.046764373779296875e-01 1.056522130966186523e-02 5.195464491844177246e-01 -1.057552620768547058e-01 1.115747913718223572e-01 -5.049285888671875000e-01
-5.051771998405456543e-01 -5.654646083712577820e-02 -1.813756078481674194e-01 -3.302062451839447021e-01 7.536217570304870605e-01 2.555863186717033386e-02 -1.704863905906677246e-01 -4.472961276769638062e-02
-2.998779714107513428e-01 -3.302610218524932861e-01 1.264455378986895084e-03 -2.770060002803802490e-01 7.263458371162414551e-01 -5.520043894648551941e-03 3.984397649765014648e-01 1.946890503168106079e-01
-3.335243463516235352e-01 9.613096714019775391e-02 3.095930516719818115e-01 3.512444198131561279e-01 5.800462365150451660e-01 5.135270953178405762e-01 -2.421968579292297363e-01 3.842994943261146545e-02
-1.957160532474517822e-01 -1.684977710247039795e-01 -1.792661100625991821e-01 -3.927454948425292969e-01 7.704042792320251465e-01 -1.488247662782669067e-01 3.335282504558563232e-01 1.414417475461959839e-01
4.283562004566192627e-01 9.069666266441345215e-02 1.586410850286483765e-01 5.698224306106567383e-01 5.561184287071228027e-01 -2.130616456270217896e-01 1.677450090646743774e-01 -2.749896049499511719e-01
-5.278919935226440430e-01 2.394992560148239136e-01 4.992716312408447266e-01 2.372107096016407013e-02 5.281383991241455078e-01 3.644424080848693848e-01 -2.598368003964424133e-02 4.137400165200233459e-02
-1.831943392753601074e-01 8.020644634962081909e-02 1.763030737638473511e-01 2.128269076347351074e-01 3.396805822849273682e-01 -3.378567844629287720e-02 8.730555772781372070e-01 -6.984478980302810669e-02
6.294738501310348511e-02 5.365011692047119141e-01 2.904061228036880493e-02 -3.327440619468688965e-01 6.828434467315673828e-01 1.110032349824905396e-01 -1.283039599657058716e-01 -3.187216222286224365e-01
-2.843811213970184326e-01 5.964391827583312988e-01 3.297424912452697754e-01 -2.851277291774749756e-01 4.140948355197906494e-01 -1.948129683732986450e-01 -7.577788084745407104e-02 -3.977321982383728027e-01
5.475362539291381836e-01 2.227709591388702393e-01 2.257716357707977295e-01 -2.036297321319580078e-01 7.254142165184020996e-01 -1.502333879470825195e-01 6.232343986630439758e-02 -7.388729602098464966e-02
1.475464850664138794e-01 -1.877289414405822754e-01 -1.033753752708435059e-01 3.112717866897583008e-01 4.259777665138244629e-01 -2.814671695232391357e-01 3.604839444160461426e-01 -6.669195890426635742e-01
1.747677847743034363e-02 -7.846027612686157227e-02 3.716045022010803223e-01 5.034646987915039062e-01 5.667887926101684570e-01 -2.389793694019317627e-01 2.047317028045654297e-01 4.262583553791046143e-01
-3.011444509029388428e-01 -2.322686463594436646e-01 5.655906200408935547e-01 3.792980313301086426e-01 5.006934404373168945e-01 -4.228450730443000793e-02 1.959889233112335205e-01 3.173484802246093750e-01
-6.291410326957702637e-01 4.916845858097076416e-01 5.274015665054321289e-02 -1.939500123262405396e-01 4.004277884960174561e-01 1.657533086836338043e-02 8.977717161178588867e-02 -3.916026055812835693e-01
-1.914528608322143555e-01 9.104900807142257690e-02 -2.178966552019119263e-01 5.708247423171997070e-01 5.925462245941162109e-01 -4.769307971000671387e-01 -2.529588527977466583e-03 -5.617516487836837769e-02
-4.838183820247650146e-01 2.329538911581039429e-01 -1.609484404325485229e-01 4.232237339019775391e-01 6.451283693313598633e-01 -1.604743748903274536e-01 2.694014459848403931e-02 2.529054284095764160e-01
-2.973970472812652588e-01 1.136221438646316528e-01 9.826590120792388916e-02 4.371073246002197266e-01 6.248395442962646484e-01 4.917526841163635254e-01 -2.513409554958343506e-01 5.008292943239212036e-02
-2.168739438056945801e-01 -2.396734505891799927e-01 5.159232020378112793e-01 4.867977201938629150e-01 5.067374706268310547e-01 1.798206754028797150e-02 1.976478695869445801e-01 3.101654350757598877e-01
-7.438988983631134033e-02 -1.282434910535812378e-01 4.020814895629882812e-01 5.841559171676635742e-01 5.399631857872009277e-01 -1.100014671683311462e-01 1.941793411970138550e-01 3.657129704952239990e-01
-2.726479470729827881e-01 -5.018274188041687012e-01 4.399012029170989990e-01 4.109315574169158936e-02 5.228911042213439941e-01 3.969221115112304688e-01 8.023127168416976929e-02 -2.030546814203262329e-01
-1.589461565017700195e-01 2.242866307497024536e-01 6.080884337425231934e-01 3.080438077449798584e-01 4.130252003669738770e-01 -1.182060874998569489e-02 5.100147724151611328e-01 1.700723916292190552e-01
-3.397324681282043457e-01 3.775829076766967773e-01 3.877442777156829834e-01 -6.395211070775985718e-02 5.774517655372619629e-01 4.120762944221496582e-01 1.771942526102066040e-01 2.300483733415603638e-01
-4.323399066925048828e-01 -2.118428349494934082e-01 -4.427575692534446716e-02 -2.448653280735015869e-01 4.350964128971099854e-01 7.825202308595180511e-03 8.854729123413562775e-03 -7.189136743545532227e-01
-4.342024028301239014e-01 -4.876801371574401855e-02 4.813949577510356903e-03 5.019439458847045898e-01 6.119198203086853027e-01 -3.425965011119842529e-01 -6.755117326974868774e-02 2.464501410722732544e-01
-3.397555649280548096e-01 1.168360635638237000e-01 -3.839622437953948975e-01 4.957196116447448730e-01 5.340892076492309570e-01 -3.247808516025543213e-01 4.136111587285995483e-02 -2.920714616775512695e-01
-8.633124083280563354e-02 -1.174897402524948120e-01 2.020410150289535522e-01 2.577258944511413574e-01 6.911671757698059082e-01 6.068532466888427734e-01 -1.234453842043876648e-01 1.013820096850395203e-01
-5.811766535043716431e-02 5.095832347869873047e-01 1.304470300674438477e-01 -3.918929696083068848e-01 4.766602218151092529e-01 -2.355129569768905640e-01 2.696218192577362061e-01 -4.593295454978942871e-01
1.219202727079391479e-01 -9.445842355489730835e-02 -1.919522285461425781e-01 3.412808477878570557e-01 4.621714055538177490e-01 -2.006411105394363403e-01 4.497493803501129150e-01 -6.056079268455505371e-01
-2.105223983526229858e-01 2.432973980903625488e-01 -6.976147741079330444e-02 5.784547924995422363e-01 5.147721171379089355e-01 -2.552012801170349121e-01 4.503408670425415039e-01 1.551941633224487305e-01
-4.787614569067955017e-02 4.673291444778442383e-01 3.147402107715606689e-01 -1.659797877073287964e-01 3.739501833915710449e-01 -4.076303839683532715e-01 -1.750138588249683380e-02 -5.885517001152038574e-01
-1.145809292793273926e-01 3.744529485702514648e-01 4.614879190921783447e-02 -3.441548049449920654e-01 5.939046740531921387e-01 2.789878249168395996e-01 -9.637621045112609863e-02 -5.350127816200256348e-01
-2.774664573371410370e-02 3.081702589988708496e-01 -1.041794121265411377e-01 -7.861738651990890503e-02 8.563927412033081055e-01 -9.206171333789825439e-02 -3.645157814025878906e-02 3.794926702976226807e-01
4.643035233020782471e-01 -8.405587822198867798e-02 3.851059675216674805e-01 2.211311906576156616e-01 6.870808005332946777e-01 2.657581269741058350e-01 -1.211446523666381836e-01 -1.508902460336685181e-01
1.941597312688827515e-01 -3.212613165378570557e-01 5.619080066680908203e-01 1.801633834838867188e-01 5.934811830520629883e-01 3.342939913272857666e-01 1.076130419969558716e-01 -1.879908591508865356e-01
1.690955832600593567e-02 4.844501316547393799e-01 9.761607646942138672e-02 7.067406922578811646e-02 4.420474469661712646e-01 1.132695153355598450e-01 -1.158556938171386719e-01 -7.272138595581054688e-01
-2.448862195014953613e-01 2.349275499582290649e-01 2.291908264160156250e-01 6.277817487716674805e-02 2.821012139320373535e-01 6.708140950649976730e-03 8.521125912666320801e-01 -1.504934579133987427e-01
-9.121326357126235962e-02 3.493957519531250000e-01 5.953999757766723633e-01 3.363052848726511002e-03 3.462015688419342041e-01 1.335636824369430542e-01 4.909839481115341187e-02 -6.123603582382202148e-01
1.348207145929336548e-01 4.427459537982940674e-01 5.304313898086547852e-01 3.677296936511993408e-01 4.984160363674163818e-01 1.192005425691604614e-01 -1.451072990894317627e-01 -2.924609780311584473e-01
-1.503297127783298492e-02 -1.139906793832778931e-01 6.227431893348693848e-01 3.131740987300872803e-01 5.750954151153564453e-01 1.130414456129074097e-01 2.842279970645904541e-01 2.767571508884429932e-01
-6.096396222710609436e-02 -2.451590150594711304e-01 -2.369100414216518402e-02 -2.836324572563171387e-01 5.833612680435180664e-01 3.267076564952731133e-03 6.710643768310546875e-01 -2.540143132209777832e-01
-3.695636987686157227e-01 9.392254799604415894e-02 -4.524947702884674072e-01 3.250367343425750732e-01 5.996214151382446289e-01 9.311116486787796021e-02 4.183237552642822266e-01 -3.147507086396217346e-02
-6.000119447708129883e-01 -2.038887143135070801e-01 -3.128438815474510193e-02 9.074791520833969116e-02 7.059910893440246582e-01 -5.258210375905036926e-02 -2.661906778812408447e-01 1.309790462255477905e-01
5.345057323575019836e-02 -3.254804313182830811e-01 3.295981585979461670e-01 2.336814813315868378e-02 3.803500831127166748e-01 -2.944632470607757568e-01 3.363069593906402588e-01 -6.614736318588256836e-01
4.063849523663520813e-02 -5.229600667953491211e-01 -4.692491516470909119e-02 4.306563641875982285e-03 6.722735762596130371e-01 5.261516664177179337e-03 4.980479776859283447e-01 1.503644734621047974e-01
-4.326356649398803711e-01 7.152071595191955566e-02 -1.589527875185012817e-01 2.462300211191177368e-01 7.780453562736511230e-01 -6.275270134210586548e-02 -1.098586693406105042e-01 3.169455826282501221e-01
4.870950281620025635e-01 -1.411408334970474243e-01 1.691333502531051636e-01 -1.988088637590408325e-01 7.151362895965576172e-01 -3.949002623558044434e-01 1.509083528071641922e-02 -8.421876281499862671e-02
1.489647626876831055e-01 6.387289762496948242e-01 1.333366185426712036e-01 -1.026776880025863647e-01 4.483512043952941895e-01 -1.627846360206604004e-01 2.316148281097412109e-01 -5.102454423904418945e-01
-4.265410602092742920e-01 1.551417112350463867e-01 6.700195074081420898e-01 9.277748316526412964e-02 4.938971102237701416e-01 2.698910236358642578e-01 -8.313680440187454224e-02 1.130166426301002502e-01
-3.276979923248291016e-01 7.531220465898513794e-02 4.661062359809875488e-01 5.274525284767150879e-01 3.173581361770629883e-01 1.482659578323364258e-01 5.168310403823852539e-01 -4.083933308720588684e-02
1.070950701832771301e-01 -4.354113340377807617e-01 1.869021505117416382e-01 6.902296096086502075e-02 7.089116573333740234e-01 2.709271311759948730e-01 -2.900467514991760254e-01 -3.149072527885437012e-01
-6.761828064918518066e-01 -3.582407534122467041e-01 8.299869298934936523e-02 1.896389871835708618e-01 5.944306850433349609e-01 1.406893692910671234e-02 -9.067793935537338257e-02 9.909732639789581299e-02
-1.550586223602294922e-01 4.501506090164184570e-01 -2.061065286397933960e-01 1.132286787033081055e-01 7.951262593269348145e-01 -1.401776522397994995e-01 -8.466600626707077026e-02 2.428516149520874023e-01
5.340203046798706055e-01 2.070957869291305542e-01 2.335284501314163208e-01 4.265207946300506592e-01 6.044300198554992676e-01 -1.083025187253952026e-01 2.028174698352813721e-01 -1.314465701580047607e-01
-5.588557105511426926e-03 -1.436233669519424438e-01 6.153002977371215820e-01 1.500213891267776489e-01 6.190206408500671387e-01 -2.113503403961658478e-02 4.042474925518035889e-01 1.766091585159301758e-01
2.601622976362705231e-02 2.959672808647155762e-01 8.096709251403808594e-01 5.532839521765708923e-02 3.857391774654388428e-01 -1.260959059000015259e-01 1.242117211222648621e-01 -2.701386213302612305e-01
-2.186403125524520874e-01 -1.806405484676361084e-01 -2.354477643966674805e-01 -2.675028145313262939e-01 8.727702498435974121e-01 -4.736039042472839355e-02 1.142501756548881531e-01 1.246915683150291443e-01
-5.789637565612792969e-01 -2.754778861999511719e-01 5.773822963237762451e-02 -2.420345991849899292e-01 7.061438560485839844e-01 -2.942081354558467865e-02 -1.456949561834335327e-01 7.916247844696044922e-02
-4.253894388675689697e-01 3.449015915393829346e-01 1.408341079950332642e-01 -3.404059410095214844e-01 5.238043069839477539e-01 2.969908714294433594e-01 -8.374918252229690552e-02 -4.413476288318634033e-01
-1.475170701742172241e-01 3.753083646297454834e-01 -2.133818566799163818e-01 1.124672368168830872e-01 7.286257743835449219e-01 -2.772928774356842041e-01 3.160585165023803711e-01 2.674354016780853271e-01
-3.005486428737640381e-01 5.327442884445190430e-01 3.643828332424163818e-01 -3.298260271549224854e-01 4.926480948925018311e-01 -1.902540028095245361e-01 -1.893756836652755737e-01 -2.636893689632415771e-01
-2.586884498596191406e-01 -4.443548321723937988e-01 1.315383315086364746e-01 -3.121874630451202393e-01 4.368014335632324219e-01 -2.277163565158843994e-01 4.926381111145019531e-01 -3.681344985961914062e-01
3.079499304294586182e-02 2.568435072898864746e-01 -6.297304481267929077e-02 3.168211877346038818e-02 8.455206751823425293e-01 -1.451116949319839478e-01 -3.546874225139617920e-02 4.369133114814758301e-01
-6.050613522529602051e-02 2.156634777784347534e-01 -2.163296192884445190e-01 1.015506684780120850e-01 7.890700101852416992e-01 -1.987530589103698730e-01 3.281482756137847900e-01 3.505732417106628418e-01
-3.709776997566223145e-01 3.165108710527420044e-02 -4.817696213722229004e-01 2.218432128429412842e-01 4.914067387580871582e-01 -4.095649719238281250e-01 2.710217833518981934e-01 -3.120586276054382324e-01
-1.560062766075134277e-01 -2.403634190559387207e-01 -1.316059380769729614e-01 -7.840156555175781250e-02 8.804159760475158691e-01 -1.785169690847396851e-01 -3.947437554597854614e-02 2.930216789245605469e-01
-3.203443884849548340e-01 -5.211416259407997131e-02 -1.926610022783279419e-01 -2.132804691791534424e-01 4.766288101673126221e-01 9.595903009176254272e-02 -1.597743183374404907e-01 -7.417181134223937988e-01
-3.161769211292266846e-01 4.133465588092803955e-01 -1.268054824322462082e-02 -2.433819770812988281e-01 5.209142565727233887e-01 2.449793219566345215e-01 -1.624481827020645142e-01 -5.585921406745910645e-01
-1.493155770003795624e-02 2.160779088735580444e-01 -1.632697880268096924e-01 -2.216359674930572510e-01 8.690092563629150391e-01 -1.132300645112991333e-01 -1.025734692811965942e-01 3.143060505390167236e-01
-2.427557259798049927e-01 3.561394214630126953e-01 -5.691950395703315735e-02 -2.255763411521911621e-01 5.551516413688659668e-01 3.769621849060058594e-01 -1.412301510572433472e-01 -5.383959412574768066e-01
-4.566400051116943359e-01 -3.299027681350708008e-01 -1.051442474126815796e-01 -2.058328092098236084e-01 6.785919666290283203e-01 5.499469116330146790e-03 2.085020244121551514e-01 -3.538801968097686768e-01
-6.956242322921752930e-01 2.835974693298339844e-01 9.672707319259643555e-02 -1.386606097221374512e-01 4.247461557388305664e-01 1.252333670854568481e-01 -1.016208827495574951e-01 -4.479700326919555664e-01
-2.058093845844268799e-01 -1.230187863111495972e-01 5.243958234786987305e-01 3.301417529582977295e-01 5.304025411605834961e-01 1.146275252103805542e-01 3.532503545284271240e-01 3.731921613216400146e-01
-2.046097815036773682e-01 -3.153692483901977539e-01 -1.263492107391357422e-01 5.148523449897766113e-01 5.870845317840576172e-01 -4.513427913188934326e-01 -1.346784383058547974e-01 -1.054668501019477844e-01
-1.215648800134658813e-01 5.026696324348449707e-01 1.637213528156280518e-01 -3.861041367053985596e-01 5.525636076927185059e-01 6.239249929785728455e-02 1.715705543756484985e-01 -4.669135212898254395e-01
-2.836444675922393799e-01 -4.839313924312591553e-01 4.237398505210876465e-01 -3.341758996248245239e-02 4.771577417850494385e-01 3.917806744575500488e-01 1.532857269048690796e-01 -3.162529766559600830e-01
-1.275864690542221069e-01 2.754839360713958740e-01 2.657085061073303223e-01 5.697484612464904785e-01 5.188602209091186523e-01 -5.610992666333913803e-03 3.219681680202484131e-01 3.737712204456329346e-01
-3.265028074383735657e-02 -5.656878948211669922e-01 3.515054285526275635e-01 7.222707848995923996e-03 4.311593472957611084e-01 -7.307157665491104126e-02 2.890816330909729004e-01 -5.296384096145629883e-01
-4.298435747623443604e-01 -5.715011805295944214e-02 -6.543328613042831421e-02 -3.228447437286376953e-01 4.348664283752441406e-01 -2.134829312562942505e-01 3.049795925617218018e-01 -6.129940748214721680e-01
7.062135636806488037e-02 -1.674323678016662598e-01 6.028042435646057129e-01 2.015471458435058594e-02 3.729234337806701660e-01 -2.802644073963165283e-01 1.425677090883255005e-01 -6.043624877929687500e-01
-2.272436171770095825e-01 -5.119326710700988770e-01 4.649643898010253906e-01 2.902214825153350830e-01 6.003662347793579102e-01 1.012949869036674500e-01 8.855821937322616577e-02 8.556936681270599365e-02
-6.184388995170593262e-01 4.192610085010528564e-01 9.187591820955276489e-02 -7.210172712802886963e-02 4.321555495262145996e-01 1.038580015301704407e-01 -1.411302685737609863e-01 -4.589677155017852783e-01
-8.208321034908294678e-02 1.904060840606689453e-01 7.077451348304748535e-01 2.640934586524963379e-01 4.025519192218780518e-01 -3.226762712001800537e-01 2.619401216506958008e-01 2.271094322204589844e-01
-2.978875637054443359e-01 -1.217031031847000122e-01 -2.039615362882614136e-01 5.123807191848754883e-01 6.028338074684143066e-01 -4.688031077384948730e-01 -5.121164396405220032e-02 -8.068218827247619629e-02
-4.662735760211944580e-01 2.039657235145568848e-01 5.216699242591857910e-01 -2.667442858219146729e-01 5.322734713554382324e-01 2.255152314901351929e-01 9.582137316465377808e-02 2.331114411354064941e-01
-8.655196428298950195e-02 -3.211326599121093750e-01 7.878491282463073730e-02 -5.533627867698669434e-01 6.216548681259155273e-01 -6.452564895153045654e-02 4.254434704780578613e-01 -7.310568541288375854e-02
-3.477228283882141113e-01 3.169733881950378418e-01 -1.335990875959396362e-01 5.144002437591552734e-01 6.055336594581604004e-01 -2.898315787315368652e-01 5.290681496262550354e-03 2.132112532854080200e-01
4.693871140480041504e-01 1.506602466106414795e-01 -1.884989589452743530e-01 1.971725672483444214e-01 6.704807877540588379e-01 -3.563881814479827881e-01 1.891885846853256226e-01 -2.649887204170227051e-01
3.478970825672149658e-01 -4.909383133053779602e-02 1.134385317564010620e-01 -2.520011961460113525e-01 5.957237482070922852e-01 -5.097149610519409180e-01 4.212087392807006836e-01 -8.984252065420150757e-02
-1.625356730073690414e-03 2.038508057594299316e-01 -2.003429383039474487e-01 1.452286839485168457e-01 7.401928305625915527e-01 -1.961233466863632202e-01 4.534595608711242676e-01 3.244045078754425049e-01
-1.140563860535621643e-01 2.353969812393188477e-01 -3.054978139698505402e-02 3.319577276706695557e-01 7.393075823783874512e-01 -2.510815858840942383e-01 1.410181969404220581e-01 4.369742572307586670e-01
-3.744907677173614502e-01 5.778542533516883850e-02 -1.969685703516006470e-01 5.464103817939758301e-01 5.464522242546081543e-01 -4.528899192810058594e-01 1.039554029703140259e-01 -6.730942428112030029e-02
-6.987716257572174072e-02 -2.638804316520690918e-01 2.008827030658721924e-01 -3.162102699279785156e-01 5.418449044227600098e-01 -2.358566224575042725e-01 -3.322052359580993652e-01 -5.705760121345520020e-01
-2.445601373910903931e-01 -6.523136049509048462e-02 1.874494999647140503e-01 3.491194844245910645e-01 6.581296920776367188e-01 5.559404492378234863e-01 -1.902837604284286499e-01 2.238466404378414154e-02
3.314542025327682495e-02 5.986667871475219727e-01 4.397121071815490723e-01 3.119661808013916016e-01 4.710526168346405029e-01 1.380189955234527588e-01 -3.298165649175643921e-02 -3.283323645591735840e-01
5.083595216274261475e-02 -3.447329625487327576e-02 1.594479978084564209e-01 -5.209782123565673828e-01 6.859999895095825195e-01 -1.285199970006942749e-01 -2.077580094337463379e-01 -4.112281203269958496e-01
-2.049392908811569214e-01 -1.228869259357452393e-01 2.869020588696002960e-02 -5.513185262680053711e-01 5.015997290611267090e-01 -1.790841817855834961e-01 3.942585885524749756e-01 -4.461057484149932861e-01
-8.535459637641906738e-02 4.895523190498352051e-01 -2.619888484477996826e-01 -4.424340277910232544e-02 7.940732836723327637e-01 -1.360066086053848267e-01 -3.392707183957099915e-02 1.795999407768249512e-01
8.969050645828247070e-02 3.331516981124877930e-01 4.814135730266571045e-01 2.039357125759124756e-01 4.758384227752685547e-01 -3.208695054054260254e-01 -3.521150052547454834e-01 -3.927495479583740234e-01
-3.372750431299209595e-02 1.708899289369583130e-01 6.498341560363769531e-01 2.962075471878051758e-01 4.033427238464355469e-01 -2.453963458538055420e-01 3.661492466926574707e-01 3.204149007797241211e-01
-2.458098381757736206e-01 -2.514080405235290527e-01 -1.602174788713455200e-01 5.158784985542297363e-01 6.222271323204040527e-01 -4.432126283645629883e-01 -2.239918708801269531e-02 -2.157449536025524139e-02
-4.741371273994445801e-01 3.708787634968757629e-02 6.456383466720581055e-01 1.047114357352256775e-01 4.894932508468627930e-01 2.439717948436737061e-01 -1.128408908843994141e-01 1.847862452268600464e-01
-1.618437767028808594e-01 2.286813557147979736e-01 5.123593807220458984e-01 -2.227530628442764282e-01 4.192399680614471436e-01 -2.755144536495208740e-01 -9.277641773223876953e-02 -5.908490419387817383e-01
2.389587312936782837e-01 3.924933671951293945e-01 5.677471682429313660e-02 -1.493983343243598938e-02 5.447795987129211426e-01 5.102105736732482910e-01 1.696601063013076782e-01 -4.466730356216430664e-01
1.267983317375183105e-01 -2.713220715522766113e-01 1.244031786918640137e-01 -1.337659955024719238e-01 7.067520022392272949e-01 4.820198193192481995e-02 -3.888435363769531250e-01 -4.731975793838500977e-01
-2.746793925762176514e-01 -1.044903323054313660e-01 4.287805780768394470e-02 -3.542532622814178467e-01 5.120457410812377930e-01 -1.500089317560195923e-01 -1.656280159950256348e-01 -6.886021494865417480e-01
-6.950452923774719238e-01 2.681541144847869873e-01 2.689872086048126221e-01 -2.469022125005722046e-01 5.275747179985046387e-01 9.110891073942184448e-02 -4.116016998887062073e-02 -1.528415381908416748e-01
6.330425292253494263e-02 -2.479849159717559814e-01 4.767057895660400391e-01 1.809239387512207031e-01 4.522532224655151367e-01 -4.309312626719474792e-02 -2.449334412813186646e-01 -6.388519406318664551e-01
-4.393792897462844849e-02 -4.832196533679962158e-01 4.876573383808135986e-01 6.082122772932052612e-02 6.004221439361572266e-01 3.484949469566345215e-01 -8.523344062268733978e-03 -2.025615125894546509e-01
1.788465119898319244e-02 -4.246094524860382080e-01 -5.644445866346359253e-02 -2.335036098957061768e-01 7.624340653419494629e-01 3.831757009029388428e-01 1.831391900777816772e-01 2.771102590486407280e-03
-3.894772827625274658e-01 5.516009926795959473e-01 2.808855772018432617e-01 -2.411536723375320435e-01 4.216541349887847900e-01 -7.340978831052780151e-02 -2.257587760686874390e-01 -4.157449305057525635e-01
-3.245207965373992920e-01 1.741362214088439941e-01 4.948614835739135742e-01 6.178182363510131836e-01 3.303819000720977783e-01 1.539200693368911743e-01 3.178754150867462158e-01 6.234711781144142151e-02
2.217274606227874756e-01 3.331117331981658936e-01 4.204694330692291260e-01 1.487732976675033569e-01 5.387920737266540527e-01 1.295408457517623901e-01 -1.440452411770820618e-02 -5.776333212852478027e-01
-2.638164162635803223e-01 1.697490662336349487e-01 -1.335599180310964584e-02 4.782266318798065186e-01 5.949282646179199219e-01 5.617492198944091797e-01 -3.495559841394424438e-02 4.453460499644279480e-02
-2.166476845741271973e-01 -1.222854554653167725e-01 -1.666756421327590942e-01 5.554825067520141602e-01 6.077600717544555664e-01 -4.793493747711181641e-01 -3.523499518632888794e-02 -3.713380917906761169e-02
-7.761363522149622440e-04 2.742658853530883789e-01 6.793195605278015137e-01 -1.774870008230209351e-01 3.142985403537750244e-01 1.835278421640396118e-02 2.799822092056274414e-01 -5.042722821235656738e-01
-3.308851420879364014e-01 1.741994321346282959e-01 5.822056531906127930e-01 2.244387269020080566e-01 2.647522687911987305e-01 -3.356140553951263428e-01 -2.221633046865463257e-01 -4.886165857315063477e-01
-5.071662664413452148e-01 -1.115862429141998291e-01 -1.046250090003013611e-01 -3.030984401702880859e-01 7.352311611175537109e-01 5.015359073877334595e-02 -2.827655076980590820e-01 -6.692810356616973877e-02
-2.400846779346466064e-01 -3.672975897789001465e-01 -2.682715356349945068e-01 4.190961420536041260e-01 5.342007279396057129e-01 -4.731106460094451904e-01 5.219708662480115891e-03 -2.249649912118911743e-01
-3.243395984172821045e-01 -3.789289593696594238e-01 3.708710670471191406e-01 2.541904747486114502e-01 5.604345798492431641e-01 -2.184644937515258789e-01 2.605269849300384521e-01 3.455004990100860596e-01
-2.265503555536270142e-01 4.590126872062683105e-01 -2.170732468366622925e-01 5.181867480278015137e-01 5.776535868644714355e-01 -2.586355507373809814e-01 1.275802701711654663e-01 7.410250604152679443e-02
-1.505112797021865845e-01 -2.320863902568817139e-01 -1.405588164925575256e-02 -5.553218722343444824e-01 5.425064563751220703e-01 -1.792564839124679565e-01 4.830846190452575684e-01 -2.347028106451034546e-01
3.523966297507286072e-02 5.165507197380065918e-01 1.563176214694976807e-01 5.893376842141151428e-02 3.776691257953643799e-01 6.705568730831146240e-02 7.312035560607910156e-01 -1.491171717643737793e-01
1.571101844310760498e-01 -2.426878511905670166e-01 5.294681191444396973e-01 2.290637493133544922e-01 5.841408967971801758e-01 1.935013979673385620e-01 -3.429946303367614746e-01 -2.954719960689544678e-01
-2.308182567358016968e-01 2.322331964969635010e-01 6.342058777809143066e-01 5.222839117050170898e-01 2.634809315204620361e-01 -1.494033187627792358e-01 -9.745612740516662598e-02 -3.413972258567810059e-01
-7.544105052947998047e-01 2.196317315101623535e-01 2.897032201290130615e-01 -1.096104644238948822e-02 2.866677343845367432e-01 -1.319640432484447956e-03 3.805163502693176270e-01 -2.675926089286804199e-01
1.114745289087295532e-01 3.593735396862030029e-01 9.694241918623447418e-03 -4.112040102481842041e-01 6.250698566436767578e-01 9.817615896463394165e-02 -1.600725501775741577e-01 -5.130956172943115234e-01
-3.887186944484710693e-02 3.324285745620727539e-01 2.092126756906509399e-01 -5.148802325129508972e-02 5.179218053817749023e-01 -5.218654498457908630e-02 -2.981787025928497314e-01 -6.940332651138305664e-01
5.803053379058837891e-01 9.636915475130081177e-02 7.043085992336273193e-02 7.456053793430328369e-02 7.615364193916320801e-01 -2.464025318622589111e-01 -5.082296207547187805e-02 -1.428299117833375931e-02
-3.467439711093902588e-01 1.325110346078872681e-01 5.433842539787292480e-01 2.048609964549541473e-02 5.849849581718444824e-01 4.498870074748992920e-01 -9.560268372297286987e-02 1.130397096276283264e-01
-7.309427261352539062e-01 1.030155792832374573e-01 4.134625196456909180e-01 -8.169254660606384277e-02 4.888586997985839844e-01 1.266662627458572388e-01 5.139403790235519409e-02 1.407740861177444458e-01
-1.608719527721405029e-01 -3.180280029773712158e-01 9.276581555604934692e-02 -3.745596706867218018e-01 5.876817703247070312e-01 2.650740146636962891e-01 -1.770014911890029907e-01 -5.264165997505187988e-01
-3.022279739379882812e-01 1.176391094923019409e-01 3.363851904869079590e-01 2.938863933086395264e-01 5.740177035331726074e-01 5.714375972747802734e-01 -1.765762716531753540e-01 8.988042920827865601e-02
1.272628754377365112e-01 7.320937514305114746e-01 1.066475957632064819e-01 1.137902066111564636e-01 4.700553119182586670e-01 2.576339244842529297e-01 3.186079263687133789e-01 -1.862333118915557861e-01
-3.075796663761138916e-01 2.824451774358749390e-02 -2.223554439842700958e-02 -3.305172324180603027e-01 4.297048449516296387e-01 -1.187380552291870117e-01 3.988435268402099609e-01 -6.610898971557617188e-01
-2.490150779485702515e-01 -1.014430448412895203e-02 1.169315129518508911e-01 1.727970093488693237e-01 3.861446976661682129e-01 5.557008385658264160e-01 1.074298750609159470e-02 -6.605529785156250000e-01
-5.072855353355407715e-01 2.338411957025527954e-01 5.162439346313476562e-01 3.206367492675781250e-01 4.130973517894744873e-01 2.172559052705764771e-01 2.197649031877517700e-01 2.291682213544845581e-01
-3.729749321937561035e-01 -4.176709651947021484e-01 3.539807796478271484e-01 3.209844529628753662e-01 5.621637105941772461e-01 4.191562905907630920e-02 2.583061158657073975e-01 2.712936699390411377e-01
-5.732178688049316406e-01 3.331692889332771301e-02 -2.358530461788177490e-01 4.443706274032592773e-01 6.043378114700317383e-01 -1.772232949733734131e-01 -1.303917169570922852e-01 -5.987453460693359375e-02
-2.445677965879440308e-01 4.548583030700683594e-01 -1.938118040561676025e-01 5.192446112632751465e-01 6.110854148864746094e-01 -2.117559909820556641e-01 3.431057929992675781e-02 8.166659623384475708e-02
-4.078084528446197510e-01 -1.953724920749664307e-01 -2.485263794660568237e-01 4.920248687267303467e-01 4.943532645702362061e-01 -3.430783450603485107e-01 -3.076495975255966187e-02 -3.586554825305938721e-01
-3.189525902271270752e-01 -2.796218693256378174e-01 -1.282972395420074463e-01 5.480388402938842773e-01 5.494910478591918945e-01 -4.446015357971191406e-01 -1.937654055655002594e-02 -5.733706057071685791e-02
-4.669657349586486816e-01 2.184472382068634033e-01 -2.114097326993942261e-01 5.294258594512939453e-01 5.402005314826965332e-01 -2.829359173774719238e-01 -1.277991086244583130e-01 -1.450383961200714111e-01
-6.872468590736389160e-01 3.210041522979736328e-01 -2.004819177091121674e-02 -2.639077901840209961e-01 4.330341517925262451e-01 -8.361721038818359375e-02 3.270550966262817383e-01 -2.304850369691848755e-01
-6.233239173889160156e-01 1.157578155398368835e-01 1.307684779167175293e-01 -1.390881389379501343e-01 6.798524260520935059e-01 4.915382713079452515e-02 -2.383860051631927490e-01 2.004447281360626221e-01
-4.025084674358367920e-01 -2.712679505348205566e-01 -2.009806632995605469e-01 5.790041685104370117e-01 4.591740965843200684e-01 -2.835654616355895996e-01 3.829805180430412292e-02 -3.099108934402465820e-01
-4.093006253242492676e-02 -2.120914161205291748e-01 7.550198435783386230e-01 2.790915071964263916e-01 5.230410695075988770e-01 1.517071127891540527e-01 5.547480657696723938e-02 -7.570016384124755859e-02
5.637658014893531799e-02 2.212159149348735809e-02 4.700548574328422546e-02 1.783510148525238037e-01 5.128535628318786621e-01 6.517035365104675293e-01 1.324424296617507935e-01 -5.069876909255981445e-01
-9.568940848112106323e-02 4.750078320503234863e-01 4.065428376197814941e-01 -4.144316315650939941e-01 4.253427684307098389e-01 -2.181662917137145996e-01 1.840786784887313843e-01 -4.071642160415649414e-01
-2.333665192127227783e-01 2.116979062557220459e-01 5.963975191116333008e-01 1.657310873270034790e-01 5.128699541091918945e-01 -3.421049416065216064e-01 -8.711640723049640656e-03 -3.707021474838256836e-01
1.792833954095840454e-01 2.134489417076110840e-01 2.870383858680725098e-01 -4.906779527664184570e-02 4.059306383132934570e-01 3.560209572315216064e-01 4.191801249980926514e-01 -6.084863543510437012e-01
3.419805765151977539e-01 6.603019684553146362e-02 5.273448824882507324e-01 -3.279150128364562988e-01 6.449344158172607422e-01 7.700793445110321045e-02 -2.422108873724937439e-02 -2.657279968261718750e-01
-9.344401210546493530e-02 1.278271377086639404e-01 3.110908865928649902e-01 -7.689173519611358643e-02 3.040286600589752197e-01 2.224606722593307495e-01 5.110495686531066895e-01 -6.849416494369506836e-01
-4.952219873666763306e-02 1.174880377948284149e-02 -2.026719273999333382e-03 2.504096925258636475e-01 4.789096415042877197e-01 6.290937662124633789e-01 1.314740255475044250e-02 -5.562502741813659668e-01
-2.164319157600402832e-01 -6.451142430305480957e-01 2.022399008274078369e-01 -6.170773506164550781e-02 6.688597798347473145e-01 2.061417400836944580e-01 1.025992073118686676e-02 -4.798887670040130615e-02
-7.421671152114868164e-01 3.332401067018508911e-02 2.255473434925079346e-01 -7.664220780134201050e-02 3.424961864948272705e-01 1.488325893878936768e-01 6.239280849695205688e-02 -4.979802966117858887e-01
-7.046358585357666016e-01 8.837741613388061523e-02 2.335465699434280396e-01 -8.601637929677963257e-02 4.212397336959838867e-01 2.800980210304260254e-01 1.408235132694244385e-01 -3.974993824958801270e-01
5.760189518332481384e-02 6.027549132704734802e-02 7.143661379814147949e-01 3.052556216716766357e-01 4.826394617557525635e-01 -5.556968599557876587e-02 3.689613342285156250e-01 1.318617314100265503e-01
-2.576639056205749512e-01 -7.011584937572479248e-02 7.597337942570447922e-03 1.790102124214172363e-01 8.222156763076782227e-01 -2.054173946380615234e-01 -7.959841191768646240e-02 4.147529900074005127e-01
-2.503195405006408691e-01 4.452024102210998535e-01 1.432072818279266357e-01 1.069154962897300720e-01 2.766283750534057617e-01 1.933319419622421265e-01 4.729240760207176208e-02 -7.688032388687133789e-01
-8.365324139595031738e-02 3.571604192256927490e-01 1.782969534397125244e-01 1.550865322351455688e-01 2.933773994445800781e-01 -6.600710004568099976e-02 8.355672359466552734e-01 -1.449035704135894775e-01
1.655671298503875732e-01 -3.334656655788421631e-01 4.705705046653747559e-01 3.678781911730766296e-02 4.713041782379150391e-01 -3.601498901844024658e-01 4.465297609567642212e-02 -5.336371064186096191e-01
-4.807677567005157471e-01 3.327096104621887207e-01 2.162251174449920654e-01 -1.700237393379211426e-01 4.369768202304840088e-01 1.202554777264595032e-01 8.141291141510009766e-02 -6.086601614952087402e-01
-6.241374611854553223e-01 9.827870875597000122e-02 -2.887377142906188965e-01 4.107245504856109619e-01 5.716447830200195312e-01 -1.433425843715667725e-01 3.742606192827224731e-02 -2.026183530688285828e-03
-6.217278242111206055e-01 1.090986505150794983e-01 5.677298307418823242e-01 5.774970352649688721e-02 4.048083126544952393e-01 3.127080798149108887e-01 2.397043630480766296e-02 -1.169153824448585510e-01
-7.049362063407897949e-01 -6.176934018731117249e-02 -3.076442480087280273e-01 2.325561791658401489e-01 5.740649700164794922e-01 -6.495953351259231567e-02 1.051932647824287415e-01 -7.540695369243621826e-02
8.716440200805664062e-02 -2.542929053306579590e-01 5.970562696456909180e-01 1.450223773717880249e-01 5.460904240608215332e-01 1.851372569799423218e-01 -1.297792792320251465e-01 -4.482148289680480957e-01
-1.717250980436801910e-02 7.125357389450073242e-01 -4.997664317488670349e-02 -1.477351337671279907e-01 4.649179577827453613e-01 -1.366475131362676620e-02 4.178223013877868652e-01 -2.770626842975616455e-01
-4.882968962192535400e-01 3.899379670619964600e-01 1.020787954330444336e-01 -1.790652424097061157e-01 3.537779748439788818e-01 1.044297963380813599e-01 6.086135506629943848e-01 -2.460797131061553955e-01
3.217169940471649170e-01 -3.059152364730834961e-01 1.336950808763504028e-01 -2.363121211528778076e-01 6.342267990112304688e-01 -5.276333689689636230e-01 -1.203863397240638733e-01 -1.845609396696090698e-01
3.169896900653839111e-01 3.293420970439910889e-01 -1.842358112335205078e-01 4.008167386054992676e-01 5.262805223464965820e-01 -1.923796683549880981e-01 2.693945169448852539e-01 -4.581483900547027588e-01
1.231030970811843872e-01 1.567235030233860016e-02 6.167466044425964355e-01 2.707996666431427002e-01 4.293789565563201904e-01 -2.924131453037261963e-01 -1.666536480188369751e-01 -4.829553365707397461e-01
-2.401855029165744781e-02 6.200334429740905762e-01 5.435635522007942200e-02 3.129518404603004456e-02 5.317810177803039551e-01 1.006927713751792908e-01 2.298306077718734741e-01 -5.150682926177978516e-01
-5.269962549209594727e-01 3.235349059104919434e-01 4.061147943139076233e-02 -2.361523061990737915e-01 5.300454497337341309e-01 3.202129900455474854e-01 -4.668119549751281738e-02 -4.177549183368682861e-01
3.745141923427581787e-01 -1.690998859703540802e-02 3.106625676155090332e-01 -3.939538300037384033e-01 7.176089882850646973e-01 2.323757112026214600e-01 6.306260824203491211e-02 -1.865591555833816528e-01
1.413443982601165771e-01 -4.918715730309486389e-02 3.464871644973754883e-01 -4.838456809520721436e-01 5.989622473716735840e-01 -3.368488848209381104e-01 3.780976235866546631e-01 -9.089313447475433350e-02
-2.940686792135238647e-02 -7.726100087165832520e-02 6.319059729576110840e-01 4.093056321144104004e-01 5.390254259109497070e-01 1.568735688924789429e-01 2.090243995189666748e-01 2.597705423831939697e-01
3.118343465030193329e-02 -3.509194776415824890e-02 7.075929641723632812e-01 3.222613632678985596e-01 5.213176608085632324e-01 8.067395538091659546e-02 2.474084049463272095e-01 2.318716198205947876e-01
-8.654069900512695312e-02 1.702041476964950562e-01 2.477967590093612671e-01 1.718994528055191040e-01 3.924482762813568115e-01 5.447574853897094727e-01 4.798195138573646545e-02 -6.476958394050598145e-01
2.497534751892089844e-01 2.234656661748886108e-01 4.042293727397918701e-01 5.112119317054748535e-01 5.806068778038024902e-01 -2.122132629156112671e-01 -2.752341628074645996e-01 -7.109603285789489746e-02
-1.544644385576248169e-01 1.043237373232841492e-01 6.585118174552917480e-01 3.460963368415832520e-01 4.450348913669586182e-01 -1.770459562540054321e-01 3.755127787590026855e-01 2.035326957702636719e-01
-3.585353791713714600e-01 4.624972045421600342e-01 3.017660081386566162e-01 -3.467681109905242920e-01 5.186777710914611816e-01 9.109657257795333862e-02 -1.610787212848663330e-01 -3.781092166900634766e-01
2.941038310527801514e-01 2.203249484300613403e-01 5.690454244613647461e-01 -1.690127104520797729e-01 6.370394825935363770e-01 -3.604141250252723694e-02 -3.175404667854309082e-01 -6.805630028247833252e-02
-3.843626976013183594e-01 3.687064349651336670e-01 1.434191912412643433e-01 1.483707427978515625e-01 3.041002452373504639e-01 -7.321712095290422440e-03 7.508338689804077148e-01 -1.321206241846084595e-01
-2.031543850898742676e-01 -3.419130444526672363e-01 4.804005324840545654e-01 5.516687631607055664e-01 5.199055075645446777e-01 -7.604622840881347656e-02 1.381400972604751587e-01 -1.073931157588958740e-01
-2.662071259692311287e-03 -5.193188786506652832e-01 2.146691530942916870e-01 1.150157898664474487e-01 7.092949151992797852e-01 3.133419156074523926e-01 -1.781450808048248291e-01 -1.948624104261398315e-01
-2.082253098487854004e-01 -1.301908940076828003e-01 3.666271567344665527e-01 2.146942317485809326e-01 4.071199297904968262e-01 9.979385882616043091e-02 7.596062421798706055e-01 8.047705143690109253e-02
-8.185700327157974243e-02 2.259357273578643799e-01 -4.990804567933082581e-02 -4.336050748825073242e-01 6.368640661239624023e-01 2.455541789531707764e-01 -1.402032375335693359e-01 -5.159445405006408691e-01
-8.408923447132110596e-02 5.014944672584533691e-01 4.791716039180755615e-01 -2.876604795455932617e-01 4.628911614418029785e-01 -2.122115194797515869e-01 -1.455772519111633301e-01 -3.854654729366302490e-01
-3.070868253707885742e-01 1.968025714159011841e-01 -3.435444831848144531e-01 4.359452128410339355e-01 5.585774183273315430e-01 -3.816506862640380859e-01 -1.119449883699417114e-01 -2.978217303752899170e-01
-1.902987062931060791e-01 6.300553679466247559e-01 -3.430746123194694519e-02 -3.427310585975646973e-01 5.604510903358459473e-01 2.517499923706054688e-01 1.455389410257339478e-01 -2.225084453821182251e-01
-4.228688478469848633e-01 1.234338805079460144e-01 2.105283550918102264e-02 -1.669468283653259277e-01 4.871701300144195557e-01 4.819210171699523926e-01 4.576610028743743896e-01 -3.139991760253906250e-01
-6.097518205642700195e-01 8.823618292808532715e-02 3.770455718040466309e-01 -2.074121832847595215e-01 3.587112426757812500e-01 2.030493319034576416e-01 1.832464933395385742e-01 -4.814063012599945068e-01
-1.452021002769470215e-01 -4.027546942234039307e-01 6.612326949834823608e-02 -1.460457593202590942e-01 7.374275922775268555e-01 1.044567395001649857e-02 3.868195712566375732e-01 3.121942281723022461e-01
-5.051411986351013184e-01 1.330683082342147827e-01 6.027158498764038086e-01 8.285413496196269989e-03 5.004272460937500000e-01 2.995893359184265137e-01 -1.419373154640197754e-01 5.884594842791557312e-02
-6.091717481613159180e-01 2.345625013113021851e-01 2.404975295066833496e-01 -1.871151924133300781e-01 4.480177462100982666e-01 2.921139299869537354e-01 3.385256528854370117e-01 -2.835292518138885498e-01
-1.522039622068405151e-01 8.136454969644546509e-02 3.008658532053232193e-03 -1.687223464250564575e-01 4.759980142116546631e-01 3.030284345149993896e-01 2.362718284130096436e-01 -7.533345818519592285e-01
-3.054677546024322510e-01 3.217533528804779053e-01 -2.698515355587005615e-01 5.969545841217041016e-01 5.522292256355285645e-01 -2.234582155942916870e-01 -2.374623157083988190e-02 -1.361434459686279297e-01
-1.213495060801506042e-01 3.684241473674774170e-01 -1.046420410275459290e-01 5.206415653228759766e-01 6.021183133125305176e-01 -2.535513639450073242e-01 2.773402333259582520e-01 2.525231242179870605e-01
-6.113615036010742188e-01 -4.050798416137695312e-01 1.620535552501678467e-02 -2.059143036603927612e-01 6.278359889984130859e-01 8.973394334316253662e-02 3.900747280567884445e-03 -1.312962472438812256e-01
2.025746852159500122e-01 8.173818141222000122e-02 6.948012113571166992e-01 2.627828717231750488e-01 4.254454076290130615e-01 -2.388895452022552490e-01 -4.108727350831031799e-02 -4.008972644805908203e-01
-2.069684863090515137e-01 1.578508168458938599e-01 1.483112871646881104e-01 5.808888077735900879e-01 6.267734766006469727e-01 2.707261741161346436e-01 -3.192064166069030762e-01 6.920079886913299561e-02
4.187014400959014893e-01 -1.626321226358413696e-01 5.863484144210815430e-01 6.588230282068252563e-02 6.281266808509826660e-01 -1.239075288176536560e-01 1.758206784725189209e-01 9.636369347572326660e-02
-4.623164236545562744e-01 9.601340442895889282e-02 -2.890773713588714600e-01 3.812110722064971924e-01 5.958516597747802734e-01 -2.706887423992156982e-01 -2.962943315505981445e-01 -1.790400892496109009e-01
-2.016665786504745483e-01 2.838108539581298828e-01 1.712774634361267090e-01 2.112689912319183350e-01 3.866201937198638916e-01 1.384484022855758667e-01 -2.738011479377746582e-01 -7.491336464881896973e-01
-5.841514468193054199e-01 6.208830699324607849e-02 -6.276645511388778687e-02 -2.305894643068313599e-01 4.742632508277893066e-01 7.684843987226486206e-02 -1.480933129787445068e-01 -5.873994231224060059e-01
-1.533297002315521240e-01 2.310473918914794922e-01 5.315296649932861328e-01 2.347881942987442017e-01 3.834458291530609131e-01 -3.046878278255462646e-01 -3.283697068691253662e-01 -4.876125752925872803e-01
-6.032677292823791504e-01 2.045970410108566284e-01 -3.234632313251495361e-02 1.046896800398826599e-01 3.500939011573791504e-01 1.211426556110382080e-01 6.631420850753784180e-01 -7.213409990072250366e-02
1.000615805387496948e-01 -2.251917272806167603e-01 5.550259351730346680e-01 3.389647305011749268e-01 5.950057506561279297e-01 1.460382193326950073e-01 2.184875011444091797e-01 3.053356111049652100e-01
-4.001266360282897949e-01 5.198336020112037659e-02 9.079340845346450806e-02 -2.907386124134063721e-01 4.183920323848724365e-01 9.156896173954010010e-02 3.656412661075592041e-01 -6.536770462989807129e-01
-3.848698437213897705e-01 -2.846135497093200684e-01 -1.110174506902694702e-01 -2.890380918979644775e-01 4.621856808662414551e-01 1.800388842821121216e-02 2.330441474914550781e-01 -6.377720832824707031e-01
1.268287301063537598e-01 -4.744745790958404541e-01 4.714922904968261719e-01 2.182462215423583984e-01 5.180910229682922363e-01 1.203928440809249878e-01 -7.595562934875488281e-02 -4.474036693572998047e-01
-1.457918584346771240e-01 2.836660146713256836e-01 -3.828570544719696045e-01 4.889827966690063477e-01 6.091120243072509766e-01 -1.968922764062881470e-01 -1.674536466598510742e-01 -2.734408676624298096e-01
3.654189705848693848e-01 -1.716367006301879883e-01 4.634712338447570801e-01 5.577120184898376465e-02 5.667248368263244629e-01 -2.544512040913105011e-02 6.235130131244659424e-02 -5.416470170021057129e-01
-4.896358251571655273e-01 -2.806209027767181396e-01 3.791243210434913635e-02 -1.166604161262512207e-01 5.622395873069763184e-01 3.683442473411560059e-01 4.295583069324493408e-01 -1.736390292644500732e-01
-8.177347481250762939e-03 -3.962291181087493896e-01 -9.627660363912582397e-02 -1.730852574110031128e-01 6.708970069885253906e-01 -2.145837843418121338e-01 5.468438863754272461e-01 9.230797737836837769e-02
3.358957469463348389e-01 -2.850301265716552734e-01 1.606582701206207275e-01 -3.155060708522796631e-01 6.243442893028259277e-01 -3.615733683109283447e-01 3.348070383071899414e-01 -2.189520299434661865e-01
-2.962318360805511475e-01 7.701162248849868774e-02 1.876561939716339111e-01 2.075756490230560303e-01 3.538155555725097656e-01 5.505023598670959473e-01 1.462104171514511108e-01 -6.151403188705444336e-01
-3.543474376201629639e-01 -1.575035229325294495e-02 -3.678108751773834229e-02 7.017180919647216797e-01 5.614044070243835449e-01 -1.193563565611839294e-01 -2.074850052595138550e-01 -8.920738101005554199e-02
-5.925655364990234375e-01 5.219740867614746094e-01 2.732318826019763947e-03 -1.292148530483245850e-01 4.394170343875885010e-01 2.618112787604331970e-02 2.978889942169189453e-01 -2.778389751911163330e-01
-5.562321543693542480e-01 -1.225451976060867310e-01 -5.972329154610633850e-02 -7.622124161571264267e-03 7.468587160110473633e-01 -6.571006774902343750e-02 -3.069338500499725342e-01 1.250574290752410889e-01
-4.285942614078521729e-01 1.001399159431457520e-01 6.239245533943176270e-01 -2.615076899528503418e-01 3.780837059020996094e-01 -2.649449706077575684e-01 8.968008309602737427e-02 -3.569669723510742188e-01
2.148370295763015747e-01 -7.408108562231063843e-02 5.396212935447692871e-01 2.962755560874938965e-01 4.809174835681915283e-01 -1.292164325714111328e-01 -1.632450222969055176e-01 -5.429173707962036133e-01
-6.341677904129028320e-01 3.190560340881347656e-01 1.253089457750320435e-01 -2.488507777452468872e-01 4.621794223785400391e-01 1.003440842032432556e-01 -1.863571107387542725e-01 -3.999971449375152588e-01
-8.352474868297576904e-02 2.201201021671295166e-01 4.270803034305572510e-01 7.479585409164428711e-01 3.783239722251892090e-01 1.753075867891311646e-01 -7.871687412261962891e-02 -1.505751907825469971e-01
-1.588075906038284302e-01 -2.694244682788848877e-01 7.377951741218566895e-01 2.956051826477050781e-01 4.873805940151214600e-01 -2.846558578312397003e-03 1.123134493827819824e-01 -1.424925923347473145e-01
-5.260963439941406250e-01 1.893177069723606110e-02 -2.709338068962097168e-01 -5.403647571802139282e-02 7.539185881614685059e-01 -1.680053174495697021e-01 -2.123754620552062988e-01 6.940335780382156372e-02
8.804131299257278442e-02 8.346219360828399658e-02 6.730280518531799316e-01 7.311346381902694702e-02 4.826919138431549072e-01 -1.040352806448936462e-01 -7.995667867362499237e-03 -5.320634841918945312e-01
7.086132466793060303e-02 4.528979063034057617e-01 2.062369138002395630e-01 4.361366853117942810e-03 5.401358008384704590e-01 3.023764491081237793e-01 4.657569155097007751e-02 -6.016327142715454102e-01
-4.715014994144439697e-01 1.513985693454742432e-01 5.276924744248390198e-02 -2.898506522178649902e-01 3.508231043815612793e-01 9.692103601992130280e-03 4.835590720176696777e-01 -5.576439499855041504e-01
1.290575861930847168e-01 -9.587553888559341431e-02 1.259228736162185669e-01 1.799074262380599976e-01 7.733953595161437988e-01 4.008144438266754150e-01 -4.059658646583557129e-01 -4.824733361601829529e-02
-6.191033720970153809e-01 2.141099572181701660e-01 1.748147159814834595e-01 -2.549120485782623291e-01 4.633200764656066895e-01 1.332222074270248413e-01 -1.115560345351696014e-02 -4.927367866039276123e-01
2.634404599666595459e-02 5.286089181900024414e-01 4.593434184789657593e-02 -3.215589225292205811e-01 5.429340004920959473e-01 2.723507285118103027e-01 3.891190290451049805e-01 -3.065986335277557373e-01
-1.514280587434768677e-01 9.913200885057449341e-02 3.657482191920280457e-02 -1.304637044668197632e-01 4.935640096664428711e-01 7.356251031160354614e-02 -3.856179118156433105e-01 -7.424055337905883789e-01
-7.221865653991699219e-01 3.375698998570442200e-02 1.907226443290710449e-01 -6.985910981893539429e-02 5.926656723022460938e-01 -1.203060597181320190e-01 -2.195640206336975098e-01 1.487180888652801514e-01
9.618953615427017212e-02 -3.035385310649871826e-01 6.754511594772338867e-01 2.986396253108978271e-01 5.832198262214660645e-01 4.125359654426574707e-02 -2.072764001786708832e-02 1.044756099581718445e-01
2.640177309513092041e-01 -2.689369581639766693e-02 5.859749019145965576e-02 2.030364423990249634e-01 7.565723061561584473e-01 1.446759104728698730e-01 -5.343434214591979980e-01 -7.783500850200653076e-02
-2.690431475639343262e-01 1.363064646720886230e-01 1.317892819643020630e-01 2.200475335121154785e-01 2.995904088020324707e-01 2.380584925413131714e-02 8.302179574966430664e-01 -2.523170113563537598e-01
-3.317144215106964111e-01 -2.550936341285705566e-01 1.744456440210342407e-01 3.158456683158874512e-01 3.971584439277648926e-01 3.662579692900180817e-03 7.326880693435668945e-01 1.108582131564617157e-02
-1.490860581398010254e-01 1.965579986572265625e-01 -2.016742527484893799e-01 6.122730970382690430e-01 5.620999932289123535e-01 -2.785108387470245361e-01 3.434767425060272217e-01 1.099384427070617676e-01
-1.826497614383697510e-01 1.370112001895904541e-01 1.526422500610351562e-01 -9.612873941659927368e-02 4.398496747016906738e-01 2.221291884779930115e-02 -3.545395731925964355e-01 -7.717947363853454590e-01
-4.721105396747589111e-01 -5.035682395100593567e-02 -8.671360462903976440e-02 2.524311542510986328e-01 6.601796746253967285e-01 -3.816306293010711670e-01 -3.321319818496704102e-01 1.074441224336624146e-01
-2.455208152532577515e-01 -1.899892836809158325e-01 9.419951587915420532e-02 3.164156079292297363e-01 7.282653450965881348e-01 -3.013408780097961426e-01 -3.320664763450622559e-01 2.513690292835235596e-01
2.325790524482727051e-01 -3.328974843025207520e-01 7.097672671079635620e-02 2.238600105047225952e-01 7.616078257560729980e-01 1.570404022932052612e-01 3.845480084419250488e-01 1.653779149055480957e-01
-2.761602699756622314e-01 -5.753577947616577148e-01 8.339034020900726318e-02 -2.117606848478317261e-01 5.621697902679443359e-01 1.203926205635070801e-01 1.053552553057670593e-01 -4.464003741741180420e-01
-1.355521678924560547e-01 2.639432847499847412e-01 1.465097218751907349e-01 1.673691868782043457e-01 3.595001697540283203e-01 8.551619201898574829e-02 8.495688438415527344e-01 -6.450773775577545166e-02
-3.625139892101287842e-01 -1.374937742948532104e-01 -3.487422466278076172e-01 3.452453911304473877e-01 4.885700643062591553e-01 -4.721421599388122559e-01 2.879561483860015869e-02 -3.826428651809692383e-01
-2.628602087497711182e-01 -1.975066959857940674e-01 1.837172657251358032e-01 3.003774881362915039e-01 3.857473731040954590e-01 -1.603880710899829865e-02 7.860199809074401855e-01 3.211935609579086304e-02
-1.989769637584686279e-01 -2.380342036485671997e-01 1.578183844685554504e-02 -2.456252723932266235e-01 5.051801204681396484e-01 -5.336413905024528503e-02 -1.894282400608062744e-01 -7.410999536514282227e-01
-6.249723434448242188e-01 2.974283322691917419e-02 3.936413228511810303e-01 -2.563917636871337891e-01 5.842807888984680176e-01 1.324350833892822266e-01 -3.471886366605758667e-02 1.664526015520095825e-01
-1.682733148336410522e-01 -4.412596523761749268e-01 8.145476132631301880e-02 -8.340977877378463745e-02 6.421376466751098633e-01 5.430890321731567383e-01 1.406737565994262695e-01 -1.905423402786254883e-01
-1.942705512046813965e-01 3.351833522319793701e-01 -6.445525679737329483e-03 -2.143995612859725952e-01 8.010791540145874023e-01 -6.334413588047027588e-02 -1.140988394618034363e-01 3.809772431850433350e-01
2.605381011962890625e-01 -7.286944240331649780e-02 -1.261686384677886963e-01 4.343855679035186768e-01 4.754281640052795410e-01 -2.854030728340148926e-01 5.469211339950561523e-01 -3.399870395660400391e-01
-3.752919435501098633e-01 4.320358484983444214e-02 1.617306917905807495e-01 3.173834830522537231e-02 3.229844272136688232e-01 4.365309774875640869e-01 4.513994455337524414e-01 -5.757480859756469727e-01
2.178474701941013336e-02 1.583994477987289429e-01 6.986803412437438965e-01 -2.252823263406753540e-01 4.438353180885314941e-01 -1.878623664379119873e-01 -7.471540570259094238e-02 -4.445946216583251953e-01
1.834018975496292114e-01 2.457380890846252441e-01 6.992860883474349976e-02 7.783254235982894897e-02 5.679304599761962891e-01 5.181620121002197266e-01 -1.439900230616331100e-02 -5.511664152145385742e-01
-1.186405494809150696e-01 7.150466740131378174e-02 1.675955206155776978e-01 4.137783050537109375e-01 4.653745293617248535e-01 2.611146494746208191e-02 7.248929142951965332e-01 1.969410628080368042e-01
2.722894549369812012e-01 3.448754251003265381e-01 3.211664780974388123e-02 -1.283401548862457275e-01 5.674028396606445312e-01 4.682759940624237061e-01 2.146909385919570923e-01 -4.495511353015899658e-01
-3.720162510871887207e-01 -9.198499470949172974e-02 -1.158275678753852844e-01 6.689686179161071777e-01 4.978854656219482422e-01 -3.530882596969604492e-01 1.382675860077142715e-02 -1.394823342561721802e-01
-4.645817726850509644e-02 -2.189960144460201263e-02 4.938873946666717529e-01 3.363191485404968262e-01 5.308644771575927734e-01 2.318824678659439087e-01 4.267889261245727539e-01 3.501306176185607910e-01
-1.749766804277896881e-02 5.360237881541252136e-02 3.877434879541397095e-02 3.068760633468627930e-01 4.116321802139282227e-01 5.873931646347045898e-01 2.078189887106418610e-02 -6.214826107025146484e-01
3.787907063961029053e-01 -3.851765990257263184e-01 4.113282561302185059e-01 3.010991215705871582e-01 6.615997552871704102e-01 2.413954772055149078e-02 5.689617618918418884e-02 -8.228570222854614258e-02
-2.138608843088150024e-01 2.841897010803222656e-01 -1.533472985029220581e-01 5.936089754104614258e-01 5.642819404602050781e-01 -3.932664692401885986e-01 1.259101480245590210e-01 9.320362657308578491e-02
-3.220663964748382568e-01 -2.991674542427062988e-01 5.217595696449279785e-01 -6.109614670276641846e-02 5.218513011932373047e-01 4.625819623470306396e-01 7.290264219045639038e-02 -1.979413628578186035e-01
-6.582424640655517578e-01 -2.329657077789306641e-01 -1.097549200057983398e-01 -6.100286170840263367e-02 6.106557846069335938e-01 2.853497266769409180e-01 1.720456928014755249e-01 -1.129235252737998962e-01
2.419331669807434082e-01 -2.959548532962799072e-01 6.279187798500061035e-01 5.163720995187759399e-02 6.197750568389892578e-01 2.301215231418609619e-01 -4.494418576359748840e-02 -1.335435062646865845e-01
1.062861308455467224e-01 -5.091439485549926758e-01 3.601329326629638672e-01 2.080482840538024902e-01 7.263769507408142090e-01 1.042936667799949646e-01 -1.235100999474525452e-01 -5.235063657164573669e-02
2.299007773399353027e-01 9.381406009197235107e-02 7.348309457302093506e-02 2.036689966917037964e-01 5.131728649139404297e-01 -2.154731601476669312e-01 6.740936636924743652e-01 -3.567722141742706299e-01
-4.339456558227539062e-01 1.346265077590942383e-01 -4.957434535026550293e-01 -1.760583668947219849e-01 6.262534856796264648e-01 -8.566880971193313599e-02 3.144311010837554932e-01 -1.356802731752395630e-01
-1.255875676870346069e-01 -3.163319826126098633e-01 5.212104916572570801e-01 4.063284993171691895e-01 5.641058087348937988e-01 1.525586992502212524e-01 1.857566982507705688e-01 2.672144770622253418e-01
-2.144108265638351440e-01 3.736608922481536865e-01 -2.205087244510650635e-01 -2.294232100248336792e-01 5.378508567810058594e-01 9.508402645587921143e-02 6.421487331390380859e-01 -4.966717585921287537e-02
3.064840137958526611e-01 4.061390161514282227e-01 7.823061197996139526e-02 -2.170784175395965576e-01 5.730720758438110352e-01 1.953820139169692993e-01 3.446885943412780762e-01 -4.499775171279907227e-01
-7.130204439163208008e-01 -1.054272800683975220e-01 2.386650592088699341e-01 -1.894902735948562622e-01 4.481833577156066895e-01 1.049985885620117188e-01 2.068673223257064819e-01 -3.645987212657928467e-01
-6.867666244506835938e-01 -6.601745635271072388e-02 3.377063274383544922e-01 -2.141370624303817749e-01 3.884105682373046875e-01 4.769935086369514465e-02 1.400499343872070312e-01 -4.374254643917083740e-01
3.304587900638580322e-01 4.775340855121612549e-01 1.681627631187438965e-01 1.596219837665557861e-01 5.498311519622802734e-01 -7.988316565752029419e-02 9.327597171068191528e-02 -5.400040149688720703e-01
-1.561123728752136230e-01 -6.327092647552490234e-02 -1.541219353675842285e-01 7.096169516444206238e-03 8.759032487869262695e-01 -1.746473163366317749e-01 7.048952579498291016e-02 3.809788823127746582e-01
1.783070415258407593e-01 -2.476032972335815430e-01 3.597740828990936279e-01 -2.317243814468383789e-01 7.513662576675415039e-01 2.821879684925079346e-01 -8.798800408840179443e-02 -2.680341601371765137e-01
-3.401772305369377136e-02 -3.347673714160919189e-01 6.530668139457702637e-01 2.867991626262664795e-01 4.461382329463958740e-01 -8.314801752567291260e-02 -9.786875452846288681e-04 -4.148130416870117188e-01
-4.897964894771575928e-01 -6.235831603407859802e-02 2.988523058593273163e-02 -2.382713258266448975e-01 4.969752132892608643e-01 3.157774806022644043e-01 3.203133344650268555e-01 -4.992437362670898438e-01
9.737556427717208862e-02 1.554058492183685303e-01 2.842697799205780029e-01 4.311703518033027649e-02 6.476497650146484375e-01 3.651251792907714844e-01 -1.537456810474395752e-01 -5.543411374092102051e-01
9.375116974115371704e-02 1.943647116422653198e-01 6.019553542137145996e-01 2.334834188222885132e-01 4.977190494537353516e-01 -1.078892126679420471e-01 2.918242104351520538e-02 -5.256922841072082520e-01
3.661142587661743164e-01 2.261519432067871094e-01 4.552061855792999268e-01 -2.576352059841156006e-01 7.156431078910827637e-01 1.479406803846359253e-01 -8.291037380695343018e-02 -1.793011091649532318e-02
-2.659731209278106689e-01 -1.756888777017593384e-01 2.224629931151866913e-02 5.323880910873413086e-01 6.019414663314819336e-01 -3.507166504859924316e-01 1.912566572427749634e-01 3.042121231555938721e-01
-7.415179163217544556e-02 3.187972903251647949e-01 1.038780510425567627e-01 8.041989989578723907e-03 4.874925911426544189e-01 8.764246478676795959e-03 -2.430239617824554443e-01 -7.650019526481628418e-01
-1.978328526020050049e-01 2.582330703735351562e-01 1.542309522628784180e-01 -1.629628986120223999e-02 3.146338164806365967e-01 -3.208202868700027466e-02 8.751378655433654785e-01 -6.507828086614608765e-02
3.528175950050354004e-01 5.822545886039733887e-01 1.913930773735046387e-01 1.317240148782730103e-01 6.353084444999694824e-01 -1.444676518440246582e-01 -1.266624778509140015e-01 -2.049039006233215332e-01
4.752203449606895447e-02 -2.586020827293395996e-01 3.095184862613677979e-01 -9.211309999227523804e-02 6.236897110939025879e-01 -2.346029728651046753e-01 6.146542429924011230e-01 6.894074380397796631e-02
-1.855815947055816650e-01 4.999440014362335205e-01 4.432401955127716064e-01 -1.625050753355026245e-01 3.002665638923645020e-01 -1.106919720768928528e-01 1.056906133890151978e-01 -6.157618165016174316e-01
-7.482420802116394043e-01 1.985585838556289673e-01 2.874574959278106689e-01 -2.419010996818542480e-01 3.662140667438507080e-01 2.380285412073135376e-03 2.222665101289749146e-01 -2.757524549961090088e-01
-3.096649609506130219e-02 -4.318766593933105469e-01 5.984749197959899902e-01 3.132592141628265381e-01 5.610786676406860352e-01 1.076080650091171265e-01 4.239424690604209900e-02 1.674338579177856445e-01
2.951679937541484833e-02 4.824697673320770264e-01 3.911806344985961914e-01 9.642083942890167236e-02 4.958001673221588135e-01 -1.591274440288543701e-01 2.873513475060462952e-02 -5.762529969215393066e-01
-4.020470976829528809e-01 1.050608381628990173e-01 5.269274115562438965e-01 7.824285328388214111e-02 5.692310333251953125e-01 2.654683589935302734e-01 -3.537031114101409912e-01 1.547341793775558472e-01
3.502737879753112793e-01 4.557205736637115479e-01 2.457374893128871918e-02 2.432823479175567627e-01 6.289845108985900879e-01 4.355213046073913574e-01 -2.480916306376457214e-02 -1.546647101640701294e-01
-3.680720627307891846e-01 3.984773755073547363e-01 1.649817675352096558e-01 -1.620167344808578491e-01 4.616558253765106201e-01 5.676602572202682495e-02 2.045086920261383057e-01 -6.277722120285034180e-01
1.672881245613098145e-01 -4.565387964248657227e-01 2.623491883277893066e-01 -1.386485546827316284e-01 6.531051993370056152e-01 3.424165546894073486e-01 -1.246642414480447769e-02 -3.627474606037139893e-01
-3.215312361717224121e-01 3.391576707363128662e-01 2.735510468482971191e-01 -2.207754850387573242e-01 4.097197353839874268e-01 -3.356035798788070679e-03 6.968877315521240234e-01 6.696154922246932983e-02
-7.766706943511962891e-01 8.779841661453247070e-02 3.024764657020568848e-01 -2.433239370584487915e-01 4.787065088748931885e-01 -8.228037506341934204e-02 2.459768578410148621e-02 -4.290008172392845154e-02
-1.892827749252319336e-01 1.197801902890205383e-02 1.108056455850601196e-01 4.741360545158386230e-01 6.119771003723144531e-01 5.411866903305053711e-01 -2.258894443511962891e-01 -9.230664372444152832e-02
-6.587972640991210938e-01 -6.334077566862106323e-02 4.592262506484985352e-01 -2.441946566104888916e-01 5.221894979476928711e-01 6.418893486261367798e-02 -9.052345156669616699e-02 8.036094158887863159e-02
-1.455540806055068970e-01 1.889749020338058472e-01 -1.617200672626495361e-01 2.129155546426773071e-01 7.638673782348632812e-01 -1.723615974187850952e-01 3.434084057807922363e-01 3.748129904270172119e-01
4.664423465728759766e-01 4.303555488586425781e-01 3.024145960807800293e-01 6.822140514850616455e-02 6.776279807090759277e-01 6.397076696157455444e-02 1.592958867549896240e-01 -1.116678863763809204e-01
2.229063212871551514e-01 -3.478840589523315430e-01 3.180977702140808105e-01 2.125332504510879517e-01 4.801990985870361328e-01 -1.854947060346603394e-01 2.148787677288055420e-01 -6.097216010093688965e-01
-2.634085118770599365e-01 -8.480722457170486450e-02 5.218529105186462402e-01 4.553055465221405029e-01 4.162404239177703857e-01 -2.951317932456731796e-03 4.567551910877227783e-01 2.487967610359191895e-01
1.735742092132568359e-01 3.843211531639099121e-01 5.144580826163291931e-02 -3.959192931652069092e-01 7.384000420570373535e-01 5.385762080550193787e-02 -1.420436948537826538e-01 -3.073421418666839600e-01
-2.975878119468688965e-01 -3.099455833435058594e-01 -1.287210173904895782e-02 -1.706876754760742188e-01 5.409586429595947266e-01 8.083844929933547974e-02 2.635378204286098480e-02 -6.972872614860534668e-01
-3.408140242099761963e-01 -2.336174696683883667e-01 -1.177988573908805847e-01 6.530264616012573242e-01 4.969441592693328857e-01 -2.541158795356750488e-01 -3.950764238834381104e-02 -2.754256129264831543e-01
-6.674984693527221680e-01 1.861308217048645020e-01 4.714167416095733643e-01 -1.242605671286582947e-01 4.868297278881072998e-01 1.561118960380554199e-01 6.520807743072509766e-02 1.284547746181488037e-01
4.795285165309906006e-01 9.311423450708389282e-02 2.940385639667510986e-01 -7.458195835351943970e-02 6.563016176223754883e-01 -4.292744398117065430e-01 -6.611061282455921173e-03 -2.330427765846252441e-01
-1.836361438035964966e-01 6.259376406669616699e-01 1.727780252695083618e-01 5.207733437418937683e-02 3.961139321327209473e-01 -1.749960780143737793e-01 4.963170886039733887e-01 -3.287176191806793213e-01
-7.770380377769470215e-01 1.169787123799324036e-01 2.261634916067123413e-01 -6.175415962934494019e-02 4.015371799468994141e-01 1.123451814055442810e-01 9.482395648956298828e-02 -3.804198801517486572e-01
-1.311436593532562256e-01 1.216877717524766922e-02 -1.459178030490875244e-01 -2.128224670886993408e-01 5.904828906059265137e-01 1.254075467586517334e-01 -2.419635057449340820e-01 -7.022281885147094727e-01
-6.364263296127319336e-01 5.919775366783142090e-02 -8.235196582973003387e-03 4.407177120447158813e-02 6.819465756416320801e-01 -1.295252442359924316e-01 -2.517820298671722412e-01 2.102972269058227539e-01
-6.618395447731018066e-01 2.522755563259124756e-01 2.986789345741271973e-01 -3.856069445610046387e-01 4.383912682533264160e-01 -1.237203031778335571e-01 5.619113519787788391e-02 -2.230975180864334106e-01
-2.047828733921051025e-01 4.572438299655914307e-01 -4.905121750198304653e-04 -1.059507876634597778e-01 5.429117679595947266e-01 3.428073525428771973e-01 -9.993897378444671631e-02 -5.617012977600097656e-01
-7.282797694206237793e-01 -9.513440728187561035e-02 -2.012282907962799072e-01 2.036469727754592896e-01 6.039981245994567871e-01 8.888095617294311523e-02 7.156278938055038452e-02 2.753792330622673035e-02
-2.715076804161071777e-01 -2.119413465261459351e-01 1.344870477914810181e-01 6.885398626327514648e-01 5.459393262863159180e-01 -2.379119247198104858e-01 1.060035172849893570e-02 1.855439543724060059e-01
-1.314997822046279907e-01 -6.110714003443717957e-02 2.157856971025466919e-01 -2.566004171967506409e-02 4.052213132381439209e-01 6.109732761979103088e-02 6.373174786567687988e-01 -5.980309844017028809e-01
4.702143371105194092e-02 -1.444788724184036255e-01 6.900374889373779297e-01 1.962386369705200195e-01 5.496834516525268555e-01 4.832100123167037964e-02 3.616784512996673584e-01 1.641816347837448120e-01
-2.375121265649795532e-01 5.581130385398864746e-01 1.757129132747650146e-01 -1.334243547171354294e-02 3.857622444629669189e-01 3.002302348613739014e-02 6.440113186836242676e-01 -1.912602782249450684e-01
