# Supplementary material for: Where is your field going? A machine learning approach to study the relative motion of the domains of physics
Source: PLoS One. 2020 Jun 18;15(6):e0233997. doi: 10.1371/journal.pone.0233997 (PMC7302634; doi:10.1371/journal.pone.0233997)
Supplement: S20 Data — (ZIP) [file pone.0233997.s020.zip › 19/Pacs4Run_19_VS_500_embeddings1985-1989ED8.txt]

-3.412887081503868103e-02 -1.492053717374801636e-01 -1.853630393743515015e-01 4.269706308841705322e-01 3.599544242024421692e-02 7.113875150680541992e-01 4.985691905021667480e-01 6.301125138998031616e-02
5.061571002006530762e-01 -4.405359923839569092e-01 1.783886700868606567e-01 1.467723250389099121e-01 1.482490152120590210e-01 6.605057716369628906e-01 -1.952499747276306152e-01 4.511588485911488533e-04
-1.755349710583686829e-02 -5.088180899620056152e-01 3.432099223136901855e-01 -2.159856073558330536e-02 1.089020445942878723e-01 6.152178645133972168e-01 -4.613234102725982666e-01 1.391566246747970581e-01
9.977337904274463654e-03 -3.375597000122070312e-01 1.285391766577959061e-02 6.033563613891601562e-01 -2.408747524023056030e-01 3.331936299800872803e-01 3.323858976364135742e-01 4.921694695949554443e-01
1.764166913926601410e-02 -2.555067837238311768e-01 2.309195399284362793e-01 5.206021666526794434e-01 -3.311191797256469727e-01 5.315912961959838867e-01 1.867840439081192017e-01 4.277114272117614746e-01
4.580843076109886169e-02 -3.287491202354431152e-01 3.767609000205993652e-01 4.632913470268249512e-01 -1.398242712020874023e-01 3.796356022357940674e-01 -8.476109057664871216e-02 6.019796729087829590e-01
-6.505615264177322388e-02 -5.136585235595703125e-01 1.661171168088912964e-01 3.182290792465209961e-01 5.854584276676177979e-02 1.340721994638442993e-01 2.529463469982147217e-01 7.194949984550476074e-01
3.663040101528167725e-01 2.886413931846618652e-01 -2.825088500976562500e-01 2.138365507125854492e-01 2.161509543657302856e-02 7.037664651870727539e-01 1.328786313533782959e-01 3.788919448852539062e-01
5.687392354011535645e-01 -3.577428758144378662e-01 9.035725891590118408e-02 1.199210733175277710e-01 2.698999941349029541e-01 6.714463233947753906e-01 -2.680982276797294617e-02 -4.006595164537429810e-02
3.867834210395812988e-01 -3.460906744003295898e-01 -5.052759498357772827e-02 1.455206703394651413e-02 2.547968551516532898e-02 8.331647515296936035e-01 1.814732551574707031e-01 -1.047875639051198959e-02
1.404503881931304932e-01 1.969801187515258789e-01 -2.814075052738189697e-01 6.593579649925231934e-01 2.380876392126083374e-01 5.093779563903808594e-01 -3.183198869228363037e-01 1.002510040998458862e-01
5.399178266525268555e-01 -2.144393473863601685e-01 2.064465284347534180e-01 2.295013368129730225e-01 2.103605121374130249e-01 4.153849482536315918e-01 -3.747910261154174805e-01 4.582019448280334473e-01
2.261604666709899902e-01 -5.453215241432189941e-01 2.018332034349441528e-01 6.829477548599243164e-01 2.422517538070678711e-01 -2.606203779578208923e-02 -7.922287285327911377e-02 2.804997861385345459e-01
3.356897234916687012e-01 2.871982157230377197e-01 -2.394679635763168335e-01 3.664813339710235596e-01 3.932259678840637207e-01 4.828898608684539795e-01 -3.665589094161987305e-01 3.016645014286041260e-01
-1.021729111671447754e-01 -4.855073988437652588e-01 3.842805027961730957e-01 6.227072477340698242e-01 -1.193685084581375122e-01 4.280958771705627441e-01 -4.577155783772468567e-02 -1.371045261621475220e-01
-1.864775717258453369e-01 -6.486868262290954590e-01 2.598701119422912598e-01 2.846047580242156982e-01 -4.277093708515167236e-02 3.737780749797821045e-01 -2.528083622455596924e-01 4.364031255245208740e-01
8.331847935914993286e-02 -2.397922277450561523e-01 1.295488476753234863e-01 4.123408794403076172e-01 -2.522953152656555176e-01 4.488398730754852295e-01 -1.243676468729972839e-01 6.842310428619384766e-01
3.134461343288421631e-01 -6.077018380165100098e-01 -7.159787416458129883e-02 2.876888513565063477e-01 6.562640890479087830e-03 2.925787270069122314e-01 7.670889049768447876e-02 5.941626429557800293e-01
-2.668363153934478760e-01 2.858380079269409180e-01 4.465803503990173340e-02 1.285853236913681030e-01 -7.231417298316955566e-02 7.158761024475097656e-01 3.439659476280212402e-01 4.388007819652557373e-01
1.199914980679750443e-02 -6.324442028999328613e-01 -2.401144355535507202e-01 3.324072957038879395e-01 -1.320936083793640137e-01 3.544817566871643066e-01 2.033991515636444092e-01 4.972360432147979736e-01
2.951647043228149414e-01 -1.248208209872245789e-01 -5.929142236709594727e-01 3.638586401939392090e-01 2.446892410516738892e-01 4.628133475780487061e-01 -2.998041212558746338e-01 2.222738116979598999e-01
-2.956422104034572840e-04 -1.018748283386230469e-01 2.328228801488876343e-01 7.188683748245239258e-01 -2.907966375350952148e-01 3.610435724258422852e-01 -2.501054108142852783e-01 3.757329881191253662e-01
4.611120223999023438e-01 -2.553222775459289551e-01 4.107235074043273926e-01 3.861894607543945312e-01 3.666381239891052246e-01 1.215120032429695129e-01 -3.147488087415695190e-02 5.041535496711730957e-01
4.185938239097595215e-01 -3.500520288944244385e-01 4.560402631759643555e-01 4.761189818382263184e-01 2.973862886428833008e-01 1.552546322345733643e-01 1.109815016388893127e-01 3.777849674224853516e-01
-2.421500980854034424e-01 -1.022714152932167053e-01 -3.199293911457061768e-01 -3.286849260330200195e-01 1.707709133625030518e-01 5.020347833633422852e-01 -1.304400116205215454e-01 6.498454809188842773e-01
-2.331890761852264404e-01 -4.741430282592773438e-01 6.796386092901229858e-02 1.620723605155944824e-01 -1.663094609975814819e-01 4.069043397903442383e-01 -2.098170518875122070e-01 6.728087067604064941e-01
-3.181560337543487549e-01 2.498373687267303467e-01 -2.580609619617462158e-01 5.123050808906555176e-01 4.205287694931030273e-01 5.509949326515197754e-01 -1.184826344251632690e-01 -1.132609769701957703e-01
-3.541111052036285400e-01 -2.397048324346542358e-01 -1.159305423498153687e-01 -1.022066324949264526e-01 -1.552437096834182739e-01 7.203696966171264648e-01 1.611597090959548950e-01 4.735560417175292969e-01
-2.537602484226226807e-01 -6.236000657081604004e-01 1.694854050874710083e-01 1.362111419439315796e-01 -9.769171476364135742e-02 4.097582995891571045e-01 -2.451208829879760742e-01 5.117812752723693848e-01
3.501388058066368103e-02 -5.615803599357604980e-01 3.753820359706878662e-01 2.628564536571502686e-01 -4.076190665364265442e-02 5.850617885589599609e-01 -3.567091822624206543e-01 4.686132073402404785e-02
-1.374099999666213989e-01 -5.764073729515075684e-01 5.658094286918640137e-01 7.998570799827575684e-02 9.445864707231521606e-02 3.470736742019653320e-01 2.522054016590118408e-01 3.596456646919250488e-01
-5.849238950759172440e-03 -2.169515239074826241e-03 -3.636359572410583496e-01 2.168882638216018677e-01 8.224923014640808105e-01 1.855196356773376465e-01 3.237808868288993835e-02 3.297422826290130615e-01
2.851888537406921387e-02 3.416667580604553223e-01 1.308481693267822266e-01 4.185307323932647705e-01 5.900409221649169922e-01 1.877185702323913574e-01 1.873885691165924072e-01 5.212104320526123047e-01
6.486518383026123047e-01 -2.048205882310867310e-01 1.620788425207138062e-01 3.754817545413970947e-01 2.087978720664978027e-01 5.546150803565979004e-01 3.882817551493644714e-02 -1.316858977079391479e-01
-7.111006230115890503e-02 -3.551608324050903320e-02 5.286757349967956543e-01 5.873979330062866211e-01 -2.155672311782836914e-01 4.824882745742797852e-01 3.784195333719253540e-02 2.974079847335815430e-01
-3.840037621557712555e-03 1.348707675933837891e-01 1.959019573405385017e-03 4.660415053367614746e-01 7.014058828353881836e-01 3.752371296286582947e-02 -1.262412685900926590e-02 5.206331610679626465e-01
3.739590570330619812e-02 3.457579389214515686e-02 -1.264112070202827454e-03 3.275853395462036133e-01 9.132910966873168945e-01 1.572066694498062134e-01 -2.969701075926423073e-03 1.768305897712707520e-01
5.195857957005500793e-02 -6.840649247169494629e-02 -2.401372492313385010e-01 6.395568847656250000e-01 6.229069828987121582e-01 3.391423523426055908e-01 -5.347968637943267822e-02 -1.415319144725799561e-01
-4.262674227356910706e-02 3.774658441543579102e-01 2.221841067075729370e-01 1.237458661198616028e-01 1.392953097820281982e-02 5.181587338447570801e-01 -5.051610618829727173e-02 7.209640145301818848e-01
5.758204460144042969e-01 7.186611182987689972e-03 -2.078509628772735596e-01 2.189795523881912231e-01 1.333294808864593506e-02 5.526683926582336426e-01 -1.704814583063125610e-01 4.924846589565277100e-01
4.845391809940338135e-01 -1.730109453201293945e-01 -3.129743933677673340e-01 -7.513827085494995117e-02 2.087909281253814697e-01 6.479551792144775391e-01 3.173825144767761230e-01 2.598441243171691895e-01
5.265404582023620605e-01 -3.663839399814605713e-01 2.720730602741241455e-01 1.333288848400115967e-01 4.497797489166259766e-01 3.610785007476806641e-01 -1.847070455551147461e-01 3.604461848735809326e-01
-3.300138115882873535e-01 3.686513602733612061e-01 4.027484059333801270e-01 2.294937372207641602e-01 1.336118131875991821e-01 6.836829781532287598e-01 2.234578430652618408e-01 7.145241647958755493e-02
9.536719322204589844e-02 -4.969574809074401855e-01 4.289121925830841064e-02 5.756427049636840820e-01 -2.573700547218322754e-01 3.986557424068450928e-01 2.263491451740264893e-01 3.665168285369873047e-01
5.592644587159156799e-02 -5.577346086502075195e-01 3.381397575139999390e-02 3.501749336719512939e-01 -5.087329447269439697e-02 2.585259377956390381e-01 3.548555076122283936e-01 6.055513024330139160e-01
4.353565350174903870e-02 -7.319393754005432129e-01 4.547587037086486816e-01 1.208346039056777954e-01 1.762072592973709106e-01 3.901619911193847656e-01 -2.903438545763492584e-02 2.384210526943206787e-01
-7.666707783937454224e-02 -5.013836622238159180e-01 3.170460164546966553e-01 5.378750562667846680e-01 -1.893665343523025513e-01 5.418558120727539062e-01 1.118128746747970581e-01 -1.045919805765151978e-01
1.367596685886383057e-01 1.842813193798065186e-01 -1.690613329410552979e-01 5.472480058670043945e-01 3.604993522167205811e-01 6.443730592727661133e-01 1.578031033277511597e-01 -2.218034565448760986e-01
2.191763073205947876e-01 -1.634938456118106842e-02 8.894652873277664185e-02 3.999329507350921631e-01 -1.484596282243728638e-01 3.792680799961090088e-01 -2.240088880062103271e-01 7.535066008567810059e-01
-9.362557530403137207e-02 4.381264746189117432e-02 -2.436447888612747192e-01 2.652902901172637939e-01 4.368338584899902344e-01 3.701922297477722168e-01 -6.868259310722351074e-01 2.449024170637130737e-01
-2.441360503435134888e-01 -1.471433937549591064e-01 6.354314088821411133e-01 3.967997729778289795e-01 -8.497331291437149048e-02 3.398734629154205322e-01 -1.356578320264816284e-01 4.651729464530944824e-01
-3.584104776382446289e-01 2.129093706607818604e-01 -1.329843550920486450e-01 5.682709217071533203e-01 3.334039747714996338e-01 5.724705457687377930e-01 -1.819902956485748291e-01 -1.165910884737968445e-01
-1.423195749521255493e-01 -1.151816174387931824e-01 -4.492447376251220703e-01 7.602664828300476074e-01 2.639604210853576660e-01 2.478567808866500854e-01 2.150117754936218262e-01 9.651076048612594604e-02
2.108693569898605347e-01 -4.744347333908081055e-01 -1.516296416521072388e-01 3.603638708591461182e-01 -4.063255712389945984e-02 2.731949687004089355e-01 3.442866504192352295e-01 6.186859607696533203e-01
1.533565968275070190e-01 2.226156443357467651e-01 1.378956139087677002e-01 3.953030109405517578e-01 6.368863582611083984e-01 3.046777248382568359e-01 4.678027927875518799e-01 1.853433400392532349e-01
-4.096507430076599121e-01 -3.913925886154174805e-01 6.088430434465408325e-02 2.911337316036224365e-01 -2.047524452209472656e-01 3.526023626327514648e-01 1.105901151895523071e-01 6.419114470481872559e-01
-3.137961924076080322e-01 -4.559039175510406494e-01 1.928168237209320068e-01 1.549044102430343628e-01 -1.148853674530982971e-01 3.908551633358001709e-01 2.362823337316513062e-01 6.408696770668029785e-01
-3.428356945514678955e-01 -4.932970702648162842e-01 1.917896568775177002e-01 5.916938558220863342e-02 -3.860259801149368286e-02 3.720088899135589600e-01 2.271128743886947632e-01 6.382605433464050293e-01
3.717729449272155762e-02 -2.865399718284606934e-01 4.031029045581817627e-01 2.791132926940917969e-01 4.287781193852424622e-02 2.282533049583435059e-01 1.357966363430023193e-01 7.770055532455444336e-01
5.597880110144615173e-02 -7.325845211744308472e-02 -3.159832656383514404e-01 7.669528722763061523e-01 2.587998509407043457e-01 4.545931816101074219e-01 9.577561914920806885e-02 -1.436389088630676270e-01
1.532389074563980103e-01 -2.476980388164520264e-01 2.658501565456390381e-01 5.080493688583374023e-01 -1.285931468009948730e-01 3.513598144054412842e-01 -9.974557161331176758e-02 6.606314182281494141e-01
1.277184486389160156e-01 -1.453139483928680420e-01 4.394297897815704346e-01 4.345775246620178223e-01 -1.767966151237487793e-01 7.183588743209838867e-01 1.647577583789825439e-01 -7.857537269592285156e-02
5.892608687281608582e-02 -6.486015915870666504e-01 4.385266900062561035e-01 1.615555435419082642e-01 1.311722546815872192e-01 4.106467962265014648e-01 4.099016189575195312e-01 5.984637886285781860e-02
-4.719960093498229980e-01 2.386267036199569702e-01 -8.926201611757278442e-03 5.398228764533996582e-01 3.236962854862213135e-01 4.348469078540802002e-01 -3.657118976116180420e-01 3.423956036567687988e-02
3.029918372631072998e-01 -5.513685345649719238e-01 -2.110861474648118019e-03 1.757132858037948608e-01 3.717900440096855164e-02 3.448276519775390625e-01 9.632229059934616089e-02 6.661400198936462402e-01
-3.865513801574707031e-01 2.305833846330642700e-01 7.694505155086517334e-02 2.515261620283126831e-02 1.094286367297172546e-01 5.439741015434265137e-01 3.223887681961059570e-01 6.156616210937500000e-01
-5.104218125343322754e-01 -4.447349309921264648e-01 -7.418739609420299530e-03 4.539231061935424805e-01 -2.601055204868316650e-01 3.196107447147369385e-01 -6.679774075746536255e-02 4.016358852386474609e-01
-1.742575019598007202e-01 1.952199190855026245e-01 1.095800548791885376e-01 4.002019166946411133e-01 6.354404091835021973e-01 7.457556575536727905e-02 1.324581820517778397e-02 5.914665460586547852e-01
2.835713326930999756e-01 -3.833444416522979736e-01 2.970830500125885010e-01 3.612651824951171875e-01 2.547530829906463623e-01 1.015136614441871643e-01 3.366605192422866821e-02 6.910325288772583008e-01
1.323838531970977783e-01 8.236102759838104248e-02 7.020866870880126953e-02 7.593281865119934082e-01 5.308545827865600586e-01 2.996357381343841553e-01 4.068854451179504395e-02 -1.447030603885650635e-01
-2.565227448940277100e-01 3.019491136074066162e-01 3.655388653278350830e-01 -5.595286935567855835e-02 3.892834186553955078e-01 5.954632163047790527e-01 2.537352442741394043e-01 3.684751391410827637e-01
3.914241492748260498e-01 -2.706024348735809326e-01 8.700881153345108032e-02 -2.095655649900436401e-01 3.553625643253326416e-01 7.626937627792358398e-01 1.136381775140762329e-01 3.428522869944572449e-02
8.164717257022857666e-02 -2.506103217601776123e-01 5.023231506347656250e-01 2.954075336456298828e-01 -2.774533256888389587e-02 7.366979122161865234e-01 -2.139142714440822601e-02 -2.167553454637527466e-01
-1.193473115563392639e-01 -4.499370455741882324e-01 6.353744864463806152e-01 2.444326430559158325e-01 5.940544605255126953e-02 4.308207035064697266e-01 -2.993569672107696533e-01 2.027677744626998901e-01
-3.873912096023559570e-01 -3.363232016563415527e-01 -1.660231202840805054e-01 -3.203929960727691650e-01 5.617570281028747559e-01 4.139817655086517334e-01 2.541891336441040039e-01 2.345966249704360962e-01
3.290132582187652588e-01 -5.346376895904541016e-01 -4.867834746837615967e-01 1.251865178346633911e-01 1.733964830636978149e-01 2.598375976085662842e-01 -2.487078905105590820e-01 4.402789771556854248e-01
-2.872256040573120117e-01 -6.944886595010757446e-02 8.346235007047653198e-02 -2.334881126880645752e-01 4.079215526580810547e-01 6.195731163024902344e-01 4.807932674884796143e-01 2.641259729862213135e-01
3.227033317089080811e-01 -4.697919189929962158e-01 9.525920450687408447e-02 -1.980860829353332520e-01 2.480642646551132202e-01 6.371557712554931641e-01 3.422374427318572998e-01 2.054651826620101929e-01
-1.778552532196044922e-01 -6.730632185935974121e-01 2.422371655702590942e-01 -4.484478384256362915e-03 3.728159368038177490e-01 4.601353704929351807e-01 -2.093956321477890015e-01 -2.491819560527801514e-01
-9.231774508953094482e-02 -5.151103734970092773e-01 -5.911200493574142456e-02 2.655460834503173828e-01 -8.564442396163940430e-02 3.050785660743713379e-01 -2.716357633471488953e-02 7.422830462455749512e-01
-2.251000851392745972e-01 -4.426333904266357422e-01 6.059766411781311035e-01 3.091265857219696045e-01 5.434687715023756027e-03 3.884530365467071533e-01 3.118115067481994629e-01 2.061236500740051270e-01
-1.167539581656455994e-01 -3.997234106063842773e-01 5.876767635345458984e-01 2.566577792167663574e-01 -5.506548658013343811e-02 5.316550731658935547e-01 -2.889217138290405273e-01 2.149128615856170654e-01
1.151789445430040359e-02 -4.949701130390167236e-01 4.579769670963287354e-01 4.670591056346893311e-01 -1.749178171157836914e-01 5.282507538795471191e-01 -1.186355762183666229e-02 1.311448663473129272e-01
-1.942777186632156372e-01 2.319896072149276733e-01 -2.290827482938766479e-01 4.757202863693237305e-01 3.818702697753906250e-01 5.112926959991455078e-01 -4.603374004364013672e-01 1.024332046508789062e-01
-4.695453643798828125e-01 2.747605741024017334e-01 1.093276515603065491e-01 7.279362529516220093e-02 1.778881549835205078e-01 4.410074055194854736e-01 3.157114684581756592e-01 6.008135080337524414e-01
4.284503757953643799e-01 -5.226843953132629395e-01 -7.338874787092208862e-02 4.225609898567199707e-01 3.679280281066894531e-01 4.871034249663352966e-02 -7.083952426910400391e-02 4.653231799602508545e-01
9.762688726186752319e-02 -4.570602774620056152e-01 4.293112158775329590e-01 4.409592971205711365e-02 2.045540064573287964e-01 2.693209350109100342e-01 2.125052064657211304e-01 6.601347923278808594e-01
1.180105805397033691e-01 -6.591345071792602539e-01 -1.634806990623474121e-01 3.345352113246917725e-01 3.787746727466583252e-01 -3.485346958041191101e-02 -2.036162763833999634e-01 4.762676358222961426e-01
7.089502364397048950e-02 -3.639668226242065430e-01 5.364706516265869141e-01 -1.863221079111099243e-01 3.841441273689270020e-01 6.251427531242370605e-01 -3.801845759153366089e-02 1.303450390696525574e-02
1.964135915040969849e-01 -4.751262068748474121e-01 4.745179712772369385e-01 1.696543097496032715e-01 3.499557077884674072e-01 1.907005608081817627e-01 6.134758889675140381e-02 5.649141073226928711e-01
4.658204317092895508e-01 -1.657561808824539185e-01 -2.561701834201812744e-01 8.732680231332778931e-02 5.426570400595664978e-02 8.136201500892639160e-01 1.108309850096702576e-01 7.128249853849411011e-02
2.282939404249191284e-01 -2.998399734497070312e-01 3.423163592815399170e-01 1.883075982332229614e-01 2.036037892103195190e-01 7.225365042686462402e-01 -2.084794938564300537e-01 -3.136247396469116211e-01
9.596955962479114532e-03 -7.645201683044433594e-01 1.882993578910827637e-01 -6.322252750396728516e-02 1.532876789569854736e-01 4.913276731967926025e-01 -2.073953896760940552e-01 2.608644962310791016e-01
1.602419838309288025e-02 -4.839672765228897333e-04 -2.391917109489440918e-01 8.502503037452697754e-01 3.525233268737792969e-01 2.908377051353454590e-01 -9.835129231214523315e-02 -3.274891898036003113e-02
2.055669277906417847e-01 -6.885535717010498047e-01 -2.018387168645858765e-01 4.350177943706512451e-01 2.699815928936004639e-01 1.064341962337493896e-01 -2.962718307971954346e-01 2.857648134231567383e-01
-2.781850993633270264e-01 -1.987432837486267090e-01 -3.742444515228271484e-01 3.202055767178535461e-02 3.695227801799774170e-01 5.620831251144409180e-01 -5.380182266235351562e-01 -9.061873890459537506e-03
-3.782216906547546387e-01 2.480489388108253479e-02 -6.249937415122985840e-02 4.646305739879608154e-01 5.622904300689697266e-01 2.744168043136596680e-02 3.118265867233276367e-01 4.715782403945922852e-01
1.878416985273361206e-01 -4.354294240474700928e-01 -1.503560841083526611e-01 1.698367483913898468e-02 5.200309753417968750e-01 5.489845871925354004e-01 3.282945752143859863e-01 -2.694951593875885010e-01
1.405688822269439697e-01 -3.030468225479125977e-01 1.142992675304412842e-01 3.631361126899719238e-01 -1.337735652923583984e-01 3.724155724048614502e-01 1.948675364255905151e-01 7.408839464187622070e-01
2.363489419221878052e-01 4.274515062570571899e-02 1.411307137459516525e-02 5.564822554588317871e-01 7.621078491210937500e-01 1.257761418819427490e-01 -7.249519973993301392e-02 1.748052388429641724e-01
-8.214692771434783936e-02 3.064270615577697754e-01 5.338276624679565430e-01 1.523742973804473877e-01 3.148779869079589844e-01 5.006911754608154297e-01 3.853396773338317871e-01 3.046934008598327637e-01
1.335474848747253418e-01 -3.554909825325012207e-01 6.221137642860412598e-01 2.501098513603210449e-01 3.267302215099334717e-01 1.226246654987335205e-01 -5.613245815038681030e-02 5.303496122360229492e-01
1.682290583848953247e-01 2.592726843431591988e-03 -5.027521848678588867e-01 1.990072131156921387e-01 5.548135563731193542e-02 7.615533471107482910e-01 -2.800230383872985840e-01 1.336934566497802734e-01
-6.426656991243362427e-02 2.964648306369781494e-01 2.146439813077449799e-02 4.585051536560058594e-01 7.620951533317565918e-01 2.510536015033721924e-01 -7.152393460273742676e-02 2.199051827192306519e-01
-4.948682188987731934e-01 -1.424273699522018433e-01 -2.648865580558776855e-01 4.448924213647842407e-03 2.908260794356465340e-03 6.552202701568603516e-01 3.994919359683990479e-01 2.751717865467071533e-01
-2.020695433020591736e-02 1.788495332002639771e-01 -1.879878193140029907e-01 -9.916986338794231415e-03 5.075029134750366211e-01 6.795357465744018555e-01 -4.525435268878936768e-01 8.968260884284973145e-02
-2.177691906690597534e-01 -6.159773468971252441e-01 4.292073249816894531e-01 2.132489532232284546e-01 2.125915586948394775e-01 2.063891440629959106e-01 -3.423736393451690674e-01 3.720793426036834717e-01
2.298797480762004852e-03 -5.489552859216928482e-03 -4.095583558082580566e-01 3.039562702178955078e-01 3.385995030403137207e-01 6.651260256767272949e-01 -4.242922663688659668e-01 -5.264214426279067993e-02
1.054436340928077698e-01 3.055961057543754578e-02 2.134637348353862762e-02 3.850545585155487061e-01 8.948214650154113770e-01 1.757697016000747681e-01 -4.326943308115005493e-02 7.584382593631744385e-02
2.687340676784515381e-01 3.986796736717224121e-01 1.047850474715232849e-01 1.102764680981636047e-01 1.087234839797019958e-01 6.108134388923645020e-01 -9.604374319314956665e-02 5.929226875305175781e-01
1.586574018001556396e-01 -4.943291842937469482e-01 5.811896920204162598e-01 7.077196612954139709e-03 2.612408995628356934e-01 4.615557193756103516e-01 -2.335992902517318726e-01 2.382977306842803955e-01
1.230581402778625488e-01 -2.452686801552772522e-02 1.919283121824264526e-01 6.900992393493652344e-01 6.604095697402954102e-01 7.507961243391036987e-02 1.578405201435089111e-01 6.701060384511947632e-02
-3.027977943420410156e-01 4.192505776882171631e-01 1.708735898137092590e-02 3.540417253971099854e-01 6.185883879661560059e-01 3.076184689998626709e-01 -1.189587861299514771e-01 3.398130536079406738e-01
7.757663726806640625e-02 4.044705331325531006e-01 1.121853962540626526e-01 1.803489476442337036e-01 1.261631771922111511e-02 5.982573628425598145e-01 -1.582922041416168213e-01 6.341501474380493164e-01
6.141570210456848145e-02 9.423275291919708252e-02 -2.351763844490051270e-01 6.595925092697143555e-01 4.641148746013641357e-01 5.065316557884216309e-01 -6.772929430007934570e-02 -1.428778469562530518e-01
1.612206548452377319e-02 -5.799506306648254395e-01 2.921774089336395264e-01 -4.128787294030189514e-02 1.448710858821868896e-01 7.106281518936157227e-01 1.214195042848587036e-01 -1.886855810880661011e-01
1.402365565299987793e-01 1.415140694007277489e-03 -2.441043704748153687e-01 7.481415867805480957e-01 5.004675388336181641e-01 3.282733261585235596e-01 -8.459782227873802185e-03 -5.221297964453697205e-02
-8.769121021032333374e-02 -1.267310082912445068e-01 -2.738404870033264160e-01 7.727961540222167969e-01 4.213350117206573486e-01 3.190082907676696777e-01 -1.475398391485214233e-01 -5.467480048537254333e-02
-4.464954435825347900e-01 1.569251762703061104e-03 -1.241863146424293518e-02 -1.265633404254913330e-01 4.525679349899291992e-01 5.954653024673461914e-01 4.619595110416412354e-01 1.079982370138168335e-01
-2.995313704013824463e-01 -2.420002594590187073e-02 -4.386068880558013916e-01 8.283813297748565674e-02 5.391851067543029785e-01 3.551560938358306885e-01 -4.593414962291717529e-01 2.874131500720977783e-01
4.381446242332458496e-01 -2.083626538515090942e-01 4.129441380500793457e-01 1.753301620483398438e-01 4.565154314041137695e-01 5.032954216003417969e-01 -2.898682057857513428e-01 1.327200680971145630e-01
6.709238141775131226e-02 -6.241681575775146484e-01 2.480177283287048340e-01 2.621178627014160156e-01 5.052135139703750610e-02 5.756530165672302246e-01 -3.697811663150787354e-01 -7.090255618095397949e-02
-1.925611943006515503e-01 -7.660726904869079590e-01 3.141356110572814941e-01 4.816792160272598267e-02 1.375372111797332764e-01 3.607616722583770752e-01 -1.554622054100036621e-01 3.190888166427612305e-01
9.320138394832611084e-02 -5.207584500312805176e-01 -2.509276568889617920e-01 -2.433915436267852783e-01 5.526774525642395020e-01 5.203461050987243652e-01 1.410455703735351562e-01 -4.258637502789497375e-02
2.098266184329986572e-01 -4.993981719017028809e-01 -3.581834435462951660e-01 -1.273324489593505859e-01 3.280411064624786377e-01 6.443828344345092773e-01 1.953058093786239624e-01 3.287718072533607483e-02
7.180191576480865479e-02 2.329672686755657196e-02 1.969664096832275391e-01 5.075420141220092773e-01 7.740246057510375977e-01 1.756756305694580078e-01 2.598466277122497559e-01 2.027025446295738220e-02
3.741406649351119995e-02 -2.853489518165588379e-01 4.878697395324707031e-01 5.246863365173339844e-01 -1.968968957662582397e-01 5.764263272285461426e-01 -1.685510724782943726e-01 6.647028774023056030e-02
-4.617982208728790283e-01 2.284169495105743408e-01 3.217775225639343262e-01 2.722523733973503113e-02 -1.409449987113475800e-02 7.117396593093872070e-01 -1.455316692590713501e-02 3.511440455913543701e-01
-6.699504703283309937e-02 5.077796578407287598e-01 2.393511831760406494e-01 5.968396663665771484e-01 6.367335468530654907e-02 4.342611730098724365e-01 6.462840735912322998e-02 3.568627238273620605e-01
-2.099894136190414429e-01 5.253451690077781677e-02 7.623770087957382202e-02 6.269288063049316406e-01 6.442493796348571777e-01 6.234657019376754761e-02 2.683306038379669189e-01 2.516885697841644287e-01
-7.023170590400695801e-02 4.799011647701263428e-01 -2.184067219495773315e-01 3.962839245796203613e-01 5.942764133214950562e-02 7.255163788795471191e-01 9.172419458627700806e-02 1.473123729228973389e-01
3.824606537818908691e-01 -1.060541272163391113e-01 -3.504840731620788574e-01 -1.934790164232254028e-01 3.395640850067138672e-01 6.590023636817932129e-01 1.903171241283416748e-01 3.104749321937561035e-01
-4.665006399154663086e-01 -2.094836831092834473e-01 -2.493381872773170471e-02 -2.378325350582599640e-02 3.367771804332733154e-01 4.868976771831512451e-01 6.070660352706909180e-01 1.352366656064987183e-01
8.076719939708709717e-02 1.865242421627044678e-01 1.009000837802886963e-01 4.377008080482482910e-01 6.440577507019042969e-01 1.253561973571777344e-01 3.559693098068237305e-01 4.468600749969482422e-01
-1.979163587093353271e-01 2.651808261871337891e-01 -3.970908466726541519e-03 -1.695779860019683838e-01 3.040072321891784668e-01 6.123993992805480957e-01 1.640770882368087769e-01 6.061031818389892578e-01
-4.339715838432312012e-01 1.481634676456451416e-01 -3.757465183734893799e-01 5.736104846000671387e-01 2.350267171859741211e-01 5.008935928344726562e-01 4.527702182531356812e-02 1.063949018716812134e-01
3.427076041698455811e-01 -2.642110288143157959e-01 5.375418663024902344e-01 4.452738463878631592e-01 3.528143167495727539e-01 1.789015531539916992e-01 -2.052908241748809814e-01 3.562247157096862793e-01
-4.168118834495544434e-01 -3.755742013454437256e-01 2.563639879226684570e-01 2.129224836826324463e-01 -1.396899819374084473e-01 3.760009109973907471e-01 -1.056318208575248718e-01 6.341179013252258301e-01
-1.544576585292816162e-01 4.747122824192047119e-01 8.646091818809509277e-02 2.383986115455627441e-01 4.219655320048332214e-02 6.313854455947875977e-01 -8.779896795749664307e-02 5.275840163230895996e-01
-4.408584237098693848e-01 5.224971100687980652e-02 3.872755169868469238e-01 -1.067979857325553894e-01 3.447062894701957703e-02 6.789382100105285645e-01 -2.276756018400192261e-01 3.571330010890960693e-01
-4.079267978668212891e-01 2.142919898033142090e-01 -3.036862909793853760e-01 1.338852345943450928e-01 6.375084519386291504e-01 4.467314779758453369e-01 -2.188461720943450928e-01 1.537676751613616943e-01
1.881048977375030518e-01 -6.379082202911376953e-01 3.731050491333007812e-01 2.411376237869262695e-01 2.414217144250869751e-01 2.229058891534805298e-01 -2.391148209571838379e-01 4.418002367019653320e-01
3.513728454709053040e-02 -3.780862689018249512e-01 5.273188352584838867e-01 -2.054100632667541504e-01 3.742541670799255371e-01 6.265566349029541016e-01 -3.426678851246833801e-02 4.176343232393264771e-02
7.064501196146011353e-02 1.662689745426177979e-01 5.498251914978027344e-01 9.366083890199661255e-02 -6.700614839792251587e-02 6.338244080543518066e-01 -1.212018951773643494e-01 4.851502776145935059e-01
-1.841048002243041992e-01 4.803771525621414185e-02 5.422916263341903687e-02 2.126199156045913696e-01 9.128663539886474609e-01 1.320054978132247925e-01 8.515844494104385376e-02 2.400983422994613647e-01
-3.545621037483215332e-02 -2.344806343317031860e-01 8.835449069738388062e-02 6.357882022857666016e-01 -3.787370026111602783e-01 5.832859277725219727e-01 6.689003109931945801e-02 2.087827771902084351e-01
-3.412239551544189453e-01 -1.960000246763229370e-01 1.068144217133522034e-01 -8.635146170854568481e-02 5.383220911026000977e-01 4.507580399513244629e-01 5.754024386405944824e-01 4.714879766106605530e-02
-9.570798277854919434e-02 -5.828030109405517578e-01 4.031362533569335938e-01 4.441576302051544189e-01 -1.056894138455390930e-01 4.349331855773925781e-01 -2.394323199987411499e-01 1.836323887109756470e-01
-1.897894777357578278e-02 3.369188308715820312e-01 2.660823762416839600e-01 -1.324944384396076202e-02 1.677032858133316040e-01 5.340699553489685059e-01 1.283143609762191772e-01 6.966565251350402832e-01
2.219158224761486053e-02 -4.837649166584014893e-01 -2.583751976490020752e-01 6.224141716957092285e-01 -1.773736178874969482e-01 2.877782583236694336e-01 2.275549620389938354e-01 3.811338245868682861e-01
-1.741683334112167358e-01 -2.415339350700378418e-01 -4.228430092334747314e-01 7.333666682243347168e-01 3.489722907543182373e-01 2.598509490489959717e-01 4.481929913163185120e-02 -5.823151394724845886e-02
-2.590939402580261230e-01 5.250780284404754639e-02 -1.390567868947982788e-01 4.462717473506927490e-01 5.206501483917236328e-01 4.624938219785690308e-02 3.106944859027862549e-01 5.846976041793823242e-01
2.984333336353302002e-01 -9.606727957725524902e-02 3.448897898197174072e-01 2.291308157145977020e-02 -7.272191811352968216e-03 8.351259231567382812e-01 2.910046279430389404e-01 -7.919169962406158447e-03
-7.284520566463470459e-02 6.689802557229995728e-02 -3.072011768817901611e-01 7.730436921119689941e-01 4.594596028327941895e-01 2.754281461238861084e-01 2.848460339009761810e-02 1.023423597216606140e-01
-2.583425045013427734e-01 -3.296297416090965271e-02 -3.430115580558776855e-01 7.365478873252868652e-01 3.293031156063079834e-01 3.967989683151245117e-01 -5.358628183603286743e-02 -5.702034011483192444e-02
1.663537174463272095e-01 -1.269764155149459839e-01 -2.992150783538818359e-01 6.277486681938171387e-01 4.083864688873291016e-01 4.835501611232757568e-01 -2.296967059373855591e-01 -1.387242972850799561e-01
-2.948769032955169678e-01 1.898453757166862488e-02 6.171024590730667114e-02 5.130847692489624023e-01 7.131301760673522949e-01 6.622980535030364990e-02 2.230056971311569214e-01 2.880111932754516602e-01
5.995768904685974121e-01 4.285062476992607117e-02 -9.225378185510635376e-02 7.347920536994934082e-02 1.633671820163726807e-01 7.380843162536621094e-01 -1.022303476929664612e-01 2.070104777812957764e-01
1.921903043985366821e-01 1.974698454141616821e-01 1.987555176019668579e-01 6.499928832054138184e-01 6.200721263885498047e-01 1.351024806499481201e-01 -1.178866177797317505e-01 2.131542116403579712e-01
7.002438604831695557e-02 2.604295015335083008e-01 1.408233046531677246e-01 3.281731903553009033e-01 8.296908736228942871e-01 2.542324662208557129e-01 -6.336376070976257324e-02 2.066597044467926025e-01
1.615237742662429810e-01 -6.192577481269836426e-01 -3.662334755063056946e-03 5.172650218009948730e-01 2.383804768323898315e-01 9.906221926212310791e-02 -2.858876883983612061e-01 4.177114069461822510e-01
3.587586581707000732e-01 -6.072416305541992188e-01 -4.012191891670227051e-01 4.294397532939910889e-01 1.757465600967407227e-01 2.168127298355102539e-01 -9.355341643095016479e-02 2.655325233936309814e-01
1.595734357833862305e-01 -8.080398291349411011e-02 5.810582637786865234e-01 2.825810313224792480e-01 4.617985486984252930e-01 4.031511247158050537e-01 -4.154225885868072510e-01 -4.649474471807479858e-02
-4.403045773506164551e-01 8.533843606710433960e-02 1.162465810775756836e-01 -1.281879246234893799e-01 4.099887907505035400e-01 5.962288379669189453e-01 4.633202552795410156e-01 1.750957518815994263e-01
-1.512341648340225220e-01 -8.383053541183471680e-01 1.018007025122642517e-01 3.345104679465293884e-02 1.847172826528549194e-01 3.915470540523529053e-01 -2.616545855998992920e-01 8.364976197481155396e-02
-1.761631071567535400e-01 9.784938767552375793e-03 -2.158679813146591187e-01 1.635213494300842285e-01 2.649683356285095215e-01 6.951754093170166016e-01 -5.818062424659729004e-01 -5.964117124676704407e-02
-3.121210038661956787e-01 9.566172212362289429e-02 4.540055524557828903e-03 4.865549802780151367e-01 7.005423903465270996e-01 1.129680275917053223e-01 2.627418637275695801e-01 2.900319099426269531e-01
1.067614853382110596e-01 4.107321202754974365e-01 2.559980750083923340e-01 1.390781849622726440e-01 3.176413476467132568e-01 6.646457910537719727e-01 3.933133780956268311e-01 1.941078603267669678e-01
-4.760627076029777527e-02 -4.809723794460296631e-01 2.440088987350463867e-01 5.909393355250358582e-02 -4.058138001710176468e-03 8.200803995132446289e-01 -4.195120930671691895e-02 -1.704654544591903687e-01
3.179776370525360107e-01 1.127182394266128540e-01 -2.234690189361572266e-01 2.041459679603576660e-01 2.273601442575454712e-01 6.696079373359680176e-01 -5.046277642250061035e-01 1.996351182460784912e-01
1.070217415690422058e-01 3.433753848075866699e-01 -1.870337277650833130e-01 5.198603272438049316e-01 5.967220067977905273e-01 4.061162173748016357e-01 1.137538850307464600e-01 1.773583292961120605e-01
-2.411993592977523804e-01 4.164211750030517578e-01 3.126170933246612549e-01 2.159685492515563965e-01 1.785895973443984985e-01 6.954951286315917969e-01 2.915537059307098389e-01 1.530791670083999634e-01
-2.570428550243377686e-01 2.509209215641021729e-01 5.145517587661743164e-01 4.543236270546913147e-02 7.063031196594238281e-02 6.325862407684326172e-01 -1.101821213960647583e-01 4.322568476200103760e-01
3.676195144653320312e-01 -5.018919110298156738e-01 -2.461610436439514160e-01 2.217968851327896118e-01 -1.841461658477783203e-02 4.921045005321502686e-01 4.542762041091918945e-01 2.330206930637359619e-01
2.845527827739715576e-01 -3.609881997108459473e-01 3.803597986698150635e-01 -1.482551693916320801e-01 1.346122920513153076e-01 7.430773973464965820e-01 -4.989711195230484009e-02 2.220135182142257690e-01
1.020713597536087036e-01 -7.350044250488281250e-01 3.765923678874969482e-01 2.630102932453155518e-01 8.383312821388244629e-02 3.916922509670257568e-01 9.912647306919097900e-02 2.609154284000396729e-01
2.921079695224761963e-01 -1.838310956954956055e-01 4.162017703056335449e-01 9.843574464321136475e-02 6.699718832969665527e-01 2.735283672809600830e-01 -3.503990471363067627e-01 2.269493043422698975e-01
2.708547115325927734e-01 -5.624039173126220703e-01 3.213198781013488770e-01 -8.320709317922592163e-02 1.268520206212997437e-01 6.531360149383544922e-01 -9.515658766031265259e-02 2.200834006071090698e-01
2.949343919754028320e-01 -2.584182620048522949e-01 2.874592244625091553e-01 5.492566227912902832e-01 1.514953374862670898e-01 7.115876674652099609e-02 1.693779230117797852e-02 6.584959626197814941e-01
1.168016791343688965e-01 -8.965754508972167969e-02 2.330049723386764526e-01 -2.793474495410919189e-01 5.410432815551757812e-01 6.796693205833435059e-01 2.993690073490142822e-01 -4.114584624767303467e-02
-3.701537102460861206e-02 2.002823948860168457e-01 2.213091403245925903e-01 -1.533046513795852661e-01 3.055784478783607483e-02 7.393923997879028320e-01 -2.815368771553039551e-01 5.090567469596862793e-01
-4.534159004688262939e-01 8.054938912391662598e-02 -3.983346223831176758e-01 1.466679275035858154e-01 5.780596733093261719e-01 4.277017116546630859e-01 -2.667904794216156006e-01 1.395891457796096802e-01
4.343377351760864258e-01 -2.296633720397949219e-01 4.866814911365509033e-01 4.792251586914062500e-01 1.755156666040420532e-01 2.381828129291534424e-01 5.902028456330299377e-02 4.484079182147979736e-01
-1.882438212633132935e-01 2.509192749857902527e-02 -3.890430554747581482e-02 4.839940369129180908e-01 4.822721481323242188e-01 -2.440137974917888641e-02 3.491242527961730957e-01 6.108202934265136719e-01
3.452111184597015381e-01 3.697410821914672852e-01 -5.030303448438644409e-02 2.139921486377716064e-01 4.205514490604400635e-01 6.503714323043823242e-01 2.560625076293945312e-01 1.743074804544448853e-01
-2.493280768394470215e-01 -2.258768826723098755e-01 -3.569805622100830078e-01 -1.368068158626556396e-01 -7.826779619790613651e-04 6.728826165199279785e-01 -3.112239390611648560e-02 5.356526970863342285e-01
4.716282784938812256e-01 -3.477153182029724121e-01 -7.556720077991485596e-02 4.580489099025726318e-01 2.554442584514617920e-01 1.528266817331314087e-01 -2.700307965278625488e-01 5.287886261940002441e-01
-4.210923016071319580e-01 6.560559570789337158e-02 3.891644477844238281e-01 -1.194834336638450623e-01 3.417107975110411644e-03 7.077425718307495117e-01 -2.168794721364974976e-01 3.235799670219421387e-01
5.615865588188171387e-01 -1.489907652139663696e-01 4.543660581111907959e-01 1.975637376308441162e-01 2.583231925964355469e-01 4.119361042976379395e-01 8.995487587526440620e-04 4.248759150505065918e-01
1.837329566478729248e-01 -5.093684196472167969e-01 5.029112696647644043e-01 1.883101314306259155e-01 4.582584649324417114e-02 6.425536274909973145e-01 -4.982737358659505844e-03 -5.835698172450065613e-02
-5.805013179779052734e-01 -2.225246727466583252e-01 -1.310263425111770630e-01 2.664169995114207268e-03 1.855340451002120972e-01 6.341072916984558105e-01 3.813335597515106201e-01 -1.199818179011344910e-01
-5.172594785690307617e-01 -1.323922276496887207e-01 -2.375049442052841187e-01 -6.567696481943130493e-02 3.584675118327140808e-02 6.732403635978698730e-01 2.710885107517242432e-01 3.551990687847137451e-01
-4.647103250026702881e-01 1.643752157688140869e-01 -2.576678693294525146e-01 4.939116835594177246e-01 3.996813595294952393e-01 5.268850326538085938e-01 -9.651497751474380493e-02 -3.920698538422584534e-03
-4.066917300224304199e-01 1.295842826366424561e-01 -3.165768831968307495e-02 4.526686370372772217e-01 6.013185977935791016e-01 1.299324482679367065e-01 2.853204011917114258e-01 3.899029791355133057e-01
-5.999619141221046448e-02 -5.656001567840576172e-01 -4.664515703916549683e-02 2.441699951887130737e-01 -9.143257141113281250e-02 3.786218166351318359e-01 4.786960780620574951e-01 4.835678637027740479e-01
-2.017274349927902222e-01 -2.492121905088424683e-01 3.817563056945800781e-01 7.335091829299926758e-01 -1.953567713499069214e-01 3.811522424221038818e-01 -1.730922162532806396e-01 -4.844693001359701157e-03
1.689035892486572266e-01 1.525915861129760742e-01 -1.293440610170364380e-01 2.997018098831176758e-01 5.648607015609741211e-01 2.935022413730621338e-01 5.178592205047607422e-01 4.101791977882385254e-01
-4.418534934520721436e-01 4.162641763687133789e-01 1.088679209351539612e-01 2.497598528861999512e-01 1.407569050788879395e-01 4.457799792289733887e-01 1.211893633008003235e-01 5.692437887191772461e-01
-2.430233210325241089e-01 -5.671880841255187988e-01 -4.962144419550895691e-02 -3.428840935230255127e-01 6.070446968078613281e-02 5.205641388893127441e-01 1.169985905289649963e-01 4.591784179210662842e-01
3.977181911468505859e-01 2.651399374008178711e-01 -2.618940174579620361e-01 2.636999785900115967e-01 9.483712166547775269e-02 6.562468409538269043e-01 -2.437599152326583862e-01 3.664997518062591553e-01
4.044161438941955566e-01 5.330967903137207031e-02 -3.087532818317413330e-01 -1.283248215913772583e-01 2.728644907474517822e-01 6.991069912910461426e-01 1.566246002912521362e-01 3.661597669124603271e-01
-2.677400596439838409e-02 1.105165928602218628e-01 -1.788333058357238770e-01 6.354177594184875488e-01 6.070411801338195801e-01 4.105759859085083008e-01 1.678297854959964752e-02 -1.182323247194290161e-01
-6.425322592258453369e-02 -2.593024671077728271e-01 9.686713665723800659e-02 5.738304257392883301e-01 -3.273573517799377441e-01 4.562388360500335693e-01 1.533937007188796997e-01 5.011216402053833008e-01
-3.020172417163848877e-01 1.114205643534660339e-01 1.404754221439361572e-01 -9.679894149303436279e-02 3.154861629009246826e-01 6.842826008796691895e-01 5.429950952529907227e-01 6.819009780883789062e-02
4.981802105903625488e-01 -2.006463110446929932e-01 -8.697046339511871338e-02 -6.322217732667922974e-02 2.516197860240936279e-01 7.960911393165588379e-01 5.394342914223670959e-02 3.616656642407178879e-03
3.024100959300994873e-01 3.020054996013641357e-01 -1.699370592832565308e-01 4.888263046741485596e-01 5.110974311828613281e-01 5.092825889587402344e-01 1.698217540979385376e-01 9.073123335838317871e-03
1.579987704753875732e-01 -5.313876271247863770e-01 3.593253791332244873e-01 -1.216666996479034424e-01 2.840441465377807617e-01 5.769116878509521484e-01 3.589577674865722656e-01 -7.991957664489746094e-02
-1.006536185741424561e-01 -3.897817730903625488e-01 4.333429932594299316e-01 -5.962957069277763367e-02 2.724934220314025879e-01 4.132537245750427246e-01 -5.731230974197387695e-01 2.703623473644256592e-01
-2.108854353427886963e-01 1.395861059427261353e-01 -4.027663171291351318e-01 5.505818724632263184e-01 3.086170554161071777e-01 6.104969978332519531e-01 -5.164605379104614258e-02 -7.981553673744201660e-03
-1.410193294286727905e-01 1.435227543115615845e-01 4.499974846839904785e-01 8.606380969285964966e-02 -4.280109703540802002e-02 6.599202752113342285e-01 1.755553930997848511e-01 5.305316448211669922e-01
-3.457610011100769043e-01 -7.447879314422607422e-01 1.715222746133804321e-01 6.887956056743860245e-03 -1.459702471038326621e-04 5.195537805557250977e-01 -1.041689813137054443e-01 1.244414374232292175e-01
-3.975287973880767822e-01 2.912860512733459473e-01 -1.036405637860298157e-01 8.812893182039260864e-02 -1.581135205924510956e-03 6.954452991485595703e-01 2.013351768255233765e-01 4.630687832832336426e-01
-4.892051815986633301e-01 -8.860709518194198608e-02 -3.927001953125000000e-01 2.594460546970367432e-01 9.471288323402404785e-02 6.087007522583007812e-01 3.844918012619018555e-01 6.308896094560623169e-02
-1.438243091106414795e-01 -4.517799615859985352e-01 3.666513562202453613e-01 -2.672230303287506104e-01 1.763332635164260864e-01 6.111580133438110352e-01 -2.325309514999389648e-01 3.327006995677947998e-01
6.076126098632812500e-01 1.124385967850685120e-01 -1.966825574636459351e-01 7.207071036100387573e-02 2.518900334835052490e-01 6.161367297172546387e-01 1.994852125644683838e-01 3.023555874824523926e-01
2.254454344511032104e-01 -5.792414546012878418e-01 3.658432960510253906e-01 5.679349228739738464e-02 2.330025434494018555e-01 5.217635035514831543e-01 -3.202521800994873047e-01 2.179410457611083984e-01
-9.657011926174163818e-02 -5.679698586463928223e-01 4.889689087867736816e-01 3.651188015937805176e-01 1.382248699665069580e-01 2.661942839622497559e-01 -3.627960979938507080e-01 2.722051739692687988e-01
-1.953368820250034332e-02 -2.310451567173004150e-01 -5.700535774230957031e-01 1.798382252454757690e-01 4.975239187479019165e-02 7.635046839714050293e-01 -4.985327646136283875e-02 -3.215186670422554016e-02
-1.026937663555145264e-01 -4.259848594665527344e-01 4.559220671653747559e-01 -1.264777127653360367e-02 2.221996337175369263e-01 2.701705098152160645e-01 3.391865491867065430e-01 6.021242141723632812e-01
-3.151553869247436523e-01 -2.968882918357849121e-01 2.651100754737854004e-01 2.643275856971740723e-01 -1.992841809988021851e-01 5.117558240890502930e-01 1.152512729167938232e-01 5.979055166244506836e-01
-6.133661270141601562e-01 2.071824669837951660e-01 -1.657999306917190552e-01 4.675944149494171143e-01 4.279507696628570557e-01 3.453852534294128418e-01 -6.689449399709701538e-02 1.667803376913070679e-01
-1.125315800309181213e-01 1.496035605669021606e-01 2.339137494564056396e-01 6.464658975601196289e-01 6.610887050628662109e-01 1.464866995811462402e-01 -1.430739462375640869e-01 1.155630797147750854e-01
-7.148670405149459839e-02 1.365289986133575439e-01 3.225412666797637939e-01 2.827301919460296631e-01 8.636500835418701172e-01 1.561019569635391235e-01 4.269615188241004944e-02 1.421197950839996338e-01
-3.190535604953765869e-01 -5.369203686714172363e-01 -4.185154438018798828e-01 -1.089493483304977417e-01 1.058492958545684814e-01 5.967227220535278320e-01 -1.065925601869821548e-02 2.355857938528060913e-01
-3.716239035129547119e-01 -5.108011960983276367e-01 -5.206155776977539062e-02 2.328830510377883911e-01 -1.850393861532211304e-01 4.103834033012390137e-01 3.207055926322937012e-01 4.883919656276702881e-01
1.037831678986549377e-01 2.918623387813568115e-01 9.979306906461715698e-02 4.512591063976287842e-01 5.681380629539489746e-01 3.881797194480895996e-01 4.598872661590576172e-01 7.410424202680587769e-02
-3.446001559495925903e-02 3.498519957065582275e-02 -3.106745481491088867e-01 8.208663463592529297e-01 3.268026113510131836e-01 3.048887252807617188e-01 -1.635546833276748657e-01 2.722350694239139557e-02
-4.034243896603584290e-02 2.234588563442230225e-01 5.875287652015686035e-01 1.813766062259674072e-01 1.817842759191989899e-02 7.145262956619262695e-01 2.154924422502517700e-01 1.141742542386054993e-01
-6.155129671096801758e-01 -2.298870235681533813e-01 -1.210681870579719543e-01 3.298979699611663818e-01 1.127594616264104843e-02 5.096808075904846191e-01 4.098359942436218262e-01 -1.301474273204803467e-01
-1.657997220754623413e-01 -8.366304636001586914e-01 1.754640638828277588e-01 1.187353432178497314e-01 1.731970012187957764e-01 3.107930719852447510e-01 -1.838279068470001221e-01 2.594067454338073730e-01
2.763177454471588135e-01 -6.559363007545471191e-01 -5.867286771535873413e-02 2.648189961910247803e-01 -1.143712084740400314e-02 4.134330749511718750e-01 3.152756690979003906e-01 3.864817619323730469e-01
-2.513943612575531006e-01 -1.118170544505119324e-01 6.565744876861572266e-01 4.581213891506195068e-01 -1.322536636143922806e-02 2.953785061836242676e-01 1.405671332031488419e-02 4.423930943012237549e-01
-1.892098188400268555e-01 -1.931032985448837280e-01 -5.319377779960632324e-01 5.468706488609313965e-01 3.137592375278472900e-01 3.802258372306823730e-01 2.941720783710479736e-01 -1.238210052251815796e-01
-1.357829421758651733e-01 -6.063489243388175964e-02 -2.901256084442138672e-01 3.843736350536346436e-01 2.688866257667541504e-01 5.745361447334289551e-01 -5.849835276603698730e-01 3.705373778939247131e-02
-6.976038962602615356e-02 2.058295011520385742e-01 -2.698409855365753174e-01 4.280258715152740479e-01 3.675020337104797363e-01 2.055761814117431641e-01 4.578182101249694824e-01 5.566244721412658691e-01
4.705880284309387207e-01 1.791042536497116089e-01 -2.019288539886474609e-01 -3.931548073887825012e-02 1.788114309310913086e-01 6.875897049903869629e-01 2.947044791653752327e-03 4.465263187885284424e-01
5.918463692069053650e-02 -2.732315361499786377e-01 5.787693262100219727e-01 8.965103328227996826e-02 4.188384711742401123e-01 3.415467143058776855e-01 -5.068448781967163086e-01 1.727977842092514038e-01
-3.171625137329101562e-01 -2.062386367470026016e-03 -4.408438205718994141e-01 3.271837830543518066e-01 2.269866690039634705e-02 6.030773520469665527e-01 -4.601357281208038330e-01 1.485555619001388550e-01
-5.209542512893676758e-01 -4.241958260536193848e-01 -1.106956377625465393e-01 1.823537200689315796e-01 -2.507840692996978760e-01 4.709012508392333984e-01 -8.658732473850250244e-02 4.593694508075714111e-01
2.845411002635955811e-01 -4.506387114524841309e-01 6.623807549476623535e-02 6.214044094085693359e-01 1.298702657222747803e-01 1.479833871126174927e-01 -3.251939713954925537e-01 4.253396391868591309e-01
-8.089417219161987305e-02 -4.851526916027069092e-01 5.398148894309997559e-01 4.486910998821258545e-02 6.589416414499282837e-02 5.343443155288696289e-01 -2.988257110118865967e-01 2.924157083034515381e-01
3.492960631847381592e-01 1.601659506559371948e-01 -1.744703799486160278e-01 4.886793494224548340e-01 -1.016779616475105286e-01 5.464547276496887207e-01 2.347871512174606323e-01 4.679908752441406250e-01
4.005043581128120422e-02 -8.368394970893859863e-01 1.072818785905838013e-01 -2.856504358351230621e-02 9.858696907758712769e-02 4.700203537940979004e-01 1.152503341436386108e-01 2.045705318450927734e-01
-2.319446653127670288e-01 5.796847492456436157e-02 2.292851358652114868e-01 -3.110836148262023926e-01 5.170438885688781738e-01 6.003584265708923340e-01 3.526525497436523438e-01 2.033916860818862915e-01
2.234002202749252319e-01 -4.542920589447021484e-01 9.895636886358261108e-02 1.004283577203750610e-01 2.294423878192901611e-01 6.462908387184143066e-01 3.824487328529357910e-01 -3.274598419666290283e-01
-2.335682511329650879e-01 -9.150387644767761230e-01 -1.340617425739765167e-02 1.777668595314025879e-01 1.853279173374176025e-01 1.808789968490600586e-01 -6.425078213214874268e-02 7.195391505956649780e-02
-3.705814182758331299e-01 2.353997714817523956e-02 -4.061290025711059570e-01 5.193190649151802063e-02 2.380688935518264771e-01 6.616764068603515625e-01 -3.899696171283721924e-01 2.188809216022491455e-01
1.469842493534088135e-01 -5.074357390403747559e-01 3.814949691295623779e-01 -7.483267784118652344e-02 3.625154495239257812e-01 5.182712674140930176e-01 -4.031893312931060791e-01 8.474781364202499390e-02
-1.912021487951278687e-01 3.753273785114288330e-01 8.835812658071517944e-02 4.215430095791816711e-02 1.089454814791679382e-01 6.785131096839904785e-01 2.165386676788330078e-01 5.420781970024108887e-01
-2.497468143701553345e-02 -4.447281062602996826e-01 -2.561574280261993408e-01 4.086989760398864746e-01 -1.934995502233505249e-01 3.466135561466217041e-01 3.539679944515228271e-01 5.348505973815917969e-01
-5.709275603294372559e-01 5.578541383147239685e-02 -1.763140559196472168e-01 4.149435162544250488e-01 5.919068455696105957e-01 3.202499449253082275e-01 -1.147814467549324036e-01 -3.970279172062873840e-02
-7.670840620994567871e-02 6.244711205363273621e-02 7.036730647087097168e-02 3.100126981735229492e-01 7.513475418090820312e-01 2.354421764612197876e-01 4.896208643913269043e-01 1.716740727424621582e-01
-4.221933782100677490e-01 -2.013636678457260132e-01 -8.818715810775756836e-02 -1.460919231176376343e-01 4.944291412830352783e-01 5.649499297142028809e-01 4.304922819137573242e-01 -5.597852170467376709e-02
-2.167254239320755005e-01 4.814669862389564514e-02 -2.553678452968597412e-01 4.479123353958129883e-01 3.439949452877044678e-01 5.499000847339630127e-02 3.915738463401794434e-01 6.404587626457214355e-01
-2.356744371354579926e-02 -6.500065922737121582e-01 1.372996601276099682e-03 8.201472461223602295e-02 1.936011947691440582e-02 4.172976613044738770e-01 -4.591743350028991699e-01 4.299469292163848877e-01
4.551787078380584717e-01 -1.942929476499557495e-01 3.171359896659851074e-01 -2.263479493558406830e-02 4.938576817512512207e-01 1.727793663740158081e-01 9.799963235855102539e-02 6.087880730628967285e-01
-1.072769165039062500e-01 2.539071738719940186e-01 -2.380530536174774170e-01 4.431723058223724365e-01 5.437543392181396484e-01 1.400113254785537720e-01 -5.156834051012992859e-02 5.941554903984069824e-01
-3.864951729774475098e-01 1.413424033671617508e-02 -4.000331461429595947e-01 6.294108033180236816e-01 2.367289960384368896e-01 4.729232192039489746e-01 1.197949424386024475e-01 -1.376672554761171341e-02
1.982487887144088745e-01 -5.596629977226257324e-01 4.044818282127380371e-01 4.379645362496376038e-02 1.513540893793106079e-01 5.945759415626525879e-01 -2.649271488189697266e-01 1.879785507917404175e-01
-1.800013631582260132e-01 -3.260557949542999268e-01 -1.477450877428054810e-01 -1.081068441271781921e-01 6.020199656486511230e-01 3.586175441741943359e-01 5.613855719566345215e-01 1.469117254018783569e-01
-1.435543447732925415e-01 -3.813764750957489014e-01 -3.359770774841308594e-01 3.532567620277404785e-01 -1.483102440834045410e-01 2.871179580688476562e-01 1.678040921688079834e-01 6.809423565864562988e-01
5.770124793052673340e-01 -3.677837550640106201e-01 -2.563934028148651123e-01 8.288231678307056427e-03 1.615642458200454712e-01 6.257770061492919922e-01 4.550153762102127075e-02 2.149770855903625488e-01
-1.157711893320083618e-01 -3.709404766559600830e-01 4.056708812713623047e-01 2.588878870010375977e-01 -1.408341825008392334e-01 7.431555986404418945e-01 -2.119401693344116211e-01 1.936531998217105865e-02
3.337431252002716064e-01 -2.829259037971496582e-01 3.761739432811737061e-01 -6.683530658483505249e-02 3.643705248832702637e-01 2.888285517692565918e-01 2.352652847766876221e-01 6.253456473350524902e-01
-2.660602927207946777e-01 3.280716836452484131e-01 4.014086723327636719e-01 1.236451342701911926e-01 1.086769849061965942e-01 7.090619802474975586e-01 2.985567450523376465e-01 2.035881429910659790e-01
-4.247154295444488525e-02 -6.691381335258483887e-01 2.490410655736923218e-01 1.437750272452831268e-02 1.995795816183090210e-01 4.488269388675689697e-01 -4.747995138168334961e-01 1.466621458530426025e-01
9.839965403079986572e-02 -3.303506672382354736e-01 4.939709901809692383e-01 4.428485631942749023e-01 -2.110024392604827881e-01 6.070112586021423340e-01 8.184859156608581543e-02 1.462188363075256348e-01
1.271593868732452393e-01 -3.624154329299926758e-01 5.534489452838897705e-02 -9.725335985422134399e-02 3.778610825538635254e-01 7.331059575080871582e-01 1.939707994461059570e-01 -3.494512438774108887e-01
-4.364092350006103516e-01 2.656726837158203125e-01 2.645513713359832764e-01 3.352482616901397705e-02 4.678059369325637817e-02 6.463090777397155762e-01 2.028245031833648682e-01 4.547658264636993408e-01
6.899280473589897156e-03 -8.767770528793334961e-01 7.204709202051162720e-02 2.543630544096231461e-03 3.512889444828033447e-01 1.440905928611755371e-01 -7.668964099138975143e-04 2.860952019691467285e-01
-3.830213844776153564e-01 1.919112503528594971e-01 -1.815592497587203979e-02 1.564772427082061768e-02 1.160086132586002350e-03 6.250190138816833496e-01 2.713200449943542480e-01 5.929802060127258301e-01
3.256727755069732666e-02 -6.017355918884277344e-01 2.024995833635330200e-01 3.150255680084228516e-01 -2.057028561830520630e-01 6.705963015556335449e-01 5.074357986450195312e-02 4.492750763893127441e-02
2.031701803207397461e-01 -3.619078099727630615e-01 -2.296463213860988617e-02 -7.568699866533279419e-02 6.361340284347534180e-01 5.371096730232238770e-01 2.071891725063323975e-01 -2.922467887401580811e-01
1.159878671169281006e-01 -5.300925374031066895e-01 -1.063153445720672607e-01 5.019741058349609375e-01 -2.495020925998687744e-01 4.834983646869659424e-01 3.506090044975280762e-01 1.527059674263000488e-01
-1.910594701766967773e-01 -2.195077538490295410e-01 5.200351476669311523e-01 6.226307749748229980e-01 -1.934389919042587280e-01 4.684012234210968018e-01 -1.968919299542903900e-02 -9.542343905195593834e-04
1.809876263141632080e-01 -5.058610439300537109e-01 4.135178327560424805e-01 1.960934400558471680e-01 3.975538611412048340e-01 1.558297276496887207e-01 -3.432575464248657227e-01 4.491555392742156982e-01
-1.378030329942703247e-01 4.036900401115417480e-01 5.134321451187133789e-01 1.870521456003189087e-01 1.098647341132164001e-01 6.798505783081054688e-01 3.575601801276206970e-02 2.095187902450561523e-01
-5.000846385955810547e-01 -1.620794385671615601e-01 -3.180295825004577637e-01 -9.679175913333892822e-02 5.272494554519653320e-01 5.372905731201171875e-01 2.152095884084701538e-01 -1.206876058131456375e-02
2.054110020399093628e-01 -7.236267328262329102e-01 -2.110472694039344788e-02 1.183000952005386353e-01 4.784277454018592834e-02 4.510658383369445801e-01 3.393715620040893555e-01 3.143374919891357422e-01
-1.253246665000915527e-01 -6.981270313262939453e-01 1.618674099445343018e-01 2.336561307311058044e-02 -1.074310950934886932e-02 5.121194124221801758e-01 -1.260173022747039795e-01 4.380678832530975342e-01
-3.555421233177185059e-01 1.249078661203384399e-01 -2.158613353967666626e-01 6.561257243156433105e-01 5.307154059410095215e-01 3.014741241931915283e-01 -8.294341713190078735e-02 3.828554227948188782e-02
2.949917912483215332e-01 -1.524873673915863037e-01 3.433349132537841797e-01 -6.813287734985351562e-02 2.794485390186309814e-01 2.920298576354980469e-01 1.099072098731994629e-01 7.692555785179138184e-01
-2.891846597194671631e-01 -8.761541843414306641e-01 -1.897037029266357422e-02 7.331015169620513916e-02 1.280247122049331665e-01 3.406404256820678711e-01 -7.017891108989715576e-02 7.510346174240112305e-02
-5.861937999725341797e-01 -3.543894588947296143e-01 -1.944684088230133057e-01 1.408276110887527466e-01 -2.394556552171707153e-01 5.635776519775390625e-01 4.274646565318107605e-02 3.104005455970764160e-01
-3.190050423145294189e-01 8.247993141412734985e-02 4.012707173824310303e-01 4.936370551586151123e-01 -2.996976375579833984e-01 5.835995078086853027e-01 1.082330495119094849e-01 2.112240046262741089e-01
1.789982914924621582e-01 -5.074836015701293945e-01 4.290948212146759033e-01 7.044202089309692383e-02 2.504049837589263916e-01 6.449944376945495605e-01 -7.998438179492950439e-02 -1.903096288442611694e-01
-1.229710951447486877e-01 -6.678369045257568359e-01 1.817422658205032349e-01 9.573321789503097534e-02 2.755678631365299225e-02 5.219898223876953125e-01 -4.416990578174591064e-01 1.683631092309951782e-01
8.821533620357513428e-02 5.151516944169998169e-02 4.193840026855468750e-01 -2.359583377838134766e-01 6.777927279472351074e-01 3.428598642349243164e-01 -1.762809008359909058e-01 3.872654438018798828e-01
1.012158468365669250e-01 -1.869485825300216675e-01 4.979405403137207031e-01 2.597388923168182373e-01 1.496701985597610474e-01 6.883262991905212402e-01 -2.267080545425415039e-01 -3.029946684837341309e-01
-4.593659937381744385e-01 -5.185360461473464966e-02 -4.609022736549377441e-01 2.537353336811065674e-01 5.174618363380432129e-01 4.064864516258239746e-01 -2.691978514194488525e-01 6.337349861860275269e-02
3.131369650363922119e-01 -2.802764475345611572e-01 2.614638023078441620e-02 -4.184924066066741943e-02 4.697848260402679443e-01 1.896441131830215454e-01 -3.784576356410980225e-01 6.488932967185974121e-01
-1.743050813674926758e-01 -1.347101628780364990e-01 -4.654421210289001465e-01 1.987022012472152710e-01 -1.521921902894973755e-01 6.874855160713195801e-01 -4.785412922501564026e-02 4.441432654857635498e-01
-2.937389165163040161e-02 4.676033556461334229e-01 1.609230935573577881e-01 8.404780924320220947e-02 1.798499077558517456e-01 5.594348311424255371e-01 -2.006365507841110229e-01 6.016274690628051758e-01
-5.431698560714721680e-01 1.305834949016571045e-01 8.781492710113525391e-02 4.250973463058471680e-01 2.846502661705017090e-01 4.605008959770202637e-01 4.543217718601226807e-01 -3.984544600825756788e-04
3.391686975955963135e-01 -2.136799842119216919e-01 3.927679657936096191e-01 -2.626204118132591248e-02 7.591607570648193359e-01 2.879368960857391357e-01 -1.492629796266555786e-01 -5.326497182250022888e-02
2.641724944114685059e-01 -2.404671721160411835e-02 -2.949319481849670410e-01 7.728069424629211426e-01 3.034840226173400879e-01 3.531435132026672363e-01 -1.276709139347076416e-01 1.109338328242301941e-01
-5.485841035842895508e-01 9.152452647686004639e-02 2.484976947307586670e-01 5.538676381111145020e-01 1.240950077772140503e-01 2.619656920433044434e-01 4.287663996219635010e-01 2.330067306756973267e-01
-3.333991467952728271e-01 5.044396594166755676e-02 4.174263775348663330e-01 4.595386385917663574e-01 -1.889270544052124023e-01 4.834965467453002930e-01 2.986947000026702881e-01 3.770927190780639648e-01
-4.188799858093261719e-01 3.302130475640296936e-02 -2.747821211814880371e-01 -8.826549351215362549e-02 1.332409679889678955e-01 8.341222405433654785e-01 1.632121652364730835e-01 1.375846681185066700e-03
-1.669956892728805542e-01 1.146674156188964844e-01 -1.724817156791687012e-01 2.052577883005142212e-01 1.564333885908126831e-01 6.248714327812194824e-01 -6.562764644622802734e-01 2.035897970199584961e-01
-2.386779785156250000e-01 1.566620767116546631e-01 4.579314291477203369e-01 2.106934227049350739e-02 -7.148887217044830322e-02 6.819768548011779785e-01 -9.717135876417160034e-02 4.782252311706542969e-01
2.741013467311859131e-01 -4.130285680294036865e-01 -2.022824883460998535e-01 -3.245668709278106689e-01 4.092303514480590820e-01 6.352008581161499023e-01 1.083232536911964417e-01 1.591558903455734253e-01
1.389500498771667480e-01 -6.681869626045227051e-01 5.025216341018676758e-01 3.172805905342102051e-01 1.791036874055862427e-01 3.859160542488098145e-01 3.762715728953480721e-03 -7.389017846435308456e-04
-3.380474150180816650e-01 3.936115652322769165e-02 -3.604236617684364319e-02 -4.726844653487205505e-02 5.013429522514343262e-01 4.288173317909240723e-01 -6.344372630119323730e-01 2.071269303560256958e-01
2.231416851282119751e-01 -5.986664891242980957e-01 -1.668643951416015625e-01 7.056308984756469727e-01 1.172169670462608337e-01 8.508242666721343994e-02 -4.581953212618827820e-02 2.072903364896774292e-01
-2.035325616598129272e-01 -1.464622467756271362e-02 -2.119272351264953613e-01 -9.894138574600219727e-02 6.301630139350891113e-01 4.699567854404449463e-01 -5.228093266487121582e-01 1.111903563141822815e-01
-6.809598207473754883e-02 -9.927067160606384277e-02 3.145169317722320557e-01 2.628008723258972168e-01 -3.519036620855331421e-02 2.849845290184020996e-01 -2.384892851114273071e-01 8.235237598419189453e-01
-2.270299941301345825e-01 -1.656745523214340210e-01 -2.790820002555847168e-01 1.500082761049270630e-01 -2.587983310222625732e-01 7.354914546012878418e-01 -1.663753092288970947e-01 4.301338195800781250e-01
3.751709163188934326e-01 -4.311695992946624756e-01 1.701189130544662476e-01 8.108695968985557556e-03 5.171551108360290527e-01 9.749939292669296265e-02 -7.974063605070114136e-02 6.008486747741699219e-01
-5.224451795220375061e-02 -6.926180720329284668e-01 -5.878676474094390869e-02 -4.902425222098827362e-03 -8.407738059759140015e-02 5.004850029945373535e-01 -5.286940932273864746e-02 5.037076473236083984e-01
2.609468996524810791e-01 -2.299582660198211670e-01 4.009684920310974121e-01 3.394934535026550293e-01 1.528120636940002441e-01 1.914241760969161987e-01 6.356216967105865479e-02 7.341386675834655762e-01
1.081469655036926270e-01 4.160087183117866516e-02 -6.004368662834167480e-01 2.540490031242370605e-01 1.924829091876745224e-03 7.028173208236694336e-01 -3.144922479987144470e-02 2.579990625381469727e-01
-6.823332309722900391e-01 -2.191435992717742920e-01 -1.803097128868103027e-01 1.821103394031524658e-01 2.091870158910751343e-01 4.757186472415924072e-01 3.710809350013732910e-01 -1.138125211000442505e-01
1.825421601533889771e-01 1.561520546674728394e-01 -3.832281529903411865e-01 6.287183165550231934e-01 4.125741720199584961e-01 4.675205051898956299e-01 -6.282547116279602051e-02 8.605007827281951904e-02
9.969457983970642090e-02 9.264666587114334106e-02 2.282335422933101654e-02 7.874575257301330566e-01 5.322284698486328125e-01 1.219358518719673157e-01 7.523140311241149902e-02 2.388976961374282837e-01
6.663922220468521118e-02 3.289321064949035645e-01 4.791182279586791992e-01 9.030528366565704346e-02 2.346209250390529633e-02 7.695442438125610352e-01 -2.413705224171280861e-03 2.385346889495849609e-01
4.390787333250045776e-02 4.083872959017753601e-02 4.580350816249847412e-01 -2.079199813306331635e-02 5.614151433110237122e-02 8.137121796607971191e-01 3.433711528778076172e-01 5.470652878284454346e-02
-1.870704740285873413e-01 -7.729585766792297363e-01 -3.883824497461318970e-02 -9.702171385288238525e-02 3.719076514244079590e-02 5.520754456520080566e-01 -1.202790811657905579e-01 1.896858513355255127e-01
-6.335564255714416504e-01 1.111965924501419067e-01 -1.141122132539749146e-01 2.047148793935775757e-01 5.726475715637207031e-01 2.907250523567199707e-01 -2.733693420886993408e-01 2.100826799869537354e-01
-4.026921987533569336e-01 1.615400612354278564e-01 -2.546087205410003662e-01 7.536536455154418945e-01 9.410820901393890381e-02 3.233807384967803955e-01 1.487141102552413940e-01 2.082712948322296143e-01
2.831558585166931152e-01 -3.768041133880615234e-01 -6.751220226287841797e-01 2.747210562229156494e-01 8.052690327167510986e-02 3.198557794094085693e-01 6.967372447252273560e-02 3.646002709865570068e-01
2.966666817665100098e-01 -3.805675804615020752e-01 3.907369673252105713e-01 1.546474173665046692e-02 1.422854363918304443e-01 7.464302182197570801e-01 1.774187088012695312e-01 -7.322686165571212769e-02
8.705835044384002686e-02 -7.309932708740234375e-01 3.355036973953247070e-01 1.315283924341201782e-01 4.687282815575599670e-02 5.269101858139038086e-01 -2.218207716941833496e-02 2.188236862421035767e-01
-9.644077718257904053e-02 -6.387851834297180176e-01 2.305016964673995972e-01 3.231720626354217529e-01 -1.705049723386764526e-01 6.136693954467773438e-01 5.820593237876892090e-02 -1.266146451234817505e-01
-5.607679486274719238e-01 -3.690236061811447144e-02 4.757514297962188721e-01 -3.294888883829116821e-02 -1.682213693857192993e-02 5.595540404319763184e-01 7.486886344850063324e-03 3.785667419433593750e-01
1.662152111530303955e-01 -4.572891891002655029e-01 -8.890865743160247803e-02 -9.487483650445938110e-02 7.355168461799621582e-01 3.956941366195678711e-01 -3.846701979637145996e-02 -2.175191491842269897e-01
-4.087314382195472717e-02 9.289016947150230408e-03 3.132088482379913330e-01 -2.429413348436355591e-01 2.941581308841705322e-01 3.981620967388153076e-01 6.525520235300064087e-02 7.692869901657104492e-01
1.454744637012481689e-01 -5.202011466026306152e-01 2.536504566669464111e-01 8.151532709598541260e-02 4.101946055889129639e-01 7.336527854204177856e-02 -6.517590582370758057e-02 6.777572035789489746e-01
-2.649956047534942627e-01 3.310655429959297180e-02 4.657064080238342285e-01 9.012780338525772095e-02 -1.424716413021087646e-01 7.961274981498718262e-01 1.241942644119262695e-01 1.847553253173828125e-01
6.758608818054199219e-01 -1.458185017108917236e-01 -2.186185568571090698e-01 1.629561558365821838e-02 3.165943026542663574e-01 4.599972069263458252e-01 -1.287312507629394531e-01 3.814293444156646729e-01
-1.819370388984680176e-01 1.103336960077285767e-01 -3.724232316017150879e-01 6.775455921888351440e-02 5.462263897061347961e-02 4.916701018810272217e-01 -3.748515844345092773e-01 6.528388857841491699e-01
5.647275224328041077e-02 -4.013943672180175781e-01 4.083211421966552734e-01 3.645388036966323853e-02 4.208420589566230774e-02 8.032504916191101074e-01 1.284558922052383423e-01 -6.445989757776260376e-02
-1.867472231388092041e-01 3.485808074474334717e-01 4.495572149753570557e-01 1.274643838405609131e-01 1.601777374744415283e-01 6.755038499832153320e-01 3.010455667972564697e-01 2.295151948928833008e-01
2.184014767408370972e-01 -9.094472229480743408e-02 4.528300166130065918e-01 -2.841365635395050049e-01 5.847453474998474121e-01 3.511056900024414062e-01 -1.568526476621627808e-01 4.104097783565521240e-01
-5.091932788491249084e-02 -6.048426628112792969e-01 3.283390700817108154e-01 -2.725411653518676758e-01 4.487175941467285156e-01 4.977349340915679932e-01 1.996751688420772552e-02 1.082525704987347126e-03
-1.035977527499198914e-01 -7.909255623817443848e-01 1.325875967741012573e-01 2.994870766997337341e-02 9.122362732887268066e-02 4.535886645317077637e-01 -3.172532320022583008e-01 1.746826022863388062e-01
-5.061315894126892090e-01 -1.116169914603233337e-01 -3.063371479511260986e-01 4.706348180770874023e-01 6.003316640853881836e-01 2.309412658214569092e-01 -3.123015910387039185e-02 -3.640963882207870483e-02
-4.656057357788085938e-01 -1.691371202468872070e-01 5.662263035774230957e-01 1.785162389278411865e-01 2.642310261726379395e-01 3.414175510406494141e-01 3.244016468524932861e-01 3.324205279350280762e-01
5.100121349096298218e-02 -8.557486534118652344e-01 1.908492594957351685e-01 1.666771620512008667e-01 3.220258951187133789e-01 1.587716490030288696e-01 1.955325752496719360e-01 1.837021261453628540e-01
-3.253881931304931641e-01 -3.773218393325805664e-01 2.904226481914520264e-01 2.170630842447280884e-01 -1.594206243753433228e-01 4.356954395771026611e-01 4.512281715869903564e-01 4.488173127174377441e-01
-9.127374738454818726e-03 -7.938662767410278320e-01 3.856394439935684204e-02 -1.959641464054584503e-02 4.733827114105224609e-01 1.846834123134613037e-01 -2.708214521408081055e-01 1.904686987400054932e-01
-4.200229048728942871e-02 3.770105242729187012e-01 4.713355302810668945e-01 4.791421443223953247e-02 1.252382546663284302e-01 7.117316126823425293e-01 -1.922543942928314209e-01 2.691421210765838623e-01
-2.300187647342681885e-01 -3.500378429889678955e-01 -5.360836982727050781e-01 -2.118679285049438477e-01 3.863145038485527039e-02 5.906776785850524902e-01 -5.653823539614677429e-02 3.724271953105926514e-01
-7.073598355054855347e-02 -1.212768163532018661e-02 3.223923146724700928e-01 -1.424739211797714233e-01 3.437230587005615234e-01 6.856402158737182617e-01 5.313673615455627441e-01 3.775248304009437561e-03
-5.082857012748718262e-01 -1.732478737831115723e-01 -3.649790287017822266e-01 3.197073340415954590e-01 5.888843536376953125e-01 2.696142792701721191e-01 -2.354677766561508179e-01 -3.586911410093307495e-02
1.845984607934951782e-01 3.890248946845531464e-03 -4.047401621937751770e-02 5.259417295455932617e-01 7.792150974273681641e-01 1.667407900094985962e-01 2.137305140495300293e-01 8.364261686801910400e-02
6.994178891181945801e-02 2.159641124308109283e-02 3.095270395278930664e-01 5.360358357429504395e-01 -2.990455925464630127e-01 6.913790702819824219e-01 2.065748274326324463e-01 -3.733504936099052429e-02
1.311483383178710938e-01 -6.559845805168151855e-01 7.519046217203140259e-02 1.936628818511962891e-01 9.257739037275314331e-02 4.720782339572906494e-01 5.153265595436096191e-01 -1.110650077462196350e-01
2.061124593019485474e-01 -1.726386845111846924e-01 5.632082819938659668e-01 4.583039879798889160e-01 -2.317517809569835663e-02 6.171661019325256348e-01 2.968933247029781342e-02 -1.347396224737167358e-01
-2.043110430240631104e-01 -1.310130059719085693e-01 5.941142886877059937e-02 4.585526585578918457e-01 -2.773859798908233643e-01 4.836104214191436768e-01 5.600473284721374512e-01 3.206514120101928711e-01
1.187474280595779419e-01 -4.301234483718872070e-01 1.878061890602111816e-01 -1.836980134248733521e-01 5.630702972412109375e-01 5.728713274002075195e-01 1.588220149278640747e-01 -2.478360384702682495e-01
3.628817852586507797e-03 -4.413474798202514648e-01 4.150568246841430664e-01 -1.248772367835044861e-01 2.668681368231773376e-02 7.121583819389343262e-01 -1.969563215970993042e-01 2.658178508281707764e-01
1.073709204792976379e-01 -3.738626241683959961e-01 3.401929736137390137e-01 1.367994397878646851e-01 1.173109635710716248e-01 7.666969299316406250e-01 5.490825325250625610e-02 -3.311377167701721191e-01
-4.363225772976875305e-02 -7.287697792053222656e-01 8.604315668344497681e-02 -1.104180607944726944e-02 2.362378984689712524e-01 2.851483523845672607e-01 -4.150951802730560303e-01 3.873544633388519287e-01
2.584234625101089478e-02 1.461338400840759277e-01 -4.879764318466186523e-01 1.975851207971572876e-01 6.606249809265136719e-01 5.062474012374877930e-01 7.213305681943893433e-02 5.386007949709892273e-02
1.863969489932060242e-02 -6.350408792495727539e-01 9.961318969726562500e-02 7.304445654153823853e-02 4.022632539272308350e-01 5.206327438354492188e-01 -2.375585027039051056e-03 3.850161433219909668e-01
-4.350089728832244873e-01 2.006183117628097534e-01 2.885412275791168213e-01 -3.357596322894096375e-02 -4.549241624772548676e-03 7.399371266365051270e-01 -1.597180068492889404e-01 3.363015055656433105e-01
-1.282555982470512390e-02 -1.976216584444046021e-01 -3.738436400890350342e-01 6.169373393058776855e-01 -3.353972434997558594e-01 4.276839792728424072e-01 2.029622942209243774e-01 3.221984207630157471e-01
-3.864475488662719727e-01 2.787993550300598145e-01 -1.396917253732681274e-01 1.245724484324455261e-01 7.363718748092651367e-01 3.278706073760986328e-01 -9.500540047883987427e-02 2.812985777854919434e-01
-4.770430326461791992e-01 -3.638574853539466858e-02 -3.129442334175109863e-01 2.669560611248016357e-01 2.216846346855163574e-01 6.072055101394653320e-01 3.992992639541625977e-01 -1.569204479455947876e-01
-2.646942436695098877e-01 -2.100641280412673950e-02 3.928157985210418701e-01 -3.163537085056304932e-01 1.729050278663635254e-01 5.470070838928222656e-01 6.223684549331665039e-02 5.849146842956542969e-01
1.465799212455749512e-01 -4.742417335510253906e-01 4.018885195255279541e-01 -3.043884932994842529e-01 5.418795943260192871e-01 4.091326594352722168e-01 1.407617777585983276e-01 1.364020705223083496e-01
-9.611023217439651489e-02 -6.028448939323425293e-01 -8.993028849363327026e-02 -2.835215330123901367e-01 5.016357302665710449e-01 5.248436927795410156e-01 2.780376188457012177e-02 -1.048647761344909668e-01
-2.265590727329254150e-01 -8.389894962310791016e-01 -1.192347854375839233e-01 5.260531231760978699e-02 8.057287894189357758e-03 4.038074910640716553e-01 -2.048277407884597778e-01 1.506771594285964966e-01
5.417387485504150391e-01 2.507461905479431152e-01 -2.162803858518600464e-01 4.815258085727691650e-01 3.409571945667266846e-01 3.903978765010833740e-01 -3.508075699210166931e-02 3.083961308002471924e-01
7.489619851112365723e-01 -2.338578999042510986e-01 -8.717520534992218018e-02 1.846065670251846313e-01 2.998375296592712402e-01 4.632072150707244873e-01 -1.176864001899957657e-02 1.951547563076019287e-01
-4.166167378425598145e-01 5.243899300694465637e-02 2.659560739994049072e-01 -1.397370845079421997e-01 -4.081465303897857666e-02 7.515305876731872559e-01 -9.446961432695388794e-02 3.975336551666259766e-01
7.114711403846740723e-02 -3.568695783615112305e-01 8.350805938243865967e-02 -1.472257226705551147e-01 9.452486783266067505e-02 5.986714959144592285e-01 1.499414350837469101e-02 6.865609884262084961e-01
-7.508418709039688110e-02 2.417321503162384033e-01 -9.337115287780761719e-02 4.376216828823089600e-01 4.304907619953155518e-01 1.061053797602653503e-01 1.421011686325073242e-01 7.203635573387145996e-01
-9.328233450651168823e-02 2.166841477155685425e-01 5.224803090095520020e-01 6.399849057197570801e-02 1.078886166214942932e-02 6.662864089012145996e-01 2.572857737541198730e-01 3.962513506412506104e-01
-1.250573694705963135e-01 -3.768076598644256592e-01 -1.795773506164550781e-01 -2.777953445911407471e-01 6.393469572067260742e-01 4.996739327907562256e-01 2.678403854370117188e-01 -5.274003371596336365e-02
-3.657902777194976807e-01 1.698694676160812378e-01 -2.580901384353637695e-01 6.353633999824523926e-01 2.582059204578399658e-01 5.306225419044494629e-01 -1.353181153535842896e-01 -2.243137545883655548e-02
1.303513199090957642e-01 1.566431820392608643e-01 -3.983256518840789795e-01 1.192552745342254639e-01 2.607900798320770264e-01 6.715499758720397949e-01 -3.907027244567871094e-01 3.375601470470428467e-01
-2.214855253696441650e-01 -9.733080863952636719e-02 3.533723652362823486e-01 -3.048890531063079834e-01 2.858164906501770020e-01 3.296903967857360840e-01 1.275251619517803192e-02 7.301315069198608398e-01
1.263310760259628296e-01 1.315941754728555679e-02 4.006084203720092773e-01 9.644066542387008667e-02 8.220583796501159668e-01 2.871898412704467773e-01 2.343411445617675781e-01 3.009670786559581757e-02
-5.828947424888610840e-01 -2.077548801898956299e-01 -2.864844352006912231e-02 2.704430818557739258e-01 -2.289012968540191650e-01 4.208557903766632080e-01 2.287658900022506714e-01 5.111382007598876953e-01
4.884971678256988525e-01 -5.564550757408142090e-01 -1.629228889942169189e-01 -5.435173586010932922e-02 2.245841920375823975e-01 5.205750465393066406e-01 6.900963187217712402e-02 3.098896443843841553e-01
-6.735806912183761597e-02 -4.566342532634735107e-01 1.828112453222274780e-01 6.945374608039855957e-01 -2.737862169742584229e-01 4.146069884300231934e-01 1.449647992849349976e-01 5.721134692430496216e-02
2.036638110876083374e-01 1.029764711856842041e-01 -1.244146004319190979e-02 6.551609039306640625e-01 6.166037917137145996e-01 6.687909364700317383e-02 4.819403588771820068e-02 3.626717627048492432e-01
-2.461574226617813110e-02 -7.362549901008605957e-01 -9.498273581266403198e-02 3.654321730136871338e-01 1.966887861490249634e-01 8.788111619651317596e-03 3.574765324592590332e-01 3.849765956401824951e-01
6.389223337173461914e-01 -5.543102324008941650e-02 -2.626573443412780762e-01 -1.479497272521257401e-02 2.263749092817306519e-01 5.966371893882751465e-01 1.654063761234283447e-01 2.914055287837982178e-01
2.439147084951400757e-01 -7.471537590026855469e-01 -1.923694610595703125e-01 -1.279321312904357910e-02 1.197473555803298950e-01 5.195644497871398926e-01 2.184645980596542358e-01 1.143855080008506775e-01
2.527701258659362793e-01 -2.276280522346496582e-01 4.892755746841430664e-01 -1.672305315732955933e-01 3.527950644493103027e-01 6.107621192932128906e-01 3.454350233078002930e-01 1.077525410801172256e-02
-5.957425832748413086e-01 -1.706936359405517578e-01 -2.102892613038420677e-03 9.594833850860595703e-02 -6.993310153484344482e-02 3.266867101192474365e-01 1.870746314525604248e-01 6.783303618431091309e-01
5.326231010258197784e-03 -5.032232999801635742e-01 -7.103914022445678711e-01 -1.787598431110382080e-02 1.749280095100402832e-01 3.118169903755187988e-01 -3.786162938922643661e-03 3.375183343887329102e-01
1.583308428525924683e-01 -1.642263382673263550e-01 6.512205004692077637e-01 4.114096164703369141e-01 1.194194406270980835e-01 5.481884479522705078e-01 -1.610972285270690918e-01 -1.178603917360305786e-01
1.222497224807739258e-01 -7.176938056945800781e-01 5.084716901183128357e-02 5.115157924592494965e-03 1.650009900331497192e-01 5.557209849357604980e-01 3.619067370891571045e-01 -1.820506528019905090e-02
1.296950876712799072e-01 -6.935449838638305664e-01 7.425666600465774536e-02 -8.154194056987762451e-02 1.198908239603042603e-01 6.195420026779174805e-01 2.630789279937744141e-01 1.503157168626785278e-01
1.563094705343246460e-01 1.457044780254364014e-01 -5.324209332466125488e-01 4.724060595035552979e-01 3.867965936660766602e-01 5.212796330451965332e-01 -6.321689486503601074e-02 1.495248377323150635e-01
2.250270359218120575e-02 -5.389722585678100586e-01 2.615939378738403320e-01 6.516527384519577026e-02 4.306736886501312256e-01 4.031999707221984863e-01 -5.076424479484558105e-01 -1.748531460762023926e-01
-1.203976869583129883e-01 5.989255383610725403e-02 3.374677300453186035e-01 4.672828614711761475e-01 5.009330511093139648e-01 -4.145883768796920776e-02 3.106014430522918701e-01 5.482276678085327148e-01
-2.966496646404266357e-01 -1.094137802720069885e-01 4.898511245846748352e-02 -3.270024806261062622e-02 4.271133244037628174e-01 4.675509929656982422e-01 6.903737187385559082e-01 1.375249475240707397e-01
-6.773966550827026367e-01 -4.119448959827423096e-01 3.803435247391462326e-03 -1.101557258516550064e-02 2.336729690432548523e-02 3.143027722835540771e-01 1.130888611078262329e-01 5.090953111648559570e-01
-3.741542994976043701e-01 -2.725035846233367920e-01 -3.728064596652984619e-01 1.129558533430099487e-01 -1.339061260223388672e-01 7.820482850074768066e-01 6.547123938798904419e-02 -1.377558242529630661e-02
-6.710708737373352051e-01 -1.328742653131484985e-01 -7.687225192785263062e-02 3.317674398422241211e-01 1.029698103666305542e-01 4.779469668865203857e-01 4.092233180999755859e-01 -9.761955589056015015e-02
-1.647146940231323242e-01 -6.424281597137451172e-01 -6.381543725728988647e-02 -1.935648173093795776e-01 3.985273241996765137e-01 5.492509007453918457e-01 2.405462712049484253e-01 1.588938757777214050e-02
4.451840519905090332e-01 -2.424479722976684570e-01 -3.557039201259613037e-01 7.417867332696914673e-02 -1.015507206320762634e-01 7.282179594039916992e-01 -9.361433237791061401e-02 2.482436001300811768e-01
2.174022942781448364e-01 -1.372726410627365112e-01 2.948895096778869629e-01 -2.546319067478179932e-01 7.011334300041198730e-01 4.990893602371215820e-01 1.836159974336624146e-01 -8.776181191205978394e-02
-5.059945583343505859e-01 -2.734026908874511719e-01 -5.046384930610656738e-01 -5.742348358035087585e-02 2.910650372505187988e-01 4.829676151275634766e-01 2.560980021953582764e-01 1.664341986179351807e-01
6.829314231872558594e-01 -6.249026209115982056e-02 -1.312224715948104858e-01 2.862042188644409180e-01 1.445043534040451050e-01 5.012446641921997070e-01 -1.657681912183761597e-01 3.618844747543334961e-01
1.599663868546485901e-02 -6.669855713844299316e-01 4.334568381309509277e-01 2.959636151790618896e-01 1.176433786749839783e-01 3.916393518447875977e-01 -2.708842754364013672e-01 1.969657689332962036e-01
2.691811919212341309e-01 -3.392171561717987061e-01 8.956850320100784302e-02 -1.585168987512588501e-01 6.245592832565307617e-01 5.954925417900085449e-01 8.153314143419265747e-02 -1.673014611005783081e-01
6.641863286495208740e-02 -7.714885473251342773e-01 -4.457077756524085999e-02 -9.794353693723678589e-02 4.476545751094818115e-01 4.305012524127960205e-01 2.889832854270935059e-02 -4.747184738516807556e-02
3.080835044384002686e-01 -2.873311340808868408e-01 1.365522891283035278e-01 -1.396818906068801880e-01 6.219381690025329590e-01 5.811446905136108398e-01 7.391947787255048752e-03 -2.444932609796524048e-01
-3.469294309616088867e-01 -3.090118169784545898e-01 -3.394272923469543457e-01 3.318421840667724609e-01 -3.420143723487854004e-01 4.753880202770233154e-01 8.799305558204650879e-02 4.561920464038848877e-01
-1.162882708013057709e-02 -2.075828462839126587e-01 1.080487519502639771e-01 -7.116451859474182129e-02 4.241397380828857422e-01 6.232060790061950684e-01 5.610916018486022949e-01 -2.386025041341781616e-01
1.760990358889102936e-02 -6.772960424423217773e-01 3.516770005226135254e-01 -3.599429735913872719e-03 4.757751822471618652e-01 3.941360712051391602e-01 -1.258720010519027710e-01 -1.404327452182769775e-01
-3.558263480663299561e-01 3.238530457019805908e-01 3.676684498786926270e-01 4.548129737377166748e-01 2.377526909112930298e-01 2.194199115037918091e-01 1.497759222984313965e-01 5.471450090408325195e-01
1.280027031898498535e-01 -4.678950607776641846e-01 1.768392622470855713e-01 -5.931713804602622986e-02 3.142832517623901367e-01 6.568373441696166992e-01 3.617252707481384277e-01 -2.623822391033172607e-01
2.950183451175689697e-01 -4.315387606620788574e-01 -1.224344819784164429e-01 4.564718529582023621e-02 5.507705211639404297e-01 5.383169651031494141e-01 1.626051515340805054e-01 -3.001513779163360596e-01
-1.517512649297714233e-01 -5.866759642958641052e-02 2.904343046247959137e-02 1.040738001465797424e-01 4.186316430568695068e-01 2.014319002628326416e-01 6.826740503311157227e-01 5.291349291801452637e-01
-4.247850179672241211e-01 1.751532852649688721e-01 1.189883723855018616e-01 4.382349550724029541e-01 5.315771102905273438e-01 3.441140651702880859e-01 4.233596622943878174e-01 -4.948614910244941711e-02
1.985307931900024414e-01 -6.530934572219848633e-01 1.407522708177566528e-01 5.561333149671554565e-02 3.729231953620910645e-01 5.227894783020019531e-01 -3.872911259531974792e-02 -3.118811547756195068e-01
-2.661078274250030518e-01 -2.070597708225250244e-01 2.214371412992477417e-01 6.817257404327392578e-01 -2.736252844333648682e-01 4.728454649448394775e-01 2.338868975639343262e-01 -1.391816735267639160e-01
4.124227166175842285e-01 -3.404072821140289307e-01 -5.602618455886840820e-01 -6.363730877637863159e-03 1.809337139129638672e-01 5.147801637649536133e-01 1.466521620750427246e-01 2.843483686447143555e-01
6.109871901571750641e-03 -6.419079899787902832e-01 3.144335448741912842e-01 -1.988259702920913696e-01 2.697509825229644775e-01 5.370553731918334961e-01 2.189549654722213745e-01 2.009502351284027100e-01
-3.177398070693016052e-02 -6.075128316879272461e-01 1.142208129167556763e-01 -2.046760916709899902e-01 3.322381973266601562e-01 6.645638346672058105e-01 -3.608635067939758301e-02 -1.471402645111083984e-01
-2.645889818668365479e-01 -4.225249886512756348e-01 -8.863362669944763184e-02 -1.759126484394073486e-01 -4.599923267960548401e-03 5.543176531791687012e-01 3.909517824649810791e-01 5.025252699851989746e-01
-1.219912618398666382e-01 -2.283121794462203979e-01 8.475247025489807129e-02 -3.528663218021392822e-01 2.261097431182861328e-01 7.658987641334533691e-01 3.364951908588409424e-01 2.243624329566955566e-01
1.114368811249732971e-02 -1.865276098251342773e-01 -4.223784804344177246e-01 -9.653239697217941284e-02 3.687298893928527832e-01 6.017528772354125977e-01 -4.633275866508483887e-01 2.542054355144500732e-01
-3.543345034122467041e-01 -3.911801278591156006e-01 -9.202874451875686646e-02 5.518030524253845215e-01 -1.812746524810791016e-01 6.076782941818237305e-01 -3.759112209081649780e-02 -7.016400992870330811e-02
-1.092008315026760101e-02 -5.485854148864746094e-01 3.017917275428771973e-01 -1.284451931715011597e-01 4.976730942726135254e-01 5.332300662994384766e-01 -1.620748788118362427e-01 -1.818716973066329956e-01
6.656599044799804688e-02 -4.194969534873962402e-01 9.937639348208904266e-03 6.904915571212768555e-01 -3.052433133125305176e-01 4.160685539245605469e-01 9.119368344545364380e-02 2.609812617301940918e-01
-2.704743742942810059e-01 -1.976976394653320312e-01 -1.320998817682266235e-01 -7.358090952038764954e-04 5.361436605453491211e-01 3.928438723087310791e-01 6.398247480392456055e-01 1.384061127901077271e-01
-1.467580497264862061e-01 4.921311438083648682e-01 2.564778923988342285e-01 1.899407505989074707e-01 1.400061249732971191e-01 5.944798588752746582e-01 -1.919543892145156860e-01 4.738733172416687012e-01
-2.846369445323944092e-01 2.528363279998302460e-02 -3.773875832557678223e-01 8.286992460489273071e-02 3.134386241436004639e-01 7.754194140434265137e-01 -2.465792447328567505e-01 -9.345212578773498535e-02
2.348812371492385864e-01 -3.661638498306274414e-01 8.009562641382217407e-02 1.059209480881690979e-01 -7.428523898124694824e-02 8.604870438575744629e-01 1.393571794033050537e-01 1.665640175342559814e-01
-1.985071003437042236e-01 -4.471914470195770264e-01 2.984258234500885010e-01 3.277047351002693176e-02 5.342621728777885437e-02 3.367312550544738770e-01 -3.254683613777160645e-01 6.695602536201477051e-01
-2.218975126743316650e-01 2.804420590400695801e-01 1.518000960350036621e-01 4.148256033658981323e-02 3.997858986258506775e-02 7.875435352325439453e-01 -4.660844206809997559e-01 9.106014668941497803e-02
3.711929619312286377e-01 6.378996372222900391e-02 -3.246515095233917236e-01 5.697378516197204590e-01 3.346253633499145508e-01 3.494687974452972412e-01 -3.760625720024108887e-01 2.293932735919952393e-01
-2.781490422785282135e-02 -8.409245014190673828e-01 -4.600780084729194641e-02 1.938351541757583618e-01 3.068552613258361816e-01 4.498434066772460938e-02 1.207912266254425049e-01 3.763100504875183105e-01
-3.895527720451354980e-01 1.215246468782424927e-01 -4.324522018432617188e-01 2.692556977272033691e-01 3.457591533660888672e-01 5.830955505371093750e-01 -3.014573454856872559e-01 1.534293889999389648e-01
3.401038795709609985e-02 -5.868271589279174805e-01 3.882063925266265869e-01 -1.331448704004287720e-01 2.492161840200424194e-01 6.113921403884887695e-01 2.033129334449768066e-01 9.380878508090972900e-02
3.688578903675079346e-01 -4.284019768238067627e-01 -4.555062055587768555e-01 6.968882679939270020e-02 2.582944333553314209e-01 3.823557198047637939e-01 4.424615204334259033e-01 2.436987310647964478e-01
-5.678229033946990967e-02 -4.212323129177093506e-01 1.243429481983184814e-01 -1.832039356231689453e-01 6.163519024848937988e-01 4.445821642875671387e-01 4.323035776615142822e-01 7.671350240707397461e-02
-6.990323960781097412e-02 -5.455843210220336914e-01 8.831821382045745850e-03 2.869586646556854248e-01 4.068218469619750977e-01 -4.158826917409896851e-02 -4.064569175243377686e-01 5.315893292427062988e-01
-4.792928695678710938e-01 -7.691161036491394043e-01 1.051209773868322372e-02 9.435079991817474365e-02 1.644582748413085938e-01 2.662134766578674316e-01 -1.128167882561683655e-01 2.430687546730041504e-01
-3.202117383480072021e-01 -7.598947882652282715e-01 1.785994023084640503e-01 3.314559534192085266e-02 1.141006797552108765e-01 3.028903007507324219e-01 3.707651048898696899e-02 4.253137111663818359e-01
-6.335263699293136597e-02 -3.472515642642974854e-01 1.960734874010086060e-01 -3.397640883922576904e-01 3.167517185211181641e-01 7.117757797241210938e-01 3.125573396682739258e-01 1.298840045928955078e-01
-5.283836722373962402e-01 1.749717444181442261e-01 -2.120119035243988037e-01 3.072225749492645264e-01 3.392013907432556152e-01 2.225618362426757812e-01 2.398264557123184204e-01 5.733696818351745605e-01
2.919379472732543945e-01 3.467149436473846436e-01 3.053886294364929199e-01 1.409277915954589844e-01 8.260069042444229126e-02 7.696721553802490234e-01 -3.939875960350036621e-02 2.840205132961273193e-01
3.806442022323608398e-02 -6.305215358734130859e-01 1.711072772741317749e-01 4.567302763462066650e-01 -1.627219319343566895e-01 4.411275386810302734e-01 2.467745691537857056e-01 2.848575413227081299e-01
1.419289857149124146e-01 -2.255019396543502808e-01 6.484075784683227539e-01 8.053498715162277222e-02 3.725505471229553223e-01 2.288767099380493164e-01 -1.923606395721435547e-01 5.233597755432128906e-01
-2.782980203628540039e-01 1.142045110464096069e-01 -1.433102190494537354e-01 -1.483136713504791260e-01 5.514038801193237305e-01 5.699991583824157715e-01 4.446583986282348633e-01 2.007644772529602051e-01
-5.629537105560302734e-01 -2.935436069965362549e-01 -2.272952795028686523e-01 -7.087292522192001343e-02 -7.668071985244750977e-02 6.255695223808288574e-01 -1.019269451498985291e-01 3.641740977764129639e-01
-3.994984328746795654e-01 -6.370549649000167847e-02 -2.727129869163036346e-02 1.505780071020126343e-01 2.135754525661468506e-01 7.011656761169433594e-01 2.316532433032989502e-01 4.711837172508239746e-01
2.194049060344696045e-01 -5.039767622947692871e-01 -2.076312005519866943e-01 4.768776595592498779e-01 1.048519238829612732e-01 1.632568538188934326e-01 -4.028989374637603760e-01 4.768351018428802490e-01
-2.859743833541870117e-01 5.343002080917358398e-02 -1.981153339147567749e-01 1.477720886468887329e-01 2.181260883808135986e-01 7.503433823585510254e-01 -4.609678983688354492e-01 -1.766126155853271484e-01
2.607612609863281250e-01 -6.211105585098266602e-01 2.073664069175720215e-01 -2.782232500612735748e-02 3.989175260066986084e-01 5.749564170837402344e-01 5.142951384186744690e-02 -1.004749536514282227e-01
2.786644399166107178e-01 -8.281923830509185791e-02 -2.637998461723327637e-01 4.596514701843261719e-01 3.466872870922088623e-01 1.922865211963653564e-01 -9.189414978027343750e-02 6.848405003547668457e-01
-7.058479189872741699e-01 -4.081345349550247192e-02 1.155189722776412964e-01 4.809655249118804932e-01 1.092201620340347290e-01 3.755085468292236328e-01 -2.557396888732910156e-01 1.926181316375732422e-01
5.519784092903137207e-01 -1.324006170034408569e-01 1.278594285249710083e-01 1.415989845991134644e-01 3.019920587539672852e-01 2.647692859172821045e-01 3.072449862957000732e-01 6.210395693778991699e-01
-3.785248994827270508e-01 2.176909744739532471e-01 -3.744850158691406250e-01 2.064169645309448242e-01 5.404475331306457520e-01 4.193379580974578857e-01 -1.012245267629623413e-01 3.851082623004913330e-01
-6.325859576463699341e-02 -3.335376381874084473e-01 4.390768110752105713e-01 3.371499478816986084e-01 -1.362686753273010254e-01 4.985132813453674316e-01 3.284723758697509766e-01 4.509032666683197021e-01
-2.876463532447814941e-01 -1.140086650848388672e-01 5.385201573371887207e-01 3.466283977031707764e-01 9.968773461878299713e-03 4.850699603557586670e-01 4.984225332736968994e-01 1.014348939061164856e-01
-2.153520435094833374e-01 -2.425646334886550903e-01 3.488347865641117096e-03 1.734516955912113190e-02 4.488790333271026611e-01 3.646376430988311768e-01 7.344782352447509766e-01 1.433931887149810791e-01
1.541464123874902725e-02 -2.121647447347640991e-02 3.671594262123107910e-01 -1.941698342561721802e-01 6.308979988098144531e-01 4.494210481643676758e-01 4.485447704792022705e-01 1.600013226270675659e-01
-2.085711508989334106e-01 -7.696535587310791016e-01 1.001385822892189026e-01 2.071067988872528076e-01 4.741905257105827332e-02 3.868939280509948730e-01 -3.488587737083435059e-01 1.938369572162628174e-01
4.394201934337615967e-02 -2.446141988039016724e-01 -5.514100790023803711e-01 1.412707716226577759e-01 1.142523959279060364e-01 7.577657699584960938e-01 -1.409738808870315552e-01 8.417922258377075195e-02
-2.429236099123954773e-02 -3.409170210361480713e-01 5.264791250228881836e-01 4.488612711429595947e-01 1.920073926448822021e-01 9.373899549245834351e-02 2.901958823204040527e-01 5.240814089775085449e-01
2.734332382678985596e-01 -3.478543460369110107e-01 -3.606359288096427917e-02 1.025033220648765564e-01 2.136674374341964722e-01 6.571092605590820312e-01 5.222645401954650879e-01 -2.054687738418579102e-01
2.030860185623168945e-01 -3.337678015232086182e-01 -4.409721791744232178e-01 1.059054061770439148e-01 4.447993338108062744e-01 5.710570812225341797e-01 2.298040390014648438e-01 2.547940611839294434e-01
-1.679531335830688477e-01 -4.196811914443969727e-01 -3.333706259727478027e-01 -2.586894929409027100e-01 3.201510310173034668e-01 4.102083444595336914e-01 2.457236684858798981e-02 5.884147882461547852e-01
-9.740070998668670654e-02 2.016602009534835815e-01 -3.710777759552001953e-01 2.476792484521865845e-01 6.492521166801452637e-01 4.794300496578216553e-01 -1.920664310455322266e-01 2.500630915164947510e-01
-3.241877853870391846e-01 -1.403909176588058472e-01 7.958953082561492920e-02 -2.131332159042358398e-01 4.484433531761169434e-01 6.567159295082092285e-01 4.342735409736633301e-01 4.961353167891502380e-02
-6.741537451744079590e-01 1.999699622392654419e-01 2.445947676897048950e-01 1.820789426565170288e-01 1.676067411899566650e-01 5.864999890327453613e-01 -1.908915042877197266e-01 6.352607160806655884e-02
-1.462503969669342041e-01 -2.933619022369384766e-01 3.024459183216094971e-01 6.792504191398620605e-01 -2.918832302093505859e-01 4.199751019477844238e-01 -2.777707576751708984e-01 3.103971481323242188e-02
-3.128533065319061279e-01 -2.095309831202030182e-02 2.717969119548797607e-01 5.531024336814880371e-01 5.760664939880371094e-01 2.339742332696914673e-01 -2.670361399650573730e-01 -2.529489099979400635e-01
-2.945126891136169434e-01 -2.608368098735809326e-01 -1.012474894523620605e-01 4.198662936687469482e-01 -4.278883635997772217e-01 5.625990033149719238e-01 7.561729103326797485e-02 3.916166722774505615e-01
5.485153570771217346e-02 -3.911505937576293945e-01 9.427508711814880371e-02 -4.310481250286102295e-01 5.708663463592529297e-01 4.212598502635955811e-01 -3.128119409084320068e-01 2.193235754966735840e-01
3.313417136669158936e-01 -4.541614949703216553e-01 -3.155027031898498535e-01 -1.350383460521697998e-01 2.060151845216751099e-01 6.476315855979919434e-01 -2.216575592756271362e-01 2.348867505788803101e-01
4.853897690773010254e-01 -5.520790815353393555e-01 -2.693256139755249023e-01 9.915382415056228638e-02 9.618594497442245483e-02 5.468163490295410156e-01 2.506737411022186279e-01 7.836201786994934082e-02
-3.492604494094848633e-01 -1.128285825252532959e-01 -2.447823733091354370e-01 3.238402307033538818e-01 6.867773085832595825e-02 6.113851666450500488e-01 -5.653150677680969238e-01 4.905304312705993652e-02
-3.859151899814605713e-01 1.827843934297561646e-01 2.777447104454040527e-01 -7.150257378816604614e-02 1.409005373716354370e-01 4.816813468933105469e-01 -5.831202492117881775e-02 6.929174065589904785e-01
1.016045734286308289e-01 -2.477263063192367554e-01 3.172100484371185303e-01 -2.271028757095336914e-01 6.547637581825256348e-01 5.548398494720458984e-01 1.984497755765914917e-01 -1.284465473145246506e-02
-3.275040984153747559e-01 -4.135228395462036133e-01 -4.122948646545410156e-01 3.038455545902252197e-01 3.777807056903839111e-01 3.630487620830535889e-01 4.205361008644104004e-01 8.976417779922485352e-02
4.975463151931762695e-01 -3.379446864128112793e-01 -7.967050187289714813e-03 5.192391201853752136e-02 1.032449007034301758e-01 7.750955820083618164e-01 1.437720954418182373e-01 5.812504887580871582e-02
-1.814066022634506226e-01 -4.271684885025024414e-01 9.988588280975818634e-04 -1.151476576924324036e-01 5.912470221519470215e-01 5.902789235115051270e-01 2.452028989791870117e-01 -1.150303483009338379e-01
-2.766270041465759277e-01 -3.534267842769622803e-01 5.080728232860565186e-02 5.507798790931701660e-01 -3.614503145217895508e-01 5.134226679801940918e-01 -1.256065070629119873e-01 2.874039411544799805e-01
1.544769555330276489e-01 2.933766841888427734e-01 1.018770039081573486e-02 1.394792925566434860e-02 2.417482137680053711e-01 7.213476300239562988e-01 3.501021862030029297e-01 4.340649843215942383e-01
4.074756056070327759e-02 2.130140215158462524e-01 -2.324749231338500977e-01 1.235381513833999634e-01 2.087861150503158569e-01 7.102767229080200195e-01 -5.294623970985412598e-01 2.350389957427978516e-01
-6.196073889732360840e-01 1.855308413505554199e-01 2.113309502601623535e-01 1.525961458683013916e-01 5.757172107696533203e-01 2.202365100383758545e-01 -4.002245515584945679e-02 3.635416328907012939e-01
-1.744519323110580444e-01 -5.720434188842773438e-01 1.377651393413543701e-01 2.905969135463237762e-02 4.983178526163101196e-02 7.175086140632629395e-01 -2.877323031425476074e-01 -1.497244089841842651e-01
4.986770451068878174e-02 -4.112836122512817383e-01 2.351409643888473511e-01 3.345301747322082520e-01 -2.085355222225189209e-01 6.784892082214355469e-01 3.896653056144714355e-01 -7.405082881450653076e-02
9.030653536319732666e-02 -1.233217492699623108e-01 -5.031064152717590332e-01 3.827585577964782715e-01 1.840260624885559082e-01 6.958779692649841309e-01 -2.423140853643417358e-01 1.372007559984922409e-02
-5.262297987937927246e-01 -3.735704720020294189e-02 -2.620807886123657227e-01 5.730262398719787598e-01 -2.425062004476785660e-03 5.358788967132568359e-01 -1.893852055072784424e-01 -4.003030434250831604e-02
-1.247654482722282410e-01 -3.355330228805541992e-01 3.662683963775634766e-01 1.058079972863197327e-01 7.280675172805786133e-01 1.360258162021636963e-01 4.208166599273681641e-01 -2.883268333971500397e-02
-1.353659629821777344e-01 -5.796772837638854980e-01 1.064984011463820934e-03 2.122568935155868530e-01 4.939781129360198975e-01 3.416667282581329346e-01 3.934129774570465088e-01 -2.916705012321472168e-01
-2.271144092082977295e-01 -5.056157708168029785e-01 -3.089372813701629639e-01 3.068376183509826660e-01 5.334972143173217773e-01 4.196457564830780029e-01 2.015603184700012207e-01 4.280090704560279846e-02
-2.755934298038482666e-01 2.296992093324661255e-01 -4.368103444576263428e-01 5.827158689498901367e-01 1.410105079412460327e-01 5.046215057373046875e-01 -8.236627280712127686e-02 2.441607713699340820e-01
4.060777127742767334e-01 -2.530203759670257568e-01 -2.361397892236709595e-01 1.493903845548629761e-01 5.511385798454284668e-01 4.364665746688842773e-01 -1.719647273421287537e-02 4.454768300056457520e-01
4.614657759666442871e-01 -4.039153158664703369e-01 8.011005818843841553e-03 3.152386844158172607e-02 1.716172695159912109e-01 4.279934763908386230e-01 3.782978951930999756e-01 5.168209671974182129e-01
-8.412279188632965088e-02 -3.219430744647979736e-01 9.199156612157821655e-02 4.908221662044525146e-01 4.202032387256622314e-01 5.777160525321960449e-01 -2.267352491617202759e-01 -2.795922160148620605e-01
-3.312594071030616760e-02 -3.552725017070770264e-01 3.371706604957580566e-01 4.542380571365356445e-01 6.403149962425231934e-01 3.720564842224121094e-01 2.584273368120193481e-02 5.975762382149696350e-02
-3.736387193202972412e-02 -5.595938563346862793e-01 -1.803038716316223145e-01 1.063709333539009094e-01 5.485084652900695801e-01 4.762755930423736572e-01 1.211972534656524658e-01 -3.150328397750854492e-01
9.280810505151748657e-02 -3.444003760814666748e-01 4.122590422630310059e-01 3.192789256572723389e-01 7.876953482627868652e-02 6.613480448722839355e-01 3.588956892490386963e-01 -1.687788218259811401e-01
-5.256738513708114624e-03 6.265457719564437866e-02 -4.324189126491546631e-01 -8.511501550674438477e-02 1.361255347728729248e-01 6.581446528434753418e-01 -8.526756614446640015e-02 5.855433940887451172e-01
-3.443246185779571533e-01 -9.437303245067596436e-02 -8.890704065561294556e-02 9.260096400976181030e-02 3.099476397037506104e-01 6.095509529113769531e-01 -6.102286577224731445e-01 -1.267122626304626465e-01
3.435671031475067139e-01 -2.332682013511657715e-01 -1.536456216126680374e-02 -2.335359901189804077e-01 3.095359206199645996e-01 6.489377021789550781e-01 2.669566869735717773e-01 4.296207726001739502e-01
-2.681276798248291016e-01 9.487148374319076538e-02 -3.583654761314392090e-01 4.526956975460052490e-01 1.392767727375030518e-01 4.937628507614135742e-01 -4.716642200946807861e-01 3.163554966449737549e-01
