# Supplementary material for: Where is your field going? A machine learning approach to study the relative motion of the domains of physics
Source: PLoS One. 2020 Jun 18;15(6):e0233997. doi: 10.1371/journal.pone.0233997 (PMC7302634; doi:10.1371/journal.pone.0233997)
Supplement: S20 Data — (ZIP) [file pone.0233997.s020.zip › 19/Pacs4Run_19_VS_500_embeddings1986-1990ED8.txt]

-4.894384145736694336e-01 -3.584356904029846191e-01 4.027735292911529541e-01 4.326331317424774170e-01 2.983358502388000488e-01 -2.687745988368988037e-01 -1.167112886905670166e-01 -3.281922638416290283e-01
2.431054562330245972e-01 -3.943021222949028015e-02 4.869463145732879639e-01 2.855415046215057373e-01 1.636012494564056396e-01 -3.280767798423767090e-01 1.189280580729246140e-02 -6.972469091415405273e-01
8.990956842899322510e-02 -2.988453507423400879e-01 -1.294659264385700226e-02 5.776933431625366211e-01 2.010918557643890381e-01 -6.546460986137390137e-01 -3.128962814807891846e-01 -4.250743240118026733e-02
2.862186431884765625e-01 2.129594683647155762e-01 -1.065945178270339966e-01 1.616632640361785889e-01 6.170672774314880371e-01 -6.520460247993469238e-01 1.501032859086990356e-01 -8.223531395196914673e-02
3.903470635414123535e-01 -2.151119858026504517e-01 1.085694208741188049e-01 7.369317580014467239e-03 -3.222773224115371704e-02 -5.702512264251708984e-01 -1.946398615837097168e-01 -6.522304415702819824e-01
-1.998199895024299622e-02 -2.003505527973175049e-01 -1.686442345380783081e-01 6.964867711067199707e-01 2.538085877895355225e-01 -6.154454350471496582e-01 -2.852697297930717468e-02 4.381835833191871643e-02
3.166545629501342773e-01 -2.713709473609924316e-01 -4.514507949352264404e-01 4.524291455745697021e-01 3.562246859073638916e-01 -3.697092235088348389e-01 -9.190628677606582642e-02 -3.815232217311859131e-01
-1.471164226531982422e-01 -5.453290939331054688e-01 4.132380783557891846e-01 3.413681983947753906e-01 5.831975340843200684e-01 -1.648793369531631470e-01 -1.002893224358558655e-01 1.277203559875488281e-01
2.469647228717803955e-01 -1.046493202447891235e-01 4.725907370448112488e-02 2.430237531661987305e-01 2.453605383634567261e-01 -8.600069880485534668e-01 -2.574559450149536133e-01 2.579923719167709351e-02
-1.262686252593994141e-01 1.784226447343826294e-01 3.572365045547485352e-01 2.225025892257690430e-01 5.236862301826477051e-01 -4.554319083690643311e-01 -3.394630551338195801e-01 -4.221319854259490967e-01
1.305056661367416382e-01 -3.500289916992187500e-01 5.420486927032470703e-01 4.848512709140777588e-01 1.748467236757278442e-01 -1.843833476305007935e-01 -1.248883679509162903e-01 -5.013829469680786133e-01
-5.632226821035146713e-03 -5.640111863613128662e-02 9.454811364412307739e-02 4.303233623504638672e-01 -8.803029358386993408e-02 -8.865239024162292480e-01 8.625767379999160767e-02 -3.944006562232971191e-02
2.662073969841003418e-01 -2.384492456912994385e-01 5.271016359329223633e-01 1.811919361352920532e-01 2.988833487033843994e-01 -2.071423083543777466e-01 -1.736922264099121094e-01 -6.318233013153076172e-01
6.208395361900329590e-01 -2.070243358612060547e-01 6.671204417943954468e-02 3.057613968849182129e-01 1.295708864927291870e-01 -6.623987555503845215e-01 3.681818395853042603e-02 -1.297783851623535156e-01
-3.074330836534500122e-02 -6.066045761108398438e-01 5.691566467285156250e-01 7.047779858112335205e-02 -1.453566253185272217e-01 -4.430315494537353516e-01 -2.909644544124603271e-01 1.065703947097063065e-02
-1.783035993576049805e-01 -8.681212663650512695e-01 -4.779617115855216980e-02 8.643878996372222900e-02 1.846268326044082642e-01 -3.301282525062561035e-01 -1.668124347925186157e-01 1.841708421707153320e-01
1.464896798133850098e-01 -1.166078001260757446e-01 1.408071815967559814e-01 3.538308441638946533e-01 2.342937737703323364e-01 -8.243188858032226562e-01 -2.909194827079772949e-01 -2.985300868749618530e-02
1.488203704357147217e-01 4.685606062412261963e-02 3.041625916957855225e-01 5.354384183883666992e-01 2.008996456861495972e-01 -7.377853989601135254e-01 3.461356041952967644e-03 -1.083876639604568481e-01
-2.716891840100288391e-02 -1.008393988013267517e-01 2.553118765354156494e-01 6.924238801002502441e-01 -1.253761816769838333e-02 -6.382737755775451660e-01 1.840635091066360474e-01 -5.502983182668685913e-02
2.389768138527870178e-02 2.449951469898223877e-01 3.392015695571899414e-01 2.485304325819015503e-02 1.737056374549865723e-01 -8.092653155326843262e-01 -1.499236077070236206e-01 -3.408369421958923340e-01
1.190725062042474747e-02 2.865641415119171143e-01 2.277314364910125732e-01 -5.096767097711563110e-02 2.072382122278213501e-01 -8.146103024482727051e-01 -1.095172613859176636e-01 -3.804581463336944580e-01
-1.899054497480392456e-01 -7.213173806667327881e-02 -1.488586217164993286e-01 4.775121808052062988e-01 1.329354345798492432e-01 -7.197864055633544922e-01 -3.197675645351409912e-01 -2.655943930149078369e-01
-2.289752811193466187e-01 -3.038262128829956055e-01 6.770260930061340332e-01 -1.724196821451187134e-01 5.155511498451232910e-01 -2.982744574546813965e-01 4.893948137760162354e-02 -1.000565662980079651e-01
-7.506672292947769165e-02 -1.853188127279281616e-01 5.512914061546325684e-01 -3.679605424404144287e-01 5.226792097091674805e-01 -4.646548330783843994e-01 1.669072806835174561e-01 -6.123130768537521362e-02
3.192493915557861328e-01 -2.739591300487518311e-01 2.272462397813796997e-01 2.718029320240020752e-01 -1.638101041316986084e-01 -8.149968981742858887e-01 -7.891981303691864014e-02 1.504669431596994400e-02
3.620788827538490295e-02 -7.203078866004943848e-01 1.668588966131210327e-01 3.742229342460632324e-01 -2.328436523675918579e-01 -4.917153418064117432e-01 -1.228877902030944824e-01 2.931798622012138367e-02
5.264390110969543457e-01 -2.156791538000106812e-01 1.315051782876253128e-02 2.082077860832214355e-01 2.486483901739120483e-01 -4.692360460758209229e-01 -2.082831561565399170e-01 -5.544644594192504883e-01
5.857408046722412109e-01 -3.145767152309417725e-01 9.653246402740478516e-02 2.854644358158111572e-01 -5.798628926277160645e-02 -6.695284843444824219e-01 8.321199566125869751e-03 -1.242611631751060486e-01
6.697362661361694336e-02 -1.938245445489883423e-01 5.561534762382507324e-01 -9.307329356670379639e-02 7.105389237403869629e-01 -2.697963714599609375e-01 2.174993008375167847e-01 -1.225379109382629395e-01
1.853266656398773193e-01 -3.997483476996421814e-02 -2.368641942739486694e-01 2.712025344371795654e-01 -6.512746959924697876e-02 -8.439989686012268066e-01 1.526099145412445068e-01 -3.074655830860137939e-01
-3.585536777973175049e-01 -3.279329538345336914e-01 5.748612284660339355e-01 5.024073123931884766e-01 1.248856335878372192e-01 -2.132993340492248535e-01 -1.021820679306983948e-01 -3.308876156806945801e-01
-5.004875659942626953e-01 -1.253719329833984375e-01 5.594324786216020584e-03 1.809760183095932007e-01 5.426914095878601074e-01 -2.256631255149841309e-01 5.124067068099975586e-01 -3.049790263175964355e-01
-5.771213769912719727e-01 -1.173513680696487427e-01 -1.077283173799514771e-01 -2.827187813818454742e-02 9.179814904928207397e-02 -6.548520922660827637e-01 4.211269319057464600e-01 -1.617057025432586670e-01
-4.837064072489738464e-02 -5.538750290870666504e-01 9.640580415725708008e-02 -4.444489777088165283e-01 5.773300528526306152e-01 -2.157208621501922607e-01 2.278769463300704956e-01 -2.286490201950073242e-01
-4.192507863044738770e-01 -3.926434516906738281e-01 -1.031645238399505615e-01 1.204463765025138855e-01 3.372111022472381592e-01 -4.282765388488769531e-01 5.896787643432617188e-01 7.510620169341564178e-03
-6.381545215845108032e-02 -2.981948256492614746e-01 1.541980803012847900e-01 -2.527002990245819092e-01 2.147635221481323242e-01 -6.700252294540405273e-01 -5.668747425079345703e-01 -5.448661744594573975e-02
2.164421677589416504e-01 -1.726651638746261597e-01 5.838810205459594727e-01 1.067075179889798164e-03 3.167940378189086914e-01 -3.195194303989410400e-01 -3.543368875980377197e-01 -5.043962001800537109e-01
3.108048439025878906e-01 -2.921012639999389648e-01 -3.257169723510742188e-01 5.068610310554504395e-01 2.183984071016311646e-01 -4.275179207324981689e-01 -1.174871101975440979e-01 -4.591348469257354736e-01
2.184070646762847900e-01 -9.888263791799545288e-02 3.043461740016937256e-01 7.611881941556930542e-02 2.931693196296691895e-01 -7.857605218887329102e-01 -3.445034325122833252e-01 1.484904736280441284e-01
-1.587971597909927368e-01 -2.644633054733276367e-01 -3.462100327014923096e-01 2.840140163898468018e-01 5.646361783146858215e-02 -6.342276334762573242e-01 -4.288846850395202637e-01 -3.390314877033233643e-01
-2.250481545925140381e-01 -6.767938137054443359e-01 -4.284794628620147705e-01 1.343845725059509277e-01 3.595975041389465332e-01 -3.196163773536682129e-01 -2.204902321100234985e-01 -9.781933575868606567e-02
2.292788624763488770e-01 -4.492864608764648438e-01 -2.341400831937789917e-01 4.971481561660766602e-01 -1.262969821691513062e-01 -6.470829248428344727e-01 7.298613339662551880e-02 -6.000525504350662231e-02
-4.473269581794738770e-01 -3.174260258674621582e-01 2.993701696395874023e-01 -2.514734864234924316e-01 6.031123399734497070e-01 -2.329299151897430420e-01 6.107993423938751221e-02 -3.529113829135894775e-01
-4.371066987514495850e-01 -1.320586055517196655e-01 -1.941131651401519775e-01 1.799984276294708252e-01 6.276296973228454590e-01 -4.019966125488281250e-01 4.003916084766387939e-01 -7.473371177911758423e-02
-8.085309714078903198e-02 -1.020518988370895386e-01 5.755909681320190430e-01 3.409967422485351562e-01 5.462479591369628906e-01 -3.988831043243408203e-01 -2.537410855293273926e-01 -1.165561079978942871e-01
-2.503611445426940918e-01 -2.386061996221542358e-01 1.751611232757568359e-01 -1.252817213535308838e-01 8.087690472602844238e-01 -3.870529830455780029e-01 1.645717769861221313e-01 -5.484566465020179749e-02
-4.906631261110305786e-02 -4.644991457462310791e-01 1.166981756687164307e-01 -5.044147968292236328e-01 5.293682813644409180e-01 -2.494529634714126587e-01 1.925469040870666504e-01 -3.663991987705230713e-01
7.923860102891921997e-02 9.169280529022216797e-02 5.147661566734313965e-01 1.311045587062835693e-01 2.996821403503417969e-01 -5.036190152168273926e-01 -2.062087357044219971e-01 -5.631850957870483398e-01
7.571407407522201538e-02 -1.375342160463333130e-01 -1.893724054098129272e-01 2.264376525999978185e-04 -2.926762960851192474e-02 -8.445488810539245605e-01 -4.095949232578277588e-01 -2.400048822164535522e-01
2.025765180587768555e-01 -4.169031381607055664e-01 -1.000270247459411621e-02 3.741394877433776855e-01 -7.077916711568832397e-02 -7.723409533500671387e-01 3.064294531941413879e-02 2.064340561628341675e-01
7.423359155654907227e-02 -6.591884791851043701e-02 1.397175490856170654e-01 6.252740621566772461e-01 1.711990125477313995e-02 -7.287812232971191406e-01 2.196364998817443848e-01 4.731348890345543623e-04
4.951057955622673035e-02 -9.293232113122940063e-02 2.141581177711486816e-01 7.525244951248168945e-01 1.904759854078292847e-01 -5.494759678840637207e-01 1.963183879852294922e-01 3.079558024182915688e-03
1.461737453937530518e-01 -3.608219698071479797e-02 -3.534190356731414795e-02 1.982461512088775635e-01 2.769128978252410889e-01 -8.955330252647399902e-01 -2.398055940866470337e-01 2.477620914578437805e-02
8.353306353092193604e-02 -1.803805530071258545e-01 -5.790283530950546265e-02 6.711038351058959961e-01 2.049794346094131470e-01 -6.726670265197753906e-01 -7.687994837760925293e-02 -7.965002208948135376e-02
2.175802290439605713e-01 2.092047631740570068e-01 1.093891169875860214e-02 4.955561459064483643e-01 4.724762737751007080e-01 -4.517189264297485352e-01 2.582750320434570312e-01 -4.113476276397705078e-01
6.618877500295639038e-02 -2.694954872131347656e-01 8.632938563823699951e-02 3.865747153759002686e-01 -2.995249032974243164e-01 -8.218708038330078125e-01 2.661032788455486298e-02 -1.426797267049551010e-02
9.296555817127227783e-02 -2.856535613536834717e-01 5.766056180000305176e-01 -2.285847514867782593e-01 1.663018614053726196e-01 -3.423790633678436279e-01 5.819987058639526367e-01 -2.035487741231918335e-01
-7.422534227371215820e-01 -2.628566026687622070e-01 8.515714108943939209e-02 3.292609751224517822e-02 3.375175595283508301e-01 -4.841609001159667969e-01 1.445687562227249146e-01 -4.899367317557334900e-02
9.210986644029617310e-02 -3.160085678100585938e-01 -2.486557215452194214e-01 4.580327868461608887e-01 3.240951895713806152e-01 -3.382371962070465088e-01 -4.098675549030303955e-01 -4.822831451892852783e-01
4.143213033676147461e-01 1.584936529397964478e-01 1.090278998017311096e-01 3.179336488246917725e-01 4.417750835418701172e-01 -5.671766996383666992e-01 3.673316836357116699e-01 -1.961161345243453979e-01
2.642884254455566406e-01 8.724913746118545532e-02 3.390840888023376465e-01 3.692162036895751953e-01 2.662492096424102783e-01 -7.734082341194152832e-01 1.431117649190127850e-03 -4.679247364401817322e-02
2.858329750597476959e-02 -9.924380481243133545e-02 -2.416593581438064575e-01 4.842214286327362061e-01 1.035991776734590530e-02 -6.132072806358337402e-01 -1.503788381814956665e-01 -5.456368923187255859e-01
3.496384620666503906e-01 1.390773653984069824e-01 3.899534046649932861e-01 2.156511545181274414e-01 5.179061293601989746e-01 -6.049842834472656250e-01 1.428962349891662598e-01 -7.203512638807296753e-02
1.433299481868743896e-01 -3.185265958309173584e-01 -7.133308798074722290e-02 2.427596002817153931e-01 -2.874912321567535400e-01 -8.309108018875122070e-01 1.940518170595169067e-01 5.706528946757316589e-02
-4.352618753910064697e-01 -4.531054198741912842e-01 -2.294968217611312866e-01 1.310556940734386444e-02 1.858522742986679077e-01 -4.195727705955505371e-01 5.633504390716552734e-01 -1.563840508460998535e-01
5.329155325889587402e-01 -1.176131367683410645e-01 -7.332382351160049438e-02 2.046823799610137939e-01 4.698954150080680847e-02 -6.047142744064331055e-01 9.725234657526016235e-02 -5.268316864967346191e-01
4.813116043806076050e-02 -3.670735657215118408e-01 5.295835137367248535e-01 2.374763488769531250e-01 2.385101616382598877e-01 -9.744950383901596069e-02 -1.063832193613052368e-01 -6.696161627769470215e-01
-4.474214613437652588e-01 -5.517548322677612305e-01 -1.260243803262710571e-01 -1.200105622410774231e-01 1.380950659513473511e-01 -4.451893270015716553e-01 -4.218706488609313965e-01 -2.643055915832519531e-01
1.354147344827651978e-01 1.539781410247087479e-02 -1.410282552242279053e-01 5.545794367790222168e-01 3.903324529528617859e-02 -4.878950119018554688e-01 2.278293967247009277e-01 -6.020855307579040527e-01
8.451072126626968384e-02 1.822208613157272339e-02 1.409867256879806519e-01 9.158618748188018799e-02 -1.004673838615417480e-01 -9.756650328636169434e-01 -4.685790091753005981e-02 7.003691978752613068e-03
-2.706342935562133789e-01 -7.785685062408447266e-01 2.808177843689918518e-02 -2.558144740760326385e-02 6.984976679086685181e-02 -4.651080071926116943e-01 -3.087506294250488281e-01 5.112671479582786560e-02
2.983148396015167236e-01 -5.717676132917404175e-02 3.709267079830169678e-01 5.854026675224304199e-01 5.718785524368286133e-01 -2.854966819286346436e-01 3.756020218133926392e-02 -1.322567313909530640e-01
1.360560059547424316e-01 -3.013985753059387207e-01 -3.118817210197448730e-01 3.819827139377593994e-01 2.680753767490386963e-01 -2.907362878322601318e-01 -2.424170225858688354e-01 -6.575019359588623047e-01
3.423428162932395935e-02 2.771103084087371826e-01 1.091751009225845337e-01 1.018304601311683655e-01 3.175962269306182861e-01 -8.891102075576782227e-01 -3.519724681973457336e-02 -8.441592752933502197e-02
3.486940860748291016e-01 -1.816340386867523193e-01 -1.786252707242965698e-01 8.260311186313629150e-02 1.897974498569965363e-02 -6.721994876861572266e-01 -2.463948279619216919e-01 -5.420040488243103027e-01
5.259739756584167480e-01 -4.029273688793182373e-01 8.572337031364440918e-02 5.981017649173736572e-02 -3.085484914481639862e-02 -1.513351798057556152e-01 3.030444979667663574e-01 -6.590788960456848145e-01
-3.043794035911560059e-01 -6.724578142166137695e-01 5.114115402102470398e-02 -1.662980020046234131e-01 -8.657079190015792847e-02 -3.069191575050354004e-01 -2.495453953742980957e-01 -5.107998847961425781e-01
4.022912979125976562e-01 -1.298264861106872559e-01 -2.236045300960540771e-01 -6.693842262029647827e-02 1.034148782491683960e-01 -6.817678809165954590e-01 -1.844790279865264893e-01 -5.072399973869323730e-01
-4.217573106288909912e-01 -3.645106032490730286e-02 1.891186386346817017e-01 -4.059673249721527100e-01 4.201582968235015869e-01 -4.849697351455688477e-01 2.643801271915435791e-01 -3.722785413265228271e-01
1.323066502809524536e-01 -4.268054068088531494e-01 5.579769015312194824e-01 4.423735141754150391e-01 3.348670005798339844e-01 -6.480615586042404175e-02 -2.047203481197357178e-01 -3.674961626529693604e-01
-1.885955929756164551e-01 -7.607038021087646484e-01 -5.368159711360931396e-02 1.212073564529418945e-01 -1.848284155130386353e-01 -1.184974759817123413e-01 1.882347762584686279e-01 -5.334351658821105957e-01
-3.943093419075012207e-01 -3.115149959921836853e-02 2.110279798507690430e-01 -8.901720494031906128e-02 5.900422930717468262e-01 -6.412984728813171387e-01 1.364794224500656128e-01 1.142485514283180237e-01
8.075399696826934814e-02 -8.767052739858627319e-02 4.432711005210876465e-02 -2.614527046680450439e-01 7.476436495780944824e-01 -4.639931619167327881e-01 3.561120927333831787e-01 -1.199739724397659302e-01
3.758168518543243408e-01 -1.675881594419479370e-01 3.156857490539550781e-01 4.152736365795135498e-01 6.760802119970321655e-02 -7.297034859657287598e-01 9.711354970932006836e-02 1.099870949983596802e-01
-1.335557829588651657e-02 -1.699093729257583618e-01 -4.031808376312255859e-01 2.544557750225067139e-01 -1.282086968421936035e-01 -7.386955618858337402e-01 3.098535118624567986e-03 -4.260651469230651855e-01
9.523823857307434082e-02 -3.228504061698913574e-01 4.441148638725280762e-01 6.034939885139465332e-01 2.622225582599639893e-01 -1.141978427767753601e-01 1.102571636438369751e-01 -4.809321761131286621e-01
2.174228280782699585e-01 -5.796481966972351074e-01 -1.152015253901481628e-01 -4.171493351459503174e-01 4.221279025077819824e-01 -2.667983174324035645e-01 3.980904519557952881e-01 -1.469722390174865723e-01
3.681494891643524170e-01 -3.682874739170074463e-01 2.811216004192829132e-02 -8.577361702919006348e-02 3.266441226005554199e-01 -1.936997324228286743e-01 -8.914396166801452637e-02 -7.540029287338256836e-01
4.645758867263793945e-02 6.315152347087860107e-02 7.429610192775726318e-02 2.311284542083740234e-01 -2.362090349197387695e-01 -8.656386137008666992e-01 1.643494814634323120e-01 -3.205893337726593018e-01
7.719745859503746033e-03 2.437535971403121948e-01 7.433658093214035034e-02 3.444960415363311768e-01 5.602685362100601196e-02 -7.355697751045227051e-01 8.937747031450271606e-02 -5.139368176460266113e-01
-3.046576082706451416e-01 -1.595672518014907837e-01 2.848701179027557373e-01 2.314805835485458374e-01 -8.038084954023361206e-02 -1.771864295005798340e-01 -1.948404498398303986e-02 -8.418742418289184570e-01
-2.470321357250213623e-01 -6.377338767051696777e-01 -3.112069889903068542e-02 -2.523037493228912354e-01 -2.846189029514789581e-02 -6.296485066413879395e-01 -2.568443715572357178e-01 6.639698892831802368e-02
-4.279497861862182617e-01 -4.215824604034423828e-01 1.277648061513900757e-01 1.557821780443191528e-01 2.316975966095924377e-02 -4.569467902183532715e-01 6.230904459953308105e-01 3.092440403997898102e-02
5.432133078575134277e-01 -2.367884963750839233e-01 9.297737479209899902e-02 2.784161865711212158e-01 -2.363204490393400192e-03 -4.896447062492370605e-01 1.419341564178466797e-01 -5.502611398696899414e-01
-6.273593753576278687e-02 -2.331688404083251953e-01 -4.273167997598648071e-02 3.252326250076293945e-01 9.086479246616363525e-02 -2.289772033691406250e-01 -1.853979974985122681e-01 -8.596712946891784668e-01
1.271264348179101944e-02 -8.685531020164489746e-01 -2.873944491147994995e-02 3.065644502639770508e-01 -2.134284377098083496e-01 -2.709212899208068848e-01 1.724063754081726074e-01 -4.441190510988235474e-02
-1.600056141614913940e-01 -1.087452471256256104e-01 1.878760606050491333e-01 -3.631046414375305176e-01 6.785235404968261719e-01 -4.989396631717681885e-01 2.686901688575744629e-01 -1.179028078913688660e-01
-2.833695411682128906e-01 -1.616261154413223267e-01 -1.886306405067443848e-01 -5.010239779949188232e-02 6.485165357589721680e-01 -4.777345657348632812e-01 4.524469971656799316e-01 -4.443589225411415100e-02
2.210247516632080078e-01 1.212102174758911133e-01 4.547466039657592773e-01 3.207261264324188232e-01 5.404159426689147949e-01 -5.753538608551025391e-01 -2.877738326787948608e-02 -5.372895300388336182e-02
-5.566323995590209961e-01 -3.206459879875183105e-01 -2.439177781343460083e-01 3.329969570040702820e-02 2.525178194046020508e-01 -5.026426315307617188e-01 -3.861876726150512695e-01 -2.473585158586502075e-01
2.216829657554626465e-01 -4.493762850761413574e-01 5.573312044143676758e-01 -1.100486665964126587e-01 5.436601638793945312e-01 -1.225964576005935669e-01 2.920045256614685059e-01 -1.741439849138259888e-01
-1.519071757793426514e-01 -2.153228521347045898e-01 1.525462605059146881e-02 5.204628035426139832e-02 6.740481853485107422e-01 -4.529658257961273193e-01 5.024056434631347656e-01 1.252538561820983887e-01
-8.245964348316192627e-02 -5.426349490880966187e-02 7.763289660215377808e-02 7.455056905746459961e-01 2.376955896615982056e-01 -5.964422821998596191e-01 1.240347251296043396e-01 -2.868966199457645416e-02
4.905444085597991943e-01 -4.371254444122314453e-01 1.546679139137268066e-01 2.685213387012481689e-01 1.003615930676460266e-01 -1.284987777471542358e-01 1.183233186602592468e-01 -6.570211052894592285e-01
2.025096416473388672e-01 -4.881601929664611816e-01 5.165446400642395020e-01 7.258562743663787842e-02 2.575875520706176758e-01 -1.551228463649749756e-01 5.868576169013977051e-01 -1.174139752984046936e-01
5.461801886558532715e-01 -1.154701933264732361e-01 -6.004596874117851257e-02 -1.575030982494354248e-01 3.843006864190101624e-02 -7.675589919090270996e-01 5.343856289982795715e-02 -2.578017413616180420e-01
-2.203612029552459717e-02 2.157067656517028809e-01 -3.616259247064590454e-02 2.385203167796134949e-02 6.501022260636091232e-03 -8.506218791007995605e-01 -1.070901975035667419e-01 -4.648011624813079834e-01
5.113077759742736816e-01 -1.807342767715454102e-01 9.028245508670806885e-02 2.371634393930435181e-01 2.665768563747406006e-01 -4.064291417598724365e-01 -1.455428898334503174e-01 -6.197351813316345215e-01
8.884240686893463135e-02 -1.333764642477035522e-01 1.996945142745971680e-01 3.323782086372375488e-01 1.083593517541885376e-01 -8.741284012794494629e-01 -1.468544602394104004e-01 1.629609763622283936e-01
-1.762207895517349243e-01 1.238012611865997314e-01 9.408666938543319702e-02 2.133527249097824097e-01 5.250705480575561523e-01 -3.819440007209777832e-01 -2.676789760589599609e-01 -6.371933817863464355e-01
-1.409525424242019653e-01 -4.476444423198699951e-01 2.918237149715423584e-01 3.467287123203277588e-02 4.661729633808135986e-01 -4.741229116916656494e-01 -4.417691826820373535e-01 2.368838489055633545e-01
-3.365795314311981201e-01 -2.929440736770629883e-01 2.150460779666900635e-01 9.522353112697601318e-02 4.755939543247222900e-01 -5.670200586318969727e-01 2.928146123886108398e-01 3.348789513111114502e-01
-2.658106088638305664e-01 -3.758049011230468750e-01 2.284948378801345825e-01 4.893757998943328857e-01 -4.591712355613708496e-02 -3.394354507327079773e-02 2.526331245899200439e-01 -6.552349328994750977e-01
-6.040337681770324707e-02 -4.438018500804901123e-01 2.162734419107437134e-01 -4.641280695796012878e-02 4.280509054660797119e-01 -5.555143952369689941e-01 -4.343753159046173096e-01 2.644945979118347168e-01
3.731222152709960938e-01 -2.267562784254550934e-02 -2.476745098829269409e-02 4.491113498806953430e-02 1.842011064291000366e-01 -5.594161152839660645e-01 -1.050944998860359192e-01 -7.069045305252075195e-01
-1.476022452116012573e-01 -3.120179474353790283e-01 4.663726687431335449e-01 5.614582896232604980e-01 -7.284926623106002808e-02 -2.453792095184326172e-01 1.396978348493576050e-01 -5.129192471504211426e-01
-8.795828372240066528e-02 -4.951319694519042969e-01 6.800154447555541992e-01 -6.329559534788131714e-02 3.145930767059326172e-01 -1.624675542116165161e-01 3.353883624076843262e-01 -2.069552540779113770e-01
-2.813545167446136475e-01 -2.083389908075332642e-01 -2.265541255474090576e-01 1.021780818700790405e-01 7.223308682441711426e-01 -4.463191330432891846e-01 3.033440113067626953e-01 5.183919891715049744e-02
2.134266793727874756e-01 -5.246779918670654297e-01 5.603889226913452148e-01 1.460500508546829224e-01 5.261825323104858398e-01 -1.478259116411209106e-01 1.749714314937591553e-01 1.202501058578491211e-01
1.271812021732330322e-01 -2.554677724838256836e-01 -2.312699705362319946e-01 2.407797276973724365e-01 7.821011543273925781e-02 -5.683026313781738281e-01 -4.135225415229797363e-01 -5.540891289710998535e-01
4.058902561664581299e-01 -1.940374821424484253e-01 -2.125103622674942017e-01 3.687708079814910889e-01 7.735941559076309204e-02 -6.461184620857238770e-01 -7.454232126474380493e-02 -4.329431056976318359e-01
-2.020498961210250854e-01 -4.475967586040496826e-01 -1.921915411949157715e-01 -2.408230900764465332e-01 4.746355116367340088e-01 -6.279441714286804199e-01 -9.364107251167297363e-02 1.885156035423278809e-01
-1.825464963912963867e-01 -7.175596952438354492e-01 -2.168255299329757690e-01 -1.604228317737579346e-01 -1.882063746452331543e-01 -3.156649768352508545e-01 -5.307680368423461914e-02 -4.910732805728912354e-01
-3.537442162632942200e-02 -3.753179013729095459e-01 4.694712758064270020e-01 -3.266327083110809326e-01 5.521872267127037048e-02 -3.139242529869079590e-01 5.932317972183227539e-01 -2.779773771762847900e-01
2.474317848682403564e-01 -4.666670560836791992e-01 -1.033740118145942688e-01 4.658779501914978027e-02 4.506307542324066162e-01 -5.114047527313232422e-01 -4.912904202938079834e-01 -4.662100225687026978e-02
-4.809416234493255615e-01 -4.191276729106903076e-01 -2.922397106885910034e-02 4.368410259485244751e-02 5.312711000442504883e-01 -4.833345711231231689e-01 1.969202458858489990e-01 1.887482106685638428e-01
5.470000207424163818e-02 2.926067113876342773e-01 1.123675331473350525e-01 -1.047770455479621887e-01 3.440164327621459961e-01 -7.502848505973815918e-01 -1.329658329486846924e-01 -4.345455467700958252e-01
-7.790096104145050049e-02 -4.524334669113159180e-01 4.837421476840972900e-01 -4.583118855953216553e-01 3.506010174751281738e-01 -3.233141005039215088e-01 2.716526985168457031e-01 -2.095974683761596680e-01
-2.632855772972106934e-01 -2.461558431386947632e-01 -2.334753125905990601e-01 -3.135880231857299805e-01 2.250652462244033813e-01 -5.676470398902893066e-01 5.538580417633056641e-01 -1.939165592193603516e-01
7.669667899608612061e-02 -8.214815258979797363e-01 -1.718930304050445557e-01 9.502082318067550659e-02 2.033445537090301514e-01 -3.530238568782806396e-01 -3.384441435337066650e-01 1.380040030926465988e-02
6.252356767654418945e-01 -2.038489133119583130e-01 -5.991598963737487793e-02 2.618107497692108154e-01 7.362896949052810669e-02 -5.716385841369628906e-01 2.955056130886077881e-01 -2.754551768302917480e-01
1.894775331020355225e-01 1.476828604936599731e-01 1.354040354490280151e-01 1.555255427956581116e-02 3.952437043190002441e-01 -8.670461773872375488e-01 -1.060018911957740784e-01 6.699939817190170288e-02
-3.646159172058105469e-01 -7.083543539047241211e-01 -3.813005238771438599e-02 8.137676864862442017e-02 -2.763704955577850342e-01 -3.307078778743743896e-01 1.317654699087142944e-01 -3.925590515136718750e-01
-1.673159599304199219e-01 -1.491815894842147827e-01 1.199065968394279480e-01 -1.840027570724487305e-01 7.280583381652832031e-01 -5.012223720550537109e-01 3.464086055755615234e-01 1.496372371912002563e-02
2.311328202486038208e-01 7.149071991443634033e-02 1.963116824626922607e-01 5.505768060684204102e-01 6.516544222831726074e-01 -3.093982338905334473e-01 7.213659584522247314e-02 -2.724134027957916260e-01
-4.382497668266296387e-01 -4.747382402420043945e-01 9.715816937386989594e-03 -1.109467726200819016e-02 2.714761793613433838e-01 -5.409058928489685059e-01 4.365353882312774658e-01 1.596918851137161255e-01
-6.001564487814903259e-02 -1.017156168818473816e-01 1.240668371319770813e-01 -4.139976799488067627e-01 7.014729976654052734e-01 -5.044082403182983398e-01 3.033216670155525208e-02 -2.277133464813232422e-01
-2.650917768478393555e-01 -6.153667569160461426e-01 3.290667533874511719e-01 -3.430079817771911621e-01 4.555818736553192139e-01 -3.365866243839263916e-01 -5.131349712610244751e-02 4.039969295263290405e-02
-2.850719355046749115e-02 -4.586190581321716309e-01 -7.992385886609554291e-03 4.698246717453002930e-01 3.811247348785400391e-01 -1.240820810198783875e-01 -3.768202662467956543e-01 -5.151804089546203613e-01
3.339499831199645996e-01 -7.715780138969421387e-01 -2.128433138132095337e-01 -6.762341409921646118e-02 9.709669649600982666e-02 -3.561807870864868164e-01 -3.055589497089385986e-01 -1.166659221053123474e-01
-2.038871124386787415e-02 -2.780841886997222900e-01 -1.917495876550674438e-01 6.013545989990234375e-01 2.355650961399078369e-01 -6.003667116165161133e-01 -2.977776527404785156e-01 -1.387656182050704956e-01
7.205394096672534943e-03 -6.712100505828857422e-01 9.821480512619018555e-02 -2.665183246135711670e-01 3.172766268253326416e-01 -4.913842976093292236e-01 -2.912085950374603271e-01 2.045034915208816528e-01
3.634713292121887207e-01 -4.145413935184478760e-01 -2.230184152722358704e-02 -6.823753565549850464e-02 1.816575378179550171e-01 -2.003145962953567505e-01 -9.713681042194366455e-02 -7.799547314643859863e-01
3.996451497077941895e-01 -3.175566494464874268e-01 7.666075974702835083e-02 8.743835985660552979e-02 -2.374509572982788086e-01 -8.156523704528808594e-01 -6.499721854925155640e-02 -4.790280479937791824e-03
-3.852756321430206299e-01 -6.595166921615600586e-01 2.073400318622589111e-01 1.530442014336585999e-02 1.446225494146347046e-01 -4.515986740589141846e-01 -3.850916624069213867e-01 1.496350299566984177e-02
-3.351102173328399658e-01 -4.412931799888610840e-01 5.781599283218383789e-01 4.550220072269439697e-01 2.008209377527236938e-01 -1.172146126627922058e-01 -1.490338146686553955e-01 -2.745327949523925781e-01
-2.287038713693618774e-01 -5.422744750976562500e-01 5.203120037913322449e-02 -2.313204482197761536e-02 3.356572389602661133e-01 -4.971606433391571045e-01 -5.381367802619934082e-01 3.106201253831386566e-02
-6.089077591896057129e-01 -3.834772706031799316e-01 -1.621899753808975220e-02 1.091120392084121704e-01 2.751445472240447998e-01 -4.963336288928985596e-01 3.831068277359008789e-01 -3.443253785371780396e-02
-2.444946467876434326e-01 1.861180812120437622e-01 1.564359366893768311e-01 1.689264625310897827e-01 1.120277568697929382e-01 -7.421569228172302246e-01 -3.244955539703369141e-01 -4.288699924945831299e-01
-4.224171936511993408e-01 -4.374301135540008545e-01 1.648553013801574707e-01 1.518353223800659180e-01 -3.613203531131148338e-03 -4.005272984504699707e-01 6.454533934593200684e-01 -5.424227565526962280e-02
-4.518870711326599121e-01 -5.620229244232177734e-01 2.132024057209491730e-02 -1.429306119680404663e-01 -2.057573348283767700e-01 -2.952074408531188965e-01 2.128043957054615021e-02 -5.736797451972961426e-01
4.685985743999481201e-01 1.421611756086349487e-01 1.435276269912719727e-01 1.686519086360931396e-01 3.023697733879089355e-01 -7.460004091262817383e-01 9.457691758871078491e-02 -2.329662293195724487e-01
-3.425096869468688965e-01 -5.564237833023071289e-01 3.095626533031463623e-01 -2.581773996353149414e-01 1.748304963111877441e-01 -1.630234420299530029e-01 4.505224823951721191e-01 -3.879204690456390381e-01
-3.328127562999725342e-01 -1.677729040384292603e-01 1.683979630470275879e-01 -3.195196092128753662e-01 5.542957186698913574e-01 -5.269326567649841309e-01 3.627620637416839600e-01 -1.189089119434356689e-01
-1.397458016872406006e-01 -3.503734469413757324e-01 1.245687082409858704e-01 -6.059152483940124512e-01 3.755287230014801025e-01 -4.073719978332519531e-01 1.941823810338973999e-01 -3.610796928405761719e-01
-2.447961829602718353e-02 -2.663141489028930664e-01 4.749205410480499268e-01 2.235189229249954224e-01 5.148556828498840332e-01 -1.835060715675354004e-01 -4.754883646965026855e-01 -3.579485714435577393e-01
-4.598670303821563721e-01 -3.881252110004425049e-01 -2.545234560966491699e-01 1.745547950267791748e-01 4.498112797737121582e-01 -3.584185242652893066e-01 4.485034346580505371e-01 -1.033449694514274597e-01
3.516621589660644531e-01 -3.541978001594543457e-01 2.646033763885498047e-01 3.819356262683868408e-01 -5.778619647026062012e-02 -2.156893461942672729e-01 5.599133670330047607e-02 -6.942562460899353027e-01
-1.208557412028312683e-01 -2.064883261919021606e-01 1.046492010354995728e-01 -5.187885165214538574e-01 5.662524104118347168e-01 -5.008747577667236328e-01 1.432394236326217651e-01 -2.657605707645416260e-01
6.607102155685424805e-01 -2.235225737094879150e-01 2.586840391159057617e-01 7.409793883562088013e-02 -7.493760436773300171e-02 -4.383331537246704102e-01 2.801129817962646484e-01 -4.060501754283905029e-01
2.627504765987396240e-01 -4.432143867015838623e-01 5.966231599450111389e-02 5.395938754081726074e-01 -8.743593841791152954e-02 -6.264939904212951660e-01 1.585534512996673584e-01 1.205115988850593567e-01
-4.464252591133117676e-01 -5.361459851264953613e-01 -1.269267201423645020e-01 2.829468548297882080e-01 5.310854911804199219e-01 -2.349383831024169922e-01 -2.734382152557373047e-01 -7.117837667465209961e-02
-4.311014413833618164e-01 -4.730002284049987793e-01 5.236679688096046448e-03 8.456562459468841553e-02 3.117106556892395020e-01 -4.693697094917297363e-01 5.084039568901062012e-01 8.542521297931671143e-02
-2.673116028308868408e-01 -7.586367726325988770e-01 -1.746298968791961670e-01 -1.394077688455581665e-01 -9.938027709722518921e-02 -3.138132393360137939e-01 -1.232940629124641418e-01 -4.237073957920074463e-01
-3.686495125293731689e-01 -1.566836982965469360e-01 -3.136545419692993164e-01 -3.666143165901303291e-03 6.269019842147827148e-01 -4.897505044937133789e-01 3.209629952907562256e-01 -7.263806462287902832e-02
-2.648278176784515381e-01 1.176360808312892914e-02 9.278520196676254272e-02 -4.036103188991546631e-01 6.048235893249511719e-01 -4.738056361675262451e-01 9.736584126949310303e-02 -3.980376422405242920e-01
-1.833154559135437012e-01 -2.505493760108947754e-01 4.952492937445640564e-02 1.870550960302352905e-02 5.280076861381530762e-01 -6.000628471374511719e-01 3.824104070663452148e-01 3.401657342910766602e-01
5.051968693733215332e-01 -2.616699934005737305e-01 2.554744184017181396e-01 3.230724334716796875e-01 1.303326189517974854e-01 -3.664531409740447998e-01 2.106830105185508728e-02 -5.957713723182678223e-01
2.791247069835662842e-01 2.950702607631683350e-02 6.867019087076187134e-02 4.830791354179382324e-01 9.635321050882339478e-02 -5.982776880264282227e-01 1.349696218967437744e-01 -5.456194877624511719e-01
1.889254599809646606e-01 -4.681783616542816162e-01 2.334279865026473999e-01 3.107447624206542969e-01 -3.783428072929382324e-01 -6.191300749778747559e-01 2.071983367204666138e-01 -1.570625305175781250e-01
8.297759108245372772e-03 -2.313451915979385376e-01 2.692839205265045166e-01 -2.313891649246215820e-01 7.632689476013183594e-01 -4.563458263874053955e-01 1.677675843238830566e-01 3.712902590632438660e-02
-2.114537358283996582e-01 -7.445654869079589844e-01 -3.189252912998199463e-01 -2.440311759710311890e-02 3.725722730159759521e-01 -3.041544556617736816e-01 -2.494300305843353271e-01 -7.117159664630889893e-02
-4.789989888668060303e-01 -4.322672188282012939e-01 6.470188498497009277e-02 5.194237455725669861e-02 2.021891474723815918e-01 -4.994808137416839600e-01 5.336441397666931152e-01 4.102845117449760437e-02
3.800441026687622070e-01 1.687375307083129883e-01 1.425024867057800293e-01 2.301251888275146484e-01 5.047278404235839844e-01 -6.729168295860290527e-01 1.596990823745727539e-01 -1.440778821706771851e-01
-7.413817197084426880e-02 9.592185169458389282e-02 -3.019715845584869385e-01 2.041913419961929321e-01 4.790546894073486328e-01 -2.933402657508850098e-01 -2.816141396760940552e-02 -7.321793437004089355e-01
-4.673479795455932617e-01 -2.756910026073455811e-01 3.771712481975555420e-01 -6.043364480137825012e-02 3.447289168834686279e-01 -3.631303310394287109e-01 5.360971689224243164e-01 -1.468608528375625610e-01
-3.365594893693923950e-02 -6.804352402687072754e-01 2.581876702606678009e-02 1.666764765977859497e-01 3.293784558773040771e-01 1.329124867916107178e-01 3.180775418877601624e-02 -6.166523098945617676e-01
1.079792380332946777e-01 -6.227833628654479980e-01 4.690040647983551025e-01 2.371322810649871826e-01 -2.320838570594787598e-01 -5.124219059944152832e-01 2.888085134327411652e-02 8.373570442199707031e-02
1.657390445470809937e-01 -6.491487622261047363e-01 2.062769830226898193e-01 -2.437075786292552948e-02 2.976654767990112305e-01 -3.850308656692504883e-01 -5.202170014381408691e-01 -2.265659533441066742e-02
5.633234381675720215e-01 -4.526659548282623291e-01 3.399209976196289062e-01 1.701817512512207031e-01 3.407560586929321289e-01 -2.389068603515625000e-01 -2.528176605701446533e-01 -3.100711107254028320e-01
-2.130561619997024536e-01 -3.154449164867401123e-01 -9.731059544719755650e-04 -2.302628457546234131e-01 7.574453353881835938e-01 -3.687804043292999268e-01 2.854670584201812744e-01 -1.042390987277030945e-01
-8.171930164098739624e-02 -8.398399353027343750e-01 1.112743318080902100e-01 2.684900760650634766e-01 -2.639168202877044678e-01 -3.626585900783538818e-01 -1.245789974927902222e-02 -4.683553799986839294e-02
-1.466156914830207825e-02 -3.749628961086273193e-01 8.373909592628479004e-01 -3.848092630505561829e-02 2.540773749351501465e-01 -2.858871221542358398e-01 -1.864293962717056274e-02 -9.924329072237014771e-02
-2.197897285223007202e-01 -7.553876638412475586e-01 -1.449302434921264648e-01 -2.009416371583938599e-01 1.582287102937698364e-01 -4.941196441650390625e-01 -3.000413998961448669e-02 2.227304577827453613e-01
1.908751130104064941e-01 -6.077411174774169922e-01 -2.208799421787261963e-01 -1.974387019872665405e-01 1.397445648908615112e-01 -5.432672500610351562e-01 -4.107362329959869385e-01 -1.519059985876083374e-01
3.392098546028137207e-01 -7.771325111389160156e-01 -1.638793498277664185e-01 -3.539116308093070984e-02 1.711050271987915039e-01 -3.359115123748779297e-01 -3.201563060283660889e-01 -9.099101275205612183e-02
-1.925063133239746094e-01 1.404399722814559937e-01 -2.105522453784942627e-01 1.625713109970092773e-01 5.578300952911376953e-01 -3.274113833904266357e-01 -6.465063244104385376e-02 -6.707488298416137695e-01
-6.811184287071228027e-01 -3.741416931152343750e-01 1.354672759771347046e-01 1.458038687705993652e-01 3.342229425907135010e-01 -2.442236095666885376e-01 3.407400548458099365e-01 -2.627385258674621582e-01
-1.509192287921905518e-01 -6.278378963470458984e-01 2.220079749822616577e-01 -1.087032258510589600e-01 -4.350564777851104736e-01 -4.289459884166717529e-01 2.675299048423767090e-01 -2.776649594306945801e-01
-4.282311797142028809e-01 -5.216969847679138184e-01 5.407958105206489563e-02 4.364544898271560669e-02 7.011725753545761108e-02 -4.448520839214324951e-01 5.793397426605224609e-01 -3.430051356554031372e-02
-2.386758625507354736e-01 -4.936127364635467529e-01 5.173955559730529785e-01 5.052940845489501953e-01 2.800510525703430176e-01 -1.450444906949996948e-01 -2.355575561523437500e-01 -1.463079303503036499e-01
-7.357351481914520264e-02 -1.964865624904632568e-01 7.860982418060302734e-02 7.069031596183776855e-01 -1.413321793079376221e-01 -6.158531904220581055e-01 1.752730011940002441e-01 -1.418370306491851807e-01
-4.371112883090972900e-01 -3.978460729122161865e-01 7.375959306955337524e-02 1.656884253025054932e-01 3.143672645092010498e-02 -4.915072023868560791e-01 6.111707091331481934e-01 4.076680913567543030e-02
-1.801400482654571533e-01 1.279860287904739380e-01 5.162448287010192871e-01 2.050523012876510620e-01 6.555180996656417847e-02 -5.824313163757324219e-01 -1.956808567047119141e-01 -5.106855034828186035e-01
-2.001161128282546997e-01 -5.044209361076354980e-01 2.124301791191101074e-01 -2.580622732639312744e-01 2.992144823074340820e-01 -9.092018008232116699e-02 5.089730024337768555e-01 -4.867658019065856934e-01
1.383404135704040527e-01 -4.584905207157135010e-01 5.626044869422912598e-01 2.757604420185089111e-01 2.750077247619628906e-01 -1.097715348005294800e-01 -1.605756282806396484e-01 -5.144096612930297852e-01
3.370460867881774902e-01 -2.366381883621215820e-01 -8.153825998306274414e-02 2.337085008621215820e-01 1.608316302299499512e-01 -4.911465644836425781e-01 -2.485560774803161621e-01 -6.635226607322692871e-01
-5.148131251335144043e-01 -4.116090238094329834e-01 2.318571358919143677e-01 3.324115574359893799e-01 5.043616294860839844e-01 -3.587889075279235840e-01 -9.933154284954071045e-02 9.117818623781204224e-02
2.662881910800933838e-01 -3.334754407405853271e-01 1.058921217918395996e-01 3.954895734786987305e-01 1.278523206710815430e-01 -1.392101794481277466e-01 1.422100067138671875e-01 -7.709152698516845703e-01
6.686993837356567383e-01 -4.956630468368530273e-01 3.399301469326019287e-01 7.440639287233352661e-02 7.091126590967178345e-02 -3.421169519424438477e-01 -2.008817717432975769e-02 -2.521797716617584229e-01
2.814650237560272217e-01 -6.353872418403625488e-01 5.418194532394409180e-01 -1.832208782434463501e-01 2.238560318946838379e-01 -1.930980980396270752e-01 3.015761971473693848e-01 -1.075907126069068909e-01
-4.220810234546661377e-01 -2.206061631441116333e-01 -2.275152653455734253e-01 2.752296626567840576e-01 5.008974075317382812e-01 -5.130504369735717773e-01 3.483536541461944580e-01 1.009797155857086182e-01
5.367630124092102051e-01 -4.287619888782501221e-01 4.340807721018791199e-02 3.086329698562622070e-01 -1.564235538244247437e-01 -4.285711646080017090e-01 1.508003920316696167e-01 -4.472444653511047363e-01
-7.572028785943984985e-02 -4.062140285968780518e-01 1.750535666942596436e-01 -4.542444646358489990e-01 5.692242980003356934e-01 -3.169451057910919189e-01 2.888129353523254395e-01 -2.905020415782928467e-01
-3.266501426696777344e-02 -1.316044479608535767e-01 2.926084399223327637e-01 8.296275138854980469e-01 2.118690758943557739e-01 -3.245871067047119141e-01 1.812728941440582275e-01 -1.568652540445327759e-01
-1.374569535255432129e-01 -4.201734960079193115e-01 6.282016038894653320e-01 5.093514919281005859e-02 5.556176900863647461e-01 -2.190038710832595825e-01 -2.197661846876144409e-01 -4.855209216475486755e-02
-2.978384196758270264e-01 -8.439230918884277344e-01 -1.837496459484100342e-01 -5.886323004961013794e-02 1.608486473560333252e-01 -1.254562139511108398e-01 -1.552185714244842529e-01 -3.100854158401489258e-01
-3.407078683376312256e-01 -3.117038905620574951e-01 4.256211519241333008e-01 3.953156769275665283e-01 5.305266380310058594e-01 -1.072344854474067688e-01 -3.681296706199645996e-01 -1.444084942340850830e-01
5.864067077636718750e-01 -1.652776896953582764e-01 4.075564444065093994e-02 -2.732788622379302979e-01 1.162596270442008972e-01 -6.173673868179321289e-01 -1.159489378333091736e-01 -3.799540996551513672e-01
-3.050987124443054199e-01 -7.669276595115661621e-01 4.393197968602180481e-02 1.192996799945831299e-01 3.108502924442291260e-02 -4.860930144786834717e-01 -1.387160718441009521e-01 2.146614938974380493e-01
4.353063404560089111e-01 7.960923016071319580e-02 -1.496136337518692017e-01 8.320533484220504761e-02 2.249193340539932251e-01 -7.422798275947570801e-01 2.095220610499382019e-02 -4.157602190971374512e-01
2.311416864395141602e-01 1.035565137863159180e-01 -1.547279804944992065e-01 -1.145527362823486328e-01 3.400492072105407715e-01 -5.351068377494812012e-01 -6.204352900385856628e-02 -7.021141648292541504e-01
-1.650137752294540405e-01 -4.947048723697662354e-01 -2.391563169658184052e-02 -5.152335762977600098e-01 1.104342564940452576e-01 -4.425832033157348633e-01 4.257439076900482178e-01 -2.695670723915100098e-01
3.327169418334960938e-01 1.377477496862411499e-02 1.236759051680564880e-01 5.966617465019226074e-01 5.374585986137390137e-01 -4.166617989540100098e-01 1.472692787647247314e-01 -1.834438592195510864e-01
9.531304985284805298e-02 -6.318508982658386230e-01 -2.369521409273147583e-01 1.449706852436065674e-01 2.831223905086517334e-01 -5.110028386116027832e-01 -4.162121117115020752e-01 1.557115465402603149e-03
7.627171277999877930e-02 -4.801876544952392578e-01 -1.729178875684738159e-01 3.154444694519042969e-01 -2.064075469970703125e-01 -7.342340350151062012e-01 -1.982375830411911011e-01 -1.148688271641731262e-01
-1.514279991388320923e-01 -3.906553983688354492e-01 8.690962195396423340e-02 -5.715301036834716797e-01 4.077236652374267578e-01 -3.794560730457305908e-01 2.242407202720642090e-01 -3.602061867713928223e-01
-1.502893865108489990e-01 -3.317627608776092529e-01 -1.601724885404109955e-02 -6.564544979482889175e-03 4.806676208972930908e-01 -5.945456027984619141e-01 3.961227536201477051e-01 3.544119596481323242e-01
-2.125812768936157227e-01 -6.080309301614761353e-02 -5.083538591861724854e-02 -2.395128607749938965e-01 6.907536983489990234e-01 -2.782008647918701172e-01 3.412264287471771240e-01 -4.692438840866088867e-01
4.023971855640411377e-01 -1.033838093280792236e-02 1.277471184730529785e-01 1.894899308681488037e-01 1.500659584999084473e-01 -5.044431686401367188e-01 4.342070221900939941e-02 -7.119523286819458008e-01
-1.262667328119277954e-01 4.534833878278732300e-02 -3.953249752521514893e-02 1.933722943067550659e-01 -2.868983447551727295e-01 -8.617441654205322266e-01 2.947437167167663574e-01 -1.767968982458114624e-01
-1.366665810346603394e-01 -6.286076903343200684e-01 3.413587510585784912e-01 -2.300499975681304932e-01 -3.226667046546936035e-01 -5.206812620162963867e-01 1.895936578512191772e-01 -7.454707473516464233e-02
7.357819378376007080e-02 -4.297405183315277100e-01 7.959989905357360840e-01 4.694317281246185303e-02 2.820526249706745148e-02 -3.311319947242736816e-01 2.153425216674804688e-01 -1.314341574907302856e-01
3.361666202545166016e-01 1.375158280134201050e-01 1.686740666627883911e-01 1.586118191480636597e-01 6.246472001075744629e-01 -6.291851997375488281e-01 -9.688134491443634033e-02 -1.379447132349014282e-01
-8.219536393880844116e-02 -2.213031612336635590e-02 -4.559821188449859619e-01 2.754791639745235443e-03 6.810146570205688477e-02 -8.205824494361877441e-01 -1.897785663604736328e-01 -2.661160826683044434e-01
5.958467721939086914e-02 -1.252574920654296875e-01 2.390744090080261230e-01 7.883344292640686035e-01 1.630045920610427856e-01 -4.821777343750000000e-01 1.520438194274902344e-01 -1.412420421838760376e-01
-7.955504208803176880e-02 -4.826965928077697754e-01 -4.566843509674072266e-01 2.288537025451660156e-01 2.827610075473785400e-01 -4.129805266857147217e-01 -3.389993011951446533e-01 -3.664878308773040771e-01
9.916225075721740723e-02 -3.481496572494506836e-01 -1.378039736300706863e-02 5.789036750793457031e-01 2.772125601768493652e-01 5.648694559931755066e-02 1.411372125148773193e-01 -6.585452556610107422e-01
1.201469600200653076e-01 -5.053707957267761230e-01 5.574015974998474121e-01 1.166308820247650146e-01 -3.354531228542327881e-01 -4.821725785732269287e-01 1.964143514633178711e-01 -1.492251157760620117e-01
-4.326770454645156860e-02 -7.127426862716674805e-01 -6.887143105268478394e-02 -1.554556190967559814e-01 -3.119365870952606201e-01 -5.277338624000549316e-01 2.890579700469970703e-01 -4.305813834071159363e-02
3.071575891226530075e-03 -2.325507998466491699e-01 -7.890646159648895264e-02 6.659388542175292969e-01 1.434518992900848389e-01 -6.634993553161621094e-01 -1.699707210063934326e-01 -8.068487048149108887e-02
-3.412305712699890137e-01 -3.218077719211578369e-01 1.746445894241333008e-01 -3.736846521496772766e-02 7.575982809066772461e-01 -3.621864914894104004e-01 1.592820137739181519e-01 1.326624453067779541e-01
3.051911592483520508e-01 -3.528512120246887207e-01 6.830049157142639160e-01 2.513132989406585693e-01 2.662335336208343506e-01 -1.694864034652709961e-01 -1.571367383003234863e-01 -3.583325743675231934e-01
4.116930365562438965e-01 -1.440802216529846191e-01 3.270774483680725098e-01 3.840532600879669189e-01 -1.710405498743057251e-01 -4.375975131988525391e-01 3.272774517536163330e-01 -4.768816828727722168e-01
-1.232141107320785522e-01 -3.327045738697052002e-01 2.818284630775451660e-01 2.147003859281539917e-01 4.388069212436676025e-01 -6.086021065711975098e-01 -4.167316854000091553e-01 -1.094946190714836121e-01
-1.301122009754180908e-01 -2.766524255275726318e-01 3.604583907872438431e-04 -5.075601935386657715e-01 5.063579082489013672e-01 -3.677258193492889404e-01 2.779624462127685547e-01 -4.243030548095703125e-01
2.986562848091125488e-01 -3.062821626663208008e-01 -1.015915423631668091e-01 5.857092738151550293e-01 4.076309502124786377e-02 -4.916849732398986816e-01 -9.797590970993041992e-02 -4.589166045188903809e-01
-2.208513468503952026e-01 -8.049003481864929199e-01 -5.000541731715202332e-02 -9.505417197942733765e-02 1.097373291850090027e-01 -7.613897323608398438e-02 -2.006595432758331299e-01 -4.834465086460113525e-01
1.950642764568328857e-01 -8.012191057205200195e-01 3.520240485668182373e-01 -9.276385605335235596e-02 1.786703169345855713e-01 -1.622151136398315430e-01 3.588921725749969482e-01 2.076880447566509247e-02
1.657124310731887817e-01 -3.877677321434020996e-01 5.737090706825256348e-01 -4.945383965969085693e-01 -9.515825659036636353e-03 -3.971986770629882812e-01 2.053003460168838501e-01 -2.201356738805770874e-01
-6.475754976272583008e-01 -4.954759776592254639e-01 6.254679709672927856e-02 4.812130331993103027e-02 3.998331129550933838e-01 -3.738375604152679443e-01 1.665642857551574707e-01 3.946104273200035095e-02
1.923362165689468384e-01 -5.093168616294860840e-01 1.036650836467742920e-01 3.835412859916687012e-01 -2.626867294311523438e-01 -6.851016283035278320e-01 -8.542487770318984985e-02 9.326679632067680359e-03
4.881777763366699219e-01 -2.185382246971130371e-01 -1.477027386426925659e-01 2.496781758964061737e-02 4.176017269492149353e-02 -6.317331790924072266e-01 -1.599845588207244873e-01 -5.148379802703857422e-01
-3.000181913375854492e-01 -7.104538679122924805e-01 5.880502611398696899e-02 -6.539081782102584839e-02 -1.782805621623992920e-01 -2.014435678720474243e-01 1.647384315729141235e-01 -5.459014177322387695e-01
4.829200208187103271e-01 -2.766866981983184814e-01 2.477477490901947021e-01 -3.228745236992835999e-02 2.486977130174636841e-01 -1.938936859369277954e-01 4.157947748899459839e-02 -7.256978154182434082e-01
4.592717587947845459e-01 -1.326798051595687866e-01 -8.289789408445358276e-02 3.865043818950653076e-01 1.225327923893928528e-01 -5.695095658302307129e-01 8.812658488750457764e-02 -5.177703499794006348e-01
-5.935782790184020996e-01 -2.165924906730651855e-01 2.736996114253997803e-01 -2.221628278493881226e-02 -3.970199078321456909e-02 -4.005807638168334961e-01 5.178071260452270508e-01 -3.085158169269561768e-01
-6.781526803970336914e-01 -3.618446886539459229e-01 1.203761622309684753e-02 2.478861212730407715e-01 3.290122747421264648e-01 -4.359911382198333740e-01 2.213856279850006104e-01 1.536312885582447052e-02
-4.454974830150604248e-01 -3.355998098850250244e-01 2.188872843980789185e-01 5.535751581192016602e-02 2.769709192216396332e-02 -3.614476323127746582e-01 6.723896861076354980e-01 -2.332584410905838013e-01
-7.386749237775802612e-02 -1.552921980619430542e-01 1.395375132560729980e-01 -3.283395767211914062e-01 6.497927904129028320e-01 -5.040633082389831543e-01 3.944926261901855469e-01 -1.059025377035140991e-01
5.527569651603698730e-01 -1.605033576488494873e-01 -6.284221261739730835e-02 4.234414696693420410e-01 5.139194428920745850e-02 -3.764396011829376221e-01 4.716393947601318359e-01 -3.444633781909942627e-01
-4.943665862083435059e-01 2.164594680070877075e-01 3.129868805408477783e-01 3.982065320014953613e-01 6.579181551933288574e-02 -4.562985002994537354e-01 -6.260897219181060791e-02 -4.855520725250244141e-01
-2.457857728004455566e-01 -3.667043447494506836e-01 5.485853552818298340e-01 2.249080538749694824e-01 5.063920021057128906e-01 -2.561373114585876465e-01 -3.572762906551361084e-01 -6.246782466769218445e-02
-3.092536330223083496e-01 -2.994015216827392578e-01 2.221118211746215820e-01 3.534212112426757812e-01 5.141635239124298096e-02 -3.328233584761619568e-02 1.682786494493484497e-01 -7.800074219703674316e-01
-1.295715421438217163e-01 -3.772340714931488037e-01 7.973451167345046997e-02 4.045931994915008545e-01 1.029810868203639984e-02 -2.638063393533229828e-02 9.387671947479248047e-02 -8.131651282310485840e-01
-2.139969728887081146e-02 -4.398973882198333740e-01 -1.219955086708068848e-01 -3.169940710067749023e-01 3.468742072582244873e-01 -2.010221481323242188e-01 5.765784382820129395e-01 -4.443982541561126709e-01
2.389364391565322876e-01 -3.640748560428619385e-01 5.078414678573608398e-01 -2.198873311281204224e-01 5.318532586097717285e-01 -2.289221137762069702e-01 3.609821200370788574e-01 -1.962756812572479248e-01
5.872983336448669434e-01 -2.419135570526123047e-01 -1.024612635374069214e-01 3.654432296752929688e-01 6.549373269081115723e-02 -4.065347909927368164e-01 3.719109892845153809e-01 -3.803072273731231689e-01
-4.855146408081054688e-01 -7.968695834279060364e-03 -6.819796562194824219e-02 6.396786868572235107e-02 3.545500040054321289e-01 -2.988461852073669434e-01 -2.668622434139251709e-01 -6.850101351737976074e-01
-2.907699644565582275e-01 -8.265753984451293945e-01 1.880335956811904907e-01 2.191448807716369629e-01 -1.530795246362686157e-01 -3.146788179874420166e-01 1.624235212802886963e-01 2.724175341427326202e-03
-1.088097244501113892e-01 -4.002514481544494629e-01 1.998860388994216919e-01 -3.254971802234649658e-01 3.614939451217651367e-01 -1.376782357692718506e-01 5.135375261306762695e-01 -5.183653831481933594e-01
-7.177063077688217163e-02 -4.845447838306427002e-01 -1.831610202789306641e-01 1.221445389091968536e-02 4.213303625583648682e-01 -3.553799688816070557e-01 -5.688114762306213379e-01 -3.146545290946960449e-01
1.717574894428253174e-01 -5.643713474273681641e-01 3.738469779491424561e-01 4.663661718368530273e-01 2.808649241924285889e-01 2.308574318885803223e-02 -1.982958056032657623e-03 -4.640081822872161865e-01
3.967879414558410645e-01 -4.419115781784057617e-01 -1.050317510962486267e-01 2.954477369785308838e-01 -2.504648407921195030e-03 -4.164299070835113525e-01 -1.639633923768997192e-01 -5.904644727706909180e-01
-2.122347652912139893e-01 -8.107847571372985840e-01 1.724936068058013916e-02 -8.070711046457290649e-03 3.207447230815887451e-01 -2.694903612136840820e-01 -3.446790277957916260e-01 5.399964377284049988e-02
6.326355934143066406e-01 -2.974900603294372559e-01 2.310310006141662598e-01 3.015063889324665070e-02 -2.018086612224578857e-03 -5.014522075653076172e-01 -1.164337545633316040e-01 -4.381462633609771729e-01
3.981852233409881592e-01 1.951059997081756592e-01 2.523348666727542877e-02 -7.939418405294418335e-02 2.940026223659515381e-01 -7.524580359458923340e-01 3.240300342440605164e-03 -3.792107701301574707e-01
8.205407112836837769e-02 -2.079454660415649414e-01 -9.038529545068740845e-02 8.407910466194152832e-01 1.926952153444290161e-01 -3.535001575946807861e-01 1.455367654561996460e-01 -2.272708714008331299e-01
2.975627779960632324e-01 -3.089328408241271973e-01 -1.977702379226684570e-01 5.400387048721313477e-01 3.961601257324218750e-01 -4.345975816249847412e-01 -3.064372837543487549e-01 -2.134016156196594238e-01
-4.780323803424835205e-02 -3.798006176948547363e-01 -2.535617649555206299e-01 2.284207195043563843e-01 5.981120094656944275e-02 -6.792731881141662598e-01 -4.960775077342987061e-01 -1.609791368246078491e-01
-2.908129096031188965e-01 1.668540090322494507e-01 3.115956187248229980e-01 1.833591163158416748e-01 -8.305806666612625122e-02 -7.450425028800964355e-01 6.799607723951339722e-02 -4.361934661865234375e-01
9.633123129606246948e-02 -2.418429255485534668e-01 3.452620506286621094e-01 5.035179853439331055e-01 5.516961961984634399e-02 -6.740346550941467285e-01 1.448815166950225830e-01 2.848489880561828613e-01
6.829745769500732422e-01 -3.514146804809570312e-01 2.226345837116241455e-01 3.515615463256835938e-01 2.664324045181274414e-01 -4.020970463752746582e-01 4.554801061749458313e-02 -4.635550081729888916e-02
-1.207622066140174866e-01 -1.258589625358581543e-01 2.219013869762420654e-01 7.312297821044921875e-01 1.904062367975711823e-02 -6.134070754051208496e-01 8.097852021455764771e-02 -4.950361698865890503e-02
-3.398769795894622803e-01 -5.507532358169555664e-01 -7.980691269040107727e-03 -9.684395790100097656e-02 -1.414351165294647217e-01 -1.809178888797760010e-01 1.763241887092590332e-01 -6.984888315200805664e-01
-2.485375106334686279e-01 -7.553036212921142578e-01 -8.792644739151000977e-02 1.543948799371719360e-01 -4.153960198163986206e-02 -5.298553705215454102e-01 -1.978062540292739868e-01 1.207361593842506409e-01
-1.488725990056991577e-01 -1.614803075790405273e-01 -2.159939855337142944e-01 2.066950201988220215e-01 7.402855157852172852e-02 -2.700599730014801025e-01 -1.616593450307846069e-01 -8.705391883850097656e-01
4.858756065368652344e-01 -2.367388308048248291e-01 2.295258790254592896e-01 1.238142699003219604e-01 1.630646586418151855e-01 -4.440226554870605469e-01 -9.790525585412979126e-02 -6.376016736030578613e-01
6.175864860415458679e-02 -7.188651561737060547e-01 1.458357274532318115e-01 4.485232234001159668e-01 -2.488801628351211548e-01 -4.399057328701019287e-01 -3.864916041493415833e-02 -5.050049163401126862e-03
4.498180747032165527e-01 -3.741677105426788330e-01 -1.012879014015197754e-01 4.621243476867675781e-01 -1.413889229297637939e-01 -2.832738459110260010e-01 4.262425899505615234e-01 -3.897772729396820068e-01
-4.007631540298461914e-01 -5.946578383445739746e-01 -1.666652262210845947e-01 -2.501346468925476074e-01 1.158794388175010681e-02 -5.762186646461486816e-01 2.504234313964843750e-01 -2.349950931966304779e-02
3.481184542179107666e-01 -2.285351008176803589e-01 2.698801271617412567e-02 5.308830142021179199e-01 9.630011767148971558e-02 -3.168078064918518066e-01 5.727644264698028564e-02 -6.565811634063720703e-01
-2.157876193523406982e-01 -6.440868377685546875e-01 3.088852465152740479e-01 -1.729223579168319702e-01 -3.057562410831451416e-01 -2.513760924339294434e-01 3.132884204387664795e-01 -3.980565369129180908e-01
1.332094371318817139e-01 1.314364969730377197e-01 3.639004826545715332e-01 1.583469361066818237e-01 6.547902226448059082e-01 -5.257378220558166504e-01 -1.681140065193176270e-01 -2.721571028232574463e-01
-3.642380237579345703e-01 -6.738336682319641113e-01 -2.882904410362243652e-01 1.565136462450027466e-01 2.144289463758468628e-01 -3.735176324844360352e-01 -3.120508790016174316e-01 -1.509967297315597534e-01
3.143032789230346680e-01 -6.603053808212280273e-01 2.444962263107299805e-01 2.636770904064178467e-01 -4.098682105541229248e-02 -5.397512316703796387e-01 1.604255847632884979e-02 2.064884305000305176e-01
1.660993546247482300e-01 -1.229486018419265747e-01 2.846692204475402832e-01 7.570366859436035156e-01 8.539783209562301636e-02 -3.825689256191253662e-01 2.473302185535430908e-01 -2.972024083137512207e-01
-1.039967164397239685e-01 -6.151737570762634277e-01 1.021054685115814209e-01 -1.143854111433029175e-01 4.223738014698028564e-01 -4.750180840492248535e-01 -3.879798352718353271e-01 1.807378977537155151e-01
3.371001780033111572e-01 1.438240706920623779e-01 9.194938093423843384e-02 3.890529274940490723e-01 5.991437658667564392e-02 -5.043554306030273438e-01 4.430508911609649658e-01 -5.016005635261535645e-01
3.174082562327384949e-02 3.003511726856231689e-01 4.700689390301704407e-02 3.440221846103668213e-01 9.594464302062988281e-02 -7.264926433563232422e-01 2.118761986494064331e-01 -4.542383253574371338e-01
4.083095192909240723e-01 -2.547779083251953125e-01 8.049970120191574097e-02 1.529327780008316040e-01 1.457539051771163940e-01 -3.316361308097839355e-01 -1.863282024860382080e-01 -7.566757798194885254e-01
1.066175103187561035e-01 -6.767922639846801758e-01 3.877209126949310303e-01 1.837092451751232147e-02 1.434001475572586060e-01 -5.535287261009216309e-01 1.082483008503913879e-01 2.030881047248840332e-01
2.338329553604125977e-01 -1.900940537452697754e-01 1.986933648586273193e-01 4.944407045841217041e-01 6.821012496948242188e-01 -6.210945174098014832e-02 3.839435279369354248e-01 -9.329283982515335083e-02
-4.530148506164550781e-01 -2.686564326286315918e-01 -4.023650288581848145e-01 -2.603406310081481934e-01 -7.883907528594136238e-04 -6.009327769279479980e-01 5.066789221018552780e-03 -3.630150854587554932e-01
7.343063950538635254e-01 -3.811289668083190918e-01 1.003554612398147583e-01 6.264569610357284546e-02 3.056746721267700195e-01 -3.283740878105163574e-01 -3.040079399943351746e-02 -3.151958584785461426e-01
-1.432115733623504639e-01 -2.873462736606597900e-01 -4.401031509041786194e-02 -4.181771874427795410e-01 4.805013239383697510e-01 -4.598812460899353027e-01 4.935439825057983398e-01 -1.848124563694000244e-01
4.653036594390869141e-01 -2.768817543983459473e-01 3.005499243736267090e-01 3.357664048671722412e-01 -1.933893710374832153e-01 -4.460735917091369629e-01 3.543328642845153809e-01 -3.765993118286132812e-01
-3.640698492527008057e-01 2.078215479850769043e-01 2.159286737442016602e-01 2.503871917724609375e-01 4.955703765153884888e-02 -7.749228477478027344e-01 -1.351654380559921265e-01 -3.061263561248779297e-01
9.046494960784912109e-02 -9.011608362197875977e-02 8.476231247186660767e-02 6.231641396880149841e-02 1.465060412883758545e-01 -9.183223247528076172e-01 -3.132061064243316650e-01 9.873959422111511230e-02
-4.321282804012298584e-01 -5.940903723239898682e-02 6.238255277276039124e-02 -2.072255313396453857e-01 1.088614687323570251e-01 -4.776295125484466553e-01 5.774543285369873047e-01 -4.352787733078002930e-01
2.660321295261383057e-01 -6.875379085540771484e-01 -2.665197849273681641e-01 5.518599972128868103e-02 -2.460162155330181122e-02 -5.316577553749084473e-01 -3.011820316314697266e-01 -9.200257062911987305e-02
-1.140999421477317810e-01 -3.713928461074829102e-01 -5.076630711555480957e-01 1.606121808290481567e-01 6.996645778417587280e-02 -7.098078131675720215e-01 -2.092446535825729370e-01 -1.141256541013717651e-01
-1.147328242659568787e-01 -7.792512178421020508e-01 -1.596240550279617310e-01 -4.178862646222114563e-02 4.290136694908142090e-02 -5.081166028976440430e-01 -3.030032217502593994e-01 2.331968024373054504e-02
-4.671504721045494080e-03 -2.428596317768096924e-01 7.596732974052429199e-01 1.387535780668258667e-01 1.849116981029510498e-01 -2.752220928668975830e-01 -3.618996739387512207e-01 -3.220718502998352051e-01
5.889081512577831745e-04 -5.702697634696960449e-01 -3.131781890988349915e-02 1.788391917943954468e-01 2.187333852052688599e-01 -4.392655193805694580e-01 -6.236332058906555176e-01 -1.100491806864738464e-01
-3.649724423885345459e-01 6.488968431949615479e-02 -6.731805950403213501e-02 1.542987823486328125e-01 3.180817961692810059e-01 -1.737278401851654053e-01 -1.691752858459949493e-02 -8.382129669189453125e-01
4.848029911518096924e-01 -2.555226683616638184e-01 3.258334100246429443e-01 2.448660135269165039e-01 -5.482238531112670898e-02 -6.954327225685119629e-01 6.159662734717130661e-03 -2.165116816759109497e-01
4.148987829685211182e-01 -1.449152827262878418e-01 -1.308895647525787354e-01 1.221872866153717041e-01 1.825380623340606689e-01 -5.201877951622009277e-01 -1.009701713919639587e-01 -6.787385940551757812e-01
4.007161259651184082e-01 -2.726061344146728516e-01 3.929488360881805420e-01 3.592447936534881592e-01 -2.454625219106674194e-01 -6.172725558280944824e-01 1.300726234912872314e-01 -1.531360596418380737e-01
5.670456886291503906e-01 -5.573604106903076172e-01 9.239963442087173462e-02 3.504447638988494873e-01 2.025140225887298584e-01 -2.270336151123046875e-01 -1.273134946823120117e-01 -3.573435246944427490e-01
1.356140524148941040e-01 -6.827275156974792480e-01 4.506556987762451172e-01 3.489744961261749268e-01 -2.278760969638824463e-01 -2.451138347387313843e-01 2.756368815898895264e-01 -5.132648721337318420e-02
-3.117271363735198975e-01 -3.501578569412231445e-01 1.339657753705978394e-01 -2.081776261329650879e-01 4.209633767604827881e-01 -6.031558513641357422e-01 3.703144192695617676e-01 2.019672989845275879e-01
3.133219778537750244e-01 -4.403682053089141846e-02 1.315516382455825806e-01 4.426510334014892578e-01 3.593961149454116821e-02 -5.586452484130859375e-01 7.844783365726470947e-02 -6.058993339538574219e-01
-7.858499884605407715e-02 -4.887553155422210693e-01 3.802734985947608948e-02 -3.185667395591735840e-01 1.597804725170135498e-01 -1.676565110683441162e-01 6.200475096702575684e-01 -4.625090360641479492e-01
-1.886250823736190796e-01 1.852804124355316162e-01 5.388979911804199219e-01 2.966997623443603516e-01 9.591268375515937805e-03 -6.374749541282653809e-01 -4.799212515354156494e-02 -3.779952228069305420e-01
-2.288953363895416260e-01 -5.232307314872741699e-01 -1.012520343065261841e-01 3.561629354953765869e-01 2.175625562667846680e-01 -2.521926164627075195e-01 -5.107282400131225586e-01 -4.061459898948669434e-01
-4.543571472167968750e-01 -4.827730655670166016e-01 -3.127391636371612549e-01 1.031278222799301147e-01 3.263638913631439209e-01 -3.639314770698547363e-01 -4.129450023174285889e-01 -2.063142955303192139e-01
-1.968396455049514771e-01 -5.255046486854553223e-01 -2.584485113620758057e-01 -2.619870938360691071e-02 3.037974238395690918e-01 -3.939788937568664551e-01 -5.389328598976135254e-01 -2.822338938713073730e-01
-4.316725954413414001e-02 -6.695841550827026367e-01 -3.359130024909973145e-01 3.766524791717529297e-01 1.396898329257965088e-01 -3.520281314849853516e-01 -3.669715821743011475e-01 -1.303231120109558105e-01
1.823887228965759277e-01 -5.937833786010742188e-01 4.476456046104431152e-01 -1.170697361230850220e-01 2.535861134529113770e-01 -5.048680305480957031e-01 8.158970624208450317e-02 2.724137306213378906e-01
-2.001282572746276855e-01 -1.524058580398559570e-01 2.736680805683135986e-01 -3.353942632675170898e-01 -5.069882795214653015e-02 -7.890772223472595215e-01 -2.150872200727462769e-01 -2.790375053882598877e-01
-2.072784118354320526e-03 -5.911091566085815430e-01 5.529922842979431152e-01 -1.663434058427810669e-01 1.068303640931844711e-02 -1.412599831819534302e-01 4.219195246696472168e-01 -3.450079262256622314e-01
2.597807943820953369e-01 -5.442484617233276367e-01 5.875759124755859375e-01 -2.056336402893066406e-01 2.956928908824920654e-01 -2.607607841491699219e-01 3.049142360687255859e-01 1.932698488235473633e-02
2.646681368350982666e-01 -3.315680921077728271e-01 1.770173758268356323e-01 1.441937685012817383e-01 -1.700522750616073608e-01 -1.859900057315826416e-01 2.708848416805267334e-01 -7.943536639213562012e-01
7.327291369438171387e-02 -8.328140974044799805e-01 3.035627678036689758e-02 1.372311115264892578e-01 2.560223937034606934e-01 -2.597924768924713135e-01 -3.849510550498962402e-01 8.419759571552276611e-03
-6.178103759884834290e-02 -6.800447106361389160e-01 -6.261279433965682983e-02 -1.947289556264877319e-01 -3.389313817024230957e-01 -4.764333665370941162e-01 3.639723360538482666e-01 -1.324525028467178345e-01
1.495054513216018677e-01 -6.645072698593139648e-01 5.906445384025573730e-01 -1.871148794889450073e-01 2.388943433761596680e-01 -2.984100282192230225e-01 -4.090622439980506897e-02 -6.642936915159225464e-02
-4.467210471630096436e-01 -4.823984503746032715e-01 -3.928303718566894531e-02 3.263591974973678589e-02 5.831681489944458008e-01 -3.865883350372314453e-01 2.385173588991165161e-01 1.367393881082534790e-01
-3.215506374835968018e-01 -3.743441402912139893e-01 -2.548556029796600342e-01 6.527947783470153809e-01 1.218872964382171631e-01 -4.912976026535034180e-01 -9.558973461389541626e-02 3.475391771644353867e-03
-3.390999436378479004e-01 -1.269861310720443726e-01 3.970270454883575439e-01 -2.290524840354919434e-01 6.806413531303405762e-01 -4.272927045822143555e-01 2.351258322596549988e-02 -1.112919077277183533e-01
2.015627622604370117e-01 -1.630268990993499756e-01 2.321732603013515472e-02 2.377522438764572144e-01 8.993927389383316040e-02 -1.596423238515853882e-01 3.672179281711578369e-01 -8.410146832466125488e-01
2.802305519580841064e-01 -3.667892515659332275e-01 3.848015666007995605e-01 1.672127991914749146e-01 1.433023512363433838e-01 -2.204384058713912964e-01 -2.149353921413421631e-01 -7.039732336997985840e-01
-1.644852757453918457e-01 -3.776872903108596802e-02 3.215494155883789062e-01 -2.111036330461502075e-01 7.073082923889160156e-01 -5.482533574104309082e-01 1.500840485095977783e-01 -1.294481568038463593e-02
1.965321972966194153e-02 -3.380373120307922363e-01 2.695932090282440186e-01 3.312721252441406250e-01 -9.590142965316772461e-02 -9.755185991525650024e-02 2.632544040679931641e-01 -7.841596603393554688e-01
-1.622838377952575684e-01 -5.291852951049804688e-01 5.508254170417785645e-01 -4.364829510450363159e-02 1.281970366835594177e-02 -1.743715405464172363e-01 5.291429758071899414e-01 -2.788388431072235107e-01
-4.239915311336517334e-02 1.843830347061157227e-01 1.739703267812728882e-01 1.740703284740447998e-01 1.544053256511688232e-01 -8.814460635185241699e-01 -2.009065747261047363e-01 -2.499747425317764282e-01
3.648671209812164307e-01 -3.639682829380035400e-01 6.446891427040100098e-01 3.310919702053070068e-01 2.336872965097427368e-01 -1.854459345340728760e-01 -1.628780364990234375e-01 -3.059803247451782227e-01
-5.536984652280807495e-02 -3.549229800701141357e-01 -2.989444136619567871e-01 3.914344608783721924e-01 -2.515016794204711914e-01 -7.456660270690917969e-01 1.813619397580623627e-03 -9.539862722158432007e-02
-1.829245388507843018e-01 -2.409189343452453613e-01 1.168970167636871338e-01 7.632914781570434570e-01 2.245505154132843018e-01 -5.065540075302124023e-01 -2.456665970385074615e-02 6.778230518102645874e-02
6.397503018379211426e-01 -2.018490135669708252e-01 1.558215171098709106e-01 3.183625042438507080e-01 3.375844657421112061e-01 -3.871568441390991211e-01 1.356896162033081055e-01 -3.769301772117614746e-01
2.454768419265747070e-01 1.500673145055770874e-01 -1.331686973571777344e-01 4.495322108268737793e-01 1.428948789834976196e-01 -5.185206532478332520e-01 3.879386484622955322e-01 -5.075715780258178711e-01
6.084519624710083008e-02 -4.632805287837982178e-01 8.788241446018218994e-02 2.506654262542724609e-01 -1.974166035652160645e-01 -6.883887946605682373e-02 2.686746716499328613e-01 -7.715013623237609863e-01
9.875440038740634918e-03 -3.433667719364166260e-01 -1.776466518640518188e-01 -1.957582533359527588e-01 5.622103214263916016e-01 -5.181847810745239258e-01 4.730435013771057129e-01 -6.128459423780441284e-02
7.305111885070800781e-01 -2.580882012844085693e-01 9.059372544288635254e-02 1.747176647186279297e-01 1.726856678724288940e-01 -4.333534538745880127e-01 1.099807173013687134e-01 -3.623524308204650879e-01
2.170012891292572021e-01 -1.919265240430831909e-01 8.509103208780288696e-02 6.584096550941467285e-01 1.552620977163314819e-01 -1.567521095275878906e-01 4.132233262062072754e-01 -5.058653354644775391e-01
-2.876074314117431641e-01 -7.444295883178710938e-01 -3.983350470662117004e-02 -3.850333020091056824e-02 2.751306593418121338e-01 1.233524363487958908e-02 -1.330241709947586060e-01 -5.162294507026672363e-01
5.223287343978881836e-01 -3.716169893741607666e-01 1.914043277502059937e-01 3.356104195117950439e-01 -2.445313036441802979e-01 -4.320579469203948975e-01 2.957203090190887451e-01 -3.253975808620452881e-01
-7.837135344743728638e-02 -7.513460516929626465e-01 1.049054935574531555e-01 -3.008577823638916016e-01 -1.671334356069564819e-01 -4.651709198951721191e-01 2.879954874515533447e-01 -2.360872365534305573e-02
-3.947870060801506042e-02 -1.681881248950958252e-01 -9.560808539390563965e-02 9.192693233489990234e-02 6.802089810371398926e-01 -1.855848431587219238e-01 -2.502153813838958740e-01 -6.267607212066650391e-01
-1.260132789611816406e-01 -5.635120272636413574e-01 -1.222856640815734863e-01 3.542453348636627197e-01 2.522475421428680420e-01 -3.300233781337738037e-01 -5.258910059928894043e-01 -2.775354087352752686e-01
-1.304166615009307861e-01 -1.710034757852554321e-01 2.580673694610595703e-01 4.687003791332244873e-01 1.477469690144062042e-02 -5.311899781227111816e-01 3.623760342597961426e-01 -5.037587881088256836e-01
-3.774043917655944824e-01 -5.090262293815612793e-01 5.662212893366813660e-02 -1.621953248977661133e-01 7.153449207544326782e-02 -3.187633156776428223e-01 6.166030764579772949e-01 -2.863882780075073242e-01
-4.828965067863464355e-01 -3.276976048946380615e-01 7.419454306364059448e-02 1.042120978236198425e-01 3.891331329941749573e-02 -3.848403096199035645e-01 6.441047787666320801e-01 -2.803090512752532959e-01
7.898258417844772339e-02 -4.102534055709838867e-01 4.411146789789199829e-02 -2.599379420280456543e-01 4.429153800010681152e-01 -1.026857197284698486e-01 5.767961144447326660e-01 -4.653257727622985840e-01
-2.745696306228637695e-01 -2.285096049308776855e-01 1.300995498895645142e-01 4.438619315624237061e-01 8.352459408342838287e-03 -5.501311644911766052e-02 3.121498823165893555e-01 -7.469416260719299316e-01
-2.761436402797698975e-01 -2.836123406887054443e-01 -8.872765302658081055e-02 -3.099656701087951660e-01 -3.017362058162689209e-01 -7.607448101043701172e-01 -1.010369807481765747e-01 -2.436626553535461426e-01
-8.593043684959411621e-02 -2.942971587181091309e-01 6.716169118881225586e-01 2.931353151798248291e-01 2.556554675102233887e-01 -1.848927736282348633e-01 -3.912521302700042725e-01 -3.411511778831481934e-01
2.983275353908538818e-01 1.501228213310241699e-01 5.011073499917984009e-02 3.698162138462066650e-01 2.064317315816879272e-01 -4.568473994731903076e-01 3.896900713443756104e-01 -5.882233977317810059e-01
-9.986655414104461670e-02 -3.583755493164062500e-01 -2.510120272636413574e-01 -2.319609224796295166e-01 5.267200469970703125e-01 -1.575121432542800903e-01 5.032838582992553711e-01 -4.350196123123168945e-01
-5.045758485794067383e-01 -2.339398711919784546e-01 4.457499682903289795e-01 -3.321234509348869324e-02 2.004572451114654541e-01 -1.432268172502517700e-01 4.322173893451690674e-01 -4.933257699012756348e-01
-1.460290253162384033e-01 -3.648500740528106689e-01 -3.010689020156860352e-01 3.919164836406707764e-01 2.004388421773910522e-01 -5.012010335922241211e-01 -4.846369922161102295e-01 -2.739846408367156982e-01
-4.269537702202796936e-02 -5.427040457725524902e-01 3.664689138531684875e-02 3.232112824916839600e-01 -3.458933830261230469e-01 -6.831425428390502930e-01 -9.506383538246154785e-02 4.977992549538612366e-02
2.337764650583267212e-01 -6.138536930084228516e-01 -1.296425983309745789e-02 -2.777377665042877197e-01 -1.655911356210708618e-01 -5.996032357215881348e-01 -3.160560429096221924e-01 -6.625629216432571411e-02
1.795392334461212158e-01 -3.288626968860626221e-01 3.787866234779357910e-01 6.313692927360534668e-01 3.346394598484039307e-01 -1.007936298847198486e-01 4.419209659099578857e-01 -8.453485555946826935e-03
3.310186266899108887e-01 -3.860622346401214600e-01 7.467711716890335083e-02 6.698916852474212646e-02 -1.711388528347015381e-01 -5.218939781188964844e-01 -2.634109556674957275e-01 -6.002261042594909668e-01
2.427254319190979004e-01 -4.891178011894226074e-01 3.374073654413223267e-02 3.739961683750152588e-01 1.959553807973861694e-01 -1.003374382853507996e-01 -1.813473403453826904e-01 -6.924477219581604004e-01
-2.698585391044616699e-01 -1.970542371273040771e-01 3.747802972793579102e-01 1.222936362028121948e-01 7.492603659629821777e-01 -3.744442164897918701e-01 8.517251163721084595e-02 1.551648974418640137e-01
1.883911937475204468e-01 -6.621080040931701660e-01 -9.801288694143295288e-02 8.106163144111633301e-02 -2.541978955268859863e-01 -6.579790711402893066e-01 6.255219690501689911e-03 1.111386716365814209e-01
-2.449796944856643677e-01 -4.559094309806823730e-01 2.527170181274414062e-01 6.710682064294815063e-02 -2.065604478120803833e-01 -1.286480575799942017e-01 1.626386642456054688e-01 -7.603246569633483887e-01
-8.732853084802627563e-02 -2.817026972770690918e-01 2.820865213871002197e-01 3.720758855342864990e-01 -3.520483970642089844e-01 -6.681573390960693359e-01 1.598039269447326660e-02 -3.526704907417297363e-01
-6.942588835954666138e-03 -6.461738348007202148e-01 -8.944420516490936279e-02 9.659291245043277740e-03 3.707477152347564697e-01 -2.926153838634490967e-01 -5.548604726791381836e-01 -2.082541435956954956e-01
1.713273525238037109e-01 -3.190623521804809570e-01 1.617750972509384155e-01 -3.143102228641510010e-01 -2.461078763008117676e-01 -7.994859814643859863e-01 -2.053783088922500610e-01 -4.423556476831436157e-02
3.812178373336791992e-01 -2.034294307231903076e-01 4.755590260028839111e-01 5.485599637031555176e-01 1.260283738374710083e-01 -2.404916435480117798e-01 2.338365018367767334e-01 -3.972606658935546875e-01
7.815270870923995972e-02 9.837763756513595581e-02 7.334797084331512451e-02 6.173729300498962402e-01 1.890427321195602417e-01 -5.828316807746887207e-01 4.610717594623565674e-01 -9.832403063774108887e-02
-2.406760901212692261e-01 -6.956049203872680664e-01 -3.925739824771881104e-01 -6.219013407826423645e-02 1.252420544624328613e-01 -4.758824110031127930e-01 2.083674967288970947e-01 1.210795193910598755e-01
1.718819290399551392e-01 -5.004436969757080078e-01 5.912096425890922546e-02 1.862572580575942993e-01 -3.947911560535430908e-01 -7.031300067901611328e-01 1.679443418979644775e-01 5.803899466991424561e-02
4.103977382183074951e-01 -4.085784554481506348e-01 3.164081275463104248e-01 5.568657517433166504e-01 1.342927813529968262e-01 -2.122575640678405762e-01 1.193884015083312988e-01 -4.208116829395294189e-01
-1.064114347100257874e-01 -8.107592463493347168e-01 2.756077051162719727e-01 -3.040384035557508469e-03 -2.961703836917877197e-01 -2.650317549705505371e-01 2.656811475753784180e-01 -1.638054698705673218e-01
2.770451456308364868e-02 -4.837012588977813721e-01 -6.224512588232755661e-03 2.640579640865325928e-01 1.146545633673667908e-01 -1.483327746391296387e-01 -1.758960187435150146e-01 -7.933552265167236328e-01
9.614092111587524414e-02 -1.068839728832244873e-01 6.968919038772583008e-01 1.164187714457511902e-01 3.399441242218017578e-01 -3.263241648674011230e-01 -3.768291473388671875e-01 -3.406924903392791748e-01
3.851877450942993164e-01 -7.703171670436859131e-02 6.451599299907684326e-02 -1.764718592166900635e-01 6.551177799701690674e-02 -3.969304263591766357e-01 9.190499037504196167e-02 -8.000623583793640137e-01
-4.979285299777984619e-01 -1.438994109630584717e-01 -2.640356421470642090e-01 1.186130568385124207e-01 2.322493046522140503e-01 -7.177531123161315918e-01 2.777732312679290771e-01 3.617846220731735229e-02
-4.860655069351196289e-01 -5.135380029678344727e-01 -8.860793709754943848e-02 -1.207491531968116760e-01 -1.827499866485595703e-01 -3.654321730136871338e-01 -5.876180529594421387e-02 -5.542526841163635254e-01
2.997147738933563232e-01 -7.515379786491394043e-01 2.810531556606292725e-01 1.707279086112976074e-01 -2.564266026020050049e-01 -2.883512973785400391e-01 2.855001986026763916e-01 -8.253205567598342896e-02
-2.896572351455688477e-01 -3.168817162513732910e-01 -1.571046710014343262e-01 3.764626383781433105e-01 4.044764935970306396e-01 7.156624644994735718e-02 1.374706923961639404e-01 -6.794538497924804688e-01
-5.482589006423950195e-01 -3.444133400917053223e-01 4.181001801043748856e-03 5.911860615015029907e-02 4.108354449272155762e-01 -5.753426551818847656e-01 2.699344456195831299e-01 6.789305806159973145e-02
-4.815212916582822800e-03 -4.983021914958953857e-01 -1.202255561947822571e-01 4.518631398677825928e-01 -2.787246406078338623e-01 -1.855822652578353882e-01 3.159278929233551025e-01 -5.666559934616088867e-01
1.868826746940612793e-01 -8.773220777511596680e-01 1.337353885173797607e-01 1.420091390609741211e-01 -1.527038067579269409e-01 -1.704891622066497803e-01 -5.221297219395637512e-02 -3.197158873081207275e-01
-2.615189254283905029e-01 -1.490778774023056030e-01 6.364960074424743652e-01 5.009883642196655273e-01 1.046390682458877563e-01 -2.857886552810668945e-01 -1.974412649869918823e-01 -3.487973511219024658e-01
2.915174365043640137e-01 -2.969665527343750000e-01 2.369961291551589966e-01 6.217948794364929199e-01 1.298044472932815552e-01 -1.496417671442031860e-01 2.132601886987686157e-01 -5.470927953720092773e-01
3.409526050090789795e-01 -7.964756488800048828e-01 6.064320355653762817e-02 3.357749059796333313e-02 1.245389133691787720e-01 -2.926268279552459717e-01 -3.706409335136413574e-01 -7.783138751983642578e-02
-8.540844172239303589e-02 -6.626613736152648926e-01 -1.874674707651138306e-01 -2.135701924562454224e-01 -2.511217296123504639e-01 -5.812072753906250000e-01 2.682320773601531982e-01 -4.065955523401498795e-03
-2.852890789508819580e-01 -7.389697432518005371e-02 1.061080470681190491e-01 -2.599704265594482422e-02 4.377264678478240967e-01 -5.500743985176086426e-01 6.377656459808349609e-01 -1.682996377348899841e-02
1.840515807271003723e-02 -4.799916744232177734e-01 7.033383250236511230e-01 -6.479474902153015137e-02 4.001665115356445312e-01 -2.438861280679702759e-01 2.252790480852127075e-01 -4.682232625782489777e-03
5.635255202651023865e-02 -3.961150348186492920e-01 2.782329916954040527e-01 6.444360613822937012e-01 5.694081187248229980e-01 2.561558969318866730e-02 -5.326530337333679199e-02 -1.395954638719558716e-01
-2.754415869712829590e-01 -1.776365786790847778e-01 2.930592894554138184e-01 3.333520591259002686e-01 -8.969279378652572632e-02 -2.011722624301910400e-01 -5.460326373577117920e-02 -8.025417327880859375e-01
1.728202551603317261e-01 -6.141953468322753906e-01 2.830580472946166992e-01 2.849189937114715576e-01 -2.835621535778045654e-01 -5.513077378273010254e-01 1.919045150279998779e-01 1.020854786038398743e-01
1.878534406423568726e-01 -3.187480866909027100e-01 2.872571945190429688e-01 2.150615602731704712e-01 2.291523106396198273e-02 -7.835324853658676147e-02 1.749133318662643433e-01 -8.349151611328125000e-01
4.849937278777360916e-03 -4.027653932571411133e-01 1.605354845523834229e-01 6.971718072891235352e-01 1.797434091567993164e-01 -4.973561465740203857e-01 -1.230578348040580750e-01 1.764151006937026978e-01
-2.071476727724075317e-01 -3.110611438751220703e-01 3.867923021316528320e-01 1.471280753612518311e-01 4.423438571393489838e-03 -1.268871426582336426e-01 -4.712403565645217896e-02 -8.189843297004699707e-01
-3.350890800356864929e-02 -5.637603998184204102e-01 -4.081006646156311035e-01 -8.814176172018051147e-02 -1.562001556158065796e-01 -4.687395989894866943e-01 -5.402367189526557922e-02 -5.096100568771362305e-01
2.892673015594482422e-01 -2.809855043888092041e-01 1.891351491212844849e-01 2.044370472431182861e-01 1.028843522071838379e-01 -1.280989348888397217e-01 7.344447076320648193e-02 -8.528870344161987305e-01
3.882781267166137695e-01 -1.439991891384124756e-01 -6.997857242822647095e-02 4.806219041347503662e-01 -1.109164860099554062e-02 -5.079215168952941895e-01 1.429365128278732300e-01 -5.604211688041687012e-01
-2.335379868745803833e-01 -2.874126136302947998e-01 5.799412727355957031e-01 -1.642762124538421631e-01 4.682601988315582275e-01 -3.309027552604675293e-01 3.948835432529449463e-01 -1.218121796846389771e-01
4.055228829383850098e-01 -3.604141175746917725e-01 -2.299219071865081787e-01 4.504446387290954590e-01 -5.766344815492630005e-02 -4.791162014007568359e-01 -4.038349539041519165e-02 -4.640906453132629395e-01
-2.404359728097915649e-01 -2.908624112606048584e-01 5.297838151454925537e-02 3.079194426536560059e-01 2.796489894390106201e-01 5.009449645876884460e-02 2.260902374982833862e-01 -7.925519943237304688e-01
-4.977840185165405273e-01 -3.878443837165832520e-01 -5.604306235909461975e-02 -1.548189371824264526e-01 7.964662462472915649e-02 -7.149718403816223145e-01 1.872225999832153320e-01 1.486521512269973755e-01
-3.962462842464447021e-01 -2.822923660278320312e-01 1.561818718910217285e-01 2.908439040184020996e-01 -1.273814886808395386e-01 -2.302770465612411499e-01 7.651719450950622559e-02 -7.610573768615722656e-01
3.436913490295410156e-01 -4.012882411479949951e-01 -2.082889899611473083e-03 4.671520888805389404e-01 2.555409371852874756e-01 -2.461312115192413330e-01 1.560593843460083008e-01 -5.936095714569091797e-01
-3.290940821170806885e-01 -5.182567834854125977e-01 -7.484875619411468506e-02 3.439076244831085205e-01 -7.588841021060943604e-02 -6.361711025238037109e-02 3.109491430222988129e-02 -6.988986134529113770e-01
1.284739524126052856e-01 -4.308739602565765381e-01 3.635628521442413330e-01 2.088570147752761841e-01 -1.783406138420104980e-01 -1.978047788143157959e-01 1.164840683341026306e-01 -7.331726551055908203e-01
-2.036211490631103516e-01 -5.077186822891235352e-01 7.124826312065124512e-01 2.163577228784561157e-01 1.039800420403480530e-01 -1.018998846411705017e-01 1.669070422649383545e-01 -3.118725419044494629e-01
4.154697358608245850e-01 -3.392505049705505371e-01 2.623146586120128632e-02 1.859500259160995483e-02 1.464935541152954102e-01 -1.216235831379890442e-01 2.235396802425384521e-01 -7.905932664871215820e-01
3.688820004463195801e-01 -2.160095721483230591e-01 -3.295603767037391663e-02 6.592366099357604980e-01 2.693637907505035400e-01 -5.461716651916503906e-01 -1.069024298340082169e-02 -1.030166000127792358e-01
3.120931982994079590e-01 -1.934185773134231567e-01 2.264553457498550415e-01 5.979031920433044434e-01 2.360616624355316162e-01 -2.202016562223434448e-01 9.962984919548034668e-02 -5.850443243980407715e-01
2.862663865089416504e-01 -7.359716892242431641e-01 3.195623159408569336e-01 -2.266623973846435547e-01 2.625480592250823975e-01 -1.898799091577529907e-01 3.241069018840789795e-01 -1.134463623166084290e-01
3.478355109691619873e-01 -7.182127237319946289e-01 1.813008636236190796e-01 -2.431625276803970337e-01 4.151748120784759521e-01 -2.275453358888626099e-01 -2.098742723464965820e-01 5.466960370540618896e-02
6.871425360441207886e-02 -5.927931666374206543e-01 2.149105817079544067e-01 1.083642840385437012e-01 -3.724995255470275879e-02 -1.339173763990402222e-01 1.203953847289085388e-01 -7.430537939071655273e-01
-5.960246920585632324e-02 -3.901404142379760742e-01 -1.729739904403686523e-01 -1.395729035139083862e-01 7.534207701683044434e-01 -3.561159074306488037e-01 -3.039443492889404297e-01 -8.940914273262023926e-02
-4.127368330955505371e-01 -7.178211808204650879e-01 -3.806390613317489624e-02 6.828267872333526611e-02 -9.554195404052734375e-02 -4.278227388858795166e-01 -1.732453256845474243e-01 -2.934198677539825439e-01
-3.781702220439910889e-01 -1.519177705049514771e-01 2.114525139331817627e-01 1.662931172177195549e-03 2.222810238599777222e-01 -5.095642209053039551e-01 -5.630214810371398926e-01 -4.039005339145660400e-01
4.093055427074432373e-01 -2.215755730867385864e-01 -2.167033031582832336e-02 1.393358968198299408e-02 -3.515270352363586426e-02 -8.785151243209838867e-01 -9.747002273797988892e-02 -1.358829438686370850e-02
-4.918689131736755371e-01 -7.162430882453918457e-01 1.466054320335388184e-01 -7.284608483314514160e-02 -5.673128645867109299e-03 -1.907329857349395752e-01 -5.499469861388206482e-02 -4.228775799274444580e-01
-1.148923039436340332e-01 9.150463342666625977e-02 7.288596630096435547e-01 -4.329256340861320496e-02 1.740789972245693207e-02 -5.010040402412414551e-01 2.934219501912593842e-02 -4.394849240779876709e-01
3.950979411602020264e-01 -2.145825028419494629e-01 1.253878921270370483e-01 1.384664028882980347e-01 -1.316611617803573608e-01 -7.119217514991760254e-01 3.994013369083404541e-01 -2.815462052822113037e-01
-2.660416364669799805e-01 -5.918577313423156738e-02 6.927899122238159180e-01 -1.465342938899993896e-01 3.500131964683532715e-01 -4.460656940937042236e-01 2.954980134963989258e-01 -1.244416236877441406e-01
3.809006214141845703e-01 -1.653117984533309937e-01 -2.715236544609069824e-01 9.740416705608367920e-02 4.223687648773193359e-01 -2.110902667045593262e-01 1.667137891054153442e-01 -7.025852799415588379e-01
-4.841249287128448486e-01 1.537108719348907471e-01 5.217124223709106445e-01 2.188124060630798340e-01 -3.448467701673507690e-02 -6.020094156265258789e-01 -9.157325327396392822e-02 -2.234795242547988892e-01
3.804881870746612549e-01 -2.157107293605804443e-01 3.077094554901123047e-01 2.748518884181976318e-01 -9.053673595190048218e-02 -3.695561289787292480e-01 2.737359106540679932e-01 -6.471237540245056152e-01
7.544579356908798218e-02 -4.478355348110198975e-01 -5.630500912666320801e-01 4.066593647003173828e-01 4.936099052429199219e-03 -4.642372727394104004e-01 8.503820747137069702e-02 -2.976270914077758789e-01
-4.447523653507232666e-01 -2.876699566841125488e-01 -1.385748535394668579e-01 -1.186643689870834351e-01 1.378732025623321533e-01 -1.850305795669555664e-01 -1.307428181171417236e-01 -7.847408056259155273e-01
2.730875313282012939e-01 2.295099347829818726e-01 1.246642172336578369e-01 1.944271475076675415e-01 3.903409838676452637e-01 -7.158136367797851562e-01 9.495645016431808472e-02 -3.816194236278533936e-01
7.360313087701797485e-02 -6.541079282760620117e-01 3.046176731586456299e-01 2.762244343757629395e-01 -3.787063062191009521e-01 -4.915270805358886719e-01 -4.862057045102119446e-02 -1.012548059225082397e-01
-4.153261184692382812e-01 -6.195176243782043457e-01 -1.458434108644723892e-02 -5.307940393686294556e-02 -2.360229194164276123e-01 -2.736386656761169434e-01 1.341428011655807495e-01 -5.404559969902038574e-01
3.847930431365966797e-01 8.416093885898590088e-02 1.023688316345214844e-01 3.376993536949157715e-01 5.591694116592407227e-01 -6.151337623596191406e-01 -2.454513870179653168e-02 -1.693179607391357422e-01
-2.377260476350784302e-01 -2.767653465270996094e-01 3.083781003952026367e-01 4.248883128166198730e-01 -7.035002112388610840e-02 -2.199768573045730591e-01 -1.830487996339797974e-01 -7.102212309837341309e-01
1.449638009071350098e-01 -6.443347930908203125e-01 5.424677133560180664e-01 -2.673952877521514893e-01 1.833817064762115479e-01 -2.162066996097564697e-01 3.362767100334167480e-01 -6.775438785552978516e-02
4.900515079498291016e-01 -3.177760541439056396e-01 3.091308176517486572e-01 2.394921146333217621e-02 -2.083759158849716187e-01 -3.599559366703033447e-01 3.173989355564117432e-01 -5.375885963439941406e-01
4.959681928157806396e-01 -3.757190108299255371e-01 2.500554919242858887e-01 2.800520658493041992e-01 -8.228641748428344727e-02 -3.181413114070892334e-01 1.375726796686649323e-02 -6.030917167663574219e-01
4.336485266685485840e-02 -5.381167531013488770e-01 2.457281500101089478e-01 -2.501833736896514893e-01 2.127538919448852539e-01 -1.826334148645401001e-01 6.139976978302001953e-01 -3.605045974254608154e-01
-3.188830614089965820e-02 -3.470155298709869385e-01 1.953472644090652466e-01 -5.333929061889648438e-01 2.080066651105880737e-01 -4.170633554458618164e-01 3.801024556159973145e-01 -4.406907856464385986e-01
1.252897232770919800e-01 -5.919120311737060547e-01 -3.125261515378952026e-02 6.819283366203308105e-01 1.336601078510284424e-01 -2.133777737617492676e-01 6.581009831279516220e-03 -3.232668638229370117e-01
-2.301833927631378174e-01 -4.169809222221374512e-01 4.811322689056396484e-01 4.784657657146453857e-01 1.993780583143234253e-02 -2.122457176446914673e-01 7.235427945852279663e-02 -5.119023323059082031e-01
2.043829262256622314e-01 -6.547355055809020996e-01 -3.466985225677490234e-01 -2.300312221050262451e-01 2.301273047924041748e-01 -5.216546058654785156e-01 1.769087612628936768e-01 7.476110011339187622e-03
-3.659613430500030518e-01 -6.257680654525756836e-01 -1.093432307243347168e-01 1.110218614339828491e-01 -1.585248112678527832e-01 -1.697876006364822388e-01 9.165628254413604736e-02 -6.227728724479675293e-01
7.510997354984283447e-02 1.618929207324981689e-01 -5.444063991308212280e-02 -2.464057654142379761e-01 1.075969561934471130e-01 -8.737095594406127930e-01 -1.418066173791885376e-01 -3.307794034481048584e-01
-4.134524613618850708e-02 -7.367869615554809570e-01 -3.414936065673828125e-01 2.501671910285949707e-01 -1.133089326322078705e-02 -3.226402699947357178e-01 3.355425596237182617e-01 -2.437624037265777588e-01
-1.224903687834739685e-01 2.481032758951187134e-01 5.086200684309005737e-02 3.227225840091705322e-01 1.106905266642570496e-01 -8.055868744850158691e-01 3.048852086067199707e-01 -2.500529289245605469e-01
-2.983512282371520996e-01 -6.591923832893371582e-01 5.635756626725196838e-02 -2.243216186761856079e-01 -1.167540773749351501e-01 -4.423641860485076904e-01 4.351047575473785400e-01 -1.559550613164901733e-01
-2.335146069526672363e-01 -5.825590491294860840e-01 -3.298923373222351074e-01 3.244754970073699951e-01 3.683185875415802002e-01 -1.176924481987953186e-01 -2.776680588722229004e-01 -4.066608548164367676e-01
4.554026424884796143e-01 -1.864763051271438599e-01 1.903092712163925171e-01 2.535819113254547119e-01 1.505840122699737549e-01 -3.435600399971008301e-01 6.280552744865417480e-01 -3.495012223720550537e-01
-2.939060926437377930e-01 -5.463768243789672852e-01 1.524535715579986572e-01 6.003800630569458008e-01 -1.403339654207229614e-01 -4.478889703750610352e-01 -1.050488501787185669e-01 7.742396090179681778e-03
3.274962306022644043e-01 -2.897524535655975342e-01 -4.366536438465118408e-02 4.806445240974426270e-01 -2.781278826296329498e-02 -6.347683668136596680e-01 2.453361153602600098e-01 -3.346188664436340332e-01
2.255091816186904907e-01 -3.559612035751342773e-01 7.462646961212158203e-01 2.457617968320846558e-01 8.973298966884613037e-02 -1.993285715579986572e-01 -1.295428723096847534e-01 -3.749159872531890869e-01
1.452378034591674805e-01 -3.905332088470458984e-01 3.705002665519714355e-01 2.556664645671844482e-01 -2.724339962005615234e-01 -6.990962028503417969e-01 2.184130549430847168e-01 1.144289374351501465e-01
2.282212674617767334e-01 -4.328790903091430664e-01 -2.487958520650863647e-01 -3.012146949768066406e-01 3.224907517433166504e-01 -6.232798695564270020e-01 -3.388068675994873047e-01 -2.515822649002075195e-02
-1.501493155956268311e-01 -7.177081704139709473e-01 -5.008795484900474548e-02 1.266710013151168823e-01 3.375744223594665527e-01 9.606810659170150757e-02 -1.646656543016433716e-01 -5.417521595954895020e-01
2.269874066114425659e-01 -5.591108202934265137e-01 6.140955686569213867e-01 2.561733312904834747e-02 -1.175328865647315979e-01 -4.913693666458129883e-01 -4.910308867692947388e-02 -2.080980129539966583e-02
-2.372768968343734741e-01 -3.054956495761871338e-01 1.708617359399795532e-01 -2.506328821182250977e-01 5.761605501174926758e-01 -2.648569345474243164e-01 4.725307822227478027e-01 -3.646453320980072021e-01
-3.288514018058776855e-01 -6.722816824913024902e-01 5.710023269057273865e-02 2.588740885257720947e-01 -1.001605018973350525e-01 -2.405503839254379272e-01 -6.191784050315618515e-03 -5.492566823959350586e-01
-7.680167257785797119e-02 -4.592337608337402344e-01 -4.963758289813995361e-01 1.709057763218879700e-02 -6.109597533941268921e-02 -6.124071478843688965e-01 -1.078578159213066101e-01 -3.822515904903411865e-01
-1.010330766439437866e-01 -2.956490218639373779e-01 1.798776537179946899e-01 1.959381550550460815e-01 4.988329708576202393e-01 -1.457238793373107910e-01 -5.659185647964477539e-01 -4.912257790565490723e-01
-3.160505322739481926e-03 -6.621696949005126953e-01 4.859856665134429932e-01 3.958084285259246826e-01 7.711516320705413818e-02 -4.106750339269638062e-02 4.073436837643384933e-03 -4.012792110443115234e-01
3.286557793617248535e-01 -5.675996541976928711e-01 2.723182737827301025e-01 3.967335224151611328e-01 3.506303727626800537e-01 1.148769538849592209e-02 3.099549710750579834e-01 -3.451312482357025146e-01
1.001723185181617737e-01 -8.831242322921752930e-01 2.573281526565551758e-02 2.097189426422119141e-01 2.322103977203369141e-01 -2.218294590711593628e-01 1.828269660472869873e-01 -1.698739230632781982e-01
-3.516153395175933838e-01 -7.473087906837463379e-01 2.094209641218185425e-01 -3.170025348663330078e-02 9.974135458469390869e-02 -4.502448141574859619e-01 1.922892332077026367e-01 -1.529393196105957031e-01
-1.868160516023635864e-01 -2.689310535788536072e-02 1.979187875986099243e-01 3.367130160331726074e-01 -8.557613939046859741e-02 -7.931064963340759277e-01 1.069421917200088501e-01 -4.050322473049163818e-01
-2.931804060935974121e-01 -2.777216136455535889e-01 7.186843752861022949e-01 2.514868378639221191e-01 -1.038134656846523285e-02 -4.104821085929870605e-01 1.634048223495483398e-01 -2.487137615680694580e-01
-9.455285221338272095e-02 -3.557131290435791016e-01 7.281962633132934570e-01 -1.326133310794830322e-01 -1.187633797526359558e-01 -3.455537259578704834e-01 3.727070391178131104e-01 -2.103547602891921997e-01
2.099099010229110718e-01 -8.467986583709716797e-01 -3.796464996412396431e-03 -1.095840707421302795e-01 -1.198779344558715820e-01 -3.313215374946594238e-01 2.958874702453613281e-01 -1.230966076254844666e-01
-5.840305238962173462e-02 -1.799846291542053223e-01 4.596649408340454102e-01 5.042133331298828125e-01 3.026157617568969727e-01 -2.120094299316406250e-01 -2.692362666130065918e-01 -5.381998419761657715e-01
-8.851082623004913330e-02 -2.388773411512374878e-01 -2.525405287742614746e-01 5.223057270050048828e-01 8.543412387371063232e-02 -6.925363540649414062e-01 -1.562033742666244507e-01 -2.953276932239532471e-01
3.363384604454040527e-01 -5.452437996864318848e-01 4.225365519523620605e-01 -9.686616063117980957e-02 4.165271222591400146e-01 -2.311076819896697998e-01 4.056799411773681641e-01 1.009144484996795654e-01
7.712595909833908081e-02 2.059575915336608887e-02 1.321912258863449097e-01 5.800325870513916016e-01 1.609828472137451172e-01 -7.720559835433959961e-01 1.020164415240287781e-01 -8.556731045246124268e-02
-1.960375010967254639e-01 -4.121453464031219482e-01 1.540337949991226196e-01 3.387057483196258545e-01 2.989709675312042236e-01 -7.616519927978515625e-02 -9.252776391804218292e-03 -7.469853162765502930e-01
4.698640108108520508e-01 -1.205774396657943726e-01 3.078444600105285645e-01 -2.542303204536437988e-01 2.713803946971893311e-01 -5.790374279022216797e-01 3.701329827308654785e-01 -2.436339259147644043e-01
3.084723651409149170e-01 -2.388592064380645752e-01 -3.701389953494071960e-02 1.754711866378784180e-01 -1.046447083353996277e-01 -3.088045120239257812e-01 1.981081515550613403e-01 -8.185800909996032715e-01
-3.363981842994689941e-01 -3.017938435077667236e-01 -2.374451607465744019e-01 -2.617281675338745117e-01 4.570289552211761475e-01 -4.705737233161926270e-01 4.493825435638427734e-01 -1.965073794126510620e-01
1.360008567571640015e-01 -3.755272030830383301e-01 3.057189583778381348e-01 6.831424236297607422e-01 1.163090206682682037e-02 -3.419397771358489990e-01 -1.839757859706878662e-01 -3.597643971443176270e-01
-5.404257401823997498e-02 -5.379768013954162598e-01 5.295667648315429688e-01 4.257130920886993408e-01 2.600690126419067383e-01 -2.399362176656723022e-01 1.570685766637325287e-02 -3.471826314926147461e-01
2.316797375679016113e-01 -4.952237308025360107e-01 3.114719688892364502e-01 -3.984703123569488525e-01 2.528107762336730957e-01 -3.916780054569244385e-01 4.388471841812133789e-01 -1.880767941474914551e-01
-3.803043067455291748e-01 -2.608413696289062500e-01 6.478357911109924316e-01 2.702055573463439941e-01 2.229651063680648804e-01 -1.724371910095214844e-01 -5.917471647262573242e-02 -4.600854218006134033e-01
-3.670909702777862549e-01 7.845282554626464844e-02 -7.793363928794860840e-02 -2.828595228493213654e-02 -4.421658441424369812e-02 -8.624569177627563477e-01 -2.068858742713928223e-01 -2.522435188293457031e-01
3.230280578136444092e-01 -2.787817418575286865e-01 4.723580479621887207e-01 -1.227665133774280548e-02 1.056076660752296448e-01 -5.272434353828430176e-01 5.519477128982543945e-01 2.959689311683177948e-02
-4.314827173948287964e-02 -1.462766677141189575e-01 -1.269919984042644501e-02 3.853471279144287109e-01 5.107461661100387573e-02 -8.027740716934204102e-01 -4.024229049682617188e-01 -1.381624042987823486e-01
-2.638206779956817627e-01 -2.100141346454620361e-01 2.659984230995178223e-01 -3.002917468547821045e-01 2.881266176700592041e-01 -4.645920991897583008e-01 5.471978187561035156e-01 -3.564743995666503906e-01
3.834198117256164551e-01 -8.075476884841918945e-01 -1.881241947412490845e-01 -3.498832508921623230e-02 1.367132812738418579e-01 -2.040736228227615356e-01 1.965508908033370972e-01 -2.554843127727508545e-01
-4.783701896667480469e-01 -3.842501342296600342e-01 4.003582894802093506e-01 1.915252506732940674e-01 4.439716041088104248e-01 -2.759779095649719238e-01 -3.472018837928771973e-01 -1.808906644582748413e-01
-2.808961868286132812e-01 -5.348357558250427246e-01 3.058548867702484131e-01 4.080795347690582275e-01 -1.158782169222831726e-01 -5.886611938476562500e-01 -9.346754103899002075e-02 -7.928416132926940918e-02
-8.967006579041481018e-03 -2.183763682842254639e-01 3.849495947360992432e-01 -3.091686964035034180e-01 -3.090197145938873291e-01 -6.452787518501281738e-01 2.325904220342636108e-01 -3.774698674678802490e-01
-1.163184642791748047e-01 -1.236515585333108902e-02 3.409264981746673584e-01 4.772770404815673828e-01 3.624271154403686523e-01 -6.475884914398193359e-01 -1.055814921855926514e-01 -2.835863232612609863e-01
1.025000959634780884e-01 -6.313946843147277832e-01 4.131827037781476974e-03 3.850458264350891113e-01 -4.175584018230438232e-02 -7.910337299108505249e-02 3.741335868835449219e-01 -5.427526831626892090e-01
-5.085053294897079468e-02 -4.585253894329071045e-01 -1.095316633582115173e-01 6.836842000484466553e-02 2.284915596246719360e-01 -1.904718726873397827e-01 2.448781393468379974e-02 -8.254753947257995605e-01
-1.894975751638412476e-01 -6.428396701812744141e-01 -4.073902070522308350e-01 7.196970283985137939e-02 4.385927915573120117e-01 -3.000896871089935303e-01 3.081035912036895752e-01 -4.853885620832443237e-02
4.823717474937438965e-02 -2.384319156408309937e-01 -3.412137031555175781e-01 2.496521025896072388e-01 1.011294797062873840e-01 -6.625066399574279785e-01 3.528684079647064209e-01 -4.340647459030151367e-01
4.025576263666152954e-02 -8.992175012826919556e-02 -2.147454321384429932e-01 1.748607009649276733e-01 6.291422247886657715e-02 -5.249181389808654785e-01 4.037043154239654541e-01 -6.863872408866882324e-01
-1.138982325792312622e-01 -7.702450156211853027e-01 3.563341796398162842e-01 4.000825583934783936e-01 -9.747777134180068970e-02 -2.529651224613189697e-01 1.334444284439086914e-01 -1.241332441568374634e-01
-1.314443349838256836e-01 -3.942380547523498535e-01 6.222359538078308105e-01 -4.957253113389015198e-02 3.310656547546386719e-01 -4.089704155921936035e-02 3.310443460941314697e-01 -4.656138718128204346e-01
5.104342009872198105e-03 -6.843324303627014160e-01 4.088772535324096680e-01 -2.162757068872451782e-01 2.402483820915222168e-01 -1.947617679834365845e-01 4.206061661243438721e-01 -2.124765962362289429e-01
7.017093896865844727e-02 -8.669098019599914551e-01 -1.060863509774208069e-01 -2.456531822681427002e-01 -4.058648273348808289e-02 -3.165833055973052979e-01 2.184009552001953125e-01 -1.495738029479980469e-01
