# Supplementary material for: Where is your field going? A machine learning approach to study the relative motion of the domains of physics
Source: PLoS One. 2020 Jun 18;15(6):e0233997. doi: 10.1371/journal.pone.0233997 (PMC7302634; doi:10.1371/journal.pone.0233997)
Supplement: S20 Data — (ZIP) [file pone.0233997.s020.zip › 19/Pacs4Run_19_VS_500_embeddings1987-1991ED8.txt]

1.040384396910667419e-01 4.798725247383117676e-01 -3.061937987804412842e-01 -2.839068770408630371e-01 -4.635779559612274170e-01 -2.706411182880401611e-01 4.562269896268844604e-02 5.425015687942504883e-01
6.022092103958129883e-01 2.061699777841567993e-01 -3.354979753494262695e-01 -1.608891636133193970e-01 -2.054635733366012573e-01 2.549922168254852295e-01 5.177347064018249512e-01 2.847953736782073975e-01
9.406299591064453125e-01 -2.459329739212989807e-02 -6.420091539621353149e-02 1.674864068627357483e-02 -2.495138794183731079e-01 -1.770967841148376465e-01 4.736925289034843445e-02 1.197654008865356445e-01
3.330981135368347168e-01 6.024621129035949707e-01 1.759419962763786316e-02 -5.090340971946716309e-01 -4.367404282093048096e-01 -3.488315269351005554e-02 -2.289021462202072144e-01 1.493476331233978271e-01
1.705386936664581299e-01 1.126400530338287354e-01 -3.568372130393981934e-01 -7.209330797195434570e-01 -3.087935447692871094e-01 -2.882605195045471191e-01 3.626984953880310059e-01 -3.396470844745635986e-02
5.070142149925231934e-01 2.566011250019073486e-01 -3.210242986679077148e-01 -4.014507532119750977e-01 1.343037337064743042e-01 1.674016565084457397e-01 5.095103979110717773e-01 3.274314701557159424e-01
3.276032507419586182e-01 1.191486194729804993e-01 -1.453699730336666107e-02 -6.114830970764160156e-01 -6.152832508087158203e-01 -5.748615413904190063e-02 -1.259404271841049194e-01 3.265237510204315186e-01
5.377651453018188477e-01 2.854245007038116455e-01 4.955837726593017578e-01 -5.139279365539550781e-01 -7.624382525682449341e-02 -1.451499876566231251e-03 -2.078290134668350220e-01 2.657222449779510498e-01
2.370004504919052124e-01 5.443559885025024414e-01 5.042757987976074219e-01 -5.196285620331764221e-02 3.943971171975135803e-02 9.616822749376296997e-02 1.084025278687477112e-01 6.065955162048339844e-01
1.395912766456604004e-01 6.744449734687805176e-01 -1.974157691001892090e-01 -3.940620720386505127e-01 -1.735494583845138550e-01 8.322942256927490234e-02 -1.213378608226776123e-01 5.287827849388122559e-01
-1.337157934904098511e-01 4.134565591812133789e-01 3.405411541461944580e-02 -3.302105367183685303e-01 2.192947566509246826e-01 1.551456600427627563e-01 4.861908257007598877e-01 6.264447569847106934e-01
7.203390002250671387e-01 1.233327016234397888e-01 -1.573579385876655579e-02 -3.949038386344909668e-01 -2.502197325229644775e-01 1.158275902271270752e-01 4.770828783512115479e-01 7.790992408990859985e-02
6.452960968017578125e-01 -1.063552871346473694e-01 -5.425905436277389526e-02 -5.187059640884399414e-01 9.952279739081859589e-03 3.253955766558647156e-02 3.616047501564025879e-01 4.103241562843322754e-01
2.545077800750732422e-01 6.905946731567382812e-01 -8.402662724256515503e-02 -3.650396168231964111e-01 -4.321933984756469727e-01 -1.495713442564010620e-01 -2.515389323234558105e-01 2.134380936622619629e-01
5.534930825233459473e-01 -9.519955515861511230e-02 -5.927275121212005615e-02 -3.268202245235443115e-01 -5.954964756965637207e-01 1.256991177797317505e-01 7.092799991369247437e-02 4.458819925785064697e-01
7.507745027542114258e-01 1.495544016361236572e-01 1.180068328976631165e-01 -5.590306520462036133e-01 -4.883862659335136414e-02 -2.820900380611419678e-01 6.263295561075210571e-02 -4.058949649333953857e-02
6.654126048088073730e-01 2.578039765357971191e-01 -3.650379553437232971e-02 -5.234829187393188477e-01 7.077422738075256348e-02 1.911695152521133423e-01 6.764135509729385376e-02 4.114196002483367920e-01
7.064635753631591797e-01 2.279740422964096069e-01 1.000664085149765015e-01 -3.293711543083190918e-01 -2.774914503097534180e-01 2.096238881349563599e-01 4.272038936614990234e-01 1.642912030220031738e-01
7.314394116401672363e-01 2.139167040586471558e-01 1.570172756910324097e-01 -6.023340821266174316e-01 -2.398261614143848419e-02 -1.647963970899581909e-01 6.341905891895294189e-02 -4.510257858783006668e-03
5.110592395067214966e-02 1.310478597879409790e-01 3.729820549488067627e-01 7.090343534946441650e-02 -4.403473734855651855e-01 8.915366232395172119e-02 5.005472302436828613e-01 6.194110512733459473e-01
4.773837924003601074e-01 1.573395282030105591e-01 -3.278297483921051025e-01 -4.927106797695159912e-01 2.890177071094512939e-01 6.972030550241470337e-02 1.951741874217987061e-01 5.202191472053527832e-01
4.271318018436431885e-01 3.747955262660980225e-01 -4.822996258735656738e-02 -5.421240329742431641e-01 -2.375916987657546997e-01 2.414657771587371826e-01 5.135211348533630371e-01 4.901552200317382812e-02
3.919019103050231934e-01 -2.141154836863279343e-03 2.137058041989803314e-02 -5.550084114074707031e-01 -1.554801017045974731e-01 2.965357899665832520e-01 2.712710797786712646e-01 5.934826731681823730e-01
1.220376640558242798e-01 8.878252655267715454e-02 -4.669671505689620972e-02 -1.802481859922409058e-01 -3.117368519306182861e-01 3.173163831233978271e-01 3.369212746620178223e-01 7.944614291191101074e-01
4.365460574626922607e-01 -1.613983809947967529e-01 -1.143845170736312866e-02 -5.705759525299072266e-01 -3.468494713306427002e-01 1.313960701227188110e-01 1.753064990043640137e-01 5.379483699798583984e-01
4.066104888916015625e-01 2.696052193641662598e-01 -9.039308875799179077e-02 -4.803108274936676025e-01 -7.153089642524719238e-01 -6.141671538352966309e-02 3.056344017386436462e-02 8.208771795034408569e-02
5.551400184631347656e-01 -2.161278426647186279e-01 -2.314817160367965698e-01 -4.691519141197204590e-01 -4.264886379241943359e-01 -2.684461772441864014e-01 2.702912092208862305e-01 2.107317000627517700e-01
1.181147154420614243e-02 7.116220593452453613e-01 1.245286613702774048e-01 -2.806752324104309082e-01 1.824191212654113770e-02 1.250843256711959839e-01 6.568717770278453827e-03 6.189883351325988770e-01
2.812269628047943115e-01 -7.009469717741012573e-02 -9.208054095506668091e-02 -6.611655354499816895e-01 -1.013206839561462402e-01 1.446123868227005005e-01 4.489347934722900391e-01 4.875021576881408691e-01
4.383009970188140869e-01 -1.332866847515106201e-01 5.737847089767456055e-01 -4.055101051926612854e-02 -5.738261714577674866e-02 -4.493446350097656250e-01 1.745413243770599365e-01 4.728482663631439209e-01
7.281025052070617676e-01 2.213577926158905029e-01 -1.294794082641601562e-01 -6.801500916481018066e-02 -3.671589493751525879e-01 5.703626573085784912e-02 -1.833313405513763428e-01 4.772914350032806396e-01
6.895680427551269531e-01 3.621591329574584961e-01 2.160724252462387085e-01 -2.487375885248184204e-01 -2.787952125072479248e-01 2.477850317955017090e-01 3.781614303588867188e-01 5.146758258342742920e-02
5.154563784599304199e-01 6.693271994590759277e-01 6.934456527233123779e-02 1.547876596450805664e-01 2.156370282173156738e-01 -3.713006079196929932e-01 2.057375609874725342e-01 1.756318062543869019e-01
4.227806329727172852e-01 8.326393365859985352e-01 2.501179575920104980e-01 1.369551271200180054e-01 2.769544254988431931e-03 -1.637695282697677612e-01 1.215681731700897217e-01 7.103319466114044189e-02
2.835316359996795654e-01 1.483892351388931274e-01 -5.214231610298156738e-01 -5.498716235160827637e-01 -4.187044799327850342e-01 -1.678835600614547729e-01 3.344241976737976074e-01 8.950720727443695068e-02
-1.289686262607574463e-01 2.202619463205337524e-01 1.819446980953216553e-01 -1.978186666965484619e-01 1.316186636686325073e-01 -7.760940194129943848e-01 2.218992263078689575e-01 4.401486217975616455e-01
3.599859476089477539e-01 4.544727802276611328e-01 2.775199413299560547e-01 5.916434898972511292e-02 -4.191408753395080566e-01 1.979334503412246704e-01 5.958840250968933105e-01 1.158119589090347290e-01
2.294581979513168335e-01 1.096607446670532227e-01 5.232475996017456055e-01 -2.153418213129043579e-02 1.030958816409111023e-01 -5.466899275779724121e-01 2.313002645969390869e-01 5.459607243537902832e-01
2.600168883800506592e-01 9.109243154525756836e-01 -9.119610302150249481e-03 -5.009187757968902588e-02 1.703781783580780029e-01 -1.729149371385574341e-01 8.373522013425827026e-02 1.845966726541519165e-01
4.523874819278717041e-01 6.032209396362304688e-01 -3.722941130399703979e-02 -4.643545746803283691e-01 -1.614419966936111450e-01 -3.012064695358276367e-01 -3.089209794998168945e-01 4.730481654405593872e-02
7.928954958915710449e-01 9.039790928363800049e-02 -2.414690256118774414e-01 -1.834299266338348389e-01 -2.467657774686813354e-01 -1.176926419138908386e-01 -1.890296190977096558e-01 4.008914530277252197e-01
5.005491375923156738e-01 6.592749357223510742e-01 3.254520297050476074e-01 -2.758229076862335205e-01 8.240834623575210571e-02 2.090456783771514893e-01 2.388925105333328247e-02 2.859160602092742920e-01
5.852956771850585938e-01 2.534019201993942261e-02 -4.135055840015411377e-02 -9.423308074474334717e-02 -6.092615127563476562e-01 1.548335403203964233e-01 4.894436895847320557e-01 1.070938855409622192e-01
-9.779018349945545197e-03 3.824035823345184326e-01 5.090608447790145874e-02 -2.459399998188018799e-01 -3.542911410331726074e-01 -1.477365940809249878e-01 7.961099147796630859e-01 9.723506122827529907e-02
7.493213415145874023e-01 1.318004280328750610e-01 8.005646616220474243e-02 -3.041020929813385010e-01 -3.092893362045288086e-01 1.497067511081695557e-01 4.469689726829528809e-01 6.637582182884216309e-02
1.211772710084915161e-01 6.457082927227020264e-02 2.181447148323059082e-01 -2.505112290382385254e-01 2.663690447807312012e-01 -7.543799877166748047e-01 3.190464377403259277e-01 3.591258823871612549e-01
2.202514559030532837e-01 2.025189846754074097e-01 -1.640813052654266357e-01 -4.374585449695587158e-01 -3.676135241985321045e-01 1.347395777702331543e-02 7.460595965385437012e-01 -1.601747982203960419e-02
8.577087521553039551e-01 4.160276353359222412e-01 -1.341817714273929596e-02 -1.349998116493225098e-01 -2.170925140380859375e-01 -1.313379220664501190e-02 -6.599039584398269653e-02 1.455868035554885864e-01
5.991081595420837402e-01 4.351003170013427734e-01 8.981043845415115356e-02 -5.960249304771423340e-01 -4.162956774234771729e-02 -1.812223047018051147e-01 -1.946267187595367432e-01 1.264572888612747192e-01
4.097455441951751709e-01 -1.006585285067558289e-01 -6.153680384159088135e-02 -4.033985435962677002e-01 1.402900181710720062e-02 2.062009274959564209e-01 5.546813607215881348e-01 5.523334145545959473e-01
5.974975824356079102e-01 2.806118428707122803e-01 -2.134040743112564087e-01 -4.096795916557312012e-01 2.292160093784332275e-01 1.715057045221328735e-01 1.431567072868347168e-01 4.984244406223297119e-01
3.890259861946105957e-01 2.359499931335449219e-01 -4.675258994102478027e-01 -4.856128394603729248e-01 -4.455604255199432373e-01 7.913796231150627136e-03 3.544735014438629150e-01 1.197826862335205078e-01
8.035735040903091431e-02 4.317297041416168213e-01 -3.119287192821502686e-01 -6.306089162826538086e-01 -3.600822687149047852e-01 -9.852712601423263550e-02 4.111109375953674316e-01 -6.169249117374420166e-02
5.161288976669311523e-01 3.992745876312255859e-01 -1.182961836457252502e-01 2.772296369075775146e-01 -1.015762388706207275e-01 -6.449514627456665039e-01 1.167492270469665527e-01 2.083986848592758179e-01
6.685059070587158203e-01 2.746763266623020172e-02 -3.115842044353485107e-01 -3.821831047534942627e-01 1.261633187532424927e-01 5.959654226899147034e-02 2.828530669212341309e-01 4.579540193080902100e-01
4.789636135101318359e-01 -2.176920473575592041e-01 -1.925180852413177490e-01 -3.955836892127990723e-01 1.332802348770201206e-03 8.218576759099960327e-02 4.876539409160614014e-01 5.339400172233581543e-01
5.050265789031982422e-01 5.122517943382263184e-01 2.029322385787963867e-01 4.525107517838478088e-02 -6.027599051594734192e-02 -6.534667611122131348e-01 8.596697449684143066e-02 -3.570484742522239685e-02
8.164962530136108398e-01 4.843749403953552246e-01 7.851909846067428589e-02 -1.547722518444061279e-01 -1.933993250131607056e-01 1.195978447794914246e-01 5.140556395053863525e-02 1.193555593490600586e-01
8.195348978042602539e-01 2.366658300161361694e-01 7.173034362494945526e-03 -4.158101379871368408e-01 -1.931102015078067780e-02 1.063410788774490356e-01 1.513190269470214844e-01 2.546049952507019043e-01
5.282461047172546387e-01 4.046015739440917969e-01 -2.391697466373443604e-02 3.729873597621917725e-01 -1.782052069902420044e-01 -5.242154598236083984e-01 3.129751980304718018e-01 1.142347827553749084e-01
5.758725404739379883e-01 4.777081012725830078e-01 -2.486650496721267700e-01 -1.789675056934356689e-01 -1.381798535585403442e-01 1.221298575401306152e-01 -2.660052180290222168e-01 4.914611876010894775e-01
5.105373859405517578e-01 3.826321065425872803e-01 1.044048145413398743e-01 -2.073464542627334595e-02 2.927429676055908203e-01 -6.647602915763854980e-01 1.555298715829849243e-01 1.726839244365692139e-01
6.531558036804199219e-01 2.229600697755813599e-01 -4.171493649482727051e-01 -2.624718248844146729e-01 -9.494312852621078491e-02 1.418478935956954956e-01 4.271786212921142578e-01 2.629731297492980957e-01
2.500152587890625000e-01 2.104583680629730225e-01 5.690240859985351562e-01 -2.638977169990539551e-01 -4.558778554201126099e-02 -6.216480135917663574e-01 3.267944753170013428e-01 6.670938432216644287e-02
2.549246549606323242e-01 -1.250119227916002274e-02 4.569928050041198730e-01 1.500796079635620117e-01 -5.774608626961708069e-02 -4.877409636974334717e-01 2.762279808521270752e-01 6.212592720985412598e-01
8.530150055885314941e-01 3.691185265779495239e-02 1.881497949361801147e-01 -4.235210120677947998e-01 -5.659291520714759827e-02 -8.086027950048446655e-02 1.973426491022109985e-01 8.687566220760345459e-02
7.357268780469894409e-02 7.129566073417663574e-01 -9.902655333280563354e-02 -4.190902709960937500e-01 7.297643274068832397e-02 -1.430117338895797729e-01 -2.252777814865112305e-01 4.736127555370330811e-01
-3.585404902696609497e-02 6.922221779823303223e-01 8.462506532669067383e-02 -4.382040798664093018e-01 -4.076597988605499268e-01 -1.404854953289031982e-01 -1.472080498933792114e-01 3.358064591884613037e-01
7.238774299621582031e-01 -1.486793309450149536e-01 1.169685795903205872e-01 -4.399621188640594482e-01 -8.059781976044178009e-03 -3.908444568514823914e-02 4.589305818080902100e-01 1.855744868516921997e-01
3.797422945499420166e-01 3.211060911417007446e-02 -1.089440956711769104e-01 -4.656192660331726074e-01 -7.423111200332641602e-01 -6.657041609287261963e-02 2.412541061639785767e-01 1.115053966641426086e-01
1.275786384940147400e-02 3.504011332988739014e-01 -2.451907992362976074e-01 -6.726732850074768066e-01 -4.994465112686157227e-01 -1.916169673204421997e-01 2.797159552574157715e-01 -6.588831078261137009e-03
3.433857858180999756e-01 3.151182830333709717e-02 -4.256511330604553223e-01 -6.901668310165405273e-01 -2.024576514959335327e-01 -3.534415960311889648e-01 1.351251304149627686e-01 1.985327005386352539e-01
-8.039474487304687500e-02 3.861138522624969482e-01 -1.281179785728454590e-01 8.810856193304061890e-02 -7.067525386810302734e-01 -4.202857613563537598e-02 3.249759972095489502e-01 4.619530439376831055e-01
5.457096546888351440e-02 3.153661489486694336e-01 2.448255717754364014e-01 1.373807638883590698e-01 -4.885768294334411621e-01 1.403961628675460815e-01 5.905918478965759277e-01 4.599308073520660400e-01
-9.809104353189468384e-02 5.437940955162048340e-01 1.447999849915504456e-02 -1.058719381690025330e-01 -3.504791557788848877e-01 -2.957882359623908997e-02 7.383789420127868652e-01 1.197239086031913757e-01
5.068242549896240234e-01 3.177564740180969238e-01 -3.637051880359649658e-01 -4.248485565185546875e-01 2.672292888164520264e-01 1.148848161101341248e-01 2.888925075531005859e-01 4.016383886337280273e-01
1.189879421144723892e-02 7.036765813827514648e-01 9.369441866874694824e-02 1.670890897512435913e-01 -2.136810123920440674e-01 -5.338808894157409668e-01 1.673348248004913330e-02 3.701780438423156738e-01
4.678678512573242188e-01 -3.280289173126220703e-01 -5.007720738649368286e-02 -3.982568979263305664e-01 -4.891111701726913452e-02 -1.393845397979021072e-02 4.197237789630889893e-01 5.776035785675048828e-01
-4.512872546911239624e-02 -1.022932752966880798e-01 2.460659015923738480e-03 -6.828438043594360352e-01 -4.848390519618988037e-01 -4.084086418151855469e-01 -8.265679329633712769e-02 3.354387283325195312e-01
3.043011426925659180e-01 -2.356691658496856689e-01 -3.072103261947631836e-01 -4.019186794757843018e-01 -4.504275619983673096e-01 -2.930077910423278809e-01 5.076779723167419434e-01 2.224154770374298096e-01
-8.091847598552703857e-02 3.877765238285064697e-01 -2.903824150562286377e-01 1.191923245787620544e-01 -5.794636011123657227e-01 -1.249235793948173523e-01 8.890437334775924683e-02 6.206969618797302246e-01
5.273312330245971680e-01 9.280644357204437256e-03 -1.293982658535242081e-02 -3.567171692848205566e-01 -7.207599282264709473e-01 -2.080495506525039673e-01 1.744531691074371338e-01 -3.474992141127586365e-02
-5.068353191018104553e-02 3.109754323959350586e-01 -3.917048275470733643e-01 -2.377057969570159912e-01 -3.851270377635955811e-01 -3.705770075321197510e-01 -2.956229150295257568e-01 5.636894106864929199e-01
-8.351995050907135010e-02 3.429005742073059082e-01 1.529652476310729980e-01 -6.161735057830810547e-01 -6.143043041229248047e-01 -2.591243088245391846e-01 3.175580175593495369e-03 1.668837070465087891e-01
4.915460646152496338e-01 -2.083476260304450989e-02 7.407384365797042847e-02 -5.464944243431091309e-01 -4.849346354603767395e-02 2.597452998161315918e-01 2.047231793403625488e-01 5.848714709281921387e-01
6.025875210762023926e-01 -5.629766732454299927e-02 1.516571044921875000e-01 -6.075215339660644531e-01 -3.889885544776916504e-01 -1.223761737346649170e-01 -8.570133894681930542e-02 2.607753872871398926e-01
8.998096734285354614e-02 5.581016540527343750e-01 -2.165070921182632446e-01 -6.272708773612976074e-01 7.031225413084030151e-02 -1.870080828666687012e-01 -9.404142200946807861e-02 4.374041855335235596e-01
-7.930705696344375610e-02 4.808736443519592285e-01 -8.419905602931976318e-02 -5.797792077064514160e-01 -6.123627424240112305e-01 -1.418311297893524170e-01 8.700463175773620605e-02 1.286991685628890991e-01
4.375732541084289551e-01 3.397614955902099609e-01 2.551747858524322510e-01 -1.473296899348497391e-02 2.631936669349670410e-01 -4.476011395454406738e-01 5.890552997589111328e-01 1.056249886751174927e-01
5.969406664371490479e-02 1.246042475104331970e-01 -1.687520593404769897e-01 1.007526516914367676e-01 -1.379759758710861206e-01 1.159112378954887390e-01 3.753942251205444336e-01 8.768628835678100586e-01
4.895405471324920654e-01 7.852598093450069427e-03 -1.652031391859054565e-01 -4.639240503311157227e-01 -5.721235275268554688e-01 -1.785707771778106689e-01 -1.784955114126205444e-01 3.559459745883941650e-01
1.335142701864242554e-01 3.310698568820953369e-01 7.776710391044616699e-02 1.947021037340164185e-01 -3.540257513523101807e-01 9.410648047924041748e-02 7.316116690635681152e-01 3.989539146423339844e-01
4.754490852355957031e-01 -1.047827824950218201e-01 -2.006438374519348145e-01 -5.849831700325012207e-01 -5.091670155525207520e-01 -2.310024201869964600e-01 4.586996510624885559e-03 2.605211138725280762e-01
1.271513700485229492e-01 3.789301216602325439e-02 5.114037394523620605e-01 6.506022065877914429e-02 -2.040255069732666016e-01 -5.212402343750000000e-01 4.425195455551147461e-01 4.555092155933380127e-01
6.450682878494262695e-01 -2.184264808893203735e-01 -3.203456988558173180e-03 -6.011757254600524902e-01 7.752086967229843140e-03 -2.258569896221160889e-01 2.764610946178436279e-01 2.173755168914794922e-01
1.769259870052337646e-01 5.560640692710876465e-01 5.985087715089321136e-03 -8.619258180260658264e-03 -5.597333982586860657e-02 -6.709476709365844727e-01 4.486311972141265869e-01 -6.932648271322250366e-02
8.798909187316894531e-01 1.449885368347167969e-01 1.127916499972343445e-01 -2.319238036870956421e-01 -1.691884100437164307e-01 1.300869975239038467e-02 3.308181166648864746e-01 4.997364711016416550e-03
4.291633963584899902e-01 1.899686008691787720e-01 -1.599641591310501099e-01 4.415924251079559326e-01 -1.468469388782978058e-02 -4.596642553806304932e-01 2.861816585063934326e-01 5.154914259910583496e-01
-6.095414608716964722e-02 1.952813416719436646e-01 -1.375398635864257812e-01 -7.147287130355834961e-01 -3.818911910057067871e-01 -3.863148391246795654e-01 -1.343978792428970337e-01 3.394888937473297119e-01
3.571958243846893311e-01 2.487250119447708130e-01 4.072374403476715088e-01 -2.814544141292572021e-01 3.872369229793548584e-01 -5.487208366394042969e-01 1.993277817964553833e-01 2.733303904533386230e-01
4.907366335391998291e-01 5.691028833389282227e-01 -9.466244280338287354e-02 -4.311037436127662659e-02 2.237065285444259644e-01 -4.620762765407562256e-01 4.011256098747253418e-01 -4.390351474285125732e-03
3.917952477931976318e-01 -4.283453896641731262e-02 -3.197063803672790527e-01 -5.668069124221801758e-01 -5.548838376998901367e-01 -6.156191602349281311e-02 2.514876425266265869e-01 2.150525450706481934e-01
2.590542733669281006e-01 6.463249772787094116e-02 1.451624780893325806e-01 3.299890831112861633e-02 3.068864345550537109e-01 -5.972465872764587402e-01 4.998418688774108887e-01 4.536826908588409424e-01
-1.295100748538970947e-01 2.657266557216644287e-01 6.596624106168746948e-02 -2.658959329128265381e-01 -3.843936324119567871e-01 -3.304696083068847656e-01 -3.375947177410125732e-01 6.830999851226806641e-01
3.908278048038482666e-01 2.885875403881072998e-01 -4.441694915294647217e-02 -3.258149623870849609e-01 -7.547182440757751465e-01 -1.663993597030639648e-01 -2.044213116168975830e-01 1.294835954904556274e-01
4.623818993568420410e-01 -2.353282719850540161e-01 3.052778244018554688e-01 -4.183244705200195312e-01 -6.243031620979309082e-01 -8.832621574401855469e-02 1.041758656501770020e-01 2.328631430864334106e-01
-1.252077221870422363e-01 2.778098881244659424e-01 1.343236863613128662e-01 -2.827028334140777588e-01 -1.735132634639739990e-01 -2.446487396955490112e-01 8.430088162422180176e-01 9.250584989786148071e-02
6.488123536109924316e-01 2.258057445287704468e-01 -2.005732506513595581e-01 -2.269337773323059082e-01 2.321101352572441101e-02 -9.028199315071105957e-02 -3.829624950885772705e-01 5.300713777542114258e-01
2.875472307205200195e-01 3.482107818126678467e-01 3.349505662918090820e-01 -4.774760305881500244e-01 -4.774739444255828857e-01 2.156180441379547119e-01 4.254560768604278564e-01 2.013179101049900055e-02
6.645328402519226074e-01 -9.983533620834350586e-02 2.068186700344085693e-01 -6.032310128211975098e-01 -2.526187896728515625e-01 -2.397070378065109253e-01 1.346491277217864990e-01 4.859443381428718567e-02
2.954720705747604370e-02 2.977288961410522461e-01 -6.503655761480331421e-02 -2.421772032976150513e-01 -3.326442241668701172e-01 -9.274557977914810181e-02 -2.964675426483154297e-01 8.002862334251403809e-01
3.212144374847412109e-01 7.213947176933288574e-01 1.623275130987167358e-01 1.911565512418746948e-01 -8.859400451183319092e-02 -3.627685308456420898e-01 -9.735598415136337280e-02 4.056991934776306152e-01
4.612606167793273926e-01 5.134837627410888672e-01 7.821510545909404755e-03 7.021447271108627319e-02 2.405355423688888550e-01 -5.270650386810302734e-01 4.148929715156555176e-01 1.038777306675910950e-01
2.365701347589492798e-01 6.086963415145874023e-01 5.444464683532714844e-01 -1.375860571861267090e-01 -1.171676144003868103e-01 1.676549762487411499e-01 4.370061457157135010e-01 1.592504382133483887e-01
2.477538287639617920e-01 2.627218067646026611e-01 4.771195054054260254e-01 -2.544891536235809326e-01 1.837377846240997314e-01 -4.310754537582397461e-01 5.940526723861694336e-01 6.858149170875549316e-02
2.566920518875122070e-01 3.663506209850311279e-01 -3.123291134834289551e-01 -3.549565076828002930e-01 -6.230830550193786621e-01 2.930318377912044525e-02 4.315645694732666016e-01 -3.183962777256965637e-02
3.070496618747711182e-01 6.034784391522407532e-02 2.164978086948394775e-01 -6.962465643882751465e-01 -5.706011652946472168e-01 -1.806652098894119263e-01 3.349871560931205750e-02 1.053580343723297119e-01
3.974700868129730225e-01 5.101309418678283691e-01 2.814139127731323242e-01 -5.630213022232055664e-01 -3.106047213077545166e-01 -2.913983464241027832e-01 -5.759271979331970215e-02 -2.986877597868442535e-02
7.883484363555908203e-01 9.651319682598114014e-02 1.413273662328720093e-01 -4.227479696273803711e-01 -2.390213459730148315e-01 -3.115946948528289795e-01 9.431184083223342896e-02 -8.593917638063430786e-02
2.870561480522155762e-01 5.195664167404174805e-01 5.136486291885375977e-01 -8.191154897212982178e-02 -2.903510034084320068e-01 2.526409327983856201e-01 4.457408785820007324e-01 1.740378439426422119e-01
4.273150563240051270e-01 -2.528035640716552734e-02 -9.952598065137863159e-02 -3.866010904312133789e-01 1.733531802892684937e-02 2.628228664398193359e-01 3.942816257476806641e-01 6.576947569847106934e-01
5.991994142532348633e-01 1.415543109178543091e-01 -8.852197229862213135e-02 -7.084946632385253906e-01 -2.555451914668083191e-02 -2.557402849197387695e-01 2.093181461095809937e-01 -3.537362068891525269e-02
2.281115502119064331e-01 6.769601255655288696e-02 1.518901586532592773e-01 -2.523500919342041016e-01 3.597048223018646240e-01 -6.628411412239074707e-01 4.291706979274749756e-01 3.220213055610656738e-01
6.638554930686950684e-01 1.348574757575988770e-01 1.147939860820770264e-01 -3.931488394737243652e-01 1.163725508376955986e-03 2.194233983755111694e-01 4.922071695327758789e-01 2.880102396011352539e-01
-8.924568444490432739e-02 5.686140656471252441e-01 -2.312105000019073486e-01 -7.010555863380432129e-01 -1.622242629528045654e-01 -1.502971053123474121e-01 2.148408591747283936e-01 1.694502681493759155e-01
-3.118195831775665283e-01 1.179405823349952698e-01 -1.625259369611740112e-01 -2.685628831386566162e-03 -5.157307386398315430e-01 -2.893818616867065430e-01 3.637974560260772705e-01 6.167398691177368164e-01
1.920108199119567871e-01 5.230174660682678223e-01 2.100678831338882446e-01 3.002563118934631348e-01 -3.149144351482391357e-01 -3.297457993030548096e-01 -1.585159599781036377e-01 5.676895976066589355e-01
2.933838963508605957e-01 5.842864140868186951e-02 3.649982511997222900e-01 -2.958781421184539795e-01 1.564617305994033813e-01 -6.306983232498168945e-01 4.987932443618774414e-01 1.367073953151702881e-01
-1.165012866258621216e-01 1.447329074144363403e-01 3.643826246261596680e-01 -3.128934502601623535e-01 -3.556669652462005615e-01 1.159096211194992065e-01 5.869364738464355469e-01 5.003744959831237793e-01
1.044995244592428207e-02 2.814290225505828857e-01 -1.558934897184371948e-01 2.103057354688644409e-01 -6.605470180511474609e-01 -3.502435982227325439e-02 3.813495337963104248e-01 5.188263058662414551e-01
3.705418705940246582e-01 -1.116442680358886719e-01 1.086133718490600586e-01 2.526569962501525879e-01 4.667192324995994568e-02 -5.646410584449768066e-01 3.251461386680603027e-01 5.898171067237854004e-01
-3.358687832951545715e-02 4.580264985561370850e-01 9.988858364522457123e-03 2.537532150745391846e-01 -1.864713728427886963e-01 -6.288074254989624023e-01 8.502355217933654785e-02 5.359045863151550293e-01
5.039384365081787109e-01 5.387265682220458984e-01 2.232163846492767334e-01 3.712472319602966309e-01 -7.515687495470046997e-02 -1.272799521684646606e-01 4.345594048500061035e-01 2.397479265928268433e-01
2.461417913436889648e-01 6.477804481983184814e-02 4.077100753784179688e-01 5.701104551553726196e-02 -5.582886561751365662e-02 -5.959233045578002930e-01 5.418565869331359863e-01 3.374762833118438721e-01
3.153155446052551270e-01 3.995328843593597412e-01 2.787888348102569580e-01 7.713978737592697144e-02 -1.700298488140106201e-01 -2.347279787063598633e-01 7.561212182044982910e-01 -3.935962170362472534e-02
1.179007291793823242e-01 4.421845376491546631e-01 4.414384663105010986e-01 -1.047464460134506226e-01 -2.937628328800201416e-01 1.387366503477096558e-01 6.467462182044982910e-01 2.467944473028182983e-01
4.641200900077819824e-01 -2.778298854827880859e-01 7.480675820261240005e-03 -4.114251136779785156e-01 -5.342477560043334961e-01 -6.492971628904342651e-02 -2.054015547037124634e-02 4.980143010616302490e-01
3.786034584045410156e-01 6.591850519180297852e-01 2.661178410053253174e-01 1.356098204851150513e-01 7.783763110637664795e-02 -4.458141326904296875e-02 -1.073352918028831482e-01 5.597845315933227539e-01
1.241418626159429550e-02 1.180862933397293091e-01 1.969741433858871460e-01 -7.020254731178283691e-01 -6.037568449974060059e-01 -1.286156028509140015e-01 3.797932714223861694e-02 2.678737044334411621e-01
3.493970334529876709e-01 3.450254201889038086e-01 -5.203863978385925293e-01 -3.633285164833068848e-01 -8.896061778068542480e-02 5.996727850288152695e-03 5.833317041397094727e-01 8.856575191020965576e-02
-8.454708755016326904e-02 1.727330125868320465e-02 2.763106822967529297e-01 -4.985288381576538086e-01 -5.021132826805114746e-01 1.007182523608207703e-01 5.410361289978027344e-01 3.356977105140686035e-01
2.514781355857849121e-01 6.899135708808898926e-01 1.783970445394515991e-01 1.910888999700546265e-01 -1.643878966569900513e-01 -3.473238945007324219e-01 -1.597162187099456787e-01 4.682638645172119141e-01
3.106830716133117676e-01 4.783185720443725586e-01 4.339048862457275391e-01 1.812887787818908691e-01 -3.394784331321716309e-01 9.245801717042922974e-02 5.112679004669189453e-01 2.614563405513763428e-01
4.095151126384735107e-01 -2.328355610370635986e-01 1.475905478000640869e-01 -4.176233708858489990e-01 -3.539794981479644775e-01 2.061059772968292236e-01 4.050678908824920654e-01 5.000315308570861816e-01
5.508806556463241577e-02 5.388016700744628906e-01 2.993144989013671875e-01 5.174328014254570007e-02 -1.831224411725997925e-01 1.452535986900329590e-01 5.876439809799194336e-01 4.630697965621948242e-01
8.738839626312255859e-02 8.524855971336364746e-02 5.972373485565185547e-01 8.306546509265899658e-02 -2.338051199913024902e-01 -4.470467865467071533e-01 2.933785915374755859e-01 5.300158858299255371e-01
6.840320229530334473e-01 -3.679288923740386963e-02 2.139156609773635864e-01 -5.328186750411987305e-01 -3.308934271335601807e-01 -6.126816198229789734e-02 -1.239724457263946533e-01 2.692160606384277344e-01
3.074999451637268066e-01 7.137746214866638184e-01 3.132185637950897217e-01 -2.904775440692901611e-01 -3.644801378250122070e-01 1.058726534247398376e-01 -1.204157322645187378e-01 2.343755513429641724e-01
4.348183274269104004e-01 4.224451482295989990e-01 1.074234321713447571e-01 -1.564045622944831848e-02 3.370755314826965332e-01 -5.792785882949829102e-01 3.705474436283111572e-01 1.849318146705627441e-01
1.635174006223678589e-01 1.477540135383605957e-01 5.569965839385986328e-01 -9.040499478578567505e-02 -1.034096162766218185e-02 -6.211571097373962402e-01 3.447110354900360107e-01 3.581112325191497803e-01
-3.926672041416168213e-02 7.435871362686157227e-01 1.566605865955352783e-01 -1.568180471658706665e-01 -9.868282079696655273e-02 1.196855604648590088e-01 -5.464260280132293701e-02 6.077441573143005371e-01
1.600880324840545654e-01 4.242011010646820068e-01 -4.405416846275329590e-01 -2.897175848484039307e-01 -5.165598988533020020e-01 -4.100995063781738281e-01 -2.398886084556579590e-01 1.544338166713714600e-01
7.506246566772460938e-01 2.915995717048645020e-01 -3.055836856365203857e-01 3.883086144924163818e-02 -3.283142745494842529e-01 1.067608818411827087e-01 1.804829202592372894e-02 3.703096210956573486e-01
2.404046244919300079e-02 -2.762511838227510452e-03 2.325251251459121704e-01 -8.074922114610671997e-02 9.589356929063796997e-02 -6.814936995506286621e-01 4.264246821403503418e-01 5.323147177696228027e-01
-1.885640621185302734e-01 1.439802497625350952e-01 -2.238427847623825073e-02 1.028952226042747498e-01 -6.758767366409301758e-01 -2.963496744632720947e-01 2.689673900604248047e-01 5.618263483047485352e-01
4.651725888252258301e-01 -4.874011501669883728e-02 -2.190675437450408936e-01 -5.734691023826599121e-01 -5.431983470916748047e-01 -3.048083782196044922e-01 4.220350459218025208e-02 1.209457963705062866e-01
1.230733096599578857e-01 -1.473957747220993042e-01 -2.331643253564834595e-01 -5.220962762832641602e-01 -1.148332953453063965e-01 -2.627384103834629059e-02 1.174904853105545044e-01 7.800617218017578125e-01
2.547090649604797363e-01 4.368166029453277588e-01 1.038213297724723816e-01 -2.627621032297611237e-02 1.786702275276184082e-01 -6.353630423545837402e-01 5.392082333564758301e-01 8.056376129388809204e-02
2.979247570037841797e-01 -1.551474183797836304e-01 3.309579193592071533e-02 -6.997109651565551758e-01 -2.854641675949096680e-01 -2.540439367294311523e-01 -2.279659807682037354e-01 4.455138146877288818e-01
-9.048342704772949219e-02 3.680069148540496826e-01 -8.150537498295307159e-03 1.726866960525512695e-01 -6.673637628555297852e-01 -8.080383390188217163e-02 4.115488231182098389e-01 4.530125558376312256e-01
-1.686239242553710938e-01 3.464666604995727539e-01 2.899358868598937988e-01 -3.316174447536468506e-01 -1.347035765647888184e-01 -2.564812004566192627e-01 7.321314811706542969e-01 1.937775164842605591e-01
1.046795994043350220e-01 3.150258064270019531e-01 1.545007526874542236e-01 3.068145811557769775e-01 -3.149497509002685547e-01 -6.666026711463928223e-01 1.088012680411338806e-01 4.651936888694763184e-01
5.656565427780151367e-01 -8.383118361234664917e-02 -3.646131157875061035e-01 -4.671404361724853516e-01 -4.161064624786376953e-01 -1.838143765926361084e-01 3.194418177008628845e-02 3.374749422073364258e-01
4.455224573612213135e-01 4.776661396026611328e-01 -2.212333232164382935e-01 1.523054670542478561e-03 3.203618526458740234e-01 -5.098897218704223633e-01 2.971691191196441650e-01 2.710524201393127441e-01
2.259450554847717285e-01 2.330162227153778076e-01 1.618325337767601013e-02 -7.891339063644409180e-01 -3.495655357837677002e-01 -7.731400430202484131e-02 -1.520755141973495483e-01 3.469260334968566895e-01
3.230027556419372559e-01 3.872680664062500000e-01 5.156745910644531250e-01 6.205047294497489929e-02 3.927801176905632019e-02 -5.860143303871154785e-01 1.507313549518585205e-01 3.290086984634399414e-01
2.728286981582641602e-01 -5.676142871379852295e-02 1.201741695404052734e-01 -2.093937844038009644e-01 2.976166307926177979e-01 -7.023589611053466797e-01 3.966158032417297363e-01 3.533653318881988525e-01
1.348716206848621368e-02 2.091160118579864502e-01 2.569327056407928467e-01 -8.621473312377929688e-01 -2.257324606180191040e-01 -2.387262508273124695e-02 7.857855409383773804e-02 2.984565794467926025e-01
-7.903534919023513794e-02 5.478641018271446228e-02 -2.366144582629203796e-02 -2.648916095495223999e-02 -2.203100323677062988e-01 3.753536194562911987e-02 3.765619993209838867e-01 8.931663036346435547e-01
2.008931487798690796e-01 5.434336513280868530e-02 4.173941612243652344e-01 7.113223522901535034e-02 -1.004940345883369446e-01 -6.272199153900146484e-01 4.781689047813415527e-01 3.811322152614593506e-01
4.840327501296997070e-01 2.240466028451919556e-01 5.393227934837341309e-01 -1.251416802406311035e-01 2.801409661769866943e-01 -3.280414044857025146e-01 3.805498480796813965e-01 2.794239819049835205e-01
2.200026214122772217e-01 5.372948199510574341e-02 3.771932125091552734e-01 4.468873143196105957e-02 -5.898922309279441833e-02 -6.570722460746765137e-01 4.616534411907196045e-01 3.950854241847991943e-01
3.817492723464965820e-01 7.022263407707214355e-01 -6.167049705982208252e-02 2.937165796756744385e-01 -1.830913424491882324e-01 -4.362451434135437012e-01 7.507152110338211060e-02 2.039730399847030640e-01
-3.346411287784576416e-01 5.616533756256103516e-01 6.635152548551559448e-02 -4.414232373237609863e-01 -4.266755580902099609e-01 -3.080697953701019287e-01 7.035804539918899536e-02 3.023153245449066162e-01
2.204982191324234009e-02 1.486419886350631714e-01 -3.114652819931507111e-02 -2.130101472139358521e-01 3.797498717904090881e-02 1.275424659252166748e-01 3.175562620162963867e-01 9.014016389846801758e-01
5.954719614237546921e-03 3.106009364128112793e-01 5.059347152709960938e-01 -4.966665804386138916e-01 -1.969081759452819824e-01 2.173290252685546875e-01 4.307895898818969727e-01 3.595269322395324707e-01
1.588639318943023682e-01 1.529647409915924072e-01 3.936546146869659424e-01 1.745054721832275391e-01 -1.753229647874832153e-01 -6.499881297349929810e-02 7.164232134819030762e-01 4.666076898574829102e-01
3.338995575904846191e-02 1.489621847867965698e-01 4.586221277713775635e-01 -3.956581354141235352e-01 -4.520525336265563965e-01 1.141618341207504272e-01 5.704818367958068848e-01 2.588084340095520020e-01
2.689682841300964355e-01 4.452641308307647705e-01 -1.213869526982307434e-01 2.863323390483856201e-01 -6.930442154407501221e-02 -5.180426836013793945e-01 5.690020918846130371e-01 1.890505701303482056e-01
8.843814730644226074e-01 1.908310353755950928e-01 -9.227547794580459595e-02 -1.415141969919204712e-01 -3.195295333862304688e-01 -1.475747860968112946e-02 -4.473150707781314850e-03 2.248892784118652344e-01
1.466602236032485962e-01 7.819220423698425293e-02 4.870909154415130615e-01 1.403087973594665527e-01 -1.954578161239624023e-01 -5.554672479629516602e-01 3.721033334732055664e-01 4.798168540000915527e-01
4.097617864608764648e-01 4.411355853080749512e-01 -2.219258844852447510e-01 1.383945941925048828e-01 2.083717584609985352e-01 -5.512838959693908691e-01 3.901421725749969482e-01 2.637174129486083984e-01
-1.573389023542404175e-01 1.976666301488876343e-01 3.737086355686187744e-01 -1.764228492975234985e-01 -4.193522036075592041e-01 -2.886591553688049316e-01 6.505679488182067871e-01 2.880455851554870605e-01
4.659328162670135498e-01 2.958618998527526855e-01 2.458371818065643311e-01 -7.553625702857971191e-01 1.091327592730522156e-01 -2.137491554021835327e-01 -2.541194856166839600e-02 7.822555303573608398e-02
1.581499278545379639e-01 8.875454962253570557e-02 5.461468100547790527e-01 2.984015084803104401e-02 -9.916053712368011475e-02 -4.914025366306304932e-01 4.444659650325775146e-01 4.680654406547546387e-01
-7.839508354663848877e-02 5.016402807086706161e-03 3.336027562618255615e-01 -4.175270199775695801e-01 -5.318629741668701172e-01 1.083620414137840271e-01 4.927862882614135742e-01 4.132197797298431396e-01
-1.156590953469276428e-01 2.849912047386169434e-01 5.358743667602539062e-01 -2.249268442392349243e-01 -1.253999620676040649e-01 -6.683553457260131836e-01 1.765587925910949707e-01 2.721260786056518555e-01
1.146770790219306946e-01 7.011163830757141113e-01 3.198740631341934204e-02 -5.086813569068908691e-01 -1.223501861095428467e-01 -1.621209532022476196e-01 -2.441643327474594116e-01 3.669280409812927246e-01
4.256989657878875732e-01 3.943578600883483887e-01 2.212193422019481659e-02 -9.531824290752410889e-02 2.507867813110351562e-01 -6.971239447593688965e-01 3.116339743137359619e-01 8.772561699151992798e-02
4.627718627452850342e-01 -2.658922970294952393e-02 -4.477551877498626709e-01 -4.480158984661102295e-01 1.680647879838943481e-01 1.224917545914649963e-02 2.713779211044311523e-01 5.309335589408874512e-01
-5.705565679818391800e-03 -4.499353840947151184e-02 3.195454180240631104e-01 -8.266481757164001465e-01 -1.966337263584136963e-01 -3.048550337553024292e-02 3.207763889804482460e-03 4.157910943031311035e-01
2.673117518424987793e-01 4.316130578517913818e-01 2.608029842376708984e-01 -6.021364927291870117e-01 3.819894045591354370e-02 -7.923150807619094849e-02 -3.254714310169219971e-01 4.449714124202728271e-01
2.747253775596618652e-01 4.917234182357788086e-01 -2.350790947675704956e-01 -4.462266713380813599e-02 2.073243707418441772e-01 -6.390941143035888672e-01 4.086577594280242920e-01 8.399397134780883789e-02
8.855781704187393188e-02 3.007924854755401611e-01 2.247985452413558960e-01 -6.862917542457580566e-01 -4.098983407020568848e-01 -3.678036630153656006e-01 1.691403388977050781e-01 -2.196497917175292969e-01
1.464285403490066528e-01 -7.758446782827377319e-02 3.175680935382843018e-01 -3.604945838451385498e-01 1.296978145837783813e-01 -5.901947617530822754e-01 5.555043220520019531e-01 2.607625722885131836e-01
4.227978363633155823e-02 7.218024730682373047e-01 2.966899275779724121e-01 -3.481453359127044678e-01 5.546389892697334290e-02 1.472394466400146484e-01 1.808018796145915985e-02 4.928497672080993652e-01
4.400637447834014893e-01 1.336911469697952271e-01 3.638984262943267822e-01 -5.422028154134750366e-02 2.709461152553558350e-01 -3.769257664680480957e-01 5.975498557090759277e-01 2.838273048400878906e-01
6.386878341436386108e-02 1.162019371986389160e-01 -3.005707561969757080e-01 -2.673448324203491211e-01 5.575414001941680908e-02 3.003824036568403244e-03 1.995210945606231689e-01 8.818592429161071777e-01
8.775999546051025391e-01 3.201094567775726318e-01 -1.010970212519168854e-02 -3.313440084457397461e-02 -3.148840367794036865e-01 4.371920973062515259e-02 -9.330870583653450012e-03 1.581071615219116211e-01
2.844734787940979004e-01 2.746762037277221680e-01 -1.811977922916412354e-01 -6.160931587219238281e-01 -6.284453272819519043e-01 -1.666545569896697998e-01 9.094832837581634521e-02 1.534893363714218140e-02
-2.696721851825714111e-01 3.256569206714630127e-01 -3.858040273189544678e-01 -3.237137943506240845e-02 -2.038690894842147827e-01 -3.230589032173156738e-01 3.745212852954864502e-01 6.205933094024658203e-01
3.866921365261077881e-01 -3.888497501611709595e-02 3.963202238082885742e-01 -3.233236968517303467e-01 -7.481677532196044922e-01 -7.265923172235488892e-02 -2.131640538573265076e-02 1.478537619113922119e-01
-4.525374621152877808e-02 4.426477849483489990e-01 -4.179323315620422363e-01 -4.947765171527862549e-01 -2.870096862316131592e-01 -4.289253354072570801e-01 -1.825432181358337402e-01 2.878718972206115723e-01
3.385990858078002930e-01 1.311579495668411255e-01 2.807231545448303223e-01 -6.672029495239257812e-01 -4.748420417308807373e-01 -3.244485855102539062e-01 6.374160945415496826e-02 -9.684025496244430542e-02
3.154992461204528809e-01 8.588596582412719727e-01 2.156360149383544922e-01 -5.416697263717651367e-02 3.031449392437934875e-02 -3.321329131722450256e-02 -8.235266804695129395e-02 3.233934938907623291e-01
3.735181689262390137e-01 3.477664887905120850e-01 -4.133197367191314697e-01 -4.954383075237274170e-01 3.210102021694183350e-01 -4.666376113891601562e-02 3.130929544568061829e-03 4.669213593006134033e-01
1.378676742315292358e-01 -1.500297933816909790e-01 -9.076098352670669556e-02 -7.415419816970825195e-01 -4.029668271541595459e-01 -8.839038014411926270e-02 7.891491800546646118e-02 4.732217490673065186e-01
7.121953368186950684e-01 -5.336130410432815552e-02 2.332993037998676300e-02 -2.631841897964477539e-01 -6.120938062667846680e-01 -1.770030409097671509e-01 1.081039309501647949e-01 4.944591596722602844e-02
2.432101666927337646e-01 2.913333177566528320e-01 5.431118011474609375e-01 -6.325145959854125977e-01 -2.954249083995819092e-01 -2.712985873222351074e-01 8.210468804463744164e-04 7.014723028987646103e-03
1.553869396448135376e-01 6.733952462673187256e-02 3.115485012531280518e-01 -3.590966165065765381e-01 -4.955795407295227051e-01 1.631131768226623535e-01 5.922679901123046875e-01 3.497442305088043213e-01
1.008965969085693359e-01 7.259696125984191895e-01 4.028965234756469727e-01 -2.567366957664489746e-01 -8.196895010769367218e-03 8.138647675514221191e-02 7.610259205102920532e-02 4.712389707565307617e-01
2.179021686315536499e-01 1.567423939704895020e-01 -1.542367190122604370e-01 3.572284877300262451e-01 -9.191358089447021484e-02 -5.988154411315917969e-01 3.792206943035125732e-01 5.154736042022705078e-01
6.929216533899307251e-02 2.879112958908081055e-01 2.505689263343811035e-01 8.443646878004074097e-02 -1.792342364788055420e-01 8.944384008646011353e-02 6.697285771369934082e-01 5.947519540786743164e-01
5.623197555541992188e-01 4.463863372802734375e-01 1.246288418769836426e-01 -2.695448324084281921e-02 3.847270607948303223e-01 -4.657876789569854736e-01 7.608066499233245850e-02 3.122750520706176758e-01
-2.632872164249420166e-01 3.445234894752502441e-01 5.218443647027015686e-02 -7.610236294567584991e-03 -6.185752749443054199e-01 -2.251653671264648438e-01 4.972787201404571533e-01 3.585823476314544678e-01
4.174841344356536865e-01 1.384555250406265259e-01 1.398334000259637833e-02 -6.370958685874938965e-01 -5.845537781715393066e-01 -1.497637033462524414e-01 -7.012755423784255981e-02 1.772011816501617432e-01
-4.617204889655113220e-02 4.096636176109313965e-01 3.403971493244171143e-01 -3.238182067871093750e-01 2.697261869907379150e-01 -2.066322118043899536e-01 5.646240711212158203e-01 4.184087514877319336e-01
-4.064945038408041000e-03 2.292391061782836914e-01 -6.132954359054565430e-01 -5.805343389511108398e-02 4.156167060136795044e-02 -2.359306067228317261e-01 5.657117366790771484e-01 4.364756941795349121e-01
4.715547263622283936e-01 -1.811664551496505737e-01 -4.847202915698289871e-03 -1.739167720079421997e-01 -4.628503918647766113e-01 -1.926324069499969482e-01 6.805402636528015137e-01 -8.453381247818470001e-03
1.789100170135498047e-01 3.272624313831329346e-01 -5.337145179510116577e-02 2.525213360786437988e-01 -2.621436119079589844e-01 -7.276176810264587402e-01 -6.083298102021217346e-02 4.386655390262603760e-01
4.597689211368560791e-01 2.656164169311523438e-01 -3.376405835151672363e-01 -5.888870954513549805e-01 2.615288496017456055e-01 -3.845335170626640320e-02 1.330445259809494019e-01 4.119400382041931152e-01
2.755134403705596924e-01 1.153523921966552734e-01 -5.624895691871643066e-01 -5.919229984283447266e-01 -3.375162780284881592e-01 -1.264514178037643433e-01 2.527387738227844238e-01 2.241309881210327148e-01
2.713166773319244385e-01 6.735455393791198730e-01 4.953081309795379639e-01 -8.178363740444183350e-02 -1.136263683438301086e-01 8.989357948303222656e-02 -8.852901309728622437e-02 4.380362331867218018e-01
-9.185223281383514404e-02 2.653261125087738037e-01 -1.618209481239318848e-01 -8.168716430664062500e-01 -2.373379170894622803e-01 -3.248636126518249512e-01 1.107732858508825302e-02 2.563426792621612549e-01
1.344711184501647949e-01 -1.897192187607288361e-02 -1.738383173942565918e-01 -3.670948743820190430e-01 -2.501248419284820557e-01 9.511239826679229736e-02 6.854160428047180176e-01 5.245715379714965820e-01
-2.029052972793579102e-01 2.329337894916534424e-01 -3.889966309070587158e-01 -1.672071665525436401e-01 2.147574275732040405e-01 -2.621145546436309814e-01 4.768683016300201416e-01 6.189237833023071289e-01
3.962257131934165955e-02 4.220212101936340332e-01 3.089249432086944580e-01 -3.283008933067321777e-01 -5.812032818794250488e-01 5.725969746708869934e-02 5.238054990768432617e-01 4.078958556056022644e-02
5.358797311782836914e-01 -3.580119311809539795e-01 -6.045897305011749268e-02 -4.732951223850250244e-01 1.282028853893280029e-01 -2.891770601272583008e-01 3.394264280796051025e-01 3.764667212963104248e-01
1.491057779639959335e-02 3.745736479759216309e-01 -8.406141400337219238e-02 -3.571127951145172119e-01 -4.216445088386535645e-01 -1.650053113698959351e-01 7.086061239242553711e-01 -1.332022249698638916e-01
2.384523749351501465e-01 -2.365752682089805603e-02 -1.017587035894393921e-01 -4.049512147903442383e-01 -1.260016858577728271e-01 3.195876479148864746e-01 4.060963690280914307e-01 6.966444253921508789e-01
1.230846121907234192e-01 4.424591660499572754e-01 -7.017850130796432495e-02 -1.077233552932739258e-01 2.048576474189758301e-01 -1.701656281948089600e-01 5.661895126104354858e-02 8.357164859771728516e-01
5.109471082687377930e-01 6.169260144233703613e-01 -5.745089147239923477e-03 1.614193618297576904e-01 -2.954325377941131592e-01 6.045493762940168381e-03 4.357219040393829346e-01 2.346820980310440063e-01
3.110349178314208984e-01 4.289610087871551514e-01 6.914462149143218994e-02 4.373424053192138672e-01 -3.796664178371429443e-01 -2.463929355144500732e-01 4.045001789927482605e-02 5.627682209014892578e-01
3.281560242176055908e-01 -2.997029386460781097e-02 -1.122849956154823303e-01 -7.207709550857543945e-01 -1.298833042383193970e-01 -2.880384027957916260e-02 -2.050311565399169922e-01 5.473204255104064941e-01
1.712444871664047241e-01 4.162128865718841553e-01 2.881581485271453857e-01 -3.701537847518920898e-01 -6.887001395225524902e-01 -1.046723276376724243e-01 -2.417777627706527710e-01 1.835009455680847168e-01
2.798086106777191162e-01 5.605591535568237305e-01 -7.361036539077758789e-02 2.269005775451660156e-01 -5.882095918059349060e-02 -3.524558842182159424e-01 -2.042744010686874390e-01 6.173856258392333984e-01
-3.531688749790191650e-01 5.497921109199523926e-01 -1.259598433971405029e-01 -1.262679249048233032e-01 -4.455789923667907715e-01 -2.553386390209197998e-01 4.242551624774932861e-01 3.121863007545471191e-01
2.757475674152374268e-01 4.842435419559478760e-01 -1.498790383338928223e-01 -1.036411821842193604e-01 -3.454065322875976562e-02 -7.250670790672302246e-01 3.304089307785034180e-01 -1.420600414276123047e-01
3.530190587043762207e-01 3.984050750732421875e-01 -1.406861543655395508e-01 3.363048434257507324e-01 -1.642013788223266602e-01 -6.001563072204589844e-01 3.882457613945007324e-01 2.141793519258499146e-01
2.973371446132659912e-01 4.559138417243957520e-01 -3.917046785354614258e-01 -4.782065749168395996e-01 -3.421081304550170898e-01 1.492765638977289200e-02 4.494076073169708252e-01 -4.889963567256927490e-02
1.414795964956283569e-01 8.297058939933776855e-02 4.867608845233917236e-01 8.546430617570877075e-02 -3.844082057476043701e-01 -6.571533679962158203e-01 1.342688798904418945e-01 3.622303903102874756e-01
-2.628727853298187256e-01 3.044327795505523682e-01 -2.130460441112518311e-01 5.361273884773254395e-02 -4.909079074859619141e-01 -3.502362370491027832e-01 2.346249967813491821e-01 6.093034744262695312e-01
-2.117965929210186005e-02 9.427117556333541870e-02 4.126967489719390869e-01 1.356798708438873291e-01 -3.001779019832611084e-01 -5.939384102821350098e-01 3.480292558670043945e-01 4.877939224243164062e-01
-4.674560204148292542e-02 6.135601401329040527e-01 -9.248780459165573120e-02 2.222901284694671631e-01 -2.908869646489620209e-02 -4.474009871482849121e-01 1.569569855928421021e-01 5.811563730239868164e-01
9.109161794185638428e-02 7.012949138879776001e-02 5.100823640823364258e-01 -3.451206088066101074e-01 -3.885364159941673279e-02 -6.683419346809387207e-01 3.669377267360687256e-01 1.570287495851516724e-01
3.213856741786003113e-02 3.991919457912445068e-01 3.884776961058378220e-03 -3.398566842079162598e-01 -1.604794710874557495e-01 -1.860788911581039429e-01 -3.797056078910827637e-01 7.207911014556884766e-01
4.235907793045043945e-01 5.435524582862854004e-01 -8.987918496131896973e-02 2.446604222059249878e-01 -6.205079331994056702e-02 -6.160584092140197754e-01 1.734798699617385864e-01 2.090719789266586304e-01
-2.334775179624557495e-01 2.969327270984649658e-01 -7.971572130918502808e-02 -3.574713170528411865e-01 -2.667132914066314697e-01 -3.914918303489685059e-01 -2.293078452348709106e-01 6.679782867431640625e-01
-2.914731502532958984e-01 3.839522004127502441e-01 -1.145383492112159729e-01 -4.327245056629180908e-01 -4.224953353404998779e-01 -2.749687135219573975e-01 -1.376654356718063354e-01 5.423952341079711914e-01
3.347418010234832764e-01 4.833960831165313721e-01 2.044567763805389404e-01 -3.014106117188930511e-02 3.338999450206756592e-01 -5.094891786575317383e-01 4.511508941650390625e-01 1.922483891248703003e-01
-1.409770995378494263e-01 3.092094063758850098e-01 -1.956444233655929565e-01 -6.671487092971801758e-01 -5.430271029472351074e-01 -2.724058926105499268e-01 1.237432435154914856e-01 1.294417530298233032e-01
2.591092288494110107e-01 4.601078927516937256e-01 -3.272250592708587646e-01 1.528715938329696655e-01 -4.998159036040306091e-02 -6.361386179924011230e-01 4.027442634105682373e-01 1.460956633090972900e-01
4.489817023277282715e-01 1.009611319750547409e-02 6.285387277603149414e-02 -3.524129390716552734e-01 -7.964854240417480469e-01 -1.550381034612655640e-01 8.529719710350036621e-02 6.683456897735595703e-02
-3.769697248935699463e-02 2.874496281147003174e-01 4.506439715623855591e-02 1.224999278783798218e-01 -6.765846163034439087e-02 6.040473468601703644e-03 3.856796026229858398e-01 8.634533882141113281e-01
8.132528662681579590e-01 -1.326075047254562378e-01 -1.418330073356628418e-01 -4.208287000656127930e-01 -7.610180228948593140e-02 -2.394846975803375244e-01 -3.225436806678771973e-02 2.442068159580230713e-01
4.120522737503051758e-02 1.648028641939163208e-01 -1.290918290615081787e-01 -3.010969161987304688e-01 -1.754865981638431549e-02 2.558175325393676758e-01 3.812027871608734131e-01 8.079307079315185547e-01
4.118130505084991455e-01 2.431699484586715698e-01 -3.434170484542846680e-01 -5.318523645401000977e-01 -1.675332933664321899e-01 1.060211136937141418e-01 5.446932911872863770e-01 1.856813430786132812e-01
2.726866006851196289e-01 2.812643349170684814e-01 -1.008790209889411926e-01 -2.788662016391754150e-01 -4.764835238456726074e-01 1.772000938653945923e-01 7.072013020515441895e-01 4.417840391397476196e-03
3.237643539905548096e-01 1.298875510692596436e-01 -2.334802411496639252e-02 1.521176099777221680e-01 -1.275657862424850464e-01 1.520911902189254761e-01 4.565938115119934082e-01 7.789340615272521973e-01
3.482783436775207520e-01 -2.521700859069824219e-01 -1.658492535352706909e-01 -2.789738476276397705e-01 -5.692177414894104004e-01 -2.268398255109786987e-01 -1.971165686845779419e-01 5.435624122619628906e-01
5.678933262825012207e-01 3.010715246200561523e-01 -3.457666933536529541e-01 7.444297522306442261e-02 9.906627982854843140e-02 -1.014744713902473450e-01 -2.755547165870666504e-01 6.047438979148864746e-01
3.413867354393005371e-01 2.155188918113708496e-01 -5.205285549163818359e-01 -3.974005877971649170e-01 -5.490593910217285156e-01 -2.060087025165557861e-01 -8.371158689260482788e-02 2.391991317272186279e-01
4.468752741813659668e-01 2.149421572685241699e-01 -6.067499518394470215e-01 -4.290013015270233154e-01 -3.528937697410583496e-03 3.728268295526504517e-02 2.096936255693435669e-01 3.956521749496459961e-01
4.210987091064453125e-01 1.148782595992088318e-01 3.744440972805023193e-01 -7.172460556030273438e-01 2.223656922578811646e-01 -1.158019304275512695e-01 -9.600703418254852295e-02 2.876710593700408936e-01
-3.883613273501396179e-02 5.785098075866699219e-01 3.460460603237152100e-01 -5.696541070938110352e-01 -1.552502661943435669e-01 -2.459651082754135132e-01 3.447960019111633301e-01 -1.268018186092376709e-01
5.676624774932861328e-01 -1.156902238726615906e-01 3.795986175537109375e-01 -4.710434675216674805e-01 -5.031424164772033691e-01 -1.067519634962081909e-01 -3.807517886161804199e-02 1.799997687339782715e-01
1.196009740233421326e-01 5.753490924835205078e-01 4.638622999191284180e-01 -1.983676403760910034e-01 -3.372941613197326660e-01 1.755715012550354004e-01 4.931726753711700439e-01 1.110814511775970459e-01
-9.793128818273544312e-03 6.496816873550415039e-02 -2.511946856975555420e-01 -6.303102374076843262e-01 -5.748901963233947754e-01 -1.413323916494846344e-02 2.114860266447067261e-01 3.998360335826873779e-01
4.673882424831390381e-01 -2.379366755485534668e-01 -1.332399994134902954e-02 -5.000435709953308105e-01 -4.368197619915008545e-01 -1.250170916318893433e-01 -1.220581904053688049e-01 5.033630728721618652e-01
2.793810963630676270e-01 1.493342816829681396e-01 -2.378811091184616089e-01 3.568316102027893066e-01 -2.574406564235687256e-01 -6.954066753387451172e-01 1.176575645804405212e-01 3.898972272872924805e-01
1.477479636669158936e-01 2.755196988582611084e-01 5.112158060073852539e-01 -1.004119440913200378e-01 -7.248111814260482788e-02 -6.119390130043029785e-01 4.736263155937194824e-01 1.636787652969360352e-01
-2.483367361128330231e-02 1.337276250123977661e-01 -2.383439689874649048e-01 -1.386790256947278976e-02 5.428601428866386414e-02 -4.612691104412078857e-01 7.741787433624267578e-01 3.308036923408508301e-01
1.546719968318939209e-01 -2.301111221313476562e-01 -3.699889183044433594e-01 -4.275644123554229736e-01 -3.488248586654663086e-01 -2.712171375751495361e-01 -1.436736285686492920e-01 6.225292086601257324e-01
-3.331614285707473755e-02 -3.504046425223350525e-02 -1.343885809183120728e-02 -1.399628818035125732e-01 -1.943799108266830444e-01 7.793932687491178513e-03 2.024894766509532928e-02 9.693492054939270020e-01
1.984397321939468384e-01 6.908149123191833496e-01 4.967657923698425293e-01 -1.235936284065246582e-01 -1.898883581161499023e-01 1.014636009931564331e-01 2.972711622714996338e-02 4.172631800174713135e-01
4.231100529432296753e-02 -5.597760435193777084e-03 3.036874234676361084e-01 -1.965450495481491089e-02 -2.190723866224288940e-01 4.605826735496520996e-02 6.734669804573059082e-01 6.339511275291442871e-01
5.617204308509826660e-01 4.174883067607879639e-01 5.518825650215148926e-01 -3.815521895885467529e-01 -8.491580188274383545e-02 5.616300180554389954e-02 -2.969803288578987122e-02 2.208400219678878784e-01
1.291104592382907867e-03 1.035420522093772888e-01 2.836976647377014160e-01 -3.041625022888183594e-02 -3.503432273864746094e-01 7.777477800846099854e-02 7.543258070945739746e-01 4.583354890346527100e-01
1.701209396123886108e-01 -1.781532019376754761e-01 -1.027846783399581909e-01 -7.367372512817382812e-01 -1.565509587526321411e-01 -1.622501909732818604e-01 -2.624060027301311493e-02 5.783182382583618164e-01
3.543646037578582764e-01 -1.698333621025085449e-01 2.094411700963973999e-01 -3.911742866039276123e-01 -5.557636022567749023e-01 1.707441657781600952e-01 8.497902005910873413e-02 5.508640408515930176e-01
6.173867732286453247e-02 4.084632098674774170e-01 1.467000991106033325e-01 -3.451591730117797852e-01 -3.579996526241302490e-01 2.182951867580413818e-01 7.131391763687133789e-01 6.562219560146331787e-02
2.639848589897155762e-01 3.061841130256652832e-01 5.017401278018951416e-02 -6.266706585884094238e-01 -4.967556893825531006e-01 -1.008988991379737854e-01 -2.670783698558807373e-01 3.362323045730590820e-01
4.234083592891693115e-01 1.441088318824768066e-01 -2.730952575802803040e-02 -4.470032453536987305e-01 -6.861459612846374512e-01 -1.927925348281860352e-01 -2.072173804044723511e-01 2.202178239822387695e-01
2.679744362831115723e-01 -1.222620066255331039e-02 8.136537671089172363e-02 -6.409869194030761719e-01 -6.351494789123535156e-01 -5.528931319713592529e-02 -3.490848839282989502e-02 3.207263648509979248e-01
-1.672323644161224365e-01 4.392289817333221436e-01 -1.875200569629669189e-01 2.022932469844818115e-01 -2.226022481918334961e-01 -3.797568976879119873e-01 1.440934687852859497e-01 6.989243030548095703e-01
4.127279222011566162e-01 -4.951947927474975586e-02 1.606174185872077942e-02 -7.144658565521240234e-01 -2.999705970287322998e-01 3.190472722053527832e-02 -2.537984400987625122e-02 4.741725623607635498e-01
4.616739228367805481e-02 4.504991471767425537e-01 2.842139303684234619e-01 -7.248838543891906738e-01 -7.097451388835906982e-02 -2.623137086629867554e-02 -1.304837614297866821e-01 4.073496460914611816e-01
-5.686705186963081360e-02 3.725412487983703613e-01 -2.740118801593780518e-01 1.507999897003173828e-01 -6.513298153877258301e-01 -2.870581150054931641e-01 3.463712707161903381e-02 5.023181438446044922e-01
5.925496816635131836e-01 4.380008205771446228e-03 1.677446365356445312e-01 -6.761819720268249512e-01 3.407721174880862236e-03 -3.943680226802825928e-01 -4.156379401683807373e-02 7.899447530508041382e-02
1.726357191801071167e-01 5.612099766731262207e-01 3.802837133407592773e-01 -5.199292898178100586e-01 2.392956167459487915e-01 5.031976103782653809e-02 -1.550977081060409546e-01 3.955353796482086182e-01
5.526835322380065918e-01 8.022522926330566406e-02 -1.662070602178573608e-01 -2.816678583621978760e-01 1.918803751468658447e-01 2.458288818597793579e-01 4.038077592849731445e-01 5.664209127426147461e-01
-1.313705444335937500e-01 1.636458635330200195e-01 4.597616568207740784e-02 -8.574119806289672852e-01 -3.062925636768341064e-01 -1.226218193769454956e-01 1.793778836727142334e-01 2.786844670772552490e-01
1.316417902708053589e-01 -2.668657572939991951e-03 2.380690872669219971e-01 1.655634194612503052e-01 -1.587073951959609985e-01 -7.172902226448059082e-01 2.576492428779602051e-01 5.408316850662231445e-01
9.369001537561416626e-02 3.753262758255004883e-01 -6.044949218630790710e-02 2.177808284759521484e-01 -2.162199616432189941e-01 -7.723520994186401367e-01 1.819731667637825012e-02 3.945376574993133545e-01
4.910022914409637451e-01 4.972856938838958740e-01 1.908277347683906555e-02 1.152766123414039612e-01 2.108946591615676880e-01 -5.020235776901245117e-01 4.118028879165649414e-01 1.785635054111480713e-01
4.136856794357299805e-01 8.371377736330032349e-02 -3.409709632396697998e-01 -5.838862657546997070e-01 2.186957746744155884e-01 -5.077545344829559326e-02 -3.806213662028312683e-02 5.593004822731018066e-01
4.923539161682128906e-01 -2.227694988250732422e-01 -6.970660760998725891e-03 -3.845279514789581299e-01 -3.978444635868072510e-01 -1.742579936981201172e-01 -3.028960824012756348e-01 5.288279652595520020e-01
2.524926662445068359e-01 3.559389114379882812e-01 -5.227522552013397217e-02 -6.109268665313720703e-01 -6.138349771499633789e-01 -1.778979897499084473e-01 -1.216982752084732056e-01 1.016812548041343689e-01
-1.435482352972030640e-01 2.855849862098693848e-01 2.777843475341796875e-01 -1.735803931951522827e-01 -2.990914583206176758e-01 -1.615563780069351196e-01 7.735847234725952148e-01 2.766793072223663330e-01
-1.165224239230155945e-01 8.198253810405731201e-03 1.212956756353378296e-01 -5.240549445152282715e-01 -3.771292865276336670e-01 4.661616683006286621e-02 6.700772047042846680e-01 3.218790888786315918e-01
1.955286413431167603e-01 1.230596303939819336e-01 -1.192604154348373413e-01 3.075811266899108887e-01 -3.254582285881042480e-01 -7.062856554985046387e-01 4.955910518765449524e-02 4.801846146583557129e-01
9.442421048879623413e-02 -8.578756451606750488e-02 -1.404282301664352417e-01 1.938004232943058014e-02 -3.970774114131927490e-01 -5.598273873329162598e-01 6.687310934066772461e-01 2.129569947719573975e-01
1.993827223777770996e-01 4.383633658289909363e-02 -2.063296884298324585e-01 -2.135574370622634888e-01 -3.249518573284149170e-01 -6.427792459726333618e-02 8.689124584197998047e-01 7.356566935777664185e-02
5.332792997360229492e-01 2.442662268877029419e-01 -4.198910892009735107e-01 -2.439019531011581421e-01 1.234660074114799500e-01 2.088735550642013550e-01 2.513056397438049316e-01 5.460072159767150879e-01
3.767838180065155029e-01 3.344759047031402588e-01 -2.437701448798179626e-02 2.453144639730453491e-01 -5.644346401095390320e-02 -2.362152328714728355e-03 3.867782652378082275e-01 7.297928929328918457e-01
4.179442822933197021e-01 2.923638522624969482e-01 4.513215422630310059e-01 2.225700765848159790e-02 1.570018380880355835e-01 -5.409839153289794922e-01 3.765881955623626709e-01 2.766364514827728271e-01
-3.277474343776702881e-01 3.484362363815307617e-01 -7.128155976533889771e-02 -5.600367188453674316e-01 -2.941377162933349609e-01 -1.550061404705047607e-01 5.223699808120727539e-01 2.627496123313903809e-01
6.846390366554260254e-01 1.025739535689353943e-01 2.197468280792236328e-01 -3.655109107494354248e-01 -1.650268137454986572e-01 1.743581891059875488e-01 5.148978233337402344e-01 1.269126534461975098e-01
3.652570247650146484e-01 1.437596082687377930e-01 -3.266386091709136963e-01 -5.687288641929626465e-01 -5.904073119163513184e-01 -2.268629521131515503e-01 2.842880785465240479e-02 1.221451610326766968e-01
3.273245096206665039e-01 -1.061445996165275574e-01 -1.007427051663398743e-01 -6.667593121528625488e-01 -1.458682268857955933e-01 2.554439939558506012e-02 -7.726445794105529785e-02 6.316447854042053223e-01
-2.119420319795608521e-01 1.384794563055038452e-01 4.341290891170501709e-01 -4.021757543087005615e-01 -2.281875759363174438e-01 6.388485431671142578e-02 4.654263556003570557e-01 5.593909621238708496e-01
2.337743714451789856e-02 4.482589662075042725e-01 -1.394790969789028168e-02 1.340686231851577759e-01 -1.346614509820938110e-01 -5.626988410949707031e-01 -2.065923213958740234e-01 6.347475647926330566e-01
-3.183177113533020020e-02 2.273938208818435669e-01 -1.539819538593292236e-01 -4.411725103855133057e-01 -1.951807588338851929e-01 1.030952855944633484e-01 7.927295565605163574e-01 2.275759577751159668e-01
-1.015233919024467468e-01 2.041123062372207642e-01 -5.558317303657531738e-01 -2.859543636441230774e-02 -1.392451766878366470e-02 -3.368450403213500977e-01 5.359940528869628906e-01 4.871515035629272461e-01
-2.115534432232379913e-02 3.808387517929077148e-01 3.882830440998077393e-01 -6.615729928016662598e-01 -1.806495040655136108e-01 -4.756166040897369385e-01 1.634717546403408051e-02 -8.342207968235015869e-02
5.267562270164489746e-01 2.355359047651290894e-01 2.309949696063995361e-01 -6.311957836151123047e-01 2.249497920274734497e-01 -3.761696070432662964e-02 -1.989711970090866089e-01 3.516774773597717285e-01
3.303814828395843506e-01 1.382573246955871582e-01 -3.854654729366302490e-01 -2.422385215759277344e-01 1.013787537813186646e-01 3.760967776179313660e-02 7.658987641334533691e-01 2.572489678859710693e-01
4.050383865833282471e-01 2.707350552082061768e-01 5.285029411315917969e-01 -2.365950047969818115e-01 -1.953176259994506836e-01 -1.864182800054550171e-01 4.531782865524291992e-01 3.861122727394104004e-01
4.029439985752105713e-01 3.529926538467407227e-01 -5.184956192970275879e-01 -2.105749547481536865e-01 3.067668080329895020e-01 7.925307005643844604e-02 3.924344778060913086e-01 3.813936710357666016e-01
5.095736384391784668e-01 1.809767931699752808e-01 -2.030493766069412231e-01 -4.047368168830871582e-01 -5.816983580589294434e-01 6.630007177591323853e-02 -9.921219199895858765e-02 3.872071206569671631e-01
6.039004921913146973e-01 -1.578396558761596680e-01 -3.243184387683868408e-01 -3.138391971588134766e-01 -3.434574604034423828e-01 -2.610086500644683838e-01 -1.757540106773376465e-01 4.355863630771636963e-01
-1.196941882371902466e-01 3.953706845641136169e-02 1.936858296394348145e-01 -7.527030110359191895e-01 -3.952558040618896484e-01 -3.335755467414855957e-01 -9.043259918689727783e-02 3.230422437191009521e-01
3.295358121395111084e-01 2.602012157440185547e-01 -2.647412195801734924e-02 2.353757023811340332e-01 -1.889830641448497772e-02 -7.396131753921508789e-01 4.168718755245208740e-01 2.154806405305862427e-01
2.792621254920959473e-01 -7.276123762130737305e-02 -3.888464272022247314e-01 -4.202109277248382568e-01 -9.350010752677917480e-02 1.255188323557376862e-02 6.805496215820312500e-01 3.418946862220764160e-01
-2.062336504459381104e-01 1.500626057386398315e-01 -3.904158249497413635e-02 -3.291582167148590088e-01 -5.890825986862182617e-01 -2.525172233581542969e-01 -2.103714048862457275e-01 6.083092093467712402e-01
4.563657343387603760e-01 2.902662456035614014e-01 3.003317117691040039e-01 -7.488570213317871094e-01 9.778625518083572388e-02 -3.916271403431892395e-02 1.709827929735183716e-01 1.271178871393203735e-01
8.717063814401626587e-03 9.124421328306198120e-02 3.094823658466339111e-01 2.163788080215454102e-01 -2.832721769809722900e-01 -6.063520908355712891e-01 3.138312995433807373e-01 5.500938296318054199e-01
-1.697764694690704346e-01 1.343131512403488159e-01 1.788523644208908081e-01 -1.522008180618286133e-01 -3.663126528263092041e-01 -2.134418338537216187e-01 8.056460618972778320e-01 2.630106806755065918e-01
1.861789673566818237e-01 7.535316348075866699e-01 1.171447262167930603e-01 2.184984833002090454e-01 -1.810561716556549072e-01 -2.969643771648406982e-01 -1.999946078285574913e-03 4.637778997421264648e-01
-2.536585927009582520e-01 1.589588671922683716e-01 4.159969091415405273e-02 -4.860616028308868408e-01 -4.459348618984222412e-01 -3.221926987171173096e-01 -1.404218375682830811e-01 5.916237235069274902e-01
3.923420011997222900e-01 4.883451852947473526e-03 2.550651431083679199e-01 -5.337958335876464844e-01 -4.813725352287292480e-01 4.329777136445045471e-02 -1.600859016180038452e-01 4.866476953029632568e-01
3.528800904750823975e-01 7.718361020088195801e-01 1.744494959712028503e-02 2.100158482789993286e-01 -1.934635937213897705e-01 -3.909395337104797363e-01 -2.117684669792652130e-02 2.112426161766052246e-01
6.416437625885009766e-01 2.079663425683975220e-01 1.603823453187942505e-01 -6.680275797843933105e-01 7.804537564516067505e-02 1.119008101522922516e-02 2.097056359052658081e-01 1.512193232774734497e-01
-2.503507137298583984e-01 4.950208961963653564e-01 1.306279003620147705e-01 -6.333526223897933960e-02 -6.821325421333312988e-01 -2.476859241724014282e-01 2.910906970500946045e-01 2.445754706859588623e-01
2.854347527027130127e-01 -1.102792769670486450e-01 -8.672061562538146973e-02 3.745086863636970520e-02 -4.368436336517333984e-01 -1.336289346218109131e-01 7.264018058776855469e-01 4.013650417327880859e-01
9.306907653808593750e-02 4.483622014522552490e-01 4.102481305599212646e-01 6.421452760696411133e-02 -3.036102652549743652e-01 5.987381562590599060e-02 6.180672049522399902e-01 3.743143975734710693e-01
1.605364978313446045e-01 6.696150898933410645e-01 7.384177297353744507e-02 9.123299270868301392e-02 5.497894808650016785e-02 3.496216237545013428e-02 2.564697563648223877e-01 6.648651957511901855e-01
-1.234701350331306458e-01 1.910742744803428650e-02 3.311193361878395081e-02 -7.326825261116027832e-01 -3.506832420825958252e-01 -2.255945652723312378e-01 -1.510709971189498901e-01 4.997759461402893066e-01
-7.698443531990051270e-02 3.632216751575469971e-01 -4.123391807079315186e-01 -1.346846017986536026e-02 8.754389733076095581e-02 -2.831836938858032227e-01 5.815635919570922852e-01 5.156215429306030273e-01
2.505211532115936279e-01 1.080247834324836731e-01 -4.297693073749542236e-01 -5.591231584548950195e-01 -1.005571708083152771e-01 -3.459322750568389893e-01 -2.079562395811080933e-01 5.051957964897155762e-01
1.234683021903038025e-01 5.788311958312988281e-01 4.608287811279296875e-01 -5.332178473472595215e-01 -3.545974493026733398e-01 -1.553091108798980713e-01 4.949220642447471619e-02 -2.675362676382064819e-02
2.575061917304992676e-01 4.665772020816802979e-01 3.751073181629180908e-01 -3.820285499095916748e-01 2.259908430278301239e-02 4.313691332936286926e-02 -3.719654381275177002e-01 5.372292399406433105e-01
4.420168101787567139e-01 5.895025730133056641e-01 1.823594868183135986e-01 -5.098811909556388855e-02 2.555488944053649902e-01 -5.149630308151245117e-01 2.985690832138061523e-01 4.021695628762245178e-02
5.923838615417480469e-01 4.496375024318695068e-01 -4.880673438310623169e-02 3.701970577239990234e-01 -2.660299241542816162e-01 1.672142893075942993e-01 2.758714258670806885e-01 3.642001450061798096e-01
-1.415877193212509155e-01 3.528428971767425537e-01 1.283712834119796753e-01 -5.427268743515014648e-01 -4.163933992385864258e-01 8.391498774290084839e-02 5.650517940521240234e-01 2.114582806825637817e-01
9.264746308326721191e-02 5.037068724632263184e-01 -1.890457421541213989e-01 -7.094196677207946777e-01 -3.727172613143920898e-01 -2.065341323614120483e-01 -6.275778263807296753e-02 1.147531121969223022e-01
1.913544982671737671e-01 1.908250153064727783e-01 4.116620421409606934e-01 -3.137769997119903564e-01 7.699077576398849487e-02 -6.549884080886840820e-01 4.731805920600891113e-01 1.450581476092338562e-02
4.194440543651580811e-01 3.691125661134719849e-02 -3.451700210571289062e-01 1.118090823292732239e-01 -5.865655094385147095e-02 -1.100484561175107956e-02 -1.652339547872543335e-01 8.125249147415161133e-01
2.912355959415435791e-01 1.552572697401046753e-01 -5.830314755439758301e-01 -3.594278991222381592e-01 -4.695465564727783203e-01 3.095923457294702530e-03 4.393269494175910950e-02 4.467093646526336670e-01
4.230442643165588379e-01 -1.298381686210632324e-01 -4.742438718676567078e-02 -5.537340044975280762e-01 -6.069705486297607422e-01 -1.797899454832077026e-01 -6.678495556116104126e-02 3.001788854598999023e-01
2.156773805618286133e-01 -3.447876498103141785e-02 4.999035000801086426e-01 9.048054367303848267e-02 -2.356356233358383179e-01 -5.471922755241394043e-01 1.618072539567947388e-01 5.595347285270690918e-01
-1.281584799289703369e-01 3.517157733440399170e-01 1.685392111539840698e-01 -2.084313035011291504e-01 -5.392910242080688477e-01 -3.560384511947631836e-01 -3.208867311477661133e-01 5.171614289283752441e-01
1.345228552818298340e-01 -5.467454344034194946e-02 4.103814661502838135e-01 -6.430769562721252441e-01 -1.165918335318565369e-01 -2.980966269969940186e-01 5.515342578291893005e-02 5.398666858673095703e-01
6.610238552093505859e-02 -3.924928009510040283e-01 -3.834705427289009094e-02 -3.318358659744262695e-01 -1.229062229394912720e-01 -7.811546325683593750e-02 4.364725053310394287e-01 7.199154496192932129e-01
4.825435876846313477e-01 1.729875206947326660e-01 -3.107511810958385468e-02 2.671625018119812012e-01 -3.483998775482177734e-02 -4.780645370483398438e-01 5.997333526611328125e-01 2.746742665767669678e-01
1.724732369184494019e-01 2.190147489309310913e-01 -3.019675910472869873e-01 -3.346361815929412842e-01 -4.849331676959991455e-01 -2.173640131950378418e-01 -3.922154009342193604e-01 5.318639874458312988e-01
3.751885592937469482e-01 -6.518387794494628906e-02 2.589985355734825134e-02 -4.523262083530426025e-01 -3.662535250186920166e-01 -2.014789134263992310e-01 -4.004274010658264160e-01 5.609254837036132812e-01
1.604053974151611328e-01 -5.081979185342788696e-02 -3.283396363258361816e-01 -2.088655084371566772e-01 9.134581312537193298e-03 1.070118024945259094e-01 6.519084572792053223e-01 6.194645762443542480e-01
2.007308974862098694e-02 5.532813668251037598e-01 5.860646069049835205e-02 2.187649011611938477e-01 -2.669885158538818359e-01 -4.972113072872161865e-01 -9.444700181484222412e-02 5.610364079475402832e-01
-8.102475106716156006e-02 5.183528065681457520e-01 2.590415179729461670e-01 -5.146713554859161377e-02 -2.104749083518981934e-01 -7.309961915016174316e-01 -5.222122371196746826e-02 2.713145017623901367e-01
3.211897313594818115e-01 2.411065846681594849e-01 -3.823614120483398438e-01 -5.962580442428588867e-01 -2.248689681291580200e-01 -1.862378865480422974e-01 -2.725772857666015625e-01 4.212267994880676270e-01
4.573439061641693115e-01 5.911738276481628418e-01 5.075454711914062500e-02 -4.094368219375610352e-02 3.262774944305419922e-01 -4.437144100666046143e-01 3.313762247562408447e-01 1.547514647245407104e-01
1.472674012184143066e-01 2.297950237989425659e-01 1.453568227589130402e-02 -5.089506506919860840e-01 -7.905563116073608398e-01 -3.682512789964675903e-02 8.356151729822158813e-02 1.815113872289657593e-01
4.295185804367065430e-01 2.312428355216979980e-01 -2.054176479578018188e-01 -3.936860859394073486e-01 -2.398658245801925659e-01 4.497841000556945801e-02 -3.091999888420104980e-01 6.400719881057739258e-01
-1.427150964736938477e-01 4.001220464706420898e-01 -4.106563031673431396e-01 -6.617417559027671814e-03 -9.065814316272735596e-02 -1.224306151270866394e-01 3.766940832138061523e-01 6.969546675682067871e-01
3.847767114639282227e-01 6.344452500343322754e-01 3.957563638687133789e-01 -1.769923269748687744e-01 2.783745229244232178e-01 -2.047785669565200806e-01 3.525726497173309326e-01 1.332019269466400146e-01
2.905806899070739746e-01 1.050145328044891357e-01 4.657824337482452393e-01 -5.795184373855590820e-01 -2.520142197608947754e-01 6.643055379390716553e-02 2.992680668830871582e-01 4.407429993152618408e-01
2.687953040003776550e-02 -4.596767947077751160e-03 -1.498724520206451416e-01 -1.520688273012638092e-02 -2.713656425476074219e-01 -4.632391408085823059e-02 1.620022952556610107e-01 9.351649284362792969e-01
-7.565320283174514771e-02 -4.962406679987907410e-02 4.119377732276916504e-01 -5.807288885116577148e-01 -1.735837012529373169e-01 3.754492849111557007e-02 5.066263675689697266e-01 4.434683024883270264e-01
1.069537922739982605e-01 4.925587773323059082e-01 -3.454904258251190186e-01 -4.211730062961578369e-01 -2.416661083698272705e-01 -3.704966977238655090e-03 6.240655779838562012e-01 -3.636300563812255859e-02
1.681228578090667725e-01 1.207078434526920319e-02 1.607520878314971924e-01 -7.168579697608947754e-01 -4.891641736030578613e-01 -2.770611047744750977e-01 -2.267275154590606689e-01 2.537964582443237305e-01
2.837843298912048340e-01 -1.585489958524703979e-01 -1.573477499186992645e-02 -5.923186540603637695e-01 -2.449802458286285400e-01 6.354226917028427124e-02 -9.317906200885772705e-02 6.859333515167236328e-01
-3.095837831497192383e-01 3.934980034828186035e-01 1.729088872671127319e-01 -6.043010354042053223e-01 -4.256214201450347900e-01 -2.283596992492675781e-01 4.105321317911148071e-02 3.453301191329956055e-01
-3.867605030536651611e-01 3.729825019836425781e-01 2.128179967403411865e-01 -5.268222093582153320e-01 -2.647848725318908691e-01 -4.372401833534240723e-01 4.559966921806335449e-02 3.536918461322784424e-01
-2.025104165077209473e-01 1.479634344577789307e-01 -1.258114576339721680e-01 -1.577865630388259888e-01 -7.238292694091796875e-01 -2.897748649120330811e-01 5.736837163567543030e-02 5.340241789817810059e-01
-2.759554088115692139e-01 2.312966287136077881e-01 8.525370061397552490e-02 -5.152924656867980957e-01 -2.392879426479339600e-01 9.081997722387313843e-02 2.553265392780303955e-01 6.832696795463562012e-01
-7.839407026767730713e-02 2.738817036151885986e-01 -2.071339339017868042e-01 -3.625700995326042175e-02 -5.787599086761474609e-01 -1.157408580183982849e-01 -2.081883400678634644e-01 6.949263215065002441e-01
-5.637881904840469360e-02 4.264010787010192871e-01 3.169092535972595215e-01 -3.104121983051300049e-01 -3.040638566017150879e-01 -7.012809067964553833e-02 7.009245157241821289e-01 1.718961894512176514e-01
1.483917534351348877e-01 2.358860969543457031e-01 -6.256535649299621582e-01 -8.297036588191986084e-02 -3.970354199409484863e-01 -2.798984050750732422e-01 5.304720997810363770e-01 8.142647892236709595e-02
9.883098304271697998e-02 3.066747486591339111e-01 -2.230096459388732910e-01 1.886061578989028931e-01 -2.821753323078155518e-01 -7.660634517669677734e-01 -4.858534783124923706e-02 3.768831491470336914e-01
-1.580969542264938354e-01 1.498585492372512817e-01 -3.881498575210571289e-01 -1.027953326702117920e-01 7.353206723928451538e-02 -3.819378614425659180e-01 6.080347299575805664e-01 5.199334025382995605e-01
4.380174279212951660e-01 2.229143828153610229e-01 5.500458478927612305e-01 -8.937315642833709717e-02 1.532037556171417236e-01 -5.700640678405761719e-01 1.425639092922210693e-01 2.813234329223632812e-01
1.334958821535110474e-01 -2.475551068782806396e-01 6.668307632207870483e-02 -1.762618273496627808e-01 -2.287002205848693848e-01 8.381740003824234009e-02 5.430564284324645996e-01 7.287942767143249512e-01
4.264114424586296082e-02 4.537624120712280273e-01 -3.394500017166137695e-01 -6.187603995203971863e-02 -4.029240310192108154e-01 -1.590880751609802246e-01 -2.953589260578155518e-01 6.311361193656921387e-01
-9.948249906301498413e-02 2.406690418720245361e-01 -2.026539444923400879e-01 1.317490786314010620e-01 -6.626702547073364258e-01 -1.937471330165863037e-01 2.927698194980621338e-01 5.580065846443176270e-01
4.199629127979278564e-01 9.923958778381347656e-02 -3.691532909870147705e-01 -9.873931854963302612e-02 -2.397615462541580200e-02 2.460809499025344849e-01 5.402991771697998047e-01 5.609859228134155273e-01
4.001926183700561523e-01 5.770564451813697815e-02 -5.978169441223144531e-01 -1.555956155061721802e-01 -3.688016235828399658e-01 -2.060618847608566284e-01 5.193605422973632812e-01 8.191099762916564941e-02
2.689447700977325439e-01 4.610593914985656738e-01 -8.861459046602249146e-02 2.703315392136573792e-02 -2.384328097105026245e-01 1.387749016284942627e-01 -3.069982528686523438e-01 7.322247624397277832e-01
2.914061844348907471e-01 -2.274381555616855621e-02 -4.710543751716613770e-01 -2.504490911960601807e-01 -6.373173743486404419e-02 -7.581207901239395142e-02 2.641451358795166016e-01 7.418667078018188477e-01
1.746182739734649658e-01 4.964728057384490967e-01 1.359816342592239380e-01 -4.392429888248443604e-01 8.221609145402908325e-02 2.390594035387039185e-01 -1.834882944822311401e-01 6.434444785118103027e-01
5.258476734161376953e-02 -8.693169057369232178e-02 3.377186655998229980e-01 9.793579578399658203e-02 -6.455212086439132690e-02 -3.247177302837371826e-01 5.942523479461669922e-01 6.350495815277099609e-01
2.410013973712921143e-02 4.031413793563842773e-01 -4.095320999622344971e-01 -6.586428880691528320e-01 -2.583461105823516846e-01 -3.331303894519805908e-01 -9.694973379373550415e-02 2.196622788906097412e-01
2.149321287870407104e-01 8.586890995502471924e-02 5.168620347976684570e-01 -3.890344798564910889e-01 -3.788943216204643250e-02 -5.919213891029357910e-01 4.152792394161224365e-01 6.060566008090972900e-02
3.755457326769828796e-02 -1.822178252041339874e-02 -2.481449097394943237e-01 -3.527152538299560547e-01 -5.914208889007568359e-01 -1.233185157179832458e-01 -8.739533275365829468e-02 6.630607843399047852e-01
-2.842446230351924896e-02 5.537461042404174805e-01 1.061936654150485992e-02 -3.992672562599182129e-01 -3.285126090049743652e-01 -3.324821591377258301e-01 -3.550380170345306396e-01 4.341810643672943115e-01
3.358298540115356445e-01 -3.229930400848388672e-01 3.122088313102722168e-01 -1.537559926509857178e-01 -2.713663689792156219e-02 -4.092842936515808105e-01 6.189488172531127930e-01 3.323115408420562744e-01
7.307224273681640625e-01 -3.780203312635421753e-02 -2.925382256507873535e-01 -1.801322996616363525e-01 1.535349786281585693e-01 -8.156391233205795288e-02 4.368248209357261658e-02 5.607632994651794434e-01
6.399679929018020630e-02 1.718015968799591064e-01 -1.397758573293685913e-01 -1.071486771106719971e-01 1.872832924127578735e-01 -4.967361390590667725e-01 7.842354178428649902e-01 1.962738931179046631e-01
2.115384340286254883e-01 2.860119193792343140e-02 -2.944370806217193604e-01 1.371398270130157471e-01 -1.229021176695823669e-01 -8.035621643066406250e-01 2.753137052059173584e-01 3.351390361785888672e-01
-6.767778098583221436e-02 1.725845187902450562e-01 1.781948655843734741e-01 -3.534693121910095215e-01 -2.713263034820556641e-01 2.834368050098419189e-01 5.944940447807312012e-01 5.491473674774169922e-01
8.716826885938644409e-02 3.419315908104181290e-03 -3.107819557189941406e-01 -5.492489933967590332e-01 -2.802474796772003174e-01 -5.033887028694152832e-01 -3.156762123107910156e-01 4.031622707843780518e-01
-7.153975311666727066e-04 4.024734199047088623e-01 -2.225341200828552246e-01 2.661909535527229309e-02 -7.007457613945007324e-01 -1.872693747282028198e-01 -1.323819756507873535e-01 4.941105246543884277e-01
8.887384086847305298e-02 3.250581324100494385e-01 -4.808678478002548218e-02 -3.925736546516418457e-01 1.121784150600433350e-01 -2.188877761363983154e-01 -4.008219540119171143e-01 7.133430242538452148e-01
4.603455960750579834e-01 2.685239911079406738e-01 -4.551732838153839111e-01 -4.913800060749053955e-01 -5.851434916257858276e-02 -1.727153956890106201e-01 -2.203432023525238037e-01 4.307368993759155273e-01
-3.635184168815612793e-01 4.150993824005126953e-01 7.381060719490051270e-02 -3.987007737159729004e-01 -3.158919811248779297e-01 -4.499143064022064209e-01 -7.822239398956298828e-02 4.720246493816375732e-01
1.638276129961013794e-01 4.760324954986572266e-01 -4.776574671268463135e-01 -4.738588929176330566e-01 -3.009420335292816162e-01 -2.344346605241298676e-02 -5.600507557392120361e-02 4.467685818672180176e-01
-1.505275368690490723e-01 -3.845461877062916756e-03 -8.749185130000114441e-03 -5.047932267189025879e-01 1.845309436321258545e-01 -9.299964644014835358e-03 2.645906805992126465e-01 7.863126397132873535e-01
3.522997796535491943e-01 2.504712343215942383e-01 7.266098260879516602e-02 -6.594122648239135742e-01 4.305139780044555664e-01 -8.824513107538223267e-02 3.045536577701568604e-01 2.952330708503723145e-01
3.297575414180755615e-01 8.436068892478942871e-01 2.103293240070343018e-01 1.026087254285812378e-01 -4.117678105831146240e-02 -2.207634150981903076e-01 7.391155511140823364e-02 2.625368833541870117e-01
-1.472934931516647339e-01 5.283483266830444336e-01 7.474102079868316650e-02 -4.126140177249908447e-01 -6.385588049888610840e-01 -2.220707535743713379e-01 -1.335358023643493652e-01 2.200263589620590210e-01
4.685041606426239014e-01 8.932923525571823120e-02 -3.249042034149169922e-01 -2.839983999729156494e-01 -3.465238809585571289e-01 2.279293239116668701e-01 5.342293977737426758e-01 3.589910864830017090e-01
4.825419187545776367e-01 6.425441503524780273e-01 4.189163446426391602e-01 -2.603217959403991699e-01 -2.178753763437271118e-01 5.105026066303253174e-02 -1.900878250598907471e-01 1.575523018836975098e-01
3.237204849720001221e-01 6.607560068368911743e-02 -3.410995602607727051e-01 -6.428568959236145020e-01 -5.376912355422973633e-01 -9.900893270969390869e-02 9.350391477346420288e-02 2.314467728137969971e-01
1.060028746724128723e-01 3.021869063377380371e-01 -1.574282050132751465e-01 -4.293699264526367188e-01 -5.728653073310852051e-01 -9.009916335344314575e-02 5.112840235233306885e-02 5.910987854003906250e-01
2.932219803333282471e-01 6.471961736679077148e-01 2.319075614213943481e-01 8.259858936071395874e-02 1.188360601663589478e-01 -5.101303458213806152e-01 -2.697896212339401245e-03 4.002400040626525879e-01
3.266711533069610596e-01 -1.412691175937652588e-01 1.071394234895706177e-01 -3.212265074253082275e-01 -9.254959970712661743e-02 1.183147132396697998e-01 2.436145395040512085e-01 8.226492404937744141e-01
1.291834563016891479e-01 8.509403467178344727e-02 1.922081261873245239e-01 -6.856740713119506836e-01 -5.509162545204162598e-01 -2.325843274593353271e-01 -9.983193874359130859e-02 3.184449970722198486e-01
8.241154551506042480e-01 1.478413492441177368e-01 -1.084441840648651123e-01 -5.936367437243461609e-02 -3.460184633731842041e-01 -4.819420352578163147e-02 -1.743017137050628662e-01 3.622981607913970947e-01
1.266415510326623917e-02 1.138488948345184326e-01 2.638355493545532227e-01 -2.459830641746520996e-01 -5.692489147186279297e-01 6.041858345270156860e-02 6.554714441299438477e-01 3.153150677680969238e-01
2.007418125867843628e-01 4.228183329105377197e-01 -1.474032402038574219e-01 2.817366421222686768e-01 -4.543716609477996826e-01 -5.435439944267272949e-01 -3.446440026164054871e-02 4.204078316688537598e-01
3.818042874336242676e-01 6.523067355155944824e-01 1.372047811746597290e-01 -4.616324305534362793e-01 2.614928968250751495e-02 -1.016630008816719055e-01 -3.427149653434753418e-01 2.613789737224578857e-01
-4.405653476715087891e-02 2.034836262464523315e-01 -4.806705415248870850e-01 -8.079452067613601685e-02 1.753302663564682007e-01 -2.866569459438323975e-01 5.235351920127868652e-01 5.762635469436645508e-01
3.552531599998474121e-01 5.867434144020080566e-01 3.799023628234863281e-01 -3.819437325000762939e-02 -4.179658591747283936e-01 6.358812749385833740e-02 4.465941190719604492e-01 7.454898953437805176e-02
2.026603817939758301e-01 6.202722340822219849e-02 6.258077919483184814e-02 -6.801747679710388184e-01 -4.800059795379638672e-01 -4.009817242622375488e-01 -2.143881916999816895e-01 2.266564816236495972e-01
-1.987489759922027588e-01 2.449858784675598145e-01 -2.452078610658645630e-01 -5.934316515922546387e-01 -3.198395967483520508e-01 -2.555339634418487549e-01 -9.304456412792205811e-02 5.585162639617919922e-01
1.067114770412445068e-01 4.882869422435760498e-01 -2.301237881183624268e-01 -1.666408926248550415e-01 -5.065913796424865723e-01 -8.786478638648986816e-02 -2.930561602115631104e-01 5.650004744529724121e-01
-8.177252113819122314e-02 1.328926831483840942e-01 2.981774806976318359e-01 -2.813590466976165771e-01 -5.074034333229064941e-01 2.034162916243076324e-02 6.684800386428833008e-01 3.206907212734222412e-01
-2.923384681344032288e-02 4.430617094039916992e-01 1.389256864786148071e-01 7.194076478481292725e-02 -2.198739945888519287e-01 -3.008508682250976562e-01 -1.936285644769668579e-01 7.758982777595520020e-01
1.540264487266540527e-01 2.695476710796356201e-01 -4.775210320949554443e-01 -1.006199270486831665e-01 -2.457654774188995361e-01 -1.244181580841541290e-02 -1.193085461854934692e-01 7.685565352439880371e-01
4.374598264694213867e-01 -5.279157683253288269e-02 5.765216797590255737e-02 -5.853241086006164551e-01 -1.980070471763610840e-01 1.540027111768722534e-01 5.606551766395568848e-01 2.874999344348907471e-01
-4.829635098576545715e-02 5.687103867530822754e-01 5.575557947158813477e-01 -8.854126185178756714e-02 -3.817498087882995605e-01 -2.465007454156875610e-02 3.216728568077087402e-01 3.251368105411529541e-01
1.177562400698661804e-02 2.210564762353897095e-01 -2.676811516284942627e-01 -1.450944989919662476e-01 1.790296882390975952e-01 1.084870770573616028e-01 5.552586913108825684e-01 7.114467620849609375e-01
5.218682289123535156e-01 -9.797006845474243164e-02 -3.218694031238555908e-02 -4.519209861755371094e-01 -4.517881870269775391e-01 -9.392610937356948853e-02 -1.506511616753414273e-04 5.475876927375793457e-01
3.535510599613189697e-01 1.981239765882492065e-01 -6.137021183967590332e-01 -3.996502757072448730e-01 -2.376697808504104614e-01 -1.297010928392410278e-01 4.689000546932220459e-01 7.887528091669082642e-02
2.465433627367019653e-01 5.341904759407043457e-01 -2.315454035997390747e-01 3.334128856658935547e-01 -3.254956007003784180e-01 -3.966198563575744629e-01 -2.580503188073635101e-02 4.745090305805206299e-01
1.533975005149841309e-01 -5.047501996159553528e-02 -1.473332643508911133e-01 -5.506480932235717773e-01 -5.339977741241455078e-01 -2.456420063972473145e-01 -1.407310217618942261e-01 5.326372385025024414e-01
2.462746053934097290e-01 3.818999826908111572e-01 -6.825570017099380493e-02 1.718466430902481079e-01 -6.296336054801940918e-01 1.072238683700561523e-01 5.096996426582336426e-01 3.026248216629028320e-01
-3.359625041484832764e-01 6.438041925430297852e-01 1.828217506408691406e-02 -2.885899841785430908e-01 -4.836027622222900391e-01 -1.255653798580169678e-01 1.989197283983230591e-01 3.159424662590026855e-01
-5.284810438752174377e-03 3.245795369148254395e-01 -2.171109914779663086e-01 1.503693461418151855e-01 -3.289633095264434814e-01 -7.417443394660949707e-01 1.534478962421417236e-01 3.780531883239746094e-01
1.588573604822158813e-01 2.880614101886749268e-01 1.969872973859310150e-02 5.252073984593153000e-03 -7.111962139606475830e-02 -8.554711937904357910e-01 3.868893086910247803e-01 6.926137208938598633e-02
1.370306760072708130e-01 3.382351100444793701e-01 1.487317532300949097e-01 2.434378266334533691e-01 -5.324601531028747559e-01 -6.017047762870788574e-01 3.501529693603515625e-01 1.314048618078231812e-01
2.349437624216079712e-01 2.290466576814651489e-01 -9.526100009679794312e-02 -3.783070743083953857e-01 -2.826507985591888428e-01 4.465367794036865234e-01 2.953737974166870117e-01 6.112411618232727051e-01
1.088913306593894958e-01 4.273916184902191162e-01 3.706776797771453857e-01 -5.478274226188659668e-01 3.816298441961407661e-03 -6.382547318935394287e-02 -3.283897936344146729e-01 5.059981942176818848e-01
-1.351015828549861908e-02 5.198952555656433105e-01 -3.575758337974548340e-01 -3.697684109210968018e-01 -4.149683713912963867e-01 -3.475106656551361084e-01 1.003704369068145752e-01 4.023688435554504395e-01
6.192929744720458984e-01 -8.094896376132965088e-02 1.429383158683776855e-01 -5.711162686347961426e-01 2.273028492927551270e-01 -1.673043221235275269e-01 7.993432134389877319e-02 4.210361540317535400e-01
-4.652398079633712769e-02 4.187395572662353516e-01 -1.759816408157348633e-01 -2.408428937196731567e-01 1.918075047433376312e-02 -6.838248670101165771e-02 4.810120537877082825e-02 8.521503210067749023e-01
-1.945383697748184204e-01 4.540639519691467285e-01 -5.117698106914758682e-03 -3.182454705238342285e-01 -4.374487698078155518e-01 -9.944769740104675293e-02 5.874390602111816406e-01 3.291479945182800293e-01
2.328426539897918701e-01 2.131174057722091675e-01 -1.295403093099594116e-01 -6.975914239883422852e-01 -4.578888416290283203e-01 -2.406043708324432373e-01 -1.210624054074287415e-01 3.387359976768493652e-01
-8.361353725194931030e-02 3.145780265331268311e-01 -3.920508623123168945e-01 9.644515812397003174e-02 -6.231791377067565918e-01 -2.780641317367553711e-01 2.975882887840270996e-01 4.204919338226318359e-01
5.243946909904479980e-01 -1.133313849568367004e-01 3.660765588283538818e-01 -6.474971771240234375e-01 -2.122459113597869873e-01 -2.668439447879791260e-01 2.053018212318420410e-01 -2.233410812914371490e-02
-3.465560972690582275e-01 3.189951777458190918e-01 2.399610169231891632e-02 -5.332496166229248047e-01 -3.251115083694458008e-01 -2.559789121150970459e-01 5.215638875961303711e-01 2.235140204429626465e-01
-8.790720254182815552e-02 4.925228357315063477e-01 4.277670383453369141e-01 -4.816149771213531494e-01 -3.535770475864410400e-01 -4.128935337066650391e-01 1.948108673095703125e-01 -3.614700213074684143e-02
-7.391258329153060913e-02 3.638483285903930664e-01 -2.653801739215850830e-01 2.235053628683090210e-01 -6.011725068092346191e-01 -2.355044633150100708e-01 1.609082072973251343e-01 5.468162894248962402e-01
2.769016325473785400e-01 7.587648928165435791e-02 -4.022787883877754211e-02 -4.353939294815063477e-01 -4.796999394893646240e-01 -5.663217902183532715e-01 -2.478376775979995728e-01 3.378254771232604980e-01
1.618325412273406982e-01 7.414886355400085449e-01 2.877580523490905762e-01 1.012401748448610306e-02 2.216330468654632568e-01 -3.616648316383361816e-01 1.053584739565849304e-01 3.873946368694305420e-01
3.027731776237487793e-01 -2.264610826969146729e-01 -3.347215354442596436e-01 -5.132803916931152344e-01 -4.268638491630554199e-01 -6.251738965511322021e-02 2.669230699539184570e-01 4.734759330749511719e-01
1.911641806364059448e-01 2.553962469100952148e-01 2.672098577022552490e-01 -3.535290062427520752e-01 -2.271793335676193237e-01 3.195264562964439392e-02 7.966597676277160645e-01 1.206111982464790344e-01
-2.320273406803607941e-02 5.207357406616210938e-01 -2.381265014410018921e-01 1.805066615343093872e-01 -5.652367472648620605e-01 -1.449215561151504517e-01 1.956116557121276855e-01 5.101472735404968262e-01
2.053543180227279663e-01 2.016469091176986694e-01 -5.221196413040161133e-01 -3.640010058879852295e-01 1.616230309009552002e-01 3.628501435741782188e-04 4.724062085151672363e-01 5.126138329505920410e-01
7.680910229682922363e-01 -1.644739136099815369e-02 -1.535306423902511597e-01 -3.973037600517272949e-01 -2.065491676330566406e-01 -1.785074323415756226e-01 -1.291480064392089844e-01 3.703201711177825928e-01
-1.375209838151931763e-01 4.552646577358245850e-01 1.987808756530284882e-02 -2.664718627929687500e-01 5.186779797077178955e-02 -2.418639808893203735e-01 6.583721935749053955e-02 7.980580329895019531e-01
4.994891285896301270e-01 1.700295060873031616e-01 -1.474703699350357056e-01 -5.651902556419372559e-01 -1.447831988334655762e-01 -2.818142250180244446e-02 5.920109152793884277e-01 -9.044259041547775269e-02
-2.066749781370162964e-01 4.519449770450592041e-01 3.617567196488380432e-02 -8.676351606845855713e-02 2.156513333320617676e-01 -3.767075836658477783e-01 5.176682472229003906e-01 5.364699959754943848e-01
1.667490303516387939e-01 5.478459000587463379e-01 -1.049040108919143677e-01 -1.357710063457489014e-01 -2.067659050226211548e-01 -8.648436516523361206e-02 -3.599220216274261475e-01 6.803274750709533691e-01
2.347760498523712158e-01 4.584074318408966064e-01 -4.434831440448760986e-01 -2.469006776809692383e-01 -4.722940027713775635e-01 9.353093802928924561e-02 1.582982987165451050e-01 4.692947566509246826e-01
2.053516507148742676e-01 -6.366813927888870239e-02 9.225030243396759033e-02 2.261825203895568848e-01 -4.732826054096221924e-01 -4.483090937137603760e-01 5.095548033714294434e-01 4.576951265335083008e-01
1.631775945425033569e-01 1.547702997922897339e-01 -3.601845204830169678e-01 -4.100872576236724854e-01 1.907744072377681732e-02 -3.752567172050476074e-01 -8.317359536886215210e-02 7.095175981521606445e-01
4.160861968994140625e-01 4.900924861431121826e-01 -1.651268750429153442e-01 -1.429691314697265625e-01 -1.366302818059921265e-01 -7.733993232250213623e-02 4.473518207669258118e-02 7.157681584358215332e-01
4.246300160884857178e-01 7.780177146196365356e-02 -3.466763794422149658e-01 3.074882924556732178e-01 -3.836838603019714355e-01 -1.014888733625411987e-01 2.326898276805877686e-01 6.222901344299316406e-01
3.709273636341094971e-01 4.244891405105590820e-01 9.188403189182281494e-02 -3.779527842998504639e-01 -2.504878044128417969e-01 -4.386182129383087158e-01 -1.263845562934875488e-01 5.097329020500183105e-01
3.539914786815643311e-01 8.480904996395111084e-02 -1.500268131494522095e-01 5.954315140843391418e-02 -3.433968126773834229e-01 -1.548104584217071533e-01 2.778896875679492950e-02 8.359331488609313965e-01
2.174990773200988770e-01 7.085500955581665039e-01 2.889823317527770996e-01 2.274795323610305786e-01 -3.431962132453918457e-01 -2.917761504650115967e-01 -7.017236948013305664e-02 3.279514908790588379e-01
-3.845075890421867371e-02 4.791169464588165283e-01 4.111470282077789307e-02 -3.382234573364257812e-01 -4.388275090605020523e-03 -4.256260395050048828e-02 5.874335169792175293e-01 5.531493425369262695e-01
8.991355425678193569e-04 3.070147335529327393e-01 4.328328371047973633e-02 -3.548162877559661865e-01 -3.798974454402923584e-01 -3.480316996574401855e-01 -2.775763571262359619e-01 6.599062085151672363e-01
1.057551875710487366e-01 6.374073028564453125e-01 4.698973614722490311e-03 -6.678744554519653320e-01 -2.447437196969985962e-01 -6.204013898968696594e-02 -6.475916504859924316e-02 2.617389261722564697e-01
6.779235601425170898e-01 4.150810539722442627e-01 7.765072584152221680e-02 -6.167214363813400269e-02 -2.438343763351440430e-01 -1.908339560031890869e-01 -1.538353040814399719e-02 5.120398402214050293e-01
-2.928486652672290802e-02 -4.038912802934646606e-02 -2.363299429416656494e-01 -6.199032664299011230e-01 -5.814628005027770996e-01 -2.569334805011749268e-01 6.117133423686027527e-03 3.914434909820556641e-01
2.197830379009246826e-01 2.111000120639801025e-01 1.957490146160125732e-01 1.958346962928771973e-01 6.235868670046329498e-03 -6.728723645210266113e-01 4.618989825248718262e-01 4.053598046302795410e-01
-1.291952133178710938e-01 1.656085252761840820e-01 4.215705767273902893e-02 -6.734641790390014648e-01 -4.622899293899536133e-01 -3.476463556289672852e-01 -1.742572933435440063e-01 3.682603836059570312e-01
2.580474615097045898e-01 1.169849261641502380e-01 4.321295395493507385e-02 -1.543783675879240036e-02 -3.535455763339996338e-01 -2.258855104446411133e-02 -2.199576497077941895e-01 8.624002337455749512e-01
3.693589270114898682e-01 4.737148582935333252e-01 -8.486492931842803955e-02 4.618461802601814270e-02 -1.755623668432235718e-01 -2.157277315855026245e-01 -8.283600211143493652e-02 7.386547923088073730e-01
1.586182117462158203e-01 7.569479942321777344e-02 2.491270154714584351e-01 -5.702229142189025879e-01 -2.033144831657409668e-01 -3.833175301551818848e-01 5.736720561981201172e-01 2.540150880813598633e-01
4.658786654472351074e-01 4.751008749008178711e-01 -6.849986314773559570e-02 -6.707452535629272461e-01 9.286750853061676025e-02 2.658218145370483398e-02 1.115813385695219040e-02 3.052694499492645264e-01
2.336643189191818237e-01 6.751024127006530762e-01 -2.663668394088745117e-01 -1.195043921470642090e-01 -3.529037833213806152e-01 -1.983388662338256836e-01 7.540987432003021240e-02 4.846020638942718506e-01
1.385432928800582886e-01 7.496959567070007324e-01 -1.873788088560104370e-01 -5.969695001840591431e-02 4.405961185693740845e-02 -2.978844344615936279e-01 3.010002970695495605e-01 4.458807110786437988e-01
-1.932251453399658203e-01 1.401140540838241577e-01 -1.377524286508560181e-01 -4.683811962604522705e-02 -3.013996779918670654e-01 -4.500497877597808838e-01 9.460249543190002441e-02 7.870999574661254883e-01
-2.195040881633758545e-01 5.443663597106933594e-01 5.746973678469657898e-02 -2.732855975627899170e-01 -5.282994732260704041e-02 -6.471063494682312012e-01 -5.634705349802970886e-02 3.908745348453521729e-01
3.007181584835052490e-01 6.050261855125427246e-01 -3.235714510083198547e-02 2.819503843784332275e-01 4.516921937465667725e-02 -4.359323084354400635e-01 3.255215287208557129e-01 4.061125218868255615e-01
5.365149974822998047e-01 -8.554787188768386841e-02 -3.226725459098815918e-01 -4.159615337848663330e-01 -1.720388382673263550e-01 -3.305545449256896973e-01 2.602656185626983643e-01 4.702020287513732910e-01
-1.064937748014926910e-02 3.955448269844055176e-01 3.294666707515716553e-01 -2.941343784332275391e-01 -5.081930160522460938e-01 7.821220159530639648e-02 5.196871608495712280e-02 6.174864172935485840e-01
2.797384560108184814e-01 5.997586846351623535e-01 1.951069980859756470e-01 -2.316569089889526367e-01 -4.442087709903717041e-01 1.459088623523712158e-01 3.640887141227722168e-01 3.451561033725738525e-01
-2.014928609132766724e-01 1.956683397293090820e-01 8.634846657514572144e-02 -2.283512055873870850e-01 -2.660750746726989746e-01 -1.629385203123092651e-01 4.018533229827880859e-01 7.763266563415527344e-01
-1.639016121625900269e-01 3.216558992862701416e-01 2.064457088708877563e-01 -4.475586861371994019e-02 -3.927951455116271973e-01 -1.837212294340133667e-01 1.613876223564147949e-01 7.816415429115295410e-01
6.625375747680664062e-01 -1.825860440731048584e-01 -4.886826574802398682e-01 -6.440149992704391479e-02 -2.729262225329875946e-02 -3.977862596511840820e-01 2.177053838968276978e-01 2.799526154994964600e-01
1.557704806327819824e-01 -8.439815044403076172e-02 3.209664821624755859e-01 1.776834577322006226e-01 -4.250243306159973145e-02 -3.593142330646514893e-01 5.010452270507812500e-01 6.723554730415344238e-01
3.253800272941589355e-01 1.902521103620529175e-01 5.762183666229248047e-02 -5.126622915267944336e-01 -5.924187302589416504e-01 -2.376493215560913086e-01 -8.307941257953643799e-02 4.212478995323181152e-01
6.223898753523826599e-02 6.113086938858032227e-01 1.662094295024871826e-01 -2.088347673416137695e-01 -4.092914760112762451e-01 4.408712498843669891e-03 5.653169751167297363e-01 2.531172037124633789e-01
6.395927071571350098e-01 1.678295582532882690e-01 -1.241716891527175903e-01 -3.784365057945251465e-01 -3.363689780235290527e-01 -4.988162219524383545e-01 1.533772796392440796e-01 1.365111917257308960e-01
2.183270901441574097e-01 6.401972770690917969e-01 1.274900436401367188e-01 7.486014068126678467e-02 -2.308086901903152466e-01 -5.258250236511230469e-01 -2.427151799201965332e-01 3.632462918758392334e-01
-1.529446989297866821e-01 3.505243659019470215e-01 -6.035156175494194031e-02 -1.697800904512405396e-01 -2.625074684619903564e-01 -8.405570983886718750e-01 1.569231599569320679e-01 1.456087529659271240e-01
