# Supplementary material for: Where is your field going? A machine learning approach to study the relative motion of the domains of physics
Source: PLoS One. 2020 Jun 18;15(6):e0233997. doi: 10.1371/journal.pone.0233997 (PMC7302634; doi:10.1371/journal.pone.0233997)
Supplement: S20 Data — (ZIP) [file pone.0233997.s020.zip › 19/Pacs4Run_19_VS_500_embeddings1988-1992ED8.txt]

-1.129309758543968201e-01 -1.480846703052520752e-01 -2.796414494514465332e-01 3.337061405181884766e-01 6.565340161323547363e-01 -5.709137916564941406e-01 -1.132283732295036316e-01 -7.718982547521591187e-02
-4.192381501197814941e-01 -3.667272329330444336e-01 1.409181952476501465e-01 4.291937351226806641e-01 4.429639279842376709e-01 4.980872198939323425e-02 2.370538264513015747e-01 -4.804090261459350586e-01
2.740389108657836914e-01 8.004923164844512939e-02 2.680819332599639893e-01 1.222050637006759644e-01 7.214542031288146973e-01 2.960804104804992676e-01 3.822650015354156494e-01 -2.782199680805206299e-01
3.305837213993072510e-01 -1.011718511581420898e-01 4.935028553009033203e-01 7.023534774780273438e-01 3.579806089401245117e-01 4.032447934150695801e-02 -5.683007091283798218e-02 1.030890271067619324e-01
1.289270073175430298e-01 -9.129806421697139740e-04 5.094567537307739258e-01 3.313195705413818359e-01 5.365083813667297363e-01 3.745701909065246582e-01 -4.310420155525207520e-01 -1.080809812992811203e-02
3.859726488590240479e-01 -5.366067886352539062e-01 1.717257052659988403e-01 3.412055969238281250e-01 3.591409921646118164e-01 -4.210449755191802979e-01 2.414945326745510101e-02 -3.321489095687866211e-01
-1.834459900856018066e-01 -4.638926386833190918e-01 -1.425036936998367310e-01 2.893166840076446533e-01 6.869258880615234375e-01 2.144547402858734131e-01 2.439161241054534912e-01 -2.641716599464416504e-01
-3.714869320392608643e-01 -3.961582779884338379e-01 -3.635651469230651855e-01 1.377386748790740967e-01 5.808774828910827637e-01 -5.167142301797866821e-02 -4.619522988796234131e-01 2.039903588593006134e-02
2.400523573160171509e-01 -2.365142852067947388e-01 6.310731768608093262e-01 4.598626792430877686e-01 3.992239236831665039e-01 -3.216972649097442627e-01 4.331356287002563477e-02 -1.093790978193283081e-01
-5.808428302407264709e-02 -3.430299460887908936e-01 1.823904365301132202e-01 7.865712642669677734e-01 3.611918985843658447e-01 -7.035123556852340698e-02 -1.690571755170822144e-01 2.510115504264831543e-01
-1.014915928244590759e-01 -2.413531579077243805e-02 -1.350932121276855469e-01 3.245200514793395996e-01 5.152798295021057129e-01 3.335246741771697998e-01 -6.990218758583068848e-01 1.302663423120975494e-02
4.381955135613679886e-03 -3.320533037185668945e-01 3.797191679477691650e-01 2.860615253448486328e-01 5.037122368812561035e-01 2.479649633169174194e-01 -4.980117827653884888e-02 -5.882267951965332031e-01
3.517619073390960693e-01 -1.288491785526275635e-01 3.234957456588745117e-01 7.828963994979858398e-01 3.338758945465087891e-01 -3.677060827612876892e-02 -8.570127189159393311e-02 1.480381637811660767e-01
-1.558867543935775757e-01 2.156311459839344025e-02 6.414559483528137207e-01 3.768398761749267578e-01 5.459318161010742188e-01 2.344385832548141479e-01 1.063636690378189087e-01 -2.396748512983322144e-01
-4.762506857514381409e-02 -4.764133095741271973e-01 1.498824656009674072e-01 -5.399892479181289673e-02 8.028476834297180176e-01 2.120306342840194702e-01 -1.306256353855133057e-01 -1.969697326421737671e-01
1.015020254999399185e-02 -3.542730808258056641e-01 5.334437489509582520e-01 7.908673584461212158e-02 6.753866076469421387e-01 -1.651157438755035400e-01 2.565420567989349365e-01 -1.853279769420623779e-01
-9.999722987413406372e-02 8.983283489942550659e-02 6.697708964347839355e-01 2.694833874702453613e-01 5.483189225196838379e-01 2.214259505271911621e-01 1.320155262947082520e-01 -3.059499263763427734e-01
-1.596868485212326050e-01 7.864603772759437561e-03 2.107325196266174316e-02 -3.700741007924079895e-02 3.949247002601623535e-01 -3.261471092700958252e-01 -7.176837921142578125e-01 -4.418339729309082031e-01
-6.331168115139007568e-02 -4.011067450046539307e-01 3.394634723663330078e-01 3.591348528861999512e-01 6.929731965065002441e-01 3.224246501922607422e-01 1.160787232220172882e-02 -8.116330951452255249e-02
-2.632886171340942383e-01 -5.593082904815673828e-01 -9.611665271222591400e-03 3.282335400581359863e-01 6.806572675704956055e-01 1.967128962278366089e-01 -4.414536431431770325e-02 7.800328731536865234e-02
3.744364157319068909e-02 -4.046559333801269531e-01 2.238181978464126587e-01 3.495606184005737305e-01 5.099148750305175781e-01 2.761243283748626709e-01 -1.214820742607116699e-01 -5.581655502319335938e-01
-2.978797256946563721e-01 -4.846116602420806885e-01 4.833937287330627441e-01 8.737994730472564697e-02 5.927788019180297852e-01 -3.678994253277778625e-02 -1.125558987259864807e-01 -2.640176117420196533e-01
-5.450983047485351562e-01 -4.178914129734039307e-01 1.916420757770538330e-01 1.938056051731109619e-01 4.291164577007293701e-01 -2.035789042711257935e-01 -3.295371234416961670e-01 -3.460741937160491943e-01
7.169362157583236694e-02 -4.433847069740295410e-01 8.576495200395584106e-02 5.436441302299499512e-01 4.091149270534515381e-01 2.148916721343994141e-01 5.565721914172172546e-02 -5.279340147972106934e-01
-2.054256498813629150e-01 -6.428874135017395020e-01 1.626351922750473022e-01 8.740101009607315063e-02 6.418433785438537598e-01 -1.488995999097824097e-01 -8.686769753694534302e-02 -2.621579468250274658e-01
-2.429656982421875000e-01 -1.645473092794418335e-01 -1.913348883390426636e-01 7.807416915893554688e-01 3.135362267494201660e-01 4.360780119895935059e-03 -3.824875950813293457e-01 1.520016789436340332e-01
6.831527501344680786e-02 -6.842256337404251099e-02 2.875925898551940918e-01 3.996165990829467773e-01 7.155232429504394531e-01 1.556090861558914185e-01 3.919702768325805664e-01 2.417023032903671265e-01
5.547642335295677185e-02 -5.260166525840759277e-01 4.579828083515167236e-01 2.017475478351116180e-02 6.997197866439819336e-01 -1.119500994682312012e-01 -8.111787587404251099e-02 -3.678305447101593018e-02
5.332100391387939453e-01 -4.257327020168304443e-01 3.089625537395477295e-01 4.493453204631805420e-01 3.908230662345886230e-01 -1.854002028703689575e-01 -3.758896142244338989e-02 -2.203199416399002075e-01
4.053730666637420654e-01 -4.258083999156951904e-01 2.184882909059524536e-01 -8.455368690192699432e-03 7.450533509254455566e-01 1.898987032473087311e-02 4.104530438780784607e-02 -2.222652435302734375e-01
1.455999463796615601e-01 -1.977328211069107056e-01 2.179010510444641113e-01 4.395485520362854004e-01 3.863645493984222412e-01 4.538605213165283203e-01 -1.897164732217788696e-01 -5.547605752944946289e-01
2.384463995695114136e-01 -4.893843531608581543e-01 2.053949832916259766e-01 3.723760247230529785e-01 4.456723928451538086e-01 -3.928909301757812500e-01 2.918420433998107910e-01 -2.909235656261444092e-01
3.610345721244812012e-02 6.065905094146728516e-01 1.085932329297065735e-01 3.694839477539062500e-01 5.369538664817810059e-01 2.157697379589080811e-01 -3.696611523628234863e-01 -1.044431477785110474e-01
2.997479587793350220e-02 -1.614380776882171631e-01 -2.471230924129486084e-02 3.684661686420440674e-01 2.674998044967651367e-01 2.394788265228271484e-01 -4.591734409332275391e-01 -7.049218416213989258e-01
3.426257073879241943e-01 -7.765369117259979248e-02 2.454053610563278198e-01 1.678972393274307251e-01 8.263000845909118652e-01 2.161803692579269409e-01 2.285500913858413696e-01 8.014588057994842529e-02
-3.099688887596130371e-02 1.672534495592117310e-01 -6.039686203002929688e-01 1.591010093688964844e-01 7.074593305587768555e-01 -9.653434902429580688e-02 -1.086296290159225464e-01 -2.436319440603256226e-01
1.061311513185501099e-01 -7.133445236831903458e-03 2.093881964683532715e-01 5.167232155799865723e-01 6.085818409919738770e-01 5.052907466888427734e-01 1.515279710292816162e-01 -1.708439141511917114e-01
-1.351796537637710571e-01 2.531771361827850342e-01 -4.050430953502655029e-01 -6.164984777569770813e-03 8.398076295852661133e-01 1.016321182250976562e-01 -7.641379535198211670e-02 -1.791222840547561646e-01
-1.694572865962982178e-01 4.199239015579223633e-01 -1.651350222527980804e-02 6.829163432121276855e-01 3.298389613628387451e-01 2.916610240936279297e-01 -3.633555173873901367e-01 -4.912932589650154114e-02
2.088289856910705566e-01 3.043441660702228546e-02 1.963718831539154053e-01 5.664457082748413086e-01 5.747776031494140625e-01 4.622773826122283936e-01 1.819040924310684204e-01 -1.374143362045288086e-01
-1.041146218776702881e-01 -1.753327250480651855e-02 3.640675917267799377e-02 7.026655673980712891e-01 3.639993369579315186e-01 4.908560812473297119e-01 -3.464864790439605713e-01 -1.733147352933883667e-02
1.738111227750778198e-01 -3.386653661727905273e-01 2.342654764652252197e-01 2.764784991741180420e-01 5.434360504150390625e-01 3.181027770042419434e-01 -4.440810903906822205e-02 -5.703424811363220215e-01
-2.635674774646759033e-01 4.489330649375915527e-01 2.643314599990844727e-01 5.416005849838256836e-01 4.204142391681671143e-01 3.047681748867034912e-01 -3.099926412105560303e-01 -7.870522327721118927e-03
-3.063639104366302490e-01 4.298380315303802490e-01 -2.262182533740997314e-01 1.615653932094573975e-01 7.390550374984741211e-01 -2.043146044015884399e-01 2.202381044626235962e-01 -8.747000992298126221e-02
-2.564127445220947266e-01 -4.032346606254577637e-01 9.562518447637557983e-02 4.301815330982208252e-01 6.646375656127929688e-01 3.675683438777923584e-01 2.160540781915187836e-02 -1.172711700201034546e-02
1.818642914295196533e-01 -3.410387635231018066e-01 2.806693911552429199e-01 2.183441072702407837e-01 4.912100136280059814e-01 6.211633235216140747e-02 6.700158864259719849e-02 -6.888639330863952637e-01
1.585782915353775024e-01 2.183893695473670959e-02 3.339529037475585938e-01 8.869496583938598633e-01 2.414048761129379272e-01 1.059558540582656860e-01 -5.508535727858543396e-02 6.028608605265617371e-02
-1.874443143606185913e-02 4.854315519332885742e-02 5.640837550163269043e-01 6.354198455810546875e-01 4.274690151214599609e-01 2.593973875045776367e-01 -9.361852705478668213e-02 -1.286945641040802002e-01
2.556711733341217041e-01 -5.105533003807067871e-01 2.566494606435298920e-02 4.994729757308959961e-01 4.677266776561737061e-01 -1.542526781558990479e-01 3.007848858833312988e-01 -3.013335168361663818e-01
2.028381824493408203e-01 -2.033526152372360229e-01 -3.632136285305023193e-01 2.662633061408996582e-01 3.121656179428100586e-01 -2.589038908481597900e-01 -2.827682793140411377e-01 -6.857461333274841309e-01
-3.724402785301208496e-01 -4.430587291717529297e-01 1.995173990726470947e-01 -4.458081093616783619e-05 6.802244186401367188e-01 -7.496820762753486633e-03 -1.376901119947433472e-01 -3.787612318992614746e-01
1.228444650769233704e-01 -4.571309387683868408e-01 -1.824276000261306763e-01 3.977051377296447754e-01 3.525084257125854492e-01 -1.506254225969314575e-01 1.399778127670288086e-01 -6.464884877204895020e-01
3.324543833732604980e-01 5.441641807556152344e-01 -2.218771539628505707e-02 2.436768561601638794e-01 4.481735229492187500e-01 -2.391119152307510376e-01 -5.097975134849548340e-01 -1.247444897890090942e-01
-2.749675214290618896e-01 4.066911637783050537e-01 -3.405580520629882812e-01 3.446710705757141113e-01 5.870929360389709473e-01 -2.261461317539215088e-01 2.102863341569900513e-01 -2.901322245597839355e-01
3.043123520910739899e-02 6.060819625854492188e-01 3.239865601062774658e-02 3.525116741657257080e-01 4.053411185741424561e-01 -3.700957596302032471e-01 -4.226011931896209717e-01 -1.629732549190521240e-01
-2.062343508005142212e-01 -4.609614312648773193e-01 -5.720541253685951233e-02 4.330767691135406494e-01 6.744584441184997559e-01 2.621602118015289307e-01 1.531086713075637817e-01 -8.420021086931228638e-02
-2.894471287727355957e-01 -5.809974670410156250e-01 1.685276776552200317e-01 2.535997889935970306e-02 7.059645056724548340e-01 -4.021014645695686340e-02 -8.636035770177841187e-02 -2.053212374448776245e-01
3.563654720783233643e-01 5.610349774360656738e-01 -7.070558518171310425e-02 6.120287775993347168e-01 3.968071639537811279e-01 -8.932197839021682739e-02 -1.101533174514770508e-01 -3.312016278505325317e-02
-3.924818336963653564e-02 -2.949803471565246582e-01 2.756195962429046631e-01 4.037169218063354492e-01 6.155239939689636230e-01 4.614383578300476074e-01 -1.744404807686805725e-02 -2.835371494293212891e-01
2.922655045986175537e-01 -4.695499539375305176e-01 1.861315406858921051e-02 5.774581432342529297e-01 2.036027908325195312e-01 -3.434422016143798828e-01 5.057158879935741425e-03 -4.481819868087768555e-01
-2.556701898574829102e-01 -4.415263831615447998e-01 1.874365657567977905e-01 1.883008927106857300e-01 7.770786285400390625e-01 2.038264572620391846e-01 1.338375508785247803e-01 -7.608260214328765869e-02
1.733544170856475830e-01 -2.233143895864486694e-01 -1.700069755315780640e-01 7.030604481697082520e-01 4.997397959232330322e-01 2.311439365148544312e-01 2.116574198007583618e-01 2.211702018976211548e-01
1.939001232385635376e-01 -1.730960309505462646e-01 3.362004458904266357e-02 7.508000731468200684e-01 3.281352221965789795e-01 3.530574496835470200e-03 -4.526330232620239258e-01 2.346223145723342896e-01
-1.571599841117858887e-01 4.575823545455932617e-01 7.776597142219543457e-02 3.093114793300628662e-01 6.751305460929870605e-01 -1.440386772155761719e-01 -2.064318507909774780e-01 3.808352053165435791e-01
8.213388919830322266e-02 6.061249971389770508e-01 -1.051034778356552124e-01 5.914501547813415527e-01 4.198436439037322998e-01 1.278231199830770493e-02 -6.187503039836883545e-02 -2.911118268966674805e-01
2.779656648635864258e-01 -3.456301987171173096e-01 4.609307646751403809e-01 2.970058619976043701e-01 4.534865617752075195e-01 -2.886580228805541992e-01 2.230620086193084717e-01 -4.048147499561309814e-01
-2.663738429546356201e-01 -4.009265452623367310e-02 5.970083177089691162e-02 5.921933650970458984e-01 5.645733699202537537e-02 -4.718973934650421143e-01 -3.496123254299163818e-01 -4.744228720664978027e-01
6.005207821726799011e-02 -7.181859761476516724e-02 4.444986581802368164e-01 1.787026971578598022e-01 6.624925732612609863e-01 4.569864273071289062e-01 -5.312765017151832581e-02 -3.334166407585144043e-01
2.678508460521697998e-01 -2.903975248336791992e-01 3.039430081844329834e-01 6.306975483894348145e-01 1.784999370574951172e-01 -4.224318563938140869e-01 3.536769375205039978e-02 -3.770980834960937500e-01
-1.783317923545837402e-01 -2.588449418544769287e-01 3.762466013431549072e-01 7.504382729530334473e-02 6.458964347839355469e-01 3.243961930274963379e-01 -7.219320535659790039e-02 -4.757909774780273438e-01
1.287406682968139648e-01 -1.425314098596572876e-01 2.063010185956954956e-01 8.039006590843200684e-01 2.286088466644287109e-01 -3.372439742088317871e-02 -4.549953043460845947e-01 1.177893728017807007e-01
2.058662027120590210e-01 2.667484283447265625e-01 -5.386417508125305176e-01 4.527368545532226562e-01 5.482424497604370117e-01 -1.542096138000488281e-01 2.014723569154739380e-01 -1.625338196754455566e-01
4.380284249782562256e-01 -5.611165165901184082e-01 1.463625282049179077e-01 1.814445704221725464e-01 6.449514627456665039e-01 -1.122390106320381165e-01 -8.170814067125320435e-02 6.081880629062652588e-02
-2.616621255874633789e-01 -3.127823770046234131e-02 -4.252587631344795227e-02 1.497064679861068726e-01 3.029739856719970703e-01 -2.721548378467559814e-01 -5.619384646415710449e-01 -6.516883969306945801e-01
-3.181026875972747803e-01 -2.068918794393539429e-01 -3.540997207164764404e-01 4.395464658737182617e-01 3.307585716247558594e-01 -6.542110443115234375e-01 -4.568621516227722168e-03 -2.089876215904951096e-03
2.722221016883850098e-01 -1.991982311010360718e-01 4.731584787368774414e-01 9.063296020030975342e-02 4.023036956787109375e-01 -6.700379252433776855e-01 -2.013984620571136475e-01 5.254929885268211365e-02
-1.764266192913055420e-02 7.318767905235290527e-02 1.121102869510650635e-01 7.271115779876708984e-01 2.970603406429290771e-01 -4.944788515567779541e-01 1.696910560131072998e-01 3.025281131267547607e-01
-3.145717456936836243e-02 -1.854461990296840668e-02 2.776243984699249268e-01 3.299192190170288086e-01 5.300112366676330566e-01 4.258989989757537842e-01 1.380839794874191284e-01 -5.756521821022033691e-01
-8.992923796176910400e-02 -4.361577332019805908e-01 1.557895243167877197e-01 -2.426620423793792725e-01 8.131229877471923828e-01 1.885489933192729950e-02 -2.120284587144851685e-01 -1.097420230507850647e-01
-9.754170477390289307e-02 1.559450179338455200e-01 -5.112837553024291992e-01 -5.198425427079200745e-02 8.012911081314086914e-01 -5.970943719148635864e-02 -1.908193081617355347e-01 -1.414519846439361572e-01
1.982692629098892212e-01 -1.333545297384262085e-01 3.409281075000762939e-01 7.711307406425476074e-01 1.296294927597045898e-01 -4.127172827720642090e-01 -3.895763680338859558e-02 -2.082646638154983521e-01
2.789537794888019562e-02 -2.639950215816497803e-01 -3.927549421787261963e-01 4.065400063991546631e-01 2.527022063732147217e-01 -2.076135724782943726e-01 -3.153131306171417236e-01 -6.353053450584411621e-01
4.347386956214904785e-01 -5.047737360000610352e-01 -7.800848037004470825e-02 -4.725468158721923828e-02 6.462268233299255371e-01 -2.009994834661483765e-01 2.871534414589405060e-02 -2.984177172183990479e-01
-2.408114075660705566e-01 -4.405587017536163330e-01 2.221128717064857483e-02 3.870155513286590576e-01 5.753461718559265137e-01 2.421903610229492188e-02 3.758944869041442871e-01 -3.531815707683563232e-01
4.475962221622467041e-01 -1.829203665256500244e-01 4.850653409957885742e-01 3.706103861331939697e-01 2.507839500904083252e-01 -3.367848992347717285e-01 -3.977796435356140137e-01 -2.429238557815551758e-01
5.995335578918457031e-01 -2.304539084434509277e-01 3.730114102363586426e-01 1.958211809396743774e-01 4.706901311874389648e-01 -1.844598352909088135e-01 2.099473960697650909e-02 -3.923670351505279541e-01
2.884953022003173828e-01 -1.938912570476531982e-01 5.883621573448181152e-01 2.062302380800247192e-01 6.846407651901245117e-01 1.377650499343872070e-01 2.481215819716453552e-02 -4.634654894471168518e-02
1.410845667123794556e-01 6.764612793922424316e-01 1.624521166086196899e-01 2.176889926195144653e-01 6.359393000602722168e-01 -1.436958611011505127e-01 1.454565227031707764e-01 -4.991226270794868469e-02
1.230003088712692261e-01 -4.110060036182403564e-01 5.237653851509094238e-02 7.073361873626708984e-01 4.103702604770660400e-01 5.742387846112251282e-02 -2.947081327438354492e-01 2.330729812383651733e-01
3.631865382194519043e-01 -3.853936493396759033e-01 4.733563661575317383e-01 2.229995578527450562e-01 6.303464770317077637e-01 -1.996773779392242432e-01 2.263679914176464081e-02 8.973307162523269653e-02
3.132205605506896973e-01 -3.755829632282257080e-01 1.460337340831756592e-01 3.693260550498962402e-01 2.654267847537994385e-01 3.903402388095855713e-02 -4.333281517028808594e-01 -5.859643220901489258e-01
-6.330099701881408691e-01 -2.336083352565765381e-01 9.748302400112152100e-02 1.644157767295837402e-01 4.036402106285095215e-01 -3.723088502883911133e-01 -3.708438277244567871e-01 -2.629173398017883301e-01
8.697818219661712646e-02 4.578168988227844238e-01 -2.498306483030319214e-01 6.232689023017883301e-01 4.826191961765289307e-01 1.036580577492713928e-01 1.647433042526245117e-01 -2.472897022962570190e-01
-1.192797571420669556e-01 -5.129386186599731445e-01 2.737905383110046387e-01 1.283191442489624023e-01 7.504720091819763184e-01 2.098976075649261475e-01 -1.035795286297798157e-01 -1.150880381464958191e-01
-3.967822194099426270e-01 -5.019877552986145020e-01 2.773053050041198730e-01 1.296448241919279099e-02 6.952702403068542480e-01 -3.480437397956848145e-02 -1.086426228284835815e-01 -1.307312846183776855e-01
-3.391095399856567383e-01 6.177259236574172974e-02 -1.660005897283554077e-01 6.985819339752197266e-02 4.001339972019195557e-01 -2.006937116384506226e-01 -4.279067218303680420e-01 -6.821019649505615234e-01
3.346933126449584961e-01 -2.423537373542785645e-01 4.711356163024902344e-01 3.359358906745910645e-01 3.656073212623596191e-01 -5.320830941200256348e-01 -2.685167491436004639e-01 7.443914562463760376e-02
1.162123307585716248e-01 -3.048963248729705811e-01 4.070735871791839600e-01 -6.396990269422531128e-02 7.798115015029907227e-01 2.698482871055603027e-01 -1.395176351070404053e-01 -1.527833193540573120e-01
1.466693133115768433e-01 -1.730874180793762207e-01 -1.375124137848615646e-02 3.889886140823364258e-01 4.005884230136871338e-01 -6.490947604179382324e-01 -3.054965734481811523e-01 3.491479754447937012e-01
2.165455371141433716e-01 -1.306520700454711914e-01 3.711721301078796387e-02 5.054820179939270020e-01 6.838979721069335938e-01 2.541899681091308594e-01 2.266092002391815186e-01 3.089779615402221680e-01
1.931865215301513672e-01 6.290973424911499023e-01 2.717411816120147705e-01 3.422832489013671875e-01 4.555340111255645752e-01 4.400379210710525513e-02 -1.749180853366851807e-01 -3.686062991619110107e-01
1.877926737070083618e-01 1.198580488562583923e-01 -4.207949936389923096e-01 -1.336879134178161621e-01 8.546568751335144043e-01 -5.438848212361335754e-02 -1.071759462356567383e-01 -1.026824265718460083e-01
-2.893770337104797363e-01 -9.283045679330825806e-02 6.476897597312927246e-01 3.878718018531799316e-01 4.476010501384735107e-01 1.052605658769607544e-01 1.359363831579685211e-02 -3.550854325294494629e-01
6.368634104728698730e-01 -2.707329690456390381e-01 3.874766826629638672e-01 3.588123321533203125e-01 4.607192873954772949e-01 -1.626699864864349365e-01 -5.912877246737480164e-02 2.058576559647917747e-03
-1.527790278196334839e-01 4.867913424968719482e-01 -1.823957115411758423e-01 2.868729829788208008e-01 6.530824899673461914e-01 1.856646537780761719e-01 7.931594550609588623e-02 -3.960422575473785400e-01
4.644806087017059326e-01 -4.918622970581054688e-01 -4.222189262509346008e-02 5.604748725891113281e-01 2.976019382476806641e-01 -1.945263743400573730e-01 -3.131823539733886719e-01 -4.386200010776519775e-02
1.685764193534851074e-01 -4.684850275516510010e-01 3.969563841819763184e-01 2.290372401475906372e-01 5.652021765708923340e-01 -3.008145987987518311e-01 2.733889520168304443e-01 -2.395552694797515869e-01
-5.319609865546226501e-02 5.301451086997985840e-01 -1.064084246754646301e-01 9.382840991020202637e-02 5.031280517578125000e-01 -4.135096073150634766e-01 -4.872227907180786133e-01 -1.856769472360610962e-01
-2.146897614002227783e-01 -2.745934128761291504e-01 5.690638720989227295e-02 5.378832221031188965e-01 5.044115781784057617e-01 -4.244863688945770264e-01 -8.669669926166534424e-02 3.792282640933990479e-01
2.632624506950378418e-01 -3.958623409271240234e-01 3.184513747692108154e-02 5.660523772239685059e-01 2.998644709587097168e-01 -2.191517353057861328e-01 2.809505164623260498e-01 -4.854658246040344238e-01
4.066749513149261475e-01 -3.650734424591064453e-01 4.990116357803344727e-01 8.674334734678268433e-02 6.127306222915649414e-01 -1.847008019685745239e-01 -1.016274746507406235e-02 -1.874658912420272827e-01
-1.301877796649932861e-01 5.109103322029113770e-01 -3.201026022434234619e-01 2.191786617040634155e-01 5.668154954910278320e-01 -2.006343305110931396e-01 -1.052376031875610352e-01 -4.459910094738006592e-01
2.781558036804199219e-01 -2.198400199413299561e-01 6.512891650199890137e-01 2.634579781442880630e-03 5.667765140533447266e-01 -1.044790372252464294e-01 -6.718386709690093994e-02 -3.368238210678100586e-01
-2.392761409282684326e-01 4.482361972332000732e-01 7.500205188989639282e-02 1.941954195499420166e-01 6.974433064460754395e-01 -2.597134709358215332e-01 -1.570534110069274902e-01 3.463381528854370117e-01
8.995431661605834961e-02 6.561616063117980957e-01 5.966748669743537903e-02 2.849529385566711426e-01 5.510148406028747559e-01 3.950731456279754639e-02 -1.875488013029098511e-01 -3.691193759441375732e-01
1.652531027793884277e-01 -8.744134008884429932e-02 -2.002280652523040771e-01 3.851311802864074707e-01 3.297405838966369629e-01 3.116451203823089600e-01 -6.388835310935974121e-01 -4.032424390316009521e-01
-1.376402527093887329e-01 2.470272630453109741e-01 -1.850809454917907715e-01 4.255724251270294189e-01 6.380574703216552734e-01 -8.557237684726715088e-02 -2.334382832050323486e-01 4.855231344699859619e-01
-3.346424996852874756e-01 1.311451103538274765e-02 -2.772553451359272003e-02 2.985271215438842773e-01 2.765547931194305420e-01 -7.615103125572204590e-01 -2.047939449548721313e-01 -3.156490325927734375e-01
4.072330594062805176e-01 1.080824807286262512e-01 3.026583492755889893e-01 8.051313161849975586e-01 1.605597734451293945e-01 -4.755677655339241028e-02 -1.013727560639381409e-01 -2.105315327644348145e-01
-4.253947734832763672e-02 4.109599590301513672e-01 -1.937785744667053223e-02 5.205253362655639648e-01 5.544239878654479980e-01 6.459602713584899902e-02 -3.981363177299499512e-01 2.964944541454315186e-01
2.469532042741775513e-01 -2.564334869384765625e-01 -5.208511948585510254e-01 3.203135430812835693e-01 3.473193645477294922e-01 -2.974170446395874023e-01 -2.562175989151000977e-01 -4.739559292793273926e-01
1.460661143064498901e-01 1.817734837532043457e-01 6.462944746017456055e-01 3.101629614830017090e-01 4.958875775337219238e-01 1.809503734111785889e-01 9.062117338180541992e-02 -3.806121945381164551e-01
4.747102260589599609e-01 -1.567094326019287109e-01 6.375885009765625000e-01 2.628271579742431641e-01 4.275258183479309082e-01 -1.853661090135574341e-01 -1.067863032221794128e-01 -2.143667042255401611e-01
-8.381277322769165039e-03 -3.468413949012756348e-01 -5.602276697754859924e-02 -1.628668792545795441e-02 4.404516518115997314e-01 -2.637073397636413574e-01 -6.456424593925476074e-01 -4.425306916236877441e-01
2.226582914590835571e-01 -1.679633259773254395e-01 2.943501248955726624e-02 4.300120472908020020e-01 7.190045118331909180e-01 1.930500119924545288e-01 4.267668724060058594e-01 8.308536373078823090e-03
-1.110713928937911987e-02 4.291210472583770752e-01 -8.584298938512802124e-02 3.043240904808044434e-01 3.924030065536499023e-01 1.216956675052642822e-01 -6.761637330055236816e-01 -2.996034324169158936e-01
2.165444493293762207e-01 -1.800643503665924072e-01 6.143462657928466797e-01 8.398871123790740967e-02 6.169019341468811035e-01 2.258247733116149902e-01 -9.475549310445785522e-02 -3.093000054359436035e-01
-3.609372079372406006e-01 2.852990627288818359e-01 -9.349962323904037476e-02 6.046481132507324219e-01 4.880664646625518799e-01 -8.238871232606470585e-04 -2.969629764556884766e-01 2.959570586681365967e-01
2.229936569929122925e-01 3.554882407188415527e-01 -2.988687753677368164e-01 3.208905756473541260e-01 5.564784407615661621e-01 1.371652334928512573e-01 1.844760477542877197e-01 -5.187432765960693359e-01
6.095475703477859497e-02 -4.455863311886787415e-02 -2.434085682034492493e-02 3.901251554489135742e-01 3.067796230316162109e-01 3.068549931049346924e-01 -5.995370149612426758e-01 -5.420245528221130371e-01
7.806905359029769897e-02 3.941139876842498779e-01 -2.957348227500915527e-01 3.146981894969940186e-01 5.968236923217773438e-01 3.255899995565414429e-02 2.920514643192291260e-01 -4.577474296092987061e-01
-1.144477799534797668e-01 4.460716545581817627e-01 -2.994079887866973877e-01 -7.800677325576543808e-03 6.484872102737426758e-01 -3.343607783317565918e-01 -2.748827934265136719e-01 -3.005372285842895508e-01
-1.427760720252990723e-01 1.363237649202346802e-01 7.409468293190002441e-02 2.900633513927459717e-01 5.850918889045715332e-01 3.374433815479278564e-01 -5.930818319320678711e-01 2.519076168537139893e-01
-1.244163885712623596e-02 -1.472204476594924927e-01 -2.504445314407348633e-01 3.110714256763458252e-01 3.338291049003601074e-01 1.374990772455930710e-02 -6.133686900138854980e-01 -5.751795172691345215e-01
2.096983231604099274e-02 1.267951577901840210e-01 -1.183415725827217102e-01 -1.250470429658889771e-02 4.993251860141754150e-01 9.672276675701141357e-02 -7.340136170387268066e-01 -4.145666062831878662e-01
-1.413289308547973633e-01 -3.783927559852600098e-01 2.036758959293365479e-01 2.394829392433166504e-01 5.876975059509277344e-01 3.475399911403656006e-01 -1.304348111152648926e-01 -5.048004388809204102e-01
2.536188662052154541e-01 -1.829283237457275391e-01 6.084120273590087891e-01 3.949927091598510742e-01 2.169978171586990356e-01 -3.171970844268798828e-01 -3.620036542415618896e-01 -3.119000792503356934e-01
-1.747512370347976685e-01 4.706971943378448486e-01 -2.490750700235366821e-01 2.377918362617492676e-01 5.368074774742126465e-01 -1.170841827988624573e-01 1.484867185354232788e-01 -5.526332259178161621e-01
2.079086154699325562e-01 2.977230846881866455e-01 -1.165878698229789734e-01 -2.409644238650798798e-02 4.631244838237762451e-01 1.053421199321746826e-01 -4.897534251213073730e-01 -6.233153343200683594e-01
-3.031708896160125732e-01 -6.124328076839447021e-02 -1.561431288719177246e-01 4.288670420646667480e-01 2.384048700332641602e-01 -6.513959169387817383e-01 -2.663365900516510010e-01 -3.793949186801910400e-01
2.327226847410202026e-01 3.491071462631225586e-01 -3.842140734195709229e-01 5.807431414723396301e-02 7.557497024536132812e-01 -1.133116707205772400e-01 3.027234785258769989e-02 -2.967456579208374023e-01
1.296709179878234863e-01 -3.957497775554656982e-01 1.639396697282791138e-01 -5.197162553668022156e-02 4.028655886650085449e-01 -3.594615757465362549e-01 -5.004910230636596680e-01 -5.049612522125244141e-01
1.433976590633392334e-01 -3.203915655612945557e-01 5.040348172187805176e-01 -1.948872394859790802e-02 7.153389453887939453e-01 -2.760879993438720703e-01 1.680789887905120850e-01 7.855203747749328613e-02
1.399656534194946289e-01 6.043267250061035156e-01 -4.492818191647529602e-02 3.939321041107177734e-01 5.241023302078247070e-01 9.284021705389022827e-02 -6.990433484315872192e-02 -4.120785295963287354e-01
2.889714837074279785e-01 -3.990282118320465088e-01 5.502712130546569824e-01 1.381231844425201416e-01 6.151010394096374512e-01 -2.034924477338790894e-01 5.309868976473808289e-02 -1.132146567106246948e-01
1.494277119636535645e-01 6.534829735755920410e-02 -4.447040259838104248e-01 -1.444341242313385010e-01 8.582350015640258789e-01 -6.892821751534938812e-03 -1.339088380336761475e-01 -1.522305794060230255e-02
1.832288205623626709e-01 -5.287383496761322021e-02 9.983640164136886597e-02 7.475929856300354004e-01 2.819243371486663818e-01 1.997681558132171631e-01 -5.216182470321655273e-01 5.739936605095863342e-02
-1.445107907056808472e-01 -4.577936530113220215e-01 -1.083609908819198608e-01 5.596352815628051758e-01 3.680912852287292480e-01 -6.345415115356445312e-02 2.488169372081756592e-01 -4.931333661079406738e-01
6.095675379037857056e-02 6.691600680351257324e-01 5.602697655558586121e-02 2.069476395845413208e-01 5.919612050056457520e-01 -7.645031064748764038e-02 1.225719079375267029e-01 -3.622927963733673096e-01
-1.832206547260284424e-01 -5.453865602612495422e-02 -3.157747983932495117e-01 3.000583052635192871e-01 4.097069203853607178e-01 8.041055873036384583e-03 -6.656944751739501953e-01 -4.032784402370452881e-01
-2.406965941190719604e-01 -2.542405128479003906e-01 -2.679473757743835449e-01 6.364600062370300293e-01 4.118336439132690430e-01 -2.300909720361232758e-02 -4.345681071281433105e-01 2.038726061582565308e-01
1.301579475402832031e-01 -3.875673711299896240e-01 5.341412425041198730e-01 3.956443965435028076e-01 2.843331992626190186e-01 -1.360953301191329956e-01 -4.930427670478820801e-01 -2.203419953584671021e-01
-1.704096347093582153e-01 4.479583203792572021e-01 -1.968552172183990479e-01 2.495427727699279785e-01 5.800715088844299316e-01 -5.077217221260070801e-01 -2.150672674179077148e-01 1.695652008056640625e-01
-1.291905492544174194e-01 -4.073458611965179443e-01 4.834701120853424072e-01 -2.837336435914039612e-02 5.904435515403747559e-01 -3.739740327000617981e-02 -1.700365245342254639e-01 -4.515487253665924072e-01
6.002373695373535156e-01 -2.705595791339874268e-01 2.950578927993774414e-02 5.203440189361572266e-01 3.943927884101867676e-01 -3.424225747585296631e-01 3.348226100206375122e-02 1.447894722223281860e-01
2.503941059112548828e-01 -2.041676640510559082e-01 6.115376949310302734e-01 1.509644687175750732e-01 6.848620176315307617e-01 1.627273857593536377e-01 3.377125412225723267e-02 -4.682998359203338623e-02
5.245569348335266113e-02 -2.162614613771438599e-01 7.025929689407348633e-01 1.185166016221046448e-01 6.005388498306274414e-01 -2.419892698526382446e-01 -2.750782482326030731e-02 1.511090993881225586e-01
-1.275509875267744064e-02 6.217172741889953613e-01 2.571532726287841797e-01 5.397405028343200684e-01 3.374291658401489258e-01 -7.164500653743743896e-02 -1.981648057699203491e-01 -3.124045133590698242e-01
-4.545157849788665771e-01 -1.449917107820510864e-01 1.537401112727820873e-03 3.299059346318244934e-02 4.770257472991943359e-01 -4.755136072635650635e-01 -5.449075698852539062e-01 -1.439131349325180054e-01
-2.307140678167343140e-01 1.610762476921081543e-01 1.324097532778978348e-02 4.384783506393432617e-01 1.940166056156158447e-01 -7.272549867630004883e-01 -2.370983660221099854e-01 -3.250061273574829102e-01
2.213113158941268921e-01 -3.917206823825836182e-01 5.105907917022705078e-01 1.612200289964675903e-01 6.619510054588317871e-01 -1.980854570865631104e-01 1.814470589160919189e-01 2.326647751033306122e-02
3.092052340507507324e-01 -1.723057031631469727e-01 -5.088759064674377441e-01 3.197022974491119385e-01 4.029183685779571533e-01 -1.086708232760429382e-01 -4.295461177825927734e-01 -3.935432136058807373e-01
-9.407580643892288208e-02 -1.640318334102630615e-01 3.446746766567230225e-01 7.145497798919677734e-01 3.306101262569427490e-01 6.867486983537673950e-02 -4.085205495357513428e-01 2.322776764631271362e-01
-1.594448238611221313e-01 3.455507382750511169e-02 7.289196848869323730e-01 4.133252203464508057e-01 4.215977191925048828e-01 1.820494085550308228e-01 -1.840540766716003418e-01 -1.626631468534469604e-01
2.165642799809575081e-03 4.895642697811126709e-01 -3.847083151340484619e-01 4.975837469100952148e-01 6.018369793891906738e-01 -9.837571531534194946e-03 -4.752529039978981018e-02 -1.299701817333698273e-02
1.011255457997322083e-01 6.702172756195068359e-01 2.296442240476608276e-01 3.530217409133911133e-01 4.988999962806701660e-01 -1.097312644124031067e-01 -2.204022407531738281e-01 -2.317373752593994141e-01
7.941426336765289307e-02 2.634787857532501221e-01 -4.919594824314117432e-01 9.457380324602127075e-02 7.833998799324035645e-01 -9.517955034971237183e-02 8.939054608345031738e-02 -2.062494605779647827e-01
-1.935184895992279053e-01 4.226633310317993164e-01 -3.401272594928741455e-01 2.313747406005859375e-01 5.520272254943847656e-01 -2.406659126281738281e-01 4.081834107637405396e-02 -5.003650784492492676e-01
-2.689923048019409180e-01 9.164129197597503662e-02 -1.103575378656387329e-01 4.225228130817413330e-01 1.970670819282531738e-01 -5.334997773170471191e-01 -3.791145682334899902e-01 -5.112293362617492676e-01
2.068337202072143555e-01 -7.113255560398101807e-02 -2.689792029559612274e-02 7.413855195045471191e-01 1.056529879570007324e-01 -3.917458951473236084e-01 -4.733922183513641357e-01 -1.142640262842178345e-01
2.705688774585723877e-01 -3.458578586578369141e-01 6.075631380081176758e-01 3.347785770893096924e-01 3.812947869300842285e-01 -2.700366675853729248e-01 -3.256885111331939697e-01 -3.983337804675102234e-02
-1.761521995067596436e-01 3.117099702358245850e-01 -4.393988847732543945e-01 1.826006323099136353e-01 6.619395017623901367e-01 -2.893840670585632324e-01 1.462297290563583374e-01 -3.195352852344512939e-01
1.997957080602645874e-01 3.034133017063140869e-01 -4.182351827621459961e-01 2.061943709850311279e-02 7.999275326728820801e-01 -1.378746777772903442e-01 4.600821062922477722e-02 -1.779492497444152832e-01
1.272401362657546997e-01 2.164410650730133057e-01 -5.345292687416076660e-01 3.410109877586364746e-01 6.632024049758911133e-01 -2.624582648277282715e-01 1.566588431596755981e-01 4.110297933220863342e-02
1.561885178089141846e-01 2.922684550285339355e-01 -3.842359781265258789e-01 2.588260546326637268e-02 8.171809315681457520e-01 -8.414400368928909302e-02 7.672701776027679443e-02 -2.472355514764785767e-01
-1.867085248231887817e-01 1.851172149181365967e-01 -1.488110423088073730e-01 -1.296642720699310303e-01 5.367479920387268066e-01 -6.193569302558898926e-02 -5.543425679206848145e-01 -5.410027503967285156e-01
-2.363201081752777100e-01 -4.845603406429290771e-01 3.169996440410614014e-01 6.151122227311134338e-02 6.943334341049194336e-01 -3.129932582378387451e-01 -9.040911495685577393e-02 1.297859996557235718e-01
1.436634808778762817e-01 -4.358291625976562500e-01 -1.350416839122772217e-01 1.950888335704803467e-01 4.101805686950683594e-01 1.444753259420394897e-02 -6.781800389289855957e-01 -3.236246109008789062e-01
-2.880731597542762756e-02 5.784455537796020508e-01 1.483070999383926392e-01 3.576675057411193848e-01 5.753942728042602539e-01 -1.021229550242424011e-01 -3.899483978748321533e-01 1.451980620622634888e-01
1.570480503141880035e-02 6.556963324546813965e-01 1.804062630981206894e-03 3.736894726753234863e-01 4.580885469913482666e-01 -1.147702410817146301e-01 -2.962685748934745789e-02 -4.541732668876647949e-01
3.247536122798919678e-01 -2.622116804122924805e-01 1.848822832107543945e-01 7.347256690263748169e-02 3.039273917675018311e-01 -2.203166186809539795e-01 -5.476911067962646484e-01 -5.876426696777343750e-01
3.148336410522460938e-01 -5.015098676085472107e-02 -2.679122686386108398e-01 6.382737308740615845e-02 4.038210511207580566e-01 -3.794591128826141357e-01 -5.097016692161560059e-01 -5.056256651878356934e-01
5.340767558664083481e-03 1.786421425640583038e-02 2.580614387989044189e-01 7.748281359672546387e-01 2.952957749366760254e-01 -5.706603825092315674e-02 -4.258917868137359619e-01 2.466942220926284790e-01
1.562682390213012695e-01 -4.260934889316558838e-01 9.360987693071365356e-02 -7.878785580396652222e-02 4.347757399082183838e-01 -2.796395719051361084e-01 -5.960499048233032227e-01 -3.956647813320159912e-01
9.686440229415893555e-02 5.980033874511718750e-01 2.002674341201782227e-02 7.344026118516921997e-02 5.745180845260620117e-01 -2.637225389480590820e-01 -4.285829961299896240e-01 -2.095488458871841431e-01
1.486343443393707275e-01 1.640619039535522461e-01 -4.005410373210906982e-01 -9.147238731384277344e-02 8.414852619171142578e-01 5.800855159759521484e-02 -2.256325818598270416e-02 -2.649898827075958252e-01
6.563575565814971924e-02 -3.587594032287597656e-01 6.108384132385253906e-01 2.360309064388275146e-01 3.848704993724822998e-01 -3.120204806327819824e-01 -4.385894834995269775e-01 -1.751197874546051025e-02
3.320691287517547607e-01 -1.390846520662307739e-01 2.027474343776702881e-01 7.457463741302490234e-01 2.543658912181854248e-01 -4.105011224746704102e-01 -6.150321289896965027e-02 1.901201158761978149e-01
1.684651970863342285e-01 2.323599755764007568e-01 -4.481866955757141113e-01 -5.756554380059242249e-02 8.224204182624816895e-01 -1.117114275693893433e-01 -1.342241466045379639e-01 -8.107040822505950928e-02
8.731325715780258179e-02 -3.835900127887725830e-01 6.120206117630004883e-01 1.033094450831413269e-01 5.281371474266052246e-01 -4.075077176094055176e-01 -9.417780488729476929e-02 7.830893993377685547e-02
5.119450092315673828e-01 1.207711994647979736e-01 3.273143768310546875e-01 6.341072320938110352e-01 1.380000561475753784e-01 -1.800270378589630127e-01 -1.800590381026268005e-02 -4.028920531272888184e-01
1.017607375979423523e-02 -2.759726643562316895e-01 -2.639471888542175293e-01 4.528496861457824707e-01 4.723753035068511963e-01 2.081595212221145630e-01 -5.966066122055053711e-01 1.630526483058929443e-01
2.076653391122817993e-01 -6.199174523353576660e-01 1.430031806230545044e-01 3.977193534374237061e-01 4.472760856151580811e-01 -4.156229197978973389e-01 1.202249452471733093e-01 -8.181982487440109253e-02
-8.390551060438156128e-02 7.514364272356033325e-02 -4.693224728107452393e-01 3.387619256973266602e-01 5.427833795547485352e-01 -6.956739723682403564e-02 3.072887361049652100e-01 -5.083407163619995117e-01
1.128835380077362061e-01 3.202237188816070557e-01 -3.996430039405822754e-01 2.986027002334594727e-01 5.921886563301086426e-01 2.637016177177429199e-01 -1.015652567148208618e-01 -4.530944824218750000e-01
9.359815716743469238e-02 5.867999792098999023e-01 -3.554937988519668579e-02 4.342154264450073242e-01 5.127148628234863281e-01 2.125825434923171997e-01 -2.489377409219741821e-01 -2.950603663921356201e-01
3.765035271644592285e-01 -2.546982467174530029e-01 -1.078373193740844727e-01 3.744247555732727051e-01 1.964667439460754395e-01 -1.455505490303039551e-01 -4.290411174297332764e-01 -6.306272149085998535e-01
-5.827314034104347229e-02 -1.369342058897018433e-01 -2.170862257480621338e-01 6.859685182571411133e-01 3.729407787322998047e-01 2.239080220460891724e-01 -5.190423130989074707e-01 3.936480358242988586e-02
-2.776781916618347168e-01 -9.998427331447601318e-02 -2.416937798261642456e-01 2.071143500506877899e-02 5.000589489936828613e-01 -1.077970787882804871e-01 -6.069508194923400879e-01 -4.732701778411865234e-01
-7.455876469612121582e-02 4.551405310630798340e-01 1.578570902347564697e-02 -4.586704447865486145e-02 5.139723420143127441e-01 -5.930140614509582520e-01 -3.767914175987243652e-01 -1.647117137908935547e-01
1.544007211923599243e-01 6.888768076896667480e-01 2.555548250675201416e-01 4.204130172729492188e-01 4.718346297740936279e-01 -1.137064993381500244e-01 2.363980934023857117e-02 -1.530946046113967896e-01
-2.444473654031753540e-01 1.858396530151367188e-01 9.226571023464202881e-02 6.941606402397155762e-01 3.875884413719177246e-01 3.216125965118408203e-01 -3.325075805187225342e-01 2.260895967483520508e-01
3.119614720344543457e-02 3.153724074363708496e-01 -3.654997348785400391e-01 2.691224813461303711e-01 6.441267728805541992e-01 2.274914383888244629e-01 1.125713661313056946e-01 -4.628456830978393555e-01
3.125609364360570908e-03 2.097995430231094360e-01 4.747357219457626343e-02 6.299892067909240723e-01 3.675968945026397705e-01 3.506195843219757080e-01 -4.392081797122955322e-01 -3.253749608993530273e-01
3.953930735588073730e-01 -9.494192898273468018e-02 6.564139723777770996e-01 3.965232521295547485e-02 4.505221843719482422e-01 -1.347196847200393677e-01 -2.205924540758132935e-01 -3.638931810855865479e-01
-2.359121441841125488e-01 -5.864297151565551758e-01 4.734460636973381042e-02 1.994591802358627319e-01 7.406175732612609863e-01 3.322700411081314087e-02 8.843979984521865845e-02 3.130912408232688904e-02
2.873955368995666504e-01 -5.805872380733489990e-02 1.134384348988533020e-01 5.011561512947082520e-01 6.266928911209106445e-01 4.310250580310821533e-01 2.033171206712722778e-01 -1.736167371273040771e-01
4.138582348823547363e-01 -3.761324584484100342e-01 4.733180403709411621e-01 4.088850319385528564e-01 3.443717658519744873e-01 -2.888751327991485596e-01 -1.270544230937957764e-01 -2.790072560310363770e-01
-5.628741383552551270e-01 3.598701581358909607e-02 -8.946176618337631226e-02 2.377414405345916748e-01 3.908067345619201660e-01 -6.478862762451171875e-01 -2.676215954124927521e-02 -2.101200670003890991e-01
-1.211695894598960876e-01 -2.397142350673675537e-02 -2.282512336969375610e-01 5.615476369857788086e-01 1.070772334933280945e-01 -4.054367542266845703e-01 -2.756914198398590088e-01 -6.045317053794860840e-01
3.707992732524871826e-01 -1.397491097450256348e-01 2.452131807804107666e-01 2.612217664718627930e-01 7.342013120651245117e-01 3.932501673698425293e-01 1.094897538423538208e-01 -9.448034316301345825e-02
6.208950877189636230e-01 9.168865531682968140e-02 4.625689387321472168e-01 3.645802140235900879e-01 3.336565196514129639e-01 6.886203773319721222e-03 -2.459132112562656403e-02 -3.836858570575714111e-01
4.974251091480255127e-01 -3.338990807533264160e-01 5.162194967269897461e-01 2.898044586181640625e-01 4.813247323036193848e-01 -7.708573341369628906e-02 -1.883273422718048096e-01 -1.323914527893066406e-01
1.625744104385375977e-01 6.357318162918090820e-01 2.481888085603713989e-01 2.973788678646087646e-01 4.164060950279235840e-01 -3.255555331707000732e-01 1.482712626457214355e-01 -3.435374498367309570e-01
-6.161517500877380371e-01 -2.873723804950714111e-01 1.468435972929000854e-01 5.757594853639602661e-02 5.749822258949279785e-01 -2.509280145168304443e-01 -3.211210966110229492e-01 -1.273104548454284668e-01
5.814120769500732422e-01 9.920331835746765137e-02 2.483830600976943970e-01 5.951343178749084473e-01 1.935616582632064819e-01 1.272962987422943115e-01 -1.726463884115219116e-01 -3.908482789993286133e-01
-2.471345961093902588e-01 -4.508103728294372559e-01 8.676586300134658813e-02 4.451205134391784668e-01 6.145406961441040039e-01 1.793682277202606201e-01 -4.436192661523818970e-02 3.438497185707092285e-01
-1.692693084478378296e-01 -6.889567524194717407e-02 -5.183102488517761230e-01 5.711360573768615723e-01 4.792007803916931152e-01 9.099256992340087891e-02 -3.160997033119201660e-01 -1.841936558485031128e-01
4.990220963954925537e-01 -2.023083269596099854e-01 4.547470808029174805e-01 1.591100096702575684e-01 5.838783383369445801e-01 -1.144305896013975143e-02 1.451356858015060425e-01 -3.403355181217193604e-01
-1.368099749088287354e-01 3.895431011915206909e-02 -6.844611465930938721e-02 3.548206984996795654e-01 4.595644772052764893e-01 2.409816235303878784e-01 -7.571188807487487793e-01 8.174567669630050659e-02
-1.059958189725875854e-01 -3.818445503711700439e-01 6.053301692008972168e-01 2.374845743179321289e-01 5.774571895599365234e-01 -1.640865802764892578e-01 -7.132932543754577637e-02 2.338098883628845215e-01
3.856444656848907471e-01 -2.652644217014312744e-01 3.979166448116302490e-01 6.003260016441345215e-01 3.113859593868255615e-01 -2.769221365451812744e-01 -2.953680455684661865e-01 -3.598486259579658508e-02
-1.543990671634674072e-01 1.739749759435653687e-01 -1.082522571086883545e-01 1.623697392642498016e-02 6.747623085975646973e-01 -2.069338709115982056e-01 -5.768997669219970703e-01 3.208929300308227539e-01
-9.307911619544029236e-03 -2.673006951808929443e-01 1.123742684721946716e-01 -3.274559974670410156e-01 8.383804559707641602e-01 2.184159755706787109e-01 -1.976502388715744019e-01 -1.376781612634658813e-01
-2.250871211290359497e-01 -5.479698181152343750e-01 1.419177800416946411e-01 1.185021027922630310e-01 5.035836100578308105e-01 -2.820133566856384277e-01 -1.009935885667800903e-01 -5.211083292961120605e-01
5.391883850097656250e-01 -6.362503021955490112e-02 4.376860857009887695e-01 4.768582284450531006e-01 3.089636862277984619e-01 -6.494146585464477539e-02 -4.242907464504241943e-01 -8.103348314762115479e-02
6.885684281587600708e-02 4.120015799999237061e-01 -1.160566434264183044e-01 2.677410542964935303e-01 5.537796020507812500e-01 -5.045667886734008789e-01 -3.289532661437988281e-01 2.662502825260162354e-01
-6.422389149665832520e-01 -1.986176222562789917e-01 2.830354273319244385e-01 1.393811553716659546e-01 5.828907489776611328e-01 -3.008590638637542725e-01 -6.999938189983367920e-02 1.156138703227043152e-01
1.126695498824119568e-01 -5.169787406921386719e-01 1.659750193357467651e-01 5.358437299728393555e-01 2.630117535591125488e-01 -2.375159561634063721e-01 5.280675739049911499e-02 -5.262934565544128418e-01
-4.070819914340972900e-01 1.183034554123878479e-01 -4.058141727000474930e-03 6.018358469009399414e-01 1.681753098964691162e-01 -5.502179861068725586e-01 -1.819666922092437744e-01 -3.064817786216735840e-01
4.914525747299194336e-01 -2.060237973928451538e-01 -4.237041622400283813e-02 -4.445786401629447937e-02 5.610809326171875000e-01 7.057680934667587280e-02 1.861345395445823669e-02 -6.261928677558898926e-01
-4.983609020709991455e-01 -4.425090253353118896e-01 3.828891813755035400e-01 8.456254005432128906e-02 5.112409591674804688e-01 -1.329534053802490234e-01 -2.385121732950210571e-01 -2.571674883365631104e-01
2.203506976366043091e-01 1.824005842208862305e-01 -3.189953863620758057e-01 -1.876545250415802002e-01 8.532715439796447754e-01 -2.108442932367324829e-01 -9.226617217063903809e-02 -1.274956017732620239e-02
-1.047760397195816040e-01 1.477403193712234497e-02 -1.769636720418930054e-01 7.237896919250488281e-01 1.906600408256053925e-02 -4.233834445476531982e-01 -2.510542273521423340e-01 -4.370022118091583252e-01
-4.443087577819824219e-01 2.399012632668018341e-02 5.503135174512863159e-02 3.152628839015960693e-01 6.564341187477111816e-01 1.416611205786466599e-02 -4.129847288131713867e-01 3.129412829875946045e-01
2.869144976139068604e-01 -1.988862641155719757e-02 3.307291269302368164e-01 6.389304399490356445e-01 1.472256034612655640e-01 -5.739204883575439453e-01 7.210641354322433472e-02 -2.083538472652435303e-01
1.512889415025711060e-01 -4.277721047401428223e-01 5.514810327440500259e-03 1.446800976991653442e-01 4.229609668254852295e-01 -5.041230842471122742e-02 -5.029249787330627441e-01 -5.820558071136474609e-01
1.811712682247161865e-01 -9.757274389266967773e-02 1.424909681081771851e-01 6.416519880294799805e-01 2.557730674743652344e-01 -6.530128717422485352e-01 -1.142683476209640503e-01 1.439880132675170898e-01
-5.531117320060729980e-01 2.801243029534816742e-02 6.888128072023391724e-02 1.134614050388336182e-01 4.191882312297821045e-01 -5.070373415946960449e-01 9.603396803140640259e-02 -4.833596348762512207e-01
1.336232572793960571e-01 -3.464457094669342041e-01 8.767557144165039062e-02 4.379637539386749268e-01 5.039170980453491211e-01 -3.154410719871520996e-01 -3.383187651634216309e-01 4.412775635719299316e-01
4.630629718303680420e-01 -3.934963941574096680e-01 -2.367677837610244751e-01 3.776533007621765137e-01 2.680259048938751221e-01 -1.983337551355361938e-01 -1.730086207389831543e-01 -5.393942594528198242e-01
1.319638192653656006e-01 -1.330098807811737061e-01 -2.145600616931915283e-01 3.505756258964538574e-01 7.305623888969421387e-01 2.125546038150787354e-01 1.019316688179969788e-01 4.546029269695281982e-01
-2.593939304351806641e-01 -5.157405138015747070e-01 1.096458137035369873e-01 4.320689141750335693e-01 6.452519893646240234e-01 2.131546437740325928e-01 -7.710566371679306030e-02 1.704235002398490906e-02
-6.996532082557678223e-01 6.024878006428480148e-03 2.700822055339813232e-02 2.546411454677581787e-01 4.076993763446807861e-01 -2.620366811752319336e-01 -3.929721117019653320e-01 -2.357298135757446289e-01
4.549009501934051514e-01 -4.805862307548522949e-01 7.087527960538864136e-02 4.606158137321472168e-01 4.490081965923309326e-01 -3.467785716056823730e-01 1.375485062599182129e-01 6.425405293703079224e-02
4.985150694847106934e-02 -7.770386338233947754e-02 5.849874764680862427e-02 5.735201835632324219e-01 3.466337621212005615e-01 -6.523014903068542480e-01 -7.052529603242874146e-02 3.293986022472381592e-01
6.431967765092849731e-02 4.124836921691894531e-01 -3.290993273258209229e-01 4.897936284542083740e-01 4.962166547775268555e-01 2.271770834922790527e-01 -1.403100043535232544e-01 -3.999857604503631592e-01
-4.490110576152801514e-01 -4.606746137142181396e-01 3.604716435074806213e-02 3.622724711894989014e-01 4.955166876316070557e-01 -3.905724287033081055e-01 -2.243992239236831665e-01 7.203204184770584106e-02
-2.198298871517181396e-01 2.796508669853210449e-01 -2.913641370832920074e-02 2.307615876197814941e-01 6.840289831161499023e-01 -8.372621238231658936e-02 -4.734365344047546387e-01 3.468754887580871582e-01
-4.175653457641601562e-01 -2.706243991851806641e-01 7.533824443817138672e-02 -2.108689583837985992e-02 6.843503713607788086e-01 -1.039442643523216248e-01 -4.739930629730224609e-01 -2.060870528221130371e-01
1.492925286293029785e-01 2.247936278581619263e-01 -4.835110306739807129e-01 3.734865486621856689e-01 5.977625846862792969e-01 -2.386392056941986084e-01 3.021155595779418945e-01 -2.199132442474365234e-01
8.214970678091049194e-02 6.514610052108764648e-01 8.750674873590469360e-02 3.445778489112854004e-01 5.299900174140930176e-01 -2.431637942790985107e-01 -3.127043843269348145e-01 -6.824056804180145264e-02
1.149781420826911926e-01 6.531455516815185547e-01 2.584510147571563721e-01 1.874315440654754639e-01 5.033372044563293457e-01 -3.754155933856964111e-01 -1.859231889247894287e-01 -1.714668273925781250e-01
1.289915293455123901e-01 9.519607760012149811e-03 -5.485058426856994629e-01 5.832360312342643738e-02 7.137077450752258301e-01 -3.908800482749938965e-01 6.751247681677341461e-03 1.296088248491287231e-01
1.234348788857460022e-01 5.694791078567504883e-01 1.382629573345184326e-01 1.025360524654388428e-01 4.879951477050781250e-01 -3.255279064178466797e-01 -4.934946000576019287e-01 -2.078042477369308472e-01
3.431614339351654053e-01 -2.066370993852615356e-01 3.609075248241424561e-01 8.191870152950286865e-02 7.553298473358154297e-01 3.343620896339416504e-01 -1.410952210426330566e-01 -1.863685064017772675e-02
1.837337762117385864e-01 -4.784295558929443359e-01 -3.083230461925268173e-03 3.818435668945312500e-01 3.259863555431365967e-01 -5.308885499835014343e-02 5.257843527942895889e-03 -6.945646405220031738e-01
-5.615658164024353027e-01 -6.839676201343536377e-02 1.026597153395414352e-02 -3.331154212355613708e-02 5.608620047569274902e-01 -5.599551796913146973e-01 -1.184590831398963928e-01 -1.913164258003234863e-01
1.873249262571334839e-01 -7.726077735424041748e-02 -6.195743009448051453e-02 3.656264841556549072e-01 2.858803570270538330e-01 1.523583382368087769e-01 -6.735953688621520996e-01 -5.125887989997863770e-01
6.440372020006179810e-02 -4.767681956291198730e-01 -1.036490201950073242e-01 3.027150332927703857e-01 2.514532208442687988e-01 -1.413326859474182129e-01 -3.625769019126892090e-01 -6.719367504119873047e-01
8.496559225022792816e-03 -4.089428186416625977e-01 4.052081108093261719e-01 5.119046568870544434e-01 3.934422433376312256e-01 -1.208902895450592041e-01 -4.489023983478546143e-01 1.884916126728057861e-01
1.484177559614181519e-01 -3.226317167282104492e-01 4.198418855667114258e-01 2.980058826506137848e-02 7.427852749824523926e-01 -2.027602493762969971e-01 2.283428460359573364e-01 2.274719476699829102e-01
-1.055103018879890442e-01 2.198355793952941895e-01 7.967449724674224854e-02 -1.274058222770690918e-01 7.639570236206054688e-01 6.797156296670436859e-03 -4.960545897483825684e-01 2.970067858695983887e-01
1.729861348867416382e-01 4.802986681461334229e-01 -6.181627511978149414e-02 1.005203947424888611e-01 5.617553591728210449e-01 -6.257810592651367188e-01 -1.332789361476898193e-01 2.300419099628925323e-02
4.102165699005126953e-01 -4.471161663532257080e-01 4.888205528259277344e-01 2.230905443429946899e-01 5.186775326728820801e-01 -2.378103286027908325e-01 -1.113803312182426453e-01 -7.147561013698577881e-02
9.663924574851989746e-02 3.873155713081359863e-01 -7.776268571615219116e-02 2.222286164760589600e-01 6.105509400367736816e-01 -4.532358348369598389e-01 -2.662319839000701904e-01 3.689720034599304199e-01
-3.291774988174438477e-01 6.593433767557144165e-02 7.163339853286743164e-01 2.575064897537231445e-01 5.004836320877075195e-01 1.756722480058670044e-01 -1.237074211239814758e-01 -1.058433279395103455e-01
-1.670244783163070679e-01 -5.390061736106872559e-01 -4.334270581603050232e-02 3.554695546627044678e-01 6.424087882041931152e-01 -5.528816208243370056e-02 3.543801009654998779e-01 -1.095754578709602356e-01
1.856399476528167725e-01 -5.262216925621032715e-01 3.190671503543853760e-01 3.780953288078308105e-01 2.902483642101287842e-01 -5.133615732192993164e-01 -2.151587456464767456e-01 -2.231394499540328979e-01
-2.272492051124572754e-01 2.479030191898345947e-01 -4.584814235568046570e-02 3.032206892967224121e-01 5.951193571090698242e-01 -3.735927343368530273e-01 -3.562941551208496094e-01 4.149371683597564697e-01
2.538694441318511963e-01 -2.374678999185562134e-01 4.125697016716003418e-01 4.079529084265232086e-03 6.759311556816101074e-01 -3.825322091579437256e-01 1.795294880867004395e-01 2.710796594619750977e-01
1.000800654292106628e-01 -4.431224465370178223e-01 3.623287677764892578e-01 3.037185668945312500e-01 5.944012403488159180e-01 -3.413636982440948486e-01 3.150386810302734375e-01 -3.175115957856178284e-02
-3.683279454708099365e-01 1.970901638269424438e-01 -1.880542635917663574e-01 1.714975088834762573e-01 3.553133904933929443e-01 -3.319264948368072510e-01 -9.346923325210809708e-04 -7.240791916847229004e-01
-1.039790660142898560e-01 -3.684056401252746582e-01 6.292301416397094727e-01 1.018337160348892212e-01 6.194682717323303223e-01 -1.962233334779739380e-01 -7.442174106836318970e-02 1.392196714878082275e-01
6.628195643424987793e-01 -2.905063927173614502e-01 3.509469926357269287e-01 1.641357243061065674e-01 4.579639136791229248e-01 -1.559773534536361694e-01 -9.048493206501007080e-02 -2.896969914436340332e-01
3.416399657726287842e-01 -2.415288835763931274e-01 5.376400351524353027e-01 4.591990411281585693e-01 3.840006887912750244e-01 -2.887506484985351562e-01 -3.064194023609161377e-01 1.728913560509681702e-02
1.208882108330726624e-01 -5.000995993614196777e-01 3.568970859050750732e-01 3.484409749507904053e-01 3.515733480453491211e-01 -5.847328901290893555e-01 3.450788557529449463e-02 -1.406863480806350708e-01
4.938730597496032715e-01 -2.955995500087738037e-01 4.135082364082336426e-01 5.380193591117858887e-01 3.165914416313171387e-01 -2.524840533733367920e-01 -1.249964386224746704e-01 -1.692750602960586548e-01
3.761720061302185059e-01 -2.011293470859527588e-01 6.338081359863281250e-01 8.158145844936370850e-02 6.186287403106689453e-01 6.110501661896705627e-02 -9.090256690979003906e-02 -1.223705783486366272e-01
-1.573069095611572266e-01 5.533419847488403320e-01 -3.323476761579513550e-02 4.794928729534149170e-01 4.836237132549285889e-01 -2.993763089179992676e-01 3.321920931339263916e-01 -6.464825570583343506e-02
2.804552949965000153e-02 -1.150929331779479980e-01 -6.806543469429016113e-02 6.306335926055908203e-01 2.910825908184051514e-01 2.984939813613891602e-01 -6.253055930137634277e-01 -1.371151506900787354e-01
3.123637735843658447e-01 1.157749071717262268e-01 1.390648037195205688e-01 6.757016777992248535e-01 5.873626098036766052e-02 -1.025063097476959229e-01 -2.789802849292755127e-01 -5.668560862541198730e-01
-3.702780604362487793e-01 -9.972587972879409790e-02 2.116343230009078979e-01 6.690126657485961914e-01 2.521841526031494141e-01 1.602973043918609619e-01 -5.126236081123352051e-01 9.223208576440811157e-02
6.328938156366348267e-02 6.629983186721801758e-01 4.500717297196388245e-02 3.739439249038696289e-01 5.399433970451354980e-01 8.233667910099029541e-02 -1.604664772748947144e-01 -3.008328974246978760e-01
-2.345964014530181885e-01 -5.345059037208557129e-01 3.237763419747352600e-02 4.707732200622558594e-01 4.485739171504974365e-01 -3.474632510915398598e-03 1.673233658075332642e-01 -4.553729593753814697e-01
-5.595173239707946777e-01 2.603085041046142578e-01 -2.037966847419738770e-01 5.340251326560974121e-01 2.957889437675476074e-01 -4.222171902656555176e-01 -1.565378904342651367e-01 -4.691798239946365356e-02
1.591956615447998047e-01 -4.456277191638946533e-01 4.793384671211242676e-01 -2.184549905359745026e-02 6.728336215019226074e-01 -3.027959167957305908e-01 -3.610041737556457520e-02 1.167428866028785706e-02
-1.557794958353042603e-01 -4.540598392486572266e-01 6.275210976600646973e-01 2.082048058509826660e-01 5.490378141403198242e-01 -1.146597266197204590e-01 -1.066045835614204407e-01 -8.047652244567871094e-02
-5.804561376571655273e-01 -4.402300417423248291e-01 1.982587277889251709e-01 1.820692569017410278e-01 4.686089754104614258e-01 -2.171206772327423096e-01 -3.500796556472778320e-01 -8.672376722097396851e-02
-4.177365899085998535e-01 -2.130093723535537720e-01 3.250875771045684814e-01 -4.589576739817857742e-03 4.992509186267852783e-01 -4.631026387214660645e-01 -4.310636222362518311e-01 1.577621698379516602e-01
-1.803319305181503296e-01 -1.408758014440536499e-01 -1.123115420341491699e-01 -1.973904520273208618e-01 5.503490567207336426e-01 -1.377150118350982666e-01 -5.639718770980834961e-01 -5.061065554618835449e-01
1.739302277565002441e-01 5.938054919242858887e-01 -9.479792416095733643e-02 2.117169797420501709e-01 5.289301872253417969e-01 -4.344933629035949707e-01 -2.734316587448120117e-01 -1.414781659841537476e-01
4.160644710063934326e-01 -6.952556967735290527e-02 6.054897904396057129e-01 3.411048948764801025e-01 5.032711625099182129e-01 -2.542673945426940918e-01 1.379074305295944214e-01 4.619336128234863281e-02
4.009462594985961914e-01 -5.154303312301635742e-01 -2.976260483264923096e-01 2.266287356615066528e-01 3.715322315692901611e-01 -4.185219109058380127e-01 -3.296464085578918457e-01 -1.084820255637168884e-01
7.233807444572448730e-02 -3.082530796527862549e-01 4.129875302314758301e-01 7.632193714380264282e-02 6.335306763648986816e-01 -4.730988442897796631e-01 1.908319890499114990e-01 2.485215514898300171e-01
-2.713022828102111816e-01 -1.904841959476470947e-01 -1.636409014463424683e-01 -5.933501198887825012e-02 7.856757640838623047e-01 1.478116493672132492e-02 -4.882286190986633301e-01 6.276821345090866089e-02
-3.928061202168464661e-02 -5.899917483329772949e-01 -2.604457736015319824e-01 2.228220850229263306e-01 4.167301058769226074e-01 -2.919297218322753906e-01 -1.353646069765090942e-01 -5.056427717208862305e-01
3.470984995365142822e-01 -3.265341520309448242e-01 4.315775334835052490e-01 4.485820233821868896e-01 4.727175533771514893e-01 -2.787828743457794189e-01 2.576890587806701660e-01 -1.335201561450958252e-01
-6.627047806978225708e-02 -8.162344992160797119e-02 -8.092921227216720581e-02 -1.027398630976676941e-01 4.342759549617767334e-01 -3.340242207050323486e-01 -5.974921584129333496e-01 -5.609601736068725586e-01
1.882198303937911987e-01 2.310148067772388458e-02 6.547596454620361328e-01 4.250673949718475342e-02 6.127286553382873535e-01 2.267743051052093506e-01 -3.021014034748077393e-01 -1.240740716457366943e-01
-3.330899178981781006e-01 -4.469064176082611084e-01 5.020381212234497070e-01 3.030063509941101074e-01 5.639017820358276367e-01 -1.378494054079055786e-01 5.306489020586013794e-02 7.527980953454971313e-02
8.638369850814342499e-03 2.373313605785369873e-01 -4.264498353004455566e-01 -6.985782831907272339e-02 7.442118525505065918e-01 -3.744269609451293945e-01 -2.408838421106338501e-01 -6.919500976800918579e-02
-2.139948606491088867e-01 1.363973915576934814e-01 -1.292923986911773682e-01 4.768486320972442627e-01 2.821447551250457764e-01 -7.575497627258300781e-01 -1.914749890565872192e-01 -3.675832226872444153e-02
-1.565236747264862061e-01 -2.639651000499725342e-01 1.215746626257896423e-01 2.215472757816314697e-01 5.893010497093200684e-01 4.265734851360321045e-01 -6.324594467878341675e-02 -5.556243062019348145e-01
-9.324723482131958008e-02 -6.306027173995971680e-01 -1.476588845252990723e-01 -2.999186143279075623e-02 6.681973934173583984e-01 -1.925285011529922485e-01 2.134355157613754272e-02 -2.948423027992248535e-01
1.173281073570251465e-01 -2.413646280765533447e-01 4.039447307586669922e-01 3.695452511310577393e-01 5.231125354766845703e-01 -4.271931052207946777e-01 1.411827951669692993e-01 3.900884985923767090e-01
5.765830166637897491e-03 -1.759393960237503052e-01 4.274141415953636169e-02 6.147846579551696777e-01 4.461530745029449463e-01 5.265558958053588867e-01 -3.317718207836151123e-01 -5.328159779310226440e-02
1.133066415786743164e-01 -5.662761330604553223e-01 6.863254308700561523e-02 9.984601289033889771e-03 4.007396101951599121e-01 -3.380652368068695068e-01 -4.137026369571685791e-01 -4.643841981887817383e-01
-2.765224874019622803e-01 -4.930949509143829346e-01 -3.136121332645416260e-01 4.460647702217102051e-01 5.907304286956787109e-01 9.671579301357269287e-02 1.411474347114562988e-01 6.947994232177734375e-02
1.332727372646331787e-01 3.203960061073303223e-01 -1.844886094331741333e-01 3.286113590002059937e-02 5.885599851608276367e-01 -5.782680511474609375e-01 -3.871030211448669434e-01 1.175724044442176819e-01
-1.909757405519485474e-01 -4.685343503952026367e-01 2.452844232320785522e-01 3.505004644393920898e-01 6.548746228218078613e-01 1.178209260106086731e-01 3.212540224194526672e-02 3.423654139041900635e-01
-7.145353555679321289e-01 1.339698284864425659e-01 -4.924765601754188538e-02 3.554205894470214844e-01 3.980120420455932617e-01 -3.852902054786682129e-01 -9.383889846503734589e-04 -1.894180327653884888e-01
-2.286868840456008911e-01 -5.293884873390197754e-01 -3.532987236976623535e-01 3.188175559043884277e-01 5.126537680625915527e-01 -2.248775213956832886e-02 1.764277964830398560e-01 -3.828041553497314453e-01
1.542740911245346069e-01 -1.490346938371658325e-01 5.323816537857055664e-01 8.793668448925018311e-02 6.920737028121948242e-01 -2.171089053153991699e-01 2.368030399084091187e-01 2.839848101139068604e-01
3.103684484958648682e-01 -9.044859558343887329e-02 5.292915701866149902e-01 3.047313392162322998e-01 3.354970514774322510e-01 -5.039439797401428223e-01 -3.842976093292236328e-01 9.097991883754730225e-02
3.316563367843627930e-01 -1.324068456888198853e-01 -2.841517329216003418e-01 2.429038584232330322e-01 3.371363580226898193e-01 -3.278928995132446289e-01 -5.006712675094604492e-01 -5.107654929161071777e-01
2.233979701995849609e-01 2.737557590007781982e-01 -5.067867040634155273e-01 2.646136283874511719e-01 6.585543155670166016e-01 -8.276581019163131714e-02 1.022467836737632751e-01 -3.119286894798278809e-01
7.423559576272964478e-02 -2.917615175247192383e-01 -1.303441077470779419e-01 -5.351973325014114380e-02 4.881767928600311279e-01 -3.161080479621887207e-01 -7.102646827697753906e-01 -2.163184136152267456e-01
3.292322158813476562e-01 1.434162408113479614e-01 2.790012061595916748e-01 -1.092248223721981049e-02 5.126528739929199219e-01 1.169787272810935974e-01 -5.505556464195251465e-01 -4.620265960693359375e-01
-1.144817769527435303e-01 2.758968174457550049e-01 -4.032235741615295410e-01 1.262785792350769043e-01 5.685665011405944824e-01 -5.333040356636047363e-01 -3.514306843280792236e-01 -3.248002007603645325e-02
1.374379396438598633e-01 -4.196732640266418457e-01 -2.599112689495086670e-01 1.781838387250900269e-01 4.533252716064453125e-01 -1.888033300638198853e-01 1.541556715965270996e-01 -6.639029979705810547e-01
3.751300275325775146e-01 -3.414387702941894531e-01 3.650054931640625000e-01 7.997825741767883301e-02 7.434722185134887695e-01 7.059341762214899063e-03 1.179522369056940079e-02 2.239008545875549316e-01
1.314426958560943604e-01 -8.339542895555496216e-02 1.800499856472015381e-01 4.245293736457824707e-01 2.628693580627441406e-01 -7.873651981353759766e-01 -1.756468415260314941e-01 2.079152762889862061e-01
-3.292861878871917725e-01 -2.387501113116741180e-02 6.271186470985412598e-01 4.204039871692657471e-01 4.935105741024017334e-01 2.419374883174896240e-01 -1.216838583350181580e-01 -6.395298987627029419e-02
8.792350441217422485e-02 4.976552724838256836e-01 -2.853056192398071289e-01 2.304209917783737183e-01 7.057011723518371582e-01 1.758640259504318237e-01 1.118156220763921738e-02 -2.846897244453430176e-01
1.016690358519554138e-01 1.307214028201997280e-03 3.775123357772827148e-01 3.799706399440765381e-01 2.465558201074600220e-01 -7.412710189819335938e-01 -2.780057787895202637e-01 1.233241111040115356e-01
9.296068549156188965e-02 -3.502701818943023682e-01 4.415797591209411621e-01 5.142653584480285645e-01 5.024272203445434570e-01 -2.019941955804824829e-01 4.299861937761306763e-02 3.378221988677978516e-01
1.469047181308269501e-02 1.398418284952640533e-02 -2.282010614871978760e-01 7.241113185882568359e-01 3.613281995058059692e-02 -3.737342357635498047e-01 -1.723813563585281372e-01 -5.024715065956115723e-01
-8.544288575649261475e-02 4.486542344093322754e-01 5.160775408148765564e-02 4.323002099990844727e-01 6.505086421966552734e-01 1.085286810994148254e-01 -2.685046195983886719e-01 3.079407215118408203e-01
-3.676458001136779785e-01 -4.046403169631958008e-01 1.534256190061569214e-01 1.311301887035369873e-01 7.334718704223632812e-01 1.744545698165893555e-01 1.601374894380569458e-01 -2.575050592422485352e-01
-2.887925831601023674e-03 6.577047705650329590e-01 -2.274059131741523743e-02 4.330647587776184082e-01 4.831520915031433105e-01 4.602411389350891113e-02 -8.916158974170684814e-02 -3.685780763626098633e-01
-3.295066952705383301e-01 -2.017163783311843872e-01 -8.190193027257919312e-02 1.872416287660598755e-01 6.979226469993591309e-01 4.382447302341461182e-01 -3.602730333805084229e-01 -4.154133610427379608e-03
2.837008833885192871e-01 -3.742952346801757812e-01 4.990928769111633301e-01 3.820181190967559814e-01 5.848972797393798828e-01 -1.511829197406768799e-01 -1.271892935037612915e-01 5.698323249816894531e-02
4.332776665687561035e-01 2.390729486942291260e-01 3.694880306720733643e-01 6.197468042373657227e-01 9.691658616065979004e-02 -1.760366410017013550e-01 -2.334076613187789917e-01 -3.736927509307861328e-01
-3.491339087486267090e-01 -3.043294847011566162e-01 -7.580441981554031372e-02 2.674625217914581299e-01 7.376193404197692871e-01 6.725256145000457764e-02 5.671698227524757385e-02 3.954549431800842285e-01
-7.248349189758300781e-01 3.647411242127418518e-02 -1.384960561990737915e-01 3.391230404376983643e-01 3.989203572273254395e-01 -3.359982669353485107e-01 4.848752915859222412e-02 -2.543917298316955566e-01
-2.779548764228820801e-01 -4.060008227825164795e-01 1.574816703796386719e-01 -2.893180847167968750e-01 6.930180191993713379e-01 -3.439431786537170410e-01 -1.995846480131149292e-01 -1.048527136445045471e-01
2.952072210609912872e-02 6.048627495765686035e-01 3.061301261186599731e-02 4.685712158679962158e-01 5.500311851501464844e-01 -8.362399041652679443e-02 3.205546438694000244e-01 -2.215087972581386566e-02
-3.337126374244689941e-01 3.507208526134490967e-01 -1.301246881484985352e-01 5.320345163345336914e-01 5.476559996604919434e-01 -1.205515936017036438e-01 -1.858990788459777832e-01 3.414955437183380127e-01
2.615758776664733887e-01 -5.198557376861572266e-01 -7.051381468772888184e-02 4.275102317333221436e-01 2.578505873680114746e-01 -2.217932343482971191e-01 -4.022755920886993408e-01 -4.428161680698394775e-01
-1.179121360182762146e-01 -1.647334247827529907e-01 3.182411789894104004e-01 5.037508606910705566e-01 4.690739512443542480e-01 -1.604021340608596802e-02 -4.790885448455810547e-01 3.925605416297912598e-01
-5.093295574188232422e-01 -4.497057795524597168e-01 -6.927102059125900269e-02 2.445708727464079857e-03 5.863682627677917480e-01 -2.635872960090637207e-01 -1.230779066681861877e-01 -3.241749107837677002e-01
-3.940537571907043457e-01 4.133279994130134583e-02 1.409057527780532837e-01 -1.095290109515190125e-02 3.903192281723022461e-01 -3.057357370853424072e-01 -2.909176051616668701e-03 -7.597413063049316406e-01
2.234633564949035645e-01 -1.921281367540359497e-01 -4.502288401126861572e-01 2.347542941570281982e-01 3.443142473697662354e-01 -3.588296175003051758e-01 -3.293820023536682129e-01 -5.472951531410217285e-01
3.510367572307586670e-01 5.868593603372573853e-02 -2.387610822916030884e-01 -1.869281381368637085e-01 6.714219450950622559e-01 -4.790638685226440430e-01 -1.493509709835052490e-01 -2.806507349014282227e-01
3.311544954776763916e-01 -4.126741290092468262e-01 4.324550032615661621e-01 3.127647638320922852e-01 6.063718199729919434e-01 -2.058306783437728882e-01 1.581975817680358887e-01 -1.087258290499448776e-02
6.646321155130863190e-03 9.734508395195007324e-02 -4.979550242424011230e-01 -2.626684121787548065e-02 7.982304096221923828e-01 -3.021838665008544922e-01 -9.299211949110031128e-02 -6.852924823760986328e-02
-5.325811505317687988e-01 2.062480896711349487e-01 -1.288801580667495728e-01 2.503825724124908447e-01 4.523778557777404785e-01 -4.497286677360534668e-01 -7.647432386875152588e-02 -4.263422489166259766e-01
-3.696828186511993408e-01 2.232046984136104584e-02 -2.145523428916931152e-01 2.163428515195846558e-01 5.944520235061645508e-01 6.351464241743087769e-02 -6.217829585075378418e-01 1.611774861812591553e-01
-5.163760781288146973e-01 1.546574383974075317e-01 1.413199007511138916e-01 -5.529708787798881531e-02 4.651678502559661865e-01 -5.425969362258911133e-01 4.432524740695953369e-02 -4.167138636112213135e-01
-3.851201385259628296e-02 2.864420413970947266e-01 -3.770639300346374512e-01 2.591320574283599854e-01 6.859910488128662109e-01 3.200739920139312744e-01 -5.424300953745841980e-02 -3.621709048748016357e-01
-3.389835059642791748e-01 -1.427174806594848633e-01 5.456604361534118652e-01 3.350288867950439453e-01 4.596728384494781494e-01 2.113945484161376953e-01 6.204205006361007690e-02 -4.414705634117126465e-01
-2.219731919467449188e-02 -3.483771085739135742e-01 3.028086423873901367e-01 4.272724390029907227e-01 6.084089875221252441e-01 -2.110787332057952881e-01 1.167632117867469788e-01 4.189706146717071533e-01
1.492902040481567383e-01 -5.890104174613952637e-02 -1.369441896677017212e-01 5.287407636642456055e-01 2.753233909606933594e-01 -7.723033428192138672e-01 -2.672450989484786987e-02 -5.434258654713630676e-02
-9.614302963018417358e-02 4.394310414791107178e-01 -1.355226337909698486e-01 4.858444035053253174e-01 5.742871165275573730e-01 3.701293170452117920e-01 -2.715590596199035645e-01 -5.196252465248107910e-02
9.431855380535125732e-02 8.732803165912628174e-02 -3.310569524765014648e-01 -4.129142314195632935e-02 8.164250850677490234e-01 -2.033016085624694824e-01 -6.978780776262283325e-02 -3.992769718170166016e-01
-1.206880733370780945e-01 -1.038264706730842590e-01 6.567035913467407227e-01 2.270190864801406860e-01 5.451121330261230469e-01 2.761123180389404297e-01 -2.524411380290985107e-01 -2.339772284030914307e-01
1.343280673027038574e-01 -3.375896811485290527e-01 3.375351130962371826e-01 3.675050735473632812e-01 6.737962365150451660e-01 -1.705346554517745972e-01 -1.089151762425899506e-02 3.685067594051361084e-01
-1.104755178093910217e-01 3.468942046165466309e-01 2.715093456208705902e-02 4.073756337165832520e-01 6.692801117897033691e-01 1.919983029365539551e-01 -2.957961857318878174e-01 3.584312200546264648e-01
-6.376653313636779785e-01 -2.728235125541687012e-01 1.955596953630447388e-01 4.320922791957855225e-01 5.088672041893005371e-01 9.953017532825469971e-02 1.347146332263946533e-01 -8.368147909641265869e-02
2.422502189874649048e-01 3.683106005191802979e-01 -3.088084757328033447e-01 2.049665004014968872e-01 5.555321574211120605e-01 -6.903894990682601929e-02 1.403162032365798950e-01 -5.789795517921447754e-01
2.784900367259979248e-01 -4.058648832142353058e-03 1.853598952293395996e-01 5.248348116874694824e-01 1.188355237245559692e-01 -5.956851840019226074e-01 -4.855773150920867920e-01 -8.870651572942733765e-02
2.813090980052947998e-01 -2.805257439613342285e-01 4.936420619487762451e-01 1.606227755546569824e-01 6.437944173812866211e-01 -3.516983687877655029e-01 1.569886058568954468e-01 9.939759224653244019e-02
-2.492105960845947266e-02 -2.024903595447540283e-01 -1.150292977690696716e-01 2.783231735229492188e-01 3.256573677062988281e-01 -5.992137789726257324e-01 4.499021172523498535e-01 -4.473917782306671143e-01
4.102757275104522705e-01 -3.693601489067077637e-02 2.268535345792770386e-01 7.142193317413330078e-01 1.386734843254089355e-01 1.083533391356468201e-01 -3.672806620597839355e-01 -3.207365572452545166e-01
1.155978590250015259e-01 -3.530700206756591797e-01 5.002108961343765259e-02 3.839335143566131592e-01 5.606407523155212402e-01 -2.155818194150924683e-01 -1.906023025512695312e-01 5.612028837203979492e-01
-2.411746978759765625e-01 -4.245328009128570557e-01 5.809463262557983398e-01 2.270082980394363403e-01 5.678483247756958008e-01 -1.844693869352340698e-01 4.042985290288925171e-02 -1.202491670846939087e-01
-3.971231281757354736e-01 -2.307642251253128052e-01 1.829944252967834473e-01 -3.732718899846076965e-02 5.948058962821960449e-01 -5.332556962966918945e-01 -3.405925333499908447e-01 -1.350910752080380917e-03
-5.380725264549255371e-01 1.560327559709548950e-01 5.932472273707389832e-02 7.141936570405960083e-02 4.211685061454772949e-01 -4.886781871318817139e-01 1.549639552831649780e-01 -4.871433377265930176e-01
9.549350291490554810e-02 -1.602361910045146942e-02 4.765980541706085205e-01 2.868161201477050781e-01 6.071135401725769043e-01 -2.424535006284713745e-01 3.648920953273773193e-01 3.474164903163909912e-01
1.674896925687789917e-01 -3.725658953189849854e-01 5.501349642872810364e-02 -2.419129163026809692e-01 5.907478332519531250e-01 -6.458921730518341064e-02 -5.876221060752868652e-01 -2.704426348209381104e-01
3.584314882755279541e-01 -3.409093916416168213e-01 3.506532907485961914e-01 6.188640594482421875e-01 3.191013932228088379e-01 -2.376268953084945679e-01 -3.012813031673431396e-01 -1.716353558003902435e-02
-6.633580327033996582e-01 -1.389319896697998047e-01 -1.088069472461938858e-02 4.508588612079620361e-01 5.058986544609069824e-01 -2.139366865158081055e-01 -1.546299159526824951e-01 1.079310029745101929e-01
2.280960083007812500e-01 6.581372767686843872e-02 7.541459798812866211e-01 2.878749370574951172e-01 3.522864282131195068e-01 -3.960743248462677002e-01 -9.518813341856002808e-02 -4.462236911058425903e-02
-9.042572975158691406e-02 -4.463810026645660400e-01 -6.449993699789047241e-02 8.702336926944553852e-04 4.382593035697937012e-01 -2.568917572498321533e-01 -5.757458209991455078e-01 -4.459352791309356689e-01
3.647898137569427490e-01 -3.575919866561889648e-01 4.981795549392700195e-01 2.360105812549591064e-01 3.733655810356140137e-01 -3.945600688457489014e-01 -2.563092410564422607e-01 -2.727611362934112549e-01
3.032596111297607422e-01 4.264698922634124756e-02 4.175679013133049011e-02 4.904171526432037354e-01 2.855907082557678223e-01 -6.755609512329101562e-01 -2.977986931800842285e-01 1.932187229394912720e-01
2.462599575519561768e-01 -4.409285783767700195e-01 -1.787227839231491089e-01 2.219323366880416870e-01 5.150555372238159180e-01 -3.021323382854461670e-01 3.494719564914703369e-01 -4.301689565181732178e-01
-6.646009683609008789e-01 -9.761381149291992188e-02 -1.435391604900360107e-01 3.090619444847106934e-01 4.205559790134429932e-01 -4.762156605720520020e-01 -2.249762183055281639e-03 -1.702959835529327393e-01
4.738561809062957764e-02 -9.428422898054122925e-02 5.400699377059936523e-01 3.128470182418823242e-01 3.687585890293121338e-01 -6.422477364540100098e-01 -1.467461436986923218e-01 1.712216585874557495e-01
3.201670050621032715e-01 -6.628646701574325562e-02 4.336500167846679688e-01 2.363822460174560547e-01 7.596745491027832031e-01 -2.264460325241088867e-01 -1.161507591605186462e-01 8.541649580001831055e-02
1.815481483936309814e-01 -4.276639521121978760e-01 1.702598929405212402e-01 1.539030671119689941e-01 3.306198418140411377e-01 -1.636208146810531616e-01 -4.245297014713287354e-01 -6.443310379981994629e-01
-7.318171858787536621e-02 -3.117548227310180664e-01 -1.774606704711914062e-01 4.218672215938568115e-01 5.623678565025329590e-01 -1.227384340018033981e-02 -3.066845536231994629e-01 5.268068313598632812e-01
-2.486975491046905518e-01 4.553754329681396484e-01 -1.640902906656265259e-01 5.647431015968322754e-01 5.001828670501708984e-01 -2.352563142776489258e-01 1.412806510925292969e-01 2.437902688980102539e-01
2.360868304967880249e-01 -5.610626339912414551e-01 -1.774314343929290771e-01 5.280244946479797363e-01 2.915384173393249512e-01 -2.183335423469543457e-01 8.301379531621932983e-02 -4.238213002681732178e-01
-7.232896238565444946e-02 -2.694631516933441162e-01 3.543625771999359131e-01 1.773754805326461792e-01 5.154401659965515137e-01 7.867995649576187134e-02 -5.188872218132019043e-01 -4.732970595359802246e-01
-3.064271509647369385e-01 1.471968442201614380e-01 -2.831248641014099121e-01 -1.679831147193908691e-01 6.914275884628295898e-01 -1.893580257892608643e-01 -2.899695336818695068e-01 -4.219555854797363281e-01
-2.610243856906890869e-01 -4.038637280464172363e-01 1.950442492961883545e-01 2.367774695158004761e-01 3.158473670482635498e-01 -4.623433649539947510e-01 -5.815144777297973633e-01 -1.515729427337646484e-01
-1.761942058801651001e-01 -3.461616858839988708e-02 2.516827583312988281e-01 4.719132781028747559e-01 2.933474779129028320e-01 -7.242687940597534180e-01 -1.341317892074584961e-01 2.304377853870391846e-01
2.666726410388946533e-01 -1.166532374918460846e-02 6.010932847857475281e-02 6.497431397438049316e-01 1.081514656543731689e-01 -6.013143658638000488e-01 -3.363886475563049316e-01 -1.285973489284515381e-01
8.005363866686820984e-03 3.375522792339324951e-01 2.118263393640518188e-02 1.322919279336929321e-01 6.370605230331420898e-01 -5.496169328689575195e-01 -1.675839424133300781e-01 3.633665144443511963e-01
4.055514931678771973e-02 4.670541882514953613e-01 -2.739576101303100586e-01 2.355892956256866455e-01 7.403125762939453125e-01 1.254067271947860718e-01 8.841178566217422485e-02 -2.793816924095153809e-01
-1.722389087080955505e-02 3.311809599399566650e-01 -4.327410161495208740e-01 2.247514724731445312e-01 7.476425170898437500e-01 1.977837234735488892e-01 -4.680326953530311584e-02 -2.279610782861709595e-01
-2.049662545323371887e-02 -1.857268512248992920e-01 2.560665309429168701e-01 4.864747822284698486e-01 5.784636735916137695e-01 -5.089952945709228516e-01 1.368001401424407959e-01 2.246041744947433472e-01
-1.994949020445346832e-02 -3.802951276302337646e-01 2.488557249307632446e-01 6.816548705101013184e-01 3.543918430805206299e-01 -4.221375286579132080e-01 4.084340110421180725e-02 1.514370590448379517e-01
-4.190945029258728027e-01 -4.334166944026947021e-01 8.643605560064315796e-02 1.542789489030838013e-01 7.227835655212402344e-01 1.108676269650459290e-01 1.208938583731651306e-01 -2.364606708288192749e-01
-2.974123656749725342e-01 -3.588224351406097412e-01 3.511767983436584473e-01 1.032256036996841431e-01 8.038803339004516602e-01 -2.633894048631191254e-02 -3.499420732259750366e-02 2.587860636413097382e-02
3.084153532981872559e-01 1.339502260088920593e-02 -1.056100148707628250e-02 4.575600922107696533e-01 2.348641604185104370e-01 -7.284771800041198730e-01 -3.040389418601989746e-01 1.301841288805007935e-01
7.870612293481826782e-02 -2.660648524761199951e-01 -1.430857777595520020e-01 6.317150592803955078e-01 1.663000881671905518e-01 -6.691119074821472168e-01 -1.565316170454025269e-01 -6.007334217429161072e-02
1.051842495799064636e-01 -2.726699113845825195e-01 2.800513207912445068e-01 6.400961279869079590e-01 4.891409277915954590e-01 -4.062650799751281738e-01 7.252782583236694336e-02 1.298659294843673706e-01
-2.646887302398681641e-01 -2.857219874858856201e-01 -1.874818652868270874e-02 -2.439466565847396851e-01 6.740140318870544434e-01 -1.064242124557495117e-01 -2.459565252065658569e-01 -5.121772885322570801e-01
-6.489685773849487305e-01 2.091680839657783508e-02 -1.896360963582992554e-01 4.237952232360839844e-01 4.272971749305725098e-01 -3.181415200233459473e-01 -1.235511749982833862e-01 -2.525393366813659668e-01
-3.214060068130493164e-01 1.067884191870689392e-01 4.424096643924713135e-02 4.879464805126190186e-01 1.425342708826065063e-01 -6.579375267028808594e-01 -1.667044907808303833e-01 -4.052864015102386475e-01
1.743007898330688477e-01 -1.558092832565307617e-01 5.117660164833068848e-01 4.314066469669342041e-01 4.522011280059814453e-01 -4.597129225730895996e-01 6.773906201124191284e-02 2.773374319076538086e-01
-8.538278192281723022e-02 -1.306458413600921631e-01 -1.048659682273864746e-01 6.779982447624206543e-01 3.349005579948425293e-01 -5.270869731903076172e-01 1.581206172704696655e-02 3.387238383293151855e-01
-4.755724370479583740e-01 -1.198964193463325500e-01 4.957251548767089844e-01 -2.448188839480280876e-03 5.392990112304687500e-01 8.127972483634948730e-02 -2.533571720123291016e-01 -3.899572491645812988e-01
2.988140285015106201e-01 1.224960573017597198e-02 7.023006081581115723e-01 1.044415161013603210e-01 4.807929694652557373e-01 -4.061595797538757324e-01 -8.096317946910858154e-02 6.118303164839744568e-02
-2.568464539945125580e-02 6.203231215476989746e-01 1.246009618043899536e-01 4.961879551410675049e-01 5.175164341926574707e-01 1.666399389505386353e-01 -3.279689699411392212e-02 -2.369469106197357178e-01
-6.733716726303100586e-01 1.077722385525703430e-01 1.359577775001525879e-01 -1.347974035888910294e-02 5.474289655685424805e-01 -2.887022495269775391e-01 7.873397320508956909e-02 -3.564589321613311768e-01
9.803640097379684448e-02 3.829250112175941467e-02 1.867083609104156494e-01 7.850084304809570312e-01 2.757366895675659180e-01 -3.577938973903656006e-01 -1.422873139381408691e-01 3.369441926479339600e-01
-1.394094824790954590e-01 -3.701685667037963867e-01 1.209840327501296997e-01 2.937281429767608643e-01 8.082048892974853516e-01 2.322100549936294556e-01 7.526522874832153320e-02 1.727574169635772705e-01
-2.067545056343078613e-01 3.582115173339843750e-01 -1.399967819452285767e-01 1.620042920112609863e-01 5.163786411285400391e-01 -2.819188833236694336e-01 5.627630650997161865e-02 -6.586353182792663574e-01
-1.291493028402328491e-01 -8.365821093320846558e-02 -1.055127084255218506e-01 4.447031319141387939e-01 1.929931342601776123e-01 -7.825570106506347656e-01 -1.446226984262466431e-01 -3.112399578094482422e-01
3.131902217864990234e-01 -3.737074434757232666e-01 5.774447917938232422e-01 2.422650903463363647e-01 5.556874871253967285e-01 -7.157692313194274902e-02 -3.543796949088573456e-03 -2.370556294918060303e-01
1.007005944848060608e-01 4.701709449291229248e-01 5.208665505051612854e-02 4.406541883945465088e-01 6.410073041915893555e-01 3.563583791255950928e-01 -1.258110553026199341e-01 1.349053084850311279e-01
-5.434323549270629883e-01 -3.851150870323181152e-01 8.119955658912658691e-02 2.077294141054153442e-01 4.768957197666168213e-01 -1.908962577581405640e-01 -4.888501763343811035e-01 -6.146091595292091370e-02
2.181904613971710205e-01 -8.361487835645675659e-02 3.632930219173431396e-01 7.664377093315124512e-01 1.042818799614906311e-01 -2.670413553714752197e-01 -3.402715921401977539e-01 -1.673985421657562256e-01
2.909039556980133057e-01 -4.499112814664840698e-02 9.556243568658828735e-02 1.395807117223739624e-01 6.672728061676025391e-01 5.343177914619445801e-01 -2.015434801578521729e-01 -3.367010951042175293e-01
-8.611547760665416718e-03 1.118525713682174683e-01 -3.988375067710876465e-01 6.790118664503097534e-02 7.359455227851867676e-01 3.861529752612113953e-02 3.206261098384857178e-01 -4.216928184032440186e-01
-4.027164578437805176e-01 -2.868176698684692383e-01 2.594517767429351807e-01 5.625476837158203125e-01 3.385485410690307617e-01 1.113587021827697754e-01 -4.485752880573272705e-01 2.086729407310485840e-01
-3.120181858539581299e-01 -5.055483579635620117e-01 1.195011883974075317e-01 3.374641537666320801e-01 5.639921426773071289e-01 -7.221772521734237671e-02 2.583145201206207275e-01 -3.589903414249420166e-01
-1.096476241946220398e-01 -2.275305092334747314e-01 7.276714444160461426e-01 1.927343159914016724e-01 5.211349129676818848e-01 -1.296468675136566162e-01 -5.234701186418533325e-02 -2.800446450710296631e-01
4.266692698001861572e-02 -1.446431875228881836e-01 2.085437625646591187e-01 4.328280985355377197e-01 4.541250467300415039e-01 -5.701246857643127441e-01 -3.512090444564819336e-01 3.029980659484863281e-01
-1.873013228178024292e-01 -2.614771574735641479e-02 -1.767993867397308350e-01 3.867766559123992920e-01 5.339248180389404297e-01 -3.163131773471832275e-01 -4.384694397449493408e-01 4.538669288158416748e-01
-6.227214336395263672e-01 3.795934468507766724e-02 4.915253221988677979e-01 2.257871776819229126e-01 5.174612998962402344e-01 1.075951978564262390e-01 -2.347187139093875885e-02 -1.957201957702636719e-01
4.318589866161346436e-01 -3.910742700099945068e-01 -1.021590158343315125e-01 3.037578463554382324e-01 2.484738230705261230e-01 -3.851456940174102783e-01 -5.685917139053344727e-01 -1.564620435237884521e-01
1.861169487237930298e-01 5.405716896057128906e-01 -3.312823548913002014e-02 1.414254605770111084e-01 5.985956192016601562e-01 -5.292647480964660645e-01 -1.113640591502189636e-01 3.470542654395103455e-02
2.428923994302749634e-01 -5.263781547546386719e-02 4.746060073375701904e-01 3.878709077835083008e-01 3.368042409420013428e-01 -6.498004794120788574e-01 -8.900043368339538574e-02 1.376187205314636230e-01
1.154410243034362793e-01 -2.978658378124237061e-01 4.591028392314910889e-02 4.706075787544250488e-01 3.981327116489410400e-01 -5.922940969467163086e-01 -1.772214472293853760e-01 3.655690252780914307e-01
1.366383731365203857e-01 -1.159805059432983398e-01 6.091104745864868164e-01 3.931176662445068359e-02 5.954065918922424316e-01 -4.648684561252593994e-01 -1.375729441642761230e-01 7.602342963218688965e-02
7.305286824703216553e-02 -2.372479997575283051e-02 -4.612075164914131165e-02 6.909371018409729004e-01 8.474104106426239014e-02 -4.967647492885589600e-01 -4.867040216922760010e-01 -1.540847122669219971e-01
9.016061574220657349e-02 3.341142460703849792e-02 -3.708444163203239441e-02 4.506751298904418945e-01 3.705019354820251465e-01 3.066378533840179443e-01 -5.622453093528747559e-01 -4.887260496616363525e-01
-5.515103340148925781e-01 -9.936764091253280640e-02 2.137115001678466797e-01 6.151925325393676758e-01 3.769974410533905029e-01 -2.521198093891143799e-01 -6.266470998525619507e-02 2.284945398569107056e-01
2.696451544761657715e-02 -5.372869372367858887e-01 3.092430531978607178e-01 -7.591859251260757446e-02 5.857546925544738770e-01 -8.572816848754882812e-02 -2.164321690797805786e-01 -4.603259265422821045e-01
1.431683152914047241e-01 2.714093029499053955e-01 -2.838506102561950684e-01 2.243709564208984375e-01 6.326104998588562012e-01 -4.453924298286437988e-02 2.769239246845245361e-01 -5.441137552261352539e-01
2.741115987300872803e-01 -5.442843586206436157e-02 6.875587701797485352e-01 2.351403683423995972e-01 4.978066384792327881e-01 -3.706925809383392334e-01 -1.567532541230320930e-03 9.298218041658401489e-02
1.810024380683898926e-01 -2.700225114822387695e-01 3.957223147153854370e-02 3.485039770603179932e-01 5.099438428878784180e-01 3.924453556537628174e-01 -5.975699424743652344e-01 -1.261516008526086807e-02
4.539706110954284668e-01 -4.527294263243675232e-02 1.382504999637603760e-01 4.651110470294952393e-01 6.448870301246643066e-01 2.818638384342193604e-01 2.329497635364532471e-01 8.262816816568374634e-02
1.116778701543807983e-01 -3.108101785182952881e-01 6.202194467186927795e-02 4.579742848873138428e-01 1.766543090343475342e-01 -5.037271976470947266e-01 -4.508582353591918945e-01 -4.348759353160858154e-01
-6.842175722122192383e-01 -1.304989308118820190e-02 -1.136285737156867981e-01 1.175414249300956726e-01 6.208570599555969238e-01 -2.654478251934051514e-01 -1.631719470024108887e-01 -1.496583074331283569e-01
-2.792524099349975586e-01 -4.013349115848541260e-01 1.544336527585983276e-01 2.263186179334297776e-04 5.659132003784179688e-01 -3.792391121387481689e-01 -5.203378796577453613e-01 4.761303216218948364e-02
-5.315196514129638672e-01 -2.074695527553558350e-01 -1.171693652868270874e-01 3.101493231952190399e-02 5.761865973472595215e-01 -1.880981624126434326e-01 -4.107569456100463867e-01 -3.516529500484466553e-01
-2.029115557670593262e-01 -7.061920315027236938e-02 4.527351260185241699e-01 5.313377380371093750e-01 2.903941869735717773e-01 -1.141894757747650146e-01 -5.721319317817687988e-01 2.045680880546569824e-01
1.773647069931030273e-01 -6.434583067893981934e-01 -1.531771123409271240e-01 4.178730547428131104e-01 4.554401338100433350e-01 -2.548001706600189209e-01 2.107255160808563232e-01 -1.991682201623916626e-01
-9.073939919471740723e-02 2.051119655370712280e-01 -5.742175504565238953e-02 8.311530947685241699e-02 6.807254552841186523e-01 -2.681235969066619873e-01 -5.245901942253112793e-01 3.591904044151306152e-01
-2.459638752043247223e-02 2.611371278762817383e-01 -1.268199235200881958e-01 4.565439224243164062e-01 5.965477824211120605e-01 2.665250599384307861e-01 -4.531194567680358887e-01 2.728823125362396240e-01
-3.830386698246002197e-02 2.917129099369049072e-01 -6.234617903828620911e-03 9.948804974555969238e-02 6.358373761177062988e-01 -5.484586358070373535e-01 -2.431297749280929565e-01 3.732177615165710449e-01
3.437639474868774414e-01 -4.058539569377899170e-01 4.489472210407257080e-01 4.089316129684448242e-01 5.055279135704040527e-01 -1.656803488731384277e-01 -1.673755347728729248e-01 1.931507289409637451e-01
8.686348050832748413e-02 -3.029922246932983398e-01 4.392028152942657471e-01 4.498095512390136719e-01 6.424435377120971680e-01 -7.630693167448043823e-02 1.554395109415054321e-01 2.504088878631591797e-01
3.678456321358680725e-02 -1.728008389472961426e-01 5.019273161888122559e-01 3.385137021541595459e-01 6.864995360374450684e-01 -7.331036031246185303e-02 3.160412013530731201e-01 1.603943705558776855e-01
4.814389944076538086e-01 1.066091209650039673e-01 5.475729107856750488e-01 3.323339223861694336e-01 5.314558148384094238e-01 -1.844826787710189819e-01 1.180604696273803711e-01 -1.270881593227386475e-01
-5.275422334671020508e-01 1.191886886954307556e-01 -2.333407104015350342e-01 2.105415798723697662e-02 6.951693296432495117e-01 -1.717205904424190521e-02 -2.518278360366821289e-01 -3.250069916248321533e-01
3.022152185440063477e-01 6.083917021751403809e-01 -6.154062226414680481e-02 2.964890003204345703e-01 5.603008270263671875e-01 -3.193903565406799316e-01 8.796224743127822876e-02 -1.521447747945785522e-01
-6.154329329729080200e-02 1.086738184094429016e-01 -1.004242002964019775e-01 1.426945328712463379e-01 5.665329098701477051e-01 -1.308237910270690918e-01 -7.809252142906188965e-01 7.769871503114700317e-02
-2.529948353767395020e-01 1.829648315906524658e-01 -1.200153455138206482e-01 6.548879742622375488e-01 1.729558408260345459e-01 -6.066181063652038574e-01 -3.429614752531051636e-02 -2.452753633260726929e-01
-5.374096799641847610e-03 -4.784659743309020996e-01 3.585105836391448975e-01 6.937467306852340698e-02 7.511475682258605957e-01 -1.900009363889694214e-01 1.751991361379623413e-01 8.173734694719314575e-02
-1.849105805158615112e-01 1.655770838260650635e-01 -1.706548929214477539e-01 1.270278990268707275e-01 6.707192659378051758e-01 -1.782274097204208374e-01 -5.608736872673034668e-01 3.113269805908203125e-01
-4.137141108512878418e-01 -4.099254608154296875e-01 2.590939104557037354e-01 3.322415649890899658e-01 4.369072318077087402e-01 1.549057215452194214e-01 -2.899744920432567596e-02 -5.172650218009948730e-01
1.454024761915206909e-01 4.969622790813446045e-01 2.490091323852539062e-01 4.317150160204619169e-04 7.026467323303222656e-01 -3.737283647060394287e-01 -1.903581321239471436e-01 -1.610563881695270538e-02
-6.249246597290039062e-01 2.202011793851852417e-01 -1.949245780706405640e-01 2.974505722522735596e-01 4.927825033664703369e-01 -3.912835121154785156e-01 -7.131289690732955933e-02 -1.829900145530700684e-01
2.362432032823562622e-01 -2.065937519073486328e-01 2.678776085376739502e-01 7.882283329963684082e-01 2.392571419477462769e-01 -2.462827563285827637e-01 -1.990277022123336792e-01 2.256872653961181641e-01
-9.084607660770416260e-02 1.117563769221305847e-01 6.640142798423767090e-01 -7.544869184494018555e-02 6.641883850097656250e-01 1.057205274701118469e-01 1.321050077676773071e-01 -2.507493495941162109e-01
-5.206398963928222656e-01 -3.012351393699645996e-01 1.669377088546752930e-01 3.873735964298248291e-01 5.883584022521972656e-01 -1.577475965023040771e-01 2.653648853302001953e-01 -1.371005624532699585e-01
5.645895600318908691e-01 1.746283769607543945e-01 1.920247822999954224e-01 3.315583765506744385e-01 1.310694515705108643e-01 -3.479441404342651367e-01 -4.884853959083557129e-01 -3.564783930778503418e-01
-3.694801032543182373e-01 -5.936871767044067383e-01 1.978661417961120605e-01 3.185956776142120361e-01 4.831145703792572021e-01 -1.450520940124988556e-02 -1.944919228553771973e-01 -3.145291507244110107e-01
-9.751711040735244751e-02 -1.129264943301677704e-02 5.906470417976379395e-01 4.309552013874053955e-01 3.516978919506072998e-01 -5.625668168067932129e-01 -3.101309947669506073e-02 1.210048496723175049e-01
-2.146240174770355225e-01 -2.283960431814193726e-01 5.631270408630371094e-01 4.279049634933471680e-01 4.837156236171722412e-01 -3.481517136096954346e-01 -1.577948033809661865e-01 1.465175300836563110e-01
-3.000504672527313232e-01 -2.255656123161315918e-01 -3.356467783451080322e-01 2.635589241981506348e-01 6.433749198913574219e-01 -4.749915003776550293e-01 -1.181848868727684021e-01 1.531393975019454956e-01
7.066570967435836792e-02 -4.617629051208496094e-01 -1.949973106384277344e-01 3.803628981113433838e-01 5.008465647697448730e-01 2.046395242214202881e-01 -4.807358086109161377e-01 -2.743171155452728271e-01
1.894524097442626953e-01 -1.511951386928558350e-01 -1.122391000390052795e-01 5.112380981445312500e-01 2.921200692653656006e-01 3.684969991445541382e-02 -2.706754803657531738e-01 -7.122700214385986328e-01
-1.028277128934860229e-01 -2.031026482582092285e-01 -2.687694728374481201e-01 4.969162344932556152e-01 5.657621026039123535e-01 -2.096007317304611206e-01 -4.543277919292449951e-01 2.420326918363571167e-01
-2.946225702762603760e-01 2.137620374560356140e-02 -3.860672116279602051e-01 6.141420602798461914e-01 4.460169076919555664e-01 -1.669191867113113403e-01 -2.269740253686904907e-01 3.289556205272674561e-01
5.300679802894592285e-02 7.797518279403448105e-03 1.438934057950973511e-01 7.027522921562194824e-01 3.163816034793853760e-01 -4.543203413486480713e-01 -2.562839388847351074e-01 3.322314321994781494e-01
-6.510969251394271851e-02 -2.647745907306671143e-01 1.790216565132141113e-01 5.344568490982055664e-01 4.832182526588439941e-01 -3.815863430500030518e-01 -3.263312578201293945e-01 3.498027622699737549e-01
-2.055088728666305542e-01 5.130735635757446289e-01 9.622973948717117310e-02 5.980145931243896484e-01 5.239061713218688965e-01 1.083894297480583191e-01 -1.677348911762237549e-01 1.152351126074790955e-01
-4.603167176246643066e-01 -5.588790774345397949e-02 3.046936988830566406e-01 2.705044448375701904e-01 5.972661972045898438e-01 2.730488479137420654e-01 1.931269019842147827e-01 -3.878060877323150635e-01
1.617490500211715698e-01 -1.014017686247825623e-01 1.910698711872100830e-01 8.185815811157226562e-01 2.511209845542907715e-01 -2.082634419202804565e-01 -3.874093592166900635e-01 2.121214382350444794e-02
6.056031584739685059e-02 1.054187193512916565e-01 3.573726415634155273e-01 3.560884296894073486e-01 5.481353402137756348e-01 -2.684163451194763184e-01 -5.922398567199707031e-01 -8.635663986206054688e-02
-5.395019054412841797e-01 3.004345595836639404e-01 -1.160171255469322205e-01 3.569808006286621094e-01 5.257939696311950684e-01 -3.855888247489929199e-01 1.536984294652938843e-01 -1.703531742095947266e-01
6.925802677869796753e-02 -1.441076993942260742e-01 3.731301724910736084e-01 1.764342784881591797e-01 6.407220363616943359e-01 -4.728040099143981934e-01 8.009572327136993408e-02 4.044719338417053223e-01
-6.895533949136734009e-02 8.426140993833541870e-02 -6.688629090785980225e-02 -2.873227596282958984e-01 8.439486622810363770e-01 -1.549922525882720947e-01 -4.048690795898437500e-01 -3.043174743652343750e-02
-3.377361893653869629e-01 6.466487050056457520e-02 -1.698465943336486816e-01 7.442147135734558105e-01 2.588959932327270508e-01 -4.722632169723510742e-01 9.480248391628265381e-02 -1.460039056837558746e-03
-4.938527345657348633e-01 -9.917198866605758667e-02 1.499689668416976929e-01 2.280829697847366333e-01 6.024734973907470703e-01 -2.468150109052658081e-01 -4.882576465606689453e-01 9.733604639768600464e-02
1.552621484734117985e-03 -9.857083857059478760e-02 -5.446414947509765625e-01 1.049995273351669312e-01 7.164512276649475098e-01 -1.017476543784141541e-01 2.112130075693130493e-01 -3.381662070751190186e-01
-1.802044212818145752e-01 -4.281969666481018066e-01 -3.726887330412864685e-02 5.077577233314514160e-01 4.928460717201232910e-01 -4.832040965557098389e-01 -1.786209940910339355e-01 -1.291423141956329346e-01
-3.397911041975021362e-02 -3.636487573385238647e-02 2.431817054748535156e-01 4.565442204475402832e-01 2.924865782260894775e-01 -7.269184589385986328e-01 -3.249514698982238770e-01 1.019846871495246887e-01
1.663765124976634979e-02 -1.077290326356887817e-01 3.158871829509735107e-01 5.928519964218139648e-01 4.696208238601684570e-01 -4.522157013416290283e-01 -2.457958906888961792e-01 2.267179340124130249e-01
-2.377115748822689056e-02 2.998358309268951416e-01 -4.554507508873939514e-02 2.400701195001602173e-01 7.096778750419616699e-01 -1.005596891045570374e-01 -3.847576975822448730e-01 4.336265623569488525e-01
-3.138619288802146912e-02 -2.376402169466018677e-02 -2.158174067735671997e-01 4.189481437206268311e-01 4.029991626739501953e-01 -3.906523585319519043e-01 -6.308526396751403809e-01 -2.517198324203491211e-01
-1.517910510301589966e-01 -5.674461275339126587e-02 3.946978151798248291e-01 3.963380455970764160e-01 5.860031247138977051e-01 -3.007987141609191895e-01 -2.039707601070404053e-01 4.305645227432250977e-01
-2.680591940879821777e-01 2.122225314378738403e-01 -2.066723704338073730e-01 2.917678952217102051e-01 6.131296157836914062e-01 -1.822321861982345581e-01 -4.661363363265991211e-01 3.589487373828887939e-01
-4.767371341586112976e-02 1.936451196670532227e-01 3.873584270477294922e-01 4.740384519100189209e-01 6.967750787734985352e-01 7.866768166422843933e-03 3.004244267940521240e-01 9.827277064323425293e-02
-4.377081245183944702e-02 5.082539319992065430e-01 -3.280476927757263184e-01 1.274539977312088013e-01 7.121279239654541016e-01 -7.154648005962371826e-02 -2.793676555156707764e-01 -1.600339710712432861e-01
-8.600751310586929321e-02 4.252453148365020752e-01 -1.788903772830963135e-01 3.386251628398895264e-01 6.488819122314453125e-01 3.440471589565277100e-01 1.997800916433334351e-01 -2.928688526153564453e-01
-6.299662590026855469e-01 1.074687764048576355e-01 2.960901856422424316e-01 3.179695010185241699e-01 6.168756484985351562e-01 1.001209542155265808e-01 -7.965188473463058472e-02 7.690651714801788330e-02
2.491277903318405151e-01 -2.365428805351257324e-01 -2.754805684089660645e-01 6.276017427444458008e-01 6.019848585128784180e-01 1.717344969511032104e-01 -2.882684953510761261e-02 1.396421641111373901e-01
3.504035770893096924e-01 -1.173388883471488953e-01 3.395797312259674072e-01 3.549412190914154053e-01 6.815550923347473145e-01 -2.030505985021591187e-01 -3.030354380607604980e-01 1.567607820034027100e-01
1.478067189455032349e-01 -8.260404318571090698e-02 -4.449892640113830566e-01 7.417662739753723145e-01 4.555578231811523438e-01 3.557923017069697380e-03 -1.739025698043406010e-03 1.246945634484291077e-01
-1.911378651857376099e-01 -5.348581075668334961e-01 1.768811196088790894e-01 2.885844707489013672e-01 6.773932576179504395e-01 5.797877907752990723e-02 5.034194141626358032e-02 -3.131575584411621094e-01
1.846742480993270874e-01 4.467376321554183960e-02 4.714832305908203125e-01 4.388206303119659424e-01 2.477137148380279541e-01 -5.016286969184875488e-01 -4.788641929626464844e-01 -8.206888288259506226e-02
