# Supplementary material for: Where is your field going? A machine learning approach to study the relative motion of the domains of physics
Source: PLoS One. 2020 Jun 18;15(6):e0233997. doi: 10.1371/journal.pone.0233997 (PMC7302634; doi:10.1371/journal.pone.0233997)
Supplement: S20 Data — (ZIP) [file pone.0233997.s020.zip › 19/Pacs4Run_19_VS_500_embeddings1989-1993ED8.txt]

-6.746662855148315430e-01 3.468702733516693115e-01 3.581885620951652527e-02 4.813693463802337646e-02 -4.421872794628143311e-01 -3.029163181781768799e-02 -4.580775201320648193e-01 1.209299564361572266e-01
-6.467112898826599121e-01 -3.790653049945831299e-01 -3.132098913192749023e-02 2.434509843587875366e-01 8.809652179479598999e-03 4.307891726493835449e-01 2.087990492582321167e-01 3.854487538337707520e-01
-7.248426675796508789e-01 4.912125468254089355e-01 -4.748931899666786194e-02 -1.804531067609786987e-01 3.402175307273864746e-01 1.659006923437118530e-01 -2.311441898345947266e-01 4.238237068057060242e-02
-5.118479132652282715e-01 -3.787944465875625610e-02 -4.966604411602020264e-01 4.154652059078216553e-01 1.390228718519210815e-01 5.420412421226501465e-01 6.356227397918701172e-02 1.084452681243419647e-02
-7.986652851104736328e-01 1.521392017602920532e-01 -2.054129540920257568e-01 1.506080180406570435e-01 2.442518621683120728e-01 -4.195357114076614380e-02 -2.140817232429981232e-02 -4.606873095035552979e-01
-5.298430919647216797e-01 3.632796406745910645e-01 -1.202626153826713562e-01 1.260754019021987915e-01 4.983145743608474731e-02 1.006062626838684082e-01 -7.465174049139022827e-02 7.340017557144165039e-01
-7.086072564125061035e-01 -2.499262541532516479e-01 2.728616595268249512e-01 1.011046171188354492e-01 -3.524881303310394287e-01 -3.993554115295410156e-01 -2.553964257240295410e-01 -4.215278476476669312e-02
-5.765924453735351562e-01 1.134175509214401245e-01 -5.122467279434204102e-01 -5.142366513609886169e-02 4.123802483081817627e-01 3.643927350640296936e-02 -4.394973218441009521e-01 1.584088951349258423e-01
-6.709352135658264160e-01 -1.926753483712673187e-02 2.057725191116333008e-01 -2.665652930736541748e-01 2.865360677242279053e-01 3.369961977005004883e-01 -4.898815453052520752e-01 2.054106816649436951e-02
-7.582473754882812500e-01 -9.698942303657531738e-02 2.932811081409454346e-01 2.021139264106750488e-01 6.198232620954513550e-02 4.163464009761810303e-01 6.702286005020141602e-02 3.272796869277954102e-01
-7.116494178771972656e-01 -2.285853326320648193e-01 2.655719816684722900e-01 -3.641702234745025635e-01 -2.335753291845321655e-01 2.896368205547332764e-01 1.094966307282447815e-01 -2.961736321449279785e-01
-6.451636552810668945e-01 4.341146945953369141e-01 -9.263321012258529663e-02 -2.797195315361022949e-01 3.375419080257415771e-01 2.730070352554321289e-01 -3.438991606235504150e-01 4.183491691946983337e-02
-7.560080885887145996e-01 3.077917993068695068e-01 -3.150638639926910400e-01 3.038561642169952393e-01 1.936152577400207520e-01 2.570929825305938721e-01 1.942684799432754517e-01 2.825642563402652740e-02
-6.803438663482666016e-01 3.603340089321136475e-01 -4.524794220924377441e-01 3.244839608669281006e-01 1.439475566148757935e-01 1.955286860466003418e-01 1.914207339286804199e-01 4.086311161518096924e-02
-8.735012412071228027e-01 -8.743730932474136353e-02 -1.389198452234268188e-01 2.132540196180343628e-01 1.228684559464454651e-01 1.277129910886287689e-02 3.055712580680847168e-01 2.365178018808364868e-01
-6.257238388061523438e-01 -4.654071033000946045e-01 1.376097202301025391e-01 -3.095752894878387451e-01 -4.444481134414672852e-01 5.902748182415962219e-02 1.905994713306427002e-01 1.993642300367355347e-01
-6.630333662033081055e-01 -4.305894970893859863e-01 -2.980309128761291504e-01 2.242885977029800415e-01 3.453020453453063965e-01 1.013069376349449158e-01 -2.722129225730895996e-01 1.795973330736160278e-01
-7.745224237442016602e-01 -1.983681470155715942e-01 -1.063634231686592102e-01 5.431630015373229980e-01 -6.590216886252164841e-03 1.123926788568496704e-01 1.292923390865325928e-01 1.582199484109878540e-01
-8.668256998062133789e-01 -8.939315378665924072e-02 5.656168982386589050e-02 2.637741565704345703e-01 2.722265720367431641e-01 2.945671975612640381e-01 1.906800642609596252e-02 -8.127385377883911133e-02
-7.000639438629150391e-01 -3.500548424199223518e-03 2.297028899192810059e-01 5.320245623588562012e-01 -1.119400784373283386e-01 3.798119723796844482e-01 -1.831831410527229309e-03 1.315054893493652344e-01
-6.030883789062500000e-01 -6.049044728279113770e-01 1.915841251611709595e-01 8.405225723981857300e-02 -1.182902753353118896e-01 1.181985717266798019e-02 -3.333612680435180664e-01 3.183451890945434570e-01
-9.099659323692321777e-01 -7.985670864582061768e-02 -2.478004992008209229e-02 1.362968683242797852e-01 2.033528089523315430e-01 8.497777581214904785e-02 2.573927938938140869e-01 1.776774972677230835e-01
-6.713085174560546875e-01 3.840419277548789978e-02 3.698420822620391846e-01 -2.175163477659225464e-01 -3.336185961961746216e-02 2.812849283218383789e-01 -4.846151173114776611e-01 -2.206524312496185303e-01
-8.406665325164794922e-01 -3.233158588409423828e-01 -4.893384873867034912e-02 3.334232866764068604e-01 2.074812799692153931e-01 -5.462539196014404297e-02 -7.007671147584915161e-02 1.556851714849472046e-01
-6.271302700042724609e-01 -2.694677114486694336e-01 -2.503573894500732422e-01 -2.336648479104042053e-02 3.489448428153991699e-01 5.204759836196899414e-01 -2.265676707029342651e-01 -1.639493256807327271e-01
-8.072412610054016113e-01 -1.947643049061298370e-02 -2.713529765605926514e-02 -5.122258886694908142e-02 1.632924228906631470e-01 1.876766532659530640e-01 3.337688446044921875e-01 4.139248728752136230e-01
-7.193834781646728516e-01 -4.218462109565734863e-01 -1.230692565441131592e-01 2.370796650648117065e-01 3.426342904567718506e-01 -5.743577703833580017e-02 -2.999590933322906494e-01 1.500267535448074341e-01
-8.504005670547485352e-01 2.809994108974933624e-02 -1.556036323308944702e-01 -1.175141632556915283e-01 1.278018802404403687e-01 2.062813937664031982e-02 4.701583385467529297e-01 1.412860304117202759e-02
-4.947130382061004639e-01 1.775045841932296753e-01 -1.906285285949707031e-01 1.360740065574645996e-01 1.444449275732040405e-01 3.505741357803344727e-01 -1.690568029880523682e-01 7.046622633934020996e-01
-6.967576146125793457e-01 1.102304235100746155e-01 -2.925840616226196289e-01 -4.465266317129135132e-02 3.988128602504730225e-01 3.916774317622184753e-02 -2.569364905357360840e-01 4.337933361530303955e-01
-7.184023261070251465e-01 -2.284212559461593628e-01 1.217730641365051270e-01 4.166538417339324951e-01 -1.238029822707176208e-02 -4.719411022961139679e-03 -1.686468571424484253e-01 4.633306860923767090e-01
-7.086665630340576172e-01 -2.637659758329391479e-02 -2.450544983148574829e-01 -7.563649863004684448e-02 2.581866681575775146e-01 5.229233503341674805e-01 1.679720431566238403e-01 -2.509973943233489990e-01
-7.739533185958862305e-01 -2.992346286773681641e-01 -2.049129307270050049e-01 -2.815559804439544678e-01 -1.107348799705505371e-01 -2.529163658618927002e-01 3.374443352222442627e-01 9.705153293907642365e-03
-5.435153841972351074e-01 1.990283727645874023e-01 -1.154775545001029968e-01 -1.918805241584777832e-01 -5.457301139831542969e-01 4.326355457305908203e-01 2.747289836406707764e-01 -2.331403344869613647e-01
-7.643226385116577148e-01 -1.414513289928436279e-01 2.122935801744461060e-01 3.156542479991912842e-01 3.084740228950977325e-02 4.894574880599975586e-01 1.028153598308563232e-01 2.214309293776750565e-03
-3.835278153419494629e-01 -5.153200626373291016e-01 -4.615710675716400146e-01 -4.446343332529067993e-02 -4.709856212139129639e-01 3.087393343448638916e-01 -9.475837647914886475e-02 -2.149421870708465576e-01
-8.321382999420166016e-01 1.826340146362781525e-02 1.916148066520690918e-01 -1.698106229305267334e-01 1.341566443443298340e-01 2.405747473239898682e-01 1.775290817022323608e-01 -3.664283454418182373e-01
-4.672950804233551025e-01 -2.491569817066192627e-01 -4.583400487899780273e-01 -5.498652905225753784e-02 -5.306772589683532715e-01 1.845865510404109955e-02 -3.158854246139526367e-01 -3.531493544578552246e-01
-6.224948167800903320e-01 3.163649141788482666e-01 1.244860813021659851e-01 -3.596024215221405029e-01 -3.263403177261352539e-01 3.507163524627685547e-01 1.751496493816375732e-01 -3.277583122253417969e-01
-4.201687872409820557e-01 2.174592316150665283e-01 -1.424642652273178101e-01 1.938122138381004333e-02 -5.265578031539916992e-01 6.222383975982666016e-01 -5.346408858895301819e-02 -2.969775497913360596e-01
-8.354971408843994141e-01 -8.150129020214080811e-02 -2.525060772895812988e-01 1.601651757955551147e-01 1.526967138051986694e-01 4.061143100261688232e-02 3.798685371875762939e-01 1.913740485906600952e-01
-5.716594457626342773e-01 -2.416821941733360291e-02 -8.949743956327438354e-02 -4.363330453634262085e-02 2.385620176792144775e-01 4.637559354305267334e-01 -8.390028029680252075e-02 6.194248199462890625e-01
-7.401260137557983398e-01 4.544278681278228760e-01 -3.168339729309082031e-01 2.944925241172313690e-02 2.458461672067642212e-01 2.604987323284149170e-01 9.632910043001174927e-02 -8.293721079826354980e-02
-6.248424053192138672e-01 -1.451094001531600952e-01 -4.604212641716003418e-01 4.740618169307708740e-01 1.225162371993064880e-01 7.685493677854537964e-02 -4.472423344850540161e-02 3.589929938316345215e-01
-7.735950350761413574e-01 4.050111770629882812e-02 -1.475166827440261841e-01 -3.379431366920471191e-02 2.045370191335678101e-01 4.686075150966644287e-01 2.670627534389495850e-01 -2.103723585605621338e-01
-7.283763289451599121e-01 -1.955962553620338440e-02 2.557533085346221924e-01 3.581204116344451904e-01 -2.026535384356975555e-02 4.956334531307220459e-01 3.130049630999565125e-02 1.684701591730117798e-01
-4.923947155475616455e-01 9.670780599117279053e-02 -1.860269606113433838e-01 2.641202211380004883e-01 -7.020938992500305176e-01 2.527365386486053467e-01 1.606895774602890015e-01 -2.473797202110290527e-01
-6.087155342102050781e-01 4.281107485294342041e-01 2.357054688036441803e-02 -4.628543257713317871e-01 -2.521356642246246338e-01 2.868246734142303467e-01 1.532086282968521118e-01 -2.491650432348251343e-01
-5.424649715423583984e-01 -7.513849437236785889e-02 -4.699052870273590088e-01 1.380163431167602539e-01 2.541970312595367432e-01 6.243766546249389648e-01 -2.629417739808559418e-02 7.122386246919631958e-02
-6.975057125091552734e-01 -3.118021786212921143e-01 3.039158694446086884e-02 5.148002505302429199e-01 -1.214265376329421997e-01 1.188219897449016571e-02 -5.408086255192756653e-02 3.640223443508148193e-01
-6.974491477012634277e-01 -1.772645860910415649e-01 -4.414243996143341064e-01 3.062151744961738586e-02 1.701092422008514404e-01 6.011385098099708557e-02 3.244121670722961426e-01 3.854281306266784668e-01
-6.166390776634216309e-01 4.896017014980316162e-01 -9.526424854993820190e-02 -2.814964652061462402e-01 2.755862772464752197e-01 3.873240053653717041e-01 -1.974426060914993286e-01 -1.636451482772827148e-01
-7.401124238967895508e-01 -4.909664392471313477e-01 8.590326458215713501e-02 3.040065765380859375e-01 -4.814727604389190674e-02 2.654313296079635620e-02 -3.432964161038398743e-02 3.273911476135253906e-01
-4.578017592430114746e-01 -4.291037917137145996e-01 -3.282143473625183105e-01 -4.830009937286376953e-01 -2.557650208473205566e-01 2.368848957121372223e-02 2.233018632978200912e-03 4.464203715324401855e-01
-6.053237915039062500e-01 4.515774548053741455e-01 -2.643795609474182129e-01 -1.371817737817764282e-01 -3.548477292060852051e-01 -1.805988997220993042e-01 -1.528947353363037109e-01 -3.987928032875061035e-01
-4.687265455722808838e-01 3.777049183845520020e-01 -1.546820253133773804e-01 9.518910944461822510e-02 -7.453787922859191895e-01 1.994775831699371338e-01 3.289332240819931030e-02 -9.046667814254760742e-02
-6.317400932312011719e-01 -1.192163601517677307e-01 -7.506443560123443604e-02 -1.561270952224731445e-01 -4.516475275158882141e-02 1.119676157832145691e-01 2.921481430530548096e-01 6.758360862731933594e-01
-8.610579371452331543e-01 -3.324304521083831787e-02 -1.064633056521415710e-01 2.509840428829193115e-01 1.411528289318084717e-01 2.945356369018554688e-01 2.751936018466949463e-01 -2.720034867525100708e-02
-2.947156727313995361e-01 -5.368309468030929565e-02 -3.466647863388061523e-01 -2.104612253606319427e-02 -5.803506970405578613e-01 1.841112077236175537e-01 -6.182692646980285645e-01 -1.915220916271209717e-01
-6.214783787727355957e-01 1.609425246715545654e-01 -1.545161940157413483e-02 -2.913436889648437500e-01 1.318182945251464844e-01 1.607685685157775879e-01 7.186573930084705353e-04 6.778783202171325684e-01
-2.450919002294540405e-01 -6.922890245914459229e-02 -3.982045352458953857e-01 -8.447745442390441895e-02 -7.242652177810668945e-01 2.553249001502990723e-01 -4.230346679687500000e-01 2.692162804305553436e-02
-5.987492203712463379e-01 -1.189387738704681396e-01 5.685489624738693237e-02 -1.677166223526000977e-01 2.491312026977539062e-01 7.232255339622497559e-01 -9.942965209484100342e-02 -3.136534988880157471e-02
-6.970274448394775391e-01 3.075248897075653076e-01 3.921315968036651611e-01 -2.128974348306655884e-01 6.152268499135971069e-02 2.778276801109313965e-01 -3.730540275573730469e-01 -1.860199868679046631e-02
-6.043140888214111328e-01 8.864011615514755249e-03 -4.377509355545043945e-01 4.595413431525230408e-02 3.051578104496002197e-01 7.376407831907272339e-02 -1.495477855205535889e-01 5.657395720481872559e-01
-7.268980145454406738e-01 -1.707724928855895996e-01 4.113918915390968323e-02 5.185139179229736328e-01 8.794113993644714355e-02 3.682422339916229248e-01 -3.411375731229782104e-02 1.655511111021041870e-01
-3.814397156238555908e-01 4.379505664110183716e-02 -1.693956851959228516e-01 -2.516933083534240723e-01 -6.410791873931884766e-01 5.756416320800781250e-01 -4.718370735645294189e-02 -1.263704448938369751e-01
-5.040088891983032227e-01 3.433794975280761719e-01 -2.718420922756195068e-01 -2.754286229610443115e-01 1.868306249380111694e-01 1.236283704638481140e-01 -2.936225831508636475e-01 5.847242474555969238e-01
-6.224761009216308594e-01 1.809346675872802734e-01 2.545887529850006104e-01 -4.316166043281555176e-01 -3.419759869575500488e-01 -1.263447254896163940e-01 -2.957533486187458038e-02 4.414664208889007568e-01
-4.726162552833557129e-01 -3.017745912075042725e-01 -6.294947266578674316e-01 2.057978361845016479e-01 1.020677387714385986e-01 4.538676738739013672e-01 1.747383773326873779e-01 -1.593292923644185066e-03
-7.355952858924865723e-01 8.692258968949317932e-03 -3.475547730922698975e-01 1.313372999429702759e-01 4.140670597553253174e-02 2.449062317609786987e-01 5.075663328170776367e-01 3.825131058692932129e-02
-8.008409142494201660e-01 -1.354429274797439575e-01 -2.157080173492431641e-01 4.589113593101501465e-01 3.266817331314086914e-02 7.748474925756454468e-02 2.646695971488952637e-01 7.783679664134979248e-02
-7.646674513816833496e-01 4.790756851434707642e-02 -4.215943515300750732e-01 3.224567472934722900e-01 1.408918350934982300e-01 1.527011543512344360e-01 2.888990044593811035e-01 -6.809975206851959229e-02
-2.869966328144073486e-01 3.568642586469650269e-02 -1.270647533237934113e-02 -3.961304724216461182e-01 1.094960421323776245e-02 4.557277262210845947e-01 -6.809476017951965332e-01 2.962793707847595215e-01
-7.082443833351135254e-01 2.689704895019531250e-01 9.953220933675765991e-02 -4.106817543506622314e-01 2.241401523351669312e-01 1.312903016805648804e-01 -4.195983707904815674e-01 -6.276858597993850708e-02
-5.240428447723388672e-01 3.872545957565307617e-01 -1.420213580131530762e-01 -3.707043826580047607e-01 2.013527899980545044e-01 1.626955270767211914e-01 -3.908776342868804932e-01 4.449977278709411621e-01
-4.701198935508728027e-01 4.201038479804992676e-01 -1.282268911600112915e-01 2.519427239894866943e-01 -1.126042380928993225e-02 -3.265585899353027344e-01 -4.484536647796630859e-01 4.633625447750091553e-01
-4.076494872570037842e-01 2.391971200704574585e-01 1.856845617294311523e-01 6.287318468093872070e-02 -5.060783028602600098e-01 -1.488668024539947510e-01 -4.722302854061126709e-01 4.867204129695892334e-01
-2.071859091520309448e-01 -1.907989531755447388e-01 -5.714921355247497559e-01 -3.122215867042541504e-01 -2.846518158912658691e-01 4.974763989448547363e-01 -3.971255123615264893e-01 -1.018140166997909546e-01
-6.632838249206542969e-01 1.705455631017684937e-01 -2.157029360532760620e-01 4.212768971920013428e-01 1.476799100637435913e-01 1.895712465047836304e-01 -3.665059804916381836e-01 3.389595448970794678e-01
-6.395808458328247070e-01 3.650513589382171631e-01 -3.428651690483093262e-01 -1.789992898702621460e-01 1.702256351709365845e-01 -3.791228830814361572e-01 -2.566466927528381348e-01 2.636247873306274414e-01
-3.419975340366363525e-01 4.054023325443267822e-01 -5.617685317993164062e-01 -7.094596326351165771e-02 -3.907732963562011719e-01 4.763983488082885742e-01 -3.279141336679458618e-02 -1.316629201173782349e-01
-7.803748846054077148e-01 -9.493073076009750366e-02 -1.969174742698669434e-01 -2.805489301681518555e-01 1.913585960865020752e-01 -2.983153462409973145e-01 1.890906244516372681e-01 3.211750090122222900e-01
-6.371671557426452637e-01 -4.444414675235748291e-01 -1.224438920617103577e-01 5.576665401458740234e-01 -1.014302819967269897e-01 2.638241648674011230e-02 -7.786106318235397339e-02 2.312117666006088257e-01
-6.382285356521606445e-01 -3.582536578178405762e-01 4.593599960207939148e-02 -2.409523427486419678e-01 -5.297387242317199707e-01 -2.888455688953399658e-01 3.963906690478324890e-02 1.962765753269195557e-01
-5.575741529464721680e-01 -2.655538618564605713e-01 -2.156951874494552612e-01 -4.158822894096374512e-01 -4.550816416740417480e-01 -2.488596290349960327e-01 5.428416281938552856e-02 3.565565347671508789e-01
-7.178199887275695801e-01 -5.280176401138305664e-01 1.513675898313522339e-01 2.839403450489044189e-01 1.122467499226331711e-02 1.371187120676040649e-01 -1.663231104612350464e-01 2.362343221902847290e-01
-4.643862545490264893e-01 -4.338020682334899902e-01 -3.793045282363891602e-01 8.587332814931869507e-02 -4.977287650108337402e-01 1.057340353727340698e-01 -2.888543307781219482e-01 -3.202571868896484375e-01
-6.002007722854614258e-01 4.644452333450317383e-01 -2.069816291332244873e-01 4.867068529129028320e-01 8.561321347951889038e-02 2.950780987739562988e-01 -1.044728909619152546e-03 2.234342694282531738e-01
-7.466847300529479980e-01 2.529146373271942139e-01 3.372022807598114014e-01 -1.849530339241027832e-01 1.271221637725830078e-01 2.710545957088470459e-01 -3.683640062808990479e-01 -7.252773642539978027e-02
-7.388759851455688477e-01 -2.912988141179084778e-02 -4.493235349655151367e-01 2.640777826309204102e-01 3.865579068660736084e-01 7.310864329338073730e-02 -1.367402225732803345e-01 -9.008460491895675659e-02
-4.572913944721221924e-01 -3.220496177673339844e-01 -5.634015202522277832e-01 3.114285469055175781e-01 -2.254535630345344543e-02 2.077254205942153931e-01 -7.014140952378511429e-03 4.785941541194915771e-01
-4.717120230197906494e-01 3.097677826881408691e-01 -4.273967444896697998e-02 -2.308297902345657349e-01 -6.428617835044860840e-01 4.183941185474395752e-01 1.511715948581695557e-01 1.234692633152008057e-01
-5.735458135604858398e-01 1.000167056918144226e-01 -3.373511135578155518e-01 3.430600464344024658e-01 3.191091418266296387e-01 1.866322308778762817e-01 -5.139056444168090820e-01 1.696601510047912598e-01
-8.395081758499145508e-01 -3.853682875633239746e-01 1.727957627736032009e-03 2.765495181083679199e-01 2.452353090047836304e-01 8.792921155691146851e-02 -4.808548837900161743e-02 7.108498830348253250e-03
-5.071383714675903320e-01 -8.997127413749694824e-02 2.013203054666519165e-01 -1.996098645031452179e-02 -2.825227193534374237e-02 3.204013705253601074e-01 -7.600615024566650391e-01 1.124222725629806519e-01
-7.063949704170227051e-01 3.105046451091766357e-01 1.468168050050735474e-01 -2.904487848281860352e-01 1.732151210308074951e-01 1.272597908973693848e-01 -3.355161249637603760e-01 3.740427196025848389e-01
-5.322723388671875000e-01 4.569365382194519043e-01 -1.525816172361373901e-01 7.437432557344436646e-02 9.312467277050018311e-02 -1.514743268489837646e-01 -5.679520368576049805e-01 3.534067273139953613e-01
-5.736079216003417969e-01 -4.124662280082702637e-01 3.727287054061889648e-01 -3.295411914587020874e-02 -4.207950830459594727e-01 1.072381585836410522e-01 -2.567917108535766602e-01 3.260710537433624268e-01
-5.852241516113281250e-01 -1.135205924510955811e-01 -1.466436088085174561e-01 -5.469417572021484375e-02 2.970763146877288818e-01 7.001317143440246582e-01 -1.569617539644241333e-01 -1.305916756391525269e-01
-5.887831449508666992e-01 2.532644867897033691e-01 1.099952980875968933e-01 2.712549269199371338e-01 -4.504300057888031006e-01 -4.154311493039131165e-02 -3.093918263912200928e-01 -4.507514834403991699e-01
-5.818914175033569336e-01 -3.854461386799812317e-02 -1.515895724296569824e-01 -2.470034360885620117e-01 1.921417117118835449e-01 3.106503486633300781e-01 3.971716389060020447e-02 6.640233397483825684e-01
-6.139234304428100586e-01 -2.247217148542404175e-01 -6.155948340892791748e-02 -1.873200982809066772e-01 -5.987106561660766602e-01 -3.570118248462677002e-01 8.292264491319656372e-02 2.023165076971054077e-01
-6.523223519325256348e-01 2.293631136417388916e-01 -3.608996868133544922e-01 5.263299867510795593e-02 3.986345827579498291e-01 8.835581690073013306e-02 -3.742798566818237305e-01 2.864393889904022217e-01
-6.045875549316406250e-01 3.823842108249664307e-01 -1.722563356161117554e-01 -1.201707720756530762e-01 -4.685315787792205811e-01 -2.730611860752105713e-01 -1.889150440692901611e-01 -3.381859958171844482e-01
-7.261891365051269531e-01 -1.804445683956146240e-01 -3.911321163177490234e-01 2.299274951219558716e-01 3.393763303756713867e-01 -2.036070674657821655e-01 -1.924294829368591309e-01 2.014374285936355591e-01
-6.296964287757873535e-01 4.561326205730438232e-01 2.853700518608093262e-01 9.270559251308441162e-02 -4.892569184303283691e-01 1.697000674903392792e-02 -1.649538129568099976e-01 -1.962775141000747681e-01
-6.747714877128601074e-01 1.712841913104057312e-03 -3.048103153705596924e-01 6.522012352943420410e-01 -5.092532187700271606e-02 -8.417072705924510956e-03 1.300470381975173950e-01 8.263298124074935913e-02
-3.713369369506835938e-01 -5.873524025082588196e-02 -4.403438866138458252e-01 -3.853067457675933838e-01 -5.978299379348754883e-01 3.949480652809143066e-01 -4.628883674740791321e-02 -2.770999260246753693e-02
-4.684247374534606934e-01 1.511508673429489136e-01 -3.309640884399414062e-01 -2.347941547632217407e-01 -6.135858893394470215e-01 4.093916714191436768e-01 2.105869352817535400e-01 -6.804352998733520508e-02
-4.305602610111236572e-01 2.006119340658187866e-01 -2.415883988142013550e-01 1.615111529827117920e-01 -8.221439123153686523e-01 -1.007772684097290039e-01 4.208733141422271729e-02 -4.553887620568275452e-02
-4.053488373756408691e-01 -6.847537308931350708e-02 -3.383600115776062012e-01 -3.878496289253234863e-01 -6.562440991401672363e-01 2.065032422542572021e-01 -2.805349230766296387e-01 -1.186967119574546814e-01
-5.937833786010742188e-01 -2.057256177067756653e-02 -2.681662440299987793e-01 3.239273130893707275e-01 2.556048929691314697e-01 2.055015265941619873e-01 -2.280037403106689453e-01 5.573198199272155762e-01
-4.662628173828125000e-01 -2.783665955066680908e-01 -6.242080330848693848e-01 -3.722249716520309448e-02 -2.449384033679962158e-01 2.716862782835960388e-02 -2.265042513608932495e-01 -4.495027661323547363e-01
-6.923959851264953613e-01 -1.356781423091888428e-01 5.096910148859024048e-02 2.837969064712524414e-01 9.065151959657669067e-02 4.654909968376159668e-01 7.126710563898086548e-02 4.348126351833343506e-01
-5.669643878936767578e-01 1.398953497409820557e-01 -4.853104352951049805e-01 4.149129688739776611e-01 1.957773566246032715e-01 1.533494889736175537e-02 -2.582238614559173584e-01 3.821755647659301758e-01
-6.326141357421875000e-01 1.329444199800491333e-01 -4.879330396652221680e-01 1.151745393872261047e-01 2.766088843345642090e-01 -8.959750831127166748e-02 -1.271722465753555298e-01 4.796544313430786133e-01
-6.427562832832336426e-01 3.649004399776458740e-01 -5.594383478164672852e-01 1.627063006162643433e-01 1.973679363727569580e-01 1.912299841642379761e-01 1.721601486206054688e-01 9.542275965213775635e-02
-6.572220921516418457e-01 -7.920460402965545654e-02 6.870192289352416992e-02 -1.407373249530792236e-01 -5.313249230384826660e-01 1.829291284084320068e-01 3.505477011203765869e-01 -3.140156865119934082e-01
-7.700879573822021484e-01 -2.974514067173004150e-01 3.760187700390815735e-02 2.656704485416412354e-01 7.257760316133499146e-02 -5.311947315931320190e-02 -7.774596661329269409e-02 4.820362925529479980e-01
-7.708816528320312500e-01 -6.409087032079696655e-02 -9.894889593124389648e-02 -3.327088057994842529e-01 -1.008457913994789124e-01 -4.078855514526367188e-01 1.885716468095779419e-01 -2.627696394920349121e-01
-3.069577515125274658e-01 -1.242675036191940308e-01 -3.791405558586120605e-01 -1.413992941379547119e-01 -7.942926287651062012e-01 2.005028724670410156e-01 -2.355126440525054932e-01 -4.988729488104581833e-03
-4.200297296047210693e-01 -1.123133581131696701e-02 1.438737511634826660e-01 -3.532899916172027588e-01 -5.763887763023376465e-01 2.829808555543422699e-02 -3.309180736541748047e-01 4.851845800876617432e-01
-5.287464857101440430e-01 2.825627028942108154e-01 -4.113343954086303711e-01 -5.052512884140014648e-01 2.672506272792816162e-01 3.236064910888671875e-01 -1.010370999574661255e-01 -1.725056171417236328e-01
-6.607555150985717773e-01 1.616109162569046021e-01 -5.863603353500366211e-01 -9.227614849805831909e-02 3.779834806919097900e-01 -1.448760330677032471e-01 -1.233064979314804077e-01 7.671711593866348267e-02
-3.820671439170837402e-01 -2.772617936134338379e-01 -3.954440355300903320e-01 -3.586595952510833740e-01 -3.791611790657043457e-01 -1.082361936569213867e-01 2.588012069463729858e-02 5.796465277671813965e-01
-4.868128299713134766e-01 -2.843639254570007324e-01 -6.174670457839965820e-01 -3.708080574870109558e-02 1.801371574401855469e-01 5.015450716018676758e-01 1.239381954073905945e-01 -1.234125625342130661e-02
-5.681245923042297363e-01 -6.192014813423156738e-01 -1.237484365701675415e-01 -3.532296717166900635e-01 -8.110286295413970947e-02 -1.818623542785644531e-01 -1.859370470046997070e-01 2.819842994213104248e-01
-6.463126540184020996e-01 4.205500185489654541e-01 9.607508778572082520e-03 -4.622658714652061462e-02 -3.880373537540435791e-01 7.790651172399520874e-02 -1.503330618143081665e-01 -4.732295274734497070e-01
-3.747486174106597900e-01 2.163184583187103271e-01 1.122438907623291016e-01 -6.504617631435394287e-02 -1.659919768571853638e-01 1.448937356472015381e-01 -8.557992577552795410e-01 1.224751174449920654e-01
-5.665845274925231934e-01 3.647638857364654541e-01 -4.379285275936126709e-01 -1.696821451187133789e-01 1.089326813817024231e-01 -4.061449766159057617e-01 -2.460604906082153320e-01 2.966310083866119385e-01
-3.971846103668212891e-01 5.064851045608520508e-02 -2.853831052780151367e-01 -3.153839707374572754e-01 -6.823195219039916992e-01 4.369449317455291748e-01 3.675289452075958252e-02 -3.061231039464473724e-02
-6.718421578407287598e-01 -3.284693062305450439e-01 -1.854539513587951660e-01 -4.052627384662628174e-01 -2.745981216430664062e-01 -3.650050759315490723e-01 1.550644487142562866e-01 9.709392488002777100e-02
-8.177255392074584961e-01 2.343498766422271729e-01 1.069589704275131226e-01 -3.684411346912384033e-01 2.230507135391235352e-01 6.487815827131271362e-02 -1.120028123259544373e-01 -2.504210472106933594e-01
-7.179603576660156250e-01 -7.040529698133468628e-02 -2.787806093692779541e-02 -2.545755505561828613e-01 -4.452128708362579346e-01 -2.532213628292083740e-01 3.871966600418090820e-01 4.163235425949096680e-02
-4.241367280483245850e-01 -2.494810670614242554e-01 -4.485597908496856689e-01 1.582346111536026001e-01 -7.024067640304565430e-01 3.337605670094490051e-02 -5.498895049095153809e-02 -1.846896559000015259e-01
-6.849506497383117676e-01 8.204963058233261108e-02 -5.257664918899536133e-01 3.914220333099365234e-01 2.390480339527130127e-01 5.557056888937950134e-02 8.376174606382846832e-03 1.848425716161727905e-01
-7.818340063095092773e-01 -1.404820233583450317e-01 -1.559509485960006714e-01 -3.958629965782165527e-01 -7.312367856502532959e-02 -2.618664205074310303e-01 3.002990186214447021e-01 -1.545045375823974609e-01
-7.437741756439208984e-01 1.558484882116317749e-01 2.555852830410003662e-01 -1.556335091590881348e-01 -2.664315104484558105e-01 1.813464909791946411e-01 4.599097184836864471e-03 -4.786147773265838623e-01
-2.315969467163085938e-01 -9.265951812267303467e-02 -6.039316654205322266e-01 -3.635207414627075195e-01 -5.124053359031677246e-01 2.544256150722503662e-01 -3.330129384994506836e-01 5.203009769320487976e-02
-5.639205574989318848e-01 -1.316013187170028687e-01 -2.312562167644500732e-01 1.378218233585357666e-01 2.720129489898681641e-01 7.017134428024291992e-01 -8.891332894563674927e-02 1.337982714176177979e-01
-2.899486124515533447e-01 -5.334603041410446167e-02 -6.112734675407409668e-01 -5.033200979232788086e-01 -4.548406004905700684e-01 1.785516291856765747e-01 -2.060432732105255127e-01 6.987962126731872559e-02
-5.202605724334716797e-01 -3.225717544555664062e-01 -3.706413209438323975e-01 3.659123182296752930e-01 2.652283906936645508e-01 -2.999526448547840118e-02 -5.244262814521789551e-01 8.798289299011230469e-02
-7.500388026237487793e-01 8.077814429998397827e-02 1.572775244712829590e-01 -1.656049489974975586e-01 2.785132825374603271e-01 3.084982745349407196e-02 -4.753840863704681396e-01 -2.724778056144714355e-01
-2.902587652206420898e-01 2.307738810777664185e-01 -5.546470284461975098e-01 -3.010852932929992676e-01 -5.347314476966857910e-01 4.132812619209289551e-01 1.730506494641304016e-02 8.467013388872146606e-02
-6.341814398765563965e-01 -4.817049503326416016e-01 -2.219527065753936768e-01 -2.963576614856719971e-01 4.152220860123634338e-02 -3.045445680618286133e-01 -8.075091242790222168e-02 3.573394119739532471e-01
-5.464349985122680664e-01 -7.133556157350540161e-02 -4.157951474189758301e-01 -3.969927132129669189e-01 -4.391056001186370850e-01 2.190591953694820404e-02 4.136504530906677246e-01 3.782765194773674011e-02
-2.573480308055877686e-01 -1.012385189533233643e-01 -3.281805813312530518e-01 -2.398843914270401001e-01 -7.399595379829406738e-01 1.922533959150314331e-01 -4.168593585491180420e-01 1.590024097822606564e-03
-6.212690472602844238e-01 -9.477260708808898926e-02 3.723655045032501221e-01 -4.075582623481750488e-01 -7.224824279546737671e-02 2.559039890766143799e-01 -4.474475085735321045e-01 -1.713679283857345581e-01
-4.544391632080078125e-01 -3.151225745677947998e-01 -6.007593274116516113e-01 -1.534122321754693985e-02 -2.437662482261657715e-01 2.882606117054820061e-03 -2.237305641174316406e-01 -4.728108048439025879e-01
-8.270792961120605469e-01 5.792051553726196289e-02 -4.431590065360069275e-02 -1.524756997823715210e-01 2.725220024585723877e-01 -3.674310743808746338e-01 -2.558497190475463867e-01 1.124245002865791321e-01
-3.467460572719573975e-01 -1.509777456521987915e-01 -7.625440359115600586e-01 -1.427297443151473999e-01 -3.686554431915283203e-01 8.592322468757629395e-02 -2.322806268930435181e-01 -2.405904382467269897e-01
-5.675831437110900879e-01 -3.516812622547149658e-01 3.646994531154632568e-01 3.204537555575370789e-02 -5.041055679321289062e-01 5.694378167390823364e-02 -2.944784462451934814e-01 2.757797241210937500e-01
-4.201891422271728516e-01 2.919637262821197510e-01 -2.030093818902969360e-01 6.622077524662017822e-02 -7.247002124786376953e-01 -9.148679673671722412e-02 -3.523589372634887695e-01 -1.867706626653671265e-01
-4.877519011497497559e-01 2.438501864671707153e-01 -3.362628817558288574e-01 -1.607936918735504150e-01 -5.698398351669311523e-01 4.001919925212860107e-01 2.806143760681152344e-01 -9.603873826563358307e-03
-4.453753530979156494e-01 2.990000508725643158e-02 5.827648565173149109e-02 -2.027165293693542480e-01 -5.740787982940673828e-01 -1.943994909524917603e-01 -2.590728998184204102e-01 5.672568082809448242e-01
-8.715486526489257812e-01 -1.853493601083755493e-01 -2.056303899735212326e-03 2.970019578933715820e-01 1.399093540385365486e-03 7.050696015357971191e-02 3.172629773616790771e-01 1.104768291115760803e-01
-7.274546623229980469e-01 4.700644612312316895e-01 -1.927531957626342773e-01 3.473083674907684326e-01 2.276396304368972778e-01 1.850972920656204224e-01 -6.979095935821533203e-02 -3.347575291991233826e-02
-5.611584186553955078e-01 7.792023569345474243e-02 -2.837553620338439941e-01 4.413200616836547852e-01 2.460370212793350220e-01 1.948513835668563843e-01 -4.285020828247070312e-01 3.487607538700103760e-01
-6.763815283775329590e-01 -3.623833358287811279e-01 -3.233654052019119263e-02 -3.938051164150238037e-01 -4.220617413520812988e-01 -2.576304376125335693e-01 8.514149487018585205e-02 -5.744387209415435791e-02
-6.241981387138366699e-01 1.941664963960647583e-01 -2.535932362079620361e-01 4.650176763534545898e-01 2.249162942171096802e-01 -1.736152619123458862e-01 -4.469780027866363525e-01 1.077320650219917297e-01
-4.262841939926147461e-01 4.339800775051116943e-01 -7.121661305427551270e-02 1.704066619277000427e-02 1.575096696615219116e-01 3.304510712623596191e-01 -5.618787407875061035e-01 4.181700050830841064e-01
-6.100526452064514160e-01 4.410311877727508545e-01 -1.235590875148773193e-01 7.054388523101806641e-02 -5.891224741935729980e-01 7.037954032421112061e-02 1.038466915488243103e-01 -2.242349684238433838e-01
-5.818967223167419434e-01 3.802780061960220337e-02 6.370867788791656494e-02 5.238450691103935242e-02 -1.527759619057178497e-02 4.976385533809661865e-01 1.911711841821670532e-01 6.072258353233337402e-01
-6.297948956489562988e-01 -2.092025279998779297e-01 -4.906591773033142090e-01 3.139503598213195801e-01 1.962917894124984741e-01 1.920347511768341064e-01 -2.891604043543338776e-02 3.795228600502014160e-01
-4.796634018421173096e-01 2.306476831436157227e-01 -3.260188996791839600e-01 -1.820633709430694580e-01 -5.039117336273193359e-01 4.801337420940399170e-01 3.021289408206939697e-01 3.939640894532203674e-02
-7.437070608139038086e-01 2.715660035610198975e-01 -1.795415431261062622e-01 1.581471413373947144e-03 2.566211819648742676e-01 -2.830678522586822510e-01 -3.682886958122253418e-01 2.435069233179092407e-01
-6.807784438133239746e-01 -1.925184391438961029e-02 -4.437110126018524170e-01 3.506444096565246582e-01 3.610162436962127686e-01 -7.806729525327682495e-02 -2.203624993562698364e-01 -1.770655065774917603e-01
-2.811937928199768066e-01 -1.495027542114257812e-01 -3.051919341087341309e-01 -1.550543457269668579e-01 -3.131415247917175293e-01 5.214069485664367676e-01 -5.422547459602355957e-01 -3.426839411258697510e-01
-4.416814446449279785e-01 1.349524855613708496e-01 3.417119383811950684e-02 -5.020734071731567383e-01 -5.439991354942321777e-01 -1.111313179135322571e-01 -3.344200253486633301e-01 3.366571962833404541e-01
-4.863113462924957275e-01 -3.757012188434600830e-01 -2.333521097898483276e-01 -6.396295428276062012e-01 -2.937123775482177734e-01 1.134820654988288879e-01 -3.099801391363143921e-02 2.422080487012863159e-01
-4.019900858402252197e-01 3.719134628772735596e-02 -3.201948404312133789e-01 -2.667252719402313232e-01 -4.720764458179473877e-01 3.916206955909729004e-01 -3.264348208904266357e-01 -4.249366521835327148e-01
-7.500480413436889648e-01 -4.492893517017364502e-01 -2.631691396236419678e-01 2.262150198221206665e-01 1.287788450717926025e-01 -1.634856611490249634e-01 3.319425135850906372e-02 2.659368813037872314e-01
-5.281202197074890137e-01 7.628412544727325439e-02 1.493562161922454834e-01 -3.815034925937652588e-01 -5.554531216621398926e-01 -1.087356284260749817e-01 -5.574232339859008789e-02 4.732427299022674561e-01
-5.957196950912475586e-01 2.870090901851654053e-01 6.796662928536534309e-04 -5.790403485298156738e-01 -4.623468220233917236e-02 -8.539192378520965576e-02 -4.394029080867767334e-01 1.579601764678955078e-01
-5.731697678565979004e-01 -3.018391132354736328e-01 -2.018441110849380493e-01 -1.598935276269912720e-01 -6.514089703559875488e-01 -2.442268580198287964e-01 1.734416186809539795e-01 -4.811514227185398340e-04
-2.800047099590301514e-01 -2.115493565797805786e-01 -3.069449067115783691e-01 -1.248324662446975708e-01 -7.633146643638610840e-01 2.912724316120147705e-01 -3.109511733055114746e-01 5.354005843400955200e-02
-5.210773944854736328e-01 1.084830388426780701e-01 -2.884293161332607269e-02 1.301086694002151489e-01 1.786118000745773315e-01 2.633194029331207275e-01 -3.572286069393157959e-01 6.856366991996765137e-01
-2.508977055549621582e-01 3.331370055675506592e-01 -2.875986695289611816e-01 -1.250521987676620483e-01 -4.892466664314270020e-01 4.977849125862121582e-01 -4.725368022918701172e-01 -1.314374506473541260e-01
-2.558618485927581787e-01 -3.295086324214935303e-01 -6.320506334304809570e-01 -8.385129272937774658e-02 -4.057884216308593750e-01 3.576685190200805664e-01 -3.399334251880645752e-01 -1.062724888324737549e-01
-3.215774893760681152e-01 1.914683282375335693e-01 -2.816832661628723145e-01 -1.637775599956512451e-01 -7.526600956916809082e-01 4.250513911247253418e-01 -6.234392151236534119e-02 5.202549695968627930e-02
-4.007845818996429443e-01 4.887960851192474365e-01 -1.383150666952133179e-01 -2.085195779800415039e-01 6.326154619455337524e-02 3.363346755504608154e-01 -5.915352106094360352e-01 2.660860419273376465e-01
-6.339460611343383789e-01 -2.382014244794845581e-01 -3.429847955703735352e-01 -3.402266204357147217e-01 -2.835342101752758026e-02 -4.068545699119567871e-01 1.019746363162994385e-01 3.622795045375823975e-01
-6.098318696022033691e-01 -2.656489610671997070e-01 2.998365759849548340e-01 2.224954664707183838e-01 -2.308298349380493164e-01 4.020625725388526917e-03 -4.618350267410278320e-01 3.892807364463806152e-01
-4.034757316112518311e-01 -1.288066655397415161e-01 -7.148001194000244141e-01 -9.213075786828994751e-02 -2.781501412391662598e-01 2.626827731728553772e-02 -3.044311404228210449e-01 -3.611828684806823730e-01
-4.168735742568969727e-01 -3.032129704952239990e-01 -6.446214318275451660e-01 -1.378633230924606323e-01 -3.057349324226379395e-01 3.028635121881961823e-02 -2.949030995368957520e-01 -3.440584242343902588e-01
-5.977045297622680664e-01 -2.188129276037216187e-01 -2.937106788158416748e-01 -6.008053421974182129e-01 8.380703628063201904e-03 -1.081759408116340637e-01 5.630949884653091431e-02 3.642720580101013184e-01
-6.869417428970336914e-01 2.768044769763946533e-01 1.607150882482528687e-01 -3.199089169502258301e-01 1.649593710899353027e-01 1.858222931623458862e-01 -4.567915499210357666e-01 -2.300420105457305908e-01
-6.948820948600769043e-01 2.840051949024200439e-01 -2.526313960552215576e-01 -7.574330270290374756e-02 3.307119905948638916e-01 -1.241207569837570190e-01 -3.311314880847930908e-01 3.639999628067016602e-01
-7.552595138549804688e-01 -4.125528633594512939e-01 -4.017108306288719177e-02 -3.845297992229461670e-01 1.253364384174346924e-01 -2.774257957935333252e-01 -1.433011051267385483e-02 1.304861158132553101e-01
-6.905917525291442871e-01 1.693939566612243652e-01 -3.714583069086074829e-02 -3.290545344352722168e-01 -3.532809913158416748e-01 2.892689108848571777e-01 2.751010358333587646e-01 -3.171240389347076416e-01
-5.581486225128173828e-01 4.235952720046043396e-02 -4.483212828636169434e-01 3.664656281471252441e-01 2.249844074249267578e-01 -1.450323499739170074e-02 -4.053395390510559082e-01 3.691317439079284668e-01
-8.020885586738586426e-01 1.699027977883815765e-02 2.604142427444458008e-01 -4.256556332111358643e-01 -3.230668604373931885e-02 1.103417202830314636e-01 -1.436881572008132935e-01 -2.711122035980224609e-01
-4.789998531341552734e-01 -4.237105846405029297e-01 -3.237760066986083984e-01 -4.304080009460449219e-01 -3.905833959579467773e-01 -7.021957635879516602e-02 4.894638550467789173e-04 3.787615001201629639e-01
-5.158516764640808105e-01 1.733149588108062744e-01 -3.172137439250946045e-01 9.894257783889770508e-02 -7.379400134086608887e-01 8.575972169637680054e-02 1.608362793922424316e-01 -1.251653432846069336e-01
-3.065128028392791748e-01 -1.289341598749160767e-01 -4.200036525726318359e-01 1.826492138206958771e-02 -6.468552350997924805e-01 3.339550271630287170e-02 -5.261600017547607422e-01 -1.277027279138565063e-01
-7.373434901237487793e-01 -7.754229009151458740e-02 2.791929841041564941e-01 -4.754521846771240234e-01 7.996336556971073151e-03 1.527151912450790405e-01 -2.117178440093994141e-01 -2.794604301452636719e-01
-6.529986262321472168e-01 1.550873816013336182e-01 -5.300350189208984375e-01 2.191196754574775696e-02 2.451262623071670532e-01 -4.062476456165313721e-01 -1.049776598811149597e-01 1.788270473480224609e-01
-5.695213675498962402e-01 -5.627321004867553711e-01 -1.029085442423820496e-01 -2.330151349306106567e-01 -4.691637158393859863e-01 -2.176400572061538696e-01 -8.472584187984466553e-02 1.393975764513015747e-01
-6.925210952758789062e-01 -1.734533309936523438e-01 -5.312257260084152222e-02 -7.961597293615341187e-02 2.719569206237792969e-01 -3.367664515972137451e-01 -5.283244848251342773e-01 1.211152300238609314e-01
-5.555843114852905273e-01 1.095142811536788940e-01 -1.414724886417388916e-01 3.132530748844146729e-01 1.538517773151397705e-01 -2.198462486267089844e-01 -5.566563010215759277e-01 4.234640300273895264e-01
-4.617681205272674561e-01 -3.308569192886352539e-01 -6.372762322425842285e-01 -3.181107109412550926e-03 -2.828851044178009033e-01 9.344537742435932159e-03 -1.892673373222351074e-01 -3.940045237541198730e-01
-5.716390013694763184e-01 -5.802595615386962891e-01 -1.907672435045242310e-01 -3.287558257579803467e-01 4.645942151546478271e-02 -1.910590529441833496e-01 -1.357309073209762573e-01 3.673827350139617920e-01
-4.652959108352661133e-01 2.058913260698318481e-01 -5.678598880767822266e-01 -5.482834577560424805e-01 2.648201584815979004e-01 1.205907240509986877e-01 -9.208945930004119873e-02 1.577235460281372070e-01
-3.066460490226745605e-01 4.644345343112945557e-01 -3.811325430870056152e-01 5.782165564596652985e-03 -4.774038195610046387e-01 5.488455891609191895e-01 -1.034249812364578247e-01 7.162890583276748657e-02
-4.496747255325317383e-01 8.300940692424774170e-02 -1.096672192215919495e-01 -2.634371817111968994e-01 -6.857116818428039551e-01 4.559300839900970459e-01 -3.714007558301091194e-03 -1.771706640720367432e-01
-5.786356329917907715e-01 -2.045185714960098267e-01 1.450313180685043335e-01 5.751038789749145508e-01 -6.250425428152084351e-02 4.262790679931640625e-01 -1.608354151248931885e-01 2.451240420341491699e-01
-4.977028071880340576e-01 -3.581721335649490356e-02 2.178200036287307739e-01 1.393922716379165649e-01 4.140011221170425415e-02 2.374097257852554321e-01 -7.824009060859680176e-01 -1.179179921746253967e-01
-3.715255856513977051e-01 -1.739099621772766113e-01 -7.512331008911132812e-01 -1.269909143447875977e-01 -2.951809465885162354e-01 -5.872323177754878998e-03 -3.116086125373840332e-01 -2.588047087192535400e-01
-1.771028041839599609e-01 -1.703873127698898315e-01 -5.802692174911499023e-01 -2.194714099168777466e-01 -5.647968053817749023e-01 9.363132715225219727e-02 -3.769570887088775635e-01 2.913137078285217285e-01
-7.385077476501464844e-01 1.934279352426528931e-01 -4.116303324699401855e-01 1.039563026279211044e-02 3.823931515216827393e-01 -1.708871722221374512e-01 -2.525458633899688721e-01 9.185820072889328003e-02
-3.998344540596008301e-01 2.727425992488861084e-01 -4.452522397041320801e-01 1.699955947697162628e-02 -6.961560249328613281e-01 -2.850868701934814453e-01 -1.154053118079900742e-02 3.412686288356781006e-02
-5.851054787635803223e-01 -1.322120428085327148e-01 1.764824092388153076e-01 4.499366283416748047e-01 -1.498398929834365845e-01 -1.067603304982185364e-01 -5.455105900764465332e-01 2.741363942623138428e-01
-7.602488994598388672e-01 3.242095410823822021e-01 3.000525236129760742e-01 -1.677683591842651367e-01 -1.497152894735336304e-01 9.278225153684616089e-02 -8.702500909566879272e-02 -4.001691937446594238e-01
-6.785947680473327637e-01 -7.002115994691848755e-02 -2.763373255729675293e-01 -2.100758813321590424e-02 2.735935449600219727e-01 5.787660479545593262e-01 1.404144018888473511e-01 -1.681150645017623901e-01
-4.221633374691009521e-01 2.730848826467990875e-02 2.996323108673095703e-01 -1.291843205690383911e-01 -6.448723673820495605e-01 1.645730286836624146e-01 -2.538410723209381104e-01 4.551750421524047852e-01
-3.726544678211212158e-01 -5.304190889000892639e-02 -5.957829952239990234e-01 -4.489287734031677246e-01 -5.107668638229370117e-01 -1.973697729408740997e-02 -1.953233182430267334e-01 -4.896097257733345032e-02
-5.964164733886718750e-01 1.921573430299758911e-01 1.172366589307785034e-01 3.555818498134613037e-01 -5.951516628265380859e-01 -2.717404067516326904e-01 -5.940501764416694641e-02 -1.886870265007019043e-01
-6.600062251091003418e-01 1.711138337850570679e-01 3.079901337623596191e-01 3.757798671722412109e-01 8.991498500108718872e-02 4.908796250820159912e-01 -2.191128730773925781e-01 4.456019774079322815e-02
-4.922730326652526855e-01 2.655991911888122559e-01 -7.621033191680908203e-01 -5.938483029603958130e-02 2.913352847099304199e-01 7.341331988573074341e-02 -1.021013315767049789e-02 1.114733144640922546e-01
-3.895699083805084229e-01 3.515154123306274414e-01 -3.776662647724151611e-01 -3.249860405921936035e-01 1.517421603202819824e-01 1.105418875813484192e-01 -4.457648992538452148e-01 4.924154281616210938e-01
-4.915573000907897949e-01 -4.590483009815216064e-01 2.474986910820007324e-01 -2.436056435108184814e-01 -5.083934068679809570e-01 1.721595674753189087e-01 -2.982809543609619141e-01 2.235452085733413696e-01
-4.376326799392700195e-01 3.715569972991943359e-01 -1.965784281492233276e-01 4.759821891784667969e-01 -4.627325832843780518e-01 -2.839012444019317627e-02 -3.228804767131805420e-01 -2.933285534381866455e-01
-5.247416496276855469e-01 3.803427517414093018e-01 2.211946807801723480e-02 2.918902933597564697e-01 -5.190070867538452148e-01 -2.536117136478424072e-01 -3.565322160720825195e-01 -1.830135732889175415e-01
-6.312192678451538086e-01 3.718577027320861816e-01 1.428144872188568115e-01 2.459409683942794800e-01 -5.266396403312683105e-01 -9.582887589931488037e-02 -1.305206269025802612e-01 -2.807724475860595703e-01
-6.722149252891540527e-01 4.403201118111610413e-02 -5.482537746429443359e-01 7.576353102922439575e-02 3.251308500766754150e-01 -9.257429093122482300e-02 2.968114614486694336e-02 3.531360328197479248e-01
-6.843326091766357422e-01 -2.571497857570648193e-01 3.099671006202697754e-02 1.797641515731811523e-01 -1.651298850774765015e-01 -6.286339461803436279e-02 -1.660613715648651123e-02 6.330810785293579102e-01
-4.330150783061981201e-01 -3.783717378973960876e-02 -1.824284493923187256e-01 -5.380498170852661133e-01 -5.402553081512451172e-01 4.039790034294128418e-01 1.341603230684995651e-02 -1.817514151334762573e-01
-7.657907009124755859e-01 -1.810088157653808594e-01 2.218888700008392334e-01 -3.754372596740722656e-01 -2.953669615089893341e-02 2.728399587795138359e-03 -7.408865541219711304e-02 -4.292360544204711914e-01
-7.367622852325439453e-01 -5.422939062118530273e-01 1.934518069028854370e-01 1.692784279584884644e-01 -2.750941514968872070e-01 5.883366614580154419e-02 -7.084426283836364746e-02 1.134150996804237366e-01
-5.550124049186706543e-01 8.747668564319610596e-02 -4.576471745967864990e-01 3.971099257469177246e-01 2.570481002330780029e-01 -2.596388570964336395e-02 -4.005360007286071777e-01 2.999912202358245850e-01
-7.218194603919982910e-01 3.748422563076019287e-01 -2.226000130176544189e-01 -2.808587849140167236e-01 2.802102565765380859e-01 -2.316316217184066772e-01 -2.699567377567291260e-01 7.063844054937362671e-02
-5.007268786430358887e-01 -2.446209043264389038e-01 -3.671236634254455566e-01 6.794992089271545410e-01 -2.334341704845428467e-01 3.601652383804321289e-02 4.527233541011810303e-02 1.873388439416885376e-01
-6.161773800849914551e-01 6.128666177392005920e-02 -9.771868586540222168e-02 -1.097691953182220459e-01 1.190389767289161682e-01 2.401911616325378418e-01 3.617489337921142578e-02 7.223575711250305176e-01
-4.612161219120025635e-01 -3.510350883007049561e-01 -4.704318344593048096e-01 -1.252227723598480225e-01 2.057413160800933838e-01 6.097203493118286133e-01 9.949251264333724976e-02 5.549809336662292480e-02
-5.056127309799194336e-01 3.696919605135917664e-02 3.164203837513923645e-02 -5.967930555343627930e-01 -3.987028300762176514e-01 -9.323625266551971436e-02 -1.050574481487274170e-01 4.551172852516174316e-01
-4.162341952323913574e-01 3.745737373828887939e-01 -3.265449106693267822e-01 -8.082517981529235840e-02 -4.769209921360015869e-01 5.762853622436523438e-01 1.170182377099990845e-01 5.251246970146894455e-03
-6.261627078056335449e-01 3.020983338356018066e-01 -2.595601677894592285e-01 -1.856907606124877930e-01 2.654536068439483643e-01 1.499703079462051392e-01 -5.285804867744445801e-01 2.060345709323883057e-01
-6.978322863578796387e-01 -5.167912840843200684e-01 1.647366881370544434e-01 2.735255956649780273e-01 -1.164611894637346268e-02 3.473781421780586243e-02 -2.325782477855682373e-01 2.976029217243194580e-01
-6.543499827384948730e-01 8.222051709890365601e-02 4.705692529678344727e-01 1.478780806064605713e-01 -4.379411637783050537e-01 1.694639176130294800e-01 -2.981880307197570801e-01 -1.110668629407882690e-01
-3.596159219741821289e-01 -1.257538497447967529e-01 1.277268379926681519e-01 4.561397805809974670e-02 -1.643509976565837860e-02 8.449879884719848633e-01 -3.269619941711425781e-01 -1.236467286944389343e-01
-3.160137534141540527e-01 3.227964043617248535e-02 3.523024916648864746e-02 -3.636963069438934326e-01 -8.166009187698364258e-02 3.461094796657562256e-01 -7.817559242248535156e-01 1.672566086053848267e-01
-6.721904873847961426e-01 -1.558115035295486450e-01 -3.859488368034362793e-01 1.712502092123031616e-01 2.345965951681137085e-01 5.001653432846069336e-01 1.748585700988769531e-01 -9.911190718412399292e-02
-5.570930838584899902e-01 2.449356913566589355e-01 1.335377693176269531e-01 -4.950834214687347412e-01 -3.576073944568634033e-01 -7.691390812397003174e-02 -2.192246727645397186e-02 4.821147918701171875e-01
-4.723904430866241455e-01 2.182527184486389160e-01 1.845167577266693115e-01 -3.677507042884826660e-01 -5.256911516189575195e-01 4.231360275298357010e-03 -2.950488328933715820e-01 4.432865977287292480e-01
-5.590192675590515137e-01 -1.805535554885864258e-01 -2.181502133607864380e-01 -5.341853499412536621e-01 4.488360509276390076e-02 9.517255425453186035e-02 8.220416307449340820e-02 5.514746904373168945e-01
-4.389746487140655518e-01 -1.011786758899688721e-01 -5.353549718856811523e-01 1.550606638193130493e-01 -2.931695580482482910e-01 1.370881348848342896e-01 -3.133109211921691895e-01 -5.324565768241882324e-01
-7.133869528770446777e-01 -1.815665662288665771e-01 -2.950581908226013184e-02 2.609236240386962891e-01 4.791368544101715088e-02 2.726618349552154541e-01 1.527917981147766113e-01 5.377503633499145508e-01
-3.461325168609619141e-01 2.176529765129089355e-01 -1.110756173729896545e-01 -3.544783294200897217e-01 8.526566438376903534e-03 1.351652145385742188e-01 -7.540061473846435547e-01 3.285715579986572266e-01
-7.678220868110656738e-01 2.378088086843490601e-01 1.387726515531539917e-01 -4.682229086756706238e-02 2.328622341156005859e-01 -7.066952437162399292e-02 -5.225836634635925293e-01 -1.154470536857843399e-02
-5.210737586021423340e-01 2.110492140054702759e-01 -8.136230707168579102e-02 -7.894624955952167511e-03 3.033494055271148682e-01 3.463735878467559814e-01 -4.776803851127624512e-01 4.869129657745361328e-01
-6.511026024818420410e-01 -1.278500556945800781e-01 -5.392158627510070801e-01 2.748424708843231201e-01 2.520514130592346191e-01 3.325144350528717041e-01 1.313455998897552490e-01 -4.560830816626548767e-02
-5.219544768333435059e-01 -2.777144610881805420e-01 -3.266425430774688721e-01 3.602038621902465820e-01 3.173193335533142090e-01 3.014463186264038086e-02 -5.570631623268127441e-01 4.556677863001823425e-02
-5.090959072113037109e-01 -5.929069221019744873e-02 -1.846244186162948608e-01 2.850584983825683594e-01 2.368394732475280762e-01 3.006039559841156006e-01 -4.244054853916168213e-01 5.434939265251159668e-01
-5.571664571762084961e-01 -3.305141031742095947e-01 2.511796355247497559e-02 -5.558482408523559570e-01 -3.213137984275817871e-01 1.975611746311187744e-01 -3.079953491687774658e-01 -1.832854747772216797e-01
-5.665187239646911621e-01 -4.883718192577362061e-01 2.667466700077056885e-01 1.982618123292922974e-01 -2.854731976985931396e-01 2.582163549959659576e-03 -4.325068593025207520e-01 2.480406165122985840e-01
-7.192125916481018066e-01 -1.315729618072509766e-01 -2.040968686342239380e-01 2.955679036676883698e-02 4.090169370174407959e-01 -1.068242043256759644e-01 -4.598663449287414551e-01 1.808570474386215210e-01
-4.049897789955139160e-01 4.093755483627319336e-01 -4.724108576774597168e-01 1.529359370470046997e-01 -5.345801711082458496e-01 3.358938395977020264e-01 1.512211412191390991e-01 1.910594850778579712e-02
-5.410618185997009277e-01 -2.107224613428115845e-02 -5.683189034461975098e-01 1.594476848840713501e-01 -1.304508745670318604e-01 -1.460611373186111450e-01 3.188288211822509766e-01 4.673274755477905273e-01
-2.249047905206680298e-01 2.966962456703186035e-01 -4.901293814182281494e-01 -2.968763411045074463e-01 -3.580697774887084961e-01 5.579686164855957031e-01 -3.029833734035491943e-01 -4.104762896895408630e-02
-5.900345444679260254e-01 1.831370890140533447e-01 -4.985742568969726562e-01 -5.196586847305297852e-01 2.986821830272674561e-01 6.140508502721786499e-02 3.197267651557922363e-02 -7.546295970678329468e-02
-4.215775728225708008e-01 1.531812548637390137e-01 -1.522582769393920898e-01 1.830300539731979370e-01 2.139508277177810669e-01 2.254926264286041260e-01 -7.819765806198120117e-01 1.844341456890106201e-01
-6.581805944442749023e-01 -2.854329347610473633e-01 -2.619816958904266357e-01 -1.830950826406478882e-01 7.612966001033782959e-02 -9.313157759606838226e-03 2.496121823787689209e-01 5.612303614616394043e-01
-6.279492378234863281e-01 1.793570667505264282e-01 -1.272655427455902100e-01 5.059620141983032227e-01 2.097304910421371460e-01 -8.526098728179931641e-02 -4.997973740100860596e-01 1.621691696345806122e-02
-3.052087128162384033e-01 -1.245559006929397583e-01 -5.957084894180297852e-01 2.884340584278106689e-01 -3.089773058891296387e-01 3.894207477569580078e-01 -3.023139238357543945e-01 -3.387647271156311035e-01
-6.722512245178222656e-01 5.458952859044075012e-02 -5.552226901054382324e-01 1.937181949615478516e-01 3.346626758575439453e-01 8.777158707380294800e-02 3.527151420712471008e-02 2.799147665500640869e-01
-4.175398349761962891e-01 -1.197885498404502869e-01 -4.621133804321289062e-01 -5.424903035163879395e-01 -5.183982849121093750e-01 8.449385873973369598e-03 -1.419460624456405640e-01 -1.204556226730346680e-01
-7.637858986854553223e-01 -9.482163935899734497e-02 -1.556087434291839600e-01 -3.544441461563110352e-01 -1.066723018884658813e-01 -4.323209524154663086e-01 2.431441843509674072e-01 -1.989440619945526123e-02
-7.075161933898925781e-01 -4.577328562736511230e-01 -2.142152935266494751e-01 -3.374783694744110107e-01 8.785771578550338745e-02 -1.202957406640052795e-01 7.814344018697738647e-02 3.191006183624267578e-01
-6.836767792701721191e-01 -3.596027493476867676e-01 -7.778947800397872925e-02 -3.117443323135375977e-01 4.496659711003303528e-02 -1.118822321295738220e-01 1.729880422353744507e-01 5.055410265922546387e-01
-4.948763847351074219e-01 -3.370881080627441406e-01 -3.422269821166992188e-01 -9.814745932817459106e-02 1.716594249010086060e-01 6.941031813621520996e-01 1.700773648917675018e-02 -5.640308186411857605e-02
-4.286167025566101074e-01 1.168898213654756546e-02 3.576699495315551758e-01 -2.479389160871505737e-01 -5.165881514549255371e-01 4.757930338382720947e-01 -1.661539822816848755e-01 3.254227340221405029e-01
-4.730943143367767334e-01 -3.904386162757873535e-01 -6.183525919914245605e-01 -9.336092323064804077e-02 1.778439432382583618e-01 4.424969851970672607e-01 7.151792943477630615e-02 -1.078638155013322830e-02
-4.825824499130249023e-01 2.430997043848037720e-01 -3.613371551036834717e-01 5.986584722995758057e-02 -6.839987039566040039e-01 1.484256535768508911e-01 2.506112754344940186e-01 -1.455270498991012573e-01
-4.744537770748138428e-01 -1.286867633461952209e-02 3.995548188686370850e-01 8.026799187064170837e-03 -6.327782869338989258e-01 2.671028077602386475e-01 -1.093516871333122253e-01 3.623664677143096924e-01
-4.192971885204315186e-01 1.766560971736907959e-01 -3.060880601406097412e-01 -2.513598501682281494e-01 -7.053153514862060547e-01 3.633421659469604492e-01 7.940583676099777222e-02 -1.784146390855312347e-02
-6.318886876106262207e-01 -9.907015413045883179e-02 3.499250411987304688e-01 4.016911387443542480e-01 -4.106347262859344482e-01 -1.568658836185932159e-02 -3.502965867519378662e-01 1.245944723486900330e-01
-3.864397704601287842e-01 1.788226515054702759e-01 -2.094497084617614746e-01 -2.870280444622039795e-01 -6.493077874183654785e-01 5.194211006164550781e-01 2.831273339688777924e-02 -1.523737609386444092e-02
-7.877992391586303711e-01 2.151551842689514160e-02 2.234421968460083008e-01 3.285897076129913330e-01 3.665999323129653931e-02 4.429682195186614990e-01 9.272208064794540405e-02 1.218599751591682434e-01
-1.529002189636230469e-01 -1.800388246774673462e-01 -6.348989605903625488e-01 -2.521472573280334473e-01 -3.302187919616699219e-01 2.995001077651977539e-01 -5.275356769561767578e-01 2.222448028624057770e-02
-5.381757020950317383e-01 4.416795372962951660e-01 -2.549569010734558105e-01 1.087278872728347778e-01 -5.772359967231750488e-01 2.225124090909957886e-01 1.637989878654479980e-01 -1.700533628463745117e-01
-4.186725914478302002e-01 1.938700079917907715e-01 1.292870044708251953e-01 -2.326363623142242432e-01 -9.131206572055816650e-02 2.764813899993896484e-01 -7.895352840423583984e-01 9.026077389717102051e-02
-5.539472103118896484e-01 -3.557650446891784668e-01 3.894107639789581299e-01 2.949336543679237366e-03 -2.157400548458099365e-01 1.152677536010742188e-01 -5.090659260749816895e-01 3.097510337829589844e-01
-7.390904426574707031e-01 -3.691511601209640503e-02 -4.457029998302459717e-01 2.267659902572631836e-01 3.917033672332763672e-01 -1.193499341607093811e-01 -1.829041838645935059e-01 3.433388099074363708e-02
-6.011355519294738770e-01 -3.174064680933952332e-02 4.302114248275756836e-01 3.161760866641998291e-01 -1.860978007316589355e-01 5.442948341369628906e-01 -9.006960690021514893e-02 1.165231764316558838e-01
-4.566151797771453857e-01 3.860910534858703613e-01 -1.815878450870513916e-01 4.172574877738952637e-01 -5.154313445091247559e-01 -2.187756821513175964e-02 -2.796180844306945801e-01 -3.017017543315887451e-01
-5.521817207336425781e-01 2.481539966538548470e-03 -2.139919102191925049e-01 -1.607654690742492676e-01 1.725468635559082031e-01 -1.866652220487594604e-01 -4.538835883140563965e-01 5.939901471138000488e-01
-2.815136611461639404e-01 3.582006096839904785e-01 -5.668062567710876465e-01 3.334546983242034912e-01 -5.607283115386962891e-01 1.018115133047103882e-02 -2.130002379417419434e-01 -9.603178128600120544e-03
-5.074526071548461914e-01 -5.974459052085876465e-01 -2.571667730808258057e-01 -2.512776255607604980e-01 -3.727017939090728760e-01 -1.679540425539016724e-01 4.189927130937576294e-03 2.985670566558837891e-01
-2.967883646488189697e-01 -1.814904958009719849e-01 1.435927152633666992e-01 -1.165440157055854797e-01 -5.397428274154663086e-01 4.428904950618743896e-01 -1.658812463283538818e-01 5.742695927619934082e-01
-7.228878140449523926e-01 -1.912954300642013550e-01 2.518464624881744385e-01 -1.219869181513786316e-01 1.079908832907676697e-01 1.089979801326990128e-02 -3.396151363849639893e-01 -4.851933121681213379e-01
-7.255289554595947266e-01 3.961608707904815674e-01 -1.959484368562698364e-01 4.681858718395233154e-01 1.599435210227966309e-01 1.643487215042114258e-01 -2.245922759175300598e-02 -7.729028910398483276e-02
-4.160194098949432373e-01 -4.760948568582534790e-02 -4.541301727294921875e-01 -5.027360916137695312e-01 -5.542673468589782715e-01 -6.474315375089645386e-02 -1.954895853996276855e-01 -1.267417371273040771e-01
-6.196459531784057617e-01 2.638633549213409424e-01 -3.314510285854339600e-01 6.469959020614624023e-02 4.077459871768951416e-01 2.176519185304641724e-01 -2.698900401592254639e-01 3.819676339626312256e-01
-7.657462358474731445e-01 4.085954725742340088e-01 -1.060409769415855408e-01 -2.736363187432289124e-02 2.945814132690429688e-01 -1.375573128461837769e-01 -3.292212486267089844e-01 1.435344964265823364e-01
-6.199835538864135742e-01 -2.074539363384246826e-01 3.582576289772987366e-02 4.384392499923706055e-01 -1.853736042976379395e-01 7.967539131641387939e-02 -4.428741708397865295e-02 5.799981355667114258e-01
-6.480931043624877930e-01 2.654768228530883789e-01 3.231529891490936279e-02 2.866024076938629150e-01 -5.814716815948486328e-01 -1.657065600156784058e-01 1.257544457912445068e-01 -2.119677960872650146e-01
-7.625886201858520508e-01 -1.461767554283142090e-01 -3.134647011756896973e-01 -1.641383278183639050e-03 2.356931269168853760e-01 -7.748987525701522827e-02 1.676790565252304077e-01 4.573358297348022461e-01
-3.755783438682556152e-01 -1.562809199094772339e-01 -2.619167268276214600e-01 3.105253577232360840e-01 1.774371266365051270e-01 1.553338170051574707e-01 -7.253788709640502930e-01 2.961485385894775391e-01
-7.474870681762695312e-01 -3.275254741311073303e-02 1.980317085981369019e-01 -5.152322649955749512e-01 -1.114494819194078445e-02 5.242348089814186096e-02 -8.285474777221679688e-02 -3.546433448791503906e-01
-4.273670315742492676e-01 2.038757354021072388e-01 -4.177852571010589600e-01 7.434832304716110229e-02 -7.515910267829895020e-01 1.382939368486404419e-01 2.752648480236530304e-02 -1.046317294239997864e-01
-7.912251949310302734e-01 4.220140352845191956e-02 3.777547553181648254e-02 4.459452331066131592e-01 7.011992484331130981e-02 -1.208688765764236450e-01 -2.809823155403137207e-01 2.709437906742095947e-01
-5.283203125000000000e-01 3.910717964172363281e-01 -1.608842909336090088e-01 1.825987845659255981e-01 2.271059453487396240e-01 3.046218454837799072e-01 -5.899925827980041504e-01 1.274814754724502563e-01
-2.531184554100036621e-01 -1.354944854974746704e-01 -1.627668738365173340e-01 -2.437158823013305664e-01 -7.143040895462036133e-01 2.878603637218475342e-01 -1.294797509908676147e-01 4.709810614585876465e-01
-5.306691527366638184e-01 3.915880993008613586e-02 -4.552008211612701416e-01 -6.962163448333740234e-01 1.180088222026824951e-01 -4.993619769811630249e-02 -6.607832014560699463e-02 6.438839435577392578e-02
-2.923867106437683105e-01 1.412482261657714844e-01 -1.113114506006240845e-01 -2.194287180900573730e-01 -1.078307256102561951e-01 1.505786031484603882e-01 -8.460818529129028320e-01 2.895930409431457520e-01
-4.728465974330902100e-01 -2.483836263418197632e-01 -1.722177267074584961e-01 -2.206096202135086060e-01 -2.347087860107421875e-01 2.749468982219696045e-01 3.018880188465118408e-01 6.438739895820617676e-01
-6.828458309173583984e-01 3.647721409797668457e-01 -2.392358183860778809e-01 -1.377161890268325806e-01 3.303611874580383301e-01 -5.997506156563758850e-02 -3.784721493721008301e-01 2.616996467113494873e-01
-5.953788161277770996e-01 -1.150323152542114258e-01 9.349218010902404785e-02 3.306285440921783447e-01 1.696745678782463074e-02 5.813056826591491699e-01 -2.715719491243362427e-02 4.186811447143554688e-01
-5.034626126289367676e-01 -4.136918485164642334e-01 6.042828410863876343e-02 3.798305094242095947e-01 -2.176454365253448486e-01 -1.251072436571121216e-01 -4.026809930801391602e-01 4.497647881507873535e-01
-5.400871038436889648e-01 4.109499976038932800e-02 -9.448646008968353271e-02 -1.217232197523117065e-01 2.371524870395660400e-01 -8.211838081479072571e-03 -4.713949263095855713e-01 6.358858942985534668e-01
-6.761507987976074219e-01 -1.060218065977096558e-01 8.789926022291183472e-02 1.605876088142395020e-01 3.878267481923103333e-02 4.175578653812408447e-01 1.012951210141181946e-01 5.585206747055053711e-01
-5.914207100868225098e-01 -4.182239472866058350e-01 -1.776235550642013550e-01 1.033045053482055664e-01 3.318399190902709961e-01 -9.702781587839126587e-02 -5.579862594604492188e-01 4.698531329631805420e-02
-5.858530998229980469e-01 2.895608246326446533e-01 -4.313228726387023926e-01 5.740493535995483398e-02 4.019110798835754395e-01 3.346137329936027527e-02 -4.471164941787719727e-01 1.450191587209701538e-01
-4.168162345886230469e-01 -2.123851627111434937e-01 2.377763837575912476e-01 1.698693782091140747e-01 -7.165075540542602539e-01 1.695802658796310425e-01 -1.268153190612792969e-01 3.708649277687072754e-01
-6.342386603355407715e-01 1.998011171817779541e-01 -2.205385267734527588e-02 5.596238374710083008e-01 1.149965301156044006e-01 -1.107188984751701355e-01 -4.428876042366027832e-01 1.500771343708038330e-01
-8.734549880027770996e-01 -3.409789875149726868e-02 2.123445719480514526e-01 -5.395696964114904404e-03 1.367669701576232910e-01 2.151097953319549561e-01 1.510230004787445068e-01 -3.209501206874847412e-01
-5.201093554496765137e-01 -4.243141785264015198e-02 -3.038777709007263184e-01 3.855692446231842041e-01 3.135380446910858154e-01 1.317268460988998413e-01 -5.977905988693237305e-01 1.169142723083496094e-01
-6.770939230918884277e-01 -3.764490783214569092e-01 2.059534490108489990e-01 2.222923636436462402e-01 -5.287672877311706543e-01 -8.289276808500289917e-02 -9.290545433759689331e-02 -1.135864406824111938e-01
-4.754197299480438232e-01 3.891937434673309326e-01 1.955619454383850098e-01 -2.010778933763504028e-01 -5.697082877159118652e-01 -2.640935219824314117e-02 -2.802644371986389160e-01 3.741849064826965332e-01
-5.330685973167419434e-01 -5.790607333183288574e-01 -1.249911487102508545e-01 7.218872662633657455e-03 -4.961545169353485107e-01 -1.717770248651504517e-01 5.265149846673011780e-02 2.939437329769134521e-01
-4.468054771423339844e-01 2.473944276571273804e-01 2.990778088569641113e-01 -6.414461135864257812e-02 -7.014527320861816406e-01 6.026899442076683044e-02 -3.610856533050537109e-01 1.398129463195800781e-01
-7.604991197586059570e-01 -1.244797557592391968e-02 4.340967237949371338e-01 1.502946168184280396e-01 -4.186642467975616455e-01 1.197982355952262878e-01 -5.328386649489402771e-02 1.341169178485870361e-01
-4.357165992259979248e-01 -1.201281789690256119e-02 -3.759099841117858887e-01 3.639750555157661438e-02 -6.536744236946105957e-01 -2.145142257213592529e-01 -4.079783260822296143e-01 -1.661946773529052734e-01
-8.045042157173156738e-01 -1.115899458527565002e-01 -1.563060879707336426e-01 3.213144242763519287e-01 3.021785318851470947e-01 -1.468756496906280518e-01 -3.158269226551055908e-01 3.886180697008967400e-03
-6.367335915565490723e-01 -5.486838221549987793e-01 2.524505741894245148e-02 -3.232573270797729492e-01 -1.305437088012695312e-01 -2.102156728506088257e-01 -2.382856011390686035e-01 2.652759552001953125e-01
-3.867863416671752930e-01 3.716192245483398438e-01 -3.402945995330810547e-01 3.485575914382934570e-01 -5.586546659469604492e-01 -3.242550194263458252e-01 -2.340196371078491211e-01 5.478277057409286499e-02
-4.866206347942352295e-01 7.629221677780151367e-02 -4.606470167636871338e-01 4.499744474887847900e-01 2.766189873218536377e-01 3.614896237850189209e-01 -3.558177649974822998e-01 9.438345581293106079e-02
-5.353596806526184082e-01 -1.847480386495590210e-01 2.526566572487354279e-02 -3.518989384174346924e-01 -4.990415275096893311e-02 1.226447755470871925e-03 -3.681722283363342285e-01 6.455575227737426758e-01
-5.694160461425781250e-01 -2.408756762742996216e-01 -4.113221913576126099e-02 -7.217141799628734589e-03 -1.183755770325660706e-01 1.069537922739982605e-01 1.935206539928913116e-02 7.682278156280517578e-01
-5.820589065551757812e-01 4.312780201435089111e-01 -2.085836082696914673e-01 -5.012628063559532166e-02 8.315365016460418701e-02 -3.120688498020172119e-01 -5.337890982627868652e-01 1.998865008354187012e-01
-3.684594631195068359e-01 -2.302723675966262817e-01 -5.009122490882873535e-01 2.857932150363922119e-01 -5.488114356994628906e-01 1.702214330434799194e-01 -2.285628467798233032e-01 -3.101792633533477783e-01
-3.959672152996063232e-01 1.418121010065078735e-01 -2.000173479318618774e-01 -3.044643700122833252e-01 2.869992330670356750e-02 -1.058524474501609802e-01 -8.027180433273315430e-01 1.844160258769989014e-01
-3.717947006225585938e-01 -1.143703684210777283e-01 1.967794895172119141e-01 -2.867817282676696777e-01 -6.368652582168579102e-01 4.726822972297668457e-01 -1.966115683317184448e-01 2.450308799743652344e-01
-6.371729969978332520e-01 4.598939716815948486e-01 -2.735051885247230530e-02 3.410227596759796143e-02 -5.363880395889282227e-01 3.885729983448982239e-02 -2.783830463886260986e-02 -3.009987771511077881e-01
-8.186916708946228027e-01 9.943675249814987183e-02 -1.161025539040565491e-01 3.720092773437500000e-01 1.949702352285385132e-01 -3.126209974288940430e-01 -1.522648334503173828e-01 9.516151994466781616e-02
-9.074430465698242188e-01 -2.206778973340988159e-01 -7.904470898211002350e-03 1.435192525386810303e-01 1.427189558744430542e-01 -1.221429929137229919e-02 2.414251863956451416e-01 1.684757769107818604e-01
-6.159257888793945312e-01 -4.180025160312652588e-01 -1.730009466409683228e-01 -8.852881193161010742e-02 -6.181760877370834351e-02 -3.441564738750457764e-01 -3.676365688443183899e-02 5.334098935127258301e-01
-6.134185194969177246e-01 2.234097942709922791e-02 6.640027463436126709e-02 -3.336912989616394043e-01 -3.482829332351684570e-01 3.965044915676116943e-01 9.529531747102737427e-02 -4.688942134380340576e-01
-7.251955866813659668e-01 3.275984227657318115e-01 -1.058950275182723999e-01 4.012182354927062988e-01 2.395023256540298462e-01 2.953440845012664795e-01 -1.763616800308227539e-01 -1.374334841966629028e-01
-3.608150780200958252e-01 1.082142116501927376e-03 3.044555187225341797e-01 -2.405562847852706909e-01 -5.859419107437133789e-01 4.510674178600311279e-01 -1.982460021972656250e-01 3.649104535579681396e-01
-6.670651435852050781e-01 -3.916619420051574707e-01 3.565255105495452881e-01 1.778083741664886475e-01 -1.857537180185317993e-01 -2.892545983195304871e-02 -3.742773532867431641e-01 2.597577869892120361e-01
-7.482392787933349609e-01 -8.677991479635238647e-02 -2.555941641330718994e-01 -4.859014600515365601e-02 8.062695711851119995e-02 3.272074460983276367e-01 4.944214522838592529e-01 -8.306440711021423340e-02
-6.824931502342224121e-01 -1.275412291288375854e-01 -6.024996042251586914e-01 -2.039605975151062012e-01 -7.281987369060516357e-02 -3.269317746162414551e-01 3.157501667737960815e-02 -1.210847869515419006e-02
-4.011310338973999023e-01 -3.080393075942993164e-01 -5.045575499534606934e-01 1.984827220439910889e-01 -4.318303465843200684e-01 2.496657222509384155e-01 -2.402322590351104736e-01 -3.790912032127380371e-01
-4.691220521926879883e-01 -3.783440589904785156e-01 -3.266049623489379883e-01 -5.616855621337890625e-01 -3.012797534465789795e-01 -6.699527800083160400e-02 -3.380781784653663635e-02 3.438285887241363525e-01
-5.226315259933471680e-01 2.146687656641006470e-01 6.198630580911412835e-05 -6.399192214012145996e-01 -2.513352036476135254e-01 -1.613642573356628418e-01 -1.330390572547912598e-01 4.054253995418548584e-01
-5.784204006195068359e-01 1.847907900810241699e-03 1.539300680160522461e-01 5.395899415016174316e-01 1.467848867177963257e-01 3.969406783580780029e-01 -4.089372754096984863e-01 -6.509462743997573853e-02
-4.794350266456604004e-01 -5.631002038717269897e-02 -4.083682000637054443e-01 2.991688549518585205e-01 3.752781748771667480e-01 1.873319447040557861e-01 -5.783113241195678711e-01 1.825994066894054413e-02
-3.354861140251159668e-01 1.872166991233825684e-01 -1.614050716161727905e-01 -4.197399318218231201e-01 -2.899003028869628906e-01 3.139744699001312256e-02 -6.222618222236633301e-01 4.218150377273559570e-01
-8.509351611137390137e-01 3.489198088645935059e-01 -1.253150254487991333e-01 3.307938873767852783e-01 1.138526648283004761e-01 8.129346370697021484e-02 4.874570667743682861e-02 -8.419453352689743042e-02
-5.618180036544799805e-01 -2.548668682575225830e-01 4.157143235206604004e-01 8.864524215459823608e-02 -8.332394063472747803e-02 5.158309936523437500e-01 -3.930677473545074463e-01 1.058319061994552612e-01
-4.401800036430358887e-01 -7.549165189266204834e-02 -5.071228146553039551e-01 -3.136892318725585938e-01 -5.831446647644042969e-01 2.162587344646453857e-01 -1.487531960010528564e-01 -1.897759288549423218e-01
-6.676664352416992188e-01 -2.598713040351867676e-01 -1.482647955417633057e-01 -5.090923905372619629e-01 7.462104409933090210e-02 -1.053675189614295959e-01 -9.330402314662933350e-02 4.244463145732879639e-01
-6.865049004554748535e-01 -1.143612787127494812e-01 2.904485464096069336e-01 2.026522010564804077e-01 -4.418984353542327881e-01 1.815643310546875000e-01 3.831756412982940674e-01 -1.230476349592208862e-01
-5.301487445831298828e-01 -2.434553653001785278e-01 1.071730256080627441e-01 2.423008084297180176e-01 -2.528813183307647705e-01 5.024320483207702637e-01 2.315431833267211914e-01 4.684835970401763916e-01
-6.522982120513916016e-01 8.339480310678482056e-02 -3.622935414314270020e-01 1.644162982702255249e-01 4.336720407009124756e-01 2.066784799098968506e-01 -3.550663888454437256e-01 2.289183437824249268e-01
-7.673063278198242188e-01 1.278902441263198853e-01 2.375874519348144531e-01 1.109845563769340515e-02 7.545533776283264160e-02 -5.138255283236503601e-02 -4.792633652687072754e-01 -3.166813254356384277e-01
-4.538150727748870850e-01 1.525811851024627686e-01 2.330715209245681763e-01 2.511631846427917480e-01 2.942479401826858521e-02 2.960878014564514160e-01 -7.486456632614135742e-01 -6.604167073965072632e-02
-4.211950600147247314e-01 2.032717615365982056e-01 -4.917016923427581787e-01 -6.639669537544250488e-01 2.045129537582397461e-01 1.677318811416625977e-01 -1.459057778120040894e-01 -8.605004847049713135e-02
-5.698474049568176270e-01 5.064013972878456116e-02 -5.309864282608032227e-01 1.177511066198348999e-01 2.575520873069763184e-01 -7.515051960945129395e-02 -2.490489631891250610e-01 4.928403794765472412e-01
-6.345626711845397949e-01 4.152413904666900635e-01 1.120610684156417847e-01 3.303967416286468506e-02 -4.974460005760192871e-01 5.558607634156942368e-03 -2.064910531044006348e-01 -3.480426669120788574e-01
-6.964992880821228027e-01 -3.267622739076614380e-02 3.582324087619781494e-01 -6.923635955899953842e-03 -5.428317189216613770e-01 -1.090036928653717041e-01 -1.288772225379943848e-01 -2.495698034763336182e-01
-3.573171198368072510e-01 2.506590783596038818e-01 -1.229163631796836853e-01 2.400154434144496918e-02 -2.053981125354766846e-01 3.305793106555938721e-01 6.925461441278457642e-02 7.984626889228820801e-01
-4.641218781471252441e-01 -2.716704607009887695e-01 -1.936362087726593018e-01 1.714933961629867554e-01 -5.452879071235656738e-01 -7.071027159690856934e-02 -2.705704048275947571e-02 5.837894678115844727e-01
-7.292956113815307617e-01 -3.293901979923248291e-01 -2.442487981170415878e-03 4.357675611972808838e-01 -8.202717639505863190e-03 3.588754832744598389e-01 1.089786440134048462e-01 1.702812612056732178e-01
-4.269951283931732178e-01 -4.120010137557983398e-01 -2.570520639419555664e-01 -4.433215856552124023e-01 -4.420413672924041748e-01 2.137728780508041382e-02 2.894503436982631683e-02 4.343100786209106445e-01
-7.324838042259216309e-01 3.517865017056465149e-02 -2.048667818307876587e-01 5.656829476356506348e-02 4.192797243595123291e-01 -6.172356382012367249e-02 -4.498044550418853760e-01 1.874301880598068237e-01
-3.833593726158142090e-01 -8.555451035499572754e-02 -4.655472040176391602e-01 -2.082974165678024292e-01 -5.905146598815917969e-01 3.138048648834228516e-01 -2.676945328712463379e-01 -2.583650946617126465e-01
-4.125924706459045410e-01 -3.110972046852111816e-01 -4.317717552185058594e-01 2.509309351444244385e-01 -6.120146512985229492e-01 2.952732741832733154e-01 8.499158173799514771e-02 1.209171041846275330e-01
-8.218685388565063477e-01 3.834030628204345703e-01 -1.768313050270080566e-01 3.296539187431335449e-01 1.533442735671997070e-01 -4.440186917781829834e-02 9.463932365179061890e-02 5.613144114613533020e-02
-7.319251894950866699e-01 1.516256928443908691e-01 -4.072716236114501953e-01 2.728280127048492432e-01 2.197223305702209473e-01 -2.117504179477691650e-02 9.944917261600494385e-02 3.773241937160491943e-01
-7.154439687728881836e-01 -3.526140153408050537e-01 4.293810129165649414e-01 1.050575375556945801e-01 -1.463243663311004639e-01 -1.021396182477474213e-02 -3.468838632106781006e-01 1.629564762115478516e-01
-6.565568447113037109e-01 3.094895482063293457e-01 1.482455618679523468e-02 -8.075492829084396362e-02 -5.211662650108337402e-01 -9.802406281232833862e-02 -1.069186851382255554e-01 -4.168375432491302490e-01
-5.425220131874084473e-01 -2.207929790019989014e-01 8.642418682575225830e-02 1.629955917596817017e-01 3.097697496414184570e-01 3.771980702877044678e-01 -6.181800365447998047e-01 5.001311004161834717e-02
-4.209445714950561523e-01 -1.580449938774108887e-02 -2.148419022560119629e-01 4.313411191105842590e-02 -7.906505465507507324e-02 6.214707493782043457e-01 1.640604287385940552e-01 5.959406495094299316e-01
-5.909025669097900391e-01 -3.416448235511779785e-01 1.761260330677032471e-01 1.154890581965446472e-01 -6.470790505409240723e-01 7.445345167070627213e-03 1.359726041555404663e-01 2.291282117366790771e-01
-3.594376742839813232e-01 -1.257918775081634521e-01 -7.307071089744567871e-01 -3.076365292072296143e-01 -3.191363215446472168e-01 2.352947294712066650e-01 -1.920438855886459351e-01 -1.797651648521423340e-01
-7.379258275032043457e-01 -3.636952638626098633e-01 -2.120738476514816284e-01 -1.980750411748886108e-01 1.624101586639881134e-02 -3.573277294635772705e-01 1.047892570495605469e-01 3.163140714168548584e-01
-5.709674358367919922e-01 -4.066660106182098389e-01 1.911322623491287231e-01 3.340758085250854492e-01 -2.509503364562988281e-01 4.201271757483482361e-02 -2.295848578214645386e-01 4.929812550544738770e-01
-7.180870771408081055e-01 3.394656777381896973e-01 -2.046374976634979248e-01 4.894446730613708496e-01 4.160078987479209900e-02 1.735624819993972778e-01 2.115861028432846069e-01 1.051574125885963440e-01
-7.433769106864929199e-01 -1.517855972051620483e-01 4.010900855064392090e-01 1.295305788516998291e-01 -1.303802430629730225e-02 4.850892722606658936e-01 4.439438134431838989e-02 9.616708010435104370e-02
-5.653350949287414551e-01 -2.503645122051239014e-01 -3.133848011493682861e-01 1.849733293056488037e-01 3.498435020446777344e-01 -4.579048231244087219e-02 -5.618525147438049316e-01 2.124224901199340820e-01
-7.125315666198730469e-01 2.287556976079940796e-01 -3.117681145668029785e-01 -4.575557112693786621e-01 3.536005914211273193e-01 2.344269677996635437e-02 -8.649927377700805664e-02 1.865571551024913788e-02
-3.911050260066986084e-01 -3.071195445954799652e-02 -3.583319485187530518e-01 2.458318024873733521e-01 2.740193009376525879e-01 3.572001755237579346e-01 -6.731246709823608398e-01 3.851192817091941833e-02
-5.689810514450073242e-01 -2.832361459732055664e-01 3.097188174724578857e-01 1.497458517551422119e-01 -3.588322997093200684e-01 1.096566617488861084e-01 -4.327043294906616211e-01 3.868719339370727539e-01
-3.958105742931365967e-01 1.331584900617599487e-01 4.396133497357368469e-02 -4.408015012741088867e-01 -1.217816546559333801e-01 1.084617748856544495e-01 -6.953533887863159180e-01 3.453306853771209717e-01
-6.228394508361816406e-01 -5.455182194709777832e-01 -7.182896137237548828e-02 -2.522213757038116455e-01 -1.338034123182296753e-01 -2.887011766433715820e-01 -1.266557425260543823e-01 3.583468496799468994e-01
-7.308377623558044434e-01 -2.316022850573062897e-02 -2.190942913293838501e-01 -1.021648049354553223e-01 3.137622177600860596e-01 -2.305278182029724121e-01 -4.259356856346130371e-01 2.718250453472137451e-01
-5.085794925689697266e-01 1.860443502664566040e-01 -3.159607350826263428e-01 2.847558259963989258e-01 2.101858705282211304e-01 2.517601549625396729e-01 -6.435288786888122559e-01 -6.423950940370559692e-02
-5.121635794639587402e-01 3.706672415137290955e-02 3.883745670318603516e-01 -6.732662022113800049e-02 -5.659094452857971191e-01 1.667159050703048706e-01 -2.076293379068374634e-01 4.356481432914733887e-01
-3.379408717155456543e-01 1.267700940370559692e-01 -1.780881881713867188e-01 -4.821264743804931641e-01 -6.538305431604385376e-02 5.052098259329795837e-02 -7.637647986412048340e-01 1.240962818264961243e-01
-4.922029674053192139e-01 4.177187979221343994e-01 -2.707968354225158691e-01 3.205632269382476807e-01 -4.089493155479431152e-01 -3.430727422237396240e-01 -2.953852117061614990e-01 -1.869886666536331177e-01
-6.457602381706237793e-01 -2.845352888107299805e-01 -2.399462908506393433e-01 5.041409656405448914e-02 -1.192886158823966980e-01 -5.916756391525268555e-01 -7.428250461816787720e-02 2.684956789016723633e-01
-3.324607610702514648e-01 9.301253408193588257e-02 1.921782940626144409e-01 -2.504638731479644775e-01 -6.134054660797119141e-01 5.738171339035034180e-01 -7.732094824314117432e-02 2.638996839523315430e-01
-5.514480471611022949e-01 -4.757566452026367188e-01 -3.186902999877929688e-01 3.290331736207008362e-02 -5.707317590713500977e-01 -1.228853091597557068e-01 -1.217012926936149597e-01 -1.061500906944274902e-01
-5.082877278327941895e-01 2.773332297801971436e-01 -2.339084744453430176e-01 -6.106134057044982910e-01 2.248079702258110046e-02 -1.024779379367828369e-01 -4.515091180801391602e-01 1.493329703807830811e-01
-6.395195722579956055e-01 -5.635420083999633789e-01 -1.095516011118888855e-01 1.624680012464523315e-01 -2.386401146650314331e-01 -2.893961668014526367e-01 -3.229559957981109619e-02 3.054427504539489746e-01
-6.076399087905883789e-01 -2.324507534503936768e-01 -1.094460189342498779e-01 3.780844211578369141e-01 -9.333331882953643799e-02 2.184547036886215210e-01 -5.896704196929931641e-01 1.329260617494583130e-01
-5.291721224784851074e-01 3.187061548233032227e-01 -5.104641318321228027e-01 -4.029472544789314270e-02 3.039323687553405762e-01 -1.256078779697418213e-01 -4.898398518562316895e-01 9.005849808454513550e-02
-2.780129611492156982e-01 -3.402320742607116699e-01 -3.732574880123138428e-01 3.833464533090591431e-02 -5.974589586257934570e-01 1.165631711483001709e-01 3.619886934757232666e-02 5.424994230270385742e-01
-8.517020940780639648e-01 -1.429814696311950684e-01 -1.818336546421051025e-01 1.756067425012588501e-01 -4.811214655637741089e-02 -4.316567182540893555e-01 -3.021772578358650208e-02 2.651692740619182587e-02
-3.547356426715850830e-01 -3.896129131317138672e-02 -2.149690389633178711e-01 -6.699338555335998535e-01 -3.310697525739669800e-02 1.701215803623199463e-01 -5.180349946022033691e-01 2.814672887325286865e-01
-2.520257830619812012e-01 -4.775509610772132874e-02 1.051146760582923889e-01 -1.289236694574356079e-01 -6.036393642425537109e-01 5.071497559547424316e-01 -1.184703335165977478e-01 5.204955935478210449e-01
-6.584640145301818848e-01 1.788532435894012451e-01 -7.467586081475019455e-03 -2.365592718124389648e-01 9.395771473646163940e-02 8.705081418156623840e-03 -6.646627187728881836e-01 1.665540039539337158e-01
-5.692485570907592773e-01 -2.166690230369567871e-01 3.936228528618812561e-02 -1.205860152840614319e-01 2.607935108244419098e-02 4.133939743041992188e-01 4.204278439283370972e-02 6.630067825317382812e-01
-3.641195595264434814e-01 -3.694402575492858887e-01 -1.057074815034866333e-01 -7.189921289682388306e-02 4.921181499958038330e-02 3.666028082370758057e-01 -7.264823317527770996e-01 2.235875874757766724e-01
-3.073387444019317627e-01 6.146524474024772644e-02 1.442720293998718262e-01 -3.947865366935729980e-01 -1.213793456554412842e-01 5.263246893882751465e-01 -6.236179471015930176e-01 2.108174711465835571e-01
-3.847627341747283936e-01 -2.747326791286468506e-01 2.830259799957275391e-01 -2.961047179996967316e-02 -5.324645042419433594e-01 3.814412653446197510e-01 -1.730038672685623169e-01 4.863668382167816162e-01
-8.458616733551025391e-01 3.303779661655426025e-02 -3.528791945427656174e-03 3.849569857120513916e-01 1.901402473449707031e-01 -2.008455991744995117e-01 -1.600877493619918823e-01 1.819394081830978394e-01
-8.074986934661865234e-01 -2.328413277864456177e-01 3.402991890907287598e-01 2.612295150756835938e-01 -2.907323241233825684e-01 1.527231186628341675e-02 1.388148516416549683e-01 7.522271573543548584e-02
-3.069259822368621826e-01 2.033139169216156006e-01 -1.785253137350082397e-01 -5.365238785743713379e-01 -4.803119599819183350e-02 2.327909618616104126e-01 -6.933634281158447266e-01 8.648351579904556274e-02
-4.156705141067504883e-01 1.713667809963226318e-01 -3.670662641525268555e-01 -1.288381814956665039e-01 1.488529294729232788e-01 -1.218427270650863647e-01 -7.658988833427429199e-01 1.513623893260955811e-01
-2.679028511047363281e-01 1.150091513991355896e-01 -1.500970963388681412e-02 -2.866389155387878418e-01 -3.770317137241363525e-02 4.738398790359497070e-01 -7.219436168670654297e-01 2.923449277877807617e-01
-6.271055340766906738e-01 -2.827880382537841797e-01 1.225358620285987854e-01 3.822740167379379272e-02 -1.166505441069602966e-01 -4.199776053428649902e-01 -5.037750005722045898e-01 2.579057216644287109e-01
-4.451760649681091309e-01 1.978973895311355591e-01 -2.377563118934631348e-01 -3.164955377578735352e-01 -5.708006024360656738e-01 5.228519439697265625e-01 7.936112582683563232e-02 -2.171762287616729736e-02
-4.833269715309143066e-01 3.953645825386047363e-01 -3.255444020032882690e-02 -2.600987441837787628e-02 1.255629211664199829e-01 3.415029644966125488e-01 -5.830907225608825684e-01 3.687281310558319092e-01
-6.627981066703796387e-01 -3.686752021312713623e-01 2.601623535156250000e-01 3.724403977394104004e-01 -4.353899881243705750e-02 3.666620552539825439e-01 -1.849507838487625122e-01 2.187179476022720337e-01
-3.611634969711303711e-01 3.344955667853355408e-02 1.193923875689506531e-01 -3.242088258266448975e-01 -1.630381643772125244e-01 1.179511547088623047e-01 -6.277827024459838867e-01 5.607771277427673340e-01
-3.284185826778411865e-01 -1.076016575098037720e-01 1.438677757978439331e-01 -5.488250404596328735e-02 -5.756189823150634766e-01 4.821444451808929443e-01 -9.368263185024261475e-02 5.331755280494689941e-01
-6.488101482391357422e-01 4.064158797264099121e-01 -1.618191301822662354e-01 -1.124305427074432373e-01 3.435020148754119873e-01 2.521877363324165344e-02 -4.870793819427490234e-01 1.384548395872116089e-01
-3.868810534477233887e-01 3.748488426208496094e-01 -1.385658085346221924e-01 -2.402920424938201904e-01 -4.358615279197692871e-01 3.007198572158813477e-01 -5.078961253166198730e-01 -3.074155449867248535e-01
-2.216445654630661011e-01 -2.553818225860595703e-01 -4.978286921977996826e-01 -5.048913955688476562e-01 -3.460595905780792236e-01 4.159586727619171143e-01 -2.361512929201126099e-01 1.853604763746261597e-01
-4.725868999958038330e-01 1.755066514015197754e-01 -6.013023480772972107e-02 -3.887220323085784912e-01 9.381774812936782837e-02 3.222144544124603271e-01 -6.759331822395324707e-01 -1.470676362514495850e-01
-8.333765864372253418e-01 -1.681417375802993774e-01 2.138862013816833496e-01 -6.326283514499664307e-02 1.184716448187828064e-01 3.252549096941947937e-02 -1.671569496393203735e-01 -4.294502139091491699e-01
-5.149073600769042969e-01 -1.691145300865173340e-01 2.809658050537109375e-01 -3.055078387260437012e-01 9.477813541889190674e-02 5.166512131690979004e-01 -4.901137948036193848e-01 -1.336832046508789062e-01
-2.733135223388671875e-01 9.224925935268402100e-02 -4.088953509926795959e-02 -2.889130413532257080e-01 -1.737015545368194580e-01 2.852927148342132568e-01 -8.135789632797241211e-01 2.411892414093017578e-01
-5.443750619888305664e-01 3.793413043022155762e-01 -1.829719692468643188e-01 3.444502651691436768e-01 -5.964565873146057129e-01 -1.782657057046890259e-01 -8.606921881437301636e-02 -1.126239374279975891e-01
-4.621294140815734863e-01 -2.799699008464813232e-01 -3.986668288707733154e-01 -2.478378266096115112e-01 -4.785312116146087646e-01 2.557024657726287842e-01 -2.636336088180541992e-01 -3.518744707107543945e-01
-5.583823919296264648e-01 6.021247431635856628e-02 -2.128305733203887939e-01 5.980719923973083496e-01 -3.866018056869506836e-01 -2.460139431059360504e-02 1.286886483430862427e-01 3.390716612339019775e-01
-4.558908045291900635e-01 4.297912418842315674e-01 -8.029881119728088379e-02 2.188792675733566284e-01 -5.801647901535034180e-01 8.766660094261169434e-02 -3.859511017799377441e-01 -2.446470260620117188e-01
-5.757244229316711426e-01 3.080067038536071777e-01 -4.111196100711822510e-01 -4.691916406154632568e-01 2.591693997383117676e-01 2.824264764785766602e-01 -1.292818784713745117e-01 -1.444505304098129272e-01
-5.402104854583740234e-01 -4.245575368404388428e-01 -7.020115852355957031e-02 3.683938980102539062e-01 2.690487168729305267e-02 3.908649682998657227e-01 -1.598183661699295044e-01 4.563333988189697266e-01
-5.719894170761108398e-01 8.448667824268341064e-02 -5.453553795814514160e-01 -3.454047441482543945e-02 2.575109302997589111e-01 -2.374350279569625854e-01 -4.832988679409027100e-01 1.040173247456550598e-01
-5.958349704742431641e-01 2.008101940155029297e-01 8.350484818220138550e-02 -1.267964243888854980e-01 -2.554544806480407715e-01 -2.024886608123779297e-01 -5.485008358955383301e-01 -4.177245199680328369e-01
-3.833586275577545166e-01 -1.635873168706893921e-01 -8.147278428077697754e-01 4.623576626181602478e-02 -3.594895303249359131e-01 -9.540398418903350830e-02 -9.738759696483612061e-02 -1.119697391986846924e-01
-6.432470679283142090e-01 -9.922029078006744385e-02 -7.222972065210342407e-02 5.584621429443359375e-01 2.704229950904846191e-02 4.757225215435028076e-01 -1.527899205684661865e-01 -9.435775130987167358e-02
-6.328984498977661133e-01 3.432438969612121582e-01 -1.590262949466705322e-01 -3.856120407581329346e-01 5.906812846660614014e-02 -3.372696340084075928e-01 -4.043381214141845703e-01 1.640362739562988281e-01
-5.914065241813659668e-01 -2.082713842391967773e-01 1.116529107093811035e-01 -4.042881131172180176e-01 4.004206880927085876e-02 -4.277167841792106628e-02 -5.003271102905273438e-01 4.209350049495697021e-01
-7.260657548904418945e-01 6.069760769605636597e-02 -2.997404038906097412e-01 2.616221904754638672e-01 7.746551185846328735e-02 4.623100459575653076e-01 2.517038285732269287e-01 -1.666357666254043579e-01
-7.041369080543518066e-01 1.612732112407684326e-01 1.133767440915107727e-01 5.831069946289062500e-01 -1.623624712228775024e-01 3.046399056911468506e-01 6.527557224035263062e-02 4.342994466423988342e-02
-5.697537660598754883e-01 8.605815470218658447e-02 3.010808825492858887e-01 -5.719056129455566406e-01 -2.844780683517456055e-01 4.438062012195587158e-02 -1.855330169200897217e-01 3.645942509174346924e-01
-2.561965584754943848e-01 -8.947902172803878784e-02 -2.624055445194244385e-01 -8.017111569643020630e-02 -7.994461059570312500e-01 2.727818191051483154e-01 -7.587768137454986572e-02 3.630306124687194824e-01
-6.480765938758850098e-01 1.786079555749893188e-01 -7.008223235607147217e-02 1.558695137500762939e-01 3.513339459896087646e-01 7.855646312236785889e-02 -6.190685033798217773e-01 7.769632339477539062e-02
-3.891979753971099854e-01 1.013215705752372742e-01 2.892792820930480957e-01 -1.591274142265319824e-01 -6.832373738288879395e-01 2.914722263813018799e-01 -1.593851745128631592e-01 3.899769484996795654e-01
-4.662678539752960205e-01 3.287326693534851074e-01 -2.956746704876422882e-02 -1.390509903430938721e-01 2.396063655614852905e-01 4.011391997337341309e-01 -6.516863703727722168e-01 1.063049286603927612e-01
-5.397598743438720703e-01 2.590902708470821381e-02 1.313969939947128296e-01 -4.126860499382019043e-01 -3.743744492530822754e-01 -2.030651718378067017e-01 -4.616242051124572754e-01 3.548582792282104492e-01
-3.800755739212036133e-01 -1.292370259761810303e-01 -3.026421964168548584e-01 -7.619051635265350342e-02 1.430961191654205322e-01 -8.868288248777389526e-02 -8.224047422409057617e-01 1.917095482349395752e-01
-8.131874799728393555e-01 1.878025233745574951e-01 -2.911162376403808594e-01 3.385604023933410645e-01 1.969199478626251221e-01 -2.457107752561569214e-01 -4.014739394187927246e-02 5.763258412480354309e-02
-5.455828309059143066e-01 1.838385313749313354e-01 -8.554570376873016357e-02 -1.510041058063507080e-01 1.028212606906890869e-01 -2.149923704564571381e-02 -7.841758131980895996e-01 1.116075888276100159e-01
-7.923320531845092773e-01 1.277934312820434570e-01 -3.381532430648803711e-01 8.720362186431884766e-02 3.703006505966186523e-01 -1.117043197154998779e-01 -3.594077378511428833e-02 2.881568968296051025e-01
-5.537798404693603516e-01 2.418469637632369995e-02 -5.505201220512390137e-01 1.386629194021224976e-01 2.642754018306732178e-01 -1.291529834270477295e-01 -5.291214585304260254e-01 -6.286303699016571045e-02
-6.269438862800598145e-01 3.331995606422424316e-01 -2.248879373073577881e-01 6.201322004199028015e-02 1.774033904075622559e-01 2.103333361446857452e-02 -5.861567258834838867e-01 2.569144070148468018e-01
-5.730668902397155762e-01 4.650593176484107971e-02 -7.774984091520309448e-02 -7.910110801458358765e-02 -2.231639921665191650e-01 5.694722533226013184e-01 2.298043519258499146e-01 -4.798111319541931152e-01
-6.388161182403564453e-01 9.242406487464904785e-02 3.036733269691467285e-01 4.000727534294128418e-01 -5.163924694061279297e-01 -1.111024022102355957e-01 -2.122330367565155029e-01 8.395315706729888916e-02
-6.673566699028015137e-01 7.986412383615970612e-04 1.749131679534912109e-01 -2.301966547966003418e-01 1.737868785858154297e-01 2.053451351821422577e-02 -5.361849665641784668e-01 -3.910647630691528320e-01
-2.766835689544677734e-01 2.774225771427154541e-01 3.862936422228813171e-02 -8.224166929721832275e-03 -1.748949289321899414e-01 4.276266694068908691e-01 -7.603431940078735352e-01 2.309726178646087646e-01
-8.008604049682617188e-01 -3.311506211757659912e-01 -2.879512608051300049e-01 1.724647581577301025e-01 2.270977348089218140e-01 -1.549479514360427856e-01 1.149850487709045410e-01 2.179405093193054199e-01
-3.652589023113250732e-01 -4.119219183921813965e-01 -4.478223919868469238e-01 -2.283486872911453247e-01 -4.906139671802520752e-01 2.802167832851409912e-01 -3.272858262062072754e-01 -1.337114721536636353e-01
-6.849957108497619629e-01 -2.913728170096874237e-02 1.816696301102638245e-02 -5.610378384590148926e-01 -4.022128880023956299e-02 -3.299343213438987732e-02 -2.519634962081909180e-01 3.855470418930053711e-01
-4.322164356708526611e-01 2.533839941024780273e-01 -3.353960514068603516e-01 -2.694008052349090576e-01 1.195658966898918152e-01 -8.338122814893722534e-02 -6.295677423477172852e-01 3.825103342533111572e-01
-4.300113618373870850e-01 -3.732104301452636719e-01 2.908133268356323242e-01 -1.662983447313308716e-01 -4.684511721134185791e-01 4.578747153282165527e-01 -1.399426460266113281e-01 3.389643728733062744e-01
-6.356161236763000488e-01 -2.453227937221527100e-01 2.848901152610778809e-01 1.515986323356628418e-01 -2.582485079765319824e-01 -1.185670122504234314e-01 -3.983890414237976074e-01 4.384062588214874268e-01
-6.069930195808410645e-01 1.436101943254470825e-01 1.750674843788146973e-02 -8.908384293317794800e-02 2.322985790669918060e-02 1.065420657396316528e-01 -7.666596174240112305e-01 -5.509538203477859497e-02
-5.681829452514648438e-01 -1.022791787981987000e-01 2.129016444087028503e-02 1.734536886215209961e-01 1.155140325427055359e-01 3.026175796985626221e-01 -2.338418364524841309e-01 6.903367638587951660e-01
-5.190524458885192871e-01 2.396070510149002075e-01 -5.359901487827301025e-02 -5.240374207496643066e-01 -2.083041369915008545e-01 -2.939526140689849854e-01 -4.588023126125335693e-01 2.353433817625045776e-01
-7.215672731399536133e-01 2.591838538646697998e-01 1.207148004323244095e-02 -2.612205147743225098e-01 -2.526992857456207275e-01 1.736305356025695801e-01 -2.589736506342887878e-02 -4.991065561771392822e-01
-5.209372639656066895e-01 -1.425880789756774902e-01 -4.246679544448852539e-01 1.074061244726181030e-01 3.137775957584381104e-01 6.014333963394165039e-01 -1.827331036329269409e-01 -1.511427760124206543e-01
-4.420056641101837158e-01 4.144484698772430420e-01 -6.857975721359252930e-01 7.644020020961761475e-02 2.400324195623397827e-01 2.274462878704071045e-01 -2.164655327796936035e-01 2.230365574359893799e-02
-4.581082463264465332e-01 -1.106028184294700623e-01 1.410061260685324669e-03 -3.264809548854827881e-01 1.390726268291473389e-01 2.543337345123291016e-01 -7.555112242698669434e-01 1.284066885709762573e-01
-5.519469976425170898e-01 -9.630409628152847290e-02 4.394193887710571289e-01 -2.435778379440307617e-01 -8.985296636819839478e-02 4.028723239898681641e-01 -4.715811014175415039e-01 2.022179067134857178e-01
-4.122799634933471680e-01 1.500025689601898193e-01 -4.774100184440612793e-01 2.507037520408630371e-01 1.891163885593414307e-01 7.313459366559982300e-02 -6.808071732521057129e-01 1.101812943816184998e-01
-4.004700481891632080e-01 3.065005242824554443e-01 -3.438363671302795410e-01 -7.517634034156799316e-01 -3.568607196211814880e-02 1.623669564723968506e-01 -4.112702608108520508e-02 1.816077530384063721e-01
-7.066807746887207031e-01 -1.867253482341766357e-01 -2.967932224273681641e-01 5.039777159690856934e-01 2.476422935724258423e-01 3.306214057374745607e-04 -2.278296500444412231e-01 1.020936667919158936e-01
-7.282274365425109863e-01 8.860252052545547485e-02 2.263725399971008301e-01 -1.057025194168090820e-01 8.430687338113784790e-02 -1.906438022851943970e-01 -5.778418183326721191e-01 -1.485357433557510376e-01
-6.777698397636413574e-01 1.341793686151504517e-01 -2.955945134162902832e-01 -1.307273805141448975e-01 2.998804152011871338e-01 -2.259682267904281616e-01 -3.321613371372222900e-01 4.084571599960327148e-01
-6.665139198303222656e-01 -2.867700755596160889e-01 1.679137498140335083e-01 4.469229578971862793e-01 -2.397915869951248169e-01 3.956704735755920410e-01 1.403493881225585938e-01 1.087840646505355835e-01
-6.138510704040527344e-01 3.545535504817962646e-01 -1.177057065069675446e-02 4.676902890205383301e-01 1.148785874247550964e-01 4.552063345909118652e-01 -2.155649960041046143e-01 1.082945913076400757e-01
-5.040079355239868164e-01 4.964396059513092041e-01 -3.572417497634887695e-01 1.488215029239654541e-01 -4.510006904602050781e-01 -1.932683587074279785e-01 -2.931626737117767334e-01 -1.518408656120300293e-01
-2.697336673736572266e-01 -2.928100228309631348e-01 -4.732308089733123779e-01 -7.236529141664505005e-02 -4.159391820430755615e-01 5.922923684120178223e-01 -2.768729627132415771e-01 -1.088467538356781006e-01
-4.116743206977844238e-01 -7.838866859674453735e-02 -3.944551348686218262e-01 -4.492664933204650879e-01 -6.044427752494812012e-01 2.537856400012969971e-01 -1.302107423543930054e-01 -1.422360539436340332e-01
-2.539923489093780518e-01 -2.302985787391662598e-01 -2.731974422931671143e-01 1.681890785694122314e-01 -3.997438549995422363e-01 5.636004209518432617e-01 -4.926649034023284912e-01 -2.436530441045761108e-01
-7.921826243400573730e-01 -2.214738279581069946e-01 3.180101215839385986e-01 1.048118546605110168e-01 -3.143970966339111328e-01 -8.657621592283248901e-02 -3.117427527904510498e-01 -8.806636184453964233e-02
-7.201802134513854980e-01 2.063914537429809570e-01 -2.719473838806152344e-01 4.872657656669616699e-01 1.540451496839523315e-01 7.096475362777709961e-02 -1.355470567941665649e-01 2.832327187061309814e-01
-5.432415604591369629e-01 4.453344047069549561e-01 4.578085988759994507e-02 2.590992450714111328e-01 -6.055600643157958984e-01 -1.511588394641876221e-01 8.216936141252517700e-02 2.025683969259262085e-01
-5.743877291679382324e-01 2.619651854038238525e-01 1.867959350347518921e-01 3.229218721389770508e-01 -2.523661851882934570e-01 -1.054020151495933533e-01 -5.772582888603210449e-01 2.329298406839370728e-01
-5.663861632347106934e-01 4.715099632740020752e-01 1.008428782224655151e-01 2.941606938838958740e-01 -5.799775719642639160e-01 1.233897134661674500e-01 -1.353297941386699677e-02 9.166949987411499023e-02
-5.364633798599243164e-01 1.821920461952686310e-02 2.581276893615722656e-01 -1.272960007190704346e-01 -1.584950536489486694e-01 4.168344736099243164e-01 -6.546162962913513184e-01 -4.058224335312843323e-02
-6.572566032409667969e-01 -2.357249706983566284e-01 -8.150824159383773804e-02 5.488930344581604004e-01 1.209965348243713379e-01 2.652015388011932373e-01 -2.697128951549530029e-01 2.163408845663070679e-01
-3.092992305755615234e-01 -5.865594744682312012e-01 -2.139665000140666962e-02 1.880746185779571533e-01 -5.461737513542175293e-01 1.507047414779663086e-01 -3.967710733413696289e-01 2.144929319620132446e-01
-3.261645138263702393e-01 5.850306525826454163e-02 -4.433713257312774658e-01 -4.653001949191093445e-02 -5.569773316383361816e-01 6.107233762741088867e-01 -8.385653048753738403e-02 -3.481764718890190125e-02
-7.333719134330749512e-01 3.503989279270172119e-01 2.343866527080535889e-01 -3.272275924682617188e-01 1.655349582433700562e-01 2.131890356540679932e-01 -2.989570796489715576e-01 -1.230630725622177124e-01
-3.497040569782257080e-01 -4.765149056911468506e-01 -4.578469097614288330e-01 1.183448135852813721e-01 -2.426974922418594360e-01 4.968787133693695068e-01 -2.078555375337600708e-01 -2.793149650096893311e-01
-8.003096580505371094e-01 -1.037321146577596664e-02 -2.836578488349914551e-01 -3.651851713657379150e-01 -1.392276734113693237e-01 -3.201421201229095459e-01 1.440185010433197021e-01 -5.438960716128349304e-02
-4.487419128417968750e-01 1.622716039419174194e-01 -1.653774082660675049e-02 -2.031621634960174561e-01 -5.233836546540260315e-02 3.728601932525634766e-01 -7.673518657684326172e-01 -1.254409272223711014e-02
-5.532624125480651855e-01 4.404370486736297607e-02 7.762168534100055695e-04 -2.737038433551788330e-01 -1.487831920385360718e-01 5.136633291840553284e-02 -7.693234086036682129e-01 -2.032172679901123047e-02
-7.276853919029235840e-01 2.521283030509948730e-01 -1.522253304719924927e-01 4.176734387874603271e-01 2.388122975826263428e-01 1.051731929183006287e-01 -3.745353519916534424e-01 3.020246885716915131e-02
-5.140920877456665039e-01 -1.966297030448913574e-01 -1.733740121126174927e-01 2.229761183261871338e-01 2.143173217773437500e-01 3.650804758071899414e-01 -6.566531658172607422e-01 -8.282645046710968018e-02
-6.745846271514892578e-01 2.067693769931793213e-01 -5.278559923171997070e-01 2.858619987964630127e-01 -3.142810612916946411e-02 -1.380846649408340454e-01 1.407152861356735229e-01 -3.193385303020477295e-01
-6.416211128234863281e-01 2.101166695356369019e-01 3.305776119232177734e-01 -5.064457654953002930e-01 -2.487835139036178589e-01 1.363572478294372559e-01 -2.066965997219085693e-01 2.349351495504379272e-01
-4.707643389701843262e-01 -4.203975200653076172e-02 -2.938161492347717285e-01 -2.049092948436737061e-01 1.950572133064270020e-01 -1.856163889169692993e-02 -7.720403671264648438e-01 1.177268028259277344e-01
