# Supplementary material for: Where is your field going? A machine learning approach to study the relative motion of the domains of physics
Source: PLoS One. 2020 Jun 18;15(6):e0233997. doi: 10.1371/journal.pone.0233997 (PMC7302634; doi:10.1371/journal.pone.0233997)
Supplement: S20 Data — (ZIP) [file pone.0233997.s020.zip › 19/Pacs4Run_19_VS_500_embeddings1990-1994ED8.txt]

-3.182453811168670654e-01 -2.291953563690185547e-01 2.170587629079818726e-01 2.809358537197113037e-01 3.155593276023864746e-01 7.286599278450012207e-01 3.386822342872619629e-02 2.974557578563690186e-01
-3.152848482131958008e-01 -6.729643940925598145e-01 -5.669994950294494629e-01 2.102486640214920044e-01 6.039774417877197266e-02 2.517210543155670166e-01 7.464654743671417236e-02 9.714960306882858276e-02
-8.675046265125274658e-02 -1.666666567325592041e-01 -3.821023702621459961e-01 1.604665815830230713e-01 6.282023191452026367e-01 2.929974794387817383e-01 4.202501773834228516e-01 3.685766756534576416e-01
-3.319253027439117432e-02 -5.962435603141784668e-01 -4.222956299781799316e-02 5.956903696060180664e-01 -7.290133088827133179e-02 4.438053071498870850e-01 -1.749018728733062744e-01 -2.321492135524749756e-01
-2.356957942247390747e-01 2.991201169788837433e-02 -6.164572834968566895e-01 2.385791391134262085e-01 -1.058007037499919534e-04 6.443328261375427246e-01 2.911541461944580078e-01 -8.171685039997100830e-02
-2.681943178176879883e-01 -1.523974835872650146e-01 -5.379877090454101562e-01 -7.047270238399505615e-02 7.149489521980285645e-01 1.129487752914428711e-01 2.567873001098632812e-01 -1.435290127992630005e-01
-7.290123701095581055e-01 -4.071960449218750000e-01 -3.783673346042633057e-01 -1.191661357879638672e-01 2.453053146600723267e-01 2.415238320827484131e-02 8.015347272157669067e-02 2.796199321746826172e-01
-2.912307716906070709e-02 -8.799761533737182617e-01 1.183674558997154236e-01 1.493515521287918091e-01 4.101684689521789551e-01 1.193500310182571411e-01 -6.127035245299339294e-02 -4.733492806553840637e-02
4.462831839919090271e-02 -4.541028439998626709e-01 -3.565814197063446045e-01 3.951878249645233154e-01 4.257351756095886230e-01 3.493957221508026123e-01 1.067383363842964172e-01 4.401752352714538574e-01
-3.478917777538299561e-01 -3.790739774703979492e-01 -5.067233443260192871e-01 5.681738853454589844e-01 1.370327770709991455e-01 7.935897260904312134e-02 1.819152943789958954e-02 -3.609393835067749023e-01
-3.403376042842864990e-01 -1.827762871980667114e-01 -3.034245669841766357e-01 -4.107594490051269531e-02 1.847649365663528442e-01 4.595149159431457520e-01 3.755437433719635010e-01 6.088383197784423828e-01
-4.372808933258056641e-01 -2.597174346446990967e-01 -2.426325231790542603e-01 -9.829724580049514771e-02 3.683779835700988770e-01 -1.331317052245140076e-02 7.272994518280029297e-01 -8.919218927621841431e-02
-4.487910866737365723e-01 -3.361234664916992188e-01 -3.639858365058898926e-01 -8.715719729661941528e-02 3.289454579353332520e-01 4.357479512691497803e-02 6.578643918037414551e-01 5.134259164333343506e-02
-2.770770527422428131e-02 -2.046275883913040161e-01 -3.591629266738891602e-01 1.430482417345046997e-01 6.705462932586669922e-01 3.471556603908538818e-01 2.612864375114440918e-01 4.116785228252410889e-01
-3.167983889579772949e-01 -6.449962854385375977e-01 1.967623531818389893e-01 -1.305924728512763977e-02 -7.898027077317237854e-03 5.805792808532714844e-01 -3.272997140884399414e-01 2.173769474029541016e-02
-3.864958286285400391e-01 -6.181135773658752441e-01 -4.148746728897094727e-01 -1.006598696112632751e-01 1.051079109311103821e-01 1.797676235437393188e-01 4.926331341266632080e-01 -1.586592197418212891e-02
1.387484967708587646e-01 -5.474323034286499023e-01 -1.178426146507263184e-01 6.800777912139892578e-01 3.634831011295318604e-01 2.662611305713653564e-01 -4.993826150894165039e-04 -4.072922095656394958e-02
-6.037774682044982910e-01 -4.341991245746612549e-01 -3.459174036979675293e-01 1.785567402839660645e-01 -8.577679097652435303e-02 2.141656577587127686e-01 4.005374908447265625e-01 2.858804762363433838e-01
-6.265200972557067871e-01 1.021744683384895325e-01 -3.789021670818328857e-01 4.868732690811157227e-01 4.417546093463897705e-01 -5.498981848359107971e-02 1.196936964988708496e-01 6.263441592454910278e-02
-4.210648536682128906e-01 -4.904351830482482910e-01 -2.999357283115386963e-01 1.689996719360351562e-01 -6.831378489732742310e-02 1.316663771867752075e-01 6.092736721038818359e-01 -2.654022872447967529e-01
-7.203750312328338623e-02 -8.597614169120788574e-01 -8.074878132902085781e-04 1.893868148326873779e-01 -1.191585808992385864e-01 4.180717170238494873e-01 9.064096212387084961e-02 1.501809209585189819e-01
-3.562267124652862549e-01 -4.100075066089630127e-01 -4.601884186267852783e-01 4.038841128349304199e-01 3.670215010643005371e-01 -1.048136129975318909e-01 4.145749509334564209e-01 -1.119712069630622864e-01
-4.139248132705688477e-01 -6.405597925186157227e-01 -5.269206762313842773e-01 1.944544166326522827e-02 1.719013750553131104e-01 1.577364206314086914e-01 2.840149998664855957e-01 -7.232382893562316895e-02
-1.974562257528305054e-01 -5.829420089721679688e-01 -3.069306612014770508e-01 5.594267249107360840e-01 9.166959673166275024e-02 1.015599258244037628e-02 4.279937148094177246e-01 -1.494661867618560791e-01
-5.948184728622436523e-01 -6.018427014350891113e-01 -3.518777787685394287e-01 1.564397364854812622e-01 -1.386141031980514526e-01 1.676243990659713745e-01 2.682320475578308105e-01 1.281592696905136108e-01
-5.361720919609069824e-01 -2.920332252979278564e-01 -6.669633388519287109e-01 6.888321042060852051e-02 1.313827931880950928e-01 2.417934983968734741e-01 9.213475883007049561e-02 -3.056741952896118164e-01
-3.332172632217407227e-01 -2.569418027997016907e-02 -6.319666504859924316e-01 2.404976189136505127e-01 -1.051189005374908447e-02 6.330912113189697266e-01 1.611083447933197021e-01 6.491874903440475464e-02
-3.570663630962371826e-01 -7.120056152343750000e-01 -3.424357473850250244e-01 -2.630001008510589600e-01 3.195717036724090576e-01 5.678578466176986694e-02 2.665975987911224365e-01 -5.191623792052268982e-02
-6.312133073806762695e-01 -4.089767336845397949e-01 -2.516662180423736572e-01 1.200427114963531494e-01 4.975430667400360107e-01 -2.332428097724914551e-01 2.108823955059051514e-01 1.006915867328643799e-01
-6.383810043334960938e-01 -3.701180815696716309e-01 -3.083765208721160889e-01 2.561010122299194336e-01 -1.934181302785873413e-01 1.603216975927352905e-01 4.289095997810363770e-01 2.184524387121200562e-01
-3.511593937873840332e-01 -2.229325622320175171e-01 1.560933291912078857e-01 -2.092479355633258820e-02 8.143657445907592773e-01 1.937814056873321533e-01 -8.355334401130676270e-03 -3.183908760547637939e-01
-2.582084834575653076e-01 -2.182185053825378418e-01 -5.176116824150085449e-01 1.633286103606224060e-02 9.895893186330795288e-02 5.409674644470214844e-01 4.689162373542785645e-01 3.085437417030334473e-01
-3.261002302169799805e-01 -1.247313544154167175e-01 4.006856381893157959e-01 9.095369279384613037e-02 7.233570218086242676e-01 1.181105300784111023e-01 4.019946753978729248e-01 -1.023909375071525574e-01
-8.839782476425170898e-01 -3.344276845455169678e-01 -1.687630861997604370e-01 -7.631033658981323242e-02 1.570213288068771362e-01 -9.222035855054855347e-02 1.805311292409896851e-01 8.175917714834213257e-02
-1.237888936884701252e-03 -6.759453415870666504e-01 -1.663795113563537598e-01 -2.877195477485656738e-01 1.785025298595428467e-01 4.828897118568420410e-01 2.555299103260040283e-01 -3.198289275169372559e-01
-7.720669507980346680e-01 -3.016710281372070312e-01 3.868257701396942139e-01 1.630728542804718018e-01 1.227729693055152893e-01 1.552913039922714233e-01 1.503837108612060547e-02 -3.118742108345031738e-01
-2.843460440635681152e-01 -5.984617471694946289e-01 -3.591051697731018066e-01 4.975474476814270020e-01 2.531929910182952881e-01 -8.051354438066482544e-02 3.048445284366607666e-01 -1.447810232639312744e-01
-4.774475991725921631e-01 -1.373025476932525635e-01 2.196788191795349121e-01 5.053057670593261719e-01 2.543802261352539062e-01 3.164744377136230469e-01 -1.371914446353912354e-01 -5.156667828559875488e-01
-1.482702195644378662e-01 -4.342590570449829102e-01 2.957633929327130318e-03 3.927974775433540344e-02 8.468322753906250000e-01 1.210360080003738403e-01 -4.491870850324630737e-02 -2.325752228498458862e-01
-8.800754696130752563e-02 -6.298325657844543457e-01 -3.321811556816101074e-01 8.231885731220245361e-02 6.869851350784301758e-01 -5.413392558693885803e-03 3.654917329549789429e-02 -7.163120806217193604e-02
-3.039762564003467560e-02 -2.782069146633148193e-01 -1.377491354942321777e-01 3.525028005242347717e-02 8.958141803741455078e-01 1.764111369848251343e-01 3.627938404679298401e-02 -2.579525411128997803e-01
-4.745075106620788574e-01 -6.744264811277389526e-02 -6.683815121650695801e-01 3.175840079784393311e-01 3.222964704036712646e-02 4.654812812805175781e-01 -5.644086375832557678e-02 4.246967658400535583e-02
-3.621064126491546631e-01 -5.058814287185668945e-01 -4.582752585411071777e-01 5.511065125465393066e-01 2.027168571949005127e-01 -2.498904801905155182e-02 1.884399503469467163e-01 -1.483248770236968994e-01
-3.473600149154663086e-01 -6.135586500167846680e-01 -4.453664124011993408e-01 -1.877577900886535645e-01 1.414233744144439697e-01 2.288015037775039673e-01 4.384460449218750000e-01 -6.853602081537246704e-02
-2.404060661792755127e-01 1.666143722832202911e-02 5.986805260181427002e-02 2.583614587783813477e-01 7.449530959129333496e-01 4.784158468246459961e-01 -2.962335050106048584e-01 -1.178929698653519154e-03
-3.329168260097503662e-01 -1.977490335702896118e-01 -3.445187807083129883e-01 3.691015881486237049e-04 6.243618726730346680e-01 6.088800728321075439e-02 5.614112019538879395e-01 1.505025029182434082e-01
-2.756123244762420654e-01 -5.141199827194213867e-01 -2.551875114440917969e-01 3.379102051258087158e-01 -2.734662294387817383e-01 3.639247417449951172e-01 5.046645402908325195e-01 -1.360275894403457642e-01
-5.624334216117858887e-01 -1.088062748312950134e-01 3.135399818420410156e-01 -2.820976078510284424e-01 6.065006256103515625e-01 3.322184383869171143e-01 3.373883664608001709e-02 -1.208025887608528137e-01
-6.538313627243041992e-01 -4.095096588134765625e-01 -3.334068953990936279e-01 3.627328574657440186e-01 -3.093158602714538574e-01 2.212020754814147949e-01 1.168974861502647400e-01 -6.163959950208663940e-02
-4.909624457359313965e-01 -7.116240262985229492e-01 -2.288076579570770264e-01 2.678851187229156494e-01 -2.337283641099929810e-01 2.071560472249984741e-01 1.547251194715499878e-01 -8.336316049098968506e-02
-6.308602690696716309e-01 -3.221631050109863281e-01 -5.499283075332641602e-01 -1.486902683973312378e-01 9.273963049054145813e-03 3.136903643608093262e-01 2.108943760395050049e-01 -1.753060966730117798e-01
-3.813848197460174561e-01 -6.586264967918395996e-01 -4.049569666385650635e-01 3.781168535351753235e-02 2.935909032821655273e-01 -1.987882569665089250e-04 4.112048745155334473e-01 -7.195498794317245483e-03
-7.579556107521057129e-02 -3.381705880165100098e-01 -2.754653394222259521e-01 1.068108994513750076e-02 6.664447188377380371e-01 2.006016522645950317e-01 3.371300995349884033e-01 4.537116885185241699e-01
-4.360500574111938477e-01 -2.089221030473709106e-01 -2.763813734054565430e-01 6.480644345283508301e-01 4.074308872222900391e-01 -1.594183146953582764e-01 1.338103264570236206e-01 2.460049390792846680e-01
-3.970895707607269287e-01 -1.309969425201416016e-01 -5.823608040809631348e-01 1.161959022283554077e-01 -3.604597225785255432e-02 5.613468885421752930e-01 4.523417912423610687e-03 -3.950746059417724609e-01
-8.447392582893371582e-01 -2.681494355201721191e-01 -1.277608126401901245e-01 1.940477043390274048e-01 1.956518590450286865e-01 -1.693701595067977905e-01 2.697965800762176514e-01 1.441458463668823242e-01
-1.426448523998260498e-01 -3.425986766815185547e-01 -1.470382511615753174e-01 -7.822630926966667175e-03 -3.193035488948225975e-03 7.910272479057312012e-01 -1.093467399477958679e-01 -4.504508674144744873e-01
-4.276430308818817139e-01 1.435745805501937866e-01 1.445364207029342651e-01 -9.252231568098068237e-02 7.749546766281127930e-01 3.828740715980529785e-01 -5.668121390044689178e-03 -1.409875303506851196e-01
2.795601785182952881e-01 -4.019140005111694336e-01 -1.727412194013595581e-01 5.150386095046997070e-01 5.040975809097290039e-01 3.577659726142883301e-01 2.671460509300231934e-01 1.083008199930191040e-01
-2.057255506515502930e-01 -1.129707917571067810e-01 -6.559484004974365234e-01 1.508463919162750244e-01 1.501639634370803833e-01 6.733151674270629883e-01 -1.248777732253074646e-01 1.986542530357837677e-02
-4.477118551731109619e-01 1.812423914670944214e-01 1.686148643493652344e-01 6.723496913909912109e-01 2.811936736106872559e-01 3.151579201221466064e-01 1.108170207589864731e-02 -3.281812667846679688e-01
-6.368626356124877930e-01 -4.252433180809020996e-01 -3.215286433696746826e-01 3.513256907463073730e-01 -2.988871335983276367e-01 2.532646656036376953e-01 1.216171532869338989e-01 -1.360027045011520386e-01
-5.264361500740051270e-01 -5.072355270385742188e-01 -3.374720513820648193e-01 3.268626704812049866e-02 5.356426835060119629e-01 -9.630387276411056519e-02 2.054968327283859253e-01 1.104754209518432617e-01
-6.340527534484863281e-01 1.001571267843246460e-01 2.809331417083740234e-01 4.121361076831817627e-01 3.037328124046325684e-01 2.143595963716506958e-01 2.444562166929244995e-01 -3.757705390453338623e-01
-6.026069521903991699e-01 -4.085664823651313782e-02 -5.178130269050598145e-01 -7.822236418724060059e-02 -7.038390613161027431e-04 4.766686558723449707e-01 2.747174799442291260e-01 2.413778603076934814e-01
-4.857740402221679688e-01 -6.018410325050354004e-01 -3.707334697246551514e-01 -1.428136080503463745e-01 3.158991336822509766e-01 3.655306994915008545e-02 3.742519021034240723e-01 -5.271825194358825684e-02
-7.125505208969116211e-01 -2.379026561975479126e-01 -3.053265810012817383e-01 2.574535608291625977e-01 2.274276018142700195e-01 -3.187212720513343811e-02 2.463863939046859741e-01 4.033882021903991699e-01
-5.454123616218566895e-01 -6.580818891525268555e-01 -2.481170892715454102e-01 3.406861126422882080e-01 -2.149145305156707764e-01 1.246950477361679077e-01 1.713183522224426270e-01 2.715619467198848724e-02
-5.203777551651000977e-01 -1.660079061985015869e-01 -4.606874585151672363e-01 1.412605494260787964e-01 -1.174824535846710205e-01 3.767926990985870361e-01 5.533320903778076172e-01 -8.665970712900161743e-02
-2.856770753860473633e-01 -5.472642779350280762e-01 -4.279105365276336670e-01 4.726692438125610352e-01 8.261904865503311157e-02 7.378362119197845459e-02 4.242157936096191406e-01 -1.419077664613723755e-01
-6.716272979974746704e-02 -9.384568035602569580e-02 8.191270753741264343e-03 5.497882962226867676e-01 1.750256419181823730e-01 5.613153576850891113e-01 -1.766880415380001068e-02 5.816587209701538086e-01
5.931634455919265747e-02 -3.381341099739074707e-01 2.599473595619201660e-01 -4.463058337569236755e-02 -3.996099904179573059e-02 8.463677167892456055e-01 2.668096423149108887e-01 1.531673669815063477e-01
-4.732436835765838623e-01 -5.786710381507873535e-01 -2.278781831264495850e-01 -8.003501594066619873e-02 -3.889787942171096802e-02 7.276514917612075806e-02 5.878599882125854492e-01 -1.745251417160034180e-01
-8.047347515821456909e-02 -2.303946577012538910e-02 4.737409949302673340e-01 9.850078821182250977e-02 5.964557528495788574e-01 4.735868573188781738e-01 4.011284112930297852e-01 -1.338376551866531372e-01
-3.174457699060440063e-02 -2.305155247449874878e-01 3.350214660167694092e-01 4.387043416500091553e-01 -9.656838327646255493e-02 7.486136555671691895e-01 2.362957447767257690e-01 1.247823610901832581e-01
-2.136059552431106567e-01 1.947858929634094238e-01 -3.726473152637481689e-01 1.867040395736694336e-01 3.678851723670959473e-01 6.842057704925537109e-01 1.175603196024894714e-01 3.541310429573059082e-01
-2.609520256519317627e-01 6.117020547389984131e-02 -5.284846425056457520e-01 1.013576835393905640e-01 2.077327966690063477e-01 7.104257345199584961e-01 4.850728437304496765e-02 2.972919046878814697e-01
-3.763907849788665771e-01 -1.871154457330703735e-01 5.792955756187438965e-01 4.409388601779937744e-01 2.721588611602783203e-01 2.569116652011871338e-01 3.252035081386566162e-01 -2.178900986909866333e-01
-3.701042830944061279e-01 -1.440778225660324097e-01 -5.454919338226318359e-01 -1.378856040537357330e-02 3.620043694972991943e-01 2.272966802120208740e-01 5.902252793312072754e-01 -1.159142777323722839e-01
-5.189683437347412109e-01 -4.549042582511901855e-01 -3.838702440261840820e-01 -1.275180131196975708e-01 3.524338006973266602e-01 -1.939995028078556061e-02 4.600876569747924805e-01 -1.544346511363983154e-01
-3.695574700832366943e-01 1.439340785145759583e-02 3.455497091636061668e-03 7.113097608089447021e-02 7.196894288063049316e-01 2.137589305639266968e-01 1.359848678112030029e-01 -5.253673195838928223e-01
-2.542586028575897217e-01 2.074761688709259033e-01 -1.497962027788162231e-01 1.378721445798873901e-01 1.523863077163696289e-01 6.036067605018615723e-01 5.186805129051208496e-01 4.407565593719482422e-01
-1.944463253021240234e-01 -5.374227762222290039e-01 -4.455569982528686523e-01 -3.286248743534088135e-01 2.032048255205154419e-01 5.624792575836181641e-01 8.766114711761474609e-02 -3.863271325826644897e-02
-3.962391614913940430e-01 -7.818295806646347046e-02 2.377365678548812866e-01 1.805736869573593140e-01 6.954642534255981445e-01 1.029348447918891907e-01 2.762513458728790283e-01 -4.209219515323638916e-01
2.131078988313674927e-01 -3.423679769039154053e-01 -9.718301892280578613e-02 2.317969799041748047e-01 5.883024334907531738e-01 4.423648715019226074e-01 3.798220157623291016e-01 2.968899607658386230e-01
4.666944965720176697e-03 -7.274948060512542725e-02 -1.714802384376525879e-01 -2.203795015811920166e-01 2.521518170833587646e-01 6.525533795356750488e-01 6.240779757499694824e-01 1.945074796676635742e-01
1.365349739789962769e-01 -1.393968313932418823e-01 -5.073417425155639648e-01 3.007699549198150635e-01 2.763751149177551270e-01 6.940712332725524902e-01 2.345198243856430054e-01 -3.083781711757183075e-02
-3.492479920387268066e-01 -2.155328392982482910e-01 1.648881882429122925e-01 2.626962363719940186e-01 6.767987608909606934e-01 2.889329791069030762e-01 -3.355607688426971436e-01 2.850163578987121582e-01
-5.495794415473937988e-01 2.860759198665618896e-02 -3.984855115413665771e-01 9.309553354978561401e-02 4.319087266921997070e-01 1.029725670814514160e-01 5.756307840347290039e-01 3.445798903703689575e-02
-1.850731223821640015e-01 -6.792511343955993652e-01 2.736638486385345459e-01 -8.406930416822433472e-02 -7.568927854299545288e-02 6.180669665336608887e-01 -8.346715942025184631e-03 -1.860132515430450439e-01
-1.548889428377151489e-01 -3.019431829452514648e-01 1.168545451946556568e-03 7.113097310066223145e-01 9.836518019437789917e-02 3.717333674430847168e-01 4.538739472627639771e-02 4.784929454326629639e-01
-6.856021285057067871e-01 -2.437862753868103027e-01 2.901737689971923828e-01 3.744895160198211670e-01 1.654208600521087646e-01 2.581164538860321045e-01 -2.074710279703140259e-01 -3.302156925201416016e-01
-3.347773551940917969e-01 -4.004867747426033020e-02 -3.522752523422241211e-01 3.403101563453674316e-01 1.124726533889770508e-01 3.084118664264678955e-01 6.172828078269958496e-01 3.969955146312713623e-01
-7.861154526472091675e-02 -3.814639523625373840e-03 -1.546394377946853638e-01 1.596231758594512939e-01 2.231403440237045288e-01 6.421668529510498047e-01 5.462448000907897949e-01 4.287884831428527832e-01
-2.187187522649765015e-01 6.630795449018478394e-02 -4.829213619232177734e-01 3.641074597835540771e-01 8.719835430383682251e-02 4.651198685169219971e-01 5.953902006149291992e-01 -5.956974998116493225e-02
-5.076117515563964844e-01 -6.905120015144348145e-01 -3.386819660663604736e-01 2.383188903331756592e-01 -4.691119119524955750e-02 5.244142189621925354e-02 2.964439094066619873e-01 3.452949598431587219e-02
-1.936608180403709412e-02 -4.102854430675506592e-01 -2.537976019084453583e-02 2.909536659717559814e-02 3.827681764960289001e-02 7.701810598373413086e-01 1.731357537209987640e-02 -4.846197068691253662e-01
-4.884119927883148193e-01 -2.849188074469566345e-02 -3.596641421318054199e-01 1.471388638019561768e-01 -3.081038296222686768e-01 5.688433647155761719e-01 3.333683311939239502e-01 -2.828225195407867432e-01
-4.718339145183563232e-01 -5.208841562271118164e-01 -2.651252783834934235e-02 1.059518158435821533e-01 -2.777186036109924316e-01 1.808117032051086426e-01 5.918180346488952637e-01 -1.845387071371078491e-01
1.778005659580230713e-01 -3.610376417636871338e-01 -2.465736120939254761e-01 5.368167161941528320e-01 4.698123037815093994e-01 2.481628209352493286e-01 4.255526959896087646e-01 1.602018922567367554e-01
-5.308473110198974609e-01 -1.839869618415832520e-01 -2.837400436401367188e-01 4.831192791461944580e-01 4.984262287616729736e-01 -9.822808951139450073e-02 5.684217810630798340e-02 3.303464353084564209e-01
-4.651042222976684570e-01 -1.176847890019416809e-01 -3.902980089187622070e-01 1.723515391349792480e-01 -2.083279639482498169e-01 4.439891874790191650e-01 5.870006084442138672e-01 -5.190491676330566406e-02
-3.331732749938964844e-01 -1.129121705889701843e-01 2.440684139728546143e-01 -7.720853388309478760e-02 6.600164771080017090e-01 3.348242640495300293e-01 2.247833758592605591e-01 -4.609329998493194580e-01
-4.951577186584472656e-01 -8.812783658504486084e-02 -6.255285143852233887e-01 1.418475955724716187e-01 2.364886179566383362e-02 5.466015338897705078e-01 -1.353744715452194214e-01 1.341155767440795898e-01
-5.609220266342163086e-02 -8.019325137138366699e-01 1.711253821849822998e-01 1.972594708204269409e-01 -1.537763476371765137e-01 4.768941700458526611e-01 1.421228349208831787e-01 1.195350512862205505e-01
-1.996630281209945679e-01 -1.328943222761154175e-01 2.412546277046203613e-01 3.131656944751739502e-01 6.520909070968627930e-01 5.084663629531860352e-01 -3.175700008869171143e-01 3.982174396514892578e-02
-1.458898484706878662e-01 -6.194187402725219727e-01 2.450211644172668457e-01 -5.017807334661483765e-02 -9.304021298885345459e-02 6.247158646583557129e-01 8.693712949752807617e-02 -3.549633920192718506e-01
-2.932110428810119629e-01 -3.711508214473724365e-01 2.163261175155639648e-02 -5.057596415281295776e-02 6.431321501731872559e-01 3.911773860454559326e-01 -4.369336068630218506e-01 1.252941489219665527e-01
-5.720970630645751953e-01 7.473029196262359619e-02 1.931588947772979736e-01 -1.811012476682662964e-01 5.220561623573303223e-01 4.933578670024871826e-01 -1.514731645584106445e-01 -2.410885244607925415e-01
-5.151831507682800293e-01 -2.610291242599487305e-01 -2.771836519241333008e-01 -1.540618687868118286e-01 -6.871559470891952515e-02 3.581089973449707031e-01 5.754170417785644531e-01 3.190859854221343994e-01
-4.740186631679534912e-01 -2.006919533014297485e-01 2.275063991546630859e-01 4.230038821697235107e-01 4.218861162662506104e-01 2.573871053755283356e-03 1.832506507635116577e-01 -5.410752296447753906e-01
-2.251313477754592896e-01 -3.497659862041473389e-01 4.219141602516174316e-01 2.487166523933410645e-01 4.426383078098297119e-01 1.819265484809875488e-01 3.881580233573913574e-01 -4.554286897182464600e-01
-5.190609097480773926e-01 -1.217725872993469238e-01 -5.360327959060668945e-01 2.007367014884948730e-01 -1.043539196252822876e-01 3.980747163295745850e-01 3.814612329006195068e-01 2.706563770771026611e-01
-2.249259799718856812e-01 -8.586351759731769562e-03 -4.462581276893615723e-01 6.069160997867584229e-02 2.373609393835067749e-01 4.994909465312957764e-01 5.672100782394409180e-01 3.448857069015502930e-01
1.528233438730239868e-01 -5.682458877563476562e-01 -1.287613660097122192e-01 4.041956737637519836e-02 6.871097683906555176e-01 2.250832319259643555e-01 2.707433998584747314e-01 1.986055076122283936e-01
-5.485451817512512207e-01 2.076412737369537354e-02 -3.214746415615081787e-01 -2.030104398727416992e-01 2.245308756828308105e-01 3.955468833446502686e-01 5.266723036766052246e-01 2.642967998981475830e-01
-4.173974394798278809e-01 -3.332612812519073486e-01 -2.041140645742416382e-01 6.741655617952346802e-02 -1.233617495745420456e-02 7.518040388822555542e-02 7.486002445220947266e-01 -3.198473155498504639e-01
-5.916399955749511719e-01 -1.860125958919525146e-01 -3.341424167156219482e-01 -2.549777030944824219e-01 3.538112044334411621e-01 1.443903744220733643e-01 5.400531291961669922e-01 3.175403177738189697e-02
-2.176705151796340942e-01 -6.225079298019409180e-01 3.491858839988708496e-01 -2.342424094676971436e-01 5.601647496223449707e-01 2.009374797344207764e-01 3.557037562131881714e-02 -1.813214421272277832e-01
-7.499283552169799805e-02 -1.674534082412719727e-01 -1.902515739202499390e-01 -2.672671675682067871e-01 2.107301950454711914e-01 6.722614765167236328e-01 4.703576564788818359e-01 3.756715357303619385e-01
-3.705342113971710205e-02 -3.666816949844360352e-01 3.748565614223480225e-01 1.545960903167724609e-01 -6.273490190505981445e-02 7.938872575759887695e-01 1.224267408251762390e-01 2.248850613832473755e-01
-5.442660450935363770e-01 -2.596422135829925537e-01 5.053515434265136719e-01 3.042339086532592773e-01 1.501189321279525757e-01 4.460405111312866211e-01 -1.364439576864242554e-01 -2.198117077350616455e-01
-6.446891427040100098e-01 -4.551972448825836182e-02 3.750553131103515625e-01 1.090196818113327026e-01 2.853158116340637207e-01 2.403921037912368774e-01 2.897735536098480225e-01 -4.545217156410217285e-01
-3.417360782623291016e-01 -1.709711700677871704e-01 3.005847334861755371e-01 7.998285442590713501e-02 5.666180253028869629e-01 2.396301180124282837e-01 2.892059385776519775e-01 -5.432478785514831543e-01
-3.104621767997741699e-01 -6.738544702529907227e-01 -1.453804969787597656e-01 -1.057894784025847912e-03 -3.576849400997161865e-02 5.706664323806762695e-01 -3.045687377452850342e-01 -9.324795007705688477e-02
-3.234856724739074707e-01 -1.583236902952194214e-01 -3.344900012016296387e-01 5.177114158868789673e-02 -7.574012875556945801e-02 4.195402562618255615e-01 7.299700975418090820e-01 2.027798742055892944e-01
-1.341265290975570679e-01 -1.198939234018325806e-01 -2.152246832847595215e-01 -3.324672579765319824e-02 -1.813417300581932068e-02 8.430255651473999023e-01 4.130512103438377380e-02 -4.555011689662933350e-01
-3.630239963531494141e-01 -1.344504356384277344e-01 -2.733087241649627686e-01 -7.286383211612701416e-02 6.770479083061218262e-01 2.812378704547882080e-01 5.161381885409355164e-02 4.795597195625305176e-01
-1.210339590907096863e-01 1.761788129806518555e-02 3.300995826721191406e-01 1.323486566543579102e-01 3.832524716854095459e-01 5.001493096351623535e-01 4.853906035423278809e-01 -4.753132462501525879e-01
-3.296823501586914062e-01 -1.198329105973243713e-01 -3.750607073307037354e-01 4.605283588171005249e-02 -9.162815660238265991e-02 5.271372199058532715e-01 6.417333483695983887e-01 1.899138391017913818e-01
7.259909063577651978e-02 -7.053749561309814453e-01 -1.748478412628173828e-01 -2.271676361560821533e-01 4.142690598964691162e-01 4.264642298221588135e-01 2.028755284845829010e-02 -2.471771240234375000e-01
-4.891797527670860291e-02 -6.762604117393493652e-01 -8.866161108016967773e-02 -1.670757979154586792e-01 1.317822784185409546e-01 6.226989030838012695e-01 -3.617594763636589050e-02 -3.131684958934783936e-01
1.735771745443344116e-01 -4.949036240577697754e-01 -1.016245484352111816e-01 2.646881639957427979e-01 4.988694787025451660e-01 3.045313954353332520e-01 1.794758588075637817e-01 5.203194618225097656e-01
-3.502130508422851562e-01 -6.365514993667602539e-01 1.080415025353431702e-01 -3.970965147018432617e-01 2.400339990854263306e-01 4.207228422164916992e-01 -9.732420742511749268e-02 -2.422771602869033813e-01
-2.507025599479675293e-01 1.826018244028091431e-01 1.897214055061340332e-01 5.239857435226440430e-01 6.386450529098510742e-01 2.222328931093215942e-01 2.719935774803161621e-01 -2.490260004997253418e-01
2.564466893672943115e-01 -6.130105257034301758e-01 2.065402269363403320e-01 4.258135855197906494e-01 3.977068662643432617e-01 2.914270460605621338e-01 2.361712157726287842e-01 1.886790245771408081e-01
-2.258673012256622314e-01 -2.330018728971481323e-01 3.383458256721496582e-01 3.777010142803192139e-01 1.798155605792999268e-01 3.396492600440979004e-01 3.718890249729156494e-01 -5.929260849952697754e-01
9.053006023168563843e-02 -7.004861235618591309e-01 -1.039341017603874207e-01 -2.812341749668121338e-01 3.589265048503875732e-01 4.495395720005035400e-01 8.689132332801818848e-02 -2.697487473487854004e-01
-1.139678433537483215e-01 -6.793270707130432129e-01 2.806063294410705566e-01 3.901076018810272217e-01 -1.395441740751266479e-01 4.985916316509246826e-01 2.081006020307540894e-02 1.615640670061111450e-01
-2.181668728590011597e-01 -1.220725700259208679e-01 -4.414356946945190430e-01 6.765577942132949829e-02 5.450279116630554199e-01 9.718868136405944824e-02 6.558144688606262207e-01 -3.827631846070289612e-02
-7.328035235404968262e-01 -1.813415735960006714e-01 3.887213468551635742e-01 -3.192734718322753906e-02 2.666932642459869385e-01 3.375164866447448730e-01 -1.002813875675201416e-01 -2.879087030887603760e-01
-5.871213078498840332e-01 -1.614709347486495972e-01 -3.040210008621215820e-01 -8.217550069093704224e-02 9.579280763864517212e-02 1.572514027357101440e-01 7.013549804687500000e-01 -6.504645198583602905e-02
-1.932511627674102783e-01 -1.168032586574554443e-01 1.288012564182281494e-01 -1.185588762164115906e-01 6.827168464660644531e-01 3.895348310470581055e-01 2.695684731006622314e-01 -4.773451089859008789e-01
-5.816003084182739258e-01 -2.121985852718353271e-01 -6.404244899749755859e-02 2.389431446790695190e-01 -1.445599496364593506e-01 1.906125843524932861e-01 5.659372806549072266e-01 4.219026863574981689e-01
-8.197490870952606201e-02 -5.479891300201416016e-01 1.211604475975036621e-01 1.430089473724365234e-01 7.835959196090698242e-01 9.266161173582077026e-02 -1.569072306156158447e-01 1.030928716063499451e-01
-4.396012425422668457e-01 -1.242760345339775085e-01 5.006651282310485840e-01 3.183372020721435547e-01 1.547567844390869141e-01 2.610665857791900635e-01 4.452385306358337402e-01 -3.859525918960571289e-01
-3.469022214412689209e-01 -3.556900620460510254e-01 1.350304670631885529e-02 -3.361593484878540039e-01 3.179447948932647705e-01 4.898042082786560059e-01 4.087097197771072388e-02 -5.452435612678527832e-01
-3.338554501533508301e-01 -4.457198828458786011e-02 5.368303656578063965e-01 2.292783260345458984e-01 3.833570778369903564e-01 6.061786413192749023e-01 -1.517274528741836548e-01 9.144491702318191528e-02
-5.214559435844421387e-01 -1.506967395544052124e-01 5.954223871231079102e-01 2.851302623748779297e-01 1.782686114311218262e-01 4.314229488372802734e-01 7.046993821859359741e-02 -2.160454541444778442e-01
-3.276090323925018311e-01 -8.239469677209854126e-02 1.486373245716094971e-01 -1.285795867443084717e-01 7.753970026969909668e-01 4.720489084720611572e-01 -1.368854641914367676e-01 -6.670520454645156860e-02
1.356173455715179443e-01 -4.573726356029510498e-01 -3.065343797206878662e-01 -2.742193453013896942e-02 2.480176985263824463e-01 5.926698446273803711e-01 3.939707875251770020e-01 3.312395513057708740e-01
-3.976100683212280273e-01 -1.548535674810409546e-01 3.719168007373809814e-01 4.845475256443023682e-01 5.983198881149291992e-01 4.786423966288566589e-02 1.037304252386093140e-01 -2.716261446475982666e-01
-2.006739675998687744e-01 -2.481008172035217285e-01 1.420531421899795532e-01 1.242132708430290222e-01 8.764095306396484375e-01 2.502616643905639648e-01 -1.546980440616607666e-01 8.895017206668853760e-02
-4.033899903297424316e-01 -4.534658789634704590e-01 -6.267242431640625000e-01 3.684656322002410889e-01 6.642392836511135101e-03 2.634726166725158691e-01 1.828991472721099854e-01 -1.346057001501321793e-02
-8.303268998861312866e-02 -7.047230005264282227e-01 5.254938825964927673e-02 4.553800225257873535e-01 -1.723370999097824097e-01 3.694072365760803223e-01 2.626979053020477295e-01 2.262007743120193481e-01
-6.068722810596227646e-03 3.741024807095527649e-02 1.846825778484344482e-01 6.058709621429443359e-01 2.719057798385620117e-01 4.164393544197082520e-01 3.892576396465301514e-01 4.455339312553405762e-01
-1.310007125139236450e-01 -1.363735795021057129e-01 6.838267296552658081e-02 -1.201751604676246643e-01 6.784872412681579590e-01 3.746197521686553955e-01 3.865301907062530518e-01 -4.416247010231018066e-01
-3.312843143939971924e-01 -1.761598140001296997e-01 -4.599450826644897461e-01 -1.623580753803253174e-01 -5.771609488874673843e-03 5.306009650230407715e-01 5.482547879219055176e-01 1.978756189346313477e-01
-5.412968993186950684e-01 5.195416137576103210e-02 2.494601756334304810e-01 3.928966224193572998e-01 2.998675704002380371e-01 1.482210010290145874e-01 3.662147819995880127e-01 -4.916267991065979004e-01
-2.941582798957824707e-01 -1.005943566560745239e-01 4.391165375709533691e-01 7.110400795936584473e-01 3.770356178283691406e-01 1.704903244972229004e-01 1.382924020290374756e-01 -1.208412498235702515e-01
-4.388265609741210938e-01 -2.769862860441207886e-02 -4.407612383365631104e-01 3.805667757987976074e-01 -3.755887970328330994e-02 2.953571379184722900e-01 5.624744892120361328e-01 2.500768601894378662e-01
-5.294412374496459961e-01 -2.817348539829254150e-01 4.711987376213073730e-01 3.923207819461822510e-01 1.097038462758064270e-01 4.263142049312591553e-01 -1.855406612157821655e-01 -1.901828348636627197e-01
-3.267973661422729492e-02 -1.829628646373748779e-01 2.007247209548950195e-01 2.387986630201339722e-01 -2.251229733228683472e-01 8.587547540664672852e-01 2.826776206493377686e-01 -9.733254089951515198e-03
-9.388176724314689636e-03 -7.705033421516418457e-01 1.796919852495193481e-01 -2.932646544650197029e-03 1.868865191936492920e-01 5.056697130203247070e-01 -5.866711586713790894e-02 -2.826097309589385986e-01
-8.063426613807678223e-01 -1.031839102506637573e-01 -1.956871896982192993e-01 4.217613339424133301e-01 2.334804236888885498e-01 -1.195069178938865662e-01 1.436207592487335205e-01 1.832117736339569092e-01
-3.682229816913604736e-01 -2.224252969026565552e-01 -2.076686173677444458e-01 5.293122306466102600e-02 1.410461068153381348e-01 2.882202267646789551e-01 6.843989491462707520e-01 4.445717930793762207e-01
-6.599144339561462402e-01 -2.340594232082366943e-01 -4.478796720504760742e-01 3.729846179485321045e-01 2.362887859344482422e-01 4.660801962018013000e-02 -2.144488133490085602e-02 3.339921534061431885e-01
-4.708908796310424805e-01 -4.613387286663055420e-01 -1.852063238620758057e-01 -2.190654724836349487e-01 -1.524029523134231567e-01 6.581563353538513184e-01 -1.373893916606903076e-01 8.868443220853805542e-02
-2.608833909034729004e-01 -6.969674229621887207e-01 -4.389207959175109863e-01 1.066370084881782532e-01 5.393086373805999756e-02 1.956267654895782471e-01 3.871756196022033691e-01 -2.259862124919891357e-01
-4.131611585617065430e-01 -2.094572186470031738e-01 -5.005342364311218262e-01 -1.895255893468856812e-01 8.127257227897644043e-02 4.796614646911621094e-01 4.747818410396575928e-01 1.920236647129058838e-01
-5.812394991517066956e-02 -2.251008749008178711e-01 3.545980453491210938e-01 1.694408804178237915e-01 6.617607921361923218e-02 8.494504690170288086e-01 -1.082458533346652985e-02 2.558097243309020996e-01
3.487943857908248901e-02 -2.099416591227054596e-02 -3.901358842849731445e-01 3.499068319797515869e-01 1.122649013996124268e-01 6.967297792434692383e-01 3.851157426834106445e-01 2.781222164630889893e-01
-6.456845998764038086e-02 -1.809637099504470825e-01 -2.583433687686920166e-01 2.307689515873789787e-03 3.115164637565612793e-01 5.673660039901733398e-01 5.001440644264221191e-01 4.767031073570251465e-01
-1.701780557632446289e-01 -3.407638967037200928e-01 -1.990190744400024414e-01 -4.593904304783791304e-04 1.941330730915069580e-01 7.449142336845397949e-01 -2.358755469322204590e-01 -4.087643623352050781e-01
-1.471947431564331055e-01 -1.737521886825561523e-01 -5.430997014045715332e-01 3.539413809776306152e-01 -1.270178556442260742e-01 6.626647114753723145e-01 2.306831032037734985e-01 1.394246071577072144e-01
-3.275346755981445312e-01 -3.547353148460388184e-01 -6.971111297607421875e-01 3.235791325569152832e-01 1.452987790107727051e-01 3.783349096775054932e-01 -5.852029845118522644e-02 -9.242771565914154053e-02
-4.623481333255767822e-01 -4.149484932422637939e-01 -6.050211787223815918e-01 2.893171310424804688e-01 -5.846139416098594666e-02 2.928273975849151611e-01 2.480881661176681519e-01 -1.165487766265869141e-01
-4.695413112640380859e-01 -5.602186918258666992e-01 2.733843922615051270e-01 -1.881785094738006592e-01 8.342785388231277466e-02 4.335827231407165527e-01 -2.034462094306945801e-01 -3.452409207820892334e-01
-2.146860510110855103e-01 -4.686080813407897949e-01 -1.097282320261001587e-01 -8.365592360496520996e-02 6.945595145225524902e-01 4.082165956497192383e-01 -8.996090851724147797e-03 -2.571830451488494873e-01
-6.081135869026184082e-01 -1.846038252115249634e-01 -3.593322932720184326e-01 -6.154333241283893585e-03 1.902753412723541260e-01 7.935714721679687500e-02 6.269481182098388672e-01 1.771871894598007202e-01
-3.472008109092712402e-01 4.016299173235893250e-02 2.549115717411041260e-01 4.828457534313201904e-02 5.944920182228088379e-01 3.060016930103302002e-01 4.088846147060394287e-01 -4.430381655693054199e-01
-5.057698860764503479e-02 1.548689901828765869e-01 -2.412602305412292480e-01 4.749896824359893799e-01 4.275978207588195801e-01 5.558524727821350098e-01 2.452685534954071045e-01 3.710356950759887695e-01
-1.088095828890800476e-01 -1.277029514312744141e-01 -4.798067212104797363e-01 1.685264520347118378e-02 2.445383965969085693e-01 6.109279990196228027e-01 4.534887969493865967e-01 3.204213380813598633e-01
-4.504114091396331787e-01 3.350675478577613831e-02 1.739538162946701050e-01 -2.343967109918594360e-01 7.250637412071228027e-01 4.087903797626495361e-01 -1.670166291296482086e-02 -1.330381929874420166e-01
-5.303403139114379883e-01 -5.723012685775756836e-01 -2.012354284524917603e-01 -4.178066551685333252e-02 4.523698091506958008e-01 -1.836774051189422607e-01 2.920601367950439453e-01 -1.590413451194763184e-01
-6.718648225069046021e-02 -3.432182073593139648e-01 3.279334902763366699e-01 -5.651388783007860184e-03 -9.376739710569381714e-02 8.540769219398498535e-01 1.684274524450302124e-01 5.922243371605873108e-02
-7.971771955490112305e-01 -1.811115592718124390e-01 -2.216473370790481567e-01 3.910018503665924072e-01 3.160375058650970459e-01 -9.947582334280014038e-02 -9.514241665601730347e-02 1.042588949203491211e-01
-5.347930192947387695e-01 -7.707299292087554932e-02 4.821720123291015625e-01 4.424910843372344971e-01 2.652063369750976562e-01 2.981216311454772949e-01 1.460283100605010986e-01 -3.150122165679931641e-01
-5.002294182777404785e-01 -2.517303526401519775e-01 4.363529086112976074e-01 4.732101857662200928e-01 8.118230849504470825e-02 3.713074922561645508e-01 -7.575386017560958862e-02 -3.491020202636718750e-01
-9.093609452247619629e-01 -2.967196889221668243e-02 -1.749153882265090942e-01 1.194775775074958801e-01 2.453035414218902588e-01 -8.367798477411270142e-02 2.387707233428955078e-01 5.589938163757324219e-02
-3.535176217555999756e-01 -1.294805705547332764e-01 1.342164576053619385e-01 1.328110247850418091e-01 4.446523189544677734e-01 5.480486154556274414e-01 -4.473930895328521729e-01 3.526664674282073975e-01
4.414393752813339233e-02 -6.665389239788055420e-02 1.094023063778877258e-01 6.355832219123840332e-01 2.602980732917785645e-01 4.990110397338867188e-01 2.017178982496261597e-01 4.692721366882324219e-01
2.736471295356750488e-01 -1.640781313180923462e-01 4.124566540122032166e-02 2.178101390600204468e-01 3.455660641193389893e-01 7.358119487762451172e-01 4.183190166950225830e-01 1.150086894631385803e-01
-1.017896234989166260e-01 -3.622336089611053467e-01 -3.466705381870269775e-01 -2.148175984621047974e-01 1.976175606250762939e-01 7.762995958328247070e-01 -8.838111162185668945e-02 -2.063817679882049561e-01
-3.825731277465820312e-01 -4.543220400810241699e-01 -4.842460155487060547e-01 -2.535432279109954834e-01 -1.908388920128345490e-02 5.336787700653076172e-01 2.515254020690917969e-01 -2.924132859334349632e-03
2.297030091285705566e-01 -6.766577363014221191e-01 -2.159368991851806641e-02 2.188457399606704712e-01 5.122525691986083984e-01 3.943239152431488037e-01 4.744821786880493164e-02 1.444498300552368164e-01
-3.429278433322906494e-01 -1.583430171012878418e-01 1.240178793668746948e-01 7.992845028638839722e-02 7.358123660087585449e-01 1.075410172343254089e-01 2.421585917472839355e-01 -4.732158780097961426e-01
-6.320217847824096680e-01 -6.845684349536895752e-02 3.341237008571624756e-01 1.698675453662872314e-01 1.920737475156784058e-01 1.829125434160232544e-01 3.812039196491241455e-01 -4.895943701267242432e-01
-3.511685431003570557e-01 -1.448666900396347046e-01 3.705029785633087158e-01 -2.603804469108581543e-01 5.501775145530700684e-01 5.335042476654052734e-01 1.330522596836090088e-01 -2.135390788316726685e-01
-1.603822261095046997e-01 4.238801449537277222e-02 4.178829491138458252e-01 3.959904611110687256e-01 5.526217818260192871e-01 3.384740650653839111e-01 3.902093470096588135e-01 -2.623500227928161621e-01
-1.382851004600524902e-01 -7.023949623107910156e-01 -2.658464908599853516e-01 -1.390011310577392578e-01 2.163429409265518188e-01 5.302187204360961914e-01 -2.183422744274139404e-01 -1.480316817760467529e-01
-5.861299633979797363e-01 -6.010727882385253906e-01 -2.247761338949203491e-01 -6.359025835990905762e-02 -1.799975335597991943e-01 1.817578524351119995e-01 4.116384685039520264e-01 7.559027522802352905e-02
-1.836297661066055298e-01 1.421333700418472290e-01 3.162014186382293701e-01 1.000720337033271790e-01 6.318233609199523926e-01 3.904756605625152588e-01 5.023694634437561035e-01 -1.789791733026504517e-01
-6.938918232917785645e-01 -2.397564798593521118e-02 4.589588940143585205e-01 3.589396476745605469e-01 1.426825076341629028e-01 2.771717011928558350e-01 1.218773871660232544e-01 -2.577239871025085449e-01
-3.092067539691925049e-01 -2.181358784437179565e-01 1.429969519376754761e-01 4.258358478546142578e-02 6.613581180572509766e-01 4.168883860111236572e-01 -4.101326763629913330e-01 2.348344326019287109e-01
-1.213446725159883499e-02 -2.212034463882446289e-01 2.280510525451973081e-04 6.768680214881896973e-01 2.624285519123077393e-01 1.524928212165832520e-01 4.864570796489715576e-01 4.049792885780334473e-01
-2.573544681072235107e-01 -7.156559228897094727e-01 2.602842450141906738e-01 1.028449609875679016e-01 -2.624546363949775696e-02 4.639894664287567139e-01 -1.708266586065292358e-01 -3.132469356060028076e-01
-5.235210657119750977e-01 -1.530456393957138062e-01 5.885294079780578613e-01 3.084231615066528320e-01 1.974259018898010254e-01 4.242185056209564209e-01 5.481423437595367432e-02 -1.976567655801773071e-01
-3.450442254543304443e-01 1.873537898063659668e-02 -2.847462594509124756e-01 2.554498016834259033e-01 1.178341452032327652e-02 4.257378876209259033e-01 5.983671545982360840e-01 4.413882791996002197e-01
1.211148947477340698e-01 -6.936449408531188965e-01 -1.219260171055793762e-01 4.017243683338165283e-01 5.199469923973083496e-01 2.255138754844665527e-01 -6.702595204114913940e-02 4.738713800907135010e-02
-3.038287162780761719e-01 -3.459367454051971436e-01 1.483914852142333984e-01 -8.282046765089035034e-02 3.484002128243446350e-02 7.950858473777770996e-01 -1.238573715090751648e-01 -3.322960138320922852e-01
2.437074035406112671e-01 -4.846857786178588867e-01 -5.323224142193794250e-02 2.510587275028228760e-01 6.172180771827697754e-01 3.051429986953735352e-01 2.043360322713851929e-01 3.521345257759094238e-01
-3.541186153888702393e-01 -4.450582861900329590e-01 -2.839196622371673584e-01 -3.388027846813201904e-01 -2.722568064928054810e-02 6.911067962646484375e-01 -2.610983327031135559e-02 -4.554083570837974548e-02
-5.698347091674804688e-01 -2.057751864194869995e-01 5.032447576522827148e-01 3.142168819904327393e-01 1.664673835039138794e-01 4.295777678489685059e-01 -1.554209440946578979e-01 -2.110767066478729248e-01
-4.693912863731384277e-01 2.890004217624664307e-02 3.703188002109527588e-01 6.883269641548395157e-03 4.934383034706115723e-01 4.739768505096435547e-01 -1.859450787305831909e-01 3.727499842643737793e-01
-3.365485370159149170e-01 7.613208144903182983e-02 4.066255390644073486e-01 3.319829702377319336e-02 3.630204200744628906e-01 7.499501109123229980e-01 -8.965929597616195679e-02 -1.106572449207305908e-01
-4.808434844017028809e-01 -2.838573157787322998e-01 -1.649047583341598511e-01 6.455851197242736816e-01 2.773086130619049072e-01 -5.368991941213607788e-02 -2.599177658557891846e-01 3.112891912460327148e-01
-2.534301877021789551e-01 -2.521170973777770996e-01 -1.953008919954299927e-01 -2.890896797180175781e-01 4.296517744660377502e-02 4.616168737411499023e-01 6.766692399978637695e-01 2.787066996097564697e-01
-3.135126829147338867e-01 1.445942074060440063e-01 -3.165461719036102295e-01 1.184459105134010315e-01 2.360346615314483643e-01 6.895223855972290039e-01 5.073817074298858643e-02 4.825389087200164795e-01
-4.611584544181823730e-01 -7.898752391338348389e-02 -4.962419867515563965e-01 3.771067559719085693e-01 -4.319826140999794006e-02 4.207920432090759277e-01 2.463108748197555542e-01 3.911868929862976074e-01
1.219339389353990555e-02 -4.692146182060241699e-01 -2.106495201587677002e-01 6.228069961071014404e-02 2.486942112445831299e-01 4.793518185615539551e-01 2.969311773777008057e-01 5.929937362670898438e-01
-4.193024337291717529e-01 -5.522614121437072754e-01 -2.219903916120529175e-01 -1.270704567432403564e-01 -1.856864243745803833e-01 6.155527234077453613e-01 -1.928367167711257935e-01 5.653158202767372131e-02
-3.309864178299903870e-02 -3.888852298259735107e-01 5.310558080673217773e-01 2.861182093620300293e-01 -9.760453552007675171e-02 5.658168792724609375e-01 3.836167454719543457e-01 8.337772637605667114e-02
6.692730635404586792e-02 -4.627476334571838379e-01 -9.528243541717529297e-02 1.939713656902313232e-01 8.056586384773254395e-01 2.269274890422821045e-01 -1.447185277938842773e-01 1.147010028362274170e-01
-6.273005157709121704e-02 -2.420338690280914307e-01 -3.855179846286773682e-01 6.917850375175476074e-01 3.899812996387481689e-01 -4.254673421382904053e-02 3.753636479377746582e-01 -1.245012804865837097e-01
-4.697370529174804688e-01 -7.051272392272949219e-01 -5.588708817958831787e-02 2.148732393980026245e-01 -1.639322936534881592e-01 4.114074409008026123e-01 -1.812041401863098145e-01 6.232354789972305298e-02
-2.038708329200744629e-01 -3.827385902404785156e-01 2.722041904926300049e-01 2.051496654748916626e-01 5.735230445861816406e-01 1.748605668544769287e-01 2.082073986530303955e-01 -5.412126183509826660e-01
-1.143417507410049438e-01 -2.564642429351806641e-01 -4.472185373306274414e-01 -8.508368581533432007e-02 2.429608702659606934e-01 4.979475736618041992e-01 6.013646125793457031e-01 2.128083705902099609e-01
-7.140329480171203613e-01 -3.623968660831451416e-01 -2.421159595251083374e-01 1.582204364240169525e-02 4.568188786506652832e-01 -1.092763021588325500e-01 1.464888155460357666e-01 2.405643761157989502e-01
-4.019792079925537109e-01 -2.683764994144439697e-01 1.816640794277191162e-01 7.257718592882156372e-02 6.831430196762084961e-01 1.326129306107759476e-02 1.821593493223190308e-01 -4.775723218917846680e-01
-5.403608679771423340e-01 2.187686413526535034e-01 -3.196853399276733398e-01 -2.042499631643295288e-01 4.646298289299011230e-01 4.654409885406494141e-01 -1.221076585352420807e-02 2.890819907188415527e-01
-3.403059244155883789e-01 -4.882724583148956299e-01 -4.301596879959106445e-01 5.993025302886962891e-01 -5.132939666509628296e-02 1.036031842231750488e-01 2.957248985767364502e-01 2.756104432046413422e-02
1.035887002944946289e-01 -5.247513055801391602e-01 4.590136706829071045e-01 1.406891494989395142e-01 1.420533061027526855e-01 3.127115368843078613e-01 6.034805774688720703e-01 3.552465513348579407e-02
-5.795520544052124023e-01 -8.637782931327819824e-02 -1.979785859584808350e-01 -2.807933092117309570e-01 3.335397243499755859e-01 2.920459508895874023e-01 4.129245579242706299e-01 4.142122566699981689e-01
-4.203369021415710449e-01 -3.029304146766662598e-01 4.203613400459289551e-01 2.336843013763427734e-01 1.154776141047477722e-01 2.420635670423507690e-01 3.011349439620971680e-01 -5.810558795928955078e-01
-5.321887731552124023e-01 -1.500017791986465454e-01 5.609022974967956543e-01 3.255196809768676758e-01 1.279848068952560425e-01 4.120024144649505615e-01 7.564720511436462402e-02 -2.860968410968780518e-01
-1.870096921920776367e-01 -2.535110116004943848e-01 -6.643784642219543457e-01 1.667063236236572266e-01 1.568472199141979218e-02 6.556358337402343750e-01 2.800870127975940704e-02 2.609374932944774628e-02
1.147866845130920410e-01 -3.619989454746246338e-01 -3.042117655277252197e-01 3.256369531154632568e-01 4.323892295360565186e-01 5.183753967285156250e-01 1.009401455521583557e-01 4.374177157878875732e-01
-4.358166754245758057e-01 -2.202524393796920776e-01 1.701002866029739380e-01 1.444712132215499878e-01 3.874404430389404297e-01 4.792630672454833984e-01 -5.536061525344848633e-01 1.595729142427444458e-01
3.575606644153594971e-02 -5.623643398284912109e-01 4.705857932567596436e-01 2.093937098979949951e-01 -3.435559943318367004e-02 4.311607182025909424e-01 4.787473678588867188e-01 2.987289056181907654e-02
-6.186107918620109558e-02 -7.708294987678527832e-01 3.864104449748992920e-01 2.110440135002136230e-01 5.976881459355354309e-02 4.437651336193084717e-01 -5.329894833266735077e-03 8.726070076227188110e-02
-2.919371128082275391e-01 -5.888365507125854492e-01 -3.744945824146270752e-01 2.906866073608398438e-01 -2.236680835485458374e-01 4.961709380149841309e-01 2.089902758598327637e-01 -5.838904902338981628e-02
1.485462300479412079e-03 -2.040977180004119873e-01 -2.836105823516845703e-01 -8.938276767730712891e-02 4.720579683780670166e-01 4.800074398517608643e-01 4.996725022792816162e-01 4.086554944515228271e-01
7.167532294988632202e-02 -3.271439373493194580e-01 3.458549678325653076e-01 1.147584021091461182e-01 4.222744703292846680e-02 7.952052354812622070e-01 2.924454510211944580e-01 1.881367564201354980e-01
-1.471100747585296631e-01 -5.876235365867614746e-01 2.589586377143859863e-01 3.050118684768676758e-01 5.131135582923889160e-01 1.153263896703720093e-01 1.028531193733215332e-01 4.310461878776550293e-01
-4.830643534660339355e-01 -6.649468094110488892e-02 2.503674626350402832e-01 3.282993137836456299e-01 -9.599520266056060791e-02 3.754398524761199951e-01 3.781090974807739258e-01 -5.464671254158020020e-01
-4.264770150184631348e-01 -4.364576041698455811e-01 -2.814319171011447906e-02 -9.510393254458904266e-03 -1.970271617174148560e-01 1.333856135606765747e-01 7.245293259620666504e-01 -2.125688791275024414e-01
-1.259817630052566528e-01 -6.024260073900222778e-02 2.821452319622039795e-01 -6.840182840824127197e-02 6.937832236289978027e-01 3.518599569797515869e-01 4.887139499187469482e-01 -2.285452187061309814e-01
-3.848467394709587097e-02 -5.982560291886329651e-02 -2.781084775924682617e-01 1.418162733316421509e-01 3.199384510517120361e-01 6.186519265174865723e-01 5.479755401611328125e-01 3.348366320133209229e-01
4.481745511293411255e-02 -7.938145995140075684e-01 -7.215110212564468384e-02 1.811670213937759399e-01 5.081365108489990234e-01 1.833835542201995850e-01 -1.913321912288665771e-01 3.718010336160659790e-02
1.698196977376937866e-01 -3.449491262435913086e-01 1.349698156118392944e-01 2.724251896142959595e-02 6.952264904975891113e-02 8.850151300430297852e-01 1.787424683570861816e-01 -1.147972196340560913e-01
-1.667445451021194458e-01 -4.822790026664733887e-01 -2.696108222007751465e-01 4.581436142325401306e-02 8.659960329532623291e-02 2.971290647983551025e-01 7.392668128013610840e-01 1.500455439090728760e-01
-2.272970080375671387e-01 5.728217959403991699e-02 -2.124108374118804932e-01 5.636973381042480469e-01 1.803290992975234985e-01 2.806827723979949951e-01 4.131270051002502441e-01 5.479110479354858398e-01
-6.344421207904815674e-02 -1.241255253553390503e-01 -4.266622662544250488e-01 -7.221021503210067749e-02 1.337660849094390869e-01 8.255729675292968750e-01 -1.413328479975461960e-02 -3.060211539268493652e-01
-3.430643379688262939e-01 -3.597628176212310791e-01 3.273253142833709717e-01 3.599380254745483398e-01 2.232335060834884644e-01 2.308829277753829956e-01 2.233814299106597900e-01 -6.026118397712707520e-01
-5.558663010597229004e-01 -2.565253078937530518e-01 -5.867769718170166016e-01 -7.647192478179931641e-02 -3.791470825672149658e-02 4.748367369174957275e-01 -4.609042778611183167e-02 -2.145234644412994385e-01
-4.287688136100769043e-01 -7.433710098266601562e-01 -1.408509463071823120e-01 2.961184382438659668e-01 -2.548310458660125732e-01 2.469608336687088013e-01 1.654196381568908691e-01 5.233990773558616638e-02
1.100324746221303940e-02 -8.196011185646057129e-02 1.258130669593811035e-01 6.104413866996765137e-01 2.605247199535369873e-01 5.665820837020874023e-01 5.904990807175636292e-02 4.607804417610168457e-01
-1.842821836471557617e-01 4.922048375010490417e-02 -5.517733693122863770e-01 4.017053246498107910e-01 1.290824711322784424e-01 5.344053506851196289e-01 3.605701327323913574e-01 2.559967339038848877e-01
2.129528075456619263e-01 -2.721639275550842285e-01 1.748260706663131714e-01 6.816928833723068237e-02 7.618194818496704102e-02 8.535054922103881836e-01 3.314079642295837402e-01 -3.550110012292861938e-02
-7.530920505523681641e-01 -4.345428645610809326e-01 -2.888421118259429932e-01 -2.103918232023715973e-03 2.360359728336334229e-01 -1.078880727291107178e-01 2.871474325656890869e-01 1.038472428917884827e-01
-4.598845243453979492e-01 -8.995831757783889771e-02 4.335809350013732910e-01 5.065382122993469238e-01 1.306342333555221558e-01 5.094208717346191406e-01 -2.052190452814102173e-01 -1.309612095355987549e-01
-2.212339341640472412e-01 -3.101975843310356140e-02 -5.884417146444320679e-02 3.693229854106903076e-01 7.252416014671325684e-01 3.682566285133361816e-01 -3.786983191967010498e-01 7.232183963060379028e-02
-6.567081809043884277e-01 -7.751722633838653564e-02 -2.863418459892272949e-01 1.416237503290176392e-01 3.098369240760803223e-01 -1.202802807092666626e-01 5.752964615821838379e-01 -1.387231051921844482e-01
-3.679726421833038330e-01 -1.089919134974479675e-01 1.561154425144195557e-01 2.166112326085567474e-02 6.486673951148986816e-01 3.072814345359802246e-01 1.405952870845794678e-01 -5.412186384201049805e-01
-2.404526919126510620e-01 1.001702696084976196e-01 3.009165525436401367e-01 -1.459380686283111572e-01 6.238684654235839844e-01 5.451113581657409668e-01 3.288040161132812500e-01 -1.607147604227066040e-01
-8.549105376005172729e-02 -7.921679615974426270e-01 2.198480814695358276e-01 1.814595162868499756e-01 1.864737570285797119e-01 2.011777758598327637e-01 3.595555126667022705e-01 2.817365229129791260e-01
-3.579208254814147949e-01 -4.013116955757141113e-01 1.595870256423950195e-01 4.813631176948547363e-01 -1.422406286001205444e-01 3.978339433670043945e-01 -1.306808441877365112e-01 5.080173015594482422e-01
-5.132613182067871094e-01 -1.896634101867675781e-01 -1.746924668550491333e-01 4.279815256595611572e-01 -5.051042139530181885e-02 7.631690055131912231e-02 5.588016510009765625e-01 4.077625572681427002e-01
-1.440827548503875732e-01 -6.901898980140686035e-01 -6.053342297673225403e-02 -3.920426368713378906e-01 3.063375949859619141e-01 4.477794170379638672e-01 -4.148534685373306274e-02 -2.223645001649856567e-01
-2.634409815073013306e-02 9.264744818210601807e-02 -5.336419120430946350e-02 4.487587213516235352e-01 2.025320827960968018e-01 7.544220089912414551e-01 1.516164839267730713e-01 3.915746808052062988e-01
3.811010718345642090e-02 -5.516125559806823730e-01 7.323300838470458984e-02 5.982726216316223145e-01 3.802697360515594482e-01 2.519876956939697266e-01 -1.054095476865768433e-01 -3.343110084533691406e-01
1.265397220849990845e-01 -6.749529242515563965e-01 1.242956146597862244e-01 3.537327945232391357e-01 4.120185673236846924e-01 4.013233780860900879e-01 -4.045405983924865723e-02 2.353592365980148315e-01
-3.994724154472351074e-01 -5.318146944046020508e-01 2.100567966699600220e-01 -1.074095889925956726e-01 -1.182286068797111511e-01 6.535059213638305664e-01 -2.153740674257278442e-01 -1.204163581132888794e-01
-2.305842190980911255e-01 -3.153850734233856201e-01 -3.723542094230651855e-01 1.236565187573432922e-01 1.567123979330062866e-01 3.604422211647033691e-01 5.247758030891418457e-01 5.133786201477050781e-01
-4.492496252059936523e-01 -4.464102387428283691e-01 -9.439599514007568359e-02 3.243138492107391357e-01 -4.633934795856475830e-01 4.337755143642425537e-01 2.747298479080200195e-01 8.019657433032989502e-02
-3.827969729900360107e-01 -9.184428304433822632e-02 3.061494827270507812e-01 -1.860271692276000977e-01 5.563753247261047363e-01 5.642593502998352051e-01 -4.600922018289566040e-02 -2.943443655967712402e-01
-1.642848402261734009e-01 -4.116780161857604980e-01 -3.537517189979553223e-01 7.604479193687438965e-01 2.368045300245285034e-01 6.131031550467014313e-03 4.264263063669204712e-02 -2.053725570440292358e-01
-2.239685505628585815e-01 -4.225462377071380615e-01 -4.533642828464508057e-01 -3.377068415284156799e-02 6.987591087818145752e-02 3.676657080650329590e-01 6.125510931015014648e-01 2.221115082502365112e-01
-2.844960987567901611e-01 -5.633850097656250000e-01 -4.164978563785552979e-01 -4.624449834227561951e-02 1.734059676527976990e-02 5.329341292381286621e-01 -3.433966338634490967e-01 -1.543039679527282715e-01
-5.356151461601257324e-01 -4.496213048696517944e-02 -2.417597919702529907e-01 -3.456571698188781738e-01 -9.764771908521652222e-02 4.997237622737884521e-01 3.785983026027679443e-01 -3.613482117652893066e-01
-1.277272999286651611e-01 -4.934239685535430908e-01 -4.436368495225906372e-02 5.603048801422119141e-01 -9.044671058654785156e-02 2.823081612586975098e-01 5.360943675041198730e-01 2.214340269565582275e-01
-4.237492680549621582e-01 -4.365068301558494568e-02 5.173094272613525391e-01 5.038934946060180664e-01 1.679948903620243073e-02 3.048063516616821289e-01 3.789516985416412354e-01 -2.453984469175338745e-01
-5.338314175605773926e-01 3.082198500633239746e-01 3.018719553947448730e-01 1.017601415514945984e-01 4.431857466697692871e-01 5.671402812004089355e-01 8.301952853798866272e-03 -2.029921114444732666e-02
-6.704769730567932129e-01 -1.155889965593814850e-02 4.533893167972564697e-01 4.775036573410034180e-01 1.964979618787765503e-01 2.479867637157440186e-01 -3.492784127593040466e-02 1.242039799690246582e-01
-1.590579897165298462e-01 -6.654882431030273438e-01 -3.914890289306640625e-01 3.142800927162170410e-01 2.321354597806930542e-01 2.891079336404800415e-02 4.402589499950408936e-01 -1.767475306987762451e-01
-2.617938220500946045e-01 -6.571824103593826294e-02 2.188498228788375854e-01 1.202877908945083618e-01 6.889008879661560059e-01 2.089110016822814941e-01 3.267006576061248779e-01 -4.897134304046630859e-01
1.702463179826736450e-01 -5.064972639083862305e-01 4.527862370014190674e-01 2.149963676929473877e-01 1.620384454727172852e-01 3.476353883743286133e-01 5.617631673812866211e-01 -2.352489158511161804e-02
-2.861736714839935303e-01 -3.748744428157806396e-01 -4.109901785850524902e-01 4.790792167186737061e-01 -2.491349577903747559e-01 4.385565817356109619e-01 2.702271640300750732e-01 -2.274226248264312744e-01
-2.921466231346130371e-01 -8.247929066419601440e-02 1.725148260593414307e-01 2.787067368626594543e-02 8.383767008781433105e-01 3.814552426338195801e-01 -1.692239046096801758e-01 1.699913293123245239e-02
-1.705144196748733521e-01 -5.759391188621520996e-01 -3.657104671001434326e-01 -1.769945174455642700e-01 1.476676203310489655e-02 6.726049184799194336e-01 1.038480922579765320e-01 -1.036719530820846558e-01
-5.764989852905273438e-01 -1.281538158655166626e-01 -4.099866747856140137e-01 -3.921964392066001892e-02 3.506801277399063110e-02 3.125977218151092529e-01 5.414163470268249512e-01 2.991979718208312988e-01
-4.013482332229614258e-01 -2.179477922618389130e-02 5.037577152252197266e-01 -4.910077899694442749e-02 5.026133060455322266e-01 5.306362509727478027e-01 8.029157668352127075e-02 -2.040099501609802246e-01
-1.679355651140213013e-01 -5.205521825700998306e-03 -4.411182105541229248e-01 4.542221128940582275e-01 3.445377051830291748e-01 2.656359374523162842e-01 5.006401538848876953e-01 3.618816733360290527e-01
-1.625800319015979767e-02 -2.251299172639846802e-01 -3.734792172908782959e-01 2.601602077484130859e-01 -3.159656375646591187e-02 7.404543757438659668e-01 2.914179861545562744e-01 3.281567692756652832e-01
-3.327333927154541016e-01 -5.701457709074020386e-02 -6.002560257911682129e-01 8.924398571252822876e-02 2.671735286712646484e-01 4.066408276557922363e-01 4.087565541267395020e-01 3.375582098960876465e-01
1.672925800085067749e-01 -5.682467222213745117e-01 4.192143082618713379e-01 2.355515509843826294e-01 1.769686937332153320e-01 3.264085650444030762e-01 5.123111605644226074e-01 -1.325165629386901855e-01
-2.739711105823516846e-01 -2.221114784479141235e-01 -1.727988272905349731e-01 1.822468638420104980e-01 1.023950651288032532e-01 2.648793756961822510e-01 7.327036261558532715e-01 4.416248798370361328e-01
-3.279052078723907471e-01 1.352732479572296143e-01 1.991755515336990356e-01 -1.885116696357727051e-01 6.897131204605102539e-01 4.895511567592620850e-01 2.519322335720062256e-01 -1.419061720371246338e-01
-4.363768696784973145e-01 -4.795115292072296143e-01 -6.175454854965209961e-01 3.475709557533264160e-01 4.491104185581207275e-02 2.599838376045227051e-01 -4.108267650008201599e-02 -7.861218601465225220e-02
-6.776518225669860840e-01 -1.220199018716812134e-01 -4.829269945621490479e-01 -9.361937642097473145e-02 9.097205847501754761e-02 2.424895316362380981e-01 4.374194145202636719e-01 1.596967428922653198e-01
-1.921645849943161011e-01 -1.971073448657989502e-01 -8.974812924861907959e-02 1.335534173995256424e-02 8.800094723701477051e-01 2.872089743614196777e-01 -2.325249463319778442e-01 7.081581652164459229e-02
-4.760437607765197754e-01 -6.447751075029373169e-02 -4.078260064125061035e-01 -2.818127572536468506e-01 6.183978915214538574e-01 3.031445145606994629e-01 -3.523974865674972534e-02 2.189297229051589966e-01
-7.337749600410461426e-01 -1.064409166574478149e-01 4.411703050136566162e-01 3.878469169139862061e-01 1.241713613271713257e-01 2.655501663684844971e-01 -1.243406459689140320e-01 -6.157845258712768555e-02
-3.232133090496063232e-01 -1.518479138612747192e-01 1.350634545087814331e-01 -5.436971038579940796e-02 8.042882680892944336e-01 3.350989520549774170e-01 -1.752414852380752563e-01 2.477836012840270996e-01
1.411044299602508545e-01 -7.124220132827758789e-01 -9.876119345426559448e-02 3.170523047447204590e-01 4.528053402900695801e-01 2.530507147312164307e-01 -1.528789699077606201e-01 2.642518579959869385e-01
-4.437161087989807129e-01 -2.785712778568267822e-01 -5.984088033437728882e-02 4.047618806362152100e-01 -1.163470968604087830e-01 1.672430038452148438e-01 5.196654200553894043e-01 4.965301752090454102e-01
1.710522919893264771e-01 -2.082145512104034424e-01 -2.615063786506652832e-01 3.065210282802581787e-01 3.956912457942962646e-02 8.697341680526733398e-01 -2.036798186600208282e-02 -8.141983300447463989e-02
-2.095451056957244873e-01 2.703446745872497559e-01 -7.231859490275382996e-03 5.436260700225830078e-01 1.686492711305618286e-01 6.002446413040161133e-01 2.683829069137573242e-01 3.558897376060485840e-01
-3.484756350517272949e-01 -8.057894557714462280e-02 -4.070110023021697998e-01 1.786514669656753540e-01 4.025811553001403809e-01 7.192029803991317749e-02 6.932399868965148926e-01 1.633143126964569092e-01
-1.994279474020004272e-01 -8.331485441885888577e-04 4.765971004962921143e-01 1.442493498325347900e-01 4.883572459220886230e-02 7.408127784729003906e-01 1.755060553550720215e-01 3.609490692615509033e-01
-2.692514061927795410e-01 -4.469367116689682007e-02 2.077162861824035645e-01 -1.493576914072036743e-01 7.941829562187194824e-01 4.569741785526275635e-01 1.057549566030502319e-01 -9.652030467987060547e-02
-1.231885924935340881e-01 -8.582837879657745361e-02 -4.243439435958862305e-01 -7.783408463001251221e-02 3.793873488903045654e-01 5.833391547203063965e-01 4.357173442840576172e-01 3.424373567104339600e-01
-5.002610087394714355e-01 7.852252572774887085e-02 -1.410377323627471924e-01 5.002884864807128906e-01 -1.076889410614967346e-01 2.895828485488891602e-01 3.260086476802825928e-01 5.212063193321228027e-01
-4.478209018707275391e-01 -2.280596643686294556e-01 -3.450821340084075928e-01 -5.584517493844032288e-02 3.358418345451354980e-01 6.470377743244171143e-02 7.128908038139343262e-01 -7.438334170728921890e-03
-1.736277015879750252e-03 1.484888494014739990e-01 5.670358985662460327e-02 9.686138480901718140e-02 2.328956127166748047e-01 5.645355582237243652e-01 7.143896818161010742e-01 2.864565253257751465e-01
-3.767672777175903320e-01 -4.356983006000518799e-01 3.738167285919189453e-01 2.807680666446685791e-01 2.492588162422180176e-01 1.659567505121231079e-01 2.341676056385040283e-01 -5.523928999900817871e-01
-2.726672887802124023e-01 -6.196902394294738770e-01 -7.208011299371719360e-02 6.480142474174499512e-02 8.099849335849285126e-03 6.179723143577575684e-01 -3.875211477279663086e-01 1.066183764487504959e-02
-3.224954009056091309e-01 -6.728767156600952148e-01 -4.326567351818084717e-01 7.835917919874191284e-02 4.960179626941680908e-01 2.571883425116539001e-02 -3.376641497015953064e-02 -4.545489698648452759e-02
-2.382527887821197510e-01 -5.523536205291748047e-01 -2.380401194095611572e-01 9.380210191011428833e-02 9.272415935993194580e-02 3.070250749588012695e-01 6.155626773834228516e-01 3.014956414699554443e-01
-2.242732644081115723e-01 -2.001513987779617310e-01 -5.094712376594543457e-01 5.184924229979515076e-02 -3.111403435468673706e-02 6.473826169967651367e-01 -9.391953237354755402e-03 -4.766876697540283203e-01
-5.630356669425964355e-01 1.127941980957984924e-01 -1.663599908351898193e-01 3.716283440589904785e-01 1.191641688346862793e-01 5.610631778836250305e-02 6.275676488876342773e-01 3.054441511631011963e-01
-3.916655480861663818e-01 -1.186223924160003662e-01 -9.471230953931808472e-02 -3.904794454574584961e-01 4.392770826816558838e-01 6.078708171844482422e-01 -9.555028378963470459e-02 3.154063224792480469e-01
-2.280434668064117432e-01 -7.604757547378540039e-01 9.963828325271606445e-02 4.400577843189239502e-01 -9.157168120145797729e-02 3.680271506309509277e-01 -5.965210124850273132e-02 1.367714107036590576e-01
-2.844303101301193237e-02 -1.144839823246002197e-01 -3.056993782520294189e-01 1.382459551095962524e-01 5.045498609542846680e-01 3.916557431221008301e-01 5.466185212135314941e-01 4.083671569824218750e-01
-2.605764269828796387e-01 -2.427254617214202881e-01 1.114039570093154907e-01 1.104944795370101929e-01 6.869640350341796875e-01 3.852658867835998535e-01 -3.939519226551055908e-01 2.702163457870483398e-01
-2.893732190132141113e-01 -5.571408867835998535e-01 -2.445616573095321655e-01 -5.873559787869453430e-02 -2.766390144824981689e-01 6.810199618339538574e-01 -4.954373463988304138e-03 4.748803749680519104e-02
-2.484937906265258789e-01 -5.723107457160949707e-01 -3.307560086250305176e-02 6.047034263610839844e-01 -1.411311775445938110e-01 3.616338074207305908e-01 -1.148372888565063477e-01 2.829603850841522217e-01
-4.079807996749877930e-01 -3.792990446090698242e-01 -6.104856729507446289e-01 5.121564865112304688e-01 5.624544620513916016e-02 2.235805988311767578e-01 2.349648624658584595e-03 -3.910983726382255554e-02
-1.715832948684692383e-01 -7.962611913681030273e-01 1.105451434850692749e-01 2.623333334922790527e-01 5.663025006651878357e-02 1.788268983364105225e-01 3.884781301021575928e-01 2.634136676788330078e-01
-1.894853711128234863e-01 -7.239184975624084473e-01 2.999521195888519287e-01 1.281040161848068237e-01 -1.677185744047164917e-01 4.452212154865264893e-01 2.666559219360351562e-01 -1.902596950531005859e-01
-6.828126907348632812e-01 -1.217721849679946899e-01 3.966622352600097656e-01 3.715274930000305176e-01 1.748597174882888794e-01 3.552350401878356934e-01 -2.152176648378372192e-01 -1.431018859148025513e-01
-5.396446585655212402e-01 -3.763830959796905518e-01 -4.835546761751174927e-02 -3.942390084266662598e-01 3.289627134799957275e-01 4.912303686141967773e-01 2.341282963752746582e-01 -7.083011418581008911e-02
-4.244207143783569336e-01 -6.798361539840698242e-01 1.802136003971099854e-01 2.865331768989562988e-01 7.273547351360321045e-02 4.147159159183502197e-01 -2.424778342247009277e-01 -8.388422429561614990e-02
-5.098054409027099609e-01 -1.079085171222686768e-01 5.656304955482482910e-01 1.836926490068435669e-01 2.119748294353485107e-01 5.500014424324035645e-01 -1.652060002088546753e-01 -6.737366318702697754e-03
-2.287202328443527222e-01 4.449326172471046448e-02 -4.156948626041412354e-01 2.483155876398086548e-01 1.395638752728700638e-02 6.928659081459045410e-01 2.353723645210266113e-01 4.190303087234497070e-01
-1.193469315767288208e-01 -2.634730041027069092e-01 -5.228314399719238281e-01 2.535793483257293701e-01 -1.085710525512695312e-01 6.646587252616882324e-01 -4.361542686820030212e-02 -3.510296046733856201e-01
1.555614024400711060e-01 -4.167297482490539551e-01 4.711802601814270020e-01 1.597103029489517212e-01 2.420213073492050171e-01 3.420766592025756836e-01 6.119152903556823730e-01 -6.773206591606140137e-02
-2.193357609212398529e-02 -2.711623609066009521e-01 5.699681043624877930e-01 1.557925343513488770e-01 2.169161736965179443e-01 6.761405467987060547e-01 7.563485950231552124e-02 2.586806416511535645e-01
-1.957532465457916260e-01 -4.437509775161743164e-01 7.560050487518310547e-02 3.460573405027389526e-02 6.970101594924926758e-01 3.428587317466735840e-01 -3.478595316410064697e-01 1.829511374235153198e-01
-5.118721127510070801e-01 7.735985517501831055e-02 -2.159583121538162231e-01 5.022500157356262207e-01 -7.358621060848236084e-02 1.998869180679321289e-01 5.065063238143920898e-01 3.622027635574340820e-01
-8.594328537583351135e-03 1.064934581518173218e-01 8.586815744638442993e-02 3.027823269367218018e-01 2.467131167650222778e-01 6.278935670852661133e-01 4.439744651317596436e-01 4.871385097503662109e-01
-1.806076765060424805e-01 -3.647921681404113770e-01 3.285752236843109131e-01 6.001522764563560486e-02 -1.259073242545127869e-02 4.586027264595031738e-01 4.835836291313171387e-01 -5.276512503623962402e-01
-4.228654205799102783e-01 -1.567853838205337524e-01 4.479117393493652344e-01 2.812742888927459717e-01 4.609394669532775879e-01 3.286904394626617432e-01 1.103767082095146179e-01 -4.291591048240661621e-01
-1.108796149492263794e-01 1.650972962379455566e-01 5.824259296059608459e-02 4.654997885227203369e-01 3.127657622098922729e-02 8.460315465927124023e-01 4.839269071817398071e-02 1.458662599325180054e-01
-3.515365421772003174e-01 -6.548792123794555664e-01 -5.135046839714050293e-01 -2.731734141707420349e-02 1.524121165275573730e-01 2.331587672233581543e-01 2.990369498729705811e-01 -1.269105821847915649e-01
-3.484659194946289062e-01 -5.793113112449645996e-01 -6.956020742654800415e-02 6.875041723251342773e-01 1.153797954320907593e-01 1.994048943743109703e-03 -1.540907323360443115e-01 1.685498207807540894e-01
-2.232992276549339294e-02 -1.592084765434265137e-01 1.699666678905487061e-01 6.954568028450012207e-01 2.356674671173095703e-01 4.488592743873596191e-01 7.121675461530685425e-02 4.466760456562042236e-01
1.491849124431610107e-01 -2.214294224977493286e-01 9.187595546245574951e-02 -6.983488798141479492e-02 1.133615151047706604e-01 9.378364682197570801e-01 1.487903296947479248e-01 2.946285344660282135e-02
1.351705752313137054e-02 -3.432728946208953857e-01 -2.663416862487792969e-01 5.406632423400878906e-01 5.599487423896789551e-01 2.219296246767044067e-01 -1.174628362059593201e-01 3.770059049129486084e-01
-3.154963999986648560e-02 -1.038055568933486938e-01 -3.261068835854530334e-02 6.866945028305053711e-01 2.723754048347473145e-01 1.348702013492584229e-01 4.946984052658081055e-01 4.225061535835266113e-01
-4.516943693161010742e-01 3.119465336203575134e-02 3.076150417327880859e-01 -1.048996299505233765e-01 5.628863573074340820e-01 5.583456158638000488e-01 -1.879926174879074097e-01 1.594868004322052002e-01
-2.926242649555206299e-01 8.605738729238510132e-02 1.392576545476913452e-01 -1.288766860961914062e-01 7.810194492340087891e-01 3.891773819923400879e-01 2.696932554244995117e-01 -1.917766779661178589e-01
-2.509740293025970459e-01 -8.949298411607742310e-02 -3.296183943748474121e-01 3.556367382407188416e-02 2.589717209339141846e-01 3.920817673206329346e-01 5.824477672576904297e-01 5.089697837829589844e-01
-4.875397980213165283e-01 -6.022140383720397949e-02 -4.846813082695007324e-01 2.831694781780242920e-01 5.009947717189788818e-02 3.431136608123779297e-01 4.918995797634124756e-01 2.852634787559509277e-01
-4.493888914585113525e-01 -6.415732502937316895e-01 -1.795682162046432495e-01 2.233863323926925659e-01 2.763799726963043213e-01 7.428941130638122559e-02 -4.288392364978790283e-01 -1.961611360311508179e-01
-4.372947812080383301e-01 -1.881395727396011353e-01 -5.714983344078063965e-01 1.084706336259841919e-01 -1.589192301034927368e-01 6.382084488868713379e-01 -1.039149891585111618e-02 -4.824051260948181152e-02
-2.142903208732604980e-01 -2.399252802133560181e-01 -2.417682558298110962e-01 2.822951041162014008e-02 4.842763841152191162e-01 9.118912369012832642e-02 7.671303153038024902e-01 -7.706296443939208984e-02
-6.265293806791305542e-02 -3.214103281497955322e-01 -1.897702962160110474e-01 -3.115126118063926697e-02 2.354625165462493896e-01 7.841796278953552246e-01 -3.029933571815490723e-01 -3.059437274932861328e-01
-4.175682365894317627e-01 -6.114062666893005371e-01 2.021996825933456421e-01 -1.681837625801563263e-02 -1.760216355323791504e-01 5.498885512351989746e-01 -1.611523330211639404e-01 -2.265403419733047485e-01
-2.619490921497344971e-01 -1.213672757148742676e-01 -8.948531001806259155e-03 1.842013895511627197e-01 8.093463778495788574e-01 1.306024789810180664e-01 6.888328492641448975e-02 -4.536505937576293945e-01
-4.593052566051483154e-01 2.763279154896736145e-02 -1.245971396565437317e-01 -3.394003808498382568e-01 5.369286537170410156e-01 4.289002716541290283e-01 2.837985008955001831e-02 4.295402467250823975e-01
-7.364157587289810181e-02 -5.540735721588134766e-01 2.275664061307907104e-01 7.500115036964416504e-02 7.358782887458801270e-01 6.325680762529373169e-02 9.649354219436645508e-02 -2.744788527488708496e-01
-6.816972792148590088e-02 -4.297883808612823486e-01 -3.329134583473205566e-01 4.290858656167984009e-02 1.558906137943267822e-01 7.727780938148498535e-01 -2.732438445091247559e-01 4.257152602076530457e-02
-4.148579016327857971e-02 8.701527863740921021e-02 -1.634954810142517090e-01 7.065544128417968750e-01 7.951340079307556152e-02 6.212616562843322754e-01 1.642368882894515991e-01 2.132957875728607178e-01
-5.893613696098327637e-01 1.525243669748306274e-01 1.398616284132003784e-01 -6.862755864858627319e-02 2.991919219493865967e-01 6.373689174652099609e-01 -2.953377068042755127e-01 1.487920135259628296e-01
-3.375359177589416504e-01 -1.382005810737609863e-01 1.049230396747589111e-01 2.193617969751358032e-01 5.113640427589416504e-01 4.700234830379486084e-01 -4.425198137760162354e-01 3.600036203861236572e-01
-4.483846426010131836e-01 -3.154118955135345459e-01 3.766551911830902100e-01 4.128175675868988037e-01 3.659337162971496582e-01 1.513171195983886719e-01 2.519749291241168976e-02 -4.793117940425872803e-01
-2.201554775238037109e-01 -1.950133591890335083e-01 -6.498224288225173950e-02 -5.684493854641914368e-02 1.106886118650436401e-01 8.196190595626831055e-01 -2.649175226688385010e-01 -3.896647691726684570e-01
-2.122201174497604370e-01 -6.202030777931213379e-01 -2.075052857398986816e-01 3.733440935611724854e-01 -3.292934298515319824e-01 4.834001660346984863e-01 1.779451519250869751e-01 -1.187101081013679504e-01
-9.798833727836608887e-02 -3.922814130783081055e-01 -3.826439678668975830e-01 5.926812887191772461e-01 2.770394682884216309e-01 -2.013977803289890289e-02 5.080381035804748535e-01 5.972250178456306458e-02
-2.427370399236679077e-01 -2.997892796993255615e-01 -2.036399543285369873e-01 3.690695464611053467e-01 3.718337789177894592e-02 1.373215019702911377e-01 7.507462501525878906e-01 2.994396388530731201e-01
-3.162455186247825623e-02 -5.294969081878662109e-01 4.289240837097167969e-01 1.623437851667404175e-01 -1.386223584413528442e-01 4.178591370582580566e-01 5.597844719886779785e-01 -3.347318992018699646e-02
-3.345915675163269043e-01 -4.284232258796691895e-01 -2.597645819187164307e-01 1.849829405546188354e-01 1.738560758531093597e-02 1.594285070896148682e-01 7.535470724105834961e-01 9.619170427322387695e-02
-5.940499305725097656e-01 2.504312396049499512e-01 -2.144062221050262451e-01 3.114123344421386719e-01 -4.947188869118690491e-02 2.994456887245178223e-01 5.317760109901428223e-01 2.579539418220520020e-01
-1.874525994062423706e-01 -4.107466042041778564e-01 -3.364817202091217041e-01 1.289668083190917969e-01 1.431936919689178467e-01 4.214541316032409668e-01 5.289413928985595703e-01 4.340385794639587402e-01
-1.376436054706573486e-01 -5.228269100189208984e-01 2.277377992868423462e-01 4.570931494235992432e-01 5.150082111358642578e-01 3.137508034706115723e-01 -2.867015898227691650e-01 -3.220016136765480042e-02
-7.609854936599731445e-01 -8.591837435960769653e-02 -2.683444507420063019e-02 3.285604715347290039e-02 3.195961564779281616e-02 5.438053607940673828e-01 -1.278867125511169434e-01 -3.140362501144409180e-01
-2.429931312799453735e-01 -1.817402988672256470e-01 -3.413253724575042725e-01 6.989412903785705566e-01 2.024099975824356079e-01 1.805621832609176636e-01 2.533803284168243408e-01 4.063602685928344727e-01
-3.414470255374908447e-01 -3.136280775070190430e-01 2.269307672977447510e-01 1.449416577816009521e-01 4.800619482994079590e-01 4.863202273845672607e-01 -4.936414659023284912e-01 -4.355445131659507751e-02
-3.527561724185943604e-01 -5.934188961982727051e-01 -2.819301187992095947e-01 -1.985218524932861328e-01 -1.195230036973953247e-01 6.234957575798034668e-01 -3.709591925144195557e-02 1.061658188700675964e-02
-3.532031178474426270e-02 -5.769552588462829590e-01 3.608857393264770508e-01 2.360444813966751099e-01 -1.601921468973159790e-01 4.352155029773712158e-01 5.100648403167724609e-01 -6.840743124485015869e-02
-4.773813486099243164e-01 -3.972651064395904541e-01 2.451782375574111938e-01 -1.679531335830688477e-01 -3.577428758144378662e-01 5.329289436340332031e-01 3.343012034893035889e-01 -4.707833752036094666e-02
-2.786764800548553467e-01 -1.384294033050537109e-01 4.368591308593750000e-01 -1.052071154117584229e-01 4.959837496280670166e-01 5.621169209480285645e-01 -1.439814567565917969e-01 3.443202674388885498e-01
-2.275889068841934204e-01 -7.113448977470397949e-01 -4.820874333381652832e-02 5.020338892936706543e-01 -1.700343638658523560e-01 3.567153215408325195e-01 -8.268860727548599243e-02 1.575900167226791382e-01
-6.390519142150878906e-01 -7.201644778251647949e-02 -5.464391112327575684e-01 3.057004809379577637e-01 -3.100187890231609344e-02 4.140253365039825439e-01 -7.703948020935058594e-02 -1.267468482255935669e-01
-3.381118178367614746e-01 -4.692863225936889648e-01 -1.158025786280632019e-01 9.239380247890949249e-03 -6.964533776044845581e-02 2.383854091167449951e-01 6.977416872978210449e-01 3.216111063957214355e-01
-3.258188068866729736e-01 -4.792070984840393066e-01 -5.293084979057312012e-01 4.520820677280426025e-01 2.755741402506828308e-02 2.983931899070739746e-01 -1.651480197906494141e-01 -2.501707971096038818e-01
-7.723989337682723999e-02 -8.878727257251739502e-02 2.055764496326446533e-01 4.180067181587219238e-01 1.018118932843208313e-01 6.053169965744018555e-01 1.543506085872650146e-01 6.070922613143920898e-01
-1.543676666915416718e-02 -7.442272305488586426e-01 -3.077783286571502686e-01 4.833510816097259521e-01 1.212362647056579590e-01 1.597209423780441284e-01 2.553652524948120117e-01 -1.100516542792320251e-01
-5.296023488044738770e-01 2.206950932741165161e-01 -1.739196181297302246e-01 5.385241508483886719e-01 8.684130758047103882e-02 2.216746807098388672e-01 3.303113281726837158e-01 4.298512637615203857e-01
-4.173504710197448730e-01 -4.712993502616882324e-01 4.405158013105392456e-02 4.251644015312194824e-01 -2.552050352096557617e-01 4.566012322902679443e-01 6.556279957294464111e-02 3.782559037208557129e-01
-3.199861645698547363e-01 -6.495640277862548828e-01 -3.396285176277160645e-01 5.638882517814636230e-01 -8.817408978939056396e-02 1.642742902040481567e-01 5.158578231930732727e-02 7.025831937789916992e-02
4.842448607087135315e-02 -2.851870097219944000e-02 -1.508405059576034546e-02 4.434514939785003662e-01 -4.509532451629638672e-02 8.561428189277648926e-01 1.837298423051834106e-01 1.766195893287658691e-01
-6.371389627456665039e-01 -6.671897172927856445e-01 -2.725792825222015381e-01 1.161652579903602600e-01 -9.920966625213623047e-02 3.480462729930877686e-02 2.212396264076232910e-01 3.342543914914131165e-02
-2.622011899948120117e-01 -6.421211361885070801e-01 -1.977062970399856567e-01 3.644590452313423157e-02 -1.076846644282341003e-01 6.068280339241027832e-01 -2.734755277633666992e-01 -1.545636057853698730e-01
-4.403245151042938232e-01 -8.404926396906375885e-03 3.696442544460296631e-01 6.722969561815261841e-02 5.377752780914306641e-01 4.801993370056152344e-01 -1.962554305791854858e-01 3.264617919921875000e-01
-4.243840873241424561e-01 -1.228349655866622925e-01 -1.740722209215164185e-01 3.704197406768798828e-01 -1.693326681852340698e-01 2.873758971691131592e-01 5.609387755393981934e-01 4.597685039043426514e-01
-2.798691987991333008e-01 -2.072312235832214355e-01 -6.778151988983154297e-01 3.862592875957489014e-01 7.858640700578689575e-02 4.573298990726470947e-01 -1.979620307683944702e-01 -1.248341351747512817e-01
-4.426935315132141113e-01 -3.170312345027923584e-01 -2.850519716739654541e-01 -1.849604845046997070e-01 2.765121161937713623e-01 8.834088593721389771e-02 6.908034682273864746e-01 -1.630221605300903320e-01
-2.468928396701812744e-01 1.203674152493476868e-01 -2.972348034381866455e-01 4.933736026287078857e-01 2.920612692832946777e-01 4.412856400012969971e-01 2.386176139116287231e-01 5.057848691940307617e-01
-8.416751772165298462e-02 7.215798646211624146e-02 -2.210259996354579926e-02 4.178830385208129883e-01 9.357252717018127441e-02 5.403195023536682129e-01 5.618757009506225586e-01 4.429321885108947754e-01
-5.005750060081481934e-01 3.440605849027633667e-02 9.379301220178604126e-02 2.137945145368576050e-01 4.049801230430603027e-01 4.651701450347900391e-01 -4.743494093418121338e-01 2.972139120101928711e-01
-3.303820490837097168e-01 -5.617357492446899414e-01 -3.885048329830169678e-01 3.718753457069396973e-01 -2.199499905109405518e-01 3.758283257484436035e-01 2.879293560981750488e-01 1.163840666413307190e-01
-5.213786363601684570e-01 -3.180087730288505554e-02 -7.561262696981430054e-02 6.644173264503479004e-01 -7.438883185386657715e-02 2.783670723438262939e-01 8.036457002162933350e-02 4.364686608314514160e-01
2.305326424539089203e-02 1.686030179262161255e-01 2.820602618157863617e-02 5.676193833351135254e-01 3.097982108592987061e-01 6.969025731086730957e-01 1.775351762771606445e-01 1.867819279432296753e-01
-8.247050642967224121e-02 8.956424146890640259e-02 1.053905189037322998e-01 6.061457991600036621e-01 2.269107103347778320e-01 6.643018126487731934e-01 8.950597792863845825e-02 3.253617286682128906e-01
-2.761224508285522461e-01 -7.224686145782470703e-01 7.806155085563659668e-02 2.057639807462692261e-01 9.027057141065597534e-02 4.501806795597076416e-01 -3.748627305030822754e-01 -4.504993930459022522e-02
-3.291158974170684814e-01 -5.050841569900512695e-01 -5.407720208168029785e-01 -1.936698555946350098e-01 3.059381842613220215e-01 2.156865149736404419e-01 4.047445356845855713e-01 -5.189803987741470337e-02
-2.643021047115325928e-01 1.042199041694402695e-02 -2.673910856246948242e-01 5.180940032005310059e-01 2.840450704097747803e-01 2.694643437862396240e-01 4.850490987300872803e-01 4.489443004131317139e-01
-2.374583035707473755e-01 -1.855173856019973755e-01 1.429826766252517700e-01 2.712925076484680176e-01 7.896617650985717773e-01 2.900450527667999268e-01 -3.276402056217193604e-01 -1.064225006848573685e-02
-3.851827979087829590e-01 -8.836989104747772217e-02 -2.922517359256744385e-01 -2.506076991558074951e-01 5.655226707458496094e-01 3.800406754016876221e-01 1.334025263786315918e-01 4.621325731277465820e-01
7.286953181028366089e-02 -5.395779013633728027e-01 3.830718994140625000e-01 4.203630089759826660e-01 -7.246824353933334351e-02 5.499858856201171875e-01 2.689280807971954346e-01 6.182648707181215286e-03
-4.287188500165939331e-02 -4.131665825843811035e-01 8.978687226772308350e-02 7.354802489280700684e-01 3.363966941833496094e-01 9.752696007490158081e-02 2.620178833603858948e-02 3.938296735286712646e-01
3.985061869025230408e-02 9.512133896350860596e-02 8.182810992002487183e-02 1.843008399009704590e-01 3.045180141925811768e-01 7.435442805290222168e-01 3.970129787921905518e-01 3.814352154731750488e-01
-3.020742535591125488e-01 -2.987326085567474365e-01 5.618416666984558105e-01 3.789396882057189941e-01 1.897694021463394165e-01 4.287426471710205078e-01 1.141303032636642456e-01 -3.569176495075225830e-01
-2.859248518943786621e-01 -9.521424025297164917e-02 -1.326303482055664062e-01 1.253263205289840698e-01 4.453844204545021057e-02 5.944873094558715820e-01 3.242091238498687744e-01 6.444945931434631348e-01
5.653505399823188782e-02 -4.677552580833435059e-01 4.567975401878356934e-01 1.376699954271316528e-01 4.652665555477142334e-02 4.560787081718444824e-01 5.639021396636962891e-01 -1.491093635559082031e-01
-4.797936975955963135e-02 -2.834843695163726807e-01 -3.674882650375366211e-01 -2.392852865159511566e-02 1.775605529546737671e-01 5.832626223564147949e-01 5.558745265007019043e-01 3.177968263626098633e-01
9.345190227031707764e-02 -1.246475335210561752e-02 -1.755243837833404541e-01 2.722096443176269531e-01 2.318852096796035767e-01 8.135866522789001465e-01 3.909055590629577637e-01 1.330540627241134644e-01
-1.831138879060745239e-01 -8.249573111534118652e-01 9.627805650234222412e-02 -6.114192306995391846e-02 9.188603609800338745e-03 1.017233878374099731e-01 4.658043384552001953e-01 2.133101969957351685e-01
-4.189935326576232910e-01 4.801258444786071777e-02 -3.960223793983459473e-01 1.949517279863357544e-01 7.021257877349853516e-01 2.774181365966796875e-01 -6.634982675313949585e-02 2.301205247640609741e-01
-1.167806833982467651e-01 -4.945467114448547363e-01 -3.479747474193572998e-02 -2.162478119134902954e-01 -5.543813109397888184e-03 4.093649983406066895e-01 6.691488027572631836e-01 -2.800737917423248291e-01
-2.163131907582283020e-02 2.249670960009098053e-02 -1.575534045696258545e-01 1.409494429826736450e-01 2.409970760345458984e-01 9.259102940559387207e-01 -1.917239092290401459e-02 1.964156627655029297e-01
-4.486471712589263916e-01 -5.400887131690979004e-01 -1.197257488965988159e-01 -2.298302799463272095e-01 -1.824886053800582886e-01 5.272175073623657227e-01 1.705698817968368530e-01 -3.154509961605072021e-01
-1.754700094461441040e-01 -1.179233044385910034e-01 1.299372036010026932e-02 1.692835092544555664e-01 2.004814445972442627e-01 4.729841351509094238e-01 4.595148861408233643e-01 6.718763709068298340e-01
8.502437919378280640e-02 -2.644526958465576172e-01 -1.306717842817306519e-01 4.351890832185745239e-02 3.592858910560607910e-01 4.973049163818359375e-01 4.987301528453826904e-01 5.279548764228820801e-01
-3.154744207859039307e-01 9.699574857950210571e-02 -8.440680801868438721e-02 9.729064069688320160e-03 2.961727678775787354e-01 4.178789556026458740e-01 5.110524296760559082e-01 6.002771854400634766e-01
-1.159375533461570740e-01 -6.197468042373657227e-01 4.491275846958160400e-01 1.902973055839538574e-01 -1.285745650529861450e-01 3.603090941905975342e-01 4.671058654785156250e-01 -1.293492387048900127e-03
-6.207641363143920898e-01 -3.244927525520324707e-01 2.439908087253570557e-01 1.596962213516235352e-01 5.816642660647630692e-03 4.773820340633392334e-01 -1.814978718757629395e-01 -4.042930901050567627e-01
2.203532755374908447e-01 -6.986058354377746582e-01 -1.292824447154998779e-01 2.625555992126464844e-01 5.530365705490112305e-01 2.006490081548690796e-01 4.840347915887832642e-02 1.711507141590118408e-01
-4.304541349411010742e-01 -6.501727700233459473e-01 -1.412927825003862381e-02 1.932227052748203278e-03 -2.894427478313446045e-01 5.263573527336120605e-01 1.745873391628265381e-01 2.171099372208118439e-02
-1.184793934226036072e-02 8.615559339523315430e-02 5.078301765024662018e-03 6.679552197456359863e-01 1.457462310791015625e-01 6.704460382461547852e-01 6.314283609390258789e-02 2.674317359924316406e-01
1.014185547828674316e-01 -3.566286265850067139e-01 4.168567657470703125e-01 1.562769114971160889e-01 8.627658337354660034e-02 4.870086908340454102e-01 6.197028160095214844e-01 -1.889062970876693726e-01
-5.134604573249816895e-01 -3.970293104648590088e-01 3.526432812213897705e-01 3.989992737770080566e-01 3.160708844661712646e-01 1.270782500505447388e-01 -9.097627550363540649e-02 -4.133301675319671631e-01
-2.851348817348480225e-01 -1.957732141017913818e-01 5.879750847816467285e-02 8.110346198081970215e-01 -2.490004897117614746e-02 3.706796169281005859e-01 2.673574984073638916e-01 9.814893454313278198e-02
-1.602982915937900543e-02 -6.493754386901855469e-01 4.425509646534919739e-02 3.409375548362731934e-01 -2.376670539379119873e-01 6.157196760177612305e-01 1.518986672163009644e-01 3.446964547038078308e-02
-4.350672960281372070e-01 1.261001080274581909e-01 -6.117239594459533691e-02 1.103554889559745789e-01 2.188679873943328857e-01 4.365856051445007324e-01 5.257684588432312012e-01 5.137627124786376953e-01
1.426584832370281219e-02 -3.288815319538116455e-01 1.914502531290054321e-01 5.246247053146362305e-01 4.663664698600769043e-01 3.964384496212005615e-01 -2.317719012498855591e-01 3.890627324581146240e-01
-7.450968027114868164e-01 -8.859709650278091431e-02 3.086466789245605469e-01 1.229050755500793457e-01 1.459183245897293091e-01 4.069176614284515381e-01 1.906439848244190216e-02 -3.733301162719726562e-01
-4.773804545402526855e-01 -4.257077351212501526e-02 5.203854441642761230e-01 5.925671458244323730e-01 2.636112272739410400e-01 2.293162196874618530e-01 1.403075456619262695e-01 -8.121433854103088379e-02
-7.078591734170913696e-03 -1.935798227787017822e-01 1.449192315340042114e-01 2.169649004936218262e-01 -9.079088270664215088e-02 9.111547470092773438e-01 1.577281206846237183e-01 1.762874275445938110e-01
-5.332246422767639160e-02 4.440028686076402664e-03 9.537131339311599731e-02 6.481733918190002441e-01 5.062312483787536621e-01 2.722419202327728271e-01 2.443028092384338379e-01 4.217143356800079346e-01
-9.251504391431808472e-02 2.884865105152130127e-01 2.748491801321506500e-02 6.269704699516296387e-01 4.162233471870422363e-01 5.061766505241394043e-01 1.656291633844375610e-01 2.397484779357910156e-01
-2.933508157730102539e-01 -5.414304137229919434e-01 -2.194207459688186646e-01 2.041326165199279785e-01 -1.251031756401062012e-01 3.330575823783874512e-01 5.813972353935241699e-01 2.576474249362945557e-01
-4.874107241630554199e-01 -4.841486811637878418e-01 -2.709079682826995850e-01 4.908721428364515305e-03 2.335859388113021851e-01 1.800754293799400330e-02 6.271024942398071289e-01 -8.044490963220596313e-02
-1.480001509189605713e-01 3.208829089999198914e-02 3.928001821041107178e-01 4.523707926273345947e-01 7.102599740028381348e-01 2.382307946681976318e-01 2.099875062704086304e-01 1.132118403911590576e-01
-6.123306751251220703e-01 -6.272090077400207520e-01 -2.022226601839065552e-01 -2.044508755207061768e-01 3.237259984016418457e-01 -9.717332199215888977e-03 1.183176562190055847e-01 1.734178960323333740e-01
-1.193688437342643738e-01 -1.437317579984664917e-01 9.351856261491775513e-02 8.680351078510284424e-02 6.420465707778930664e-01 3.142806589603424072e-01 3.608602285385131836e-01 -5.546128749847412109e-01
-5.260126590728759766e-01 -2.201696485280990601e-01 -2.434270083904266357e-01 -3.386815190315246582e-01 5.552970767021179199e-01 2.550264000892639160e-01 -4.886553436517715454e-02 3.536849021911621094e-01
1.884400248527526855e-01 -2.652106583118438721e-01 -3.446082472801208496e-01 2.272830903530120850e-01 2.976776659488677979e-01 7.695486545562744141e-01 -1.993689239025115967e-01 5.635774508118629456e-02
7.772014290094375610e-02 -3.779960796236991882e-02 -3.083753883838653564e-01 5.259643197059631348e-01 4.489201307296752930e-01 4.457298815250396729e-01 2.575117051601409912e-01 3.927853405475616455e-01
-3.946949541568756104e-01 -8.365998417139053345e-02 5.219490528106689453e-01 4.756491482257843018e-01 1.960050761699676514e-01 4.100281298160552979e-01 2.240700274705886841e-01 -2.859993278980255127e-01
-2.004320919513702393e-01 -8.484125882387161255e-02 -6.942343115806579590e-01 4.606230854988098145e-01 1.217877715826034546e-01 4.405366480350494385e-01 2.031566202640533447e-01 -9.119562804698944092e-02
-5.548549294471740723e-01 1.091901361942291260e-01 -3.009796738624572754e-01 -1.605183482170104980e-01 5.709003806114196777e-01 1.794783174991607666e-01 3.944427371025085449e-01 2.239060848951339722e-01
-3.156538903713226318e-01 9.079606831073760986e-02 -1.585653871297836304e-01 3.956868052482604980e-01 2.294817268848419189e-01 4.376443326473236084e-01 2.932853996753692627e-01 6.166010499000549316e-01
-2.289043813943862915e-01 -2.776119410991668701e-01 -3.429809212684631348e-02 5.665279030799865723e-01 1.577369570732116699e-01 5.746125578880310059e-01 -4.351886212825775146e-01 6.288629770278930664e-02
1.626229733228683472e-01 -5.107730627059936523e-01 -2.010202705860137939e-01 4.172802865505218506e-01 5.496768355369567871e-01 2.866101861000061035e-01 -8.481004834175109863e-02 3.265728056430816650e-01
-4.920208752155303955e-01 -7.627817988395690918e-02 8.618401736021041870e-02 7.686721533536911011e-02 -2.338679283857345581e-01 7.278752923011779785e-01 -4.992468748241662979e-03 -3.927332460880279541e-01
4.349764063954353333e-02 -2.165596485137939453e-01 -3.513956964015960693e-01 2.810814678668975830e-01 2.989093065261840820e-01 3.972584009170532227e-01 6.411986351013183594e-01 3.007118403911590576e-01
-6.592404842376708984e-01 -1.309143602848052979e-01 -2.892805039882659912e-01 2.882765531539916992e-01 4.648285210132598877e-01 -3.862035274505615234e-02 8.672981709241867065e-02 3.954716622829437256e-01
-1.959317326545715332e-01 -5.845408439636230469e-01 -5.700274705886840820e-01 4.345649182796478271e-01 6.696684658527374268e-02 2.582329809665679932e-01 1.189681068062782288e-01 -1.443000435829162598e-01
-4.285642504692077637e-01 -4.115018844604492188e-01 -1.071352288126945496e-01 1.056657731533050537e-01 6.849300265312194824e-01 -1.089153662323951721e-01 -1.795798540115356445e-01 -3.333390355110168457e-01
-2.202064692974090576e-01 -6.002891659736633301e-01 -3.379447162151336670e-01 6.065545082092285156e-01 1.816441267728805542e-01 5.494709685444831848e-02 2.570057213306427002e-01 8.355519175529479980e-02
-5.757541581988334656e-02 -4.818442836403846741e-02 1.646060962229967117e-03 6.718806624412536621e-01 3.207883834838867188e-01 4.553126990795135498e-01 6.658641993999481201e-02 4.777954518795013428e-01
-2.503371238708496094e-01 -4.811785817146301270e-01 -8.395504206418991089e-02 6.369242072105407715e-02 -2.381805563345551491e-03 1.343048810958862305e-01 7.901793122291564941e-01 2.286187112331390381e-01
-4.991223812103271484e-01 -1.398354917764663696e-01 -4.735091626644134521e-01 -3.297014161944389343e-02 1.880946606397628784e-01 3.053231239318847656e-01 4.867560267448425293e-01 3.748221695423126221e-01
-2.210285067558288574e-01 3.206719830632209778e-02 7.295511662960052490e-02 -2.853321731090545654e-01 4.832154214382171631e-01 7.525238990783691406e-01 4.115946218371391296e-02 2.487925440073013306e-01
-4.039007425308227539e-01 -7.468103766441345215e-01 4.141042232513427734e-01 2.352201193571090698e-01 -4.201826825737953186e-02 2.053957879543304443e-01 6.828132271766662598e-02 6.092822179198265076e-02
-6.030787825584411621e-01 -9.402725100517272949e-02 2.510655522346496582e-01 7.298037409782409668e-02 3.925183713436126709e-01 4.755213856697082520e-01 -3.929953277111053467e-01 1.563918441534042358e-01
-5.749775171279907227e-01 -4.542610049247741699e-01 -1.088589802384376526e-01 1.631317660212516785e-03 -2.846773155033588409e-02 7.455138862133026123e-02 6.259055733680725098e-01 2.303663045167922974e-01
3.248745948076248169e-02 -1.423822492361068726e-01 -2.288084179162979126e-01 6.703656911849975586e-02 4.436105191707611084e-01 6.386026740074157715e-01 4.935620129108428955e-01 2.713254094123840332e-01
-3.915942013263702393e-01 -6.195161491632461548e-02 2.775494754314422607e-01 -1.036472767591476440e-01 6.817045211791992188e-01 4.645620584487915039e-01 -9.900677949190139771e-02 2.543586194515228271e-01
2.451562881469726562e-01 -1.942570209503173828e-01 2.064190059900283813e-02 1.872782409191131592e-01 1.854109317064285278e-01 8.336252570152282715e-01 3.677195608615875244e-01 4.623446613550186157e-02
-4.207916259765625000e-01 -7.852204144001007080e-02 -4.954910576343536377e-01 3.466744720935821533e-01 1.197075992822647095e-01 2.877042889595031738e-01 4.368126094341278076e-01 -4.039370715618133545e-01
1.549112945795059204e-01 -4.388236105442047119e-01 2.237219512462615967e-01 3.438190221786499023e-01 5.846720933914184570e-01 4.458231329917907715e-01 -6.117556989192962646e-02 2.661409974098205566e-01
-8.025798797607421875e-01 -4.432065486907958984e-01 -1.554164886474609375e-01 -3.462016582489013672e-02 -2.167721241712570190e-01 1.630399376153945923e-01 2.443937510251998901e-01 2.793242223560810089e-02
-2.870210111141204834e-01 -2.340376824140548706e-01 1.566788703203201294e-01 6.180930733680725098e-01 -3.984611853957176208e-02 5.841193348169326782e-02 5.597782135009765625e-01 3.713578283786773682e-01
-5.386535525321960449e-01 -2.137376368045806885e-01 6.070151925086975098e-01 3.624609708786010742e-01 1.553819775581359863e-01 3.314735293388366699e-01 1.558317244052886963e-01 -7.759726047515869141e-02
-1.740949153900146484e-01 -4.839085340499877930e-01 4.625852704048156738e-01 3.773215040564537048e-02 -1.516731083393096924e-01 3.219937086105346680e-01 6.249563097953796387e-01 5.347532033920288086e-02
-1.963347941637039185e-01 -1.229942217469215393e-01 -4.839434754103422165e-03 3.093672394752502441e-01 2.307001650333404541e-01 5.322492718696594238e-01 3.782970309257507324e-01 6.090757250785827637e-01
-6.458022594451904297e-01 -7.891291379928588867e-02 4.410633146762847900e-01 5.725808143615722656e-01 1.397912800312042236e-01 1.785782873630523682e-01 4.241168126463890076e-02 -3.310343250632286072e-02
-1.544332057237625122e-01 2.147278189659118652e-02 -5.611000582575798035e-02 1.992457360029220581e-01 2.675850093364715576e-01 5.619614720344543457e-01 3.547618389129638672e-01 6.477528810501098633e-01
-2.500368654727935791e-01 -5.892676711082458496e-01 8.881281316280364990e-02 4.635446667671203613e-01 2.737175822257995605e-01 4.483798444271087646e-01 -2.940428853034973145e-01 -7.111182063817977905e-02
-8.681454509496688843e-02 1.896779090166091919e-01 -7.427673041820526123e-02 6.320872306823730469e-01 3.333382010459899902e-01 5.357306003570556641e-01 3.102961480617523193e-01 2.388077229261398315e-01
1.002645567059516907e-01 -3.380623459815979004e-02 -8.167783170938491821e-02 7.119027376174926758e-01 2.396417856216430664e-01 5.792211890220642090e-01 1.608899831771850586e-01 2.377317696809768677e-01
-4.463158547878265381e-01 -8.290457129478454590e-01 -2.453452348709106445e-01 1.021539345383644104e-01 -1.241681817919015884e-02 6.698253005743026733e-02 1.943997293710708618e-01 2.057643048465251923e-02
2.505469135940074921e-02 -1.226369589567184448e-01 1.726312786340713501e-01 6.832661628723144531e-01 2.324411273002624512e-01 4.611555337905883789e-01 3.060285747051239014e-01 3.568353056907653809e-01
-3.523897230625152588e-01 -3.391790091991424561e-01 2.303037941455841064e-01 3.646032512187957764e-01 7.317396402359008789e-01 1.083333790302276611e-01 -1.627670824527740479e-01 -3.364131227135658264e-02
5.892780423164367676e-02 -2.225596010684967041e-01 -4.583225771784782410e-02 -2.560090720653533936e-01 3.716886043548583984e-01 7.122200727462768555e-01 3.998026549816131592e-01 2.722162008285522461e-01
-6.564132869243621826e-02 1.775094270706176758e-01 1.119135916233062744e-01 5.886284112930297852e-01 1.929216831922531128e-01 5.990077257156372070e-01 4.257772564888000488e-01 1.669069975614547729e-01
-1.904172897338867188e-01 -8.724207431077957153e-02 1.882373690605163574e-01 5.831010937690734863e-01 2.077049165964126587e-01 5.944973826408386230e-01 5.302803590893745422e-02 4.258043766021728516e-01
-1.652025282382965088e-01 -5.110016465187072754e-01 1.961255371570587158e-01 6.775886416435241699e-01 2.137081623077392578e-01 7.167706638574600220e-02 7.716743648052215576e-02 3.965223729610443115e-01
-3.201836645603179932e-01 -1.285638567060232162e-02 -3.461056575179100037e-02 3.773610293865203857e-01 1.136058568954467773e-01 1.921855658292770386e-01 6.913345456123352051e-01 4.753239452838897705e-01
-3.823477923870086670e-01 -1.082340702414512634e-01 2.296815216541290283e-01 3.916265666484832764e-01 2.716673016548156738e-01 2.916736006736755371e-01 1.435046344995498657e-01 -6.756481528282165527e-01
1.664362251758575439e-01 -2.969891726970672607e-01 -2.633773088455200195e-01 4.326198250055313110e-02 2.589139640331268311e-01 8.633626699447631836e-01 -1.985720545053482056e-02 -5.609447602182626724e-03
-3.593518435955047607e-01 -5.599289014935493469e-02 -1.700688004493713379e-01 -5.054235458374023438e-02 3.700627088546752930e-01 3.956555426120758057e-01 6.169717311859130859e-01 4.026281535625457764e-01
-4.483095705509185791e-01 -4.778414964675903320e-01 -3.172885179519653320e-01 -6.887601315975189209e-02 1.155751422047615051e-01 2.499953210353851318e-01 6.046599149703979492e-01 1.542767882347106934e-01
-3.974156677722930908e-01 -4.935473501682281494e-01 1.230059787631034851e-01 5.128284096717834473e-01 -2.685641944408416748e-01 4.125727415084838867e-01 5.843239650130271912e-02 2.731142342090606689e-01
-8.592810481786727905e-02 -1.230658069252967834e-01 -1.230032816529273987e-01 4.433122575283050537e-01 1.352634876966476440e-01 7.007954716682434082e-01 -2.852634899318218231e-02 5.055604577064514160e-01
