# Supplementary material for: Where is your field going? A machine learning approach to study the relative motion of the domains of physics
Source: PLoS One. 2020 Jun 18;15(6):e0233997. doi: 10.1371/journal.pone.0233997 (PMC7302634; doi:10.1371/journal.pone.0233997)
Supplement: S20 Data — (ZIP) [file pone.0233997.s020.zip › 19/Pacs4Run_19_VS_500_embeddings1991-1995ED8.txt]

3.621387481689453125e-01 1.053732633590698242e-01 6.794384717941284180e-01 8.934889733791351318e-02 4.267033562064170837e-02 7.783995568752288818e-02 6.099810600280761719e-01 -9.041889756917953491e-02
2.057563662528991699e-01 -1.947182416915893555e-01 3.505225181579589844e-01 9.814976900815963745e-02 -5.209726691246032715e-01 2.537851333618164062e-01 2.908643782138824463e-01 -6.056634783744812012e-01
-8.296749740839004517e-02 1.752416193485260010e-01 1.541378498077392578e-01 -3.682878911495208740e-01 1.003290340304374695e-01 4.737111926078796387e-01 5.729512572288513184e-01 -4.901745915412902832e-01
-3.031205832958221436e-01 4.785818234086036682e-02 6.410017609596252441e-01 3.103049099445343018e-01 -5.444267392158508301e-01 2.224397286772727966e-02 2.397691458463668823e-01 -2.104060500860214233e-01
4.521162807941436768e-01 1.519067138433456421e-01 1.406325250864028931e-01 -4.105454683303833008e-01 -3.263685405254364014e-01 -1.474916636943817139e-01 4.734666049480438232e-01 -4.814032614231109619e-01
-1.694675385951995850e-01 -2.319023245945572853e-03 -1.295439749956130981e-01 2.219600677490234375e-01 4.583027958869934082e-02 3.300156891345977783e-01 6.411662101745605469e-01 -6.189687252044677734e-01
6.725595146417617798e-02 -1.259958744049072266e-01 3.237885534763336182e-01 3.990399539470672607e-01 -2.712902128696441650e-01 6.766386032104492188e-01 4.281502664089202881e-01 2.790726907551288605e-02
-8.293016254901885986e-02 -6.644394248723983765e-02 3.884095549583435059e-01 -3.423196673393249512e-01 -2.054243534803390503e-01 3.406046330928802490e-01 7.268048524856567383e-01 -1.849516928195953369e-01
1.661951690912246704e-01 -4.579966068267822266e-01 3.867999315261840820e-01 2.316805869340896606e-01 -2.448371499776840210e-01 -4.790595546364784241e-02 3.975899815559387207e-01 -5.822458863258361816e-01
9.965997934341430664e-02 4.829008281230926514e-01 1.735264658927917480e-01 -4.438899159431457520e-01 5.224893614649772644e-02 2.508431673049926758e-01 3.561347126960754395e-01 -5.807244777679443359e-01
3.812245428562164307e-01 4.371647909283638000e-02 1.493735797703266144e-02 9.416665881872177124e-02 2.447084337472915649e-01 3.527981042861938477e-01 2.873083055019378662e-01 -7.594546675682067871e-01
4.209371507167816162e-01 1.347196404822170734e-03 -8.846773952245712280e-02 9.784468263387680054e-02 2.435654401779174805e-01 3.356969952583312988e-01 3.674085736274719238e-01 -7.059775590896606445e-01
4.179064333438873291e-01 1.051163375377655029e-01 4.030388295650482178e-01 4.438210725784301758e-01 -5.689585804939270020e-01 1.408829689025878906e-01 3.218818008899688721e-01 8.785083144903182983e-02
-1.688558310270309448e-01 2.243047356605529785e-01 1.706152707338333130e-01 -3.552109301090240479e-01 -4.257285222411155701e-02 4.526250362396240234e-01 6.588444709777832031e-01 -3.537411093711853027e-01
-3.157132770866155624e-03 -3.027820885181427002e-01 4.760028421878814697e-01 7.227512076497077942e-03 -3.096100389957427979e-01 4.182633757591247559e-01 6.407402157783508301e-01 -1.820385642349720001e-02
1.767123937606811523e-01 -4.566606879234313965e-02 2.866262495517730713e-01 7.177773118019104004e-02 2.032186239957809448e-01 1.188435181975364685e-01 1.752102077007293701e-01 -8.906518220901489258e-01
3.156221508979797363e-01 1.276086121797561646e-01 1.314642131328582764e-01 1.984269320964813232e-01 -3.112273216247558594e-01 4.062365293502807617e-01 1.225375831127166748e-01 -7.419815063476562500e-01
-3.498675227165222168e-01 -3.702861722558736801e-03 5.110312700271606445e-01 -3.188514709472656250e-02 6.766373664140701294e-02 -1.077182684093713760e-02 2.970403432846069336e-01 -7.228292226791381836e-01
1.210236325860023499e-01 -9.487331844866275787e-03 3.876123428344726562e-01 2.042676508426666260e-01 3.149146139621734619e-01 -1.084020882844924927e-01 9.583843499422073364e-02 -8.204801082611083984e-01
1.701649129390716553e-01 5.203013122081756592e-02 6.577880978584289551e-01 1.319422721862792969e-01 -6.728474497795104980e-01 1.077338755130767822e-01 1.218034401535987854e-01 -1.976776719093322754e-01
1.929102241992950439e-01 -3.330614268779754639e-01 2.421993762254714966e-01 1.387357711791992188e-01 -5.882737413048744202e-02 3.005820810794830322e-01 4.096544384956359863e-01 -7.157655954360961914e-01
2.196858078241348267e-01 1.179895177483558655e-01 5.364683866500854492e-01 -1.094644144177436829e-01 -2.077538222074508667e-01 2.338236421346664429e-01 -3.185135498642921448e-02 -7.342930436134338379e-01
4.990449249744415283e-01 -1.395961344242095947e-01 2.829919159412384033e-01 2.957750558853149414e-01 -1.834308356046676636e-01 1.450535655021667480e-01 1.210340857505798340e-01 -7.032518386840820312e-01
2.194300144910812378e-01 -4.559202864766120911e-02 1.229708641767501831e-01 3.012649714946746826e-01 -2.860755920410156250e-01 4.112460911273956299e-01 2.478180378675460815e-01 -7.290494441986083984e-01
-1.899934560060501099e-01 6.932805292308330536e-03 3.850384354591369629e-01 1.837809830904006958e-01 2.562059462070465088e-01 3.671813607215881348e-01 1.715214848518371582e-01 -7.429273724555969238e-01
2.131005376577377319e-01 6.185888871550559998e-02 1.887709498405456543e-01 -2.746398448944091797e-01 -3.369196057319641113e-01 -2.030289024114608765e-01 4.752037823200225830e-01 -6.776033043861389160e-01
4.674392044544219971e-01 -4.233392775058746338e-01 5.020083785057067871e-01 1.310418453067541122e-02 -1.497025191783905029e-01 2.714961171150207520e-01 2.357766330242156982e-01 -4.454083740711212158e-01
-2.399396337568759918e-02 2.451481521129608154e-01 3.348779678344726562e-01 5.739815235137939453e-01 3.956883549690246582e-01 4.151481389999389648e-01 3.742442131042480469e-01 -1.695660948753356934e-01
-8.207283914089202881e-02 4.937943518161773682e-01 2.434828430414199829e-01 2.931733727455139160e-01 5.175006389617919922e-01 1.905841529369354248e-01 5.252357721328735352e-01 -1.555472165346145630e-01
2.666692733764648438e-01 6.584146618843078613e-02 4.375265538692474365e-01 1.533909887075424194e-01 -3.715437054634094238e-01 1.303970068693161011e-01 -5.148294195532798767e-02 -7.428968548774719238e-01
1.398596316576004028e-01 9.057093411684036255e-02 1.921734213829040527e-02 3.482980728149414062e-01 -2.402258962392807007e-01 6.231069564819335938e-01 2.094330936670303345e-01 -6.006017923355102539e-01
5.036130920052528381e-02 5.778071470558643341e-03 9.309534728527069092e-02 2.549723684787750244e-01 -4.110506772994995117e-01 -8.079757541418075562e-02 3.660645782947540283e-01 -7.837464809417724609e-01
2.498129010200500488e-01 2.438441365957260132e-01 4.603307545185089111e-01 -5.108596384525299072e-02 -2.720261514186859131e-01 2.409030646085739136e-01 -1.061937659978866577e-01 -7.213249802589416504e-01
-2.408821433782577515e-01 5.400201305747032166e-02 3.987301588058471680e-01 4.038417041301727295e-01 2.584621012210845947e-01 5.489445328712463379e-01 4.778686463832855225e-01 -1.431241035461425781e-01
1.671692728996276855e-01 -2.130370400846004486e-02 5.237148404121398926e-01 6.496883928775787354e-02 3.582498729228973389e-01 1.201550439000129700e-01 4.513666778802871704e-02 -7.404625415802001953e-01
7.257978916168212891e-01 3.265796601772308350e-01 1.204558387398719788e-01 3.475417494773864746e-01 1.187399625778198242e-01 3.376493752002716064e-01 3.208301663398742676e-01 -1.516283862292766571e-02
-1.690671294927597046e-01 -1.560619324445724487e-01 3.779911994934082031e-01 3.034290373325347900e-01 3.483302295207977295e-01 5.160281062126159668e-01 5.541715621948242188e-01 -1.318695098161697388e-01
3.103691339492797852e-01 -4.251304566860198975e-01 3.663804829120635986e-01 1.768139898777008057e-01 -1.063973680138587952e-01 3.488891422748565674e-01 3.442409932613372803e-01 -5.530745387077331543e-01
2.139171063899993896e-01 1.553670037537813187e-02 7.104701399803161621e-01 1.487716883420944214e-01 4.010364711284637451e-01 4.597721099853515625e-01 2.228790074586868286e-01 7.212331891059875488e-02
4.106960892677307129e-01 6.890918612480163574e-01 1.879367679357528687e-01 3.464123904705047607e-01 3.507107868790626526e-02 3.476183414459228516e-01 2.783813476562500000e-01 3.993278369307518005e-02
3.402324020862579346e-01 3.429195582866668701e-01 6.247714534401893616e-02 -3.897579610347747803e-01 -3.421993553638458252e-01 3.169324696063995361e-01 3.612540960311889648e-01 -5.126229524612426758e-01
-1.839807033538818359e-01 -1.341400593519210815e-01 1.692762076854705811e-01 2.929678559303283691e-01 -1.427025198936462402e-01 7.130479216575622559e-01 4.705992639064788818e-01 -2.888040542602539062e-01
3.312742710113525391e-01 -2.742339111864566803e-02 5.252465009689331055e-01 1.959202885627746582e-01 -4.211628437042236328e-01 -1.339692026376724243e-01 5.199289321899414062e-02 -6.141721010208129883e-01
3.051123917102813721e-01 9.878478199243545532e-02 2.587398886680603027e-02 2.057789415121078491e-01 -2.938714325428009033e-01 4.628021121025085449e-01 2.651610970497131348e-01 -6.951811909675598145e-01
3.739275038242340088e-02 1.806885190308094025e-02 3.245394229888916016e-01 -2.162273377180099487e-01 -3.891934454441070557e-01 -2.099644243717193604e-01 4.527034461498260498e-01 -6.676061749458312988e-01
2.013206481933593750e-01 1.092386171221733093e-01 7.907701656222343445e-03 -3.908068314194679260e-02 3.702759742736816406e-01 4.145593643188476562e-01 4.322046637535095215e-01 -6.709562540054321289e-01
2.652190625667572021e-01 -4.625474214553833008e-01 4.515879452228546143e-01 8.086740970611572266e-02 -1.017837375402450562e-01 1.166933476924896240e-01 3.733645975589752197e-01 -5.846871733665466309e-01
5.710440874099731445e-01 -3.728562267497181892e-03 4.417814612388610840e-01 1.327289640903472900e-01 -4.005865752696990967e-01 9.333182871341705322e-02 6.891970522701740265e-03 -5.402583479881286621e-01
7.559898495674133301e-02 4.750902056694030762e-01 4.622823596000671387e-01 4.677512645721435547e-01 4.964519441127777100e-01 1.055124253034591675e-01 1.759129613637924194e-01 -2.180255651473999023e-01
2.854053974151611328e-01 -1.252583265304565430e-01 1.702405214309692383e-01 2.234090566635131836e-01 -9.130758792161941528e-02 5.267959833145141602e-01 2.437215745449066162e-01 -6.918882727622985840e-01
5.246723890304565430e-01 7.260172162204980850e-03 4.140143990516662598e-01 1.937652975320816040e-01 -4.885200560092926025e-01 1.588764190673828125e-01 5.021740123629570007e-02 -4.992974996566772461e-01
-2.625223696231842041e-01 -2.058238983154296875e-01 6.882466673851013184e-01 -5.335935205221176147e-02 6.246270611882209778e-02 2.646626234054565430e-01 2.204767465591430664e-01 -5.381729006767272949e-01
-1.072816029191017151e-01 2.879723906517028809e-01 6.511534564197063446e-03 5.222466588020324707e-01 -5.107221603393554688e-01 3.116557896137237549e-01 3.001356720924377441e-01 -4.298031926155090332e-01
-1.496631801128387451e-01 1.905173361301422119e-01 1.247467473149299622e-01 -1.940618902444839478e-01 9.771674126386642456e-02 6.819704771041870117e-01 5.162256956100463867e-01 -3.833549618721008301e-01
1.346081942319869995e-01 2.790371179580688477e-01 4.138111323118209839e-02 3.298203945159912109e-01 -2.412656992673873901e-01 -1.309556812047958374e-01 1.885750591754913330e-01 -8.261997699737548828e-01
-1.709452122449874878e-01 3.106896877288818359e-01 6.463998556137084961e-01 4.347568750381469727e-01 3.511248230934143066e-01 -7.277828454971313477e-02 3.627847135066986084e-01 -8.488345891237258911e-02
1.901339888572692871e-01 -7.584539800882339478e-02 2.442633658647537231e-01 -2.348352074623107910e-01 -1.205972954630851746e-01 5.989061594009399414e-01 6.848521232604980469e-01 3.208893910050392151e-02
9.230255335569381714e-02 1.956572011113166809e-02 4.134837165474891663e-02 2.481750845909118652e-01 -4.463669061660766602e-01 -3.409556448459625244e-01 5.184699296951293945e-01 -5.860816836357116699e-01
1.263613402843475342e-01 3.045291602611541748e-01 6.950906664133071899e-02 4.066039025783538818e-01 -5.594050288200378418e-01 -2.758359014987945557e-01 5.380758047103881836e-01 -2.063770890235900879e-01
5.516637861728668213e-02 7.925169169902801514e-02 7.693342119455337524e-02 -1.707371920347213745e-01 -5.171496272087097168e-01 -1.275857686996459961e-01 6.834337115287780762e-01 -4.525508284568786621e-01
2.591844797134399414e-01 5.075365304946899414e-02 3.481595814228057861e-01 1.176598817110061646e-01 6.324920654296875000e-01 -3.279187902808189392e-02 6.277467012405395508e-01 1.011867076158523560e-03
7.151789963245391846e-02 4.486353099346160889e-01 1.609745025634765625e-01 -2.359941601753234863e-01 -2.380761057138442993e-01 -9.485311061143875122e-02 2.337616086006164551e-01 -7.692098021507263184e-01
3.381084799766540527e-01 7.017453312873840332e-01 2.106702923774719238e-01 7.484389096498489380e-02 1.677393466234207153e-01 2.326274812221527100e-01 4.795096516609191895e-01 1.762702018022537231e-01
3.731661438941955566e-01 -1.161426231265068054e-01 5.854294300079345703e-01 1.890944093465805054e-01 -4.374419748783111572e-01 1.285934895277023315e-01 5.962279159575700760e-03 -5.107313394546508789e-01
-6.651856005191802979e-02 8.130390197038650513e-02 1.313119977712631226e-01 5.130107402801513672e-01 4.444841444492340088e-01 3.626818209886550903e-02 6.619101762771606445e-01 -2.674610912799835205e-01
6.837375760078430176e-01 1.358151584863662720e-01 9.481804817914962769e-02 -1.860445141792297363e-01 -2.213405668735504150e-01 4.436616599559783936e-02 2.640123665332794189e-01 -5.914320349693298340e-01
2.555112540721893311e-01 7.081320881843566895e-01 1.054022088646888733e-01 2.610840499401092529e-01 2.259574234485626221e-01 5.132283270359039307e-02 5.479843020439147949e-01 3.309403778985142708e-03
4.306078255176544189e-01 -1.297257393598556519e-01 3.496536314487457275e-01 1.761846840381622314e-01 -1.831872612237930298e-01 -3.392447531223297119e-01 7.020677924156188965e-01 5.390432104468345642e-02
3.547075390815734863e-01 -7.839956879615783691e-02 -1.102611944079399109e-01 -2.709858119487762451e-02 9.987868368625640869e-02 6.589532643556594849e-02 6.002219319343566895e-01 -6.932243704795837402e-01
-8.830915391445159912e-02 1.401342451572418213e-02 6.107298731803894043e-01 -4.505731165409088135e-01 -4.780167713761329651e-02 -1.437712162733078003e-01 6.186588406562805176e-01 -1.015095561742782593e-01
1.367212533950805664e-01 -1.159825846552848816e-01 6.505176424980163574e-01 -3.059710375964641571e-02 -2.094820439815521240e-01 -4.313505291938781738e-01 5.601390004158020020e-01 6.658543832600116730e-03
2.697752118110656738e-01 -3.915293887257575989e-02 7.335147261619567871e-02 3.750091791152954102e-01 2.223181538283824921e-02 4.631893932819366455e-01 2.000217437744140625e-01 -7.243127822875976562e-01
-8.082515746355056763e-02 3.546069264411926270e-01 1.451674252748489380e-01 -3.689888715744018555e-01 -2.776855528354644775e-01 -1.877773404121398926e-01 6.093209981918334961e-01 -4.762910902500152588e-01
-1.970262080430984497e-02 4.780383408069610596e-01 6.861358880996704102e-01 4.924837872385978699e-02 9.918860346078872681e-02 5.344823598861694336e-01 4.340712353587150574e-02 -2.212131395936012268e-02
5.385164618492126465e-01 7.316296547651290894e-02 1.009716019034385681e-01 2.956799864768981934e-01 -1.030571088194847107e-01 2.815491557121276855e-01 7.104432582855224609e-02 -7.156027555465698242e-01
3.745588660240173340e-01 4.524935781955718994e-01 1.330001652240753174e-01 2.565438449382781982e-01 5.643245205283164978e-02 4.651018977165222168e-02 7.213969230651855469e-01 2.137530744075775146e-01
3.414547145366668701e-01 2.262585237622261047e-02 9.522815048694610596e-02 -3.817071020603179932e-01 -3.672962188720703125e-01 2.402226477861404419e-01 7.236231565475463867e-01 -1.090139299631118774e-01
-1.737541407346725464e-01 3.957680761814117432e-01 2.376448512077331543e-01 -4.067498743534088135e-01 -2.110280543565750122e-01 -1.065088361501693726e-01 6.642995476722717285e-01 -3.067339658737182617e-01
4.560875892639160156e-01 -3.578891456127166748e-01 3.527483940124511719e-01 1.218186765909194946e-01 -1.437232047319412231e-01 2.473555505275726318e-01 2.466819733381271362e-01 -6.180092692375183105e-01
1.191161125898361206e-01 6.416518688201904297e-01 -4.087395220994949341e-02 -3.515946865081787109e-01 -8.337692171335220337e-02 2.902423143386840820e-01 4.846098124980926514e-01 -3.503791689872741699e-01
3.172927498817443848e-01 -7.348642498254776001e-02 5.466824769973754883e-01 1.313277482986450195e-01 -3.783355951309204102e-01 -1.770414710044860840e-01 5.314483866095542908e-02 -6.328590512275695801e-01
1.168403122574090958e-02 6.434160470962524414e-01 4.440003037452697754e-01 -4.783524274826049805e-01 -2.021892219781875610e-01 7.941275089979171753e-02 1.622724682092666626e-01 -2.939429283142089844e-01
2.858817875385284424e-01 4.834542274475097656e-01 2.284289598464965820e-01 -5.717571973800659180e-01 -1.177719086408615112e-01 2.059099376201629639e-01 4.432352185249328613e-01 -2.296322733163833618e-01
1.344579458236694336e-01 2.881290614604949951e-01 -1.129219159483909607e-01 2.655792534351348877e-01 -5.765839815139770508e-01 2.072011828422546387e-01 4.200626611709594727e-01 -5.135999321937561035e-01
1.077253818511962891e-01 2.874484956264495850e-01 6.732141971588134766e-02 -1.610199548304080963e-02 1.375546604394912720e-01 1.148794814944267273e-01 3.258419334888458252e-01 -8.733186721801757812e-01
2.716322839260101318e-01 -3.268834203481674194e-02 -1.158879883587360382e-02 3.654350340366363525e-01 1.232246086001396179e-01 3.011350929737091064e-01 2.929474115371704102e-01 -7.744582295417785645e-01
-1.136079803109169006e-01 -8.068591356277465820e-02 7.945785522460937500e-01 -3.062908053398132324e-01 -1.651956737041473389e-01 1.356167346239089966e-02 4.470023512840270996e-01 -1.677178889513015747e-01
-3.658954054117202759e-02 -1.363215129822492599e-02 2.799067795276641846e-01 -2.105356305837631226e-01 4.783146455883979797e-02 5.535642504692077637e-01 7.529684901237487793e-01 -1.093029230833053589e-02
5.860382318496704102e-01 6.266838908195495605e-01 1.603221446275711060e-01 3.674479126930236816e-01 -8.987871557474136353e-02 1.740775853395462036e-01 2.543306946754455566e-01 6.321517750620841980e-03
3.076427876949310303e-01 1.737273037433624268e-01 3.826152980327606201e-01 -5.495150089263916016e-01 -3.030457533895969391e-02 2.559239864349365234e-01 2.287451773881912231e-01 -5.550438761711120605e-01
-8.278941363096237183e-02 4.276413917541503906e-01 1.678770333528518677e-01 4.415039718151092529e-01 3.163706958293914795e-01 1.621203422546386719e-01 6.761645674705505371e-01 -5.990309268236160278e-02
3.480445742607116699e-01 9.178706258535385132e-02 2.855290770530700684e-01 6.546748280525207520e-01 -4.727150797843933105e-01 -7.998736202716827393e-02 3.577748537063598633e-01 -4.953746497631072998e-02
1.448442786931991577e-01 1.941864788532257080e-01 2.368342429399490356e-01 5.871699452400207520e-01 4.874468743801116943e-01 1.301686167716979980e-01 5.117542743682861328e-01 -1.549580991268157959e-01
-3.408977389335632324e-01 2.467829734086990356e-01 7.834725975990295410e-01 1.864874511957168579e-01 8.086605370044708252e-02 3.482057452201843262e-01 1.828733384609222412e-01 -1.142393946647644043e-01
2.548105418682098389e-01 1.222117920406162739e-03 4.145710468292236328e-01 2.447052150964736938e-01 -2.783213257789611816e-01 3.828929960727691650e-01 -2.388530410826206207e-03 -6.922751665115356445e-01
3.171023428440093994e-01 -3.591024279594421387e-01 2.176403850317001343e-01 -2.511992454528808594e-01 2.001962997019290924e-02 3.214503526687622070e-01 7.432102560997009277e-01 -6.269379705190658569e-02
-9.446138888597488403e-02 1.215077117085456848e-01 5.167599394917488098e-02 -5.888784304261207581e-02 -7.516810297966003418e-02 6.592537760734558105e-01 7.164933681488037109e-01 -1.286322176456451416e-01
2.080498486757278442e-01 2.610088288784027100e-01 6.645239591598510742e-01 1.366926431655883789e-01 2.754186987876892090e-01 4.854512214660644531e-01 2.621721625328063965e-01 2.192261368036270142e-01
6.055850982666015625e-01 -6.796957459300756454e-03 1.404627412557601929e-01 -3.611475825309753418e-01 -6.599494069814682007e-02 4.789514839649200439e-02 4.625321030616760254e-01 -5.123260617256164551e-01
1.181339547038078308e-01 4.788850843906402588e-01 5.696816444396972656e-01 6.013063788414001465e-01 1.770673692226409912e-01 -1.198139488697052002e-01 1.576340943574905396e-01 -7.068160455673933029e-03
3.421918302774429321e-02 1.564612388610839844e-01 1.395702511072158813e-01 5.837136507034301758e-01 -4.621284902095794678e-01 -1.932984143495559692e-01 5.760657191276550293e-01 -1.771117597818374634e-01
-1.192660406231880188e-01 2.021140307188034058e-01 2.220261991024017334e-01 -4.679699614644050598e-02 -4.743810594081878662e-01 -2.380404174327850342e-01 4.258373975753784180e-01 -6.560502648353576660e-01
5.816851854324340820e-01 1.833278089761734009e-01 1.143799945712089539e-01 9.231202304363250732e-02 -3.260986804962158203e-01 -3.440088033676147461e-01 3.640215396881103516e-01 -4.992344975471496582e-01
6.012303829193115234e-01 2.691377103328704834e-01 9.048766642808914185e-02 -3.945918977260589600e-01 -1.245365813374519348e-01 2.071425616741180420e-01 2.962109446525573730e-01 -5.060018301010131836e-01
-1.245724111795425415e-01 -2.959539927542209625e-02 2.912512719631195068e-01 1.668638586997985840e-01 1.099781841039657593e-01 5.664505362510681152e-01 2.697795629501342773e-01 -6.820502281188964844e-01
7.638490796089172363e-01 8.337663859128952026e-02 2.919754385948181152e-01 1.275970339775085449e-01 -2.866890430450439453e-01 1.676583141088485718e-01 -6.180760636925697327e-02 -4.403774738311767578e-01
1.278648525476455688e-01 4.082783758640289307e-01 3.555679693818092346e-02 5.389179587364196777e-01 1.255897134542465210e-01 1.851578056812286377e-01 6.886116862297058105e-01 3.194274380803108215e-02
-1.434073895215988159e-01 2.431014180183410645e-01 3.274126946926116943e-01 7.316089868545532227e-01 -7.207287847995758057e-02 4.219699203968048096e-01 2.900404036045074463e-01 -1.025126948952674866e-01
-2.264702618122100830e-01 -1.935122460126876831e-01 5.428816676139831543e-01 -6.850697845220565796e-02 1.901546716690063477e-01 1.401207894086837769e-01 3.238377273082733154e-01 -6.717046499252319336e-01
2.000423967838287354e-01 1.488656550645828247e-01 2.953031063079833984e-01 7.604062557220458984e-01 -3.618308901786804199e-01 -1.068035438656806946e-01 3.270040154457092285e-01 -1.521192193031311035e-01
4.488163068890571594e-02 2.927520871162414551e-01 1.256309598684310913e-01 6.323748230934143066e-01 2.578542828559875488e-01 2.252028137445449829e-02 6.522077322006225586e-01 -6.503985822200775146e-02
8.380423486232757568e-02 -4.547226056456565857e-02 5.183677077293395996e-01 -1.520442962646484375e-01 2.514860928058624268e-01 2.298930585384368896e-01 1.405010372400283813e-01 -7.504997849464416504e-01
4.218113720417022705e-01 -1.549684852361679077e-01 5.626133680343627930e-01 2.268883883953094482e-01 -5.677246451377868652e-01 1.971740834414958954e-02 3.230696916580200195e-01 5.453392118215560913e-02
-3.500719368457794189e-02 3.737328946590423584e-01 5.676993131637573242e-01 3.764623105525970459e-01 5.249400138854980469e-01 4.112673550844192505e-02 2.583461403846740723e-01 -2.260442674160003662e-01
2.857112288475036621e-01 5.013627409934997559e-01 1.556161940097808838e-01 -1.029432639479637146e-01 -1.985127031803131104e-01 2.753744721412658691e-01 3.522822633385658264e-03 -7.189854979515075684e-01
-1.183704063296318054e-01 6.002427339553833008e-01 4.961014911532402039e-02 -1.430259644985198975e-01 1.814529858529567719e-02 9.153811633586883545e-02 2.842484712600708008e-01 -7.164313793182373047e-01
-1.788898371160030365e-02 4.140103459358215332e-01 2.612743079662322998e-01 1.591002792119979858e-01 2.137346118688583374e-01 1.415492594242095947e-01 7.878826260566711426e-01 2.195915579795837402e-01
6.907646059989929199e-01 1.581848263740539551e-01 1.142195910215377808e-01 -8.290419727563858032e-02 -1.786359399557113647e-01 7.242444902658462524e-02 2.007717341184616089e-01 -6.328012347221374512e-01
-5.168407224118709564e-03 -4.746471531689167023e-03 1.638497561216354370e-01 4.435217678546905518e-01 1.258446928113698959e-02 4.782125055789947510e-01 2.017966061830520630e-01 -7.119164466857910156e-01
-3.783010318875312805e-02 3.635773062705993652e-01 1.012168675661087036e-01 5.090055465698242188e-01 3.873240053653717041e-01 2.022432684898376465e-01 6.105503439903259277e-01 -1.826333999633789062e-01
2.602549493312835693e-01 4.312080442905426025e-01 1.470757722854614258e-01 -4.247045516967773438e-01 -7.126582413911819458e-02 3.200121223926544189e-01 2.987662851810455322e-01 -5.895538330078125000e-01
3.477573096752166748e-01 1.456296890974044800e-01 2.516432106494903564e-01 -3.107714056968688965e-01 -2.498828321695327759e-01 -4.381158947944641113e-02 2.886023521423339844e-01 -7.418231368064880371e-01
1.372109800577163696e-01 6.663556694984436035e-01 -8.062307722866535187e-03 -3.721126616001129150e-01 -8.928006887435913086e-02 2.080719769001007080e-01 4.817413687705993652e-01 -3.395154178142547607e-01
-6.897331774234771729e-02 2.259333282709121704e-01 -1.089221518486738205e-02 4.798433482646942139e-01 -4.640484154224395752e-01 5.195028781890869141e-01 4.225152134895324707e-01 -2.237977087497711182e-01
2.271949797868728638e-01 7.240618020296096802e-02 1.744490861892700195e-01 4.465806186199188232e-01 4.310010075569152832e-01 -1.366508901119232178e-01 7.121887803077697754e-01 -4.030925780534744263e-02
3.202524483203887939e-01 4.966216981410980225e-01 -5.193220824003219604e-02 4.258916079998016357e-01 2.070809751749038696e-01 4.069840908050537109e-01 5.065181851387023926e-01 -4.056170955300331116e-02
2.610071003437042236e-01 2.059597074985504150e-01 -1.009622290730476379e-01 1.127604544162750244e-01 2.496148794889450073e-01 2.824594378471374512e-01 3.891920149326324463e-01 -7.569586634635925293e-01
4.692728221416473389e-01 -1.547712683677673340e-01 5.878396630287170410e-01 1.759094744920730591e-01 -1.680842190980911255e-01 -2.889269590377807617e-01 4.942608177661895752e-01 1.526580452919006348e-01
1.471416354179382324e-01 1.331336647272109985e-01 3.437740802764892578e-01 -3.583152890205383301e-01 -1.923611015081405640e-01 7.331549525260925293e-01 3.726464807987213135e-01 -2.588618360459804535e-02
5.406798720359802246e-01 4.201642870903015137e-01 4.239250719547271729e-01 4.082946181297302246e-01 -7.197468075901269913e-03 2.146642208099365234e-01 2.705787122249603271e-01 2.556657195091247559e-01
1.362128555774688721e-01 4.108612239360809326e-01 3.475416302680969238e-01 2.152356505393981934e-01 -7.409605383872985840e-01 1.522891968488693237e-01 2.554435133934020996e-01 -8.978773653507232666e-02
7.018437385559082031e-01 6.252384930849075317e-02 1.704536750912666321e-02 2.357442229986190796e-01 6.443035602569580078e-02 1.896369159221649170e-01 9.448373317718505859e-02 -6.313476562500000000e-01
4.113544151186943054e-02 3.732439279556274414e-01 -4.826328158378601074e-02 3.042719960212707520e-01 -4.504416286945343018e-01 -3.322391510009765625e-01 6.249792575836181641e-01 -2.453701943159103394e-01
1.628966927528381348e-01 -5.071838200092315674e-02 7.747179865837097168e-01 -3.164822980761528015e-02 -5.293275713920593262e-01 1.218852996826171875e-01 1.913690567016601562e-01 -1.950309723615646362e-01
-3.844615817070007324e-01 1.418135762214660645e-01 1.482112705707550049e-01 -5.540669336915016174e-02 1.395814269781112671e-01 1.858961880207061768e-01 7.043356299400329590e-01 -5.068654417991638184e-01
2.977378964424133301e-01 -1.201559510082006454e-02 -1.494359076023101807e-01 -1.010175570845603943e-01 1.351096630096435547e-01 2.188530862331390381e-01 6.418024301528930664e-01 -6.329379081726074219e-01
1.393295079469680786e-01 8.072007447481155396e-02 3.057379126548767090e-01 5.447787642478942871e-01 4.945308566093444824e-01 1.220875680446624756e-01 5.523930191993713379e-01 -1.385924816131591797e-01
1.837605834007263184e-01 6.559183597564697266e-01 3.193485736846923828e-02 4.771192967891693115e-01 1.786977499723434448e-01 8.386841043829917908e-03 5.208348035812377930e-01 -6.378457695245742798e-02
2.171008437871932983e-01 4.119187593460083008e-01 7.106407880783081055e-01 1.929549723863601685e-01 1.464551240205764771e-01 6.399969756603240967e-02 3.476724326610565186e-01 3.074524104595184326e-01
2.730582058429718018e-01 6.399218738079071045e-02 6.856608390808105469e-02 7.970762252807617188e-01 -2.682693898677825928e-01 2.636947929859161377e-01 3.287779986858367920e-01 -1.780842542648315430e-01
-8.631511032581329346e-02 -4.586952179670333862e-02 5.626189708709716797e-01 -3.476499021053314209e-02 1.924033612012863159e-01 -1.605953276157379150e-01 2.031986713409423828e-01 -7.540538311004638672e-01
2.347948849201202393e-01 5.037567615509033203e-01 -1.052937284111976624e-02 -1.327457576990127563e-01 -2.570543587207794189e-01 1.448056846857070923e-01 2.526588141918182373e-01 -7.228320240974426270e-01
1.055775210261344910e-01 2.413476109504699707e-01 3.197059631347656250e-01 4.677357077598571777e-01 5.193394422531127930e-01 1.378692537546157837e-01 5.495960116386413574e-01 -1.372554898262023926e-01
-6.246330961585044861e-02 2.781789004802703857e-01 7.078689932823181152e-01 3.642240166664123535e-01 4.574759602546691895e-01 1.378657668828964233e-01 1.722417175769805908e-01 -1.643742918968200684e-01
1.086792871356010437e-01 1.957818865776062012e-01 8.346794545650482178e-02 5.981116890907287598e-01 -5.662835836410522461e-01 1.769672334194183350e-01 4.466649293899536133e-01 -1.834391653537750244e-01
-7.750242948532104492e-02 -3.150312006473541260e-01 5.358051657676696777e-01 6.710745394229888916e-02 -2.343852221965789795e-01 4.058441519737243652e-01 6.116856932640075684e-01 9.671124070882797241e-02
3.012981116771697998e-01 4.196445643901824951e-01 2.769339084625244141e-01 4.602183401584625244e-02 -2.233934216201305389e-02 2.334018051624298096e-01 6.721147894859313965e-01 3.841792047023773193e-01
4.641519784927368164e-01 4.958355426788330078e-01 2.907718420028686523e-01 3.766714632511138916e-01 9.394732303917407990e-03 1.626347377896308899e-02 4.962694644927978516e-01 2.562112510204315186e-01
1.140662655234336853e-01 5.455684661865234375e-01 2.229231446981430054e-01 2.641308307647705078e-01 6.846162676811218262e-02 3.470761775970458984e-01 6.192287802696228027e-01 2.475703656673431396e-01
1.498614847660064697e-01 2.625833153724670410e-01 1.416529417037963867e-01 2.458425611257553101e-01 3.452092707157135010e-01 5.196647346019744873e-02 8.364564180374145508e-01 8.098193258047103882e-02
3.355322480201721191e-01 -7.414848078042268753e-03 7.362524271011352539e-01 2.087203115224838257e-01 -4.743289649486541748e-01 -2.791493199765682220e-02 2.326984405517578125e-01 1.477001905441284180e-01
3.397801220417022705e-01 -2.054678499698638916e-01 3.252880871295928955e-01 9.874043986201286316e-03 -3.952175676822662354e-01 -7.389683276414871216e-03 3.804395794868469238e-01 -6.598762869834899902e-01
1.909826099872589111e-01 3.814205825328826904e-01 1.215844228863716125e-01 -2.690679728984832764e-01 -4.556765556335449219e-01 5.319359898567199707e-01 4.133717119693756104e-01 -2.634203732013702393e-01
3.025489151477813721e-01 3.558028936386108398e-01 2.324077673256397247e-02 8.155593276023864746e-02 -4.944585263729095459e-01 2.243087440729141235e-01 2.059207260608673096e-01 -6.614150404930114746e-01
-2.033700644969940186e-01 1.599225550889968872e-01 4.609645009040832520e-01 3.105225563049316406e-01 -2.629968523979187012e-02 7.457351088523864746e-01 2.439683228731155396e-01 -8.842984586954116821e-02
4.629130065441131592e-01 3.012953400611877441e-01 -7.060488313436508179e-02 1.503672152757644653e-01 9.274195879697799683e-03 1.859495341777801514e-01 2.296894788742065430e-01 -7.615226507186889648e-01
-1.524617075920104980e-01 -2.345656454563140869e-01 5.645500421524047852e-01 1.260073184967041016e-01 2.388515919446945190e-01 -8.266086131334304810e-02 3.130238652229309082e-01 -6.521295309066772461e-01
5.264061093330383301e-01 4.491584300994873047e-01 2.737138867378234863e-01 5.858210325241088867e-01 1.525693833827972412e-01 2.239940613508224487e-01 1.719125807285308838e-01 -6.570565048605203629e-03
6.310882568359375000e-01 4.419384002685546875e-01 3.272339701652526855e-01 3.471435010433197021e-01 -9.539920091629028320e-02 2.359900921583175659e-01 2.667356729507446289e-01 2.070919871330261230e-01
-7.832653820514678955e-02 2.261548489332199097e-01 4.372714757919311523e-01 1.558767259120941162e-01 2.675676941871643066e-01 -6.681426614522933960e-02 8.689973503351211548e-02 -8.022512197494506836e-01
6.574362516403198242e-02 9.317251294851303101e-02 5.773268938064575195e-01 -3.764279186725616455e-01 -1.338627636432647705e-01 2.567341551184654236e-02 6.778393983840942383e-01 1.842488944530487061e-01
2.002668827772140503e-01 5.586090311408042908e-02 5.061071515083312988e-01 1.307245045900344849e-01 -2.880802750587463379e-01 -5.018483400344848633e-01 5.894582867622375488e-01 3.516125679016113281e-02
9.468212723731994629e-02 3.142995536327362061e-01 6.960188746452331543e-01 7.770096510648727417e-02 2.100055962800979614e-01 5.959064960479736328e-01 3.146173059940338135e-02 -3.968229889869689941e-02
4.877825379371643066e-01 1.219583228230476379e-01 3.240766227245330811e-01 -3.741282820701599121e-01 -4.676957428455352783e-02 1.706688255071640015e-01 2.020863592624664307e-01 -6.557762026786804199e-01
4.709282517433166504e-01 2.282506078481674194e-01 5.252351760864257812e-01 -3.212824165821075439e-01 -4.940953105688095093e-03 3.000252544879913330e-01 -1.259970366954803467e-01 -4.910387992858886719e-01
3.528042137622833252e-01 3.716811239719390869e-01 -6.458118557929992676e-02 4.595063030719757080e-01 3.254427760839462280e-02 -7.467712461948394775e-02 7.178413271903991699e-01 1.155666355043649673e-02
3.456750214099884033e-01 5.281990170478820801e-01 -2.657723613083362579e-02 3.601763248443603516e-01 1.235233545303344727e-01 -1.765607669949531555e-02 6.744945049285888672e-01 2.384635433554649353e-02
1.562717854976654053e-01 6.926060914993286133e-01 1.189414132386445999e-02 3.755266368389129639e-01 1.995865255594253540e-01 1.308268308639526367e-01 5.401663184165954590e-01 -7.735647261142730713e-02
-2.611668035387992859e-02 2.103302180767059326e-01 -3.187054023146629333e-02 5.912762284278869629e-01 -4.299794733524322510e-01 4.471402168273925781e-01 4.030934274196624756e-01 -2.390708178281784058e-01
2.020084857940673828e-02 2.477334290742874146e-01 1.606937265023589134e-03 7.608514428138732910e-01 -1.408363878726959229e-01 6.126358732581138611e-02 5.492947101593017578e-01 -1.844171136617660522e-01
1.643106639385223389e-01 4.654826819896697998e-01 3.502331376075744629e-01 -3.309920430183410645e-01 -8.227109163999557495e-02 2.890079915523529053e-01 4.322851821780204773e-02 -6.572261452674865723e-01
8.746124058961868286e-02 1.400528997182846069e-01 3.387916684150695801e-01 6.349831819534301758e-01 -5.161350369453430176e-01 1.690395474433898926e-01 3.996691405773162842e-01 -6.857741624116897583e-03
1.586543321609497070e-01 5.186412930488586426e-01 1.694466471672058105e-01 -4.879440963268280029e-01 -1.441506743431091309e-01 2.850327789783477783e-01 4.421639740467071533e-01 -3.761734068393707275e-01
1.673570275306701660e-01 5.958271026611328125e-01 2.051156908273696899e-01 1.605792492628097534e-01 -6.468240022659301758e-01 2.043122611939907074e-02 1.295010000467300415e-01 -3.369783461093902588e-01
5.906334519386291504e-01 3.326743245124816895e-01 8.014266937971115112e-02 -2.981804609298706055e-01 -1.116327419877052307e-01 1.721418797969818115e-01 2.133454680442810059e-01 -5.979417562484741211e-01
1.219071913510560989e-02 3.046807348728179932e-01 2.336293905973434448e-01 4.831334054470062256e-01 4.409726262092590332e-01 -5.107264593243598938e-02 6.413344144821166992e-01 -1.031755134463310242e-01
-1.255373209714889526e-01 4.381241500377655029e-01 7.634809613227844238e-01 5.926873162388801575e-02 2.007427662611007690e-01 3.892046511173248291e-01 9.296301752328872681e-02 -7.383403182029724121e-02
7.718599587678909302e-02 1.429606676101684570e-01 2.939201593399047852e-01 -5.427778363227844238e-01 7.722988724708557129e-02 -9.234967641532421112e-03 7.405210733413696289e-01 -1.954140663146972656e-01
7.727263122797012329e-02 4.771828949451446533e-01 8.159358501434326172e-01 -2.739595994353294373e-02 7.842310518026351929e-02 2.934310734272003174e-01 2.001436054706573486e-02 8.468176424503326416e-02
5.174249410629272461e-01 -1.429495960474014282e-01 5.257781147956848145e-01 4.824810847640037537e-02 -6.926874816417694092e-02 -3.135220110416412354e-01 5.409299731254577637e-01 1.933052986860275269e-01
5.083604454994201660e-01 -1.640820205211639404e-01 1.816243082284927368e-01 2.595614790916442871e-01 -3.128945827484130859e-01 2.892051041126251221e-01 2.149563580751419067e-01 -6.217221021652221680e-01
-6.611174345016479492e-02 1.494444012641906738e-01 3.528376817703247070e-01 5.211341977119445801e-01 -5.932147055864334106e-02 5.141164660453796387e-01 5.556901693344116211e-01 -2.436929568648338318e-02
1.245585530996322632e-01 3.749032020568847656e-01 6.012586504220962524e-02 -4.521779716014862061e-01 -1.543610394001007080e-01 2.159382849931716919e-01 5.450198054313659668e-01 -5.180247426033020020e-01
4.294649362564086914e-01 1.978972367942333221e-02 2.962688207626342773e-01 -4.202436506748199463e-01 -4.023889303207397461e-01 -6.206132471561431885e-02 4.050474762916564941e-01 -4.700601696968078613e-01
-1.129580661654472351e-01 3.666354417800903320e-01 5.731000900268554688e-01 3.270464837551116943e-01 2.276554554700851440e-01 5.541870594024658203e-01 2.391144037246704102e-01 -3.591409698128700256e-02
1.222191974520683289e-01 2.362096607685089111e-01 5.121458172798156738e-01 5.985379219055175781e-01 4.339501261711120605e-01 -1.146963983774185181e-01 2.555325925350189209e-01 -2.048450857400894165e-01
5.115382075309753418e-01 5.560539960861206055e-01 1.925323009490966797e-01 2.368408292531967163e-01 1.661457866430282593e-01 6.763152778148651123e-02 5.215454697608947754e-01 1.782755106687545776e-01
-1.013828292489051819e-01 -1.159692779183387756e-01 3.797717690467834473e-01 7.873265445232391357e-02 -1.754010468721389771e-01 6.266066431999206543e-01 6.343704462051391602e-01 -4.483813419938087463e-03
7.667514029890298843e-03 2.919463217258453369e-01 -4.074237495660781860e-02 3.805948197841644287e-01 -4.672172963619232178e-01 -6.344866007566452026e-02 7.358778119087219238e-01 -6.604669243097305298e-02
3.641730546951293945e-01 1.814216673374176025e-01 1.865448653697967529e-01 -5.474752783775329590e-01 -2.267776280641555786e-01 9.031341224908828735e-02 5.869988799095153809e-01 -3.094896078109741211e-01
2.524517290294170380e-02 3.902164697647094727e-01 -7.294065505266189575e-02 2.334847003221511841e-01 -5.254390835762023926e-01 4.655060172080993652e-02 6.203663945198059082e-01 -3.523503839969635010e-01
3.929728567600250244e-01 -6.404110789299011230e-02 4.013553857803344727e-01 3.237518072128295898e-01 -3.272944390773773193e-01 -3.290618956089019775e-01 5.879105329513549805e-01 1.205312386155128479e-01
3.710501194000244141e-01 -1.562632322311401367e-01 6.732102632522583008e-01 -4.004083275794982910e-01 -1.480101794004440308e-02 3.771961033344268799e-01 2.849352061748504639e-01 -2.608617395162582397e-02
5.729743242263793945e-01 5.241948366165161133e-01 2.558817863464355469e-01 3.309972584247589111e-01 -1.496775597333908081e-01 1.817717999219894409e-01 3.474426865577697754e-01 2.138339728116989136e-01
1.020619422197341919e-01 -1.628155559301376343e-01 2.682527005672454834e-01 3.566290065646171570e-02 -4.450596272945404053e-01 -8.989465981721878052e-02 4.765295684337615967e-01 -6.757243275642395020e-01
2.205831408500671387e-01 7.032290697097778320e-01 2.453322708606719971e-02 4.180921316146850586e-01 1.717661321163177490e-01 3.628548234701156616e-02 4.956175684928894043e-01 -7.037191838026046753e-02
3.371519595384597778e-02 2.196926474571228027e-01 3.471078276634216309e-01 1.663033664226531982e-01 5.310214757919311523e-01 -1.346728205680847168e-01 7.061083316802978516e-01 -6.122392416000366211e-02
1.515190452337265015e-01 -4.042615592479705811e-01 6.063317656517028809e-01 4.505437314510345459e-01 3.075642278417944908e-03 -1.693739145994186401e-01 4.605720341205596924e-01 -4.650917649269104004e-02
2.244831174612045288e-01 3.591022491455078125e-01 1.228383183479309082e-01 -1.053865626454353333e-02 6.865394860506057739e-02 3.766429126262664795e-01 7.399923354387283325e-02 -8.083338737487792969e-01
9.774123318493366241e-03 5.882080793380737305e-01 7.489697933197021484e-01 -4.329913854598999023e-02 2.824010252952575684e-01 -6.842517852783203125e-02 5.581156164407730103e-02 -5.948014184832572937e-02
2.843576669692993164e-01 -1.570575237274169922e-01 1.166147887706756592e-01 -2.822713553905487061e-01 5.257275328040122986e-02 1.320752315223217010e-02 8.927315473556518555e-01 3.591006994247436523e-02
2.507646083831787109e-01 4.518699049949645996e-01 3.700672388076782227e-01 -4.797960519790649414e-01 -1.564567238092422485e-01 1.154959276318550110e-01 1.973671466112136841e-01 -5.375916361808776855e-01
-3.147220313549041748e-01 3.763565421104431152e-01 6.766524314880371094e-01 1.824852973222732544e-01 2.915855646133422852e-01 3.092819452285766602e-01 2.572491168975830078e-01 -1.459170728921890259e-01
2.001572102308273315e-01 2.381137758493423462e-01 5.997371673583984375e-01 -4.684769511222839355e-01 -1.489909291267395020e-01 6.832290440797805786e-02 5.109025835990905762e-01 1.902519166469573975e-01
3.720050752162933350e-01 4.850110709667205811e-01 -4.343453794717788696e-03 -2.338396906852722168e-01 -2.326309233903884888e-01 2.206089049577713013e-01 2.201668322086334229e-01 -6.483961343765258789e-01
1.381767354905605316e-02 -2.787605226039886475e-01 7.217684388160705566e-01 3.981854617595672607e-01 -1.698793619871139526e-01 -1.988584399223327637e-01 4.122226238250732422e-01 -6.534013152122497559e-02
4.930200874805450439e-01 4.735709726810455322e-01 3.357762098312377930e-01 3.345347642898559570e-01 1.210389006882905960e-02 4.977778717875480652e-02 4.687972664833068848e-01 2.925872802734375000e-01
-7.735624909400939941e-02 -1.139660477638244629e-01 5.299663543701171875e-01 -1.941993236541748047e-01 1.517490744590759277e-01 9.680448472499847412e-02 2.792361676692962646e-01 -7.430197000503540039e-01
-1.467701494693756104e-01 -6.187027320265769958e-02 7.911899089813232422e-01 2.255056500434875488e-01 -3.575706779956817627e-01 2.156019210815429688e-01 1.995748132467269897e-01 -2.891803383827209473e-01
2.363847941160202026e-01 4.675312340259552002e-01 -2.850601077079772949e-02 5.641182065010070801e-01 -5.957371741533279419e-02 2.033550441265106201e-01 6.003460288047790527e-01 3.430736437439918518e-02
4.073225259780883789e-01 2.526784837245941162e-01 3.030568361282348633e-01 -1.631806790828704834e-01 -2.028986513614654541e-01 4.415178894996643066e-01 1.451402008533477783e-01 -6.281712055206298828e-01
3.509259521961212158e-01 -2.343815565109252930e-01 3.083029389381408691e-01 3.809533780440688133e-03 -3.610069751739501953e-01 7.792205363512039185e-02 3.525515794754028320e-01 -6.827596426010131836e-01
-2.148759923875331879e-02 2.570261657238006592e-01 4.511254429817199707e-01 -4.462793767452239990e-01 -3.610129356384277344e-01 4.660240709781646729e-01 4.005224108695983887e-01 -1.512265205383300781e-01
-7.679861783981323242e-02 2.271323502063751221e-01 1.685376465320587158e-02 5.699146986007690430e-01 5.957062542438507080e-02 3.537796735763549805e-01 6.985141038894653320e-01 -2.820388786494731903e-02
-1.595023125410079956e-01 1.514729559421539307e-01 5.677920579910278320e-01 4.021208584308624268e-01 4.060237407684326172e-01 -2.199026197195053101e-01 4.801360070705413818e-01 -1.542171239852905273e-01
1.906432509422302246e-01 3.008686602115631104e-01 4.836621880531311035e-01 5.601041316986083984e-01 -5.036831498146057129e-01 9.229835867881774902e-02 2.324595153331756592e-01 9.609637409448623657e-02
-2.078056782484054565e-01 2.027826756238937378e-01 6.892034411430358887e-01 3.772404417395591736e-02 4.096494615077972412e-01 3.981826305389404297e-01 3.212912380695343018e-01 -9.839501976966857910e-02
3.612346947193145752e-01 7.822390198707580566e-01 1.520342826843261719e-01 1.364646106958389282e-01 6.773437559604644775e-02 1.486197561025619507e-01 4.237947165966033936e-01 9.796390682458877563e-02
-2.405778616666793823e-01 4.681000709533691406e-01 3.788081407546997070e-01 -4.672567844390869141e-01 -1.771276891231536865e-01 -1.086410135030746460e-01 4.504360556602478027e-01 -3.392789959907531738e-01
3.557748794555664062e-01 2.282209396362304688e-01 2.635248899459838867e-01 7.742782831192016602e-01 -2.906899750232696533e-01 1.433367878198623657e-01 2.170724868774414062e-01 -1.486133784055709839e-02
1.782788038253784180e-01 1.020479351282119751e-01 4.638189971446990967e-01 -4.611464738845825195e-01 -2.052534818649291992e-01 -8.781967312097549438e-02 2.654785811901092529e-01 -6.400770545005798340e-01
4.453989863395690918e-01 1.939616352319717407e-01 6.449042558670043945e-01 4.202149808406829834e-01 2.591703534126281738e-01 -1.480398476123809814e-01 2.461849600076675415e-01 1.477311849594116211e-01
-1.462618857622146606e-01 8.501104079186916351e-03 2.377944439649581909e-01 1.839384138584136963e-01 -3.179237246513366699e-01 6.328250765800476074e-01 6.217816472053527832e-01 -4.679942794609814882e-04
2.502151429653167725e-01 -2.946666181087493896e-01 6.958811283111572266e-01 3.093138039112091064e-01 -1.085375249385833740e-01 -3.178650438785552979e-01 3.969042897224426270e-01 -1.693504303693771362e-02
2.617650479078292847e-02 4.641268849372863770e-01 3.594656288623809814e-01 -3.251884877681732178e-01 -4.252105355262756348e-01 5.298077464103698730e-01 2.421390861272811890e-01 -1.697240769863128662e-01
-3.120988840237259865e-04 4.288224503397941589e-02 3.398197591304779053e-01 -2.114097923040390015e-01 -1.662036776542663574e-01 6.967018246650695801e-01 5.699096322059631348e-01 1.323937997221946716e-02
4.126340448856353760e-01 2.952911257743835449e-01 2.974041998386383057e-01 1.725309342145919800e-01 -4.042780697345733643e-01 1.924593746662139893e-01 -1.128856912255287170e-01 -6.411673426628112793e-01
-1.379308253526687622e-01 -3.907429277896881104e-01 7.368376851081848145e-01 -3.152178600430488586e-02 9.554638713598251343e-02 -6.866315752267837524e-02 3.239631056785583496e-01 -4.069103002548217773e-01
5.622384548187255859e-01 4.129491150379180908e-01 3.988468348979949951e-01 4.392879903316497803e-01 3.154536709189414978e-02 1.810256093740463257e-01 2.870637178421020508e-01 2.124551236629486084e-01
1.204709410667419434e-01 2.815811336040496826e-01 6.751857995986938477e-01 2.836661040782928467e-01 -5.385974645614624023e-01 1.125346496701240540e-01 2.516480721533298492e-02 -2.578212618827819824e-01
-2.602148354053497314e-01 2.568165957927703857e-02 5.696282386779785156e-01 -2.318468410521745682e-03 -3.814939260482788086e-01 4.773814082145690918e-01 4.833945035934448242e-01 6.798513699322938919e-03
3.184192776679992676e-01 1.164732426404953003e-01 1.356813609600067139e-01 -2.560733854770660400e-01 -5.628690123558044434e-01 -8.665967732667922974e-02 4.999251961708068848e-01 -4.762391448020935059e-01
1.623467504978179932e-01 5.320191979408264160e-01 2.403686493635177612e-01 1.477419286966323853e-01 -7.072576284408569336e-01 6.029786914587020874e-02 1.540565788745880127e-01 -2.888109982013702393e-01
1.145040690898895264e-01 4.604579210281372070e-01 4.880451411008834839e-02 4.684534072875976562e-01 -3.822979629039764404e-01 -2.373919486999511719e-01 5.843619108200073242e-01 -9.513844549655914307e-02
4.018628597259521484e-01 -2.749246358871459961e-01 4.949077367782592773e-01 1.087273880839347839e-01 -8.485303819179534912e-02 -3.561085164546966553e-01 6.037528514862060547e-01 8.738803118467330933e-02
1.634331941604614258e-01 2.966209650039672852e-01 8.698837161064147949e-01 2.604259550571441650e-01 6.472417712211608887e-02 2.142371684312820435e-01 -1.015643998980522156e-01 1.960265450179576874e-02
4.482163190841674805e-01 1.190741285681724548e-01 6.187403574585914612e-02 -1.595024466514587402e-01 -2.514209151268005371e-01 4.385835826396942139e-01 3.265491127967834473e-01 -6.272571682929992676e-01
4.047132134437561035e-01 2.283340990543365479e-01 2.894397126510739326e-03 -4.459018707275390625e-01 2.617672644555568695e-02 3.372116014361381531e-02 6.723142266273498535e-01 -3.624987006187438965e-01
-7.057534158229827881e-02 4.378431439399719238e-01 1.719884425401687622e-01 3.356915712356567383e-01 -6.432262063026428223e-01 3.133833706378936768e-01 2.884052693843841553e-01 -2.567429244518280029e-01
-1.113175507634878159e-02 8.448850363492965698e-02 3.533655405044555664e-01 3.071174919605255127e-01 5.466398596763610840e-01 -3.339896351099014282e-02 6.757078766822814941e-01 -1.305283159017562866e-01
4.646241068840026855e-01 1.074064522981643677e-01 4.798942506313323975e-01 -6.020489931106567383e-01 -4.519107565283775330e-02 1.957183182239532471e-01 2.610836029052734375e-01 -2.670469284057617188e-01
1.814691275358200073e-01 5.377353429794311523e-01 -5.452704057097434998e-02 2.637726664543151855e-01 -6.054558157920837402e-01 1.126747727394104004e-01 3.245934247970581055e-01 -3.474581837654113770e-01
3.632442057132720947e-01 -4.640319645404815674e-01 3.363083600997924805e-01 -1.966090053319931030e-01 1.821734383702278137e-02 3.411599397659301758e-01 4.999901056289672852e-01 -3.664115667343139648e-01
2.688818573951721191e-01 3.949135839939117432e-01 -1.283256616443395615e-02 -2.524159550666809082e-01 -2.073784470558166504e-01 4.684501886367797852e-01 3.237061500549316406e-01 -5.836352705955505371e-01
2.269031405448913574e-01 6.800280213356018066e-01 -9.678348898887634277e-03 -1.223700642585754395e-01 -1.850550472736358643e-01 3.784585297107696533e-01 1.129144653677940369e-01 -5.298895239830017090e-01
2.487846650183200836e-03 4.072297513484954834e-01 8.934855461120605469e-02 6.046175956726074219e-01 2.948081195354461670e-01 3.700971603393554688e-01 4.572097659111022949e-01 -1.663955450057983398e-01
-3.179322779178619385e-01 6.559344381093978882e-02 5.381047725677490234e-01 4.386941716074943542e-02 -3.453036770224571228e-02 6.714876294136047363e-01 3.768783807754516602e-01 -9.492127597332000732e-02
2.764790058135986328e-01 -1.615496724843978882e-01 7.014378309249877930e-01 4.300909042358398438e-01 -3.490272164344787598e-01 1.224643737077713013e-01 2.550546228885650635e-01 1.363723576068878174e-01
7.833550572395324707e-01 -1.485564280301332474e-02 1.943581849336624146e-01 2.052972763776779175e-01 3.597659617662429810e-02 9.209685772657394409e-02 3.133737295866012573e-02 -5.435567498207092285e-01
3.200521767139434814e-01 5.127839446067810059e-01 -4.723950102925300598e-02 5.452232360839843750e-01 1.150203123688697815e-02 4.366080835461616516e-02 5.770184397697448730e-01 -1.142727397382259369e-02
2.277774512767791748e-01 1.785803586244583130e-01 1.884957253932952881e-01 6.062922477722167969e-01 4.845812022686004639e-01 1.363411098718643188e-01 4.733924865722656250e-01 -1.886726915836334229e-01
-9.804745018482208252e-02 2.615259587764739990e-01 2.507439255714416504e-01 4.579604268074035645e-01 3.495945036411285400e-01 3.087123334407806396e-01 6.570928692817687988e-01 -1.000343356281518936e-02
-2.688173353672027588e-01 2.269346266984939575e-01 7.303527593612670898e-01 9.921409189701080322e-02 1.348408311605453491e-01 5.093196034431457520e-01 2.265447527170181274e-01 -6.378129869699478149e-02
5.406370759010314941e-02 8.711138367652893066e-02 5.556331276893615723e-01 3.199139237403869629e-01 5.629166960716247559e-01 -1.701572984457015991e-01 4.629795253276824951e-01 -1.350443810224533081e-01
-1.033047139644622803e-01 1.271763443946838379e-01 5.081462264060974121e-01 3.367557823657989502e-01 5.155721902847290039e-01 -9.565867483615875244e-02 5.454806685447692871e-01 -1.703604906797409058e-01
4.841879010200500488e-01 -3.559920489788055420e-01 5.375056862831115723e-01 4.294358566403388977e-02 -1.609264463186264038e-01 1.222304776310920715e-01 1.484942883253097534e-01 -5.340289473533630371e-01
3.247449398040771484e-01 1.325521469116210938e-01 8.147658109664916992e-01 -1.508442014455795288e-01 -4.158354401588439941e-01 9.070833772420883179e-02 6.011266633868217468e-02 7.491846382617950439e-02
2.489630281925201416e-01 -1.321490705013275146e-01 1.733909100294113159e-01 2.381295412778854370e-01 -2.993866205215454102e-01 -2.535196542739868164e-01 8.209004402160644531e-01 7.747269421815872192e-02
1.320403367280960083e-01 2.149618119001388550e-01 -1.020456254482269287e-01 1.017988473176956177e-01 -5.366038084030151367e-01 -6.977712363004684448e-02 7.372050881385803223e-01 -2.815968990325927734e-01
4.583289027214050293e-01 1.747589558362960815e-01 5.770092606544494629e-01 -3.672602400183677673e-02 -5.231952667236328125e-01 -1.393158435821533203e-01 -2.315864898264408112e-02 -3.625284135341644287e-01
2.753043174743652344e-01 3.963534533977508545e-02 5.780714154243469238e-01 2.058397382497787476e-01 -5.283919572830200195e-01 1.623977869749069214e-01 -4.610987752676010132e-02 -4.882650375366210938e-01
1.215283107012510300e-02 4.646537005901336670e-01 7.780005037784576416e-02 -2.909488379955291748e-01 -1.238333210349082947e-01 5.943315029144287109e-01 4.042074084281921387e-01 -4.016178548336029053e-01
-4.339223802089691162e-01 4.119512438774108887e-01 1.320958435535430908e-01 -7.320027798414230347e-02 -1.126925721764564514e-01 -2.283801585435867310e-01 5.492190718650817871e-01 -5.026937723159790039e-01
2.206511795520782471e-01 1.445795297622680664e-01 7.138334214687347412e-02 2.138065844774246216e-01 2.867512702941894531e-01 -8.416570490226149559e-04 2.308434545993804932e-01 -8.626037240028381348e-01
-2.094575762748718262e-01 -8.028535544872283936e-02 8.587373495101928711e-01 1.429765075445175171e-01 -1.311565935611724854e-01 3.162259757518768311e-01 2.431748956441879272e-01 -1.243970990180969238e-01
-6.492831557989120483e-02 3.272114396095275879e-01 4.356072843074798584e-01 -4.727160036563873291e-01 -1.392668187618255615e-01 -1.578052043914794922e-01 6.560004353523254395e-01 -2.947002090513706207e-02
-6.880635768175125122e-02 3.367895185947418213e-01 6.925262808799743652e-01 2.051967829465866089e-01 4.790394306182861328e-01 2.761497795581817627e-01 1.908046007156372070e-01 -1.341500133275985718e-01
2.121393233537673950e-01 2.382850646972656250e-01 -1.213718485087156296e-02 2.369269132614135742e-01 -4.679878056049346924e-01 -2.668418586254119873e-01 3.922960460186004639e-01 -6.307314634323120117e-01
2.542886137962341309e-01 1.365850716829299927e-01 2.942356467247009277e-01 -5.529301762580871582e-01 -2.613289356231689453e-01 7.894975692033767700e-02 4.800260961055755615e-01 -4.684276878833770752e-01
5.754470229148864746e-01 5.114931464195251465e-01 4.477063715457916260e-01 1.116538941860198975e-01 -1.190862357616424561e-01 1.129213497042655945e-01 2.863636314868927002e-01 2.922174036502838135e-01
2.737242877483367920e-01 -2.432871758937835693e-01 2.667488157749176025e-01 1.149074584245681763e-01 -1.638277620077133179e-01 -3.361312150955200195e-01 8.008412122726440430e-01 1.890076883137226105e-02
-6.227281317114830017e-02 2.644444350153207779e-03 6.528933644294738770e-01 -3.719488382339477539e-01 -7.282657176256179810e-02 -8.969235420227050781e-02 6.459569931030273438e-01 2.984384074807167053e-02
5.607084557414054871e-02 2.107842825353145599e-02 3.784765303134918213e-01 2.064437419176101685e-01 1.674139946699142456e-01 3.219183087348937988e-01 5.770087987184524536e-02 -8.219246268272399902e-01
9.177452325820922852e-02 4.836016893386840820e-01 4.888307675719261169e-02 -6.452457606792449951e-02 1.177771911025047302e-01 1.164699643850326538e-01 3.314762115478515625e-01 -7.834798693656921387e-01
3.083402514457702637e-01 4.904740303754806519e-02 3.873497843742370605e-01 1.550000160932540894e-01 -6.464496850967407227e-01 -1.041621267795562744e-01 2.213099002838134766e-01 -5.007303953170776367e-01
5.321991443634033203e-01 4.705530405044555664e-01 2.730511128902435303e-01 3.904924988746643066e-01 -3.234250470995903015e-02 6.315301358699798584e-02 4.697852730751037598e-01 2.063254565000534058e-01
2.440590709447860718e-01 1.874779313802719116e-01 4.855040311813354492e-01 6.072259545326232910e-01 4.705836772918701172e-01 6.007759273052215576e-02 2.485377639532089233e-01 -1.184074059128761292e-01
-8.084813505411148071e-02 3.193994611501693726e-02 2.567361593246459961e-01 2.887246012687683105e-01 -4.055607318878173828e-01 7.175340652465820312e-01 4.044377505779266357e-01 -1.623418368399143219e-02
-2.808668836951255798e-02 7.102273404598236084e-02 4.242249727249145508e-01 1.808958314359188080e-02 3.185372054576873779e-01 2.429023683071136475e-01 1.428097188472747803e-01 -7.956197261810302734e-01
1.132997050881385803e-01 -4.186277687549591064e-01 5.295329093933105469e-01 4.156753122806549072e-01 -1.343476399779319763e-02 -6.620590388774871826e-02 5.948033332824707031e-01 1.918504759669303894e-02
5.542934536933898926e-01 -1.598431020975112915e-01 4.297684133052825928e-01 -1.551512442529201508e-02 -4.224659204483032227e-01 -9.468594193458557129e-02 2.151441574096679688e-01 -4.985351860523223877e-01
3.059319257736206055e-01 1.376062482595443726e-01 5.786174535751342773e-01 -2.655285596847534180e-01 -1.622949168086051941e-02 3.165808618068695068e-01 -6.781558692455291748e-02 -6.140690445899963379e-01
3.940004110336303711e-01 1.316424161195755005e-01 2.165772914886474609e-01 -2.752206325531005859e-01 -5.294331312179565430e-01 2.066928707063198090e-02 6.421966552734375000e-01 1.078831478953361511e-01
3.720035254955291748e-01 6.731865406036376953e-01 -9.848360717296600342e-02 2.907060086727142334e-01 -3.544635325670242310e-02 -1.163209900259971619e-01 5.423501133918762207e-01 -7.275611907243728638e-02
2.252149432897567749e-01 -5.416845083236694336e-01 5.439202189445495605e-01 7.676531374454498291e-02 -1.912049949169158936e-01 8.824879676103591919e-02 3.989953398704528809e-01 -3.880328536033630371e-01
-1.015266701579093933e-01 3.129181563854217529e-01 8.254301548004150391e-01 -6.712804734706878662e-02 2.098825126886367798e-01 3.837670087814331055e-01 1.185080632567405701e-01 2.369256876409053802e-02
2.210226058959960938e-01 3.931752741336822510e-01 5.542193055152893066e-01 4.844784438610076904e-01 3.798576593399047852e-01 -9.085083752870559692e-02 3.112100362777709961e-01 7.270751148462295532e-02
4.354806244373321533e-02 3.803235888481140137e-01 8.553820252418518066e-01 -9.885662794113159180e-02 8.573603630065917969e-02 2.661059200763702393e-01 1.199982091784477234e-01 1.394420862197875977e-01
-1.876455545425415039e-01 8.167947828769683838e-02 2.702909409999847412e-01 2.508235275745391846e-01 -3.552943468093872070e-01 3.945130109786987305e-01 7.101704478263854980e-01 1.895554363727569580e-01
-5.104866251349449158e-02 3.838298916816711426e-01 8.661901205778121948e-02 2.820429503917694092e-01 -7.081297636032104492e-01 1.999705284833908081e-02 2.770114541053771973e-01 -4.294583201408386230e-01
1.425772756338119507e-01 3.549516499042510986e-01 3.191645741462707520e-01 -2.987517714500427246e-01 -2.540234625339508057e-01 6.554756164550781250e-01 9.225048869848251343e-02 -3.998454511165618896e-01
1.343513280153274536e-01 4.346225559711456299e-01 7.435356378555297852e-01 2.034712135791778564e-01 4.263388216495513916e-01 -6.352496892213821411e-02 8.979259990155696869e-03 -1.136941537261009216e-01
1.939817368984222412e-01 3.305393457412719727e-01 -4.562533926218748093e-03 5.971868038177490234e-01 -4.558303058147430420e-01 3.879180848598480225e-01 3.061210513114929199e-01 -2.109267562627792358e-01
4.761935025453567505e-02 -3.640872538089752197e-01 4.074323773384094238e-01 4.418660402297973633e-01 7.340678572654724121e-02 -1.460615247488021851e-01 6.886199116706848145e-01 -5.482903867959976196e-02
2.083595842123031616e-01 4.324397742748260498e-01 5.917487740516662598e-01 1.992666423320770264e-01 3.970585465431213379e-01 -3.047839999198913574e-01 3.465474843978881836e-01 9.520581364631652832e-02
-5.221353843808174133e-02 -1.235067695379257202e-01 6.862700581550598145e-01 -3.383840024471282959e-01 -9.005183726549148560e-02 -1.579521968960762024e-02 6.160705685615539551e-01 9.299434721469879150e-02
3.561922013759613037e-01 4.965002536773681641e-01 2.005794644355773926e-01 4.912430942058563232e-01 1.655841469764709473e-01 2.094306051731109619e-01 4.993521571159362793e-01 1.563039422035217285e-01
3.292808234691619873e-01 2.022243337705731392e-03 2.733304500579833984e-01 -5.468617677688598633e-01 7.975270599126815796e-02 1.437548846006393433e-01 5.445590615272521973e-01 -4.407177269458770752e-01
3.234247863292694092e-01 3.627610206604003906e-01 3.076921105384826660e-01 4.194655418395996094e-01 -5.917046070098876953e-01 -8.240037411451339722e-02 3.600018322467803955e-01 8.166711777448654175e-02
8.698096871376037598e-02 4.012550711631774902e-01 2.065404504537582397e-01 -1.359373331069946289e-01 -1.528886705636978149e-01 2.584820091724395752e-01 1.155353859066963196e-01 -8.165503144264221191e-01
6.137433648109436035e-01 5.686439871788024902e-01 2.606919109821319580e-01 2.820733003318309784e-02 -2.191052772104740143e-02 -1.344769150018692017e-01 4.238493442535400391e-01 1.816447973251342773e-01
1.208367273211479187e-01 1.359795928001403809e-01 5.623373985290527344e-01 -4.740136265754699707e-01 -2.481510490179061890e-01 -9.186785668134689331e-02 5.966193675994873047e-01 4.759806208312511444e-03
3.942158520221710205e-01 5.960187911987304688e-01 1.062986254692077637e-02 1.171024888753890991e-01 5.922175478190183640e-03 -5.877099558711051941e-02 6.771245598793029785e-01 1.163738593459129333e-01
1.565920114517211914e-01 -3.908068239688873291e-01 3.986324667930603027e-01 4.058524072170257568e-01 -5.894143879413604736e-02 1.059188768267631531e-01 6.897577047348022461e-01 9.309350699186325073e-02
7.372526526451110840e-01 4.766430556774139404e-01 2.575459182262420654e-01 1.297481507062911987e-01 -1.100755948573350906e-02 1.373610794544219971e-01 3.242251276969909668e-01 1.483044624328613281e-01
-8.611594140529632568e-02 3.998577594757080078e-02 8.188421130180358887e-01 3.128200187347829342e-04 -5.241572260856628418e-01 1.140934526920318604e-01 9.266915917396545410e-02 -1.553610116243362427e-01
3.160972297191619873e-01 3.135480582714080811e-01 2.224456965923309326e-01 -4.511288404464721680e-01 -4.512214064598083496e-01 -1.930273137986660004e-02 4.908886849880218506e-01 -3.222201764583587646e-01
3.665868565440177917e-02 2.385015785694122314e-01 1.340880244970321655e-01 4.953764081001281738e-01 4.251624047756195068e-01 1.258398145437240601e-01 6.829780936241149902e-01 -1.238453239202499390e-01
4.271826446056365967e-01 -4.201580211520195007e-02 -1.376138813793659210e-02 -1.468631178140640259e-01 3.078223168849945068e-01 2.800925374031066895e-01 4.579873979091644287e-01 -6.411183476448059082e-01
7.040335983037948608e-02 2.155023962259292603e-01 6.466237902641296387e-01 -5.037351250648498535e-01 -9.759068489074707031e-02 -1.465982794761657715e-01 4.956841766834259033e-01 3.595344722270965576e-03
-1.532388925552368164e-01 9.196927398443222046e-02 4.574296176433563232e-01 4.364315792918205261e-02 -4.511426389217376709e-01 6.601194143295288086e-01 3.412272334098815918e-01 3.449133038520812988e-02
1.744128018617630005e-01 -1.961037963628768921e-01 2.888681590557098389e-01 1.701835244894027710e-01 -5.505494475364685059e-01 -3.444656357169151306e-02 4.405615031719207764e-01 -5.659773349761962891e-01
1.985894292593002319e-01 -6.468246132135391235e-02 6.238436102867126465e-01 4.728824198246002197e-01 -5.044815540313720703e-01 -5.942814052104949951e-02 1.985262781381607056e-01 -2.147877365350723267e-01
3.329260647296905518e-01 6.139534115791320801e-01 5.183680653572082520e-01 2.998065948486328125e-01 2.835965901613235474e-02 1.005224660038948059e-01 2.694211900234222412e-01 2.648306488990783691e-01
2.502851188182830811e-01 4.132944345474243164e-01 -9.075111150741577148e-02 3.676456809043884277e-01 -2.201341390609741211e-01 -2.741446197032928467e-01 2.081405222415924072e-01 -6.754326224327087402e-01
8.610539883375167847e-02 3.589465618133544922e-01 3.865744546055793762e-02 2.446981817483901978e-01 -6.339432001113891602e-01 3.827814459800720215e-01 3.436457216739654541e-01 -3.686106503009796143e-01
1.479544490575790405e-01 5.657727122306823730e-01 1.990261226892471313e-01 -5.187690258026123047e-01 6.597401201725006104e-02 8.107256144285202026e-02 5.483390688896179199e-01 -1.941059976816177368e-01
2.854031324386596680e-01 4.057402014732360840e-01 4.092993736267089844e-01 -2.648581862449645996e-01 -1.903122514486312866e-01 2.146561294794082642e-01 7.030133623629808426e-03 -6.587098240852355957e-01
2.425616979598999023e-01 -2.384095825254917145e-02 6.551100611686706543e-01 -4.515197873115539551e-02 1.837948560714721680e-01 -5.122951269149780273e-01 4.615082442760467529e-01 1.306507084518671036e-02
4.293958246707916260e-01 4.570150002837181091e-02 -6.380006670951843262e-02 -3.715024329721927643e-03 2.938021123409271240e-01 1.479267627000808716e-01 4.023183286190032959e-01 -7.344279885292053223e-01
-4.650497063994407654e-02 2.760817706584930420e-01 4.304677248001098633e-02 6.833524703979492188e-01 -4.252429604530334473e-01 3.086048960685729980e-01 2.688234150409698486e-01 -3.231995701789855957e-01
-9.822875261306762695e-02 2.190631777048110962e-01 5.734644532203674316e-01 3.615317344665527344e-01 -5.879489779472351074e-01 3.101259469985961914e-01 1.984754800796508789e-01 -3.925675526261329651e-02
3.237768709659576416e-01 -4.259013831615447998e-01 3.050355613231658936e-01 8.546128869056701660e-02 -1.511477530002593994e-01 3.957284092903137207e-01 3.998360335826873779e-01 -5.235558748245239258e-01
4.205070734024047852e-01 1.688682287931442261e-01 3.042262196540832520e-01 -3.713371157646179199e-01 2.742157578468322754e-01 8.053084462881088257e-02 1.438641101121902466e-01 -6.795852184295654297e-01
-9.075766056776046753e-02 5.098952651023864746e-01 4.502752050757408142e-02 -3.789718449115753174e-01 -6.150895729660987854e-02 3.067824840545654297e-01 5.694027543067932129e-01 -4.049745202064514160e-01
1.054309979081153870e-01 2.401579916477203369e-01 6.304515600204467773e-01 -2.900615930557250977e-01 -1.655865311622619629e-01 4.850489795207977295e-01 -1.084736734628677368e-01 -4.185039997100830078e-01
3.558683991432189941e-01 -6.693751364946365356e-02 1.518593728542327881e-02 2.018676847219467163e-01 -5.460664629936218262e-01 -1.919198930263519287e-01 5.874167680740356445e-01 -3.844676017761230469e-01
1.310053169727325439e-01 2.852520346641540527e-01 1.468204557895660400e-01 -4.100226759910583496e-01 -1.311095952987670898e-01 1.221770495176315308e-01 4.180932044982910156e-01 -7.105457186698913574e-01
1.615606248378753662e-02 5.265055894851684570e-01 3.544871807098388672e-01 2.410916835069656372e-01 -6.738590598106384277e-01 1.333156675100326538e-01 2.557785809040069580e-01 -3.824719786643981934e-02
2.893726825714111328e-01 1.792983710765838623e-01 6.634553670883178711e-01 -5.344036221504211426e-01 -6.052382290363311768e-02 1.096028760075569153e-01 8.798513561487197876e-02 -3.673389554023742676e-01
4.729887843132019043e-02 3.500898778438568115e-01 2.357563674449920654e-01 -5.138853192329406738e-01 8.574973046779632568e-02 4.189807176589965820e-01 4.898930788040161133e-01 -3.642081022262573242e-01
4.103326499462127686e-01 7.978592813014984131e-02 3.390294313430786133e-01 -3.872231245040893555e-01 -1.060834527015686035e-02 -3.257038295269012451e-01 6.739035248756408691e-01 -6.100714672356843948e-03
3.853577673435211182e-01 -3.870963677763938904e-02 5.842684507369995117e-01 -4.818121492862701416e-01 1.586467027664184570e-02 4.518862366676330566e-01 2.676655948162078857e-01 -1.976831629872322083e-02
-9.350286424160003662e-02 2.219416201114654541e-01 6.141332983970642090e-01 4.619600176811218262e-01 4.587797820568084717e-01 7.567056268453598022e-02 3.438480198383331299e-01 -1.303680688142776489e-01
1.244903430342674255e-01 2.407630085945129395e-01 3.671355545520782471e-01 -4.817735254764556885e-01 -3.744674921035766602e-01 -9.666899591684341431e-02 4.158691465854644775e-01 -4.869528114795684814e-01
2.172158807516098022e-01 3.736613690853118896e-01 3.737998604774475098e-01 -5.714491009712219238e-01 6.657786667346954346e-02 2.990758605301380157e-02 5.823288559913635254e-01 -4.979886859655380249e-02
3.960103988647460938e-01 2.256505340337753296e-01 5.283647775650024414e-01 -4.505857825279235840e-01 1.189891248941421509e-02 1.504463106393814087e-01 1.978929713368415833e-02 -5.356242656707763672e-01
3.206947445869445801e-01 1.189699470996856689e-01 1.864184737205505371e-01 3.968302533030509949e-02 -6.634894013404846191e-01 -2.416711598634719849e-01 4.608666598796844482e-01 -3.683112859725952148e-01
1.171299666166305542e-01 7.057306170463562012e-02 6.402021050453186035e-01 6.171498894691467285e-01 -1.751489490270614624e-01 3.396335840225219727e-01 -8.039610832929611206e-02 -1.951296776533126831e-01
1.752416491508483887e-01 5.776473283767700195e-01 3.661434352397918701e-01 -5.536064505577087402e-01 -2.713480498641729355e-03 -2.920930087566375732e-02 3.738539516925811768e-01 -2.333364635705947876e-01
-3.232545852661132812e-01 6.769642233848571777e-02 3.463149666786193848e-01 2.247928529977798462e-01 -2.238260209560394287e-01 5.292480587959289551e-01 2.996593415737152100e-01 -5.481427907943725586e-01
2.520569562911987305e-01 1.939789950847625732e-01 4.072963893413543701e-01 1.478919982910156250e-01 -2.802819609642028809e-01 4.515823423862457275e-01 4.187841340899467468e-02 -6.533289551734924316e-01
-8.772843331098556519e-02 7.924867421388626099e-02 7.686232328414916992e-01 1.768015921115875244e-01 3.746856376528739929e-02 -2.803421020507812500e-01 5.073081851005554199e-01 1.631749719381332397e-01
4.786869585514068604e-01 2.609282135963439941e-01 3.222547769546508789e-01 -3.513841927051544189e-01 9.594605863094329834e-02 2.839286923408508301e-01 1.691702902317047119e-01 -5.975086092948913574e-01
3.630262017250061035e-01 4.127480983734130859e-01 9.104061871767044067e-02 4.862571954727172852e-01 1.310633420944213867e-01 3.345525264739990234e-01 5.590995550155639648e-01 1.068709418177604675e-01
1.073405444622039795e-01 7.088193297386169434e-02 4.350854158401489258e-01 -6.141189858317375183e-02 -4.275044202804565430e-01 -4.948646128177642822e-01 2.773728072643280029e-01 -5.345993041992187500e-01
2.496423870325088501e-01 4.065621793270111084e-01 7.981108427047729492e-01 1.698926687240600586e-01 2.467453181743621826e-01 -2.052059769630432129e-01 -5.685943644493818283e-03 -5.929717421531677246e-02
-4.635883569717407227e-01 2.195569574832916260e-01 1.481706202030181885e-01 2.310594171285629272e-01 -2.233475744724273682e-01 -2.294479161500930786e-01 6.427070498466491699e-01 -3.820140659809112549e-01
-2.226750850677490234e-01 -2.504303455352783203e-01 8.176435828208923340e-01 4.377526044845581055e-02 -2.404160797595977783e-01 -4.137842357158660889e-02 1.951012462377548218e-01 -3.459286689758300781e-01
4.015632271766662598e-01 3.424703478813171387e-01 3.925129473209381104e-01 5.063209533691406250e-01 1.036141291260719299e-01 -4.119514226913452148e-01 2.909172177314758301e-01 -2.143854200839996338e-01
1.388589888811111450e-01 1.400242894887924194e-01 8.111553192138671875e-01 4.215384125709533691e-01 -3.030357062816619873e-01 1.314509809017181396e-01 1.041379570960998535e-01 -7.408841699361801147e-02
2.413109540939331055e-01 2.766320705413818359e-01 6.263314187526702881e-02 3.325442075729370117e-01 -5.179048180580139160e-01 -1.416595876216888428e-01 6.793620586395263672e-01 3.015551157295703888e-02
5.225695371627807617e-01 -4.288927465677261353e-02 -5.721401795744895935e-02 -4.706595838069915771e-02 2.848995625972747803e-01 4.167292416095733643e-01 4.465801119804382324e-01 -5.151001811027526855e-01
2.333858311176300049e-01 4.247813224792480469e-01 -3.214657306671142578e-02 3.742126822471618652e-01 -2.013580203056335449e-01 7.363556325435638428e-02 5.425680279731750488e-01 -5.326125621795654297e-01
3.554973304271697998e-01 -1.545911133289337158e-01 5.681192502379417419e-02 9.850905090570449829e-02 -2.095527797937393188e-01 -2.133272439241409302e-01 8.630083203315734863e-01 5.086554959416389465e-02
-3.614722788333892822e-01 3.215016424655914307e-01 9.715644642710685730e-03 -1.886551640927791595e-02 1.811067610979080200e-01 -2.019667029380798340e-01 6.494418382644653320e-01 -5.197682976722717285e-01
3.936029374599456787e-01 4.757900536060333252e-01 2.272589206695556641e-01 1.036756560206413269e-01 -6.886999011039733887e-01 1.581450924277305603e-02 1.192716062068939209e-01 -2.598496377468109131e-01
2.170220017433166504e-01 -2.791970670223236084e-01 4.545802175998687744e-01 -4.961381107568740845e-02 -3.224515020847320557e-01 -5.403085425496101379e-02 3.237082064151763916e-01 -6.739172339439392090e-01
2.647369801998138428e-01 1.077639684081077576e-01 2.957310974597930908e-01 -3.968040347099304199e-01 -1.356899887323379517e-01 1.883155107498168945e-01 3.174026608467102051e-01 -7.202583551406860352e-01
5.476083159446716309e-01 6.141054034233093262e-01 3.590715527534484863e-01 3.028188645839691162e-01 -8.375327289104461670e-02 -1.432540547102689743e-02 2.666717469692230225e-01 1.550304442644119263e-01
3.859656751155853271e-01 -3.595563173294067383e-01 3.870880305767059326e-01 -1.892346739768981934e-01 1.027791528031229973e-03 4.345294237136840820e-01 3.547247052192687988e-01 -4.705917537212371826e-01
2.978026270866394043e-01 3.944395184516906738e-01 4.023413658142089844e-01 -6.257924437522888184e-01 -5.184836313128471375e-02 2.819345146417617798e-02 4.340551197528839111e-01 -1.017318740487098694e-01
4.278429970145225525e-02 4.600513875484466553e-01 2.432888448238372803e-01 -4.270892739295959473e-01 -4.789696633815765381e-02 4.268477261066436768e-01 2.341231107711791992e-01 -5.528299212455749512e-01
2.757126986980438232e-01 1.067985519766807556e-01 3.868592381477355957e-01 -3.640176653861999512e-01 -3.482973575592041016e-01 -1.169885322451591492e-01 6.947274804115295410e-01 1.129771620035171509e-01
1.078678518533706665e-01 3.587286770343780518e-01 1.363214850425720215e-01 -5.891864746809005737e-02 -1.148580685257911682e-01 1.131931394338607788e-01 1.982822716236114502e-01 -8.788073658943176270e-01
-1.192246451973915100e-01 3.620396852493286133e-01 3.500492870807647705e-02 2.852899432182312012e-01 -5.451718568801879883e-01 -5.201389268040657043e-02 6.806001067161560059e-01 -9.467207640409469604e-02
2.441493272781372070e-01 1.837582141160964966e-01 4.778197109699249268e-01 4.375277161598205566e-01 -3.110777437686920166e-01 -4.602192342281341553e-01 1.105227768421173096e-01 -4.075480997562408447e-01
2.841169834136962891e-01 1.730533689260482788e-01 1.988212317228317261e-01 7.849187254905700684e-01 -3.533320724964141846e-01 1.583062112331390381e-01 2.441772967576980591e-01 -1.554859131574630737e-01
-2.076051384210586548e-02 3.724456727504730225e-01 2.087247073650360107e-01 6.673364341259002686e-02 -7.267124652862548828e-01 1.109180748462677002e-01 5.056657195091247559e-01 -1.293144077062606812e-01
-3.959748148918151855e-01 1.592879742383956909e-01 1.428031176328659058e-02 1.342034935951232910e-01 2.344827540218830109e-02 -2.236908674240112305e-02 6.737192869186401367e-01 -5.870851278305053711e-01
3.863522112369537354e-01 -2.782563306391239166e-02 5.595280528068542480e-01 1.634209454059600830e-01 -5.855477452278137207e-01 -1.504799574613571167e-01 1.238350644707679749e-01 -3.596305847167968750e-01
-2.006276547908782959e-01 1.967349350452423096e-01 6.087421178817749023e-01 -2.589570581912994385e-01 -7.860581576824188232e-02 -2.669457495212554932e-01 6.286596059799194336e-01 1.037620678544044495e-01
3.402056992053985596e-01 3.828844428062438965e-01 4.295696020126342773e-01 4.456638395786285400e-01 -5.615680813789367676e-01 -7.664529234170913696e-02 1.793102025985717773e-01 -3.358298540115356445e-02
-1.782819032669067383e-01 1.437687426805496216e-01 7.390585541725158691e-01 4.033147692680358887e-01 -1.853049248456954956e-01 3.332587480545043945e-01 2.919112741947174072e-01 8.980036526918411255e-02
3.305430412292480469e-01 -3.220380842685699463e-02 7.385483384132385254e-01 -3.159665763378143311e-01 -2.695828080177307129e-01 3.110529780387878418e-01 1.996147036552429199e-01 -1.874596774578094482e-01
1.521681696176528931e-01 1.194543987512588501e-01 2.234178185462951660e-01 7.200947999954223633e-01 -6.990841031074523926e-02 -3.073233067989349365e-01 5.378252863883972168e-01 -7.438088953495025635e-02
2.295766398310661316e-02 -8.827251195907592773e-02 5.747958421707153320e-01 -3.184003233909606934e-01 -1.474090069532394409e-01 5.926619768142700195e-01 4.141406118869781494e-01 -1.241843923926353455e-01
6.612386554479598999e-02 4.503852427005767822e-01 1.506302803754806519e-01 2.421740293502807617e-01 -6.728081703186035156e-01 2.187803536653518677e-01 1.841304898262023926e-01 -4.207174479961395264e-01
9.228292852640151978e-02 -1.085035726428031921e-01 7.014383673667907715e-01 -4.168030917644500732e-01 -1.002202630043029785e-01 7.599293440580368042e-02 3.004790544509887695e-01 -4.559206366539001465e-01
3.640493154525756836e-01 -4.917125403881072998e-01 3.921483457088470459e-01 2.457737177610397339e-01 -2.453887313604354858e-01 2.754269242286682129e-01 3.607033491134643555e-01 -3.812076747417449951e-01
-1.104186922311782837e-01 1.118117198348045349e-01 3.010819256305694580e-01 5.306058526039123535e-01 1.906421482563018799e-01 6.398283839225769043e-01 3.865328729152679443e-01 -8.933453261852264404e-02
-1.893768459558486938e-01 9.650392085313796997e-02 8.180872201919555664e-01 1.270824819803237915e-01 -3.725964426994323730e-01 1.037286594510078430e-01 1.069815754890441895e-01 -3.292020857334136963e-01
2.162741869688034058e-02 4.684497714042663574e-01 7.649609446525573730e-01 -1.066682580858469009e-02 3.401745557785034180e-01 1.069518476724624634e-01 2.390003949403762817e-01 1.026121154427528381e-01
2.127017229795455933e-01 3.886402398347854614e-02 1.270765066146850586e-01 2.092751562595367432e-01 -4.481126070022583008e-01 2.276468127965927124e-01 2.816067337989807129e-01 -7.492480874061584473e-01
8.948121219873428345e-02 3.261839738115668297e-03 6.130987405776977539e-01 -4.217381477355957031e-01 -1.376132220029830933e-01 -2.371609359979629517e-01 6.011163592338562012e-01 -4.130392894148826599e-02
1.976134330034255981e-01 1.504876315593719482e-01 7.062101364135742188e-01 -1.737411916255950928e-01 -5.439951419830322266e-01 -1.419651508331298828e-01 1.612895131111145020e-01 -2.593925893306732178e-01
4.047362804412841797e-01 4.401578307151794434e-01 3.899234831333160400e-01 -4.020745754241943359e-01 1.512926965951919556e-01 -8.016494661569595337e-02 4.299867898225784302e-02 -5.455094575881958008e-01
2.563289105892181396e-01 4.629083275794982910e-01 2.244099676609039307e-01 -3.824784755706787109e-01 -2.796024084091186523e-01 5.085963010787963867e-01 1.685767173767089844e-01 -3.976128399372100830e-01
2.694371342658996582e-01 7.426186650991439819e-02 5.269810557365417480e-01 -9.992719441652297974e-02 -5.537315607070922852e-01 5.591191723942756653e-02 1.552748084068298340e-01 -5.480322241783142090e-01
9.032838046550750732e-02 2.425370365381240845e-01 8.313788771629333496e-01 3.428485095500946045e-01 7.824479788541793823e-02 3.418735265731811523e-01 1.612083800137042999e-02 3.195332363247871399e-02
-3.151491582393646240e-01 -3.114340826869010925e-02 3.514256179332733154e-01 -1.161674335598945618e-01 2.417735755443572998e-01 1.586842350661754608e-03 7.040147781372070312e-01 -4.567520022392272949e-01
5.640586838126182556e-02 1.653077900409698486e-01 4.076941013336181641e-01 -6.076656579971313477e-01 -2.269503660500049591e-02 2.350162900984287262e-02 5.317271947860717773e-01 -3.875802755355834961e-01
3.190519288182258606e-02 3.845154047012329102e-01 3.181102275848388672e-01 3.075264394283294678e-01 -7.337051630020141602e-01 -3.699965775012969971e-03 2.606419026851654053e-01 -2.215675264596939087e-01
1.528134793043136597e-01 2.510510683059692383e-01 6.877101659774780273e-01 -4.499349892139434814e-01 1.401341706514358521e-02 -1.721855849027633667e-01 8.266031742095947266e-02 -4.489517509937286377e-01
1.243909448385238647e-01 -3.345946967601776123e-02 4.947817921638488770e-01 -4.646140038967132568e-01 -7.511051744222640991e-02 1.522691845893859863e-01 6.995006203651428223e-01 -6.784914433956146240e-02
4.189009666442871094e-01 6.075062155723571777e-01 2.579070925712585449e-01 8.192474395036697388e-02 8.460889011621475220e-02 1.692049577832221985e-02 5.641433000564575195e-01 2.377557009458541870e-01
4.643476307392120361e-01 -2.660370767116546631e-01 6.265234351158142090e-01 9.811840020120143890e-03 -4.081492125988006592e-01 1.054119467735290527e-01 1.421866714954376221e-01 -3.508036136627197266e-01
-3.333246707916259766e-01 4.344055354595184326e-01 1.707355864346027374e-02 6.434781104326248169e-02 -1.029499098658561707e-01 4.649618566036224365e-01 5.410246253013610840e-01 -4.198314547538757324e-01
2.289801388978958130e-01 4.373186528682708740e-01 8.617163449525833130e-02 2.794626653194427490e-01 -6.916053295135498047e-01 2.317942827939987183e-01 2.951861023902893066e-01 -2.271878719329833984e-01
2.491357363760471344e-02 -2.300751581788063049e-02 7.573918700218200684e-01 2.372075915336608887e-01 -5.410564541816711426e-01 6.117219105362892151e-02 1.241702884435653687e-01 -2.388255596160888672e-01
3.228364586830139160e-01 4.409793913364410400e-01 -6.258282810449600220e-02 5.413306951522827148e-01 3.372963517904281616e-02 2.940195202827453613e-01 5.625745654106140137e-01 -1.682807877659797668e-02
9.238345175981521606e-02 1.263922750949859619e-01 7.732805609703063965e-01 -3.343002498149871826e-02 -1.869228035211563110e-01 3.911932408809661865e-01 3.068997263908386230e-01 3.070024549961090088e-01
5.740861408412456512e-03 4.426053762435913086e-01 8.038977980613708496e-01 5.986965447664260864e-02 3.723855614662170410e-01 9.073084592819213867e-02 6.495357304811477661e-02 -5.576263368129730225e-02
4.304604232311248779e-01 2.163835316896438599e-01 5.043485164642333984e-01 -4.069932103157043457e-01 -9.111893177032470703e-02 4.175113141536712646e-01 -5.092427879571914673e-02 -4.033107161521911621e-01
3.152844011783599854e-01 -1.142350137233734131e-01 4.048360586166381836e-01 -8.156336843967437744e-02 -5.050611495971679688e-01 -4.766027256846427917e-02 3.086085319519042969e-01 -6.036587357521057129e-01
4.528951644897460938e-01 4.039114341139793396e-02 -1.610065698623657227e-01 9.207932651042938232e-02 1.225868687033653259e-01 3.703709840774536133e-01 4.654432535171508789e-01 -6.245102286338806152e-01
4.995585680007934570e-01 2.543817758560180664e-01 3.952677845954895020e-01 -2.005073428153991699e-01 -1.359680742025375366e-01 2.367134094238281250e-01 1.020981147885322571e-01 -6.358826160430908203e-01
2.492508850991725922e-02 -3.333307802677154541e-01 4.620288312435150146e-01 5.093829631805419922e-01 -4.496496170759201050e-02 -2.245885133743286133e-01 5.891214609146118164e-01 -1.257054209709167480e-01
5.973404645919799805e-02 -4.922940954566001892e-02 3.183935284614562988e-01 -6.790369749069213867e-02 -5.482593178749084473e-01 -2.468547821044921875e-01 4.619678258895874023e-01 -5.595383048057556152e-01
9.881361573934555054e-02 4.683468043804168701e-01 7.793772220611572266e-01 3.069601953029632568e-01 1.430693417787551880e-01 -1.960944086313247681e-01 -6.725649535655975342e-02 -7.608409970998764038e-02
3.546114563941955566e-01 -1.348395347595214844e-01 4.753571152687072754e-01 2.947296798229217529e-01 -1.393746137619018555e-01 1.016822829842567444e-01 2.067445777356624603e-03 -7.165683507919311523e-01
4.284313917160034180e-01 2.295226976275444031e-02 -1.703214198350906372e-01 1.497622281312942505e-01 -1.967383548617362976e-02 2.430188357830047607e-01 4.586936831474304199e-01 -7.033041119575500488e-01
7.055331021547317505e-02 -8.756422251462936401e-02 3.425423502922058105e-01 1.027714274823665619e-02 -1.506126821041107178e-01 -4.015119075775146484e-01 3.756131231784820557e-01 -7.381954193115234375e-01
-5.423613358289003372e-03 -3.125478625297546387e-01 5.577498674392700195e-01 4.731506109237670898e-01 -3.404817730188369751e-02 -2.270202487707138062e-01 5.553194284439086914e-01 -7.906226813793182373e-02
1.942902356386184692e-01 4.022919535636901855e-01 8.832194209098815918e-01 -3.280865028500556946e-03 4.265647754073143005e-02 1.112620458006858826e-01 -3.716128319501876831e-02 6.888776272535324097e-02
-9.580162912607192993e-02 -3.397501707077026367e-01 6.508841514587402344e-01 2.923403084278106689e-01 -2.725219726562500000e-01 -1.559890657663345337e-01 5.164002776145935059e-01 -3.175889700651168823e-02
1.421377211809158325e-01 5.958023667335510254e-01 2.537917792797088623e-01 -4.966534972190856934e-01 -1.146522015333175659e-01 3.035850226879119873e-01 4.464457929134368896e-01 -9.549231082201004028e-02
6.475836038589477539e-02 -2.535257041454315186e-01 6.645522117614746094e-01 -1.065133064985275269e-01 -2.612633407115936279e-01 3.238973319530487061e-01 5.386840701103210449e-01 1.233205422759056091e-01
1.637388765811920166e-01 -8.740789443254470825e-02 2.623789608478546143e-01 -4.184487462043762207e-01 2.249919623136520386e-01 -6.378100067377090454e-02 7.950230836868286133e-01 -1.866985261440277100e-01
8.645827323198318481e-02 1.815043389797210693e-01 4.456123709678649902e-01 -4.463043510913848877e-01 4.627146571874618530e-02 -2.160910964012145996e-01 7.150234580039978027e-01 4.157207161188125610e-02
1.782580018043518066e-01 1.214354410767555237e-01 1.894988715648651123e-01 -2.932597398757934570e-01 2.117414027452468872e-02 -1.848775297403335571e-01 8.912546634674072266e-01 -5.102638155221939087e-02
4.051626622676849365e-01 1.636213362216949463e-01 4.288595318794250488e-01 -2.064025849103927612e-01 -2.231156639754772186e-02 3.365177512168884277e-01 2.529803477227687836e-02 -6.842270493507385254e-01
-1.267251372337341309e-01 3.335514664649963379e-01 8.707279562950134277e-01 1.170642673969268799e-01 2.499410510063171387e-01 -2.040113694965839386e-02 1.937894076108932495e-01 1.928114891052246094e-02
2.545676007866859436e-02 3.457213044166564941e-01 3.421355187892913818e-01 -3.927848041057586670e-01 -1.334515167400240898e-03 -2.047912925481796265e-01 7.520915865898132324e-01 3.015573322772979736e-02
3.004575073719024658e-01 4.699966907501220703e-01 2.276892811059951782e-01 -5.122066140174865723e-01 1.160478740930557251e-01 2.298547700047492981e-02 5.917482972145080566e-01 -1.023181825876235962e-01
-2.597638405859470367e-02 2.847826778888702393e-01 6.511145234107971191e-01 2.860266864299774170e-01 2.308690100908279419e-01 5.789923667907714844e-01 1.532660275697708130e-01 -2.096498571336269379e-02
1.445979624986648560e-01 5.944729447364807129e-01 8.487511426210403442e-02 -4.298557341098785400e-01 3.623426333069801331e-02 1.860595643520355225e-01 5.349253416061401367e-01 -3.341220319271087646e-01
1.398711055517196655e-01 2.015745639801025391e-01 8.022692799568176270e-01 -3.563998341560363770e-01 -1.581608504056930542e-01 -8.167935162782669067e-02 2.721946239471435547e-01 -2.517353594303131104e-01
2.129186689853668213e-01 6.630154252052307129e-01 3.294005393981933594e-01 -3.725418150424957275e-01 -1.903771236538887024e-02 -3.281578421592712402e-02 2.662644386291503906e-01 -4.420951902866363525e-01
4.714820161461830139e-02 1.711103767156600952e-01 1.438751071691513062e-01 -2.771075665950775146e-01 -1.859740018844604492e-01 -2.763024270534515381e-01 8.697767853736877441e-01 -5.973889678716659546e-02
2.331480979919433594e-01 -3.932307064533233643e-01 5.880938172340393066e-01 4.182753860950469971e-01 -1.157516688108444214e-01 -4.889800772070884705e-02 5.042452216148376465e-01 1.225427724421024323e-02
1.919870376586914062e-01 1.709242351353168488e-02 7.644548416137695312e-01 -3.387816548347473145e-01 -1.985930651426315308e-01 -2.617797851562500000e-01 3.145695030689239502e-01 -2.382496595382690430e-01
3.292824923992156982e-01 -3.215902149677276611e-01 3.284362852573394775e-01 1.287747919559478760e-01 -4.326380193233489990e-01 -7.865402102470397949e-02 4.455087482929229736e-01 -5.214013457298278809e-01
-7.060226798057556152e-02 1.243396103382110596e-01 5.759755969047546387e-01 -4.590380489826202393e-01 1.331333518028259277e-01 1.539060473442077637e-01 6.289774775505065918e-01 -8.175547234714031219e-03
1.738544739782810211e-02 6.600413322448730469e-01 1.853350847959518433e-01 -4.298501312732696533e-01 1.016587987542152405e-01 2.496569454669952393e-01 3.223572969436645508e-01 -4.102995693683624268e-01
2.787092924118041992e-01 9.534206986427307129e-02 2.774740457534790039e-01 -5.730715990066528320e-01 2.096369713544845581e-01 1.386999487876892090e-01 5.595729947090148926e-01 -3.626577556133270264e-01
-9.673472493886947632e-02 5.165416747331619263e-02 2.876280248165130615e-01 3.323106840252876282e-02 -3.666332066059112549e-01 7.612493038177490234e-01 4.208451509475708008e-01 -1.144949123263359070e-01
3.139169514179229736e-01 -2.999110519886016846e-01 5.772892236709594727e-01 4.945577383041381836e-01 -1.299343556165695190e-01 -9.706298261880874634e-02 4.474018812179565430e-01 -8.477535843849182129e-02
3.980496153235435486e-02 3.637617230415344238e-01 2.923480868339538574e-01 -4.614832103252410889e-01 -2.464030236005783081e-01 5.457610487937927246e-01 3.894813060760498047e-01 -2.395697236061096191e-01
2.445884644985198975e-01 -3.213984966278076172e-01 6.334501504898071289e-01 5.267845988273620605e-01 -1.432058811187744141e-01 -1.225825324654579163e-01 3.488541841506958008e-01 -2.974493615329265594e-02
2.430649548768997192e-01 4.004028141498565674e-01 4.836036264896392822e-02 -4.627417325973510742e-01 -1.401268392801284790e-01 2.968344688415527344e-01 5.470004081726074219e-01 -3.964500129222869873e-01
5.488960146903991699e-01 6.167559623718261719e-01 2.554341852664947510e-01 -1.122636198997497559e-01 -6.833150982856750488e-03 1.700492948293685913e-01 4.042949676513671875e-01 2.192205935716629028e-01
7.019616365432739258e-01 5.645535588264465332e-01 2.959634661674499512e-01 8.687702566385269165e-02 4.682721197605133057e-02 9.035213291645050049e-02 2.539601027965545654e-01 1.361442059278488159e-01
2.072368115186691284e-01 7.515200227499008179e-02 4.873905479907989502e-01 3.115974962711334229e-01 -3.431174457073211670e-01 6.062850952148437500e-01 -6.449841707944869995e-02 -3.567789793014526367e-01
5.914187431335449219e-01 5.031566619873046875e-01 2.328164130449295044e-01 5.581439137458801270e-01 2.761848270893096924e-02 1.261435449123382568e-01 8.382949233055114746e-02 -8.733323216438293457e-02
1.933084875345230103e-01 -1.293773800134658813e-01 4.064168632030487061e-01 -2.460839003324508667e-01 -9.372176229953765869e-02 6.372206807136535645e-01 5.525036454200744629e-01 -8.181013166904449463e-03
-2.734666764736175537e-01 1.375945508480072021e-01 4.177475869655609131e-01 5.529190972447395325e-02 -4.769383668899536133e-01 4.884621798992156982e-01 5.105103850364685059e-01 4.502213746309280396e-02
2.434412837028503418e-01 -1.437318511307239532e-02 7.073765993118286133e-01 8.488633483648300171e-02 -5.990020632743835449e-01 1.594534516334533691e-01 8.646904677152633667e-02 -2.030684500932693481e-01
6.790605783462524414e-01 4.332740604877471924e-02 -2.756917662918567657e-02 2.961262762546539307e-01 -2.555257976055145264e-01 1.739839762449264526e-01 4.569680988788604736e-01 -3.796906769275665283e-01
5.373800992965698242e-01 3.708209097385406494e-01 1.846250742673873901e-01 4.377746284008026123e-01 7.625511288642883301e-02 4.188165366649627686e-01 3.917542695999145508e-01 1.152720972895622253e-01
4.231758117675781250e-01 1.372261196374893188e-01 3.550581037998199463e-01 -1.544572710990905762e-01 -2.508274316787719727e-01 3.750526607036590576e-01 7.055785506963729858e-02 -6.660411357879638672e-01
-3.787591308355331421e-02 1.555402874946594238e-01 4.173095822334289551e-01 -5.191624760627746582e-01 -1.849224269390106201e-01 3.471758663654327393e-01 6.007794737815856934e-01 -1.226073205471038818e-01
5.449474453926086426e-01 -1.121684834361076355e-01 3.587161600589752197e-01 -5.659575760364532471e-02 -2.451769709587097168e-01 -2.941997945308685303e-01 6.356978416442871094e-01 8.827802538871765137e-02
4.048276245594024658e-01 5.359289050102233887e-01 5.538994446396827698e-02 3.826404809951782227e-01 -4.773503243923187256e-01 3.300775587558746338e-02 1.267811059951782227e-01 -3.929208219051361084e-01
4.652310609817504883e-01 3.826279342174530029e-01 4.286128878593444824e-01 6.049605011940002441e-01 -2.326873540878295898e-01 -2.653206139802932739e-02 1.478701829910278320e-01 -1.037144511938095093e-01
-4.130052775144577026e-02 4.214691221714019775e-01 5.525264143943786621e-01 -8.379610627889633179e-02 2.593734562397003174e-01 2.057309150695800781e-01 5.724174976348876953e-01 2.666256129741668701e-01
2.949424088001251221e-01 4.801371395587921143e-01 5.109178647398948669e-02 4.092406034469604492e-01 9.768134355545043945e-02 3.468047827482223511e-02 6.981377601623535156e-01 1.193666458129882812e-01
2.240233272314071655e-01 -4.713407456874847412e-01 1.919681280851364136e-01 2.484060525894165039e-01 3.589516505599021912e-02 -2.793686091899871826e-02 6.037944555282592773e-01 -5.123058557510375977e-01
2.177249938249588013e-01 -5.944805592298507690e-02 4.255042374134063721e-01 -5.271788835525512695e-01 1.571654528379440308e-01 1.293672174215316772e-01 6.667212843894958496e-01 -6.431424617767333984e-02
6.190723180770874023e-02 1.648041792213916779e-02 5.220249891281127930e-01 -4.719498157501220703e-01 3.927686810493469238e-02 -1.435723751783370972e-01 6.917203068733215332e-01 -4.046633839607238770e-03
3.886914849281311035e-01 -7.280413806438446045e-02 3.095998167991638184e-01 -3.481116294860839844e-01 -3.396691083908081055e-01 -1.179347783327102661e-01 4.493743181228637695e-01 -5.434738397598266602e-01
-2.625899016857147217e-01 1.284841597080230713e-01 -6.958907935768365860e-03 1.482372432947158813e-01 1.935577690601348877e-01 -1.187504548579454422e-02 7.099834084510803223e-01 -5.923122763633728027e-01
6.772577762603759766e-02 9.271762520074844360e-02 1.709311306476593018e-01 -2.000594586133956909e-01 -5.047380924224853516e-01 1.778105944395065308e-01 7.941760420799255371e-01 2.196926996111869812e-02
2.937698662281036377e-01 1.038273274898529053e-01 2.586578428745269775e-01 -2.625680267810821533e-01 -5.278215408325195312e-01 7.537253946065902710e-02 4.429949223995208740e-01 -5.353057980537414551e-01
2.972306013107299805e-01 -1.510592848062515259e-01 3.182822763919830322e-01 3.791154623031616211e-01 2.357108741998672485e-01 2.766054272651672363e-01 2.224082350730895996e-01 -6.799023747444152832e-01
9.058470278978347778e-02 2.141797728836536407e-02 4.749358296394348145e-01 -1.375929452478885651e-02 -2.274158895015716553e-01 4.158114492893218994e-01 6.641587615013122559e-01 3.160040676593780518e-01
1.302240341901779175e-01 5.813036561012268066e-01 2.538104057312011719e-01 3.471991419792175293e-02 -2.909165918827056885e-01 7.099258899688720703e-02 -9.039561264216899872e-03 -6.998203396797180176e-01
4.418637976050376892e-02 1.817971915006637573e-01 6.381459534168243408e-02 -1.348983347415924072e-01 3.649400472640991211e-01 2.326237410306930542e-01 4.532620310783386230e-01 -7.416104078292846680e-01
2.921291291713714600e-01 -5.377626791596412659e-02 4.481042921543121338e-01 4.493642747402191162e-01 -5.693008899688720703e-01 5.895801633596420288e-02 1.739321351051330566e-01 -3.888586759567260742e-01
5.609212815761566162e-02 1.902525573968887329e-01 5.176882147789001465e-01 -4.085898101329803467e-01 -1.368280686438083649e-02 1.925028860569000244e-02 7.096183300018310547e-01 1.469526290893554688e-01
-2.618188261985778809e-01 1.833553314208984375e-01 5.356695652008056641e-01 -4.010383486747741699e-01 -2.846961617469787598e-01 2.720518410205841064e-01 5.377375483512878418e-01 -7.637049257755279541e-02
1.279987692832946777e-01 2.261882573366165161e-01 6.825905442237854004e-01 2.709181904792785645e-01 -5.331299901008605957e-01 -1.957121342420578003e-01 2.645382881164550781e-01 -2.485092170536518097e-02
2.440016120672225952e-01 4.936834871768951416e-01 1.382925212383270264e-01 -5.025485754013061523e-01 1.441217511892318726e-01 2.717809677124023438e-01 4.417567849159240723e-01 -3.677974343299865723e-01
-5.369300842285156250e-01 1.574911922216415405e-01 5.259243845939636230e-01 -3.883447498083114624e-02 1.716625392436981201e-01 3.449555858969688416e-02 5.622900724411010742e-01 -2.489377558231353760e-01
-2.855303585529327393e-01 5.740753374993801117e-03 5.039643645286560059e-01 -1.889370232820510864e-01 2.776170372962951660e-01 -4.501769319176673889e-03 4.028406739234924316e-01 -6.240114569664001465e-01
3.052852489054203033e-02 2.750003337860107422e-01 2.021829336881637573e-01 4.830126464366912842e-01 4.234715700149536133e-01 1.629497855901718140e-01 6.594194769859313965e-01 -9.245980530977249146e-02
3.059267699718475342e-01 -1.639396399259567261e-01 3.320459723472595215e-01 -1.243123114109039307e-01 -1.410447210073471069e-01 -9.132900089025497437e-02 8.446845412254333496e-01 1.099909543991088867e-01
5.131837725639343262e-01 4.070946201682090759e-02 1.776350736618041992e-01 -4.222137629985809326e-01 -1.549129337072372437e-01 3.753406703472137451e-01 4.475354850292205811e-01 -3.999999761581420898e-01
-1.356798573397099972e-03 9.374921023845672607e-02 6.685295701026916504e-01 -4.009109437465667725e-01 -7.699450105428695679e-02 4.106574133038520813e-02 6.042583584785461426e-01 1.039481833577156067e-01
1.774773895740509033e-01 2.979760766029357910e-01 2.327149808406829834e-01 2.227043360471725464e-01 -6.601157784461975098e-01 -1.267102211713790894e-01 5.668883919715881348e-01 -5.279933661222457886e-02
2.387457191944122314e-01 -3.785460442304611206e-02 8.337680697441101074e-01 -3.426741063594818115e-01 -5.039963126182556152e-02 2.550270557403564453e-01 3.635963425040245056e-02 -2.450950145721435547e-01
5.423879027366638184e-01 4.664034247398376465e-01 2.816044390201568604e-01 2.211234420537948608e-01 9.708278626203536987e-02 1.798196583986282349e-01 5.029323101043701172e-01 2.557058036327362061e-01
4.516686499118804932e-02 -6.281700916588306427e-03 8.314678072929382324e-01 9.335625916719436646e-02 -2.001107037067413330e-01 3.781772255897521973e-01 2.729076743125915527e-01 -2.008122652769088745e-01
3.504252135753631592e-01 2.291703820228576660e-01 8.351185917854309082e-01 8.363038301467895508e-02 3.286021351814270020e-01 -2.132861316204071045e-02 9.803529828786849976e-02 4.712612554430961609e-02
6.419537216424942017e-02 3.173710703849792480e-01 1.405271887779235840e-01 -4.351186752319335938e-01 1.574967652559280396e-01 3.297937214374542236e-01 6.823830604553222656e-01 -2.947244644165039062e-01
2.013635262846946716e-02 2.914732396602630615e-01 9.226403832435607910e-01 3.682897239923477173e-02 -2.254832237958908081e-01 -1.405919622629880905e-02 8.486527204513549805e-02 -6.142948195338249207e-02
4.126817584037780762e-01 -2.191480696201324463e-01 5.222744941711425781e-01 -4.686341062188148499e-02 -9.208850562572479248e-02 2.960595786571502686e-01 1.965272277593612671e-01 -6.098741292953491211e-01
2.378763109445571899e-01 8.387661725282669067e-02 7.536126971244812012e-01 7.133235782384872437e-02 -5.734869837760925293e-01 1.333544254302978516e-01 5.987192317843437195e-02 -1.144718229770660400e-01
2.120633870363235474e-01 4.707771837711334229e-01 -8.140332251787185669e-02 4.602929353713989258e-01 1.047713011503219604e-01 2.079920321702957153e-01 6.781383156776428223e-01 -2.815126068890094757e-02
-1.927110254764556885e-01 1.194610744714736938e-01 1.332599222660064697e-01 1.284067928791046143e-01 1.685373932123184204e-01 -3.375658392906188965e-01 8.549901843070983887e-01 -2.024379670619964600e-01
1.349276602268218994e-01 1.942308098077774048e-01 5.356932282447814941e-01 -5.576562285423278809e-01 -3.445316106081008911e-02 1.578954756259918213e-01 4.536980092525482178e-01 -3.378775715827941895e-01
-1.751973927021026611e-01 -9.188178926706314087e-02 3.183050155639648438e-01 4.735465645790100098e-01 3.053831458091735840e-01 4.795349538326263428e-01 4.541284739971160889e-01 -3.253520727157592773e-01
1.621597111225128174e-01 -2.759856581687927246e-01 3.612680733203887939e-01 1.529758870601654053e-01 -2.214983850717544556e-01 -4.192813634872436523e-01 7.129002213478088379e-01 -1.026386916637420654e-01
5.602174997329711914e-01 -8.630140870809555054e-02 1.195391640067100525e-02 -1.502428501844406128e-01 2.391189038753509521e-01 2.540268599987030029e-01 4.296103417873382568e-01 -5.913714170455932617e-01
2.190575748682022095e-01 5.974647775292396545e-02 3.863152861595153809e-01 -4.034954309463500977e-01 -2.972516976296901703e-02 -8.163584023714065552e-02 7.865863442420959473e-01 1.006472036242485046e-01
2.284709066152572632e-01 3.078393936157226562e-01 5.154420137405395508e-01 -4.034253358840942383e-01 5.208470299839973450e-02 -2.462534606456756592e-01 5.121962428092956543e-01 -3.144914805889129639e-01
-2.169281095266342163e-01 1.204660981893539429e-01 6.524958014488220215e-01 -3.578114807605743408e-01 -5.938931927084922791e-02 -7.711536437273025513e-02 6.096407771110534668e-01 5.928418040275573730e-02
1.870112717151641846e-01 4.425428211688995361e-01 4.338172972202301025e-01 -5.407506823539733887e-01 4.456330463290214539e-02 3.718445003032684326e-01 2.904889881610870361e-01 -2.528555095195770264e-01
2.434334903955459595e-01 -2.693625688552856445e-01 6.433655619621276855e-01 3.694722056388854980e-01 -6.859800964593887329e-02 -2.527920901775360107e-01 4.803678095340728760e-01 -1.356183886528015137e-01
7.752375677227973938e-03 5.480704307556152344e-01 4.241635501384735107e-01 -5.156356096267700195e-01 -1.047585308551788330e-01 -1.336490660905838013e-01 4.292012453079223633e-01 -2.017765343189239502e-01
