# Supplementary material for: Where is your field going? A machine learning approach to study the relative motion of the domains of physics
Source: PLoS One. 2020 Jun 18;15(6):e0233997. doi: 10.1371/journal.pone.0233997 (PMC7302634; doi:10.1371/journal.pone.0233997)
Supplement: S20 Data — (ZIP) [file pone.0233997.s020.zip › 19/Pacs4Run_19_VS_500_embeddings1992-1996ED8.txt]

-9.348933398723602295e-02 -4.981184303760528564e-01 -4.101073741912841797e-01 5.530722737312316895e-01 3.273406624794006348e-01 2.490440011024475098e-01 -2.869864106178283691e-01 1.323803365230560303e-01
-1.605657339096069336e-01 -1.182030290365219116e-01 -4.515807330608367920e-01 2.116206139326095581e-01 -3.170183300971984863e-01 3.398096263408660889e-01 -4.615954458713531494e-01 5.315042734146118164e-01
-2.315383702516555786e-01 -6.448106765747070312e-01 -1.232612729072570801e-01 3.295277059078216553e-01 -3.081887960433959961e-01 5.404163002967834473e-01 1.005071327090263367e-01 -9.846749156713485718e-02
-2.315397262573242188e-01 -4.525379836559295654e-01 7.592663913965225220e-02 1.453169435262680054e-01 4.444479048252105713e-01 2.205880545079708099e-02 -4.862835407257080078e-01 5.293625593185424805e-01
-5.659490227699279785e-01 -3.986237645149230957e-01 -2.140950709581375122e-01 -1.372109800577163696e-01 6.372593343257904053e-02 6.027950048446655273e-01 -2.508432865142822266e-01 1.605994850397109985e-01
2.578550875186920166e-01 -5.173745751380920410e-01 1.008585393428802490e-01 5.245763659477233887e-01 -2.748968303203582764e-01 6.363055109977722168e-02 -1.207892224192619324e-01 5.350461602210998535e-01
-1.732572019100189209e-01 -8.480873703956604004e-01 -1.751271337270736694e-01 2.805215716361999512e-01 -9.919845312833786011e-02 2.615983486175537109e-01 -2.505981028079986572e-01 -1.716431789100170135e-02
9.526582807302474976e-02 -2.471273243427276611e-01 1.118630692362785339e-01 6.535395979881286621e-01 -2.658642530441284180e-01 6.173353791236877441e-01 -1.918192356824874878e-01 -4.054617881774902344e-02
-5.154303908348083496e-01 -2.508028745651245117e-01 -6.319046020507812500e-02 2.791633605957031250e-01 1.309230476617813110e-01 7.261866331100463867e-01 -5.873223021626472473e-02 -2.038797140121459961e-01
9.450208395719528198e-02 -4.009607434272766113e-01 -2.350267618894577026e-01 -1.178674846887588501e-01 -9.312333166599273682e-02 4.671468138694763184e-01 -5.417640209197998047e-01 4.906762242317199707e-01
-2.552474439144134521e-01 -9.459722787141799927e-02 -1.148039251565933228e-01 5.890105366706848145e-01 1.275326162576675415e-01 -6.849098205566406250e-02 -1.564172655344009399e-02 7.379609346389770508e-01
-5.772059317678213120e-03 -9.894276410341262817e-02 1.475133150815963745e-01 2.478688508272171021e-01 9.798859246075153351e-04 8.847700357437133789e-01 -3.453848659992218018e-01 6.977226585149765015e-02
-1.646199226379394531e-01 -1.744202822446823120e-01 7.196872681379318237e-02 1.831439882516860962e-01 -8.121872693300247192e-02 8.797672390937805176e-01 -3.455275595188140869e-01 6.148479133844375610e-02
-1.192538514733314514e-01 -7.130860686302185059e-01 -6.791201233863830566e-02 3.633623421192169189e-01 -3.449983894824981689e-01 4.592719674110412598e-01 9.055972099304199219e-02 -4.986954107880592346e-02
1.044449135661125183e-01 -7.986739277839660645e-01 -2.258242517709732056e-01 3.524158298969268799e-01 -8.891560882329940796e-02 -5.852105468511581421e-02 -2.556697130203247070e-01 3.151505887508392334e-01
2.040999233722686768e-01 -5.758476629853248596e-02 -4.237309694290161133e-01 -1.177665889263153076e-01 -3.359568864107131958e-02 8.377150297164916992e-01 -2.305145114660263062e-01 7.468757778406143188e-02
3.949023485183715820e-01 -4.686269462108612061e-01 -2.544668614864349365e-01 8.344721794128417969e-02 4.748591035604476929e-02 4.986096620559692383e-01 4.774602949619293213e-01 2.718258500099182129e-01
3.493719398975372314e-01 -5.117344260215759277e-01 1.200392618775367737e-01 6.400024145841598511e-02 2.338288426399230957e-01 4.332337677478790283e-01 3.154243528842926025e-01 5.056694746017456055e-01
-2.649342715740203857e-01 -2.178715765476226807e-01 -3.775174915790557861e-01 4.025071263313293457e-01 1.831964403390884399e-01 -8.532827347517013550e-02 -5.142046213150024414e-01 5.220751166343688965e-01
4.190562963485717773e-01 1.014496758580207825e-01 -5.174888372421264648e-01 2.951053380966186523e-01 -1.018755659461021423e-01 6.472461223602294922e-01 -1.729496121406555176e-01 4.865965456701815128e-04
2.581137716770172119e-01 -1.841363459825515747e-01 -6.013780832290649414e-01 8.702988177537918091e-02 -4.646071791648864746e-01 5.266379117965698242e-01 1.293080151081085205e-01 1.425252407789230347e-01
1.455861181020736694e-01 -2.456078380346298218e-01 -2.756970524787902832e-01 3.578832745552062988e-01 -3.478470444679260254e-01 5.434147119522094727e-01 -4.785817563533782959e-01 2.627821564674377441e-01
-1.628889590501785278e-01 9.914667904376983643e-02 -6.666699647903442383e-01 4.771692454814910889e-01 -1.284661293029785156e-01 3.624180257320404053e-01 -3.661711513996124268e-01 9.780641645193099976e-02
3.052971661090850830e-01 -2.731066048145294189e-01 -2.249909192323684692e-01 1.176483482122421265e-01 -4.524216353893280029e-01 7.216498851776123047e-01 -1.540131866931915283e-02 2.050446718931198120e-01
2.051241137087345123e-02 8.350373059511184692e-02 -3.370056748390197754e-01 1.353310644626617432e-01 1.632241345942020416e-02 6.313397884368896484e-01 -5.444928407669067383e-01 4.066818654537200928e-01
2.692630887031555176e-01 -7.242779731750488281e-01 2.360202819108963013e-01 1.487035453319549561e-01 9.931325167417526245e-02 4.095859527587890625e-01 1.370959579944610596e-01 3.587220013141632080e-01
-4.990284442901611328e-01 -3.069321811199188232e-01 -4.729770123958587646e-01 -1.374060511589050293e-01 -1.544051468372344971e-01 5.476365685462951660e-01 -1.978808492422103882e-01 2.264330536127090454e-01
-9.553766250610351562e-02 -9.613719582557678223e-02 1.836045086383819580e-01 3.052771389484405518e-01 -3.164692223072052002e-01 6.688615679740905762e-01 -1.778481006622314453e-01 5.249446630477905273e-01
7.316934317350387573e-02 -6.336053609848022461e-01 4.076557755470275879e-01 2.096480131149291992e-01 1.238150522112846375e-01 5.161895751953125000e-01 2.089540660381317139e-01 2.400234341621398926e-01
-2.028188295662403107e-02 1.087500602006912231e-01 -1.705446392297744751e-01 7.374234199523925781e-01 3.890960812568664551e-01 1.978403031826019287e-01 3.309841454029083252e-01 3.388156294822692871e-01
1.337764561176300049e-01 -3.514303565025329590e-01 -2.572405934333801270e-01 2.105599194765090942e-01 -1.045212429016828537e-02 3.876890540122985840e-01 -7.415145039558410645e-01 2.187158316373825073e-01
-2.054153680801391602e-01 5.533063411712646484e-02 -1.171153485774993896e-01 3.752524256706237793e-01 -2.412645518779754639e-01 6.302601099014282227e-01 -3.782571256160736084e-01 4.491079747676849365e-01
-1.456140130758285522e-01 -4.513704031705856323e-02 -7.552198320627212524e-02 2.866043448448181152e-01 -2.633217871189117432e-01 6.281652450561523438e-01 -4.112307727336883545e-01 5.058387517929077148e-01
-3.507859408855438232e-01 6.593034602701663971e-03 -1.204102486371994019e-01 4.816574454307556152e-01 4.256509616971015930e-02 4.714134037494659424e-01 -5.896249413490295410e-01 2.423080950975418091e-01
-3.883830904960632324e-01 -1.334051936864852905e-01 -1.438614428043365479e-01 2.533798515796661377e-01 1.429435759782791138e-01 3.970310389995574951e-01 -6.733732819557189941e-01 3.390665650367736816e-01
2.688051760196685791e-01 -5.753784179687500000e-01 1.116281934082508087e-02 2.272847294807434082e-01 6.584143042564392090e-01 3.163607418537139893e-01 -1.028211861848831177e-01 -2.710786834359169006e-02
-2.211843878030776978e-01 1.904653310775756836e-01 -5.943514108657836914e-01 4.318508505821228027e-01 -1.609450429677963257e-01 4.554617106914520264e-01 -3.483887016773223877e-01 1.425771117210388184e-01
2.055190354585647583e-01 1.186461150646209717e-01 -1.959044188261032104e-01 5.998733639717102051e-01 5.406346172094345093e-02 4.023258686065673828e-01 4.576019942760467529e-01 4.138477742671966553e-01
-2.903078198432922363e-01 -1.069094613194465637e-01 -9.599871188402175903e-02 1.224285457283258438e-02 -2.913584113121032715e-01 6.614816784858703613e-01 -2.810415625572204590e-01 5.417507886886596680e-01
1.586537957191467285e-01 -6.617403030395507812e-02 -3.775132000446319580e-01 2.004648000001907349e-02 -1.311212480068206787e-01 8.621554374694824219e-01 -2.579220831394195557e-01 2.243355475366115570e-02
2.416156530380249023e-01 -3.223172724246978760e-01 -2.558440268039703369e-01 1.630468219518661499e-01 -1.959265768527984619e-01 4.416767358779907227e-01 -6.005664467811584473e-01 3.892906904220581055e-01
-4.877564683556556702e-02 -2.896526455879211426e-01 1.277900785207748413e-01 3.063617646694183350e-01 -1.555919200181961060e-01 8.747331500053405762e-01 -9.939750283956527710e-02 -6.548012793064117432e-02
1.538511067628860474e-01 -5.420250296592712402e-01 1.756172478199005127e-01 4.595627486705780029e-01 -4.339454770088195801e-01 3.313544094562530518e-01 -7.065382599830627441e-02 3.706790804862976074e-01
4.509764313697814941e-01 -2.020589858293533325e-01 -7.294695079326629639e-02 1.507526729255914688e-02 4.276870489120483398e-01 5.397011637687683105e-01 2.247970104217529297e-01 4.748859107494354248e-01
-1.941869258880615234e-01 4.074707254767417908e-02 -1.131827756762504578e-01 2.438482344150543213e-01 -2.365381568670272827e-01 6.969081759452819824e-01 -3.593408167362213135e-01 4.664779007434844971e-01
-3.745395541191101074e-01 -3.260193765163421631e-01 -5.067741274833679199e-01 -9.605496376752853394e-02 -2.775054574012756348e-01 4.966756403446197510e-01 -2.405015975236892700e-01 3.253432810306549072e-01
-2.678843438625335693e-01 -2.072782069444656372e-02 -2.787978351116180420e-01 1.518449187278747559e-01 2.477194666862487793e-01 3.880597054958343506e-01 -6.654883623123168945e-01 4.149616360664367676e-01
8.345369994640350342e-02 -4.179351925849914551e-01 -2.495816051959991455e-01 1.106477826833724976e-01 -1.283610165119171143e-01 4.485977590084075928e-01 -6.383280754089355469e-01 3.444598317146301270e-01
-5.048210620880126953e-01 -1.586834639310836792e-01 -4.241612851619720459e-01 2.220969647169113159e-01 -1.777824461460113525e-01 6.730583310127258301e-01 -6.994391977787017822e-02 -3.506158664822578430e-02
3.448089659214019775e-01 -4.387584328651428223e-01 -1.783985495567321777e-01 -4.609201103448867798e-02 6.074575185775756836e-01 4.198325574398040771e-01 1.674944609403610229e-01 2.851821780204772949e-01
3.963170051574707031e-01 -3.263094425201416016e-01 -5.728386044502258301e-01 3.021299839019775391e-01 -4.079586565494537354e-01 3.502384424209594727e-01 -1.549616158008575439e-01 6.259431689977645874e-02
-7.171645760536193848e-02 -8.140599727630615234e-01 -1.255947500467300415e-01 4.884679615497589111e-01 -2.379445582628250122e-01 6.984132528305053711e-02 -4.988064616918563843e-02 1.174935996532440186e-01
-3.628339767456054688e-01 4.721588268876075745e-02 -5.018325448036193848e-01 1.416738238185644150e-02 1.043403744697570801e-01 7.147327065467834473e-01 -2.726901173591613770e-01 1.341492533683776855e-01
1.286453753709793091e-01 -8.420360088348388672e-02 -9.292926639318466187e-02 2.707463502883911133e-01 -2.706283628940582275e-01 6.694419980049133301e-01 -4.669584035873413086e-01 3.936728239059448242e-01
-2.794750630855560303e-01 -5.272828275337815285e-04 -2.214059233665466309e-01 3.591515421867370605e-01 7.267841696739196777e-02 3.576333820819854736e-01 -6.485990285873413086e-01 4.359110593795776367e-01
1.103340089321136475e-01 -3.889392614364624023e-01 -1.678870767354965210e-01 1.109359711408615112e-01 3.788276016712188721e-01 6.335315108299255371e-01 5.010411739349365234e-01 -1.204479765146970749e-02
-1.025122553110122681e-01 -7.232766151428222656e-01 9.909207373857498169e-02 2.362479567527770996e-01 -2.539513111114501953e-01 5.749452710151672363e-01 3.922764211893081665e-02 -6.432565301656723022e-02
-4.959474503993988037e-01 -1.811574846506118774e-01 -1.303877830505371094e-01 -4.488803073763847351e-02 2.031895816326141357e-01 2.058744728565216064e-01 9.776990860700607300e-02 7.803672552108764648e-01
2.627305686473846436e-01 -4.812574386596679688e-01 -2.204544842243194580e-01 1.159758642315864563e-01 4.439098834991455078e-01 2.867738306522369385e-01 4.060666263103485107e-01 4.394631683826446533e-01
-3.453798890113830566e-01 1.658742427825927734e-01 -2.077780514955520630e-01 6.476430594921112061e-02 -1.361321359872817993e-01 7.466803789138793945e-01 -1.856280714273452759e-01 4.419400691986083984e-01
3.148417174816131592e-01 -9.993079304695129395e-02 -4.297292530536651611e-01 6.431831121444702148e-01 -7.506525516510009766e-02 2.173440456390380859e-01 4.510980844497680664e-01 1.901955008506774902e-01
-6.437909603118896484e-01 -4.756331145763397217e-01 -2.037848085165023804e-01 -3.525351360440254211e-02 -1.707105040550231934e-01 4.081062674522399902e-01 -7.439124584197998047e-02 3.395708203315734863e-01
-5.577485561370849609e-01 -2.769790962338447571e-02 -4.550518095493316650e-01 1.608291268348693848e-01 -1.503418236970901489e-01 6.412786245346069336e-01 -9.970856457948684692e-02 1.069050207734107971e-01
-3.959501683712005615e-01 -7.577405571937561035e-01 -2.527191936969757080e-01 2.332220971584320068e-01 -2.879919707775115967e-01 1.869504898786544800e-01 3.405077150091528893e-03 1.813605725765228271e-01
-3.620799481868743896e-01 -2.430983334779739380e-01 -2.695197761058807373e-01 -1.884529590606689453e-01 -2.041117101907730103e-01 3.795982599258422852e-01 -1.277850717306137085e-01 7.067958712577819824e-01
5.574968457221984863e-01 -4.673578143119812012e-01 -2.997398748993873596e-02 4.837581813335418701e-01 3.149648606777191162e-01 3.173974454402923584e-01 -1.670808047056198120e-01 8.940684795379638672e-02
-2.729727625846862793e-01 -2.935654670000076294e-02 -3.741784095764160156e-01 3.987894356250762939e-01 1.905489526689052582e-02 2.076612263917922974e-01 -6.094695329666137695e-01 4.589579105377197266e-01
-2.116863057017326355e-02 -2.029241174459457397e-01 -1.906377971172332764e-01 6.166355013847351074e-01 1.692485660314559937e-01 3.732316792011260986e-01 6.013760566711425781e-01 1.104148551821708679e-01
-1.728613525629043579e-01 -2.757846415042877197e-01 -7.089499384164810181e-02 1.981693357229232788e-01 2.497471403330564499e-03 7.570868730545043945e-01 -5.251260995864868164e-01 -2.864209748804569244e-02
-3.377995491027832031e-01 -7.224847078323364258e-01 -4.201183915138244629e-01 1.973393410444259644e-01 3.757784068584442139e-01 2.743810415267944336e-02 -7.910295575857162476e-02 -1.567088626325130463e-02
-2.138161659240722656e-01 -3.386014401912689209e-01 -5.810314416885375977e-01 1.945494711399078369e-01 6.106312870979309082e-01 -1.061071753501892090e-01 -7.845587283372879028e-02 2.718456983566284180e-01
1.921675056219100952e-01 -8.305779844522476196e-02 -3.456926047801971436e-01 5.380998849868774414e-01 2.298051714897155762e-01 1.683130711317062378e-01 5.361415147781372070e-01 4.225290119647979736e-01
3.506256267428398132e-02 -5.934402346611022949e-01 9.764502942562103271e-02 7.052220106124877930e-01 -2.583520710468292236e-01 1.710951477289199829e-01 1.441661715507507324e-01 1.514051705598831177e-01
-5.728449225425720215e-01 -6.038325428962707520e-01 -3.127250969409942627e-01 5.239393934607505798e-02 -5.136405676603317261e-02 4.365799725055694580e-01 1.158533990383148193e-01 5.524036008864641190e-03
-4.683830440044403076e-01 -1.920567154884338379e-01 -4.735251963138580322e-01 2.326595336198806763e-01 9.814604371786117554e-02 5.770969390869140625e-01 -3.479352593421936035e-01 -4.052818566560745239e-02
4.283180832862854004e-01 -2.821648120880126953e-01 -1.553878635168075562e-01 -4.096702113747596741e-02 5.279958248138427734e-01 5.685356855392456055e-01 1.800608783960342407e-01 2.768913805484771729e-01
-2.685181200504302979e-01 -1.644217222929000854e-01 -6.509443521499633789e-01 3.765107989311218262e-01 3.358882665634155273e-01 -1.210324987769126892e-01 1.786548197269439697e-01 4.195084273815155029e-01
-4.999921619892120361e-01 -2.536422908306121826e-01 -3.468780517578125000e-01 5.255877375602722168e-01 -1.904406100511550903e-01 4.189054965972900391e-01 2.704295217990875244e-01 -6.500115245580673218e-02
-6.398821473121643066e-01 -5.208582878112792969e-01 -2.350298166275024414e-01 -3.544778749346733093e-02 -3.496761992573738098e-02 4.964732825756072998e-01 9.405481815338134766e-02 7.878548651933670044e-02
-5.584222078323364258e-01 -4.442482590675354004e-01 -3.330640196800231934e-01 4.385635554790496826e-01 9.024866670370101929e-02 3.699129819869995117e-01 1.222109794616699219e-02 -2.059338986873626709e-01
-1.125500127673149109e-01 8.066666126251220703e-02 6.673667579889297485e-02 2.911363244056701660e-01 -1.876887679100036621e-01 4.003515839576721191e-01 2.738036855589598417e-04 8.343276977539062500e-01
2.211350947618484497e-01 -4.984256327152252197e-01 -1.236203461885452271e-01 8.818774670362472534e-02 1.908043920993804932e-01 3.471281528472900391e-01 5.104836225509643555e-01 5.119710564613342285e-01
-6.448574066162109375e-01 -2.586750090122222900e-01 -3.962945044040679932e-01 4.739364385604858398e-01 2.908102795481681824e-02 3.399691283702850342e-01 -3.391440957784652710e-02 -1.341865360736846924e-01
-1.423029899597167969e-01 1.164254769682884216e-01 -3.488812223076820374e-02 2.852598726749420166e-01 1.100598275661468506e-02 7.097230553627014160e-01 -5.227683186531066895e-01 3.263280987739562988e-01
2.091272175312042236e-01 -7.233773916959762573e-02 -3.178584948182106018e-02 2.606486380100250244e-01 -4.150046408176422119e-01 6.941162347793579102e-01 -1.597200930118560791e-01 4.500538110733032227e-01
2.490171790122985840e-01 9.563893079757690430e-02 -1.121585965156555176e-01 7.234411239624023438e-01 2.111426442861557007e-01 2.549224197864532471e-01 2.792600691318511963e-01 4.531491398811340332e-01
-1.026435010135173798e-02 -5.922922492027282715e-01 -4.994470179080963135e-01 3.767503499984741211e-01 2.508603632450103760e-01 -5.687397345900535583e-02 -4.325055778026580811e-01 6.685694307088851929e-02
-4.257177561521530151e-02 -7.801346778869628906e-01 -1.776437610387802124e-01 5.411032438278198242e-01 -1.859968006610870361e-01 1.528713107109069824e-01 7.238977402448654175e-02 -4.497585445642471313e-02
3.770153820514678955e-01 -3.732371628284454346e-01 3.521291315555572510e-01 3.991077244281768799e-01 2.994662225246429443e-01 5.056185126304626465e-01 -1.865927129983901978e-01 2.347863912582397461e-01
1.270838975906372070e-01 -3.410907983779907227e-01 -9.274791926145553589e-02 -1.321249268949031830e-02 3.555744886398315430e-01 4.388119876384735107e-01 4.939530193805694580e-01 5.438302159309387207e-01
1.382204890251159668e-01 3.538775071501731873e-02 2.562108449637889862e-02 1.820644885301589966e-01 -1.851674169301986694e-01 7.770648598670959473e-01 -3.119030892848968506e-01 4.587358236312866211e-01
1.098202764987945557e-01 -9.310875087976455688e-02 -4.574477076530456543e-01 1.798317283391952515e-01 -1.327291876077651978e-01 5.082352757453918457e-01 -5.988587141036987305e-01 3.211241066455841064e-01
-5.053474903106689453e-01 -6.675306707620620728e-02 4.724179580807685852e-02 3.534192740917205811e-01 -2.962438166141510010e-01 4.523981809616088867e-01 -4.926539584994316101e-02 5.640737414360046387e-01
-3.463205099105834961e-01 -3.081571161746978760e-01 -4.916112422943115234e-01 3.335324525833129883e-01 2.774596773087978363e-02 4.953422248363494873e-01 -3.590290248394012451e-01 -2.390402555465698242e-01
4.128955602645874023e-01 -1.528094708919525146e-02 -1.080549731850624084e-01 8.058133721351623535e-02 5.696561932563781738e-01 4.108372330665588379e-01 1.496992409229278564e-01 5.435158014297485352e-01
-5.577321350574493408e-02 -2.202133461833000183e-02 -2.429531216621398926e-01 3.269417583942413330e-01 -2.451443523168563843e-01 8.592603206634521484e-01 -1.693251729011535645e-01 5.824501067399978638e-02
3.203635811805725098e-01 -4.115673899650573730e-01 1.040319353342056274e-01 5.016098022460937500e-01 6.256323456764221191e-01 2.076712995767593384e-01 6.054275669157505035e-03 1.759676933288574219e-01
5.958446860313415527e-02 -6.947898864746093750e-01 -4.180230498313903809e-01 4.445860087871551514e-01 -3.397019207477569580e-01 9.168255329132080078e-02 -1.195964440703392029e-01 5.666119605302810669e-02
4.005724936723709106e-02 1.158754378557205200e-01 -4.138485193252563477e-01 3.720330297946929932e-01 -2.253904044628143311e-01 4.728236198425292969e-01 -4.848403334617614746e-01 4.072539806365966797e-01
1.381279975175857544e-01 -5.334687829017639160e-01 -3.330397009849548340e-01 4.370177388191223145e-01 3.226124644279479980e-01 1.597378849983215332e-01 5.089862942695617676e-01 7.595847547054290771e-02
-1.026354613713920116e-03 -3.202587962150573730e-01 -8.274590969085693359e-02 2.654112279415130615e-01 -4.458473622798919678e-02 4.960429072380065918e-01 6.528015136718750000e-01 3.820302188396453857e-01
1.209606751799583435e-01 -2.461317740380764008e-02 3.162301704287528992e-02 3.430711328983306885e-01 -1.761778742074966431e-01 7.931101322174072266e-01 -3.855370879173278809e-01 2.395078241825103760e-01
-1.348547488451004028e-01 5.847894400358200073e-02 -1.286501884460449219e-01 3.074364364147186279e-01 3.093495666980743408e-01 4.655590653419494629e-02 -8.242961019277572632e-02 8.733081817626953125e-01
2.481917887926101685e-01 -4.962879717350006104e-01 -2.674847543239593506e-01 1.122233718633651733e-01 2.008434832096099854e-01 3.233449757099151611e-01 5.275276303291320801e-01 4.298620522022247314e-01
7.127138972282409668e-02 -2.879885733127593994e-01 -1.264725923538208008e-01 9.510068595409393311e-02 2.281044423580169678e-01 4.854069352149963379e-01 6.273033618927001953e-01 4.536324739456176758e-01
-2.055927217006683350e-01 -5.910192430019378662e-02 2.356263101100921631e-01 4.680850207805633545e-01 -1.663171648979187012e-01 3.200964331626892090e-01 2.743161283433437347e-02 7.407698035240173340e-01
-2.391649186611175537e-01 -1.179663240909576416e-01 -1.937449872493743896e-01 5.517425015568733215e-02 1.328137069940567017e-01 1.302841901779174805e-01 1.077566668391227722e-01 9.176480770111083984e-01
4.496629238128662109e-01 -2.490702122449874878e-01 4.183496162295341492e-02 1.777309775352478027e-01 -3.309783292934298515e-03 1.526866555213928223e-01 6.052559241652488708e-02 8.218523859977722168e-01
-3.579823076725006104e-01 -1.558915972709655762e-01 -6.485852599143981934e-01 6.109576672315597534e-02 6.192462891340255737e-02 5.988153219223022461e-01 -2.391457706689834595e-01 5.954556167125701904e-02
-5.089545845985412598e-01 -2.384151518344879150e-01 -4.971162080764770508e-01 -6.127200275659561157e-02 -2.741796374320983887e-01 4.372213780879974365e-01 -6.491088122129440308e-02 4.033537805080413818e-01
-1.376445889472961426e-01 -7.569406628608703613e-01 -3.985029179602861404e-03 5.666151046752929688e-01 -3.374358266592025757e-02 1.951373666524887085e-01 -2.102167904376983643e-01 -6.014885008335113525e-02
-1.160140335559844971e-01 -3.242547512054443359e-01 -2.433296293020248413e-01 9.921773523092269897e-02 4.420403838157653809e-01 4.039206504821777344e-01 6.093428730964660645e-01 2.872209846973419189e-01
-1.341680139303207397e-01 1.210321784019470215e-01 -1.382250338792800903e-01 2.455429136753082275e-01 4.073795080184936523e-01 1.556743383407592773e-01 -4.887831211090087891e-02 8.338891863822937012e-01
-3.219333291053771973e-01 1.614208817481994629e-01 -6.711475253105163574e-01 -1.181316301226615906e-01 -3.301758319139480591e-02 4.339355230331420898e-01 -2.583783678710460663e-02 4.645970761775970459e-01
-2.619419097900390625e-01 -2.542926669120788574e-01 -3.472590148448944092e-01 5.317450165748596191e-01 2.617160379886627197e-01 -1.741180941462516785e-02 -5.639221668243408203e-01 2.767188847064971924e-01
-4.072808027267456055e-01 -1.135629694908857346e-02 -2.137655615806579590e-01 3.837387561798095703e-01 -2.376791536808013916e-01 7.581815719604492188e-01 9.294114261865615845e-02 -3.276507183909416199e-02
-6.294996738433837891e-01 -2.716611325740814209e-01 -7.930655032396316528e-03 3.896930813789367676e-01 8.230169117450714111e-02 5.608894228935241699e-01 2.281329333782196045e-01 -6.776154786348342896e-02
-2.078191041946411133e-01 -2.178182154893875122e-01 -4.348189532756805420e-01 3.431815803050994873e-01 2.101386338472366333e-01 -1.459072083234786987e-01 -3.404878079891204834e-01 6.489578485488891602e-01
-4.095682203769683838e-01 2.098099142313003540e-01 -4.914992153644561768e-01 4.351273477077484131e-01 -9.808262437582015991e-02 5.765326023101806641e-01 -1.232295855879783630e-01 1.144175231456756592e-02
-4.540164768695831299e-02 -4.935269430279731750e-02 -7.675608396530151367e-01 3.078225553035736084e-01 3.386138081550598145e-01 -9.401934593915939331e-02 -6.386728584766387939e-02 4.289763271808624268e-01
4.405973553657531738e-01 -5.545840263366699219e-01 -1.242048479616641998e-02 2.636260390281677246e-01 4.371744990348815918e-01 3.361838161945343018e-01 -3.486039638519287109e-01 5.469738692045211792e-02
-4.062093421816825867e-02 -4.950975179672241211e-01 -8.353408426046371460e-02 -1.198678389191627502e-01 4.092167019844055176e-01 4.307484030723571777e-01 4.088614583015441895e-01 4.601216614246368408e-01
7.828169316053390503e-02 2.036706507205963135e-01 1.172096356749534607e-01 6.260320544242858887e-01 3.316284716129302979e-01 5.654179453849792480e-01 2.730966508388519287e-01 2.061051875352859497e-01
1.655062884092330933e-01 -2.322552651166915894e-01 -8.670262992382049561e-02 5.249589681625366211e-01 2.125564813613891602e-01 2.202785611152648926e-01 5.460575222969055176e-01 4.936438798904418945e-01
3.397057056427001953e-01 -3.523853421211242676e-01 -5.871729850769042969e-01 1.125837936997413635e-01 -3.146829307079315186e-01 5.388234257698059082e-01 -1.164738163352012634e-01 7.425174582749605179e-03
-4.813789725303649902e-01 -1.717660129070281982e-01 -8.156247437000274658e-02 3.741804063320159912e-01 -8.830821514129638672e-02 6.375878304243087769e-02 -1.455992311239242554e-01 7.476928234100341797e-01
-6.794115155935287476e-02 -7.350228428840637207e-01 -6.251940131187438965e-01 2.201456725597381592e-01 1.063582375645637512e-01 5.614772439002990723e-03 -1.373169571161270142e-02 -6.527966260910034180e-02
-2.087523043155670166e-01 -1.626514047384262085e-01 -3.898455500602722168e-01 3.013967350125312805e-02 -7.904819399118423462e-02 5.085931420326232910e-01 -5.955953001976013184e-01 3.967741727828979492e-01
7.138404995203018188e-02 -4.689584672451019287e-01 -2.524017691612243652e-01 3.257764875888824463e-01 1.914628446102142334e-01 3.837186396121978760e-01 6.411616206169128418e-01 1.007924452424049377e-01
-4.479760825634002686e-01 -1.016484498977661133e-01 -5.393171906471252441e-01 7.981722801923751831e-02 -6.987454742193222046e-02 5.640475749969482422e-01 -3.968321681022644043e-01 1.060341373085975647e-01
-7.129428535699844360e-02 -5.659574270248413086e-01 -1.383044272661209106e-01 -1.978082805871963501e-01 3.593487739562988281e-01 4.074732661247253418e-01 3.462924957275390625e-01 4.486296176910400391e-01
-3.769782483577728271e-01 -2.156377881765365601e-01 -4.476118385791778564e-01 2.139852643013000488e-01 -8.927346765995025635e-02 7.138825654983520508e-01 4.077413119375705719e-03 -2.182364016771316528e-01
-1.923144459724426270e-01 -7.736469618976116180e-03 5.974565818905830383e-02 2.330843359231948853e-01 -9.146732836961746216e-02 9.310071468353271484e-01 -1.453579813241958618e-01 9.374413639307022095e-02
2.206325232982635498e-01 6.298488378524780273e-02 -5.283488035202026367e-01 9.770574420690536499e-02 -1.954832077026367188e-01 7.818564176559448242e-01 -2.518830820918083191e-03 9.558167308568954468e-02
-6.983067840337753296e-02 -6.531120538711547852e-01 -4.006926715373992920e-02 1.613854765892028809e-01 -2.420338541269302368e-01 6.758749485015869141e-01 7.114689797163009644e-02 1.430681794881820679e-01
1.705904006958007812e-01 -2.448369711637496948e-01 -6.781666278839111328e-01 9.481524117290973663e-03 -2.225757241249084473e-01 5.963525772094726562e-01 -2.131016701459884644e-01 -1.911153830587863922e-02
-1.388376355171203613e-01 2.578216195106506348e-01 -3.898000717163085938e-01 2.564849257469177246e-01 2.296138256788253784e-01 4.131619334220886230e-01 -5.485926270484924316e-01 4.149027764797210693e-01
-4.354978203773498535e-01 8.505405485630035400e-02 -3.194394111633300781e-01 2.139518111944198608e-01 -2.061146646738052368e-01 7.756502628326416016e-01 -5.174584314227104187e-02 9.217669069766998291e-02
3.348565697669982910e-01 -3.290398120880126953e-01 1.114360317587852478e-01 8.722951263189315796e-02 5.380976200103759766e-01 6.424797177314758301e-01 9.074585139751434326e-02 2.213882058858871460e-01
3.544974327087402344e-01 -2.271158397197723389e-01 -1.281645894050598145e-01 5.370607376098632812e-01 6.366868019104003906e-01 2.834277153015136719e-01 1.149281859397888184e-01 1.377667635679244995e-01
-1.810798496007919312e-01 -3.750808537006378174e-01 6.305553019046783447e-02 3.699146509170532227e-01 -4.740814864635467529e-02 7.061403989791870117e-01 -4.036726951599121094e-01 -1.479121893644332886e-01
-1.773110181093215942e-01 -1.584569513797760010e-01 -3.584077358245849609e-01 -1.024304106831550598e-01 -1.636286824941635132e-01 1.785676777362823486e-01 1.736910045146942139e-01 8.459756970405578613e-01
3.123591244220733643e-01 -3.229040503501892090e-01 -5.376980304718017578e-01 3.052783722523599863e-04 -2.462126463651657104e-01 6.189584136009216309e-01 -2.081104218959808350e-01 1.483418494462966919e-01
-1.710520125925540924e-02 1.094255819916725159e-01 -8.140400052070617676e-02 2.423619478940963745e-01 1.287830322980880737e-01 7.869255542755126953e-01 -5.215007662773132324e-01 1.206968203186988831e-01
-5.426274538040161133e-01 7.345072180032730103e-02 -2.511295378208160400e-01 2.713686823844909668e-01 -1.980018019676208496e-01 5.411673188209533691e-01 -1.904278099536895752e-01 4.417283236980438232e-01
2.054808288812637329e-01 -3.230919837951660156e-01 -1.992784738540649414e-01 7.733320593833923340e-01 5.458318442106246948e-02 1.820385009050369263e-01 4.226571917533874512e-01 2.963480539619922638e-02
2.917014062404632568e-01 -3.892310261726379395e-01 -4.198783263564109802e-02 5.880066752433776855e-01 6.252623349428176880e-02 3.458527028560638428e-01 5.073562860488891602e-01 1.869773864746093750e-01
1.492785662412643433e-01 -6.872508674860000610e-02 -2.398196160793304443e-01 3.623262643814086914e-01 2.715445756912231445e-01 2.492044121026992798e-01 5.591858625411987305e-01 5.793710947036743164e-01
2.051933556795120239e-01 -7.059651017189025879e-01 -2.860811054706573486e-01 4.818355143070220947e-01 -1.397041417658329010e-02 -1.523149907588958740e-01 -1.459438502788543701e-01 3.175002038478851318e-01
-1.751280725002288818e-01 8.752743899822235107e-02 3.380885422229766846e-01 3.177070319652557373e-01 2.738080620765686035e-01 3.856473267078399658e-01 -9.399599395692348480e-03 7.229414582252502441e-01
-3.607129752635955811e-01 -1.743905246257781982e-01 -1.836090981960296631e-01 2.091751843690872192e-01 1.078635230660438538e-01 4.054327309131622314e-01 -6.892005205154418945e-01 3.331667780876159668e-01
-5.915830731391906738e-01 -4.157691895961761475e-01 9.271792322397232056e-02 5.611061453819274902e-01 -1.239184513688087463e-01 3.025221526622772217e-01 -1.636198759078979492e-01 1.417110264301300049e-01
1.418262720108032227e-01 -3.355412781238555908e-01 -3.324125707149505615e-01 2.382832579314708710e-02 5.172621011734008789e-01 3.375326693058013916e-01 4.956931769847869873e-01 3.592092394828796387e-01
-1.679220944643020630e-01 -1.840690523386001587e-01 -3.168143630027770996e-01 5.181040763854980469e-01 4.515334069728851318e-01 -1.394635140895843506e-01 -3.516464829444885254e-01 4.713067710399627686e-01
8.489009924232959747e-03 2.172976881265640259e-01 1.043673977255821228e-01 6.963098049163818359e-01 2.708890140056610107e-01 5.041603446006774902e-01 2.506310939788818359e-01 2.580609917640686035e-01
-3.712605237960815430e-01 -1.612665653228759766e-01 -5.111572146415710449e-01 2.022887319326400757e-01 6.154066324234008789e-01 -7.392970472574234009e-02 3.296856209635734558e-02 3.855882287025451660e-01
2.862917818129062653e-02 2.105089463293552399e-02 4.087971523404121399e-02 6.328486800193786621e-01 2.718891501426696777e-01 4.564252197742462158e-01 4.814704954624176025e-01 2.872407436370849609e-01
-2.165131419897079468e-01 -5.366762727499008179e-02 1.547120213508605957e-01 2.058457136154174805e-01 -3.170782933011651039e-03 2.744531929492950439e-01 -1.229629665613174438e-02 8.991373181343078613e-01
5.541371703147888184e-01 -3.267782628536224365e-01 1.005527451634407043e-01 3.474470376968383789e-01 3.711604773998260498e-01 4.238271713256835938e-01 -2.608041763305664062e-01 2.644037306308746338e-01
-2.095635682344436646e-01 1.711399108171463013e-01 -2.423125654458999634e-01 4.958297312259674072e-01 -5.693828687071800232e-02 7.054750323295593262e-01 -3.476383984088897705e-01 2.103372476994991302e-02
-3.338348269462585449e-01 -1.590049564838409424e-01 -4.765219092369079590e-01 2.946569025516510010e-01 6.530939787626266479e-02 5.448119640350341797e-01 -4.638647735118865967e-01 -1.819890290498733521e-01
2.171640843152999878e-01 1.048794537782669067e-01 2.217499073594808578e-03 4.652176201343536377e-01 4.695058166980743408e-01 3.408075571060180664e-01 2.814402282238006592e-01 5.564294457435607910e-01
4.413710832595825195e-01 -5.705231428146362305e-01 2.354202866554260254e-01 4.096244871616363525e-01 -1.108160316944122314e-01 2.247975617647171021e-01 -1.060766354203224182e-01 4.270991086959838867e-01
5.845931172370910645e-01 -1.871949136257171631e-01 -9.817005693912506104e-02 4.611217677593231201e-01 4.414453804492950439e-01 2.639212906360626221e-01 -3.021929860115051270e-01 2.123426944017410278e-01
-5.158222913742065430e-01 -3.540137112140655518e-01 -5.427168607711791992e-01 -7.947715371847152710e-02 -1.321236137300729752e-02 4.170854389667510986e-01 -3.352556824684143066e-01 1.456438750028610229e-01
-6.080522537231445312e-01 -3.584000170230865479e-01 -7.980284839868545532e-02 4.283281266689300537e-01 6.011374294757843018e-02 5.325905084609985352e-01 1.370194088667631149e-02 -1.566348075866699219e-01
-6.688915491104125977e-01 9.893226623535156250e-02 -9.418776631355285645e-02 3.448365330696105957e-01 1.238023415207862854e-01 2.536543309688568115e-01 -7.187992334365844727e-02 5.746118426322937012e-01
-1.786467134952545166e-01 1.293050646781921387e-01 -6.439840793609619141e-01 4.663164317607879639e-01 1.462887376546859741e-01 4.097381532192230225e-01 -3.114210367202758789e-01 -1.814668476581573486e-01
-2.331142425537109375e-01 -8.349102735519409180e-02 -2.534174025058746338e-01 4.502651095390319824e-01 1.358557492494583130e-01 3.148122727870941162e-01 6.720027923583984375e-01 3.202759623527526855e-01
-2.706448137760162354e-01 -6.402574479579925537e-02 2.182538658380508423e-01 2.180829644203186035e-02 1.351891010999679565e-01 5.109140872955322266e-01 3.157097101211547852e-01 7.039600610733032227e-01
2.681501805782318115e-01 -5.262763500213623047e-01 2.899342775344848633e-01 3.086155652999877930e-01 3.651936650276184082e-01 5.785993337631225586e-01 -9.014008566737174988e-03 5.998645722866058350e-02
-5.145421028137207031e-01 -4.423294663429260254e-01 -1.774748712778091431e-01 3.189047276973724365e-01 -6.959126144647598267e-02 6.052555441856384277e-01 5.092960968613624573e-02 -1.806174963712692261e-01
1.809088289737701416e-01 -6.354826688766479492e-01 9.022058546543121338e-02 1.902616173028945923e-01 1.028887331485748291e-01 4.413472115993499756e-01 1.616017073392868042e-01 5.362890958786010742e-01
-3.087662756443023682e-01 -1.020783782005310059e-01 -1.333329826593399048e-01 4.157347977161407471e-01 2.442685514688491821e-01 2.640736699104309082e-01 6.387824416160583496e-01 4.076583087444305420e-01
1.552849262952804565e-01 -1.654296815395355225e-01 -2.788943350315093994e-01 3.845088183879852295e-01 1.870538890361785889e-01 2.075582593679428101e-01 5.899050235748291016e-01 5.448238849639892578e-01
-2.706357240676879883e-01 -7.598808407783508301e-01 -4.370567798614501953e-01 1.472922414541244507e-01 4.380920156836509705e-02 3.227851390838623047e-01 8.254403620958328247e-02 -1.539506763219833374e-01
-8.712083846330642700e-02 -3.873429447412490845e-02 3.160460591316223145e-01 4.756502509117126465e-01 -8.613128215074539185e-02 3.589654266834259033e-01 2.479174546897411346e-02 7.265617847442626953e-01
-4.451554268598556519e-02 -1.964001059532165527e-01 3.911957889795303345e-02 3.540343642234802246e-01 2.108998149633407593e-01 -2.504407195374369621e-03 -4.617716372013092041e-02 8.865423798561096191e-01
3.010097146034240723e-01 -2.116503268480300903e-01 -2.520889788866043091e-02 2.144033163785934448e-01 -4.104261100292205811e-01 7.342631816864013672e-01 -6.702592968940734863e-02 3.254361450672149658e-01
1.593049764633178711e-01 -7.606894373893737793e-01 1.027941610664129257e-02 5.463970303535461426e-01 -1.042698845267295837e-01 1.102792695164680481e-01 -1.636781841516494751e-01 2.179308086633682251e-01
5.274486541748046875e-01 -4.593248367309570312e-01 1.236060783267021179e-01 2.212162911891937256e-01 2.736682891845703125e-01 5.969590544700622559e-01 9.265849366784095764e-03 1.235446631908416748e-01
-1.949674338102340698e-01 -4.157150164246559143e-02 -7.363514304161071777e-01 3.739143908023834229e-01 4.667967855930328369e-01 -9.585619717836380005e-02 7.375886291265487671e-02 2.137900739908218384e-01
-4.765840768814086914e-01 -2.093681506812572479e-02 -1.901831328868865967e-01 5.778743028640747070e-01 1.420038938522338867e-01 5.355206131935119629e-01 -2.557000815868377686e-01 -1.731794774532318115e-01
1.323675811290740967e-01 -1.027000620961189270e-01 -2.360143214464187622e-01 6.605017185211181641e-01 3.178413212299346924e-01 2.976819872856140137e-01 5.060853362083435059e-01 1.849489510059356689e-01
1.043468713760375977e-01 -4.424716234207153320e-01 -4.034459888935089111e-01 2.041939646005630493e-02 4.473452568054199219e-01 4.468771219253540039e-01 4.796549975872039795e-01 1.609674841165542603e-02
2.944905757904052734e-01 -2.576110139489173889e-02 -2.994317933917045593e-02 -5.878204107284545898e-02 4.291790425777435303e-01 6.358394026756286621e-01 2.413997203111648560e-01 5.113701224327087402e-01
3.651928007602691650e-01 -2.666202187538146973e-01 -6.074672937393188477e-01 7.350759208202362061e-02 2.356522828340530396e-01 -6.649745255708694458e-02 -1.134133636951446533e-01 5.901792049407958984e-01
5.694559812545776367e-01 -3.268925473093986511e-02 -1.678912490606307983e-01 3.646526336669921875e-01 4.640491604804992676e-01 5.455185174942016602e-01 2.355110133066773415e-03 2.355047501623630524e-02
-9.539461135864257812e-02 -1.463742107152938843e-01 -5.857334937900304794e-03 4.836110472679138184e-01 5.669655278325080872e-02 3.139992058277130127e-01 5.830347537994384766e-01 5.420523881912231445e-01
-3.143098438158631325e-03 -4.935970306396484375e-01 -5.964387059211730957e-01 4.980672299861907959e-01 7.163294404745101929e-02 6.278970092535018921e-02 -3.195840418338775635e-01 -2.033086419105529785e-01
4.788518324494361877e-02 -3.289565443992614746e-01 -2.763743400573730469e-01 5.478578805923461914e-01 2.231157869100570679e-01 7.078224420547485352e-02 -6.409422755241394043e-01 2.176363766193389893e-01
-2.853940129280090332e-01 -3.259251415729522705e-01 -1.854885518550872803e-01 1.357769519090652466e-01 -1.130800768733024597e-01 6.593793630599975586e-02 2.877495288848876953e-01 8.121251463890075684e-01
-2.769395709037780762e-01 -4.388882592320442200e-02 -2.093334197998046875e-01 7.421004772186279297e-01 -1.401600241661071777e-01 4.232549071311950684e-01 -3.571526408195495605e-01 2.229142561554908752e-02
4.422665834426879883e-01 -4.214586019515991211e-01 3.087111711502075195e-01 4.481353163719177246e-01 2.164839804172515869e-01 3.707871735095977783e-01 -1.582208573818206787e-01 3.482281565666198730e-01
4.658958017826080322e-01 3.362302854657173157e-02 -4.728778004646301270e-01 3.391627073287963867e-01 -6.022443994879722595e-02 6.388329267501831055e-01 -1.563435196876525879e-01 -8.359526842832565308e-02
-5.768132209777832031e-01 -1.773431897163391113e-01 -5.499164387583732605e-02 2.134650349617004395e-01 -6.394838541746139526e-02 3.083802759647369385e-01 2.442881464958190918e-01 6.545075178146362305e-01
2.154329121112823486e-01 -2.710711061954498291e-01 -4.998616576194763184e-01 4.515853524208068848e-02 4.825930595397949219e-01 -3.773399814963340759e-02 -2.933470904827117920e-01 5.548293590545654297e-01
1.467212140560150146e-01 -4.588093161582946777e-01 -3.188714683055877686e-01 -1.869712024927139282e-01 5.869058966636657715e-01 4.284976422786712646e-01 2.306168675422668457e-01 2.237779945135116577e-01
1.281212419271469116e-01 -2.997507341206073761e-02 -3.525145947933197021e-01 2.896506786346435547e-01 1.362934559583663940e-01 2.954938411712646484e-01 6.369572877883911133e-01 5.127525925636291504e-01
-3.058083057403564453e-01 -3.068971447646617889e-02 -5.186929106712341309e-01 2.925588190555572510e-01 5.161311030387878418e-01 -8.591595292091369629e-02 9.087868779897689819e-02 5.185312032699584961e-01
-4.589647799730300903e-02 -3.735632076859474182e-02 -2.099348306655883789e-01 2.532878518104553223e-01 -1.065377220511436462e-01 5.212188363075256348e-01 -6.072692275047302246e-01 4.862875938415527344e-01
-1.762571036815643311e-01 1.807880252599716187e-01 -5.232337117195129395e-01 2.842353656888008118e-02 1.458223015069961548e-01 6.876744031906127930e-01 -3.616218566894531250e-01 1.916691809892654419e-01
4.691890180110931396e-01 -5.761525034904479980e-01 1.238384842872619629e-01 3.448315262794494629e-01 3.271628618240356445e-01 4.064091145992279053e-01 4.566979035735130310e-02 1.984330564737319946e-01
1.119512319564819336e-01 -4.851407706737518311e-01 -2.919901311397552490e-01 -1.496613323688507080e-01 5.743936300277709961e-01 4.580129981040954590e-01 2.790931165218353271e-01 1.638651490211486816e-01
1.831775158643722534e-01 -4.339953958988189697e-01 4.251947999000549316e-02 2.214544117450714111e-01 2.021992951631546021e-02 2.309690117835998535e-01 4.425967633724212646e-01 6.910836696624755859e-01
-4.815680440515279770e-03 1.575789302587509155e-01 2.580055408179759979e-02 7.406999468803405762e-01 1.224802806973457336e-01 4.641049802303314209e-01 3.399521112442016602e-01 2.826331555843353271e-01
-5.697901248931884766e-01 -9.106401354074478149e-02 -4.623092412948608398e-01 5.046109557151794434e-01 7.060090452432632446e-02 3.589979112148284912e-01 -2.161877006292343140e-01 -1.344753652811050415e-01
-4.019254744052886963e-01 -5.638474822044372559e-01 -5.382254123687744141e-01 1.130976080894470215e-01 -1.473421603441238403e-01 4.145398139953613281e-01 9.142253547906875610e-02 -1.270561367273330688e-01
-4.160652756690979004e-01 -6.861786246299743652e-01 -8.868220448493957520e-02 5.190610289573669434e-01 -7.975033484399318695e-03 1.963566839694976807e-01 -1.948078721761703491e-01 -4.679829627275466919e-02
5.042966455221176147e-02 -7.476248741149902344e-01 -1.941645704209804535e-02 5.433572530746459961e-01 2.758785709738731384e-02 4.757348913699388504e-03 -2.289960086345672607e-01 2.994608581066131592e-01
-4.850191771984100342e-01 -5.283151865005493164e-01 -5.128658413887023926e-01 8.325999230146408081e-02 -1.356445252895355225e-01 4.220801293849945068e-01 -1.350721567869186401e-01 -2.966935932636260986e-02
-5.666505694389343262e-01 -4.741631448268890381e-01 1.144541148096323013e-02 6.222617030143737793e-01 -6.085107848048210144e-02 1.798800677061080933e-01 -1.451237797737121582e-01 9.805686771869659424e-02
1.035523265600204468e-01 -4.460077583789825439e-01 5.349266156554222107e-02 3.875357508659362793e-01 -1.063985750079154968e-01 -2.539195865392684937e-02 -1.783814728260040283e-01 7.704046368598937988e-01
2.140646129846572876e-01 -6.021704077720642090e-01 -4.012770205736160278e-02 9.578848630189895630e-02 1.940383315086364746e-01 2.981121540069580078e-01 4.457206130027770996e-01 5.055618882179260254e-01
-7.130063176155090332e-01 -4.606647789478302002e-01 -2.657310962677001953e-01 1.879335790872573853e-01 9.326503425836563110e-02 3.728868961334228516e-01 1.597260236740112305e-01 -1.491811312735080719e-02
-1.363704055547714233e-01 -6.639338135719299316e-01 -5.474193096160888672e-01 3.868943154811859131e-01 -5.914003029465675354e-02 9.308062493801116943e-03 2.815584540367126465e-01 9.154587984085083008e-02
4.354969784617424011e-02 -5.614153742790222168e-01 -2.740823030471801758e-01 -1.143961325287818909e-01 4.140991866588592529e-01 4.301935732364654541e-01 4.259565472602844238e-01 2.381699979305267334e-01
-9.132490307092666626e-02 9.014514088630676270e-02 -2.887590825557708740e-01 5.639517903327941895e-01 -1.522758603096008301e-01 6.950904130935668945e-01 -2.436048090457916260e-01 -1.281729042530059814e-01
-4.394136667251586914e-01 -5.110587924718856812e-02 -2.577559947967529297e-01 3.754821121692657471e-01 3.446032702922821045e-01 2.181512862443923950e-01 -6.048119664192199707e-01 2.544403076171875000e-01
5.925740301609039307e-02 2.322182804346084595e-02 2.630338445305824280e-02 6.840102076530456543e-01 3.368454873561859131e-01 4.279459118843078613e-01 4.318405389785766602e-01 2.104724794626235962e-01
-2.724334895610809326e-01 -4.748162925243377686e-01 -5.192821025848388672e-01 2.494198530912399292e-01 2.090239226818084717e-01 3.198534846305847168e-01 -3.558785617351531982e-01 -3.095460534095764160e-01
-3.380246162414550781e-01 -1.182445809245109558e-01 -3.400376141071319580e-01 2.430582493543624878e-01 -2.007165402173995972e-01 7.449041604995727539e-01 -2.951698899269104004e-01 1.214918345212936401e-01
-3.620598912239074707e-01 -4.862603843212127686e-01 -4.798126816749572754e-01 3.415657281875610352e-01 6.186418980360031128e-02 4.833943545818328857e-01 2.100071310997009277e-02 -2.182609736919403076e-01
3.203250467777252197e-01 -6.512294709682464600e-02 2.514394931495189667e-02 4.608891606330871582e-01 6.841214299201965332e-01 2.486872076988220215e-01 -3.336475491523742676e-01 1.972609013319015503e-01
-4.950321614742279053e-01 -2.952202260494232178e-01 -4.769997894763946533e-01 7.815458625555038452e-02 -5.538878217339515686e-02 5.433287620544433594e-01 -3.677476048469543457e-01 2.527490071952342987e-02
2.463525086641311646e-01 -4.306490719318389893e-02 -2.371082305908203125e-01 6.761493682861328125e-01 2.239291667938232422e-01 2.407875210046768188e-01 4.585537314414978027e-01 3.250589072704315186e-01
1.421720385551452637e-01 -2.760565578937530518e-01 -2.704235911369323730e-02 1.360391825437545776e-01 3.985293805599212646e-01 4.792275130748748779e-01 5.066550374031066895e-01 4.890376627445220947e-01
-2.969859838485717773e-01 -3.866987824440002441e-01 -2.459795773029327393e-01 -4.316966235637664795e-02 -3.167828321456909180e-01 4.194190204143524170e-01 -3.365069329738616943e-01 5.571296215057373047e-01
9.313230216503143311e-02 -2.103906571865081787e-01 -6.594089269638061523e-01 9.725874662399291992e-02 4.089947640895843506e-01 -9.864371269941329956e-02 -2.165983915328979492e-01 5.280725359916687012e-01
-1.116810366511344910e-01 -1.443627476692199707e-01 -8.199391961097717285e-01 2.607525885105133057e-01 3.278926312923431396e-01 -1.062419861555099487e-01 1.084687560796737671e-01 3.095614910125732422e-01
-3.110590577125549316e-01 -9.371737390756607056e-02 -2.396300137042999268e-01 1.392521262168884277e-01 -2.536314539611339569e-02 1.484425365924835205e-01 3.051567375659942627e-01 8.377627730369567871e-01
5.618456006050109863e-02 -3.477742671966552734e-01 -3.064398765563964844e-01 -1.771687269210815430e-01 6.291934251785278320e-01 5.112675428390502930e-01 2.856493890285491943e-01 1.082942187786102295e-01
-3.123157620429992676e-01 -7.104979753494262695e-01 -5.992465615272521973e-01 1.001589000225067139e-01 1.448218524456024170e-01 7.319325208663940430e-02 -4.671284928917884827e-02 -3.238450270146131516e-03
-3.418874442577362061e-01 2.767797112464904785e-01 -3.021036088466644287e-01 4.068757593631744385e-01 6.036945804953575134e-02 4.963582456111907959e-01 -4.431953430175781250e-01 3.213306367397308350e-01
-6.310659646987915039e-01 1.043766960501670837e-01 -1.906972229480743408e-01 3.776284754276275635e-01 6.290765106678009033e-02 1.984616965055465698e-01 -6.305776536464691162e-02 6.037980318069458008e-01
3.350330889225006104e-01 -2.376635968685150146e-01 6.376216560602188110e-02 6.291209459304809570e-01 4.943795204162597656e-01 3.486582338809967041e-01 -2.437816858291625977e-01 -7.750493288040161133e-02
4.342748522758483887e-01 -4.192495942115783691e-01 9.609746187925338745e-02 5.331849455833435059e-01 4.186946153640747070e-01 3.477624356746673584e-01 -2.141588479280471802e-01 2.565732225775718689e-03
2.270781807601451874e-02 -8.917474746704101562e-02 -1.219377741217613220e-01 2.827375233173370361e-01 8.829241394996643066e-01 2.305996567010879517e-01 1.241314858198165894e-01 2.204153090715408325e-01
4.295844733715057373e-01 -4.683962762355804443e-01 -6.206077337265014648e-01 -2.108305692672729492e-03 -1.329354047775268555e-01 3.128965795040130615e-01 -2.636815905570983887e-01 1.606224179267883301e-01
-6.632034480571746826e-02 -6.985680758953094482e-02 -6.913627497851848602e-03 4.357362389564514160e-01 3.398676514625549316e-01 -2.748993970453739166e-02 -1.223543509840965271e-01 8.182734847068786621e-01
4.193114638328552246e-01 -4.452869594097137451e-01 6.131889671087265015e-02 1.068128794431686401e-01 5.089526176452636719e-01 5.551440119743347168e-01 -2.416036790236830711e-03 2.085788846015930176e-01
-2.421742230653762817e-01 -1.318736821413040161e-01 -1.441348046064376831e-01 5.704964399337768555e-01 2.807430922985076904e-01 1.062156036496162415e-01 -4.818231165409088135e-01 5.054384469985961914e-01
-1.137750521302223206e-01 -7.200288176536560059e-01 -6.485080812126398087e-03 6.394062042236328125e-01 -1.919495910406112671e-01 1.075429841876029968e-01 -1.011417210102081299e-01 3.304176405072212219e-02
-3.410769701004028320e-01 -8.350742608308792114e-02 -2.855247855186462402e-01 5.161244273185729980e-01 -3.045549690723419189e-01 6.546763181686401367e-01 8.269464969635009766e-02 -2.430965192615985870e-02
-4.609829783439636230e-01 -6.888571977615356445e-01 -4.047740697860717773e-01 1.543680280447006226e-01 7.895649969577789307e-02 -1.141600832343101501e-01 -2.113724127411842346e-02 3.249393999576568604e-01
1.124369129538536072e-01 -8.278314471244812012e-01 2.438355088233947754e-01 2.810166180133819580e-01 1.003957465291023254e-01 2.806226313114166260e-01 -2.289087325334548950e-01 1.496645659208297729e-01
6.421020627021789551e-02 1.464264541864395142e-01 6.892546266317367554e-02 6.194090843200683594e-01 3.628326952457427979e-01 5.158287286758422852e-01 3.186034560203552246e-01 2.945898771286010742e-01
-4.370751976966857910e-01 1.126701012253761292e-01 -4.446792006492614746e-01 1.310104876756668091e-01 1.351494491100311279e-01 7.173165082931518555e-01 -2.200405150651931763e-01 -1.188416592776775360e-02
-1.691028177738189697e-01 -2.293704450130462646e-01 -3.277077078819274902e-01 6.794311404228210449e-01 3.438830673694610596e-01 -6.807393580675125122e-02 -4.631267786026000977e-01 1.113474890589714050e-01
1.402304023504257202e-01 -5.962539315223693848e-01 -2.804368436336517334e-01 3.148440122604370117e-01 -2.163425385951995850e-01 2.777312695980072021e-01 -5.630107522010803223e-01 7.826349884271621704e-02
-1.097639650106430054e-01 2.204998135566711426e-01 -1.758076399564743042e-01 2.343598157167434692e-01 3.652693629264831543e-01 6.058369278907775879e-01 -5.573045015335083008e-01 2.060347646474838257e-01
3.230344355106353760e-01 -3.395546078681945801e-01 4.304601345211267471e-03 1.330349594354629517e-01 6.633629649877548218e-02 4.424822032451629639e-01 4.768637716770172119e-01 5.788303613662719727e-01
5.085830017924308777e-02 -6.699066758155822754e-01 1.487653702497482300e-01 5.748610496520996094e-01 -1.819486469030380249e-01 9.071307629346847534e-02 -9.836704283952713013e-02 3.808303773403167725e-01
-4.670768976211547852e-01 2.377829998731613159e-01 -3.848438262939453125e-01 4.521232247352600098e-01 -9.839579463005065918e-02 5.884708166122436523e-01 1.276433765888214111e-01 2.248889580368995667e-02
-4.471237584948539734e-02 -8.189834356307983398e-01 -4.222550392150878906e-01 1.672742068767547607e-01 2.759511768817901611e-01 -6.881678104400634766e-02 -1.924533545970916748e-01 5.535228177905082703e-02
-3.420344889163970947e-01 -3.553927838802337646e-01 -1.896930932998657227e-01 -1.379425674676895142e-01 -2.432519197463989258e-01 6.653147935867309570e-01 4.071459472179412842e-01 1.846985369920730591e-01
4.397999644279479980e-01 -2.507742047309875488e-01 -6.248339414596557617e-01 1.181235164403915405e-01 9.465571492910385132e-02 -4.137234762310981750e-02 5.209144204854965210e-02 5.709052085876464844e-01
-4.090872406959533691e-01 -6.962592899799346924e-02 -4.074567463248968124e-03 3.131599128246307373e-01 -2.576286196708679199e-01 6.715940237045288086e-01 -1.842071861028671265e-01 4.223394691944122314e-01
7.246913760900497437e-02 9.874816983938217163e-02 1.405388861894607544e-02 3.110957741737365723e-01 2.052022963762283325e-01 1.843534559011459351e-01 9.994317591190338135e-02 8.955088257789611816e-01
-3.471556007862091064e-01 -7.288461923599243164e-02 -1.571889668703079224e-01 4.156520366668701172e-01 1.082388907670974731e-01 2.442936301231384277e-01 -6.268658041954040527e-01 4.608035683631896973e-01
-3.434465453028678894e-02 1.151748225092887878e-01 2.479883283376693726e-01 3.852605521678924561e-01 4.189162328839302063e-02 4.011675417423248291e-01 -4.104690253734588623e-02 7.818287014961242676e-01
2.562231719493865967e-01 -2.041989713907241821e-01 -5.667190998792648315e-02 1.237595900893211365e-01 6.190113425254821777e-01 4.133523702621459961e-01 2.689506411552429199e-01 4.977494478225708008e-01
-5.437672138214111328e-01 -3.932079374790191650e-01 -1.633073389530181885e-01 -1.689384458586573601e-03 -1.925453245639801025e-01 2.632813453674316406e-01 1.631392538547515869e-01 6.245216727256774902e-01
-1.875700205564498901e-01 -7.676548957824707031e-01 -4.825014173984527588e-01 2.183973789215087891e-01 2.954077720642089844e-01 -6.864273548126220703e-02 4.789167642593383789e-02 2.733438462018966675e-02
-2.356054484844207764e-01 -2.103386223316192627e-01 -5.409055948257446289e-01 2.310775779187679291e-02 1.727411895990371704e-01 2.203131914138793945e-01 -6.009636521339416504e-01 4.093899130821228027e-01
3.390630483627319336e-01 -6.285338997840881348e-01 -2.171906232833862305e-01 3.250431716442108154e-01 2.553635239601135254e-01 -6.341141648590564728e-03 -4.090701639652252197e-01 3.233690857887268066e-01
-1.953170746564865112e-01 -2.166508585214614868e-01 -6.891641020774841309e-01 1.512849330902099609e-01 1.261007189750671387e-01 -1.361932158470153809e-01 1.682923138141632080e-01 5.952371954917907715e-01
1.293712705373764038e-01 6.764848530292510986e-02 -3.314683139324188232e-01 1.174740791320800781e-01 -1.208546459674835205e-01 9.000786542892456055e-01 -1.678021848201751709e-01 4.593737795948982239e-02
-3.494752347469329834e-01 -5.658439993858337402e-01 -6.428324580192565918e-01 1.343234628438949585e-01 1.106540486216545105e-01 1.497528702020645142e-01 2.981309294700622559e-01 -5.346912890672683716e-02
-1.721127778291702271e-01 -1.131343841552734375e-02 -1.009111255407333374e-01 4.390018582344055176e-01 8.076980710029602051e-02 3.132030069828033447e-01 6.477905511856079102e-01 4.930428564548492432e-01
4.011686742305755615e-01 -2.667028084397315979e-02 -5.015863105654716492e-02 1.258644908666610718e-01 6.207299232482910156e-01 6.453316807746887207e-01 -3.823769837617874146e-02 1.295148581266403198e-01
1.111653819680213928e-02 7.357874512672424316e-02 4.683668538928031921e-02 6.681931018829345703e-01 2.774831652641296387e-01 4.454678297042846680e-01 4.429540038108825684e-01 2.722869515419006348e-01
-9.362240880727767944e-02 -6.165336966514587402e-01 2.701716721057891846e-01 5.754947662353515625e-01 4.836376756429672241e-02 1.751057431101799011e-02 -2.364249527454376221e-01 3.852163851261138916e-01
4.009514153003692627e-01 -3.290008902549743652e-01 -5.884505510330200195e-01 1.737527847290039062e-01 2.042649984359741211e-01 -4.252078756690025330e-02 -7.641866058111190796e-02 5.524129867553710938e-01
2.071927040815353394e-01 -2.216543257236480713e-01 -2.488898783922195435e-01 3.806619048118591309e-01 3.096751868724822998e-01 -1.182918623089790344e-01 -3.402530848979949951e-01 6.895121932029724121e-01
1.329348236322402954e-01 -1.019883900880813599e-01 -7.660537958145141602e-02 4.798735380172729492e-01 3.369344174861907959e-01 3.638720512390136719e-01 5.343959927558898926e-01 4.519656300544738770e-01
-6.180517077445983887e-01 -3.464060127735137939e-01 -3.648880720138549805e-01 -6.047183275222778320e-02 -4.347253590822219849e-02 3.860103189945220947e-01 -2.947100996971130371e-01 3.513788580894470215e-01
-3.169904351234436035e-01 -1.752390414476394653e-01 -3.303022682666778564e-02 6.103896349668502808e-02 -7.937033474445343018e-02 9.235087037086486816e-01 6.847877055406570435e-02 1.159374415874481201e-02
2.991721034049987793e-01 -1.082455441355705261e-01 -1.372923105955123901e-01 3.015772402286529541e-01 6.867104172706604004e-01 3.689448535442352295e-01 3.163648247718811035e-01 2.849609553813934326e-01
1.185336261987686157e-01 -9.394271671772003174e-02 -5.733793377876281738e-01 6.325175613164901733e-02 3.567434102296829224e-02 3.354732096195220947e-01 -6.360325813293457031e-01 3.549756705760955811e-01
4.318183287978172302e-02 -5.933497548103332520e-01 2.506128847599029541e-01 5.248044133186340332e-01 -1.002843976020812988e-01 4.759542271494865417e-02 -4.465048387646675110e-02 5.417829751968383789e-01
-3.969822227954864502e-01 -1.808594539761543274e-02 -3.381457328796386719e-01 -3.095751395449042320e-03 -2.209482043981552124e-01 5.130809545516967773e-01 -1.245311349630355835e-01 6.325722932815551758e-01
-4.309067130088806152e-01 -2.040499001741409302e-01 8.480241149663925171e-02 3.961890637874603271e-01 -1.034802868962287903e-01 2.100884169340133667e-01 -7.527083158493041992e-02 7.402802109718322754e-01
-3.196485638618469238e-01 -3.203101158142089844e-01 -6.539268493652343750e-01 1.644026935100555420e-01 2.970361411571502686e-01 -1.747821718454360962e-01 1.456414610147476196e-01 4.478695094585418701e-01
-2.993185818195343018e-01 -2.429847866296768188e-01 -2.625840008258819580e-01 5.016979575157165527e-01 -2.487000674009323120e-01 6.137793064117431641e-01 2.351062297821044922e-01 -1.919999420642852783e-01
-4.449493288993835449e-01 -6.079233810305595398e-02 -3.119506835937500000e-01 1.817359775304794312e-01 8.036018908023834229e-02 2.405736893415451050e-01 -5.146010518074035645e-01 5.820959210395812988e-01
1.092504411935806274e-01 -5.273081660270690918e-01 -3.038091361522674561e-01 1.127864792943000793e-01 -2.237602472305297852e-01 2.642422616481781006e-01 -5.558708310127258301e-01 4.196483194828033447e-01
2.375034093856811523e-01 1.427361965179443359e-01 -2.117848582565784454e-02 8.072530627250671387e-01 1.556328088045120239e-01 4.227333366870880127e-01 2.303706109523773193e-01 1.229498833417892456e-01
-6.106070876121520996e-01 4.224875196814537048e-02 -2.218064665794372559e-02 3.241735100746154785e-01 -5.997585505247116089e-02 3.001529574394226074e-01 6.180850416421890259e-02 6.498342156410217285e-01
-2.454544305801391602e-01 -4.111375212669372559e-01 -1.048932522535324097e-01 4.836373031139373779e-01 3.396564722061157227e-01 -4.581851512193679810e-02 -5.650472640991210938e-01 2.984395921230316162e-01
5.472260713577270508e-02 -6.354566812515258789e-01 6.170504167675971985e-02 3.230848014354705811e-01 -1.220093369483947754e-01 -3.400952741503715515e-02 7.187575101852416992e-02 6.810287237167358398e-01
-1.605112105607986450e-01 -6.397044658660888672e-01 -6.719400286674499512e-01 2.985022366046905518e-01 9.480783343315124512e-02 -5.142649170011281967e-03 1.056799143552780151e-01 -6.499476730823516846e-02
-4.401192665100097656e-01 4.411274567246437073e-02 -1.827110350131988525e-01 6.458741426467895508e-01 1.179730743169784546e-01 4.118309617042541504e-01 -4.098135232925415039e-01 -4.840358346700668335e-02
4.054201543331146240e-01 -3.636872470378875732e-01 -5.041503310203552246e-01 2.068188935518264771e-01 4.785851389169692993e-02 -1.087368950247764587e-01 7.813841849565505981e-02 6.214537024497985840e-01
3.012314438819885254e-01 1.144329980015754700e-01 -3.030561804771423340e-01 2.294464856386184692e-01 -1.794262081384658813e-01 8.165188431739807129e-01 -1.956206858158111572e-01 1.204646602272987366e-01
-3.438544273376464844e-01 2.777799963951110840e-03 -4.821341037750244141e-01 4.349960386753082275e-01 -2.174956351518630981e-01 6.286208033561706543e-01 -1.183038502931594849e-01 -6.014340370893478394e-02
-5.626677870750427246e-01 -1.082744076848030090e-01 1.561193466186523438e-01 1.560219526290893555e-01 -7.190953940153121948e-02 3.528870940208435059e-01 -1.059937477111816406e-01 6.942842602729797363e-01
3.448771238327026367e-01 -8.320832252502441406e-02 -4.024126529693603516e-01 1.757431030273437500e-01 6.996074914932250977e-01 3.411548435688018799e-01 2.198190838098526001e-01 1.647932380437850952e-01
-5.127642750740051270e-01 5.203423276543617249e-02 -4.249851107597351074e-01 2.102041840553283691e-01 -7.989926636219024658e-02 7.081378698348999023e-01 3.404377400875091553e-02 -2.377018332481384277e-02
4.051466658711433411e-02 1.596920490264892578e-01 -1.386808604001998901e-01 8.496047258377075195e-01 2.215490937232971191e-01 2.813792824745178223e-01 2.256128937005996704e-01 2.294273525476455688e-01
-2.670336663722991943e-01 -7.599092274904251099e-02 -4.306834936141967773e-01 6.978774666786193848e-01 -1.778232157230377197e-01 4.242579936981201172e-01 -1.503130495548248291e-01 -1.272286027669906616e-01
-1.966108381748199463e-01 4.658815264701843262e-02 -2.134235501289367676e-01 4.204004108905792236e-01 5.317960977554321289e-01 3.459023684263229370e-02 -3.605571389198303223e-01 5.682276487350463867e-01
-9.880574047565460205e-02 6.388738751411437988e-02 -7.611414790153503418e-01 4.250382184982299805e-01 -8.993827551603317261e-02 3.820053339004516602e-01 -2.372587770223617554e-01 -1.259093433618545532e-01
-2.387098371982574463e-01 -5.870947241783142090e-01 -7.075976133346557617e-01 1.155412122607231140e-01 2.709494829177856445e-01 5.571736767888069153e-02 -4.017254710197448730e-02 -7.849419116973876953e-02
2.356552034616470337e-01 9.197630733251571655e-02 -2.544328272342681885e-01 7.947647571563720703e-01 1.608916074037551880e-01 3.796654343605041504e-01 2.621577680110931396e-01 -2.934764884412288666e-02
-5.531632304191589355e-01 -3.205465376377105713e-01 -4.034671783447265625e-01 4.924193620681762695e-01 2.797358334064483643e-01 2.266935110092163086e-01 1.193074136972427368e-02 -2.370934635400772095e-01
2.847342491149902344e-01 -1.544971466064453125e-01 -5.665736198425292969e-01 1.439049988985061646e-01 -2.336013168096542358e-01 6.847669482231140137e-01 -1.726860702037811279e-01 -6.847889162600040436e-03
-3.238337486982345581e-02 6.259245425462722778e-02 -2.902814745903015137e-01 4.609516859054565430e-01 4.553722590208053589e-02 2.267622649669647217e-01 5.900688171386718750e-01 5.446262359619140625e-01
-6.761065125465393066e-01 -4.562813937664031982e-01 -4.241719543933868408e-01 1.660932600498199463e-01 5.524250119924545288e-02 2.637549638748168945e-01 -2.006467580795288086e-01 1.195858046412467957e-01
-1.578852087259292603e-01 -9.896075725555419922e-02 -2.976228892803192139e-01 6.529633998870849609e-01 5.849846452474594116e-02 2.204278707504272461e-01 6.017338037490844727e-01 1.903796792030334473e-01
-7.027392089366912842e-02 1.610761582851409912e-01 1.232273951172828674e-01 3.684749007225036621e-01 2.867488265037536621e-01 3.004992604255676270e-01 7.764228153973817825e-03 8.034751415252685547e-01
3.674930334091186523e-01 -1.366899311542510986e-01 -4.286051690578460693e-01 1.701875627040863037e-01 -2.812053859233856201e-01 7.386686801910400391e-01 -7.524770498275756836e-02 5.681907013058662415e-02
4.746394604444503784e-02 -2.826848626136779785e-01 -6.539766192436218262e-01 3.509961366653442383e-01 5.895943641662597656e-01 -6.342893838882446289e-02 1.067496836185455322e-01 6.255069375038146973e-02
-8.864254504442214966e-02 -2.192064970731735229e-01 -8.570518548367545009e-05 3.235770463943481445e-01 -1.128888782113790512e-02 8.033083677291870117e-01 -4.272418022155761719e-01 -1.068714335560798645e-01
-2.006422132253646851e-01 -1.625041365623474121e-01 -4.632662832736968994e-01 -1.951953954994678497e-02 -1.191755756735801697e-01 5.106964111328125000e-01 -5.423217415809631348e-01 3.862795531749725342e-01
-1.357638835906982422e-01 -2.653714418411254883e-01 -8.082677423954010010e-02 4.856772422790527344e-01 -8.387476205825805664e-02 6.681855916976928711e-01 -4.307040572166442871e-01 -1.723890602588653564e-01
-5.322412848472595215e-01 -3.189014494419097900e-01 -5.516462326049804688e-01 4.733828008174896240e-01 1.708137542009353638e-01 1.445332169532775879e-01 5.790635570883750916e-02 -1.821973919868469238e-01
-3.081370294094085693e-01 -2.977305650711059570e-01 -2.969552874565124512e-01 4.865426942706108093e-02 -2.981166541576385498e-01 3.308634161949157715e-01 -3.889038264751434326e-01 6.134070158004760742e-01
-5.088892579078674316e-01 -4.713845551013946533e-01 -1.702720522880554199e-01 3.300253152847290039e-01 -1.049993559718132019e-01 5.250446200370788574e-01 2.449912875890731812e-01 -1.849367171525955200e-01
2.204637378454208374e-01 -3.871437162160873413e-02 2.881789114326238632e-03 6.821709275245666504e-01 5.588186383247375488e-01 2.892581522464752197e-01 2.086124718189239502e-01 2.122823148965835571e-01
-1.534500718116760254e-01 4.484442993998527527e-02 3.382958471775054932e-01 3.582991361618041992e-01 5.278238654136657715e-02 4.020039737224578857e-01 5.939703062176704407e-02 7.507985830307006836e-01
1.777669340372085571e-01 -3.261163830757141113e-01 -3.982760906219482422e-01 3.166784346103668213e-01 2.390777319669723511e-01 -1.260292530059814453e-01 -5.015472769737243652e-01 5.277751684188842773e-01
-3.149671852588653564e-01 -4.508040845394134521e-01 -5.632668137550354004e-01 4.983485043048858643e-01 1.329659372568130493e-01 9.924163669347763062e-02 2.364129275083541870e-01 -2.202968746423721313e-01
-3.298061788082122803e-01 -4.612454771995544434e-01 -6.862959265708923340e-01 3.614070266485214233e-02 4.343928098678588867e-01 9.903191775083541870e-02 -4.518477246165275574e-02 7.500714063644409180e-02
-4.207367897033691406e-01 -3.094735443592071533e-01 -5.235074758529663086e-01 5.345886349678039551e-01 1.122864708304405212e-02 2.324229776859283447e-01 2.625521421432495117e-01 -2.104321867227554321e-01
-2.446762621402740479e-01 -5.355545282363891602e-01 -3.863647580146789551e-01 2.041864097118377686e-01 1.152700185775756836e-02 5.548973083496093750e-01 -2.554533183574676514e-01 -2.984037399291992188e-01
1.589518487453460693e-01 -4.794313907623291016e-01 -1.732794940471649170e-01 9.671356528997421265e-02 3.235595226287841797e-01 3.714593350887298584e-01 5.464079380035400391e-01 4.052975773811340332e-01
-7.004100829362869263e-02 1.281692981719970703e-01 -6.760134696960449219e-01 6.288254261016845703e-01 -1.135847121477127075e-01 2.142260968685150146e-01 -2.585566937923431396e-01 -2.460703812539577484e-02
-1.845264434814453125e-01 2.546064555644989014e-01 -1.988328695297241211e-01 -1.600090712308883667e-01 -3.282677009701728821e-02 6.598699688911437988e-01 4.466823302209377289e-03 6.320301294326782227e-01
-6.308027505874633789e-01 -2.367196977138519287e-01 -2.803152501583099365e-01 -9.799595177173614502e-02 1.934863030910491943e-01 2.548568844795227051e-01 -2.210533320903778076e-01 5.537312030792236328e-01
-3.592282235622406006e-01 -8.474463224411010742e-02 -2.316117137670516968e-01 3.416870534420013428e-01 8.127295970916748047e-02 -1.318166777491569519e-02 1.457724571228027344e-01 8.156903982162475586e-01
-5.638803839683532715e-01 -2.974460087716579437e-02 -8.963753283023834229e-02 4.647520184516906738e-01 2.551308833062648773e-02 1.065744757652282715e-01 5.142575502395629883e-02 6.651850938796997070e-01
3.715100586414337158e-01 4.271725937724113464e-02 -1.505123674869537354e-01 2.668618559837341309e-01 7.344564199447631836e-01 4.387979805469512939e-01 -8.000528067350387573e-02 1.670799404382705688e-01
-6.516943573951721191e-01 9.919829666614532471e-02 -2.227574884891510010e-01 3.942812979221343994e-01 1.823865175247192383e-01 1.819939613342285156e-01 -1.692717075347900391e-01 5.151078104972839355e-01
4.459534287452697754e-01 -7.782701402902603149e-02 3.284280747175216675e-02 2.980605661869049072e-01 2.491823583841323853e-01 2.040837556123733521e-01 -2.161209732294082642e-01 7.447814345359802246e-01
-1.578265577554702759e-01 -2.843553125858306885e-01 -7.040995955467224121e-01 3.468313813209533691e-01 2.208641469478607178e-01 1.827922016382217407e-01 -3.848746120929718018e-01 -2.187744826078414917e-01
-4.615886509418487549e-01 -1.244205757975578308e-01 -4.091191664338111877e-02 4.379241764545440674e-01 -2.432664185762405396e-01 3.449673056602478027e-01 -1.006933599710464478e-01 6.242465972900390625e-01
-4.451176896691322327e-02 -6.035733222961425781e-01 -4.545225501060485840e-01 4.571712017059326172e-01 1.171507686376571655e-01 1.704531908035278320e-01 -2.928616404533386230e-01 -2.992910742759704590e-01
2.384028956294059753e-02 -3.434300720691680908e-01 1.005803644657135010e-01 5.193488597869873047e-01 -4.441612660884857178e-01 4.415607750415802002e-01 -2.181008905172348022e-01 4.022740423679351807e-01
-1.708413511514663696e-01 -1.184268221259117126e-01 -3.530475199222564697e-01 -1.805488467216491699e-01 -1.894387304782867432e-01 2.990508675575256348e-01 -1.265133619308471680e-01 8.113099336624145508e-01
3.451915681362152100e-01 -4.993551373481750488e-01 -4.324037134647369385e-01 2.901069819927215576e-01 4.793541729450225830e-01 -1.026382520794868469e-01 3.320217132568359375e-02 3.448696136474609375e-01
3.285297453403472900e-01 2.346047163009643555e-01 -4.682229459285736084e-01 4.047171212732791901e-03 2.428644597530364990e-01 4.752468466758728027e-01 2.016739249229431152e-01 5.406149625778198242e-01
1.044463589787483215e-01 -8.659218251705169678e-02 -2.570023238658905029e-01 7.498306632041931152e-01 2.587209641933441162e-01 2.502276599407196045e-01 4.573506712913513184e-01 1.207328885793685913e-01
-1.633328646421432495e-01 -8.920767158269882202e-02 -5.893712043762207031e-01 3.073402643203735352e-01 6.885686516761779785e-02 5.833376646041870117e-01 -2.927648425102233887e-01 -3.046518862247467041e-01
-5.647235512733459473e-01 -3.985550105571746826e-01 -2.736868858337402344e-01 6.274557113647460938e-01 6.999570876359939575e-02 1.324117928743362427e-01 1.585666239261627197e-01 -7.784832268953323364e-02
6.266568899154663086e-01 -3.059802353382110596e-01 -3.118568956851959229e-01 3.205463588237762451e-01 4.566156566143035889e-01 3.113885819911956787e-01 -6.694161891937255859e-02 6.107813492417335510e-02
-4.922711849212646484e-01 -2.565082907676696777e-01 -2.752438746392726898e-02 4.807289540767669678e-01 5.402925983071327209e-02 -1.975115388631820679e-02 6.037514284253120422e-02 6.730974912643432617e-01
-6.255564838647842407e-02 -7.562943100929260254e-01 -6.109402179718017578e-01 2.477010898292064667e-02 1.412906795740127563e-01 8.678141981363296509e-02 1.358979493379592896e-01 6.543636322021484375e-02
-3.254733681678771973e-01 -6.667081713676452637e-01 -6.004341840744018555e-01 1.999205648899078369e-01 6.289960443973541260e-02 -3.563696146011352539e-02 1.187286153435707092e-01 1.724962890148162842e-01
-6.408749222755432129e-01 -4.226532876491546631e-01 -3.392868340015411377e-01 1.179959699511528015e-01 -2.718365564942359924e-02 4.751963615417480469e-01 -2.344329655170440674e-01 9.773920290172100067e-03
-6.352964043617248535e-01 -3.104771971702575684e-01 -1.907556056976318359e-01 -4.678691178560256958e-02 1.939869523048400879e-01 2.956303954124450684e-01 -4.075633883476257324e-01 4.126613140106201172e-01
-1.842818260192871094e-01 -6.170756816864013672e-01 -5.606167912483215332e-01 2.114155292510986328e-01 4.620567262172698975e-01 -3.784538805484771729e-02 -9.183672815561294556e-02 -5.392196774482727051e-02
-2.356177419424057007e-01 -5.832166969776153564e-02 -6.746492385864257812e-01 2.828242778778076172e-01 1.265654265880584717e-01 4.548487365245819092e-01 -3.841510117053985596e-01 -1.883174479007720947e-01
-2.907495200634002686e-01 -3.009945750236511230e-01 -2.045527249574661255e-01 6.811071932315826416e-02 -2.871160022914409637e-02 6.021756306290626526e-02 2.686052322387695312e-01 8.377271294593811035e-01
1.186232268810272217e-01 -4.075050354003906250e-01 -2.294467687606811523e-01 3.186141550540924072e-01 -1.480202674865722656e-01 3.803949952125549316e-01 -6.672173738479614258e-01 2.322024852037429810e-01
7.831998914480209351e-02 -1.987091302871704102e-01 1.320430040359497070e-01 5.228202939033508301e-01 6.951638311147689819e-02 6.654382944107055664e-01 -4.418322443962097168e-01 -1.440415233373641968e-01
1.368515789508819580e-01 -3.394138514995574951e-01 -5.975603684782981873e-02 3.767017424106597900e-01 4.246256649494171143e-01 1.650800555944442749e-02 -3.339214920997619629e-01 6.546082496643066406e-01
6.324984133243560791e-02 -1.539985090494155884e-01 9.132429212331771851e-02 5.181102156639099121e-01 1.650138199329376221e-01 3.711233437061309814e-01 5.411999225616455078e-01 4.874896705150604248e-01
-3.883675634860992432e-01 -6.001767143607139587e-02 -1.065544635057449341e-01 6.372299194335937500e-01 -6.169758364558219910e-02 4.456618130207061768e-01 -4.147991240024566650e-01 2.316751033067703247e-01
3.294361531734466553e-01 -3.977082073688507080e-01 -2.387815527617931366e-02 -2.984585985541343689e-02 4.968212544918060303e-01 5.818595290184020996e-01 1.876825094223022461e-01 3.334999680519104004e-01
-5.309949517250061035e-01 -3.953436017036437988e-01 -4.446814954280853271e-02 3.152232170104980469e-01 -6.890349090099334717e-02 4.919148236513137817e-02 -1.674964325502514839e-03 6.732269525527954102e-01
-3.656314611434936523e-01 -4.486826956272125244e-01 -2.137400507926940918e-01 4.986844658851623535e-01 -6.873491406440734863e-02 5.204554796218872070e-01 8.299157768487930298e-02 -2.968844175338745117e-01
-5.626867711544036865e-02 -8.029179573059082031e-01 -5.209422111511230469e-01 2.167679816484451294e-01 9.469226747751235962e-02 7.734254747629165649e-02 -1.324217021465301514e-01 -3.610358387231826782e-02
-3.528598546981811523e-01 -2.858112454414367676e-01 -4.145259559154510498e-01 1.883350312709808350e-01 -2.570712864398956299e-01 7.114694714546203613e-01 -3.549865633249282837e-02 -1.138654127717018127e-01
-2.943535149097442627e-02 -7.434496879577636719e-01 -9.193346835672855377e-03 6.550358533859252930e-01 -6.774718314409255981e-02 3.490298613905906677e-02 -6.362911313772201538e-02 8.604077249765396118e-02
-3.421119153499603271e-01 1.811752170324325562e-01 -4.792099893093109131e-01 1.881078630685806274e-01 4.925171732902526855e-01 3.010883331298828125e-01 -2.450370192527770996e-01 4.379927217960357666e-01
-2.609902024269104004e-01 -7.342387735843658447e-02 -1.349302083253860474e-01 3.673824667930603027e-01 3.024228215217590332e-01 -2.211116068065166473e-02 -1.947437226772308350e-01 8.021493554115295410e-01
-5.536446347832679749e-03 -2.564555406570434570e-01 -1.634953469038009644e-01 3.937194943428039551e-01 -1.511614173650741577e-01 4.220825731754302979e-01 -6.748726963996887207e-01 3.098344802856445312e-01
2.231884896755218506e-01 -1.986799985170364380e-01 -4.201665520668029785e-01 3.091692924499511719e-01 -1.833924055099487305e-01 2.507091462612152100e-01 -6.019370555877685547e-01 4.239946901798248291e-01
1.159727945923805237e-01 -3.737826943397521973e-01 -3.400622308254241943e-01 3.070953786373138428e-01 -1.044406890869140625e-01 4.164609014987945557e-01 -6.715197563171386719e-01 4.000599309802055359e-02
-3.524760901927947998e-01 -1.614673286676406860e-01 -2.749075293540954590e-01 2.165431976318359375e-01 2.414786964654922485e-01 1.346836984157562256e-01 -5.899596810340881348e-01 5.501998066902160645e-01
6.479933261871337891e-01 -1.687339395284652710e-01 -1.349863559007644653e-01 2.142107039690017700e-01 4.631388187408447266e-01 4.547548890113830566e-01 -1.390485763549804688e-01 2.165457755327224731e-01
-1.796943545341491699e-01 -3.513239324092864990e-01 -6.631461530923843384e-02 -6.206962838768959045e-02 -1.937295347452163696e-01 7.817993164062500000e-01 4.216798543930053711e-01 9.734433889389038086e-02
4.678613245487213135e-01 1.108531579375267029e-01 -1.459152847528457642e-01 2.299561351537704468e-01 6.089595556259155273e-01 4.412727952003479004e-01 -1.864926218986511230e-01 3.071047365665435791e-01
3.719292581081390381e-01 -4.904965460300445557e-01 1.692300289869308472e-02 4.564639925956726074e-01 3.355147540569305420e-01 -4.780593141913414001e-02 -2.061405181884765625e-01 5.050610899925231934e-01
-1.389602720737457275e-01 -3.101860582828521729e-01 -4.556593298912048340e-01 -5.795647203922271729e-02 -1.265532821416854858e-01 3.808484971523284912e-01 -5.389871001243591309e-01 4.710859656333923340e-01
-4.273665547370910645e-01 -7.474900037050247192e-02 1.202170401811599731e-01 5.143172740936279297e-01 1.653385013341903687e-01 4.829630553722381592e-01 -5.854036659002304077e-02 5.184388160705566406e-01
-3.410290479660034180e-01 -2.830592691898345947e-01 -6.993734240531921387e-01 1.733891069889068604e-01 1.024149358272552490e-01 -9.927137941122055054e-02 2.718919515609741211e-01 4.360284209251403809e-01
-3.684750795364379883e-01 -2.461778521537780762e-01 -4.829393327236175537e-01 3.281067907810211182e-01 -7.087260484695434570e-02 5.327780842781066895e-01 -4.017297327518463135e-01 -1.116955801844596863e-01
1.105166077613830566e-01 5.142533034086227417e-02 -3.730771541595458984e-01 2.869557738304138184e-01 3.655833303928375244e-01 1.230648607015609741e-01 4.105397164821624756e-01 6.680361032485961914e-01
-1.178466007113456726e-01 -4.715178310871124268e-01 -2.362957745790481567e-01 -1.133727356791496277e-01 -1.825983971357345581e-01 3.444972038269042969e-01 2.454608976840972900e-01 6.948542594909667969e-01
-6.267458200454711914e-01 -4.312261044979095459e-01 3.654218465089797974e-02 5.587913990020751953e-01 -6.629342585802078247e-02 3.176027536392211914e-01 3.873771429061889648e-02 2.972570620477199554e-02
-4.101161062717437744e-01 -4.200542569160461426e-01 -4.636887907981872559e-01 3.307910263538360596e-01 2.349789813160896301e-02 4.422998130321502686e-01 -3.315973281860351562e-01 -1.574527770280838013e-01
1.275013089179992676e-01 -6.604195237159729004e-01 -3.037162125110626221e-01 -3.905229270458221436e-02 -1.418040394783020020e-01 6.457359790802001953e-01 1.142499074339866638e-01 6.069939956068992615e-02
-2.012945562601089478e-01 -6.814793348312377930e-01 2.949621677398681641e-01 4.385624229907989502e-01 1.778792142868041992e-01 4.238425195217132568e-02 -2.441119551658630371e-01 3.502838611602783203e-01
-4.781273603439331055e-01 8.813001215457916260e-02 -4.639859497547149658e-02 4.465961754322052002e-01 -1.866058707237243652e-01 3.453081846237182617e-01 -7.442741096019744873e-02 6.343715190887451172e-01
3.575893342494964600e-01 -4.608219861984252930e-01 -1.255304813385009766e-01 6.009578704833984375e-01 3.320137560367584229e-01 -1.047115772962570190e-01 -3.262817561626434326e-01 2.349622696638107300e-01
-3.278710246086120605e-01 -7.525652647018432617e-01 -3.864863812923431396e-01 2.287870645523071289e-01 1.029946729540824890e-01 1.309326589107513428e-01 3.094612360000610352e-01 -3.021927550435066223e-02
-5.090329051017761230e-01 -4.025229513645172119e-01 -3.691632747650146484e-01 4.905067086219787598e-01 2.984714806079864502e-01 1.561461240053176880e-01 2.239626944065093994e-01 -1.958479136228561401e-01
-4.823910892009735107e-01 -4.857651516795158386e-02 -4.712244272232055664e-01 4.696880877017974854e-01 -9.367280639708042145e-03 2.540908753871917725e-01 -4.677853882312774658e-01 1.969939470291137695e-01
-3.619852364063262939e-01 -2.071484178304672241e-01 -4.495598077774047852e-01 3.343002200126647949e-01 -9.783657640218734741e-02 6.476337313652038574e-01 5.691777542233467102e-02 -2.827621698379516602e-01
1.384138464927673340e-01 -6.021116971969604492e-01 -2.371948957443237305e-01 1.356198638677597046e-01 -1.109677925705909729e-01 1.673430353403091431e-01 -5.858519077301025391e-01 4.001358747482299805e-01
-1.306615322828292847e-01 3.008772619068622589e-02 -7.389838993549346924e-02 1.735830008983612061e-01 -1.812066733837127686e-01 6.744745969772338867e-01 -4.434779882431030273e-01 5.118649601936340332e-01
-5.110880732536315918e-01 -3.011629879474639893e-01 -2.194335907697677612e-01 6.266741752624511719e-01 2.026854008436203003e-01 3.062165677547454834e-01 1.147764474153518677e-01 -2.432996183633804321e-01
-6.061107516288757324e-01 -9.457042068243026733e-02 4.773682728409767151e-02 2.483395338058471680e-01 1.495335549116134644e-01 1.976747661828994751e-01 -1.505964696407318115e-01 6.896522045135498047e-01
-4.430693089962005615e-01 -2.626523673534393311e-01 -2.746555805206298828e-01 4.676952958106994629e-01 2.941441237926483154e-01 3.839155286550521851e-02 -5.420395135879516602e-01 2.423370182514190674e-01
-2.189493626356124878e-01 -3.348050117492675781e-01 -1.883469754830002785e-03 3.339761495590209961e-01 -3.564725816249847412e-01 6.827536225318908691e-01 3.140777945518493652e-01 1.911894381046295166e-01
4.487390816211700439e-01 -4.139733314514160156e-02 -9.786693006753921509e-02 5.285663604736328125e-01 5.463513135910034180e-01 2.781003713607788086e-01 -3.545666337013244629e-01 8.001264184713363647e-02
-8.868638426065444946e-02 -6.628913283348083496e-01 -5.778964757919311523e-01 1.826307624578475952e-01 8.849918842315673828e-02 3.170161545276641846e-01 8.235651999711990356e-02 -2.650988996028900146e-01
-2.134869992733001709e-01 -5.611216425895690918e-01 -6.553301215171813965e-01 -8.361415006220340729e-03 -7.551914453506469727e-02 3.920597434043884277e-01 1.570247262716293335e-01 -1.611442416906356812e-01
-1.826358288526535034e-01 -4.521307051181793213e-01 -5.813092589378356934e-01 -8.318489044904708862e-02 4.763454794883728027e-01 1.259631514549255371e-01 -4.101258218288421631e-01 8.004279434680938721e-02
-1.077460274100303650e-01 -2.114962786436080933e-01 -3.216395676136016846e-01 3.739069402217864990e-01 1.326216906309127808e-01 1.030445694923400879e-01 -7.290853261947631836e-01 3.750061094760894775e-01
-4.904076159000396729e-01 -8.169855177402496338e-02 -2.731177508831024170e-01 5.831555128097534180e-01 -4.624621011316776276e-03 5.289645791053771973e-01 -1.833011209964752197e-01 -1.572833508253097534e-01
4.515697807073593140e-02 -8.369763493537902832e-01 -4.977648705244064331e-02 3.385259509086608887e-01 -2.423855289816856384e-02 1.883675456047058105e-01 -3.760073184967041016e-01 5.387530475854873657e-02
-2.171857953071594238e-01 -5.963065102696418762e-02 -1.055801585316658020e-01 3.204002380371093750e-01 -2.501614689826965332e-01 5.899856686592102051e-01 -4.517654478549957275e-01 4.698033630847930908e-01
2.511392533779144287e-01 -2.665285468101501465e-01 -5.888616442680358887e-01 -3.015247918665409088e-02 4.477617740631103516e-01 1.211617980152368546e-02 -1.591573208570480347e-01 5.406069755554199219e-01
2.867520451545715332e-01 -6.429997086524963379e-01 -5.060469508171081543e-01 3.805073499679565430e-01 -6.261840462684631348e-02 -1.221723854541778564e-01 -1.961566060781478882e-01 2.147805094718933105e-01
-1.955869197845458984e-01 2.457538992166519165e-02 -7.653033733367919922e-01 3.544301688671112061e-01 7.465031743049621582e-02 3.431925773620605469e-01 -3.243893682956695557e-01 -1.457720100879669189e-01
-3.136939406394958496e-01 -4.116141796112060547e-01 -5.253189206123352051e-01 4.711835086345672607e-01 3.389556333422660828e-02 1.526302546262741089e-01 -4.460976421833038330e-01 -1.036726236343383789e-01
3.674135208129882812e-01 -5.616265535354614258e-01 2.172663062810897827e-01 1.244918704032897949e-01 5.276576057076454163e-02 4.243251085281372070e-01 1.883465051651000977e-01 5.182369947433471680e-01
1.902381628751754761e-01 1.588378846645355225e-01 -6.761153787374496460e-02 7.802700996398925781e-01 2.440949678421020508e-01 2.850507795810699463e-01 1.944244652986526489e-01 3.828187584877014160e-01
1.340800523757934570e-02 1.177015155553817749e-01 -4.353390336036682129e-01 2.575677931308746338e-01 -2.603596635162830353e-02 5.390478372573852539e-01 -5.686273574829101562e-01 3.398791551589965820e-01
-4.303580224514007568e-01 -5.447560548782348633e-01 -4.898378849029541016e-01 3.773499429225921631e-01 1.381793618202209473e-01 6.842517852783203125e-02 3.341458439826965332e-01 -1.641694828867912292e-02
2.339302450418472290e-01 -2.710431069135665894e-02 -3.021700084209442139e-01 8.592699766159057617e-01 1.180085241794586182e-01 2.468177378177642822e-01 1.812103539705276489e-01 -8.490173518657684326e-02
9.320293553173542023e-03 -4.494437947869300842e-02 9.981492161750793457e-02 5.579231977462768555e-01 8.069206029176712036e-02 6.671778559684753418e-01 -4.742915034294128418e-01 7.870580069720745087e-03
-2.161901593208312988e-01 -2.044703513383865356e-01 -7.626459598541259766e-01 1.391923427581787109e-01 2.950896918773651123e-01 3.215047419071197510e-01 -2.745075821876525879e-01 -2.113116830587387085e-01
-3.565626144409179688e-01 -3.781764507293701172e-01 -1.235934123396873474e-01 3.868298977613449097e-02 -1.207189541310071945e-02 8.501821011304855347e-02 1.074416786432266235e-01 8.331605195999145508e-01
-3.490453958511352539e-01 -2.598210275173187256e-01 -3.743394613265991211e-01 7.211577892303466797e-02 -1.655785143375396729e-01 3.794703781604766846e-01 -5.371649861335754395e-01 4.531771838665008545e-01
2.894774079322814941e-01 -1.819380223751068115e-01 -5.870372653007507324e-01 -1.103479191660881042e-01 3.367025554180145264e-01 1.002033799886703491e-02 -8.080784231424331665e-02 6.374267935752868652e-01
-3.593457341194152832e-01 -2.775391042232513428e-01 -3.491989374160766602e-01 -1.509151458740234375e-01 -2.519796490669250488e-01 3.804729878902435303e-01 -1.685614138841629028e-01 6.422312259674072266e-01
4.630515873432159424e-01 -1.857430338859558105e-01 7.604060322046279907e-02 3.558155000209808350e-01 4.840642511844635010e-01 3.021290600299835205e-01 -2.069327384233474731e-01 5.002744197845458984e-01
-5.481407642364501953e-01 -2.802799046039581299e-01 -1.988449990749359131e-01 5.396021008491516113e-01 6.778720766305923462e-02 4.596768617630004883e-01 1.300736069679260254e-01 -2.397046834230422974e-01
-4.101184010505676270e-01 -7.915670424699783325e-02 -4.485866427421569824e-01 5.477418899536132812e-01 3.503768146038055420e-02 4.703651964664459229e-01 -3.029340505599975586e-01 -1.002281233668327332e-01
-2.729668617248535156e-01 -6.950519680976867676e-01 -5.877048969268798828e-01 -2.085603773593902588e-02 2.268152683973312378e-01 1.347381472587585449e-01 1.574970930814743042e-01 -4.642107710242271423e-02
-2.782633900642395020e-01 2.413678169250488281e-02 -7.545266151428222656e-01 2.817084789276123047e-01 8.049260079860687256e-02 4.533981084823608398e-01 -1.702171713113784790e-01 -1.797054857015609741e-01
-2.854908108711242676e-01 -5.220003724098205566e-01 -4.309110045433044434e-01 7.063914556056261063e-03 -6.288442760705947876e-02 4.541967213153839111e-01 -4.814933836460113525e-01 1.348762214183807373e-01
8.351152390241622925e-02 3.533268868923187256e-01 -4.892447963356971741e-02 4.068960845470428467e-01 3.386648595333099365e-01 5.594988465309143066e-01 3.355492949485778809e-01 3.998770713806152344e-01
-2.325917929410934448e-01 4.713570326566696167e-02 7.741484045982360840e-02 3.604201078414916992e-01 -6.140105798840522766e-02 8.344764113426208496e-01 -3.017307817935943604e-01 1.289238184690475464e-01
-2.108013033866882324e-01 -4.440581500530242920e-01 -6.632092595100402832e-01 2.183649241924285889e-01 4.326477348804473877e-01 1.720947027206420898e-01 -2.324724942445755005e-01 1.148495124652981758e-03
-9.536595642566680908e-02 -3.742778599262237549e-01 5.960898846387863159e-02 -1.064062956720590591e-02 -2.892432808876037598e-01 7.456182837486267090e-01 2.595787942409515381e-01 3.743870854377746582e-01
-1.364243626594543457e-01 -6.320057511329650879e-01 -5.087897181510925293e-01 1.898448765277862549e-01 9.426864236593246460e-02 4.150754213333129883e-01 -2.935447264462709427e-04 -3.253843486309051514e-01
-5.820342302322387695e-01 -3.585470318794250488e-01 -1.752061843872070312e-01 2.028782069683074951e-01 -7.247212529182434082e-02 4.060755968093872070e-01 -3.850195109844207764e-01 3.774040937423706055e-01
-2.619385719299316406e-01 -7.916870117187500000e-01 -2.451274842023849487e-01 1.148286685347557068e-01 6.994310766458511353e-02 4.018060863018035889e-01 -2.165840007364749908e-02 -2.540423572063446045e-01
3.055815100669860840e-01 7.675234973430633545e-02 -1.298478841781616211e-01 2.645242214202880859e-01 6.593284606933593750e-01 4.170486927032470703e-01 1.983183473348617554e-01 4.073350429534912109e-01
1.058817841112613678e-03 -3.258430957794189453e-01 -6.271488219499588013e-02 5.035283043980598450e-02 -4.430727660655975342e-01 7.400208115577697754e-01 2.349705994129180908e-01 2.969868779182434082e-01
-5.419660806655883789e-01 -7.311728596687316895e-01 -1.627869606018066406e-01 3.533193171024322510e-01 1.174629554152488708e-01 6.814436614513397217e-02 1.088698115199804306e-02 4.201364144682884216e-02
1.580231040716171265e-01 1.932363361120223999e-01 -1.944494061172008514e-02 8.139405250549316406e-01 2.865709960460662842e-01 3.711042106151580811e-01 1.747941374778747559e-01 1.562590003013610840e-01
5.952788889408111572e-02 -6.552066206932067871e-01 6.980794668197631836e-02 6.476568579673767090e-01 -5.022192373871803284e-02 9.350103139877319336e-02 -3.389525413513183594e-01 1.291305422782897949e-01
2.936380803585052490e-01 -1.939936876296997070e-01 -1.596301496028900146e-01 4.911186993122100830e-01 4.850716516375541687e-02 2.764889597892761230e-01 5.664186477661132812e-01 4.580770730972290039e-01
-2.140544205904006958e-01 -8.492889404296875000e-01 -3.780280947685241699e-01 2.213592231273651123e-01 6.347528100013732910e-02 1.664754897356033325e-01 1.860993728041648865e-02 -9.431071579456329346e-02
5.195799469947814941e-01 -5.986239910125732422e-01 -1.059933379292488098e-02 3.100266754627227783e-01 3.668220043182373047e-01 2.756521701812744141e-01 -9.538333117961883545e-02 2.362554073333740234e-01
-4.191440939903259277e-01 -5.658887624740600586e-01 -6.003260612487792969e-01 1.485032886266708374e-01 -4.393654689192771912e-02 1.803881488740444183e-02 2.447958588600158691e-01 2.438492625951766968e-01
9.226851980201900005e-04 -2.636544406414031982e-01 -1.194555014371871948e-01 3.037824928760528564e-01 -1.872474513947963715e-02 8.573902845382690430e-01 -1.033665910363197327e-01 -2.788883149623870850e-01
5.047432780265808105e-01 -5.265091657638549805e-01 -3.376675248146057129e-01 4.844503700733184814e-01 1.821326315402984619e-01 1.560003906488418579e-01 2.465548068284988403e-01 -3.183078765869140625e-02
4.804797936230897903e-03 -8.016033768653869629e-01 -4.113976657390594482e-01 3.610146641731262207e-01 1.819606423377990723e-01 9.285711497068405151e-02 7.133172452449798584e-02 -1.049239858984947205e-01
-3.436708748340606689e-01 -1.299390494823455811e-01 -2.313192337751388550e-01 5.341635346412658691e-01 8.501428179442882538e-03 4.299383163452148438e-01 -5.820721387863159180e-01 4.939355328679084778e-02
-5.260077118873596191e-01 -3.666661083698272705e-01 -3.086828291416168213e-01 5.026258826255798340e-01 -6.725802086293697357e-04 4.406252205371856689e-01 1.135317515581846237e-02 -2.160416096448898315e-01
-1.721701472997665405e-01 -2.217802964150905609e-02 -5.375539660453796387e-01 -1.571446061134338379e-01 -1.010736152529716492e-01 2.323765456676483154e-01 3.843789547681808472e-02 7.684494853019714355e-01
-4.406340718269348145e-01 -1.464618444442749023e-01 -5.607477426528930664e-01 3.891274631023406982e-01 4.669484496116638184e-01 -8.551068603992462158e-02 7.843068242073059082e-02 2.950049340724945068e-01
2.510215044021606445e-01 -3.539525270462036133e-01 -4.857673645019531250e-01 1.468887329101562500e-01 4.283232688903808594e-01 -1.206065639853477478e-01 -2.724453210830688477e-01 5.309674739837646484e-01
-1.959964781999588013e-01 1.709401905536651611e-01 -4.041516184806823730e-01 1.798592358827590942e-01 -1.684173494577407837e-01 8.233730196952819824e-01 -6.626642495393753052e-02 1.611771136522293091e-01
6.064453125000000000e-01 -7.414977531880140305e-03 -3.372368216514587402e-01 2.174549251794815063e-01 5.073995590209960938e-01 4.131416380405426025e-01 -1.115934848785400391e-01 1.748149693012237549e-01
1.320224069058895111e-02 1.067198067903518677e-01 -3.542760014533996582e-01 6.998699903488159180e-01 -1.618709228932857513e-02 1.066502630710601807e-01 -4.330929517745971680e-01 4.170145392417907715e-01
-5.174128413200378418e-01 -1.367128938436508179e-01 -2.371297180652618408e-01 3.719285130500793457e-01 3.665428459644317627e-01 5.707104206085205078e-01 1.045748218894004822e-02 -2.426080554723739624e-01
-4.691193103790283203e-01 -2.288821637630462646e-01 -2.196811586618423462e-01 1.948920786380767822e-01 1.438514888286590576e-01 3.678931295871734619e-02 1.002313718199729919e-01 7.805155515670776367e-01
2.228382080793380737e-01 -7.630977034568786621e-01 -1.794492751359939575e-01 -4.293846338987350464e-02 -8.752156049013137817e-03 5.462097525596618652e-01 1.654980182647705078e-01 9.037547558546066284e-02
1.149533912539482117e-01 -1.764364093542098999e-01 -4.791367650032043457e-01 9.837683290243148804e-02 5.109428167343139648e-01 -2.011053636670112610e-02 -3.240943551063537598e-01 5.915248990058898926e-01
-5.454598069190979004e-01 -2.952564656734466553e-01 -4.222186505794525146e-01 -1.091266050934791565e-01 -1.655233204364776611e-01 3.895080387592315674e-01 -1.428791433572769165e-01 4.749644696712493896e-01
2.702126801013946533e-01 -6.223366260528564453e-01 2.355990186333656311e-02 6.952922940254211426e-01 8.867289125919342041e-02 -5.581947788596153259e-02 -7.790091633796691895e-02 1.965919882059097290e-01
5.159807950258255005e-02 -5.403260141611099243e-02 -2.190077900886535645e-01 7.253478765487670898e-01 2.815068066120147705e-01 3.142953217029571533e-01 4.698749184608459473e-01 1.466772556304931641e-01
2.021272182464599609e-01 8.922101557254791260e-02 -1.486573964357376099e-01 4.887321293354034424e-01 2.447648197412490845e-01 1.651024222373962402e-01 1.134033128619194031e-01 7.682428359985351562e-01
-4.352845251560211182e-02 -2.866168320178985596e-01 -5.268357396125793457e-01 -3.307784199714660645e-01 -1.928849071264266968e-01 5.055370330810546875e-01 -2.068871855735778809e-01 4.397853314876556396e-01
1.453124433755874634e-01 -3.864589333534240723e-01 -1.409176737070083618e-01 4.464901387691497803e-01 -1.620250046253204346e-01 4.645844697952270508e-01 -6.064057350158691406e-01 2.244812250137329102e-02
6.169331669807434082e-01 -1.681061536073684692e-01 -6.082602217793464661e-02 2.238755375146865845e-01 4.108714461326599121e-01 4.831612706184387207e-01 3.064154647290706635e-02 3.662168681621551514e-01
-3.702302575111389160e-01 1.104913353919982910e-01 1.614910811185836792e-01 4.457688033580780029e-01 3.558708131313323975e-01 3.125129044055938721e-01 -2.436135262250900269e-01 5.850435495376586914e-01
1.529494822025299072e-01 -6.115401983261108398e-01 -2.104044854640960693e-01 5.366611480712890625e-01 1.524745821952819824e-01 6.014620140194892883e-02 -2.985255718231201172e-01 3.928949534893035889e-01
-4.063256084918975830e-01 2.476901262998580933e-01 -3.762009441852569580e-01 5.487526655197143555e-01 -8.799922466278076172e-02 5.641505122184753418e-01 -5.602123960852622986e-02 4.176878184080123901e-02
-4.428528547286987305e-01 -7.699538469314575195e-01 -1.950574815273284912e-01 1.154926419258117676e-01 -1.840807050466537476e-01 5.339322611689567566e-02 7.460780441761016846e-02 3.425836861133575439e-01
8.149027079343795776e-02 -2.910138107836246490e-02 7.770385593175888062e-02 7.818827033042907715e-01 2.326946705579757690e-01 2.463866621255874634e-01 2.871896028518676758e-01 4.216668903827667236e-01
1.312525272369384766e-01 -5.991452932357788086e-01 -3.645305037498474121e-01 -7.228997349739074707e-02 -3.386494517326354980e-01 6.065153479576110840e-01 -4.653408750891685486e-02 -3.129822760820388794e-02
-9.524403512477874756e-02 -2.437933683395385742e-01 -1.148191541433334351e-01 5.527746081352233887e-01 1.653247624635696411e-01 3.393270969390869141e-01 6.382391452789306641e-01 2.508502900600433350e-01
2.391194403171539307e-01 -1.142813712358474731e-01 -1.277606636285781860e-01 3.603318631649017334e-01 -3.339215740561485291e-02 7.395324707031250000e-01 -4.797156751155853271e-01 7.381924241781234741e-02
-2.359526008367538452e-01 1.317411065101623535e-01 -5.235618352890014648e-01 4.930118024349212646e-01 1.893735677003860474e-01 4.946435987949371338e-01 -3.455215394496917725e-01 9.936417639255523682e-02
-1.957374811172485352e-01 -2.971674501895904541e-01 -2.698702514171600342e-01 3.764951229095458984e-01 3.158448636531829834e-01 -7.415516674518585205e-02 -5.715849399566650391e-01 4.762703478336334229e-01
-1.427479982376098633e-01 2.184236347675323486e-01 2.583774365484714508e-02 9.806136041879653931e-02 4.493312537670135498e-01 5.121858716011047363e-01 -3.495558202266693115e-01 5.789718627929687500e-01
-2.775232493877410889e-01 -6.780035495758056641e-01 -4.984957575798034668e-01 2.691585421562194824e-01 3.655259311199188232e-01 4.166180267930030823e-03 -3.690145537257194519e-02 -8.578699082136154175e-02
3.307552635669708252e-02 -5.196927785873413086e-01 -1.156488507986068726e-01 1.179334595799446106e-01 3.733191788196563721e-01 4.305861294269561768e-01 5.395786166191101074e-01 2.926184833049774170e-01
-7.469475865364074707e-01 -2.557800412178039551e-01 -3.607864379882812500e-01 7.618633657693862915e-02 -2.427046746015548706e-02 4.757128655910491943e-01 -1.130569959059357643e-03 1.173951923847198486e-01
-2.676940858364105225e-01 -2.979992330074310303e-02 -2.323985844850540161e-01 2.839264869689941406e-01 1.441387534141540527e-01 5.911993980407714844e-02 -7.187527418136596680e-02 8.737226128578186035e-01
-4.665572345256805420e-01 -3.506912589073181152e-01 -3.380842506885528564e-01 3.151628077030181885e-01 3.006243146955966949e-02 6.062786579132080078e-01 -2.357738912105560303e-01 -1.471210271120071411e-01
-1.927842646837234497e-01 -7.698032259941101074e-01 -5.076346397399902344e-01 2.727120816707611084e-01 7.577016949653625488e-02 -8.375685662031173706e-02 6.453537940979003906e-02 1.457777619361877441e-01
1.586461067199707031e-01 1.009650081396102905e-01 -1.462536901235580444e-01 6.429062485694885254e-01 4.051202833652496338e-01 4.012886285781860352e-01 3.962769508361816406e-01 2.184682935476303101e-01
-1.397987753152847290e-01 1.582813821732997894e-02 -3.361199498176574707e-01 2.375366985797882080e-01 3.411374390125274658e-01 1.431213915348052979e-01 -5.013147592544555664e-01 6.501004099845886230e-01
-2.305307835340499878e-01 -7.948350906372070312e-01 -5.034174919128417969e-01 3.658000007271766663e-02 2.357100099325180054e-01 5.745076015591621399e-02 2.597834682092070580e-04 3.828625380992889404e-02
-5.117152631282806396e-02 -2.665755748748779297e-01 -4.286100864410400391e-01 -6.450782530009746552e-03 -1.983456164598464966e-01 1.937395185232162476e-01 -4.357592165470123291e-01 6.897888183593750000e-01
-1.664440482854843140e-01 -1.074908971786499023e-01 -7.432175278663635254e-01 2.846835553646087646e-01 3.373841643333435059e-01 -3.583221510052680969e-02 3.119252324104309082e-01 3.389921486377716064e-01
-1.380892749875783920e-02 -4.558121263980865479e-01 -7.607594728469848633e-01 3.952063918113708496e-01 7.157740741968154907e-02 -7.216255366802215576e-02 7.584735751152038574e-02 2.025295197963714600e-01
-5.482072830200195312e-01 -5.708839371800422668e-02 -9.945700317621231079e-02 -3.062785835936665535e-03 -1.136614382266998291e-02 8.030002117156982422e-01 -7.169841555878520012e-04 2.033952176570892334e-01
-2.491447031497955322e-01 -5.742169618606567383e-01 -6.265923976898193359e-01 1.147279888391494751e-01 2.843874990940093994e-01 3.160314559936523438e-01 -1.160087436437606812e-01 -9.061559289693832397e-02
-2.892907708883285522e-02 -2.119273841381072998e-01 -6.056273579597473145e-01 5.502493977546691895e-01 2.298292815685272217e-01 4.767948761582374573e-02 -4.682148396968841553e-01 -1.018386557698249817e-01
-5.515636801719665527e-01 -4.355812370777130127e-01 -3.721612691879272461e-01 -5.014663934707641602e-02 8.756666630506515503e-02 3.467031419277191162e-01 -4.210834503173828125e-01 2.446334213018417358e-01
4.652967154979705811e-01 -3.077338449656963348e-02 -4.218065366148948669e-02 3.685230612754821777e-01 4.158961474895477295e-01 4.746465384960174561e-01 3.146724998950958252e-01 3.842992186546325684e-01
-6.049763411283493042e-02 -7.900943160057067871e-01 -3.674799501895904541e-01 3.811306059360504150e-01 1.048622205853462219e-01 2.194879949092864990e-01 -9.475062787532806396e-02 -1.537544131278991699e-01
3.232406973838806152e-01 -5.834388732910156250e-01 7.581964135169982910e-02 -1.369690522551536560e-02 -2.372975945472717285e-01 5.380833745002746582e-01 1.955352574586868286e-01 4.063255786895751953e-01
1.255956888198852539e-01 -1.636531800031661987e-01 -4.199612885713577271e-02 5.616682171821594238e-01 5.775652527809143066e-01 1.516745537519454956e-01 -4.718728661537170410e-01 2.468960583209991455e-01
1.250649541616439819e-01 -9.315224736928939819e-02 -4.890567958354949951e-01 4.854109883308410645e-01 -3.232827037572860718e-02 3.015063405036926270e-01 -6.330538392066955566e-01 9.040228277444839478e-02
-1.376273036003112793e-01 2.351084537804126740e-02 -5.300620794296264648e-01 4.543419480323791504e-01 -1.089244633913040161e-01 4.976512491703033447e-01 -4.661025404930114746e-01 1.278309822082519531e-01
-2.154325395822525024e-01 -4.100215733051300049e-01 -6.401380896568298340e-01 3.573746681213378906e-01 -2.250301837921142578e-01 2.404941618442535400e-01 3.689510226249694824e-01 -5.811155587434768677e-02
5.008065104484558105e-01 -2.293249070644378662e-01 -3.775450959801673889e-02 5.596375465393066406e-01 -6.126181408762931824e-02 4.405067861080169678e-01 3.405359387397766113e-01 2.611884176731109619e-01
1.808542907238006592e-01 1.327523440122604370e-01 -7.037611305713653564e-02 7.955093383789062500e-01 9.105531871318817139e-02 3.454662859439849854e-01 2.621975243091583252e-01 3.398457467555999756e-01
