# Supplementary material for: Where is your field going? A machine learning approach to study the relative motion of the domains of physics
Source: PLoS One. 2020 Jun 18;15(6):e0233997. doi: 10.1371/journal.pone.0233997 (PMC7302634; doi:10.1371/journal.pone.0233997)
Supplement: S20 Data — (ZIP) [file pone.0233997.s020.zip › 19/Pacs4Run_19_VS_500_embeddings1993-1997ED8.txt]

2.745043933391571045e-01 -5.321726202964782715e-01 -3.513933718204498291e-02 2.353983521461486816e-01 4.006343483924865723e-01 -4.706134796142578125e-01 -2.775754081085324287e-03 -4.503329396247863770e-01
-4.745877385139465332e-01 -6.910712271928787231e-02 -6.382138729095458984e-01 1.872175931930541992e-01 3.556246459484100342e-01 3.473135083913803101e-02 2.395526915788650513e-01 -3.775749504566192627e-01
-2.071342170238494873e-01 -4.028121111332438886e-05 -3.476443290710449219e-01 5.732329487800598145e-01 3.520634770393371582e-02 -6.851304173469543457e-01 1.203666850924491882e-01 -1.500376015901565552e-01
6.452846527099609375e-02 -1.166700571775436401e-01 -2.328823208808898926e-01 -1.571854948997497559e-01 5.003454685211181641e-01 2.105882614850997925e-01 6.493270397186279297e-01 -4.323937892913818359e-01
-1.589548438787460327e-01 -8.186851441860198975e-02 -6.159027814865112305e-01 -2.547749578952789307e-01 2.925837039947509766e-01 -4.270123541355133057e-01 5.035465359687805176e-01 -4.775793850421905518e-02
-2.123128175735473633e-01 2.681159600615501404e-02 -3.232905268669128418e-01 6.808572411537170410e-01 -7.640591263771057129e-02 1.949961483478546143e-02 1.440130770206451416e-01 -5.993022322654724121e-01
6.139692664146423340e-02 2.161713838577270508e-01 -5.743696689605712891e-01 2.236759960651397705e-01 2.194766700267791748e-01 -6.557344794273376465e-01 2.188455313444137573e-01 -2.086096107959747314e-01
-5.281088352203369141e-01 -1.856383979320526123e-01 -4.319761693477630615e-02 2.119850814342498779e-01 5.252414941787719727e-01 -6.017044186592102051e-01 4.356030747294425964e-02 3.365496406331658363e-03
-3.155908882617950439e-01 -4.730203449726104736e-01 -6.357126235961914062e-01 4.082567095756530762e-01 2.032403647899627686e-01 -1.330130994319915771e-01 -2.020816206932067871e-01 7.755041867494583130e-02
-2.433114498853683472e-01 -1.250118017196655273e-01 -5.481929779052734375e-01 3.781696557998657227e-01 4.615943431854248047e-01 2.370219677686691284e-01 4.593555033206939697e-01 -3.725012019276618958e-02
-3.936413526535034180e-01 -9.655256569385528564e-02 -2.181344181299209595e-01 2.995429337024688721e-01 5.007676035165786743e-02 -5.551404953002929688e-01 -2.168005406856536865e-01 -5.837160944938659668e-01
-2.677461132407188416e-02 -4.097945392131805420e-01 -6.222900152206420898e-01 -4.281339347362518311e-01 3.429374992847442627e-01 -9.799596853554248810e-03 2.628675103187561035e-01 -2.720413506031036377e-01
-5.367058515548706055e-01 -3.714196979999542236e-01 1.085385121405124664e-02 6.515561938285827637e-01 3.414219021797180176e-01 -4.893206804990768433e-02 1.491215974092483521e-01 -9.028015285730361938e-02
1.919298321008682251e-01 1.018533483147621155e-01 -2.775648236274719238e-01 7.373356819152832031e-02 7.517731785774230957e-01 -3.539650440216064453e-01 4.180209636688232422e-01 -7.151589542627334595e-02
-6.237388849258422852e-01 -2.377582639455795288e-01 -7.595133036375045776e-02 6.106985807418823242e-01 2.640751302242279053e-01 -1.941280812025070190e-01 1.326708197593688965e-01 -2.251148223876953125e-01
-1.343879252672195435e-01 8.569838851690292358e-02 -4.912185966968536377e-01 4.359450936317443848e-01 2.734362147748470306e-02 -6.963634490966796875e-01 1.354339718818664551e-01 -1.980905085802078247e-01
-2.106299400329589844e-01 -4.883866012096405029e-01 -4.012843668460845947e-01 3.463085889816284180e-01 5.524068474769592285e-01 -1.164207085967063904e-01 -3.226817548274993896e-01 1.154308021068572998e-01
3.468182981014251709e-01 -5.523102283477783203e-01 -1.945323050022125244e-01 9.082741290330886841e-02 -3.807177394628524780e-02 -6.869342327117919922e-01 2.064400166273117065e-01 -1.123937144875526428e-01
1.254713833332061768e-01 -4.914513230323791504e-01 -1.298785209655761719e-01 9.130991995334625244e-03 2.620566450059413910e-02 -5.350617170333862305e-01 6.428327560424804688e-01 -1.599027514457702637e-01
-2.328291982412338257e-01 1.148234587162733078e-02 -2.180210351943969727e-01 -2.410143911838531494e-01 4.012616276741027832e-01 -1.230688169598579407e-01 2.866274416446685791e-01 -7.627093791961669922e-01
-2.785625755786895752e-01 -8.293637633323669434e-02 -3.415408432483673096e-01 1.263421624898910522e-01 5.025756359100341797e-01 2.807976603507995605e-01 1.575661301612854004e-01 -6.531887054443359375e-01
-4.843585789203643799e-01 -1.275719255208969116e-01 -4.296010136604309082e-01 3.414123356342315674e-01 6.470825672149658203e-01 -1.339286565780639648e-01 6.639674305915832520e-02 -8.331603556871414185e-02
-4.295599460601806641e-02 -1.254303455352783203e-01 -4.445634484291076660e-01 7.435330152511596680e-01 4.144418835639953613e-01 -2.111876159906387329e-01 -7.637167721986770630e-02 9.873820096254348755e-02
-3.548742830753326416e-01 -4.080456793308258057e-01 -5.290955901145935059e-01 4.159649610519409180e-01 3.768949210643768311e-01 -2.203467786312103271e-01 4.856243729591369629e-02 2.482599765062332153e-01
-1.126974821090698242e-01 -3.637583851814270020e-01 -2.316681742668151855e-01 1.747420132160186768e-01 8.366588503122329712e-02 -5.295062065124511719e-01 6.864059567451477051e-01 1.106535419821739197e-01
3.843914568424224854e-01 -7.709748148918151855e-01 -8.901249617338180542e-02 2.481422722339630127e-01 3.266552984714508057e-01 1.339821517467498779e-01 -1.408972293138504028e-01 -2.093712538480758667e-01
-2.956804335117340088e-01 -9.919655323028564453e-02 -4.475456178188323975e-01 1.048782691359519958e-01 5.422284007072448730e-01 -1.717841774225234985e-01 -4.085370898246765137e-01 -4.483442604541778564e-01
-4.146696031093597412e-01 -2.776963412761688232e-01 -4.432439208030700684e-01 1.834922432899475098e-01 6.109156012535095215e-01 1.482415795326232910e-01 -1.358918845653533936e-01 -3.273213505744934082e-01
-2.017333544790744781e-02 -3.229950368404388428e-01 3.070889413356781006e-01 3.786585927009582520e-01 2.850874662399291992e-01 -5.107469558715820312e-01 5.544328093528747559e-01 -8.971261233091354370e-02
-2.646043300628662109e-01 -2.452938060741871595e-04 -4.788593947887420654e-01 5.903520584106445312e-01 -1.664279215037822723e-02 -1.172643154859542847e-02 3.235742822289466858e-02 -5.922003984451293945e-01
-9.306033700704574585e-02 -1.927421987056732178e-01 -2.737543582916259766e-01 2.549526691436767578e-01 1.405637264251708984e-01 -4.185892343521118164e-01 7.835710048675537109e-01 7.272732257843017578e-02
-6.968122124671936035e-01 -3.943982720375061035e-01 -4.857115149497985840e-01 5.845803022384643555e-02 2.259257584810256958e-01 -2.008011192083358765e-01 1.338786780834197998e-01 -1.014041900634765625e-01
-5.768159031867980957e-01 -1.449732929468154907e-01 -1.454945802688598633e-01 1.496867090463638306e-01 4.798651933670043945e-01 4.035007953643798828e-02 9.394247084856033325e-02 -6.016371250152587891e-01
8.344047516584396362e-02 -7.778123021125793457e-01 1.580568701028823853e-01 2.304450571537017822e-01 5.428700447082519531e-01 -1.230331435799598694e-01 1.036799885332584381e-02 2.540688496083021164e-03
-2.011229097843170166e-01 3.907502442598342896e-02 -3.770697414875030518e-01 3.152496516704559326e-01 7.742446064949035645e-01 1.280331015586853027e-01 1.943927854299545288e-01 -2.506451010704040527e-01
-3.530751168727874756e-01 -1.125002577900886536e-01 -4.548630416393280029e-01 1.627900898456573486e-01 4.722129702568054199e-01 -1.012323200702667236e-01 -3.780013620853424072e-01 -5.031526088714599609e-01
-6.065422892570495605e-01 -3.214569091796875000e-01 -5.481002330780029297e-01 2.019270211458206177e-01 3.418460190296173096e-01 3.160011768341064453e-02 1.148353442549705505e-01 -2.377793788909912109e-01
-5.209931731224060059e-01 -3.103090524673461914e-01 -5.133014321327209473e-01 4.629733562469482422e-01 1.257251054048538208e-01 1.977785378694534302e-01 1.730531603097915649e-01 -2.637825012207031250e-01
-5.280469059944152832e-01 -2.768405973911285400e-01 -9.652794152498245239e-02 6.308138966560363770e-01 2.746086716651916504e-01 -3.792516887187957764e-01 1.291624605655670166e-01 -3.683928400278091431e-02
-2.408777177333831787e-01 -2.527404725551605225e-01 -4.427115619182586670e-01 4.151606857776641846e-01 2.764447033405303955e-01 9.463396668434143066e-02 -3.991835713386535645e-01 -5.148044228553771973e-01
-3.470540046691894531e-01 -2.197772562503814697e-01 -5.499120950698852539e-01 7.683523930609226227e-03 2.961274385452270508e-01 -3.586462438106536865e-01 5.178597569465637207e-01 2.104559689760208130e-01
-6.678830385208129883e-01 -3.885989189147949219e-01 -3.967550694942474365e-01 2.500788271427154541e-01 2.812036275863647461e-01 8.224435150623321533e-03 6.499089300632476807e-03 -3.221546411514282227e-01
-1.753882765769958496e-01 1.493284478783607483e-02 -6.759078502655029297e-01 5.330370664596557617e-01 9.177184104919433594e-02 7.236548513174057007e-02 2.005997486412525177e-02 -4.625742137432098389e-01
-2.802027761936187744e-01 -5.255705863237380981e-02 -4.859066903591156006e-01 3.471915721893310547e-01 6.948277950286865234e-01 5.747331306338310242e-02 2.659698426723480225e-01 -7.244260609149932861e-02
-3.421158492565155029e-01 -1.149183735251426697e-01 -1.847100704908370972e-01 1.821291893720626831e-01 5.142227411270141602e-01 2.817260324954986572e-01 8.554746210575103760e-02 -6.718249320983886719e-01
-6.822572946548461914e-01 -3.697935044765472412e-01 -3.692076802253723145e-01 1.805891990661621094e-01 3.596494197845458984e-01 -3.568379208445549011e-02 1.258351001888513565e-02 -3.131639063358306885e-01
-6.136444211006164551e-01 -2.705830633640289307e-01 -4.393726289272308350e-01 2.671537697315216064e-01 4.945882856845855713e-01 -1.245048716664314270e-01 9.648339450359344482e-02 -1.279759854078292847e-01
-4.282179474830627441e-02 -9.558310359716415405e-02 -6.253007650375366211e-01 3.172771036624908447e-01 6.498760581016540527e-01 -2.433563023805618286e-01 -8.043170720338821411e-02 9.661138802766799927e-02
-2.119151055812835693e-01 3.616787493228912354e-02 -4.904150068759918213e-01 4.295560717582702637e-01 6.116300225257873535e-01 1.210574507713317871e-01 3.365465402603149414e-01 -1.635506451129913330e-01
1.090354025363922119e-01 2.191171795129776001e-01 -2.227774262428283691e-01 3.898726701736450195e-01 4.512318968772888184e-01 -5.947455167770385742e-01 4.105763137340545654e-01 -1.120851114392280579e-01
1.155853196978569031e-01 -6.022558212280273438e-01 -1.053818464279174805e-01 3.269300758838653564e-01 -2.875017523765563965e-01 -3.784195482730865479e-01 4.606517255306243896e-01 -2.605392336845397949e-01
2.095284163951873779e-01 -6.117531061172485352e-01 9.527999162673950195e-02 2.083286941051483154e-01 -1.171367019414901733e-01 -4.213329255580902100e-01 4.123156666755676270e-01 -4.100367128849029541e-01
-6.260299086570739746e-01 -3.841088116168975830e-01 -4.542057514190673828e-01 2.440342605113983154e-01 3.867679834365844727e-01 -1.670010834932327271e-01 1.311712712049484253e-01 2.607911592349410057e-03
-4.110746681690216064e-01 -1.331417709589004517e-01 -3.587448298931121826e-01 1.376974396407604218e-03 4.862989783287048340e-01 1.925345808267593384e-01 1.478000730276107788e-01 -6.238508820533752441e-01
2.792182862758636475e-01 -6.799225211143493652e-01 -2.342771440744400024e-01 -1.872122054919600487e-03 1.457902491092681885e-01 -4.369249641895294189e-01 4.382697343826293945e-01 -2.479108422994613647e-02
2.348838299512863159e-01 -6.011406183242797852e-01 -4.162337630987167358e-02 4.976336285471916199e-02 -1.132184490561485291e-01 -4.401355683803558350e-01 4.799744188785552979e-01 -3.772763907909393311e-01
2.082289755344390869e-01 -5.960984230041503906e-01 1.390352547168731689e-01 5.472455620765686035e-01 4.026431441307067871e-01 -3.176345527172088623e-01 -1.015416681766510010e-01 9.578467905521392822e-02
6.312829852104187012e-01 -3.278120756149291992e-01 -1.294591277837753296e-01 2.920905351638793945e-01 1.214178130030632019e-01 -3.131307363510131836e-01 4.684759080410003662e-01 -2.442982345819473267e-01
-3.061530590057373047e-01 -1.119110733270645142e-02 -3.189950287342071533e-01 5.007269382476806641e-01 7.328531891107559204e-02 -6.879928708076477051e-01 2.733408510684967041e-01 -1.548361498862504959e-02
1.172100678086280823e-01 -4.139827787876129150e-01 -6.677456498146057129e-01 -5.702650547027587891e-02 -1.414526402950286865e-01 1.869603395462036133e-01 2.840520739555358887e-01 -4.796823561191558838e-01
4.801724255084991455e-01 -5.069956779479980469e-01 -2.478637844324111938e-01 3.143590390682220459e-01 5.650637745857238770e-01 -1.128391325473785400e-01 1.313221007585525513e-01 5.344725027680397034e-02
-2.556581497192382812e-01 -5.842229723930358887e-02 -3.662569820880889893e-01 4.146914482116699219e-01 3.058571815490722656e-01 -2.771510183811187744e-01 -3.833931684494018555e-01 -5.547623038291931152e-01
-5.175488591194152832e-01 -2.703444659709930420e-02 -8.078408986330032349e-02 6.439434885978698730e-01 3.275027871131896973e-01 -7.820076495409011841e-02 2.045817077159881592e-01 -3.936954438686370850e-01
-1.419079452753067017e-01 1.032922300510108471e-03 -6.290497779846191406e-01 4.605928361415863037e-01 -1.423018574714660645e-01 -5.716468673199415207e-03 2.122435867786407471e-01 -5.537886023521423340e-01
-1.692766398191452026e-01 -1.784524917602539062e-01 -4.168652594089508057e-01 1.376156210899353027e-01 3.117613196372985840e-01 -7.810442447662353516e-01 1.759891211986541748e-01 9.267231822013854980e-02
-5.778085589408874512e-01 -4.711985588073730469e-01 -3.204443156719207764e-01 3.957028985023498535e-01 1.038324907422065735e-01 1.170038133859634399e-01 -9.666997194290161133e-02 -3.886232674121856689e-01
-3.719049990177154541e-01 -1.757364869117736816e-01 -4.830418527126312256e-01 3.941683173179626465e-01 2.532152459025382996e-02 -3.142345249652862549e-01 -2.825718522071838379e-01 -5.127122402191162109e-01
-3.635325729846954346e-01 -1.536695659160614014e-01 -3.180265128612518311e-01 5.191372632980346680e-01 6.225492060184478760e-02 -1.841322630643844604e-01 -3.024298250675201416e-01 -5.868057608604431152e-01
7.204363495111465454e-02 2.678644061088562012e-01 -5.466132164001464844e-01 4.510111510753631592e-01 5.059554055333137512e-02 -4.281608462333679199e-01 2.659545242786407471e-01 -4.052751362323760986e-01
3.559038341045379639e-01 -6.733143925666809082e-01 -2.200714685022830963e-02 1.293506175279617310e-01 2.000269293785095215e-01 -4.147429764270782471e-01 4.190192818641662598e-01 -1.231454461812973022e-01
3.719595372676849365e-01 2.121177315711975098e-01 -3.654243052005767822e-01 2.185640931129455566e-01 1.627300232648849487e-01 -4.531724154949188232e-01 4.752850160002708435e-02 -6.334365606307983398e-01
-3.143569231033325195e-01 -7.068419456481933594e-02 -4.831564426422119141e-01 -5.761345475912094116e-02 5.088067054748535156e-01 1.088985949754714966e-01 1.563507504761219025e-02 -6.232466697692871094e-01
-8.755107223987579346e-02 -3.308403193950653076e-01 2.601460516452789307e-01 -5.406013876199722290e-02 2.117535173892974854e-01 -7.238641977310180664e-01 3.118748366832733154e-01 -3.823562562465667725e-01
5.208901166915893555e-01 -1.741710901260375977e-01 -2.370433062314987183e-01 -1.447752267122268677e-01 3.069099187850952148e-01 -2.151422947645187378e-01 -1.208529099822044373e-01 -6.827175617218017578e-01
3.374903500080108643e-01 -6.329904198646545410e-01 2.346782982349395752e-01 7.546756416559219360e-02 5.984010696411132812e-01 -5.266549810767173767e-02 2.501300349831581116e-02 -2.513384521007537842e-01
-1.888228058815002441e-01 -2.323789596557617188e-01 -1.487036198377609253e-01 3.580982983112335205e-01 -1.928047277033329010e-02 -6.699917316436767578e-01 -3.514906764030456543e-01 -4.326574504375457764e-01
-2.847465500235557556e-02 4.587746411561965942e-02 1.248494908213615417e-02 4.884589910507202148e-01 8.694462478160858154e-02 -5.539205074310302734e-01 -1.484041810035705566e-01 -6.495577692985534668e-01
1.368102729320526123e-01 9.274561703205108643e-02 -4.232238531112670898e-01 2.506510615348815918e-01 2.834725379943847656e-01 -7.940531373023986816e-01 6.090211868286132812e-02 -1.270852982997894287e-01
-1.796925812959671021e-01 -2.804393470287322998e-01 -7.483801841735839844e-01 2.474744170904159546e-01 -7.204584777355194092e-02 2.924670577049255371e-01 1.717662513256072998e-01 -3.840787112712860107e-01
1.373162865638732910e-01 -8.458638787269592285e-01 -2.655943110585212708e-02 4.789922833442687988e-01 1.235958263278007507e-01 -1.041421815752983093e-01 6.118967756628990173e-02 7.518988102674484253e-02
-1.155901476740837097e-01 3.767383098602294922e-02 8.677107840776443481e-02 4.346113204956054688e-01 1.257211267948150635e-01 -3.794944286346435547e-01 -2.025259882211685181e-01 -7.667885422706604004e-01
1.806629262864589691e-02 1.040924340486526489e-01 -3.490883409976959229e-01 5.726498365402221680e-01 -1.492744535207748413e-01 -3.806628882884979248e-01 8.980777859687805176e-02 -6.031544208526611328e-01
2.928160727024078369e-01 -3.806427717208862305e-01 -2.640616893768310547e-01 -3.233958184719085693e-01 1.609734594821929932e-01 -4.141727983951568604e-01 -1.693951636552810669e-01 -6.073796749114990234e-01
-6.428018808364868164e-01 -3.358509540557861328e-01 -1.755244731903076172e-01 2.679317593574523926e-01 4.595874547958374023e-01 8.861186355352401733e-02 5.451478064060211182e-02 -3.864829540252685547e-01
2.367268353700637817e-01 2.038149237632751465e-01 -5.056860446929931641e-01 1.922154240310192108e-02 5.920229554176330566e-01 -2.927056550979614258e-01 -1.817863248288631439e-02 -4.580760598182678223e-01
-4.257141053676605225e-01 -6.158953309059143066e-01 -4.144275486469268799e-01 -2.963286042213439941e-01 1.183653995394706726e-02 -2.637222707271575928e-01 9.844917058944702148e-02 -3.170138895511627197e-01
-4.886404275894165039e-01 -4.868999421596527100e-01 -5.579499602317810059e-01 2.983457446098327637e-01 2.273948043584823608e-01 -1.669499129056930542e-01 -2.094099670648574829e-01 -2.018566802144050598e-02
-1.404905766248703003e-01 1.087993755936622620e-01 -2.654033005237579346e-01 4.548273086547851562e-01 4.148089289665222168e-01 -2.887431681156158447e-01 -3.444778621196746826e-01 -5.630401372909545898e-01
3.856116831302642822e-01 -4.077057540416717529e-01 -2.251524031162261963e-01 5.621908903121948242e-01 2.104611247777938843e-01 -3.648931980133056641e-01 3.416583240032196045e-01 1.554218381643295288e-01
-9.054360538721084595e-02 -1.956960000097751617e-02 -4.217816591262817383e-01 5.888594985008239746e-01 -2.754655778408050537e-01 -3.131391108036041260e-01 1.003445964306592941e-02 -5.410411953926086426e-01
-2.955660223960876465e-01 -3.990188837051391602e-01 3.276393413543701172e-01 1.061323061585426331e-01 2.968701422214508057e-01 -5.821701884269714355e-01 3.935306370258331299e-01 -2.299839556217193604e-01
-4.082720279693603516e-01 -2.956916987895965576e-01 -1.892334967851638794e-01 6.861198544502258301e-01 3.609221577644348145e-01 -2.152476906776428223e-01 -2.265763878822326660e-01 -1.066646575927734375e-01
-2.892432510852813721e-01 -3.106844723224639893e-01 1.775806695222854614e-01 -5.528771504759788513e-02 2.244952917098999023e-01 -4.802205562591552734e-01 6.240344643592834473e-01 -3.388107717037200928e-01
1.124002113938331604e-01 1.530238091945648193e-01 -5.087350606918334961e-01 3.693046271800994873e-01 5.472545623779296875e-01 -5.149385929107666016e-01 6.303454190492630005e-02 1.140496507287025452e-02
-3.861868381500244141e-01 -8.809306472539901733e-02 -4.621005654335021973e-01 3.117507994174957275e-01 6.776092648506164551e-01 3.542544692754745483e-02 2.963525056838989258e-02 -2.666200995445251465e-01
3.271380662918090820e-01 -6.930665373802185059e-01 -3.905782997608184814e-01 8.765962906181812286e-03 3.370752334594726562e-01 -2.208090722560882568e-01 2.700350880622863770e-01 1.572122871875762939e-01
3.704565167427062988e-01 -6.290498971939086914e-01 -2.334716916084289551e-01 5.648253113031387329e-02 9.129817038774490356e-02 -2.589624822139739990e-01 5.516154170036315918e-01 -1.722856462001800537e-01
3.474955260753631592e-01 -7.701463103294372559e-01 -2.670507431030273438e-01 1.148726418614387512e-01 7.213695347309112549e-02 -1.739899069070816040e-01 4.004232585430145264e-01 -7.612477988004684448e-02
-7.626391015946865082e-03 3.073030114173889160e-01 -2.287666052579879761e-01 2.975880205631256104e-01 3.971379995346069336e-01 -6.330921649932861328e-01 3.554344475269317627e-01 -2.824108302593231201e-01
-4.944345951080322266e-01 -2.463918328285217285e-01 -4.623696804046630859e-01 8.578718453645706177e-02 6.141780614852905273e-01 -1.051726285368204117e-02 -1.142490282654762268e-01 -2.886211574077606201e-01
-6.536958217620849609e-01 -5.243891477584838867e-01 -3.195284008979797363e-01 2.898099124431610107e-01 2.869262397289276123e-01 5.087787285447120667e-03 1.630173921585083008e-01 -5.179258063435554504e-02
-3.942618891596794128e-02 -7.802128791809082031e-01 1.426885277032852173e-01 1.792917996644973755e-01 -2.576721608638763428e-01 -1.689928770065307617e-01 3.031575977802276611e-01 -3.877496123313903809e-01
-4.555875062942504883e-01 -4.228951930999755859e-01 -6.689064502716064453e-01 8.120021224021911621e-02 -1.260029524564743042e-01 -1.322366297245025635e-01 1.465188339352607727e-02 -3.549540638923645020e-01
-6.747121214866638184e-01 -4.263896942138671875e-01 -2.150936722755432129e-01 3.260141611099243164e-01 4.180514216423034668e-01 -1.583818793296813965e-01 5.288845300674438477e-02 -8.806755393743515015e-02
5.128406882286071777e-01 1.804924756288528442e-01 -3.695088028907775879e-01 3.167506456375122070e-01 2.500369548797607422e-01 -4.794800579547882080e-01 1.301227360963821411e-01 -3.977406620979309082e-01
6.569772958755493164e-02 -6.240999698638916016e-01 -5.865783691406250000e-01 -2.250106632709503174e-01 1.504516974091529846e-02 1.199112460017204285e-01 2.751619815826416016e-01 -3.480803668498992920e-01
5.193984508514404297e-01 -5.437592267990112305e-01 -3.556427657604217529e-01 2.532905340194702148e-01 9.805771708488464355e-02 -8.309041708707809448e-02 4.643660187721252441e-01 -1.084354445338249207e-01
-3.725228309631347656e-01 -1.692847162485122681e-02 -4.767404198646545410e-01 4.221977591514587402e-01 4.016292691230773926e-01 2.001069337129592896e-01 2.670546174049377441e-01 -4.274818003177642822e-01
-5.426327139139175415e-02 -4.531975686550140381e-01 4.057019650936126709e-01 6.507419794797897339e-02 4.156222641468048096e-01 -4.697733819484710693e-01 4.527266919612884521e-01 -1.563604325056076050e-01
-9.930702298879623413e-02 -5.637803077697753906e-01 -2.710852324962615967e-01 -4.458077251911163330e-01 8.935304731130599976e-02 -6.411550194025039673e-02 2.109233140945434570e-01 -5.860670804977416992e-01
-1.390675753355026245e-01 -5.924071073532104492e-01 -3.034639954566955566e-01 -3.419239223003387451e-01 4.523003101348876953e-02 -4.337069988250732422e-01 4.701974093914031982e-01 -9.735802561044692993e-02
-1.329025328159332275e-01 -1.217529475688934326e-01 -4.879413247108459473e-01 5.385525226593017578e-01 3.625255823135375977e-01 -1.389994919300079346e-01 -3.355702757835388184e-01 -4.195647239685058594e-01
-4.434601664543151855e-01 -2.556297183036804199e-01 -2.230641096830368042e-01 5.071385502815246582e-01 1.909071356058120728e-01 -4.300999343395233154e-01 -3.502211868762969971e-01 -2.948949038982391357e-01
-1.727094650268554688e-01 8.343343436717987061e-02 -1.722143739461898804e-01 -1.699046790599822998e-01 5.772029161453247070e-01 -9.954009950160980225e-02 2.376112937927246094e-01 -7.107421755790710449e-01
-1.650502830743789673e-01 -2.087169140577316284e-01 -1.413921713829040527e-01 3.640956878662109375e-01 -9.542857855558395386e-02 -6.436338424682617188e-01 -2.956669628620147705e-01 -5.156047344207763672e-01
-2.476910799741744995e-01 -4.351081550121307373e-01 -4.806692302227020264e-01 5.539267659187316895e-01 3.810779750347137451e-01 -5.752424895763397217e-02 -2.495768070220947266e-01 -2.518764697015285492e-02
-8.070961385965347290e-02 -2.929337024688720703e-01 -7.260174751281738281e-01 4.941616356372833252e-01 3.521419167518615723e-01 7.422842900268733501e-04 1.078424230217933655e-02 1.107143536210060120e-01
-4.022075831890106201e-01 -2.560511827468872070e-01 -2.552254796028137207e-01 1.620293110609054565e-01 2.239490449428558350e-01 -2.843655049800872803e-01 -4.852710664272308350e-01 -5.610423684120178223e-01
3.444586694240570068e-02 -6.012253090739250183e-02 -3.480495810508728027e-01 -3.099721074104309082e-01 4.131604433059692383e-01 -9.758411347866058350e-02 2.266298979520797729e-01 -7.391834855079650879e-01
-2.833101749420166016e-01 -9.127085655927658081e-02 -5.833951830863952637e-01 5.038421750068664551e-01 -5.057569965720176697e-02 6.048243120312690735e-02 7.753289490938186646e-02 -5.522415041923522949e-01
-5.896056294441223145e-01 -3.354409933090209961e-01 -4.509840607643127441e-01 2.578320205211639404e-01 5.240033380687236786e-03 -3.397050872445106506e-02 -6.125990673899650574e-02 -5.148265957832336426e-01
3.340113461017608643e-01 -5.550389885902404785e-01 -2.123682796955108643e-01 4.073048382997512817e-02 1.543213129043579102e-01 -1.950211673974990845e-01 6.459096074104309082e-01 -2.335834950208663940e-01
2.002045661211013794e-01 -5.333412289619445801e-01 2.668606042861938477e-01 4.180251359939575195e-01 4.624044299125671387e-01 2.559801638126373291e-01 2.850077152252197266e-01 -2.625495493412017822e-01
-3.360183537006378174e-02 -2.385056614875793457e-01 -6.656265854835510254e-01 5.346417427062988281e-01 3.721553683280944824e-01 -1.237050294876098633e-01 -2.434804737567901611e-01 -3.852233639918267727e-04
-9.207785874605178833e-02 -6.718392372131347656e-01 -8.978413045406341553e-02 -3.806094527244567871e-01 1.630629152059555054e-01 4.563375934958457947e-02 1.037353798747062683e-01 -5.897421240806579590e-01
4.840120077133178711e-01 -5.316423773765563965e-01 -2.151076495647430420e-01 2.858539521694183350e-01 3.468976616859436035e-01 -3.673995435237884521e-01 3.069066703319549561e-01 7.478561252355575562e-02
-5.762692689895629883e-01 -3.852573931217193604e-01 -7.316408306360244751e-02 6.537208557128906250e-01 1.448064595460891724e-01 -1.217684596776962280e-01 4.722628369927406311e-02 -2.208162099123001099e-01
2.851793467998504639e-01 -3.283520340919494629e-01 -1.247269287705421448e-01 -3.450939059257507324e-01 3.224031925201416016e-01 -3.347599208354949951e-01 -1.756890863180160522e-01 -6.552375555038452148e-01
3.337254822254180908e-01 -6.443858146667480469e-01 -3.537541925907135010e-01 1.640042960643768311e-01 -1.388370245695114136e-02 -4.347046911716461182e-01 3.613379597663879395e-01 -4.035834595561027527e-02
-4.687135517597198486e-01 -6.796393394470214844e-01 -3.481458723545074463e-01 -2.171237170696258545e-01 2.799750538542866707e-03 -2.898285910487174988e-02 2.092158198356628418e-01 -3.247008919715881348e-01
-5.265370607376098633e-01 -3.002620041370391846e-01 -3.722355961799621582e-01 3.962100744247436523e-01 7.208078354597091675e-02 -2.025283724069595337e-01 -3.027969896793365479e-01 -4.462737143039703369e-01
2.284686118364334106e-01 -8.161321282386779785e-01 -7.935920357704162598e-02 1.756361722946166992e-01 4.094767272472381592e-01 -1.913286745548248291e-01 1.693621873855590820e-01 1.078103184700012207e-01
-2.044295817613601685e-01 -2.512580752372741699e-01 -5.922561883926391602e-01 -2.358628660440444946e-01 -8.213389664888381958e-02 -2.786972373723983765e-02 3.436529934406280518e-01 -6.025440692901611328e-01
-1.965425163507461548e-02 -3.234134316444396973e-01 -6.100358366966247559e-01 3.479698896408081055e-01 1.272713094949722290e-01 2.836816608905792236e-01 -3.290805816650390625e-01 -4.436479508876800537e-01
-1.827110163867473602e-02 -1.876733154058456421e-01 -6.556363105773925781e-01 5.266578793525695801e-01 4.210955798625946045e-01 -2.379981577396392822e-01 -5.238933488726615906e-02 1.432069391012191772e-01
4.519172012805938721e-02 -1.832983046770095825e-01 9.062322974205017090e-02 1.291830092668533325e-01 2.299842834472656250e-01 -6.213478446006774902e-01 6.450733542442321777e-01 -2.904706299304962158e-01
3.378671109676361084e-01 -5.504349470138549805e-01 -3.158987164497375488e-01 -1.084132399410009384e-02 9.673026204109191895e-02 -1.885295808315277100e-01 6.150404810905456543e-01 -2.445052564144134521e-01
-4.882913231849670410e-01 -1.714799739420413971e-02 4.426266998052597046e-02 6.409018635749816895e-01 3.958939611911773682e-01 -2.985315322875976562e-01 1.986027508974075317e-01 -2.515288889408111572e-01
3.240269422531127930e-01 -5.564128160476684570e-01 6.757007539272308350e-02 2.794226109981536865e-01 4.991685152053833008e-01 -4.256476759910583496e-01 2.254305183887481689e-01 1.469847559928894043e-01
-6.499215960502624512e-01 -3.257711231708526611e-01 -5.110338330268859863e-01 2.401388585567474365e-01 7.328543066978454590e-02 -1.158188283443450928e-01 -1.806516945362091064e-02 -3.654336929321289062e-01
-3.201618492603302002e-01 -1.768182218074798584e-02 -4.112454950809478760e-01 5.108703970909118652e-01 1.953147202730178833e-01 3.989188000559806824e-02 -1.295897513628005981e-01 -6.407335400581359863e-01
-2.628538310527801514e-01 -1.376431733369827271e-01 -3.103510439395904541e-01 5.836309194564819336e-01 7.353497296571731567e-02 -4.006859958171844482e-01 -3.551852703094482422e-01 -4.276751577854156494e-01
-1.123211011290550232e-01 -2.749419808387756348e-01 -7.654340267181396484e-01 1.344936341047286987e-01 -5.436892434954643250e-02 -5.157095789909362793e-01 1.297388970851898193e-01 1.485554873943328857e-01
4.837371706962585449e-01 -2.931196391582489014e-01 -5.514752119779586792e-02 4.672107994556427002e-01 5.979864597320556641e-01 -2.307444363832473755e-01 1.806157380342483521e-01 1.236901357769966125e-01
-3.309548795223236084e-01 -3.319071829319000244e-01 2.639449238777160645e-01 3.902761638164520264e-02 1.107646822929382324e-01 -4.582433104515075684e-01 5.257679820060729980e-01 -4.587252736091613770e-01
-1.799780726432800293e-01 -2.653408050537109375e-01 -5.555046200752258301e-01 -3.158944845199584961e-01 2.701085209846496582e-01 -3.264203369617462158e-01 5.421984195709228516e-01 -1.238521486520767212e-01
1.400965750217437744e-01 -5.149400234222412109e-01 -6.128984689712524414e-01 7.448352128267288208e-02 -2.608716785907745361e-01 2.008069008588790894e-01 1.061615422368049622e-01 -4.630008041858673096e-01
2.178300321102142334e-01 -4.722776710987091064e-01 3.415231406688690186e-01 1.338637471199035645e-01 1.523728668689727783e-01 -5.166937708854675293e-01 3.893120288848876953e-01 -3.913983404636383057e-01
-4.914074540138244629e-01 -3.285547196865081787e-01 -1.324072480201721191e-01 4.090404212474822998e-01 5.462825894355773926e-01 7.419803738594055176e-02 -1.904079318046569824e-01 -3.543156385421752930e-01
-2.101805359125137329e-01 -2.313911765813827515e-01 -2.199759706854820251e-02 2.283003479242324829e-01 -1.306238025426864624e-01 -5.943660140037536621e-01 6.192106604576110840e-01 -3.097127676010131836e-01
3.214595094323158264e-02 -4.377418756484985352e-01 1.835189759731292725e-02 1.954684704542160034e-01 -6.554009020328521729e-02 -3.770986199378967285e-01 7.024658918380737305e-01 -3.589522540569305420e-01
-1.041657850146293640e-01 1.268321722745895386e-01 -4.808284938335418701e-01 5.633963346481323242e-01 1.012055501341819763e-01 3.876771405339241028e-02 9.481033310294151306e-03 -6.423522233963012695e-01
-2.763680219650268555e-01 -3.353664577007293701e-01 4.350280761718750000e-01 5.876354873180389404e-02 1.905392557382583618e-01 -4.314656555652618408e-01 3.235314488410949707e-01 -5.397285819053649902e-01
1.849506422877311707e-02 -3.825393021106719971e-01 -5.753858089447021484e-01 2.449434697628021240e-01 4.950422793626785278e-02 -4.828560948371887207e-01 4.716849923133850098e-01 6.456077843904495239e-02
3.929089903831481934e-01 -6.777889132499694824e-01 -2.626157999038696289e-01 2.328094840049743652e-01 -1.310363113880157471e-01 -2.544838190078735352e-01 3.736800253391265869e-01 -2.036862373352050781e-01
-3.891681730747222900e-01 -8.030865788459777832e-01 -1.944460123777389526e-01 -2.367520630359649658e-01 1.055341139435768127e-01 7.699261605739593506e-02 2.411748170852661133e-01 -1.857651323080062866e-01
2.822616994380950928e-01 -6.382877826690673828e-01 3.056275472044944763e-02 4.223762452602386475e-01 4.456880986690521240e-01 2.042117863893508911e-01 2.967067658901214600e-01 -7.215287536382675171e-02
1.244181320071220398e-01 -1.168192829936742783e-02 -3.880515396595001221e-01 -2.030450701713562012e-01 6.985296010971069336e-01 -5.476510524749755859e-01 5.918115004897117615e-02 -3.471102938055992126e-02
-1.528736799955368042e-01 4.259726032614707947e-02 -2.956001758575439453e-01 5.253567099571228027e-01 -2.089669741690158844e-02 -5.968286395072937012e-01 -1.246797665953636169e-01 -4.891319572925567627e-01
2.825230956077575684e-01 -8.923133015632629395e-01 -1.763616651296615601e-01 2.329316586256027222e-01 7.593623548746109009e-02 -1.527978032827377319e-01 8.942198008298873901e-02 -3.856568410992622375e-02
-1.818484365940093994e-01 8.741018921136856079e-02 -1.578147560358047485e-01 5.588447451591491699e-01 4.880249202251434326e-01 -8.962641656398773193e-02 -2.681012749671936035e-01 -5.513602495193481445e-01
1.986866295337677002e-01 -5.395106077194213867e-01 1.295031607151031494e-01 2.938542962074279785e-01 5.952648520469665527e-01 3.369633853435516357e-01 1.785596460103988647e-01 -2.579967379570007324e-01
1.625556647777557373e-01 -1.177164539694786072e-01 -3.824162185192108154e-01 -3.245640099048614502e-01 5.209885239601135254e-01 -2.260670065879821777e-03 2.077387571334838867e-01 -6.273315548896789551e-01
2.219701744616031647e-02 -2.961924076080322266e-01 3.218463957309722900e-01 2.438690364360809326e-01 -1.154975071549415588e-01 -3.589239120483398438e-01 4.156464934349060059e-01 -6.586290597915649414e-01
2.013555765151977539e-01 1.881422698497772217e-01 -1.417010277509689331e-01 3.024943768978118896e-01 7.026365995407104492e-01 -4.578364491462707520e-01 -1.549896448850631714e-01 -2.917914688587188721e-01
3.176950216293334961e-01 -3.373938202857971191e-01 -8.954055607318878174e-02 -1.903002113103866577e-01 2.825006842613220215e-02 -1.266194581985473633e-01 -1.203148532658815384e-02 -8.508986234664916992e-01
-1.472323238849639893e-01 -1.600211560726165771e-01 2.620513550937175751e-02 -7.073298096656799316e-02 2.518845796585083008e-01 -5.607327818870544434e-01 6.952211856842041016e-01 -2.929615974426269531e-01
-5.481213927268981934e-01 -3.482899665832519531e-01 -5.533590912818908691e-02 4.725799560546875000e-01 3.840822577476501465e-01 -1.009205654263496399e-01 -2.347121089696884155e-01 -3.729199767112731934e-01
-4.961574375629425049e-01 -8.569467067718505859e-02 -1.496176607906818390e-02 1.158751845359802246e-01 4.486026167869567871e-01 -3.572132587432861328e-01 -2.287954539060592651e-01 -5.929927825927734375e-01
-2.447693347930908203e-01 1.660950295627117157e-02 -2.854761667549610138e-02 4.837789535522460938e-01 2.391579560935497284e-02 -5.916354656219482422e-01 -1.211733371019363403e-01 -5.828101038932800293e-01
-3.695708513259887695e-01 8.850256353616714478e-02 -1.964426189661026001e-01 1.600985080003738403e-01 1.163777261972427368e-01 -6.263034939765930176e-01 1.148355826735496521e-01 -6.102265715599060059e-01
3.735612630844116211e-01 -4.465232193470001221e-01 -2.779270708560943604e-01 2.840767502784729004e-01 -2.012145370244979858e-01 -3.020922839641571045e-01 5.228737592697143555e-01 -3.130207359790802002e-01
2.938805222511291504e-01 -8.020786643028259277e-01 1.562339961528778076e-01 1.052558645606040955e-01 1.694770753383636475e-01 7.129226624965667725e-02 2.554661631584167480e-01 -3.684401512145996094e-01
-1.756206601858139038e-01 -2.080479264259338379e-01 -2.469236850738525391e-01 1.229474917054176331e-01 4.938484132289886475e-01 -2.013234496116638184e-01 -5.955358147621154785e-01 -4.590272009372711182e-01
-1.963750869035720825e-01 -3.880502283573150635e-01 -4.851004481315612793e-01 -1.568440347909927368e-01 -1.175928562879562378e-01 3.282524272799491882e-02 -4.323940351605415344e-02 -7.308600544929504395e-01
3.414309620857238770e-01 1.043907254934310913e-01 -3.660911321640014648e-01 6.742162704467773438e-01 9.775456786155700684e-02 -4.277086257934570312e-01 -1.925859414041042328e-02 -3.017872869968414307e-01
-2.369178831577301025e-01 2.071304712444543839e-03 -9.201076626777648926e-02 -2.127607911825180054e-01 7.191723585128784180e-01 -3.472467958927154541e-01 1.670572459697723389e-01 -4.737459719181060791e-01
4.951430559158325195e-01 -6.778045296669006348e-01 -7.140524685382843018e-02 2.849687933921813965e-01 4.446897208690643311e-01 -6.142764911055564880e-02 5.217159539461135864e-02 -6.974587589502334595e-02
-2.749284803867340088e-01 -3.554434776306152344e-01 -4.087740778923034668e-01 -2.884913235902786255e-02 5.046949982643127441e-01 2.331354022026062012e-01 -2.357421666383743286e-01 -5.152691006660461426e-01
1.249517872929573059e-01 -8.298844099044799805e-01 -3.063201010227203369e-01 7.015617936849594116e-02 3.448026776313781738e-01 2.521090023219585419e-02 2.256239652633666992e-01 1.627711802721023560e-01
-2.955402135848999023e-01 -6.350564956665039062e-01 -4.344769418239593506e-01 -2.903068363666534424e-01 -3.829732909798622131e-02 -4.817771841771900654e-04 2.684357464313507080e-01 -4.034677147865295410e-01
3.731431663036346436e-01 -7.332943081855773926e-01 -3.887366056442260742e-01 2.039704769849777222e-01 3.151872754096984863e-01 7.783352583646774292e-02 1.542017459869384766e-01 3.382633626461029053e-02
-1.256166696548461914e-01 7.434834726154804230e-03 -2.799032330513000488e-01 3.691411763429641724e-02 6.307282447814941406e-01 -6.002074480056762695e-01 3.816837072372436523e-01 -2.659291028976440430e-02
2.085750252008438110e-01 -8.687338232994079590e-01 -2.638635039329528809e-01 2.656689882278442383e-01 1.307374387979507446e-01 -1.613514274358749390e-01 5.754315108060836792e-02 1.231112033128738403e-01
5.701206326484680176e-01 -3.898384273052215576e-01 -3.393958806991577148e-01 3.587966263294219971e-01 -7.038848102092742920e-02 -3.101349174976348877e-01 3.504070937633514404e-01 -2.348203361034393311e-01
-9.245108067989349365e-02 -5.717864632606506348e-01 -2.363032251596450806e-01 -4.807941913604736328e-01 2.840753793716430664e-01 -6.702545285224914551e-02 3.850888013839721680e-01 -3.795078694820404053e-01
2.304154038429260254e-01 -7.480635046958923340e-01 -3.790541887283325195e-01 2.189943641424179077e-01 2.853561043739318848e-01 1.812265962362289429e-01 2.775509059429168701e-01 6.605535745620727539e-02
-1.788983047008514404e-01 -8.172145485877990723e-01 -3.751511871814727783e-01 1.748446747660636902e-02 -1.301920711994171143e-01 9.305506199598312378e-02 3.478058576583862305e-01 -1.119535937905311584e-01
-4.470618069171905518e-01 -9.649971127510070801e-02 -1.450309500796720386e-04 1.736167669296264648e-01 3.924663662910461426e-01 -3.552827239036560059e-01 -2.880742251873016357e-01 -6.304271817207336426e-01
1.982978135347366333e-01 -4.888838529586791992e-01 -8.130315542221069336e-01 -1.058344990015029907e-01 3.807476488873362541e-03 3.480870276689529419e-02 1.304454952478408813e-01 -1.766550242900848389e-01
2.412052750587463379e-01 -5.689017772674560547e-01 -2.530862092971801758e-01 2.884714305400848389e-01 -3.380947411060333252e-01 -2.509621679782867432e-01 4.370982050895690918e-01 -3.202459514141082764e-01
-2.453120946884155273e-01 4.338619858026504517e-02 -9.074851125478744507e-02 -6.031590700149536133e-02 4.380685687065124512e-01 2.422601357102394104e-02 2.549502998590469360e-02 -8.561106920242309570e-01
-4.912254214286804199e-02 1.389012932777404785e-01 -5.073959827423095703e-01 6.066628098487854004e-01 7.266564667224884033e-02 -2.230318486690521240e-01 -1.010566800832748413e-01 -5.362527370452880859e-01
4.382519721984863281e-01 2.322053909301757812e-01 -3.500808179378509521e-01 3.693830370903015137e-01 1.978674829006195068e-01 -3.314115405082702637e-01 4.854016005992889404e-02 -5.862373709678649902e-01
-4.159396290779113770e-01 -7.020241618156433105e-01 -2.965874373912811279e-01 -3.475909531116485596e-01 1.931741088628768921e-01 -2.644696831703186035e-01 1.053656265139579773e-01 -8.372771739959716797e-02
2.825850248336791992e-01 -3.378688097000122070e-01 -1.235029101371765137e-02 -2.205626070499420166e-01 1.290848553180694580e-01 -4.889100193977355957e-01 -1.401287913322448730e-01 -6.941599249839782715e-01
-1.620613783597946167e-01 -4.230522811412811279e-01 -7.678131461143493652e-01 -4.839298129081726074e-02 -2.209901511669158936e-01 -9.074643254280090332e-02 1.188337877392768860e-01 -3.628923892974853516e-01
-8.705583214759826660e-02 3.012237548828125000e-01 -1.917510032653808594e-01 3.423531949520111084e-01 2.328738272190093994e-01 -5.311246514320373535e-01 3.511519134044647217e-01 -5.367309451103210449e-01
-2.391416020691394806e-02 1.011149957776069641e-01 -2.962613701820373535e-01 -2.720703184604644775e-02 5.161895155906677246e-01 -5.828824639320373535e-01 5.022854208946228027e-01 -2.054228484630584717e-01
2.441499829292297363e-01 -5.749993324279785156e-01 -3.108977377414703369e-01 1.443199217319488525e-01 9.066934883594512939e-02 -4.597108662128448486e-01 5.195258259773254395e-01 5.309236794710159302e-02
-5.436974391341209412e-02 -2.405112981796264648e-01 4.926865696907043457e-01 1.482254173606634140e-02 3.868569135665893555e-01 -4.470070600509643555e-01 2.950821816921234131e-01 -5.095994472503662109e-01
4.581441283226013184e-01 -3.897419571876525879e-01 -3.614479303359985352e-01 -2.663681507110595703e-01 5.847764611244201660e-01 -1.533608138561248779e-01 -6.125031411647796631e-02 -2.595651149749755859e-01
-3.531171977519989014e-01 -1.696496009826660156e-01 -2.555694580078125000e-01 -7.354463636875152588e-02 1.436676979064941406e-01 -6.019736528396606445e-01 6.203269362449645996e-01 -8.935637772083282471e-02
2.241063117980957031e-01 -5.806726217269897461e-01 1.037965342402458191e-01 3.715228140354156494e-01 6.239753961563110352e-01 2.208978682756423950e-01 1.016687452793121338e-01 -1.237535551190376282e-01
-2.585339546203613281e-01 1.905624121427536011e-01 -1.292893439531326294e-01 1.729319840669631958e-01 2.321104407310485840e-01 -6.244983077049255371e-01 8.932016044855117798e-02 -6.311683654785156250e-01
2.658988833427429199e-01 -5.923404097557067871e-01 -8.839824050664901733e-02 8.129615336656570435e-02 -1.273536235094070435e-01 -9.017574042081832886e-02 5.509046912193298340e-01 -4.859638512134552002e-01
-5.215401053428649902e-01 -1.701684445142745972e-01 -4.852191209793090820e-01 3.120348751544952393e-01 2.882438004016876221e-01 -2.806310653686523438e-01 -1.994366496801376343e-01 -4.057366847991943359e-01
-1.402168422937393188e-01 -2.152522057294845581e-01 3.780421316623687744e-01 8.107011765241622925e-02 3.411507904529571533e-01 -5.289955735206604004e-01 4.504301249980926514e-01 -4.305925071239471436e-01
3.350963294506072998e-01 -8.815488219261169434e-01 -2.222335785627365112e-01 1.431990414857864380e-01 1.314659565687179565e-01 -1.240861937403678894e-01 -7.219906896352767944e-02 -5.286817252635955811e-02
1.031356006860733032e-01 -7.408635616302490234e-01 -4.306178689002990723e-01 9.801433235406875610e-02 1.201898828148841858e-01 -2.103606909513473511e-01 3.880957663059234619e-01 1.900796741247177124e-01
2.665143609046936035e-01 -4.657824635505676270e-01 -1.775658428668975830e-01 -3.007918596267700195e-01 1.205494478344917297e-01 -1.552718281745910645e-01 -1.344591528177261353e-01 -7.302676439285278320e-01
1.970652490854263306e-01 -3.498145937919616699e-01 -7.931377738714218140e-02 -3.964096307754516602e-01 7.089627981185913086e-01 -1.771515160799026489e-01 5.995694547891616821e-02 -3.711576163768768311e-01
-9.962889552116394043e-02 -2.879382856190204620e-02 -7.083917409181594849e-02 -2.063310742378234863e-01 7.417123913764953613e-01 -3.807225227355957031e-01 4.929903745651245117e-01 -5.939633399248123169e-02
3.730571568012237549e-01 -3.349426686763763428e-01 -1.115422993898391724e-01 -2.650591731071472168e-01 2.131821215152740479e-01 -4.857457280158996582e-01 -2.001182585954666138e-01 -5.869421362876892090e-01
-4.552977085113525391e-01 -7.383167743682861328e-01 -1.909697353839874268e-01 -3.148880302906036377e-01 7.525125145912170410e-02 -1.396092921495437622e-01 1.017114073038101196e-01 -2.765315175056457520e-01
-2.722726762294769287e-01 7.269014418125152588e-02 -9.423805028200149536e-02 3.431795239448547363e-01 2.862711548805236816e-01 -2.520992159843444824e-01 -2.685783803462982178e-01 -7.591384649276733398e-01
3.991895020008087158e-01 -7.652530819177627563e-02 -5.128373503684997559e-01 2.090570926666259766e-01 1.724451333284378052e-01 -6.569610238075256348e-01 -1.909159272909164429e-01 -1.740707010030746460e-01
5.225898027420043945e-01 2.103098481893539429e-01 -5.043172240257263184e-01 2.091489434242248535e-01 3.536032140254974365e-01 -2.713382244110107422e-01 2.986620068550109863e-01 -3.110176920890808105e-01
-4.619512856006622314e-01 -2.216432839632034302e-01 -2.652477025985717773e-01 1.066689863801002502e-01 4.068078994750976562e-01 1.576756089925765991e-01 -1.219225451350212097e-01 -6.712087988853454590e-01
2.575007081031799316e-01 -7.734199762344360352e-01 -1.134637817740440369e-01 8.483513444662094116e-02 3.271013870835304260e-02 -2.728343605995178223e-01 4.644231796264648438e-01 -1.557127833366394043e-01
3.293811976909637451e-01 2.088264524936676025e-01 -5.531917214393615723e-01 1.432486027479171753e-01 1.227462068200111389e-01 -3.261952996253967285e-01 2.168220281600952148e-01 -5.940341353416442871e-01
1.188890426419675350e-03 -1.178837846964597702e-02 -3.878285288810729980e-01 5.370803475379943848e-01 1.864763200283050537e-01 -5.561263561248779297e-01 -2.800952196121215820e-01 -3.721424043178558350e-01
-1.153570488095283508e-01 1.388505473732948303e-02 -5.644222497940063477e-01 3.020684123039245605e-01 5.863452553749084473e-01 4.970957338809967041e-02 4.800077378749847412e-01 1.716068480163812637e-03
-5.113912001252174377e-02 -4.304882287979125977e-01 1.353222429752349854e-01 1.115844026207923889e-01 -3.483583778142929077e-02 -5.135936737060546875e-01 6.195855140686035156e-01 -3.639005124568939209e-01
7.508902251720428467e-02 2.133786827325820923e-01 -2.081615030765533447e-01 5.557342767715454102e-01 4.858535528182983398e-01 -2.542186677455902100e-01 -2.318641841411590576e-01 -4.921561777591705322e-01
4.995711147785186768e-01 -4.396009743213653564e-01 -2.776772379875183105e-01 1.461974531412124634e-01 -1.796198636293411255e-02 -3.896802961826324463e-01 4.803086519241333008e-01 -2.753752470016479492e-01
7.202169392257928848e-03 8.392370492219924927e-02 -1.685409694910049438e-01 4.637038111686706543e-01 -1.565696895122528076e-01 -4.369625747203826904e-01 3.195657581090927124e-02 -7.300726771354675293e-01
2.893716692924499512e-01 -5.567658543586730957e-01 1.566209346055984497e-01 4.822959601879119873e-01 4.260671138763427734e-01 2.005224823951721191e-01 3.199380040168762207e-01 -1.582194566726684570e-01
-1.441495269536972046e-01 -3.578669428825378418e-01 4.874757230281829834e-01 5.893386155366897583e-02 3.250480890274047852e-01 -2.308101356029510498e-01 3.562000095844268799e-01 -5.694194436073303223e-01
-4.374461770057678223e-01 -2.943323925137519836e-02 3.278802707791328430e-02 1.450620591640472412e-01 4.192607104778289795e-01 -2.560938000679016113e-01 -2.530729472637176514e-01 -6.929984688758850098e-01
9.133166819810867310e-02 1.174761056900024414e-01 -2.819234132766723633e-01 -1.697347462177276611e-01 6.017458438873291016e-01 -1.356826722621917725e-01 8.178956061601638794e-02 -6.945284008979797363e-01
7.213770598173141479e-02 1.057145223021507263e-01 -4.884340167045593262e-01 6.344034671783447266e-01 -3.151926025748252869e-02 -3.609528541564941406e-01 -6.194039434194564819e-02 -4.554864764213562012e-01
1.561001539230346680e-01 -2.292208373546600342e-01 2.465528100728988647e-01 4.595369100570678711e-01 -5.481527652591466904e-03 -1.248654127120971680e-01 5.963252186775207520e-01 -5.290585160255432129e-01
2.201894372701644897e-01 -7.930958867073059082e-01 5.150128155946731567e-02 5.087167024612426758e-01 2.313417196273803711e-01 -6.800048798322677612e-02 -1.157674938440322876e-02 -5.285347998142242432e-02
-1.648413091897964478e-01 1.601287126541137695e-01 -3.316890895366668701e-01 5.803158283233642578e-01 1.988489627838134766e-01 -9.571368247270584106e-02 -9.656186401844024658e-02 -6.651132702827453613e-01
-1.494459807872772217e-01 -3.614355325698852539e-01 -5.435052514076232910e-01 -1.788280308246612549e-01 -6.540493667125701904e-02 6.979180127382278442e-02 3.332111611962318420e-02 -7.137182354927062988e-01
4.160518348217010498e-01 -2.771485447883605957e-01 -2.958897948265075684e-01 -2.728897929191589355e-01 5.009521842002868652e-01 -1.296528130769729614e-01 -1.765621751546859741e-01 -5.377107858657836914e-01
3.966561853885650635e-01 -4.192512631416320801e-01 -1.861357092857360840e-01 3.089610636234283447e-01 -1.675383299589157104e-01 -1.682252138853073120e-01 5.563491582870483398e-01 -4.133951663970947266e-01
2.265547662973403931e-01 -5.022708773612976074e-01 -7.117278575897216797e-01 -1.743224561214447021e-01 -1.433681398630142212e-01 -1.038810610771179199e-01 1.599691808223724365e-01 -3.201813995838165283e-01
3.077062070369720459e-01 -4.860219359397888184e-01 -2.987838983535766602e-01 -3.274552822113037109e-01 5.095970630645751953e-01 -4.202957749366760254e-01 -1.503975540399551392e-01 -1.168055832386016846e-01
-5.062981843948364258e-01 -3.014833927154541016e-01 -2.158337086439132690e-01 2.272947877645492554e-01 4.659492969512939453e-01 -4.139285087585449219e-01 -3.602153062820434570e-01 -1.905834972858428955e-01
6.109846010804176331e-02 8.918301016092300415e-02 -1.136771962046623230e-02 3.284900784492492676e-01 2.666138410568237305e-01 -4.712550938129425049e-01 -2.900938093662261963e-01 -7.091965079307556152e-01
-1.505758762359619141e-01 2.191653996706008911e-01 -2.160326540470123291e-01 1.818442493677139282e-01 5.231380462646484375e-01 -6.915254592895507812e-01 1.623960882425308228e-01 -2.670255899429321289e-01
2.209980636835098267e-01 -6.058855056762695312e-01 1.928609609603881836e-01 3.499681055545806885e-01 4.615505635738372803e-01 2.550948560237884521e-01 2.573209404945373535e-01 -2.829721271991729736e-01
-4.472198188304901123e-01 -2.588258087635040283e-01 -3.462941348552703857e-01 2.059899866580963135e-01 1.600763201713562012e-01 -6.487159132957458496e-01 -2.516798079013824463e-01 -2.466831356287002563e-01
-1.402239501476287842e-01 -1.908245868980884552e-02 -1.508418172597885132e-01 -1.701471768319606781e-02 3.590810894966125488e-01 -7.524997591972351074e-01 4.848490655422210693e-01 -1.632686555385589600e-01
-1.364432275295257568e-01 1.134551018476486206e-01 -4.993785917758941650e-01 1.293761283159255981e-01 5.007415413856506348e-01 1.823417395353317261e-01 1.726076155900955200e-01 -6.233860254287719727e-01
-4.466158747673034668e-01 -2.073284536600112915e-01 -4.424901902675628662e-01 2.069564759731292725e-01 5.880060195922851562e-01 1.965244114398956299e-01 9.915997087955474854e-02 -3.531500995159149170e-01
-9.459650516510009766e-02 2.062850892543792725e-01 -3.452173769474029541e-01 4.327509999275207520e-01 7.093360424041748047e-01 -1.270608007907867432e-01 3.448161482810974121e-01 -6.204187497496604919e-02
-4.372976720333099365e-01 -7.686358690261840820e-02 -2.154285609722137451e-01 -7.590280473232269287e-02 4.382910132408142090e-01 1.188088729977607727e-01 3.088744282722473145e-01 -6.701300740242004395e-01
2.396058142185211182e-01 -7.383820414543151855e-02 -6.974034309387207031e-01 3.510893583297729492e-01 5.626050829887390137e-01 2.495781704783439636e-02 5.938867479562759399e-02 8.262848109006881714e-02
-3.927338719367980957e-01 -3.607091605663299561e-01 -1.762656420469284058e-01 8.101188391447067261e-02 1.280790120363235474e-01 -4.398230910301208496e-01 -4.894579052925109863e-01 -4.781203567981719971e-01
-2.761196792125701904e-01 -1.815960109233856201e-01 -3.408487737178802490e-01 -2.225813120603561401e-01 4.153910577297210693e-01 -4.813358187675476074e-02 2.177914828062057495e-01 -7.090561985969543457e-01
-3.908450007438659668e-01 -4.453228116035461426e-01 -2.393568009138107300e-01 5.720081925392150879e-01 3.830529749393463135e-01 -1.998882293701171875e-01 -2.788223922252655029e-01 3.980989567935466766e-03
-3.114604651927947998e-01 -8.522122353315353394e-02 -6.683400869369506836e-01 4.210666716098785400e-01 1.418269872665405273e-01 2.070032060146331787e-01 2.975839376449584961e-01 -3.467459380626678467e-01
-3.345118090510368347e-02 -4.858658015727996826e-01 -3.083381652832031250e-01 -4.512113034725189209e-01 2.425644844770431519e-01 -3.145656734704971313e-02 4.696275889873504639e-01 -4.286889731884002686e-01
-4.126718342304229736e-01 -3.294974267482757568e-01 -1.033224388957023621e-01 1.710226684808731079e-01 5.677278041839599609e-01 1.540947705507278442e-01 -2.183520942926406860e-01 -5.361635684967041016e-01
2.398471981287002563e-01 -6.057305335998535156e-01 5.044691637158393860e-02 1.002363711595535278e-01 4.491939395666122437e-02 -1.699581593275070190e-01 6.255446076393127441e-01 -3.751828968524932861e-01
4.720993340015411377e-01 4.078312963247299194e-02 -3.631333410739898682e-01 4.293500781059265137e-01 3.129493072628974915e-02 -4.520253539085388184e-01 -8.990468829870223999e-02 -4.958452582359313965e-01
1.879918575286865234e-02 6.460062414407730103e-02 -4.147487282752990723e-01 5.916821956634521484e-01 2.597056031227111816e-01 -2.103274166584014893e-01 -2.632618844509124756e-01 -5.407193899154663086e-01
-4.963470399379730225e-01 -7.205133140087127686e-02 -4.514166116714477539e-01 1.827669590711593628e-01 6.270509362220764160e-01 -8.692754060029983521e-02 2.342642396688461304e-01 -2.358779311180114746e-01
4.862319529056549072e-01 1.073044165968894958e-01 -3.121686279773712158e-01 1.929278522729873657e-01 2.614085972309112549e-01 -5.995589494705200195e-01 9.825012087821960449e-02 -4.241878688335418701e-01
-3.162041902542114258e-01 -3.482911884784698486e-01 -5.967085361480712891e-01 4.131395816802978516e-01 -6.735106557607650757e-02 2.675349712371826172e-01 1.503860354423522949e-01 -3.914534747600555420e-01
3.444819450378417969e-01 -4.740284383296966553e-01 2.506040334701538086e-01 2.087946236133575439e-01 1.137631237506866455e-01 -3.861701861023902893e-02 5.173504948616027832e-01 -5.178289413452148438e-01
-1.932654976844787598e-01 -4.293230175971984863e-02 -3.664214313030242920e-01 -7.427243888378143311e-02 5.056187510490417480e-01 -5.885777473449707031e-01 4.679198265075683594e-01 -1.088706427253782749e-03
2.953193187713623047e-01 -7.013463377952575684e-01 1.798100173473358154e-01 2.167654335498809814e-01 3.050821833312511444e-02 -1.273066103458404541e-01 4.448063075542449951e-01 -3.557954430580139160e-01
2.275838404893875122e-01 -6.278477311134338379e-01 1.395487189292907715e-01 5.105898976325988770e-01 3.688743412494659424e-01 2.038032710552215576e-01 2.894555032253265381e-01 -1.115730255842208862e-01
-3.585908934473991394e-02 -3.032282590866088867e-01 -8.213113546371459961e-01 1.440957486629486084e-01 -2.786868512630462646e-01 -1.197088584303855896e-01 2.478697896003723145e-02 -3.447315394878387451e-01
-2.213085293769836426e-01 -3.743287324905395508e-01 -4.411569833755493164e-01 6.159593462944030762e-01 -3.116142153739929199e-01 -3.552806973457336426e-01 -9.717626124620437622e-02 -6.406271457672119141e-02
-1.392392665147781372e-01 1.641736775636672974e-01 -4.750672578811645508e-01 3.323768675327301025e-01 5.718578696250915527e-01 5.111191049218177795e-02 4.961539506912231445e-01 -2.041900902986526489e-01
-2.195525467395782471e-01 2.507895603775978088e-02 -4.675521254539489746e-01 2.401019930839538574e-01 7.156197428703308105e-01 1.327360570430755615e-01 8.411562070250511169e-03 -3.809364140033721924e-01
-8.382188528776168823e-02 -6.669455021619796753e-02 1.025633588433265686e-01 -2.151485383510589600e-01 7.292156219482421875e-01 -4.975894689559936523e-01 3.060495853424072266e-01 -2.422820180654525757e-01
-7.366441935300827026e-02 -4.480048120021820068e-01 -2.543716728687286377e-01 -4.668238461017608643e-01 4.692917466163635254e-01 -6.272143684327602386e-03 6.623707711696624756e-02 -5.353264808654785156e-01
-2.058415114879608154e-01 -7.842480540275573730e-01 -7.610446959733963013e-02 -3.806346058845520020e-01 1.180651411414146423e-01 -1.423381920903921127e-02 1.668427288532257080e-01 -3.872094750404357910e-01
2.020827829837799072e-01 8.380455523729324341e-02 -5.809429287910461426e-02 3.363805711269378662e-01 2.946453094482421875e-01 -4.976706802845001221e-01 -3.340801298618316650e-01 -6.241082549095153809e-01
4.119306802749633789e-01 -3.478990495204925537e-01 -3.751217126846313477e-01 -2.865779697895050049e-01 6.176317930221557617e-01 -2.279794663190841675e-01 -1.137211993336677551e-01 -2.001497596502304077e-01
-2.890050411224365234e-02 1.575503349304199219e-01 -1.612811684608459473e-01 -1.350134760141372681e-01 6.562627553939819336e-01 -6.096041947603225708e-02 3.680377304553985596e-01 -6.002113223075866699e-01
-1.302558928728103638e-01 -5.097973942756652832e-01 1.695882230997085571e-01 2.442699111998081207e-02 1.298325061798095703e-01 -6.649729609489440918e-01 4.367453157901763916e-01 -2.097406536340713501e-01
1.668034493923187256e-01 -8.191775083541870117e-01 -2.693550586700439453e-01 1.968928277492523193e-01 2.979738116264343262e-01 1.458824872970581055e-01 2.613255381584167480e-01 1.069798618555068970e-01
-1.679858267307281494e-01 -1.801300197839736938e-01 -3.623156845569610596e-01 -1.808021664619445801e-01 4.190586209297180176e-01 -5.406541228294372559e-01 5.542634129524230957e-01 1.572170481085777283e-02
-4.730204641819000244e-01 -4.391344189643859863e-01 -3.256189525127410889e-01 5.532963871955871582e-01 -6.963721662759780884e-02 -3.216437399387359619e-01 -1.672728508710861206e-01 -1.869854629039764404e-01
3.402598202228546143e-01 -5.404627323150634766e-01 1.338120102882385254e-01 3.349327445030212402e-01 6.070153117179870605e-01 1.027708575129508972e-01 -1.169742941856384277e-01 -2.632967233657836914e-01
1.763623505830764771e-01 -8.703341484069824219e-01 3.044252283871173859e-03 2.412907481193542480e-01 2.509450316429138184e-01 -2.345330081880092621e-02 2.993499040603637695e-01 7.114822976291179657e-03
-2.536375820636749268e-01 -3.993437588214874268e-01 -5.158139467239379883e-01 -2.774047255516052246e-01 -1.349101513624191284e-01 -1.445146948099136353e-01 4.973806813359260559e-02 -6.257922649383544922e-01
4.240355789661407471e-01 2.122151702642440796e-01 -2.173798829317092896e-01 2.924353778362274170e-01 3.298518657684326172e-01 -2.835763096809387207e-01 4.391854628920555115e-03 -6.731635332107543945e-01
-3.020834922790527344e-01 -2.670542597770690918e-01 -3.782640099525451660e-01 1.626914441585540771e-01 4.529024288058280945e-02 -7.363750934600830078e-01 -2.932818233966827393e-01 -1.938086152076721191e-01
3.296299874782562256e-01 -3.156196773052215576e-01 -5.736902356147766113e-01 -3.187498450279235840e-01 3.268662840127944946e-02 -3.941143751144409180e-01 -8.321777731180191040e-02 -4.446195960044860840e-01
4.886259436607360840e-01 -2.190850526094436646e-01 -4.355287253856658936e-01 -1.988195031881332397e-01 1.144748628139495850e-01 -3.723271787166595459e-01 -1.176073178648948669e-01 -5.643300414085388184e-01
3.076284751296043396e-02 -7.652372717857360840e-01 -2.503251135349273682e-01 6.460861116647720337e-02 1.118718534708023071e-01 -3.569658696651458740e-01 4.371824860572814941e-01 1.247406601905822754e-01
3.453423380851745605e-01 -4.542385637760162354e-01 2.070866227149963379e-01 3.681035637855529785e-01 6.830505132675170898e-01 3.034473024308681488e-02 -4.112764447927474976e-02 -1.638617217540740967e-01
4.151863455772399902e-01 -4.051640331745147705e-01 -4.799131453037261963e-01 -3.467949330806732178e-01 4.669623672962188721e-01 -2.873077988624572754e-01 -6.581874936819076538e-02 -8.914847671985626221e-02
-4.392340183258056641e-01 -2.163801640272140503e-01 -3.021886348724365234e-01 3.561662733554840088e-01 3.038211762905120850e-01 -3.482084870338439941e-01 -4.125154316425323486e-01 -3.979387581348419189e-01
2.649560570716857910e-01 -5.532981157302856445e-01 2.244654297828674316e-01 5.694381594657897949e-01 -1.178182885050773621e-01 -1.786668002605438232e-01 3.003827631473541260e-01 -3.361280858516693115e-01
-5.051421523094177246e-01 -4.039139673113822937e-02 -3.479361534118652344e-02 6.026899814605712891e-01 4.483117163181304932e-01 -2.970499396324157715e-01 5.214071273803710938e-02 -2.946412265300750732e-01
-3.591763079166412354e-01 -6.623154133558273315e-02 -2.784968912601470947e-01 7.509522605687379837e-03 4.168629050254821777e-01 -6.316264271736145020e-01 -3.457854986190795898e-01 -3.109574913978576660e-01
4.871097505092620850e-01 -4.531717300415039062e-01 -3.760168701410293579e-02 4.022259414196014404e-01 5.878627300262451172e-01 -4.979705438017845154e-02 -1.928260475397109985e-01 -9.442215412855148315e-02
1.067674811929464340e-02 1.090106293559074402e-01 9.278484433889389038e-02 3.990770876407623291e-01 2.677670419216156006e-01 -5.480206012725830078e-01 -1.424607336521148682e-01 -6.540721654891967773e-01
5.907774567604064941e-01 7.267581671476364136e-02 -4.198893606662750244e-01 2.759955525398254395e-01 1.166464611887931824e-01 -4.366526603698730469e-01 1.827650964260101318e-01 -3.943912982940673828e-01
-4.355517625808715820e-01 -3.279494047164916992e-01 -5.066246986389160156e-01 -4.521010816097259521e-02 -1.622612029314041138e-01 8.657287806272506714e-02 3.861370980739593506e-01 -5.109851360321044922e-01
-3.162416815757751465e-01 -6.597233563661575317e-02 -4.237400889396667480e-01 7.415701448917388916e-02 2.422786504030227661e-01 2.040537148714065552e-01 2.507419288158416748e-01 -7.398482561111450195e-01
-1.077249869704246521e-01 -7.968877553939819336e-01 -1.124163642525672913e-01 -3.312095105648040771e-01 1.685018241405487061e-01 1.283107846975326538e-01 2.641690075397491455e-01 -3.411546349525451660e-01
-4.355486929416656494e-01 -9.504961967468261719e-02 4.663073644042015076e-02 7.245591282844543457e-01 4.223195314407348633e-01 -6.232186779379844666e-02 1.220355778932571411e-01 -2.774382233619689941e-01
3.658621013164520264e-01 2.077323198318481445e-02 -9.974285960197448730e-02 4.360814988613128662e-01 2.760478854179382324e-01 -5.872798562049865723e-01 -3.207349777221679688e-01 -3.763334155082702637e-01
-4.509076476097106934e-02 2.348238527774810791e-01 -4.164130389690399170e-01 4.006322622299194336e-01 1.131088435649871826e-01 -2.598084807395935059e-01 3.812223300337791443e-02 -7.260655164718627930e-01
-2.123572677373886108e-01 7.297486066818237305e-02 -4.459931254386901855e-01 4.815514683723449707e-01 -1.009837631136178970e-02 -2.909112023189663887e-03 1.099753603339195251e-01 -7.117390036582946777e-01
1.144518479704856873e-01 -2.765821516513824463e-01 -3.876800537109375000e-01 -4.801428616046905518e-01 5.077736973762512207e-01 -1.978337317705154419e-01 3.123569488525390625e-01 -3.674659132957458496e-01
5.066032409667968750e-01 -2.358771711587905884e-01 1.473785042762756348e-01 -3.216118365526199341e-02 2.000655829906463623e-01 -4.280647635459899902e-01 -4.923339933156967163e-02 -6.627750992774963379e-01
3.761024773120880127e-02 -2.156285196542739868e-01 -5.901148319244384766e-01 -9.355764091014862061e-02 4.767445921897888184e-01 -1.653472781181335449e-01 5.766088962554931641e-01 8.943387120962142944e-02
-1.654837280511856079e-01 -9.095910936594009399e-02 -4.512021243572235107e-01 1.369106322526931763e-01 5.604747533798217773e-01 -2.910025417804718018e-01 -4.785846471786499023e-01 -3.378701210021972656e-01
-3.727342188358306885e-01 -2.904745936393737793e-01 -7.340216040611267090e-01 9.730538353323936462e-03 2.346426695585250854e-01 -3.448816835880279541e-01 2.431089580059051514e-01 6.861970573663711548e-02
1.360424906015396118e-01 -8.151172995567321777e-01 2.862507104873657227e-01 8.444090932607650757e-02 2.305806130170822144e-01 -3.138315975666046143e-01 1.734299659729003906e-01 -2.151068896055221558e-01
-1.877502724528312683e-02 2.110764980316162109e-01 -3.142758607864379883e-01 1.917487233877182007e-01 4.285323917865753174e-01 -6.298042535781860352e-01 4.247868359088897705e-01 -2.425282746553421021e-01
3.555951118469238281e-01 -5.967923402786254883e-01 -3.935868293046951294e-02 5.627882480621337891e-01 4.437714219093322754e-01 1.769261993467807770e-02 4.311681911349296570e-02 2.470294013619422913e-03
5.590253695845603943e-02 -3.313754498958587646e-01 3.579773306846618652e-01 3.703461885452270508e-01 -2.800155058503150940e-02 -4.210772514343261719e-01 4.253979921340942383e-01 -5.125499963760375977e-01
-4.467393159866333008e-01 -5.543819665908813477e-01 -4.503316879272460938e-01 3.540800511837005615e-01 2.962968349456787109e-01 -1.192249059677124023e-01 -2.503721117973327637e-01 1.485489960759878159e-02
1.397282034158706665e-01 -6.920463591814041138e-02 -2.868576347827911377e-01 -3.260676562786102295e-01 7.725408673286437988e-01 -1.455524414777755737e-01 1.491890549659729004e-01 -3.831671178340911865e-01
-5.875827670097351074e-01 -3.965202271938323975e-01 -4.310483336448669434e-01 3.768719732761383057e-01 3.158089816570281982e-01 1.396999061107635498e-01 9.548921138048171997e-02 -2.032567858695983887e-01
3.397516161203384399e-02 -9.123380780220031738e-01 -6.922351568937301636e-02 3.778659999370574951e-01 8.047477900981903076e-02 6.863091140985488892e-02 8.426490426063537598e-02 2.497027441859245300e-02
-1.450054794549942017e-01 -2.932937256991863251e-02 -2.008832097053527832e-01 4.326779544353485107e-01 -7.115324586629867554e-02 -7.321035265922546387e-01 -1.164177581667900085e-01 -4.426708817481994629e-01
2.421850524842739105e-02 1.295992881059646606e-01 -2.240302562713623047e-01 3.376892954111099243e-02 5.469115376472473145e-01 -2.328770905733108521e-01 7.532317638397216797e-01 -1.028857454657554626e-01
2.959366738796234131e-01 -5.857105255126953125e-01 -2.121234387159347534e-01 5.367991328239440918e-01 4.297573864459991455e-01 8.242625743150711060e-02 1.392476707696914673e-01 1.591846346855163574e-01
-2.528687119483947754e-01 -2.296082675457000732e-02 -7.017986774444580078e-01 2.793654799461364746e-01 2.911705672740936279e-01 2.158995121717453003e-01 2.895695567131042480e-01 -3.869373500347137451e-01
-3.585356175899505615e-01 -6.610147953033447266e-01 -3.670388758182525635e-01 2.953328490257263184e-01 -6.452093273401260376e-02 2.745139598846435547e-01 -1.780606806278228760e-01 -3.183494210243225098e-01
-3.468393087387084961e-01 -3.704214692115783691e-01 -7.282642126083374023e-01 -1.816991418600082397e-01 1.478239521384239197e-02 -1.593318581581115723e-01 -1.260628458112478256e-02 -3.915900290012359619e-01
-2.340593934059143066e-01 -4.317358434200286865e-01 -7.447194457054138184e-01 -2.959854900836944580e-01 8.166585862636566162e-02 -2.623883076012134552e-02 2.043961435556411743e-01 -2.597506344318389893e-01
-1.848603487014770508e-01 -2.160394787788391113e-01 -4.705250263214111328e-01 -1.921880990266799927e-01 5.407399684190750122e-02 1.210164949297904968e-01 -3.044021315872669220e-02 -8.014537692070007324e-01
3.691589534282684326e-01 1.792810261249542236e-01 -4.538201689720153809e-01 3.217139840126037598e-01 3.382867574691772461e-01 -5.338222980499267578e-01 2.998249046504497528e-02 -3.490333557128906250e-01
1.318112015724182129e-01 -1.249336898326873779e-01 -1.258782446384429932e-01 3.669292032718658447e-01 9.897589683532714844e-02 -6.470834612846374512e-01 -4.386205375194549561e-01 -4.423052370548248291e-01
9.560004808008670807e-03 -5.430055260658264160e-01 4.091823995113372803e-01 3.820789456367492676e-01 -6.746566295623779297e-02 -1.321252137422561646e-01 3.340840935707092285e-01 -5.079548358917236328e-01
-1.964878886938095093e-01 -1.390802115201950073e-01 -4.501177966594696045e-01 -8.425176888704299927e-02 4.835749864578247070e-01 -3.847801387310028076e-01 -4.901655614376068115e-01 -3.319367170333862305e-01
3.314127326011657715e-01 1.541531682014465332e-01 5.820801109075546265e-02 2.321734428405761719e-01 1.316753774881362915e-01 -4.081318676471710205e-01 9.508603066205978394e-02 -7.849575281143188477e-01
5.333052873611450195e-01 1.729051396250724792e-02 -3.372205495834350586e-01 2.259745001792907715e-01 1.661783158779144287e-01 -2.132072150707244873e-01 -7.522651553153991699e-02 -6.868571639060974121e-01
-3.128896057605743408e-01 -5.405039191246032715e-01 -5.500111579895019531e-01 -1.209383383393287659e-01 -1.444141268730163574e-01 -2.812957391142845154e-02 -8.773098886013031006e-02 -5.132970809936523438e-01
-2.616127133369445801e-01 -7.057657837867736816e-01 -1.764490157365798950e-01 -2.396015077829360962e-01 1.917494088411331177e-01 -2.093805968761444092e-01 4.766620397567749023e-01 -1.926022768020629883e-01
-3.071140646934509277e-01 -8.222458511590957642e-02 -5.782688856124877930e-01 2.100996226072311401e-01 7.068112492561340332e-01 -6.804423779249191284e-02 7.841750234365463257e-02 -1.001094132661819458e-01
3.475653529167175293e-01 -3.358671963214874268e-01 -1.569554582238197327e-02 -2.913093268871307373e-01 1.662808507680892944e-01 -6.772218346595764160e-01 1.346892267465591431e-01 -4.205524325370788574e-01
4.576644003391265869e-01 1.754686385393142700e-01 -4.506423771381378174e-01 1.913589686155319214e-01 9.685871750116348267e-02 -3.792392313480377197e-01 1.136472299695014954e-01 -5.949264764785766602e-01
-2.235229164361953735e-01 -4.340021908283233643e-01 -4.730107486248016357e-01 4.941119849681854248e-01 4.690524339675903320e-01 -1.318722814321517944e-01 -1.909438073635101318e-01 1.411878168582916260e-01
1.341100782155990601e-01 8.534263074398040771e-02 -4.409375190734863281e-01 5.136783793568611145e-02 5.533977150917053223e-01 -2.544265389442443848e-01 -3.519971668720245361e-01 -5.317730307579040527e-01
-3.486433625221252441e-01 -2.159760147333145142e-02 -4.759144186973571777e-01 3.877461850643157959e-01 6.432870030403137207e-01 -4.226918891072273254e-02 2.506311535835266113e-01 -1.507281810045242310e-01
1.529708039015531540e-02 -9.076151996850967407e-02 -5.918834209442138672e-01 1.910875439643859863e-01 -5.420690402388572693e-02 2.120141834020614624e-01 6.425634026527404785e-02 -7.434182167053222656e-01
1.450842022895812988e-01 2.775603532791137695e-01 -2.156620025634765625e-01 4.443534016609191895e-01 5.846546292304992676e-01 -5.110794305801391602e-01 -4.970471374690532684e-03 -2.343135923147201538e-01
-1.362449582666158676e-02 -2.447928637266159058e-01 -6.346269249916076660e-01 4.010440111160278320e-01 -8.305850625038146973e-02 -5.651010274887084961e-01 1.465880274772644043e-01 1.690478324890136719e-01
-3.821423351764678955e-01 -1.577611416578292847e-01 1.359199732542037964e-01 5.169398188591003418e-01 6.514155268669128418e-01 -3.320028185844421387e-01 7.082436233758926392e-02 -6.159235537052154541e-02
-1.317195594310760498e-01 -5.576815605163574219e-01 3.551007807254791260e-01 3.125813305377960205e-01 -3.563439100980758667e-02 -1.179484054446220398e-01 3.283296227455139160e-01 -5.699611306190490723e-01
2.536074072122573853e-02 -1.700037717819213867e-01 3.314786255359649658e-01 3.854107260704040527e-01 -1.843422278761863708e-02 -3.670228123664855957e-01 4.925589263439178467e-01 -5.782526135444641113e-01
-7.482592016458511353e-02 -7.558076083660125732e-02 -2.285621017217636108e-01 5.869132280349731445e-01 4.626805782318115234e-01 -1.893311887979507446e-01 -4.947625696659088135e-01 -3.118837177753448486e-01
-1.566289365291595459e-01 9.596855938434600830e-02 -1.039870753884315491e-01 2.446764260530471802e-01 8.941037952899932861e-02 1.583334505558013916e-01 3.131201863288879395e-01 -8.743395805358886719e-01
-6.001802906394004822e-02 -2.681762538850307465e-02 1.898601502180099487e-01 4.450286626815795898e-01 1.894787847995758057e-01 -6.027504205703735352e-01 -2.240123897790908813e-01 -5.587390661239624023e-01
1.919830441474914551e-01 -8.012381792068481445e-01 -1.100368872284889221e-01 9.314411878585815430e-02 4.669494628906250000e-01 -1.812668517231941223e-02 2.787505984306335449e-01 6.560272723436355591e-02
-1.541043072938919067e-01 -3.263250887393951416e-01 -7.448170185089111328e-01 1.777584999799728394e-01 3.962144628167152405e-02 3.503222167491912842e-01 2.989511191844940186e-01 -2.640949487686157227e-01
5.180740356445312500e-01 4.643251374363899231e-02 -2.647418975830078125e-01 4.294878244400024414e-01 6.212182343006134033e-02 -5.572047233581542969e-01 4.213642701506614685e-02 -3.984768092632293701e-01
2.196262180805206299e-01 1.879475545138120651e-03 1.052143201231956482e-01 4.386600852012634277e-01 1.592632532119750977e-01 -6.059255003929138184e-01 -2.311802357435226440e-01 -5.498301982879638672e-01
-1.933225542306900024e-01 -1.603569090366363525e-02 -3.994978070259094238e-01 2.781043648719787598e-01 4.419479966163635254e-01 -1.807924211025238037e-01 -4.263592958450317383e-01 -5.618204474449157715e-01
-4.457015991210937500e-01 -6.932159662246704102e-01 -2.579806745052337646e-01 -2.724452614784240723e-01 -4.547705501317977905e-02 -1.081745699048042297e-01 1.905943155288696289e-01 -3.604515194892883301e-01
1.685995608568191528e-01 -6.570886969566345215e-01 -1.375192850828170776e-01 6.170240044593811035e-01 -1.077328994870185852e-01 1.140908151865005493e-01 2.196263819932937622e-01 -2.594605982303619385e-01
1.780456900596618652e-01 -5.302463769912719727e-01 -7.358847856521606445e-01 -1.709971427917480469e-01 -1.150105148553848267e-01 -2.609462477266788483e-02 1.481144726276397705e-01 -2.837711274623870850e-01
-7.123158127069473267e-02 -2.878221273422241211e-01 -6.515597701072692871e-01 -2.748763263225555420e-01 -3.490667324513196945e-03 -9.480914473533630371e-02 3.955367207527160645e-01 -4.965350925922393799e-01
1.165388822555541992e-01 -4.917776286602020264e-01 -6.242679357528686523e-01 -3.551581501960754395e-01 3.201038390398025513e-02 8.325790055096149445e-03 1.552771627902984619e-01 -4.511325657367706299e-01
-1.952578127384185791e-01 -5.155600607395172119e-02 -2.440919727087020874e-01 -4.114706069231033325e-03 5.084820389747619629e-01 2.363237440586090088e-01 1.214726343750953674e-01 -7.552880048751831055e-01
-6.762433052062988281e-02 -4.757091104984283447e-01 -5.186738967895507812e-01 3.908944427967071533e-01 -2.798495888710021973e-01 -4.635731279850006104e-01 -2.272109836339950562e-01 4.966127499938011169e-02
-2.668375335633754730e-02 1.346255391836166382e-01 -2.931557595729827881e-01 7.247572541236877441e-01 2.518239021301269531e-01 -3.511718213558197021e-01 -1.171997785568237305e-01 -4.116767942905426025e-01
-2.140707969665527344e-01 -4.703969061374664307e-01 1.897301152348518372e-02 3.768343105912208557e-02 1.055845767259597778e-01 8.506372570991516113e-02 -2.780832052230834961e-01 -7.971237301826477051e-01
-8.607576787471771240e-02 -4.725950956344604492e-01 -1.141523718833923340e-01 -3.633560538291931152e-01 5.146786570549011230e-01 -2.298365235328674316e-01 2.918171286582946777e-01 -4.704362452030181885e-01
1.935020685195922852e-01 -6.035352349281311035e-01 2.785188853740692139e-01 3.234381675720214844e-01 9.337405674159526825e-03 6.484259665012359619e-02 4.334798455238342285e-01 -4.732027053833007812e-01
-2.453324794769287109e-01 1.514375805854797363e-01 -2.946120798587799072e-01 5.795738101005554199e-01 9.993129968643188477e-02 -1.801305711269378662e-01 5.326193198561668396e-02 -6.700049638748168945e-01
6.692813709378242493e-03 -1.711158901453018188e-01 -8.223814368247985840e-01 -1.845641285181045532e-01 -8.455077186226844788e-03 -8.334039151668548584e-02 2.962157726287841797e-01 -4.068643450736999512e-01
-2.473747432231903076e-01 1.463712453842163086e-01 -8.237885683774948120e-02 2.449405193328857422e-01 1.141044273972511292e-01 -6.510822176933288574e-01 5.653147026896476746e-02 -6.406835317611694336e-01
-6.189311742782592773e-01 -2.101580351591110229e-01 -3.364759683609008789e-02 -9.636308997869491577e-03 3.476172685623168945e-01 -2.876031696796417236e-01 -5.392561480402946472e-02 -6.042115092277526855e-01
4.042791724205017090e-01 -7.597506046295166016e-01 -2.541097998619079590e-01 -5.121230706572532654e-02 3.578308820724487305e-01 1.484764218330383301e-01 1.378843039274215698e-01 -1.517978608608245850e-01
-2.573264539241790771e-01 1.599197275936603546e-02 -4.148266911506652832e-01 4.821328520774841309e-01 3.766292929649353027e-01 -2.173645198345184326e-01 -3.291690647602081299e-01 -4.811911880970001221e-01
1.243759412318468094e-03 -4.048573076725006104e-01 -4.290190935134887695e-01 -4.084074795246124268e-01 1.551809310913085938e-01 4.850599169731140137e-02 3.398438990116119385e-01 -5.859241485595703125e-01
-3.744303882122039795e-01 3.174990788102149963e-02 -2.385044991970062256e-01 1.074104160070419312e-01 3.197230398654937744e-01 -5.121328309178352356e-02 -1.954461634159088135e-02 -8.277347683906555176e-01
-3.667292296886444092e-01 1.653133146464824677e-02 -1.233785524964332581e-01 3.769259154796600342e-01 2.931316196918487549e-01 -6.507274508476257324e-01 -9.236498177051544189e-02 -4.359327554702758789e-01
1.356736868619918823e-01 -4.376200437545776367e-01 -7.839109301567077637e-01 9.951651841402053833e-02 7.284351438283920288e-02 2.505869567394256592e-01 -7.158963475376367569e-03 -3.122662007808685303e-01
6.659532338380813599e-02 -2.733842134475708008e-01 8.892928808927536011e-02 -2.264967113733291626e-01 6.183366179466247559e-01 -4.240774810314178467e-01 5.217711329460144043e-01 -1.648934930562973022e-01
-9.828125685453414917e-02 2.187429554760456085e-02 -6.563823223114013672e-01 5.615042448043823242e-01 3.240715265274047852e-01 1.352649927139282227e-01 2.041500061750411987e-02 -3.464126884937286377e-01
-7.249356061220169067e-02 -2.290111035108566284e-03 5.802476033568382263e-02 -2.278754562139511108e-01 5.184524059295654297e-01 -5.589429140090942383e-01 4.742535054683685303e-01 -3.651284277439117432e-01
-4.103642702102661133e-01 -3.168311417102813721e-01 -3.645008802413940430e-01 4.998843669891357422e-01 -7.335345447063446045e-02 -7.982503622770309448e-02 -2.525043487548828125e-01 -5.224583745002746582e-01
3.983867466449737549e-01 -6.376568078994750977e-01 -2.685751318931579590e-01 8.542180806398391724e-02 7.750573754310607910e-02 -4.107235074043273926e-01 4.200790226459503174e-01 -6.391410529613494873e-02
-3.773615062236785889e-01 -4.123304486274719238e-01 -4.625636041164398193e-01 -7.315430790185928345e-02 1.139138713479042053e-01 -6.562992334365844727e-01 -1.510747969150543213e-01 4.167281836271286011e-02
2.460885792970657349e-01 6.853669881820678711e-02 -3.741621971130371094e-01 3.910435736179351807e-01 4.240631759166717529e-01 2.225631102919578552e-02 -2.483912110328674316e-01 -6.323035359382629395e-01
-2.877775728702545166e-01 1.418784558773040771e-01 -2.632954716682434082e-01 2.861831188201904297e-01 8.016656637191772461e-01 -2.197446674108505249e-01 7.821698486804962158e-02 -2.208071649074554443e-01
-2.067876905202865601e-01 3.111868724226951599e-02 -6.516268253326416016e-01 4.550447762012481689e-01 3.396618366241455078e-01 1.602668017148971558e-01 2.779912352561950684e-01 -3.259641528129577637e-01
5.481079220771789551e-02 -4.532580673694610596e-01 -8.033120036125183105e-01 -6.210226938128471375e-02 -1.050153747200965881e-01 -3.290762901306152344e-01 1.401991844177246094e-01 -5.840127542614936829e-02
-1.491045206785202026e-01 2.001584917306900024e-01 -2.389685958623886108e-01 8.483152091503143311e-02 2.728153169155120850e-01 -2.934990450739860535e-02 2.282059639692306519e-01 -8.637328147888183594e-01
4.188539683818817139e-01 -2.902289330959320068e-01 -4.362884163856506348e-01 -1.401336491107940674e-01 -1.373112052679061890e-01 -4.132912158966064453e-01 -9.808767586946487427e-02 -5.753767490386962891e-01
-3.676141202449798584e-01 -5.998884439468383789e-01 -3.557082414627075195e-01 -4.975770134478807449e-03 -7.089339662343263626e-03 -2.943184971809387207e-01 1.004196424037218094e-02 -5.400610566139221191e-01
-2.726338207721710205e-01 -4.525636434555053711e-01 5.410114526748657227e-01 1.305004805326461792e-01 2.432544231414794922e-01 -2.923047542572021484e-01 2.306089252233505249e-01 -4.618852138519287109e-01
2.450549982313532382e-05 3.635095059871673584e-02 -5.576685070991516113e-01 3.885414600372314453e-01 -5.780488625168800354e-02 9.299647063016891479e-02 5.102799832820892334e-02 -7.225832343101501465e-01
3.325222432613372803e-01 1.246713399887084961e-01 -5.443073511123657227e-01 2.741204760968685150e-02 6.811692118644714355e-01 -2.415146380662918091e-01 2.095285505056381226e-01 -1.031556725502014160e-01
5.093522667884826660e-01 8.200585097074508667e-02 -4.040158092975616455e-01 3.243746161460876465e-01 3.950316011905670166e-01 1.998622268438339233e-01 2.132309367880225182e-03 -5.190259814262390137e-01
5.001932382583618164e-01 -3.339196145534515381e-01 -3.045203536748886108e-02 4.899145364761352539e-01 5.969097614288330078e-01 -1.089468225836753845e-01 -1.681878715753555298e-01 -3.004946745932102203e-02
8.483074605464935303e-02 -7.678409218788146973e-01 9.570033103227615356e-02 2.490765750408172607e-01 3.610570430755615234e-01 2.978908717632293701e-01 1.271622478961944580e-01 -3.110543191432952881e-01
1.966467052698135376e-01 2.974581904709339142e-02 -5.068178176879882812e-01 6.679384708404541016e-01 1.491407454013824463e-01 -3.369358777999877930e-01 -2.616426348686218262e-01 -2.306804358959197998e-01
3.484840095043182373e-01 -4.717529118061065674e-01 -2.333187311887741089e-01 -3.636853992938995361e-01 5.490275025367736816e-01 -3.304387032985687256e-01 -1.229830533266067505e-01 -2.087046355009078979e-01
-3.669427335262298584e-01 1.474093198776245117e-01 -3.664000034332275391e-01 3.384998142719268799e-01 1.597374081611633301e-01 -2.007129788398742676e-01 2.775343358516693115e-01 -6.722836494445800781e-01
2.613228559494018555e-01 -2.883522026240825653e-02 -2.252803742885589600e-01 5.376333594322204590e-01 3.842324018478393555e-01 -6.035226583480834961e-01 -2.604031860828399658e-01 -1.067435443401336670e-01
-3.613281548023223877e-01 -6.565874814987182617e-02 -2.706586122512817383e-01 5.266724228858947754e-01 1.392861604690551758e-01 -4.138008356094360352e-01 -3.055327236652374268e-01 -4.801136851310729980e-01
-1.370481848716735840e-01 -4.790290296077728271e-01 -5.967603325843811035e-01 3.027488887310028076e-01 -1.673387736082077026e-01 -5.025157928466796875e-01 -8.313162624835968018e-02 1.285842806100845337e-01
-2.290399670600891113e-01 -1.167453452944755554e-01 -4.809789061546325684e-01 2.590181231498718262e-01 4.244255721569061279e-01 -1.611477583646774292e-01 -4.532858729362487793e-01 -4.731873273849487305e-01
-3.038645088672637939e-01 1.556985825300216675e-01 -2.357143908739089966e-01 2.668540924787521362e-02 6.386419534683227539e-01 -4.343150928616523743e-02 3.379130959510803223e-01 -5.506503582000732422e-01
-6.699217557907104492e-01 -3.537441790103912354e-01 -3.696963489055633545e-01 2.096581272780895233e-02 5.059096962213516235e-02 3.300545737147331238e-02 1.937799751758575439e-01 -4.977504014968872070e-01
4.497282803058624268e-01 1.428216546773910522e-01 -4.388919770717620850e-01 5.185422897338867188e-01 1.268592029809951782e-01 -4.929184019565582275e-01 1.289645880460739136e-01 -2.003511786460876465e-01
-4.388338029384613037e-01 -2.009984999895095825e-01 -4.672267735004425049e-01 1.233663782477378845e-01 6.250245571136474609e-01 7.324153929948806763e-02 -8.894030749797821045e-02 -3.599637448787689209e-01
-1.448300331830978394e-01 1.617102473974227905e-01 -4.144720137119293213e-01 3.535802960395812988e-01 2.081172168254852295e-01 1.013997122645378113e-01 1.265725046396255493e-01 -7.658021450042724609e-01
-1.496420651674270630e-01 3.696977347135543823e-02 -2.032304406166076660e-01 -1.585946790874004364e-02 5.418276786804199219e-01 -6.080424785614013672e-01 5.194582343101501465e-01 -3.945319354534149170e-02
-2.390908449888229370e-01 -6.845336407423019409e-02 -1.178079284727573395e-02 3.239589631557464600e-01 9.578442573547363281e-02 -6.403918862342834473e-01 -2.457873076200485229e-01 -5.944525003433227539e-01
-2.815223634243011475e-01 -2.439219206571578979e-01 -4.511985778808593750e-01 -1.325709074735641479e-01 -3.699064953252673149e-03 1.454628258943557739e-01 3.431809544563293457e-01 -7.079164981842041016e-01
-4.552752375602722168e-01 9.723629802465438843e-02 4.128043947275727987e-04 2.528321444988250732e-01 5.010810494422912598e-01 -1.735212802886962891e-01 -1.144055183976888657e-02 -6.618326902389526367e-01
9.606106579303741455e-02 1.839924156665802002e-01 -3.824491500854492188e-01 4.809891879558563232e-01 5.643727257847785950e-02 -6.349315643310546875e-01 8.337066322565078735e-02 -4.074641466140747070e-01
3.787781894207000732e-01 -9.963247925043106079e-02 -3.947789072990417480e-01 1.690534055233001709e-01 2.687136642634868622e-02 -6.817297339439392090e-01 -2.764542996883392334e-01 -3.467945158481597900e-01
-5.479221343994140625e-01 -1.432094573974609375e-01 4.484350327402353287e-03 4.817454218864440918e-01 5.801640152931213379e-01 -1.217579916119575500e-01 2.089248001575469971e-01 -2.282738238573074341e-01
-4.493719637393951416e-01 -4.567795991897583008e-01 -6.080789566040039062e-01 -1.809643954038619995e-01 3.737720102071762085e-02 -6.181712076067924500e-02 5.111648887395858765e-02 -4.231758117675781250e-01
-2.900724411010742188e-01 -6.916516274213790894e-02 -3.504729568958282471e-01 2.853841185569763184e-01 2.522966861724853516e-01 -5.847772955894470215e-01 -3.875028491020202637e-01 -3.886154890060424805e-01
3.692196011543273926e-01 7.037271559238433838e-02 -4.483026266098022461e-01 1.829335391521453857e-01 5.269850492477416992e-01 -1.295621842145919800e-01 -2.361670285463333130e-01 -5.234600305557250977e-01
-3.617771565914154053e-01 8.472774922847747803e-02 -4.753501415252685547e-01 3.844705820083618164e-01 2.995101809501647949e-01 1.287629157304763794e-01 2.963961958885192871e-01 -5.422419309616088867e-01
-4.310879707336425781e-01 3.750055655837059021e-02 -1.216389760375022888e-01 6.362050771713256836e-01 5.092073082923889160e-01 -1.237878948450088501e-01 2.795856595039367676e-01 -2.010480761528015137e-01
-6.866102218627929688e-01 -4.342851340770721436e-01 -3.763966262340545654e-02 4.060179591178894043e-01 2.545175254344940186e-01 7.481786422431468964e-03 7.803121209144592285e-02 -3.205797374248504639e-01
1.415754556655883789e-01 3.325243592262268066e-01 -1.615111976861953735e-01 3.791666030883789062e-01 2.349371612071990967e-01 -4.853498935699462891e-01 1.901097744703292847e-01 -6.104335188865661621e-01
5.497011542320251465e-01 1.152638345956802368e-01 -2.573159039020538330e-01 5.453343987464904785e-01 1.853514909744262695e-01 -3.376414179801940918e-01 1.554663199931383133e-02 -4.151426553726196289e-01
-1.825336925685405731e-02 1.901845782995223999e-01 -3.864893615245819092e-01 2.717537283897399902e-01 6.884976029396057129e-01 -3.608367145061492920e-01 -4.865304566919803619e-03 -3.688045740127563477e-01
4.183812141418457031e-01 -5.165012478828430176e-01 1.374076753854751587e-01 4.278875589370727539e-01 5.089637637138366699e-01 6.475269794464111328e-02 -1.599157154560089111e-01 -2.596247792243957520e-01
-1.131051331758499146e-01 2.188839167356491089e-01 -1.669484525918960571e-01 2.828100025653839111e-01 4.394562244415283203e-01 -5.082897543907165527e-01 6.011645197868347168e-01 -1.362520307302474976e-01
1.026568338274955750e-01 -2.497925460338592529e-01 -6.684096455574035645e-01 1.801055073738098145e-01 -9.280279278755187988e-02 -6.501890420913696289e-01 7.652787119150161743e-02 1.031558662652969360e-01
3.750397637486457825e-02 -4.337100684642791748e-01 3.815125524997711182e-01 5.274248719215393066e-01 -1.075095981359481812e-01 -4.010885059833526611e-01 2.336911112070083618e-01 -3.996479809284210205e-01
1.269895583391189575e-01 4.201768338680267334e-02 -3.512565195560455322e-01 6.482414007186889648e-01 2.281646579504013062e-01 -4.734153747558593750e-01 -2.326808124780654907e-01 -3.289200961589813232e-01
-3.231041729450225830e-01 4.298598319292068481e-02 -2.037825882434844971e-01 1.060833260416984558e-01 4.474804997444152832e-01 -5.504148602485656738e-01 -3.181843757629394531e-01 -4.863521158695220947e-01
4.272900521755218506e-01 -4.938775002956390381e-01 -3.046339154243469238e-01 -3.241210877895355225e-01 4.706157445907592773e-01 -2.568184435367584229e-01 -1.098566651344299316e-01 -2.759501934051513672e-01
3.145300745964050293e-01 -7.736077308654785156e-01 -2.612159550189971924e-01 1.454699039459228516e-01 2.807199358940124512e-01 -2.788898050785064697e-01 2.004309445619583130e-01 1.282610148191452026e-01
1.421635299921035767e-01 -4.641373455524444580e-01 -6.490132212638854980e-01 -2.001753002405166626e-01 -7.119427621364593506e-02 9.127628058195114136e-02 2.199144512414932251e-01 -4.912385344505310059e-01
-2.177282422780990601e-01 -4.732119739055633545e-01 2.369624674320220947e-01 1.380959898233413696e-01 2.282628566026687622e-01 -2.741487920284271240e-01 6.779953837394714355e-01 -2.578836977481842041e-01
3.586997091770172119e-01 -5.413827300071716309e-01 1.519739180803298950e-01 2.744600474834442139e-01 6.405745148658752441e-01 1.491349004209041595e-02 -7.509665191173553467e-02 -2.522245645523071289e-01
-2.664937674999237061e-01 1.790248006582260132e-01 -1.759637743234634399e-01 4.685437083244323730e-01 5.743452534079551697e-02 -1.263368725776672363e-01 1.211561337113380432e-01 -7.826213240623474121e-01
-8.630193024873733521e-02 -2.233642339706420898e-01 -3.760763704776763916e-01 3.513888716697692871e-01 3.438948690891265869e-01 -2.102545648813247681e-01 -5.948334932327270508e-01 -4.018148481845855713e-01
-1.447056382894515991e-01 1.469663251191377640e-02 -5.564017593860626221e-02 3.871110081672668457e-01 2.130286097526550293e-01 -6.203213334083557129e-01 -2.057657837867736816e-01 -5.944529771804809570e-01
-9.559774398803710938e-02 -7.032434940338134766e-01 1.159396991133689880e-01 2.534065842628479004e-01 3.072147071361541748e-01 -5.149094462394714355e-01 9.965594112873077393e-02 2.218307256698608398e-01
-3.683973252773284912e-01 -3.071429133415222168e-01 -2.230703979730606079e-01 6.720603108406066895e-01 2.326927930116653442e-01 -4.475348591804504395e-01 -1.126042678952217102e-01 -3.752497583627700806e-02
-1.176707744598388672e-01 -4.128331318497657776e-02 -7.492726445198059082e-01 4.346021711826324463e-01 1.213844120502471924e-02 1.670279949903488159e-01 1.818583607673645020e-01 -4.159839153289794922e-01
3.252676427364349365e-01 8.455539494752883911e-02 -2.315656840801239014e-01 3.755160272121429443e-01 2.528857588768005371e-01 -6.876261830329895020e-01 2.181934416294097900e-01 -3.286746442317962646e-01
2.761081159114837646e-01 -6.698409914970397949e-01 -6.106296181678771973e-02 5.311797857284545898e-01 3.892670571804046631e-01 -2.072837762534618378e-02 1.861439347267150879e-01 5.087945237755775452e-02
1.432719677686691284e-01 -6.903407573699951172e-01 2.644551098346710205e-01 4.003641307353973389e-01 5.105847716331481934e-01 -4.375239089131355286e-02 -4.185780137777328491e-02 -9.116836637258529663e-02
6.725125014781951904e-02 -4.615893363952636719e-01 -1.070336401462554932e-01 2.501059174537658691e-01 -7.757910341024398804e-02 -4.459652304649353027e-01 6.716403365135192871e-01 -2.289082109928131104e-01
1.581295765936374664e-02 -4.147337675094604492e-01 -7.686635851860046387e-01 -1.734315603971481323e-01 -1.495369672775268555e-01 -4.953724145889282227e-02 2.864256203174591064e-01 -3.161787390708923340e-01
-6.293814778327941895e-01 -2.023761868476867676e-01 -4.757160246372222900e-01 2.931361496448516846e-01 1.954853385686874390e-01 8.532271720468997955e-03 1.480025798082351685e-01 -4.364588856697082520e-01
3.123462796211242676e-01 -3.470833599567413330e-01 5.691714212298393250e-02 1.981467753648757935e-01 2.531766705214977264e-02 -7.782676815986633301e-01 2.646304368972778320e-01 -2.511977851390838623e-01
4.203741252422332764e-01 2.420652359724044800e-01 -4.242214262485504150e-01 3.017845153808593750e-01 2.392636239528656006e-01 -1.776762753725051880e-01 2.330932170152664185e-01 -5.920338034629821777e-01
-1.885773800313472748e-02 -4.741088747978210449e-01 -5.626889467239379883e-01 -3.182034194469451904e-01 8.639837801456451416e-02 1.661392897367477417e-01 2.970500886440277100e-01 -4.834120571613311768e-01
4.005620181560516357e-01 -9.331811219453811646e-02 -7.237103581428527832e-01 2.485773414373397827e-01 -4.822305962443351746e-02 -3.919133841991424561e-01 -7.938206195831298828e-02 -2.882212996482849121e-01
-1.351620554924011230e-01 -4.691475331783294678e-01 -1.848666965961456299e-01 9.782867133617401123e-02 8.290699124336242676e-02 -4.163030385971069336e-01 7.280867695808410645e-01 8.714130520820617676e-02
7.387705147266387939e-02 -4.921028614044189453e-01 1.889158189296722412e-01 5.148284435272216797e-01 1.071277931332588196e-01 5.822569876909255981e-02 6.323687434196472168e-01 -1.920484751462936401e-01
4.910092651844024658e-01 1.511411815881729126e-01 -4.679833352565765381e-01 2.215005606412887573e-01 1.510750800371170044e-01 -3.734758794307708740e-01 2.448453307151794434e-01 -4.957197606563568115e-01
-4.898391664028167725e-01 -4.186322540044784546e-02 3.491351753473281860e-02 5.309634804725646973e-01 5.084093809127807617e-01 -3.138028383255004883e-01 3.035965859889984131e-01 -1.613710522651672363e-01
2.368665784597396851e-01 -7.641412019729614258e-01 1.434062421321868896e-01 4.778044223785400391e-01 2.657202780246734619e-01 -1.580023393034934998e-02 1.660309135913848877e-01 -1.126811280846595764e-01
3.557258248329162598e-01 -2.950230240821838379e-01 -4.074353575706481934e-01 -3.280619382858276367e-01 6.613125205039978027e-01 -1.123805195093154907e-01 2.207542583346366882e-02 -2.496826052665710449e-01
-4.534058272838592529e-01 -9.379985928535461426e-02 -1.480195671319961548e-01 -3.095923066139221191e-01 4.566508233547210693e-01 -3.159953951835632324e-01 8.766743540763854980e-02 -5.931263566017150879e-01
-1.201891154050827026e-01 -1.739260256290435791e-01 -3.163847625255584717e-01 2.149131596088409424e-01 -4.832991957664489746e-02 -4.383682310581207275e-01 -3.343764245510101318e-01 -7.090185284614562988e-01
2.295785546302795410e-01 -1.128045320510864258e-01 -4.943314194679260254e-01 -9.852500259876251221e-02 1.137424632906913757e-01 -7.171012759208679199e-01 -3.941365331411361694e-02 -3.895807266235351562e-01
-1.067085340619087219e-01 7.304119318723678589e-02 -2.786245942115783691e-01 -2.016521543264389038e-01 5.591239333152770996e-01 -8.402305841445922852e-02 2.317389249801635742e-01 -7.011423110961914062e-01
3.430276215076446533e-01 -9.099193662405014038e-02 -2.638471424579620361e-01 5.988734960556030273e-01 2.661063671112060547e-01 -2.174289822578430176e-01 -1.394240856170654297e-01 -5.552127361297607422e-01
-9.571123868227005005e-02 -7.158462703227996826e-02 -2.570430934429168701e-01 -6.668573617935180664e-02 6.382728219032287598e-01 -1.853520125150680542e-01 2.092891931533813477e-01 -6.554747819900512695e-01
-8.649178594350814819e-02 -9.557161480188369751e-02 -4.331701099872589111e-01 7.640869617462158203e-01 2.354127913713455200e-01 -3.723006248474121094e-01 -1.969591015949845314e-03 1.337507963180541992e-01
8.549329638481140137e-02 -4.016887396574020386e-02 -2.880086302757263184e-01 -1.487016826868057251e-01 3.713436722755432129e-01 -7.586024999618530273e-01 3.960872888565063477e-01 -1.255268752574920654e-01
-1.495890617370605469e-01 -2.098997086286544800e-01 -3.176359832286834717e-01 5.155834555625915527e-01 3.983113914728164673e-02 1.712014973163604736e-01 -3.029951155185699463e-01 -6.664413809776306152e-01
3.042524456977844238e-01 -6.610859036445617676e-01 2.410524189472198486e-01 4.518152177333831787e-01 3.445557653903961182e-01 -8.847600966691970825e-02 2.347698658704757690e-01 -1.627552509307861328e-01
3.081001341342926025e-01 1.448620110750198364e-01 -4.497765600681304932e-01 1.262461859732866287e-02 4.263746440410614014e-01 -4.115633666515350342e-01 5.380387306213378906e-01 -2.023991942405700684e-01
5.647987127304077148e-01 1.459608078002929688e-01 -1.970213949680328369e-01 3.917475640773773193e-01 1.871895939111709595e-01 -3.495192527770996094e-01 1.541564464569091797e-01 -5.352068543434143066e-01
4.035531878471374512e-01 -3.573417663574218750e-01 -2.157613635063171387e-01 -2.329034954309463501e-01 7.636418938636779785e-02 -2.473966628313064575e-01 -1.092440485954284668e-01 -7.277938723564147949e-01
3.214572966098785400e-01 -2.868367731571197510e-01 -4.043568968772888184e-01 -3.818440437316894531e-01 5.649479627609252930e-01 -1.749775409698486328e-01 8.594419062137603760e-02 -3.845919370651245117e-01
-4.534411132335662842e-01 -5.742952823638916016e-01 2.605916559696197510e-02 1.171438302844762802e-02 2.915020883083343506e-01 1.579690873622894287e-01 -1.356401294469833374e-01 -5.791666507720947266e-01
-2.847170233726501465e-01 -1.718478500843048096e-01 -4.186522662639617920e-01 1.645319759845733643e-01 3.777661323547363281e-01 1.214956939220428467e-01 -2.782841324806213379e-01 -6.724237203598022461e-01
2.995105385780334473e-01 -3.661251664161682129e-01 -4.926727116107940674e-01 -4.661085456609725952e-02 -5.285798758268356323e-02 -6.768739819526672363e-01 -9.441944956779479980e-02 -2.479507178068161011e-01
2.077040523290634155e-01 -2.753471136093139648e-01 -2.721951603889465332e-01 -2.419484108686447144e-01 1.483728885650634766e-01 -3.323539793491363525e-01 -2.849117815494537354e-01 -7.312765717506408691e-01
1.209576353430747986e-01 -7.224320769309997559e-01 -2.227650433778762817e-01 -1.686285436153411865e-01 3.110254704952239990e-01 1.790409088134765625e-01 2.694969773292541504e-01 -4.289290904998779297e-01
-5.308157801628112793e-01 -8.458613604307174683e-02 -3.561504781246185303e-01 4.527985453605651855e-01 2.997513711452484131e-01 -8.398101478815078735e-02 -8.664887398481369019e-02 -5.242120027542114258e-01
-2.528412342071533203e-01 -2.278220802545547485e-01 -6.605945229530334473e-01 5.420228838920593262e-01 3.125957027077674866e-02 4.775060806423425674e-03 -1.932103186845779419e-01 -3.400941193103790283e-01
1.588240033015608788e-03 3.831596672534942627e-02 -5.011866688728332520e-01 3.749255537986755371e-01 1.570490300655364990e-01 -7.409515976905822754e-01 7.966458797454833984e-02 -1.635607481002807617e-01
-4.205793440341949463e-01 -3.645610809326171875e-01 -2.891685366630554199e-01 2.399337738752365112e-01 1.519167572259902954e-01 -4.186494648456573486e-01 -4.759012460708618164e-01 -3.524109721183776855e-01
3.121347427368164062e-01 -4.004782736301422119e-01 1.256702989339828491e-01 1.555680483579635620e-01 -1.950972080230712891e-01 -2.486091703176498413e-01 2.202073857188224792e-02 -7.757834792137145996e-01
-3.383994102478027344e-01 -4.957321882247924805e-01 -4.434010088443756104e-01 -3.373003005981445312e-01 8.453683555126190186e-02 -1.998701095581054688e-01 2.213950753211975098e-01 -4.829589724540710449e-01
-2.298188358545303345e-01 -2.734464406967163086e-01 -7.351254224777221680e-01 2.625375390052795410e-01 5.003278255462646484e-01 5.966208130121231079e-02 1.377971936017274857e-02 -9.485626965761184692e-02
2.786141037940979004e-01 7.690455019474029541e-02 -4.775180816650390625e-01 -2.331324666738510132e-01 4.773452877998352051e-01 -3.214040398597717285e-01 2.221679985523223877e-01 -5.035552978515625000e-01
1.782496720552444458e-01 1.169696375727653503e-01 -2.621402442455291748e-01 2.653643488883972168e-02 6.300423741340637207e-01 -1.052546277642250061e-01 8.161858469247817993e-02 -6.858788728713989258e-01
2.288141548633575439e-01 4.815542697906494141e-02 -5.319111943244934082e-01 4.499484002590179443e-01 4.806618988513946533e-01 -4.104474484920501709e-01 -1.731000393629074097e-01 -1.745721846818923950e-01
1.062692403793334961e-01 -3.635318875312805176e-01 -3.920836746692657471e-01 -4.404825270175933838e-01 4.344885647296905518e-01 2.611543796956539154e-02 2.536873221397399902e-01 -5.049528479576110840e-01
3.115389645099639893e-01 -4.976539611816406250e-01 -9.003955870866775513e-02 -1.349939554929733276e-01 1.787614971399307251e-01 -2.699242234230041504e-01 -4.173388779163360596e-01 -5.915799736976623535e-01
2.253809720277786255e-01 -5.106897950172424316e-01 1.196059063076972961e-01 4.891577064990997314e-01 -1.040099095553159714e-02 -2.469737231731414795e-01 5.756042003631591797e-01 -2.058981657028198242e-01
-4.686450585722923279e-02 -4.322011172771453857e-01 2.248401790857315063e-01 1.305141746997833252e-01 1.951117664575576782e-01 -6.501176953315734863e-01 4.981661438941955566e-01 -1.858163177967071533e-01
1.506877392530441284e-01 2.009723186492919922e-01 -6.359938979148864746e-01 1.881007403135299683e-01 -3.854738548398017883e-02 -5.031525492668151855e-01 2.034742683172225952e-01 -4.483115077018737793e-01
1.772624999284744263e-01 -1.045189723372459412e-01 -3.291063308715820312e-01 4.501121640205383301e-01 1.797898113727569580e-01 -7.543991804122924805e-01 -2.012705504894256592e-01 -6.920576840639114380e-02
3.619130849838256836e-01 2.021695524454116821e-01 -4.236441254615783691e-01 7.164789736270904541e-02 4.433397948741912842e-01 -4.069954156875610352e-01 4.689525067806243896e-01 -2.478442788124084473e-01
2.763466238975524902e-01 -6.316849589347839355e-01 -3.060185015201568604e-01 4.042732417583465576e-01 4.542281329631805420e-01 -6.848624348640441895e-02 1.476126462221145630e-01 1.863318979740142822e-01
5.227295756340026855e-01 2.023411095142364502e-01 -4.807038009166717529e-01 3.674005568027496338e-01 2.529084086418151855e-01 -3.103735148906707764e-01 2.626257836818695068e-01 -3.008086383342742920e-01
-2.161864787340164185e-01 4.536760225892066956e-02 -5.117432475090026855e-01 1.154516115784645081e-01 7.349716424942016602e-01 4.743303731083869934e-02 1.212705858051776886e-02 -3.652596771717071533e-01
-4.494358226656913757e-02 -1.463553458452224731e-01 -7.272168397903442383e-01 -2.406523376703262329e-01 3.101466000080108643e-01 2.894953265786170959e-02 2.348099797964096069e-01 -4.874809086322784424e-01
3.817450404167175293e-01 -5.538011193275451660e-01 -2.457307577133178711e-01 1.271145790815353394e-01 1.435541063547134399e-01 -3.316616117954254150e-01 5.774198174476623535e-01 -8.374065160751342773e-02
-4.520405530929565430e-01 -1.730511039495468140e-01 -1.125636547803878784e-01 1.954786628484725952e-01 8.066452741622924805e-01 -6.964559108018875122e-02 -8.213894814252853394e-02 -2.292513996362686157e-01
-3.797890245914459229e-01 6.779102981090545654e-02 -3.944800496101379395e-01 3.252488076686859131e-01 4.143032431602478027e-01 -5.161833763122558594e-01 -7.139591127634048462e-02 -3.828493058681488037e-01
1.791702955961227417e-01 1.811117976903915405e-01 -2.277237772941589355e-01 1.806403547525405884e-01 8.006299734115600586e-01 -7.871076464653015137e-02 -2.044326066970825195e-02 -4.505396485328674316e-01
-1.494768410921096802e-01 3.624165952205657959e-01 -3.858703076839447021e-01 3.153961300849914551e-01 4.351464211940765381e-01 -2.715957760810852051e-01 4.195336699485778809e-01 -3.985163271427154541e-01
