# Supplementary material for: Where is your field going? A machine learning approach to study the relative motion of the domains of physics
Source: PLoS One. 2020 Jun 18;15(6):e0233997. doi: 10.1371/journal.pone.0233997 (PMC7302634; doi:10.1371/journal.pone.0233997)
Supplement: S20 Data — (ZIP) [file pone.0233997.s020.zip › 19/Pacs4Run_19_VS_500_embeddings1994-1998ED8.txt]

2.700437791645526886e-02 2.433673143386840820e-01 2.074472755193710327e-01 -4.987145960330963135e-01 3.253935575485229492e-01 5.354002714157104492e-01 4.620661586523056030e-02 -5.036103129386901855e-01
-1.160342097282409668e-01 1.635370850563049316e-01 3.134487867355346680e-01 -7.506644129753112793e-01 2.466916292905807495e-01 2.233842313289642334e-01 3.299674689769744873e-01 2.800154685974121094e-01
-8.336169272661209106e-02 6.107022762298583984e-01 1.677713990211486816e-01 -6.921263784170150757e-02 -1.491050124168395996e-01 5.174369812011718750e-01 3.810280859470367432e-01 -3.898722231388092041e-01
1.669110208749771118e-01 5.619370341300964355e-01 5.285152792930603027e-01 -2.167205326259136200e-02 5.435725450515747070e-01 1.331792175769805908e-01 -2.244262993335723877e-01 1.139931604266166687e-01
1.572150737047195435e-02 3.364287614822387695e-01 3.820088803768157959e-01 -4.934368133544921875e-01 7.985971868038177490e-02 4.184190928936004639e-01 -5.346323847770690918e-01 -1.728409379720687866e-01
-1.492257565259933472e-01 -8.370626717805862427e-03 5.455268025398254395e-01 -2.545918822288513184e-01 -3.714718669652938843e-02 5.243157148361206055e-01 5.767714977264404297e-01 -7.932728528976440430e-02
-1.230800524353981018e-01 4.360239803791046143e-01 1.227476224303245544e-01 -9.414094686508178711e-02 -1.892584934830665588e-02 7.922362089157104492e-01 1.227780655026435852e-01 -3.573990762233734131e-01
2.794941365718841553e-01 1.302404403686523438e-01 6.136898398399353027e-01 -4.726893305778503418e-01 3.326445519924163818e-01 2.557281255722045898e-01 -3.528065085411071777e-01 6.594136357307434082e-02
-1.856019496917724609e-01 5.674479603767395020e-01 2.242707163095474243e-01 -5.203248858451843262e-01 1.780318766832351685e-01 4.800356030464172363e-01 1.488838940858840942e-01 1.955082416534423828e-01
4.558715969324111938e-02 5.536233186721801758e-01 1.224259734153747559e-01 -5.387667417526245117e-01 -3.648338615894317627e-01 1.979271620512008667e-01 2.946067750453948975e-01 -3.565015196800231934e-01
9.777125716209411621e-02 6.307067871093750000e-01 8.472901582717895508e-02 -5.128173828125000000e-01 -3.843672946095466614e-02 7.535752840340137482e-03 5.538127422332763672e-01 -1.193587034940719604e-01
-1.160739958286285400e-01 5.608396530151367188e-01 1.370920538902282715e-01 -1.301550418138504028e-01 3.136577308177947998e-01 6.836131811141967773e-01 -2.616417407989501953e-01 -4.567894712090492249e-02
2.157766073942184448e-01 4.297132194042205811e-01 3.205116689205169678e-01 1.344997584819793701e-01 1.834723204374313354e-01 7.571867853403091431e-02 7.050148844718933105e-01 -3.339577615261077881e-01
-4.120577126741409302e-02 5.758274197578430176e-01 -1.898620650172233582e-02 -7.695180922746658325e-02 -1.051216572523117065e-01 6.274487972259521484e-01 1.945849508047103882e-01 -4.667301476001739502e-01
-4.289824068546295166e-01 2.603261172771453857e-01 -8.405934274196624756e-02 -6.360159516334533691e-01 1.613920778036117554e-01 5.456168204545974731e-02 4.403466284275054932e-01 -3.371834456920623779e-01
-2.275126278400421143e-01 3.804887235164642334e-01 -1.223046109080314636e-01 -5.418447256088256836e-01 4.473380744457244873e-01 -1.893741488456726074e-01 4.901503622531890869e-01 -1.367151141166687012e-01
1.337767392396926880e-01 6.900635957717895508e-01 1.556606888771057129e-01 -3.820197284221649170e-01 6.984183937311172485e-02 -9.268168359994888306e-03 5.729051828384399414e-01 -5.062096193432807922e-02
2.619641721248626709e-01 4.706597924232482910e-01 -3.150916695594787598e-01 -3.370060324668884277e-01 4.159138202667236328e-01 1.544126123189926147e-01 2.662780322134494781e-02 -5.472309589385986328e-01
5.091844201087951660e-01 4.341624975204467773e-01 -5.409527570009231567e-02 -5.720236897468566895e-01 3.139228522777557373e-01 1.286969035863876343e-01 -1.944861859083175659e-01 -2.629854083061218262e-01
-1.792094111442565918e-01 2.290229201316833496e-01 4.915016293525695801e-01 -1.496177166700363159e-01 6.130144596099853516e-01 4.759364426136016846e-01 -1.583248935639858246e-02 2.211794853210449219e-01
6.164206564426422119e-02 3.039525449275970459e-01 5.932040214538574219e-01 -3.309171795845031738e-01 2.670480906963348389e-01 3.787036836147308350e-01 3.343049287796020508e-01 3.404773473739624023e-01
-1.372727006673812866e-01 -1.265584975481033325e-01 1.009347215294837952e-01 -7.057186961174011230e-01 2.204415053129196167e-01 -4.646794497966766357e-02 -2.512348257005214691e-02 -6.368105411529541016e-01
-2.880077660083770752e-01 5.897288918495178223e-01 1.941960304975509644e-01 -6.451070904731750488e-01 6.423365324735641479e-02 1.974263787269592285e-01 2.647491097450256348e-01 -4.691341519355773926e-02
3.601325750350952148e-01 6.463750004768371582e-01 -3.287653997540473938e-02 -4.176229536533355713e-01 6.244642287492752075e-02 2.885317206382751465e-01 -2.451971322298049927e-01 -3.601973950862884521e-01
-5.504423379898071289e-01 4.773384034633636475e-01 -3.378191962838172913e-02 -3.177430033683776855e-01 3.172313570976257324e-01 2.393302470445632935e-01 2.707354724407196045e-01 -3.685745298862457275e-01
4.877797067165374756e-01 6.324565410614013672e-01 1.168046146631240845e-01 -4.227747321128845215e-01 -1.265851855278015137e-01 1.506203263998031616e-01 -1.147516816854476929e-01 -3.432341217994689941e-01
-1.150308623909950256e-01 6.216623783111572266e-01 4.901927411556243896e-01 -5.723846554756164551e-01 -3.846247494220733643e-02 -3.366249799728393555e-02 4.084617644548416138e-02 -1.676595062017440796e-01
7.625983655452728271e-02 -2.092975005507469177e-02 2.363242506980895996e-01 -3.182473182678222656e-01 2.588174343109130859e-01 -2.174626141786575317e-01 1.873603165149688721e-01 -8.289967775344848633e-01
3.930262625217437744e-01 9.521753340959548950e-02 -2.284451872110366821e-01 -6.202403903007507324e-01 7.173905521631240845e-02 5.607539415359497070e-01 -2.815334312617778778e-02 -2.814153730869293213e-01
-3.804209530353546143e-01 6.345314979553222656e-01 -3.129207715392112732e-02 -5.271193385124206543e-01 2.068504691123962402e-01 7.375986780971288681e-03 1.210909485816955566e-01 -3.410440385341644287e-01
-3.648841977119445801e-01 4.902280271053314209e-01 4.259262681007385254e-01 -1.110134124755859375e-01 5.077371597290039062e-01 7.111111283302307129e-02 4.112330973148345947e-01 -2.885153517127037048e-02
1.998926103115081787e-01 5.339176058769226074e-01 5.474236011505126953e-01 -2.895660996437072754e-01 2.141166329383850098e-01 1.178800538182258606e-01 3.961023688316345215e-01 2.735236585140228271e-01
1.387748122215270996e-01 7.228051424026489258e-01 1.051707193255424500e-01 -2.967201471328735352e-01 -4.935959726572036743e-02 5.288073047995567322e-02 5.273107290267944336e-01 -2.755019068717956543e-01
-3.016679286956787109e-01 4.044308364391326904e-01 4.697530269622802734e-01 -5.223066210746765137e-01 3.496336936950683594e-01 7.580509036779403687e-02 3.282189071178436279e-01 1.274453103542327881e-01
-2.567957714200019836e-02 -8.435073494911193848e-02 3.358360230922698975e-01 -3.622046709060668945e-01 -5.089188739657402039e-02 4.405600726604461670e-01 7.395656704902648926e-01 -6.787509471178054810e-02
-1.502579748630523682e-01 7.594980597496032715e-01 2.747674584388732910e-01 -2.536488771438598633e-01 8.417201042175292969e-02 2.192277610301971436e-01 -3.438194394111633301e-01 -2.956228852272033691e-01
-8.974676579236984253e-02 3.870115876197814941e-01 6.660966277122497559e-01 -4.981440007686614990e-01 4.417615756392478943e-02 -1.754614338278770447e-02 3.840728700160980225e-01 -2.374654449522495270e-02
5.804368853569030762e-01 2.643008232116699219e-01 -2.061018347740173340e-01 -5.349065661430358887e-01 1.866726577281951904e-01 1.596827059984207153e-02 3.100099265575408936e-01 -3.652769029140472412e-01
-1.744713932275772095e-01 1.894824802875518799e-01 5.287616252899169922e-01 -6.722856163978576660e-01 -1.554752886295318604e-01 1.647091209888458252e-01 3.803622424602508545e-01 -7.824546843767166138e-02
-3.214043676853179932e-01 4.122354090213775635e-01 5.565292239189147949e-01 -1.525034755468368530e-01 4.262633025646209717e-01 5.279373750090599060e-02 4.574809670448303223e-01 1.696889870800077915e-03
3.447072207927703857e-01 3.430563211441040039e-01 -7.434120774269104004e-02 -4.576743245124816895e-01 4.822195172309875488e-01 1.002213060855865479e-01 -2.320668548345565796e-01 -5.020576715469360352e-01
-4.016415178775787354e-01 6.586646288633346558e-02 4.742834270000457764e-01 -3.154565393924713135e-01 3.630887269973754883e-01 5.708040297031402588e-02 6.052970886230468750e-01 -9.171631932258605957e-02
-3.596496284008026123e-01 3.945576846599578857e-01 2.876042127609252930e-01 -5.955510735511779785e-01 2.701358795166015625e-01 3.734168410301208496e-01 1.734726428985595703e-01 1.872775107622146606e-01
-2.177308648824691772e-01 -4.298837110400199890e-02 3.497342169284820557e-01 -4.917147159576416016e-01 -2.296911366283893585e-02 5.193440914154052734e-01 5.624806880950927734e-01 4.186708945780992508e-03
-1.360141634941101074e-01 6.641977429389953613e-01 3.528640270233154297e-01 -5.753315091133117676e-01 1.008287146687507629e-01 -1.374686509370803833e-01 1.925870180130004883e-01 -1.366325020790100098e-01
-2.215909212827682495e-01 5.296264290809631348e-01 5.835974216461181641e-01 -5.262284874916076660e-01 5.573853850364685059e-02 7.554790377616882324e-02 2.068132758140563965e-01 -3.612402081489562988e-02
-2.035793364048004150e-01 6.071248054504394531e-01 3.174028992652893066e-01 -6.537871956825256348e-01 3.616922721266746521e-02 8.081840723752975464e-02 2.289485931396484375e-01 -3.892721235752105713e-02
-2.804545164108276367e-01 5.156968832015991211e-01 2.413700371980667114e-01 -6.339815855026245117e-01 2.348522245883941650e-01 3.012790381908416748e-01 1.599857658147811890e-01 1.539150774478912354e-01
1.421869099140167236e-01 4.458070993423461914e-01 9.321060031652450562e-02 -5.165967941284179688e-01 1.025799475610256195e-02 2.934871613979339600e-01 6.327094435691833496e-01 1.375405043363571167e-01
-1.768382936716079712e-01 2.385168820619583130e-01 6.334044337272644043e-01 -3.019626736640930176e-01 4.426353871822357178e-01 1.980625540018081665e-01 3.603418767452239990e-01 2.333538532257080078e-01
-5.703247785568237305e-01 2.848261594772338867e-01 -6.483179330825805664e-02 -6.158118844032287598e-01 2.063993066549301147e-01 2.585626840591430664e-01 1.450848579406738281e-01 -2.822607159614562988e-01
1.213542893528938293e-01 1.029047071933746338e-01 2.206407934427261353e-01 -1.834806501865386963e-01 1.386256814002990723e-01 1.754646152257919312e-01 -1.809966117143630981e-01 -8.997620344161987305e-01
-2.977352142333984375e-01 3.234784305095672607e-01 4.569405615329742432e-01 2.705804444849491119e-02 2.759988009929656982e-01 3.026278316974639893e-01 6.012973189353942871e-01 -2.605210542678833008e-01
-2.863549590110778809e-01 -1.758537888526916504e-01 7.548636198043823242e-01 -3.117997646331787109e-01 3.066626191139221191e-01 1.552301794290542603e-01 -1.012196093797683716e-01 -3.027445673942565918e-01
-2.894781231880187988e-01 3.748925328254699707e-01 1.954534649848937988e-01 -6.665585637092590332e-01 1.542424112558364868e-01 4.146971404552459717e-01 2.337752878665924072e-01 2.067371457815170288e-01
-8.799047023057937622e-02 -3.528433665633201599e-02 -1.276582181453704834e-01 -2.341418713331222534e-01 3.028430044651031494e-01 3.280230611562728882e-02 2.445266097784042358e-01 -8.759626150131225586e-01
-1.561044901609420776e-01 4.332584440708160400e-01 1.761571317911148071e-01 -2.902011759579181671e-02 6.386184599250555038e-03 7.616981267929077148e-01 -9.111232310533523560e-02 -4.092904031276702881e-01
-5.513843148946762085e-02 4.849552512168884277e-01 3.459785878658294678e-01 -1.962901055812835693e-01 -2.230712771415710449e-01 4.453296661376953125e-01 -1.844056248664855957e-01 -5.669766068458557129e-01
6.207557916641235352e-01 1.430191546678543091e-01 -2.480033636093139648e-01 -4.034493565559387207e-01 4.267338514328002930e-01 3.074716925621032715e-01 8.364751935005187988e-02 -2.937572300434112549e-01
5.830140709877014160e-01 3.407127261161804199e-01 -7.062438130378723145e-02 -1.309614330530166626e-01 4.486856758594512939e-01 -7.775734178721904755e-03 1.737305819988250732e-01 -5.388036370277404785e-01
-7.551292330026626587e-02 2.864594459533691406e-01 6.357804536819458008e-01 -4.242699444293975830e-01 3.804141879081726074e-01 1.932861506938934326e-01 2.332796901464462280e-01 3.025277853012084961e-01
-2.236568182706832886e-01 5.189935117959976196e-02 4.605953395366668701e-01 -7.827202975749969482e-02 -5.733839422464370728e-02 7.597918510437011719e-01 1.924490779638290405e-01 -3.337685763835906982e-01
-6.311461329460144043e-02 1.605487316846847534e-01 4.302518963813781738e-01 -2.121641635894775391e-01 2.518700622022151947e-02 1.791597008705139160e-01 8.107973337173461914e-01 -2.235746085643768311e-01
3.364544361829757690e-02 6.851767301559448242e-01 -1.589532569050788879e-02 -1.306561380624771118e-01 -1.756361126899719238e-01 4.824827909469604492e-01 2.440999597311019897e-01 -4.345739185810089111e-01
8.307636529207229614e-02 1.490731239318847656e-01 -8.512955904006958008e-02 9.395358711481094360e-02 4.364882111549377441e-01 7.992487549781799316e-01 3.141390979290008545e-01 -1.636984944343566895e-01
9.185022860765457153e-02 2.549554966390132904e-02 5.406521558761596680e-01 -2.557931542396545410e-01 -1.836573928594589233e-01 6.169011592864990234e-01 4.666845202445983887e-01 -3.297019749879837036e-02
5.883491635322570801e-01 2.648690342903137207e-01 -1.810941994190216064e-01 -5.329105854034423828e-01 4.499396979808807373e-01 8.753115683794021606e-02 8.305495977401733398e-02 -2.233725041151046753e-01
-1.095458269119262695e-01 2.146857976913452148e-01 4.851822257041931152e-01 -5.643329024314880371e-01 1.348129659891128540e-01 -2.149269431829452515e-01 5.501516461372375488e-01 -1.449178457260131836e-01
3.515076339244842529e-01 6.670744717121124268e-02 1.179564092308282852e-02 -7.330172657966613770e-01 -3.227152302861213684e-02 5.765065550804138184e-01 -1.924958825111389160e-02 -2.770061045885086060e-02
1.646685153245925903e-01 -7.098426669836044312e-02 2.972726523876190186e-01 -5.601024031639099121e-01 3.810275113210082054e-03 -1.444225460290908813e-01 1.810300350189208984e-01 -7.156224846839904785e-01
-4.466316103935241699e-02 3.047947585582733154e-01 5.560863018035888672e-01 -3.795680403709411621e-01 4.296888113021850586e-01 2.925257682800292969e-01 2.410611063241958618e-01 3.514074981212615967e-01
1.620151102542877197e-01 -2.424813807010650635e-01 1.761743575334548950e-01 -3.966804221272468567e-02 7.290548682212829590e-01 5.796546339988708496e-01 1.196745112538337708e-01 -2.237078733742237091e-02
1.298266500234603882e-01 3.434982895851135254e-01 8.329878449440002441e-01 -2.681128680706024170e-01 5.160300433635711670e-02 -8.648209273815155029e-02 -1.243188232183456421e-01 -2.716678678989410400e-01
3.930620849132537842e-01 3.985583186149597168e-01 -7.764907926321029663e-02 -4.378387928009033203e-01 4.210801720619201660e-01 -1.508938372135162354e-01 1.245537865906953812e-02 -5.372976064682006836e-01
-1.137389466166496277e-01 5.256215333938598633e-01 8.052502572536468506e-02 1.010541431605815887e-02 2.633174136281013489e-02 6.730403900146484375e-01 -2.648507803678512573e-02 -4.998209774494171143e-01
4.505522847175598145e-01 8.436358720064163208e-02 -3.181543573737144470e-02 -4.217672348022460938e-01 1.590858697891235352e-01 7.390972375869750977e-01 -1.232749000191688538e-01 -1.556138545274734497e-01
9.427422285079956055e-02 3.311861455440521240e-01 3.530552387237548828e-01 2.697382271289825439e-01 1.500320434570312500e-01 5.041323304176330566e-01 5.218315720558166504e-01 -3.674974739551544189e-01
-2.104913629591464996e-02 3.501311242580413818e-01 5.159608125686645508e-01 2.583133578300476074e-01 5.407105758786201477e-02 1.977580338716506958e-01 4.021690785884857178e-01 -5.833110809326171875e-01
-1.285124570131301880e-01 3.281623721122741699e-01 7.597405314445495605e-01 -3.679833114147186279e-01 -7.398857921361923218e-02 1.317634731531143188e-01 3.448376357555389404e-01 -1.463825553655624390e-01
2.090561687946319580e-01 4.369007945060729980e-01 3.622270822525024414e-01 2.579342722892761230e-01 2.123866677284240723e-01 4.133574664592742920e-01 5.844510793685913086e-01 -1.005934476852416992e-01
2.354859113693237305e-01 -5.094486847519874573e-02 3.641341924667358398e-01 1.359930932521820068e-01 7.948120236396789551e-01 2.764908373355865479e-01 9.866811335086822510e-03 -2.873891294002532959e-01
1.715897321701049805e-01 3.412703871726989746e-01 9.636476635932922363e-02 -3.748966753482818604e-01 4.033565521240234375e-01 -1.066059768199920654e-01 -2.159332484006881714e-01 -6.953914761543273926e-01
-7.995144277811050415e-02 5.029460787773132324e-01 7.169654965400695801e-02 3.492834744974970818e-03 5.610836744308471680e-01 6.148012280464172363e-01 1.453321278095245361e-01 1.469139009714126587e-01
1.678658723831176758e-01 4.220367223024368286e-02 2.030404955148696899e-01 1.455191336572170258e-02 3.276832401752471924e-02 6.199775338172912598e-01 6.881349682807922363e-01 -2.638693153858184814e-01
1.055651083588600159e-01 -1.383166164159774780e-01 -7.227389141917228699e-03 -3.467747867107391357e-01 4.085225462913513184e-01 1.093660071492195129e-01 -7.035890221595764160e-02 -8.158539533615112305e-01
-6.889446079730987549e-02 3.489008247852325439e-01 3.884288966655731201e-01 3.279723599553108215e-02 -3.606739267706871033e-02 7.416650652885437012e-01 -4.778086766600608826e-02 -4.097782671451568604e-01
-1.858306378126144409e-01 2.222262918949127197e-01 5.754117369651794434e-01 -6.975354999303817749e-02 -2.027906849980354309e-02 1.925486326217651367e-01 6.270506381988525391e-01 -3.865739703178405762e-01
3.099366724491119385e-01 1.863934993743896484e-01 -6.920211482793092728e-03 -2.142197340726852417e-01 1.238852739334106445e-01 3.573454022407531738e-01 -1.551706045866012573e-01 -8.100231885910034180e-01
-3.286875784397125244e-01 3.182424306869506836e-01 3.090481758117675781e-01 2.197613008320331573e-03 2.891964018344879150e-01 4.003484547138214111e-01 6.361503601074218750e-01 -2.158007323741912842e-01
-1.516252756118774414e-01 5.216300487518310547e-01 6.294505596160888672e-01 -3.719469010829925537e-01 6.878530234098434448e-02 -8.926019072532653809e-03 3.972011506557464600e-01 -8.820310235023498535e-02
-6.719362735748291016e-02 4.576827883720397949e-01 4.904148578643798828e-01 -5.075746178627014160e-01 2.524463534355163574e-01 -7.950719445943832397e-02 4.519054889678955078e-01 1.166346445679664612e-01
-9.293897449970245361e-02 -2.103253453969955444e-01 6.735163927078247070e-01 -5.901453495025634766e-01 -4.945647716522216797e-02 3.125026822090148926e-01 2.034911811351776123e-01 -6.096875295042991638e-02
-2.632315754890441895e-01 6.015707254409790039e-01 1.796612292528152466e-01 -2.805705368518829346e-01 1.419330947101116180e-02 4.243024811148643494e-02 5.299720168113708496e-01 -4.182722568511962891e-01
5.376279354095458984e-01 1.809453368186950684e-01 9.113314002752304077e-02 -1.569641232490539551e-01 5.865618586540222168e-01 -6.312578916549682617e-02 -2.350838482379913330e-02 -5.446831583976745605e-01
-3.784191310405731201e-01 4.347056746482849121e-01 -4.413443803787231445e-02 -1.142924651503562927e-01 1.854225993156433105e-01 7.047566175460815430e-01 7.831709086894989014e-02 -3.400325179100036621e-01
3.798852860927581787e-01 2.819849550724029541e-01 3.453797847032546997e-02 -4.020387828350067139e-01 4.677488803863525391e-01 -1.745057404041290283e-01 -3.318925574421882629e-02 -6.024953722953796387e-01
-2.066900432109832764e-01 4.347032308578491211e-01 -2.727213501930236816e-02 -5.677205324172973633e-01 3.295552432537078857e-01 -2.447483688592910767e-01 4.961748123168945312e-01 -1.748262047767639160e-01
-1.092849671840667725e-02 5.198119208216667175e-02 -1.048506200313568115e-01 2.085155621170997620e-02 4.406332969665527344e-01 8.367674946784973145e-01 1.330817192792892456e-01 -2.714809179306030273e-01
-1.671504080295562744e-01 2.107863873243331909e-01 3.649956583976745605e-01 -6.003079414367675781e-01 1.293808817863464355e-01 3.858966827392578125e-01 4.617539346218109131e-01 2.348747998476028442e-01
9.721443802118301392e-02 2.102514170110225677e-02 3.563091456890106201e-01 -8.284094929695129395e-02 -4.650035127997398376e-02 5.398791432380676270e-01 6.967864632606506348e-01 -2.777505815029144287e-01
6.444387435913085938e-01 -1.374242901802062988e-01 -1.033130194991827011e-02 -5.280442833900451660e-01 3.930765986442565918e-01 1.647627055644989014e-01 1.094570755958557129e-01 -3.053505718708038330e-01
4.925909936428070068e-01 2.930809855461120605e-01 -4.966421425342559814e-02 -4.123361706733703613e-01 5.727763175964355469e-01 -2.548995986580848694e-02 -7.913789898157119751e-02 -4.049501717090606689e-01
-3.274296820163726807e-01 3.709485530853271484e-01 3.945670127868652344e-01 -3.984115421772003174e-01 2.742291390895843506e-01 2.040881365537643433e-01 -4.977429211139678955e-01 -2.759898602962493896e-01
-2.649298310279846191e-01 5.316555500030517578e-01 2.324430197477340698e-01 -4.854238033294677734e-01 3.275648057460784912e-01 2.509000599384307861e-01 3.894050419330596924e-01 1.886871308088302612e-01
1.384551404044032097e-03 6.232321858406066895e-01 2.330790460109710693e-01 -6.351177692413330078e-01 2.609194815158843994e-02 -1.238302364945411682e-01 3.478539884090423584e-01 -1.298546791076660156e-01
-3.018241524696350098e-01 5.589970946311950684e-01 4.386765062808990479e-01 -4.294974803924560547e-01 3.667133450508117676e-01 -5.382042005658149719e-02 2.854128479957580566e-01 2.614341676235198975e-02
5.242438316345214844e-01 3.701156973838806152e-01 2.468613674864172935e-04 -5.455770492553710938e-01 -9.299808740615844727e-02 4.472301900386810303e-01 -5.084872990846633911e-02 -2.815658152103424072e-01
9.642108529806137085e-02 1.451403200626373291e-01 8.711268305778503418e-01 -2.833120822906494141e-01 -1.604722589254379272e-01 1.903174966573715210e-01 1.381281018257141113e-01 -2.223920375108718872e-01
5.355228185653686523e-01 3.675024509429931641e-01 2.057692706584930420e-01 -4.519333839416503906e-01 -1.354891657829284668e-01 5.499632954597473145e-01 -7.399322837591171265e-02 -7.266656309366226196e-02
9.704743511974811554e-03 3.226865828037261963e-01 3.521667122840881348e-01 -1.785423010587692261e-01 5.827453732490539551e-01 5.273470878601074219e-01 1.385308802127838135e-01 3.209406137466430664e-01
3.490193784236907959e-01 3.472805917263031006e-01 2.366242110729217529e-01 -6.669885516166687012e-01 2.559114992618560791e-01 7.349480688571929932e-02 -4.242376983165740967e-01 -7.646601647138595581e-02
-1.984812170267105103e-01 4.609387516975402832e-01 3.407364189624786377e-01 -1.022304743528366089e-01 3.479821979999542236e-02 -5.248850211501121521e-02 5.999464988708496094e-01 -5.076282620429992676e-01
2.247102707624435425e-01 3.096393346786499023e-01 4.736252427101135254e-01 2.500620186328887939e-01 2.187390252947807312e-02 1.921974271535873413e-01 5.600476861000061035e-01 -4.644406437873840332e-01
1.973101198673248291e-01 4.365609213709831238e-02 6.982060670852661133e-01 -3.476376831531524658e-01 5.365254282951354980e-01 -2.114709652960300446e-02 -2.468254417181015015e-01 -3.987323492765426636e-02
-4.223629534244537354e-01 3.590411543846130371e-01 2.259443700313568115e-02 -4.675264358520507812e-01 3.522480726242065430e-01 -1.191144436597824097e-01 4.532373547554016113e-01 -3.604392409324645996e-01
-4.030572175979614258e-01 4.120779931545257568e-01 -1.995121538639068604e-01 -5.423861742019653320e-01 3.149385154247283936e-01 3.063497245311737061e-01 3.574051558971405029e-01 -1.139036417007446289e-01
5.626904591917991638e-02 -3.416230082511901855e-01 2.660734355449676514e-01 -4.490676224231719971e-01 2.821958661079406738e-01 7.983727753162384033e-02 1.093749329447746277e-01 -7.139323353767395020e-01
-3.393499180674552917e-02 -1.065927669405937195e-01 8.034905791282653809e-01 -2.436314970254898071e-01 3.996002376079559326e-01 1.001645177602767944e-01 -1.843428313732147217e-01 -2.807796001434326172e-01
5.530966520309448242e-01 -7.308624684810638428e-02 1.702895313501358032e-01 -4.635729789733886719e-01 -7.183323055505752563e-02 4.615270793437957764e-01 -1.933006942272186279e-02 -4.757131338119506836e-01
-5.483429878950119019e-02 1.885382086038589478e-01 8.172064423561096191e-01 -2.619772553443908691e-01 -1.281547010876238346e-03 1.854950487613677979e-01 4.337242245674133301e-01 -4.961139708757400513e-02
-4.683888256549835205e-01 1.193644627928733826e-01 3.644404709339141846e-01 -1.668151617050170898e-01 2.277457267045974731e-01 3.535673618316650391e-01 5.576087236404418945e-01 -3.433867394924163818e-01
-2.780120074748992920e-02 5.813666582107543945e-01 3.524794578552246094e-01 -6.385401487350463867e-01 1.176720261573791504e-01 -2.167355567216873169e-01 2.610527575016021729e-01 -1.717988587915897369e-02
-1.964354421943426132e-03 6.615462154150009155e-02 5.283313989639282227e-01 -1.216665059328079224e-01 6.952786445617675781e-01 4.123276770114898682e-01 -8.038454502820968628e-02 2.044380158185958862e-01
2.363254576921463013e-01 -1.978052034974098206e-02 2.174964845180511475e-01 -2.014234429225325584e-03 9.123420715332031250e-01 2.446878999471664429e-01 3.992681577801704407e-02 -5.114709585905075073e-02
1.379357576370239258e-01 5.767204761505126953e-01 1.946101933717727661e-01 -4.172701835632324219e-01 5.820919200778007507e-02 -1.075830981135368347e-01 6.320855617523193359e-01 -1.479359716176986694e-01
5.499940514564514160e-01 4.334571659564971924e-01 1.410380303859710693e-01 -3.597295284271240234e-01 4.689071476459503174e-01 -1.442726403474807739e-01 -2.316031418740749359e-02 -3.451080918312072754e-01
2.658894062042236328e-01 4.241363406181335449e-01 5.455201119184494019e-02 -2.033052444458007812e-01 3.060503602027893066e-01 -3.865882754325866699e-02 -4.159424826502799988e-02 -7.798787951469421387e-01
-1.172924265265464783e-01 3.852491825819015503e-02 8.754496574401855469e-01 -1.762463748455047607e-01 3.326328098773956299e-01 2.496757805347442627e-01 -1.060787662863731384e-01 -5.521025881171226501e-02
5.407584905624389648e-01 3.394905328750610352e-01 8.405493944883346558e-02 -4.127814173698425293e-01 5.393848419189453125e-01 -9.211257100105285645e-03 -1.209242269396781921e-01 -3.304982781410217285e-01
-7.051490992307662964e-02 4.502799212932586670e-01 5.756756663322448730e-01 4.167145490646362305e-02 2.622004747390747070e-01 -5.587274953722953796e-02 5.833613276481628418e-01 -2.166919857263565063e-01
1.313503831624984741e-01 6.964293867349624634e-02 1.080742478370666504e-01 -5.147504806518554688e-01 2.544656395912170410e-01 -2.644819580018520355e-02 -1.932458281517028809e-01 -7.735971808433532715e-01
5.383024215698242188e-01 3.609158694744110107e-01 -1.761096566915512085e-01 -3.923624157905578613e-01 2.818601019680500031e-02 5.983757376670837402e-01 7.507623732089996338e-02 -1.747079938650131226e-01
3.283186256885528564e-01 9.346050210297107697e-03 6.903345584869384766e-01 -1.696192026138305664e-01 5.726873278617858887e-01 -1.358224004507064819e-01 -1.378195434808731079e-01 -1.461994946002960205e-01
-6.494570523500442505e-02 -1.625492721796035767e-01 3.690123260021209717e-01 -5.097413063049316406e-01 -1.139795482158660889e-01 4.359556138515472412e-01 6.017380952835083008e-01 -9.064221382141113281e-02
1.760237812995910645e-01 5.727792382240295410e-01 3.170829638838768005e-02 -4.215373396873474121e-01 -1.148833706974983215e-01 2.698518633842468262e-01 6.041973829269409180e-01 -1.056777685880661011e-01
1.804392486810684204e-01 1.979367583990097046e-01 4.503205791115760803e-02 -3.393101394176483154e-01 7.628005743026733398e-02 2.166509330272674561e-01 -1.241649612784385681e-01 -8.619340062141418457e-01
2.284998744726181030e-01 6.522336602210998535e-01 7.069578766822814941e-02 -5.097013115882873535e-01 8.460965752601623535e-02 2.503041923046112061e-01 -1.310488581657409668e-01 -4.130390286445617676e-01
-4.385717809200286865e-01 3.372542858123779297e-01 -1.446037590503692627e-01 -4.773290157318115234e-01 3.133514225482940674e-01 2.051514834165573120e-01 5.097334384918212891e-01 -2.122659087181091309e-01
-3.088502287864685059e-01 4.604406952857971191e-01 9.393090009689331055e-02 -6.297215223312377930e-01 1.672753095626831055e-01 5.054516792297363281e-01 1.748390495777130127e-02 5.887135118246078491e-02
5.720842480659484863e-01 2.023537158966064453e-01 4.754336550831794739e-02 -5.484257340431213379e-01 -2.568680420517921448e-02 5.643423795700073242e-01 9.796306490898132324e-02 -1.686955569311976433e-03
-1.177681460976600647e-01 8.334886431694030762e-01 -5.287426337599754333e-02 -2.005248069763183594e-01 2.019646465778350830e-01 2.435428351163864136e-01 -1.979712024331092834e-02 -3.846124410629272461e-01
-4.512924551963806152e-01 4.842808842658996582e-01 -2.086896002292633057e-01 -4.108224511146545410e-01 2.843850553035736084e-01 2.919693589210510254e-01 3.047915697097778320e-01 -3.007689118385314941e-01
-1.506901383399963379e-01 -7.985058426856994629e-02 3.171985149383544922e-01 -3.225378692150115967e-01 8.740135282278060913e-02 5.318322777748107910e-01 6.897170543670654297e-01 8.752263151109218597e-03
4.797060489654541016e-01 3.800665140151977539e-01 1.524539589881896973e-01 -4.515821635723114014e-01 -3.167496994137763977e-02 5.710437893867492676e-01 -2.267036736011505127e-01 -1.406200826168060303e-01
-3.856275379657745361e-01 -2.743431925773620605e-01 5.298863649368286133e-01 -4.382703006267547607e-01 2.749101221561431885e-01 1.390462815761566162e-01 4.323585629463195801e-01 -1.460255533456802368e-01
-1.630039662122726440e-01 2.903071939945220947e-01 5.587065219879150391e-01 -2.091262787580490112e-01 2.277597039937973022e-02 -3.346629813313484192e-02 6.569675803184509277e-01 -3.162588477134704590e-01
1.252091974020004272e-01 1.347924470901489258e-01 9.708722680807113647e-02 2.072145938873291016e-01 3.943752050399780273e-01 8.214958906173706055e-01 2.607512772083282471e-01 -1.241422742605209351e-01
6.461059451103210449e-01 2.825734019279479980e-01 -1.442255824804306030e-01 -2.596922516822814941e-01 5.070758461952209473e-01 1.205645725131034851e-01 1.847712099552154541e-01 -3.296302855014801025e-01
-1.059127897024154663e-01 1.302596628665924072e-01 2.835865914821624756e-01 -3.371382355690002441e-01 1.883157044649124146e-01 3.431035876274108887e-01 7.834369540214538574e-01 1.038028970360755920e-01
5.282717347145080566e-01 -1.799258440732955933e-01 9.413466602563858032e-02 -4.926105141639709473e-01 9.016066044569015503e-02 6.451924443244934082e-01 9.191071242094039917e-02 -6.464788317680358887e-02
5.012634396553039551e-01 1.087121292948722839e-01 -5.764885991811752319e-02 -2.553302049636840820e-01 6.347832679748535156e-01 6.245820969343185425e-02 -4.849489778280258179e-04 -5.114183425903320312e-01
5.432739257812500000e-01 -1.811383515596389771e-01 1.076526045799255371e-01 -3.549177050590515137e-01 9.124304354190826416e-02 5.596731901168823242e-01 -4.553929436951875687e-03 -4.614180624485015869e-01
-1.902127712965011597e-01 2.882993519306182861e-01 3.346946537494659424e-01 -4.933987557888031006e-02 2.275970019400119781e-02 2.090750187635421753e-01 7.212393879890441895e-01 -4.492561817169189453e-01
1.930396407842636108e-01 -3.098716735839843750e-01 2.492101192474365234e-01 -4.179220199584960938e-01 2.882061600685119629e-01 1.368130147457122803e-01 -2.840076759457588196e-02 -7.261980772018432617e-01
-2.172699384391307831e-02 -2.581871151924133301e-01 -2.873926050961017609e-02 -5.063264966011047363e-01 7.375985980033874512e-01 3.627115786075592041e-01 1.537238364107906818e-03 -7.826128974556922913e-03
1.722229830920696259e-02 7.556943595409393311e-02 1.200801879167556763e-01 -2.772502899169921875e-01 1.804088801145553589e-02 3.014425337314605713e-01 -1.423180550336837769e-01 -8.895269632339477539e-01
1.981426775455474854e-01 4.685038328170776367e-01 8.190198242664337158e-02 -3.191934525966644287e-01 6.185640096664428711e-01 4.370429515838623047e-01 -1.014639157801866531e-02 2.427355647087097168e-01
-4.138207137584686279e-01 2.888518869876861572e-01 1.669806838035583496e-01 9.966090321540832520e-02 4.654705226421356201e-01 6.074244379997253418e-01 1.747734248638153076e-01 -3.022070825099945068e-01
1.575246267020702362e-02 2.135967165231704712e-01 2.688617706298828125e-01 7.766246050596237183e-02 -2.124306000769138336e-02 4.675762951374053955e-01 6.668354272842407227e-01 -4.605018198490142822e-01
6.891012191772460938e-01 -7.439652085304260254e-02 8.155760355293750763e-03 -1.878212243318557739e-01 4.449059069156646729e-02 4.677572250366210938e-01 3.328356742858886719e-01 -3.907756805419921875e-01
-2.338714450597763062e-01 -7.417190819978713989e-02 -1.245021820068359375e-01 -4.285879135131835938e-01 7.971593141555786133e-01 1.880299896001815796e-01 -1.062141656875610352e-01 -2.418974786996841431e-01
4.403560161590576172e-01 -1.322375833988189697e-01 1.852968782186508179e-01 -4.425528645515441895e-01 -8.865203708410263062e-02 6.543157100677490234e-01 -6.940106302499771118e-02 -3.429391682147979736e-01
-1.233946308493614197e-01 -3.076303005218505859e-01 7.754507660865783691e-01 -3.156748116016387939e-01 2.081128656864166260e-01 1.990791708230972290e-01 2.963222097605466843e-03 -3.258998990058898926e-01
4.920446872711181641e-01 2.417287528514862061e-01 7.101657390594482422e-01 -3.433623015880584717e-01 3.189936652779579163e-02 -1.562234908342361450e-01 -1.156477183103561401e-01 -1.960314512252807617e-01
7.284148037433624268e-02 -2.347411513328552246e-01 4.435032010078430176e-01 4.414935037493705750e-02 8.196403384208679199e-01 1.311983466148376465e-01 1.955490410327911377e-01 -1.169767528772354126e-01
-1.741705983877182007e-01 8.821556717157363892e-02 2.789814770221710205e-01 -1.844856441020965576e-01 -7.206501811742782593e-02 5.921936035156250000e-01 6.519687175750732422e-01 -2.628065049648284912e-01
-1.796354651451110840e-01 4.469540417194366455e-01 4.408524334430694580e-01 -3.409257829189300537e-01 4.095176756381988525e-01 -1.823137104511260986e-01 5.063916444778442383e-01 -2.533375285565853119e-03
3.922261297702789307e-01 3.015796244144439697e-01 -1.130623966455459595e-01 -3.230566382408142090e-01 4.932734966278076172e-01 1.065457612276077271e-01 -3.653983399271965027e-02 -6.181048750877380371e-01
-3.251385092735290527e-01 2.858040332794189453e-01 2.899095416069030762e-01 -6.268757581710815430e-02 3.540287911891937256e-01 3.790849149227142334e-01 6.725674271583557129e-01 -5.687746405601501465e-02
2.464667893946170807e-02 -3.124988377094268799e-01 3.717139661312103271e-01 -4.956690371036529541e-01 2.550933957099914551e-01 -1.408062689006328583e-02 9.727720171213150024e-02 -6.656906604766845703e-01
1.801238209009170532e-01 3.770877122879028320e-01 4.851387441158294678e-01 -6.996630132198333740e-02 4.951225221157073975e-01 3.459891080856323242e-01 3.360096514225006104e-01 3.276403248310089111e-01
-2.781463228166103363e-02 1.225491017103195190e-01 -6.836727261543273926e-02 1.059579327702522278e-01 2.552578449249267578e-01 7.161890268325805664e-01 4.535111486911773682e-01 -4.295944571495056152e-01
2.737300992012023926e-01 -1.020997688174247742e-01 5.856831092387437820e-03 -4.975460469722747803e-01 5.095559358596801758e-01 1.415408565662801266e-03 -9.007678180932998657e-02 -6.319004893302917480e-01
-3.951875269412994385e-01 3.680458962917327881e-01 1.764437854290008545e-01 -9.363616257905960083e-02 4.059849381446838379e-01 5.981096029281616211e-01 -2.846771478652954102e-01 -2.546935379505157471e-01
4.213023185729980469e-01 4.263617992401123047e-01 -2.204045839607715607e-02 -4.021484553813934326e-01 4.021500647068023682e-01 1.028974652290344238e-01 -2.632752656936645508e-01 -4.867077171802520752e-01
3.390393853187561035e-01 5.643860250711441040e-02 3.550177216529846191e-01 -2.019754201173782349e-01 6.517822742462158203e-01 4.508696794509887695e-01 -1.148688718676567078e-01 2.715450525283813477e-01
3.822248801589012146e-02 6.367703676223754883e-01 5.561437606811523438e-01 6.888475269079208374e-02 2.436029911041259766e-01 1.789110898971557617e-01 4.309559762477874756e-01 -4.412362352013587952e-02
6.543622016906738281e-01 2.281989902257919312e-01 -9.138425439596176147e-02 -2.767635285854339600e-01 5.039578080177307129e-01 1.103506386280059814e-01 2.060700953006744385e-01 -3.552047610282897949e-01
1.650021076202392578e-01 3.203645050525665283e-01 4.431291520595550537e-01 1.297821998596191406e-01 -2.570819109678268433e-02 4.683921635150909424e-01 5.826064348220825195e-01 -3.121724724769592285e-01
2.556946873664855957e-01 3.941700458526611328e-01 5.486764311790466309e-01 1.964060217142105103e-01 -3.981749340891838074e-02 5.824516415596008301e-01 2.383406460285186768e-01 -2.049081772565841675e-01
1.143147423863410950e-01 3.023675829172134399e-02 3.126482963562011719e-01 -3.971655964851379395e-01 4.245781004428863525e-01 7.834347896277904510e-03 -3.097624778747558594e-01 -6.739790439605712891e-01
4.968965426087379456e-02 -8.742533624172210693e-02 8.732666075229644775e-02 -4.412713050842285156e-01 1.998488008975982666e-01 9.708545356988906860e-02 -5.366067215800285339e-02 -8.574944734573364258e-01
4.829876422882080078e-01 -2.017106488347053528e-02 1.485134363174438477e-01 -4.830346703529357910e-01 -1.505950540304183960e-01 6.238980889320373535e-01 1.115527283400297165e-02 -3.144604861736297607e-01
1.450342386960983276e-01 3.780194520950317383e-01 3.243637681007385254e-01 8.955420553684234619e-02 -1.348076388239860535e-02 7.757972478866577148e-01 3.091131448745727539e-01 -1.588725894689559937e-01
1.199472993612289429e-01 1.286480724811553955e-01 9.229462742805480957e-01 2.175983972847461700e-02 2.553429901599884033e-01 1.031764075160026550e-01 7.883730530738830566e-02 -1.862744987010955811e-01
-5.946806073188781738e-02 5.036762952804565430e-01 2.143345922231674194e-01 -2.500733435153961182e-01 -4.698531329631805420e-02 6.708878278732299805e-01 -2.379045933485031128e-01 -3.541199564933776855e-01
-6.015183404088020325e-02 3.993787765502929688e-01 2.033298909664154053e-01 -4.437936842441558838e-01 9.781388193368911743e-02 -1.737212985754013062e-01 7.080491781234741211e-01 -2.397962510585784912e-01
4.716632887721061707e-02 -1.908886283636093140e-01 7.393403053283691406e-01 -3.244826793670654297e-01 1.797604113817214966e-01 2.969000637531280518e-01 -2.419425696134567261e-01 -3.611427843570709229e-01
6.899352073669433594e-01 2.362282425165176392e-01 -7.303974032402038574e-02 -5.556171536445617676e-01 3.237820863723754883e-01 1.786507666110992432e-01 1.025817468762397766e-01 -8.286570012569427490e-02
9.964611381292343140e-02 5.964177250862121582e-01 1.047688275575637817e-01 -1.617798805236816406e-01 1.873664259910583496e-01 7.141014933586120605e-01 -2.018281072378158569e-01 -1.068911105394363403e-01
1.003545373678207397e-01 3.559206426143646240e-01 6.836668848991394043e-01 1.024380549788475037e-01 -5.279752984642982483e-02 5.117831230163574219e-01 2.759131491184234619e-01 -2.109925895929336548e-01
2.599554359912872314e-01 -1.408580690622329712e-01 7.313033193349838257e-02 -7.358639836311340332e-01 2.157416492700576782e-01 -8.507000654935836792e-02 1.544531341642141342e-02 -5.583175420761108398e-01
-2.596055567264556885e-01 3.276833593845367432e-01 3.792254030704498291e-01 8.310511708259582520e-02 5.616117715835571289e-01 -4.127086140215396881e-03 5.693084001541137695e-01 -1.870115697383880615e-01
4.442326426506042480e-01 6.834708899259567261e-02 6.426997780799865723e-01 -4.123748838901519775e-01 8.301122114062309265e-03 -5.337331444025039673e-02 -1.482326835393905640e-01 -4.358662962913513184e-01
5.356667637825012207e-01 2.703745961189270020e-01 -7.463223487138748169e-02 2.009910997003316879e-03 5.919514298439025879e-01 1.187621578574180603e-01 1.509360373020172119e-01 -4.970836639404296875e-01
9.671852737665176392e-02 5.004445910453796387e-01 4.240244328975677490e-01 -4.277043417096138000e-02 1.821263432502746582e-01 5.866106152534484863e-01 -3.920165896415710449e-01 -1.661800593137741089e-01
2.091540992259979248e-01 1.523413360118865967e-01 6.574254631996154785e-01 -1.778643876314163208e-01 4.563454985618591309e-01 1.780533939599990845e-01 -4.133487343788146973e-01 -2.416429370641708374e-01
1.474533081054687500e-01 -1.116240695118904114e-01 1.844706982374191284e-01 -3.844348788261413574e-01 5.330715179443359375e-01 3.646435216069221497e-02 -2.388532906770706177e-01 -6.644034981727600098e-01
1.789630353450775146e-01 5.363555550575256348e-01 3.963125050067901611e-01 9.688241779804229736e-02 2.649824023246765137e-01 1.933991760015487671e-01 6.356388330459594727e-01 4.679207503795623779e-02
1.070717573165893555e-01 -9.470002353191375732e-02 2.909752130508422852e-01 -3.364352583885192871e-01 5.136713981628417969e-01 1.040648370981216431e-01 -3.320835828781127930e-01 -6.298769712448120117e-01
1.634788513183593750e-01 5.797800421714782715e-02 1.056903228163719177e-01 -4.677211642265319824e-01 4.371215403079986572e-01 3.391404170542955399e-03 -2.169055789709091187e-01 -7.084101438522338867e-01
-3.492985963821411133e-01 1.931158453226089478e-01 3.011308014392852783e-01 -9.131746739149093628e-02 2.210914194583892822e-01 5.351480841636657715e-01 5.943009257316589355e-01 -2.306936979293823242e-01
-6.428854539990425110e-03 -4.705251753330230713e-02 8.727830648422241211e-01 -2.809885144233703613e-01 1.657998114824295044e-01 1.814960539340972900e-01 1.160143464803695679e-01 -2.883579730987548828e-01
3.311801254749298096e-01 -5.370102822780609131e-02 2.691443562507629395e-01 1.896990388631820679e-01 7.968200445175170898e-01 2.021477520465850830e-01 1.587023288011550903e-01 -2.793548405170440674e-01
1.786152422428131104e-01 -1.762731522321701050e-01 2.083326578140258789e-01 8.782953023910522461e-02 8.215028047561645508e-01 3.862530887126922607e-01 6.035955622792243958e-02 -2.412599921226501465e-01
2.470019645988941193e-02 1.085195913910865784e-01 -2.014649659395217896e-02 -3.011120855808258057e-01 6.379677057266235352e-01 -2.466703951358795166e-01 1.076972950249910355e-02 -6.546556949615478516e-01
1.949082612991333008e-01 2.422379255294799805e-01 8.159762024879455566e-01 -2.781434655189514160e-01 1.263485699892044067e-01 -1.728493422269821167e-01 -1.387377083301544189e-01 -3.083205521106719971e-01
5.196638032793998718e-02 1.288933157920837402e-01 8.588158488273620605e-01 -3.282468318939208984e-01 1.910439133644104004e-01 -4.519929364323616028e-02 -2.058002799749374390e-01 -2.334114760160446167e-01
-2.634858787059783936e-01 4.353871643543243408e-01 4.947358667850494385e-01 -2.512606978416442871e-01 8.166857808828353882e-02 1.496009975671768188e-01 5.910616517066955566e-01 -2.339095473289489746e-01
3.088302016258239746e-01 3.337469100952148438e-01 7.549376487731933594e-01 -3.071037232875823975e-01 -8.623916655778884888e-02 -8.375743776559829712e-02 -1.910942345857620239e-01 -2.793272733688354492e-01
-7.136505842208862305e-02 -2.541237175464630127e-01 3.309535682201385498e-01 -4.217977225780487061e-01 2.517419159412384033e-01 5.826247856020927429e-03 8.442743867635726929e-02 -7.565373182296752930e-01
2.813784033060073853e-02 1.674221456050872803e-01 2.971645444631576538e-02 -4.266818761825561523e-01 8.695934414863586426e-01 1.084861606359481812e-01 -8.393875509500503540e-02 1.150211095809936523e-01
-3.809623420238494873e-02 -7.381430268287658691e-02 2.757425308227539062e-01 -1.157755870372056961e-02 2.684788405895233154e-01 8.951756358146667480e-01 1.523822098970413208e-01 -1.424485445022583008e-01
3.000197112560272217e-01 2.681750953197479248e-01 9.168713539838790894e-02 -5.078182816505432129e-01 3.591880798339843750e-01 9.573782235383987427e-02 -4.297829568386077881e-01 -4.988879859447479248e-01
1.621715575456619263e-01 5.624302625656127930e-01 4.148187935352325439e-01 8.554166555404663086e-02 3.004271686077117920e-01 1.813597828149795532e-01 5.943594574928283691e-01 3.961655125021934509e-02
2.988277673721313477e-01 -2.371761351823806763e-01 4.544503390789031982e-01 -2.406094036996364594e-02 7.751281261444091797e-01 1.440645009279251099e-01 9.889131039381027222e-02 -1.264429539442062378e-01
-5.331736057996749878e-02 3.194460570812225342e-01 6.500471830368041992e-01 -2.740917801856994629e-01 3.818978071212768555e-01 7.971996814012527466e-02 4.494938850402832031e-01 2.077927440404891968e-01
6.611327528953552246e-01 2.436628192663192749e-01 -6.699469685554504395e-02 -5.611045360565185547e-01 1.345074921846389771e-01 3.836495876312255859e-01 7.532019913196563721e-02 -1.151202544569969177e-01
8.652150630950927734e-03 1.506035476922988892e-01 1.560380756855010986e-01 3.401452302932739258e-01 4.411432147026062012e-01 4.375269114971160889e-01 5.898306965827941895e-01 -3.213407397270202637e-01
7.109901309013366699e-01 2.062862515449523926e-01 3.404829651117324829e-02 -4.475925266742706299e-01 4.317612946033477783e-01 -7.317826151847839355e-02 1.977923661470413208e-01 -1.398071199655532837e-01
-2.640018463134765625e-01 4.917705655097961426e-01 5.784562826156616211e-01 -4.760556519031524658e-01 1.047143563628196716e-01 1.969809383153915405e-01 2.782872915267944336e-01 3.732373937964439392e-03
1.468619890511035919e-02 2.533253133296966553e-01 8.407630324363708496e-01 -3.522140085697174072e-01 9.205590188503265381e-02 -2.111046314239501953e-01 -6.903939694166183472e-02 -2.164891064167022705e-01
-1.535298079252243042e-01 2.736718058586120605e-01 2.179384529590606689e-01 1.777102947235107422e-01 2.336176633834838867e-01 4.879952371120452881e-01 4.955959320068359375e-01 -5.330312848091125488e-01
7.951687439344823360e-04 1.084432303905487061e-01 -5.705780163407325745e-02 -5.554636567831039429e-02 4.300116598606109619e-01 8.847324848175048828e-01 1.115598995238542557e-02 -1.187962740659713745e-01
-2.366507649421691895e-01 2.098253667354583740e-01 1.407507658004760742e-01 2.158380299806594849e-01 4.403724670410156250e-01 5.257240533828735352e-01 2.449933439493179321e-02 -6.022118330001831055e-01
5.213905572891235352e-01 4.776045083999633789e-01 -5.484234169125556946e-02 -1.129558160901069641e-01 5.775571465492248535e-01 6.646456196904182434e-03 5.184280127286911011e-02 -3.846750557422637939e-01
-3.934301435947418213e-01 1.455386281013488770e-01 1.515225768089294434e-01 6.639954447746276855e-02 4.247234463691711426e-01 5.555593371391296387e-01 5.116392970085144043e-01 -2.141309380531311035e-01
6.778519749641418457e-01 -4.447254911065101624e-02 -1.192569062113761902e-01 -4.039868712425231934e-01 1.370830535888671875e-01 3.622444570064544678e-01 3.439909815788269043e-01 -3.045793175697326660e-01
1.393583565950393677e-01 4.132466912269592285e-01 3.759216070175170898e-01 7.511475682258605957e-02 2.462534904479980469e-01 3.170475363731384277e-01 7.082932591438293457e-01 -2.811308018863201141e-03
2.739903628826141357e-01 5.492488145828247070e-01 1.356006860733032227e-01 -5.155581831932067871e-01 1.211218163371086121e-01 4.354635477066040039e-01 -3.655369281768798828e-01 3.392712399363517761e-02
8.741967380046844482e-02 3.442528545856475830e-01 3.414267897605895996e-01 8.694581920281052589e-04 6.169406771659851074e-01 5.518858432769775391e-01 -3.912841528654098511e-02 2.656123638153076172e-01
9.989796206355094910e-03 -1.506642252206802368e-01 1.735536903142929077e-01 -2.275859564542770386e-01 8.928686380386352539e-01 2.900174260139465332e-01 2.146990410983562469e-02 1.161848902702331543e-01
4.874947369098663330e-01 1.801691800355911255e-01 -1.618959940969944000e-02 -4.967571198940277100e-01 5.344052314758300781e-01 1.059993449598550797e-02 -1.667900830507278442e-01 -4.115067720413208008e-01
2.702389657497406006e-01 2.254067808389663696e-01 2.478666901588439941e-01 1.521809548139572144e-01 1.013180240988731384e-01 5.594195723533630371e-01 6.476354002952575684e-01 -2.211757004261016846e-01
-2.456762641668319702e-01 -1.486101448535919189e-01 -1.124702468514442444e-01 -4.931600093841552734e-01 7.079938054084777832e-01 3.693715035915374756e-01 -1.055969968438148499e-01 -1.134050413966178894e-01
-6.327993422746658325e-02 2.761618234217166901e-02 2.036706954240798950e-01 -3.792658150196075439e-01 5.660099387168884277e-01 5.107353329658508301e-01 3.056448101997375488e-01 3.677936792373657227e-01
3.049058020114898682e-01 1.125541925430297852e-01 7.777057290077209473e-01 -2.831336855888366699e-01 3.180186748504638672e-01 -1.992357075214385986e-01 -1.379737257957458496e-01 -2.224986702203750610e-01
5.528457164764404297e-01 -2.840490341186523438e-01 2.522903382778167725e-01 -5.133618116378784180e-01 1.124711409211158752e-01 5.133081078529357910e-01 3.760581836104393005e-02 -9.453933686017990112e-02
3.968311473727226257e-02 1.041889470070600510e-02 9.272152781486511230e-01 4.450081847608089447e-03 3.135535717010498047e-01 1.349308341741561890e-01 1.421221941709518433e-01 -4.298638924956321716e-02
1.504211723804473877e-01 -3.035894632339477539e-01 2.696598172187805176e-01 -4.095226824283599854e-01 2.419471740722656250e-01 1.662695407867431641e-01 -2.420128323137760162e-02 -7.470020055770874023e-01
1.195272132754325867e-01 -1.480689942836761475e-01 7.285770773887634277e-01 -1.979164183139801025e-01 2.784847915172576904e-01 2.699126601219177246e-01 -2.310293018817901611e-01 -4.359037578105926514e-01
-7.268883055076003075e-04 1.274708956480026245e-01 1.866895258426666260e-01 -1.730766743421554565e-01 1.004774272441864014e-01 5.365036725997924805e-01 7.862404584884643555e-01 5.325656011700630188e-02
1.490273326635360718e-01 -3.390042781829833984e-01 1.282321810722351074e-01 -4.843957424163818359e-01 3.175992369651794434e-01 9.112184494733810425e-02 5.514921247959136963e-02 -7.068028450012207031e-01
-2.683309018611907959e-01 1.279669404029846191e-01 6.264654397964477539e-01 -3.355541527271270752e-01 5.335855484008789062e-01 -2.892678044736385345e-02 3.289472162723541260e-01 1.131848990917205811e-01
6.923707723617553711e-01 2.812581360340118408e-01 -2.240647189319133759e-02 -2.393239289522171021e-01 4.643989801406860352e-01 -6.699990015476942062e-03 2.772463858127593994e-01 -3.019302487373352051e-01
-6.652852986007928848e-03 -2.485512346029281616e-01 1.486446708440780640e-02 -4.211418330669403076e-01 3.348310589790344238e-01 1.881854832172393799e-01 -3.321209456771612167e-03 -7.829814553260803223e-01
-1.875310838222503662e-01 3.364965319633483887e-01 9.818064421415328979e-02 -6.284930706024169922e-01 1.325178891420364380e-01 5.888769030570983887e-01 1.980595886707305908e-01 2.083137333393096924e-01
-1.010137423872947693e-01 5.630410313606262207e-01 2.326054871082305908e-01 1.560461055487394333e-02 9.221645444631576538e-02 7.426203489303588867e-01 -4.359384626150131226e-02 -2.377873659133911133e-01
-2.086954563856124878e-01 -1.201333105564117432e-01 6.623187568038702011e-03 -4.742740094661712646e-01 6.883661150932312012e-01 3.715595602989196777e-01 -2.461358606815338135e-01 -2.110625654458999634e-01
-1.014343798160552979e-01 1.319642961025238037e-01 2.274107486009597778e-01 3.279116749763488770e-01 4.282856285572052002e-01 4.763341546058654785e-01 4.903377592563629150e-01 -4.028659164905548096e-01
8.916620165109634399e-02 -3.541595637798309326e-01 2.968943119049072266e-01 -4.929881393909454346e-01 3.047834932804107666e-01 4.301345348358154297e-02 8.788672834634780884e-02 -6.580042243003845215e-01
5.062160268425941467e-02 3.653468489646911621e-01 5.653630495071411133e-01 -3.201346695423126221e-01 4.709200561046600342e-01 2.719217836856842041e-01 1.283541619777679443e-01 3.600773215293884277e-01
5.823784470558166504e-01 -2.090355306863784790e-01 3.322931379079818726e-02 -5.446084141731262207e-01 3.824487328529357910e-01 1.621746718883514404e-01 9.908778592944145203e-03 -3.831070363521575928e-01
-1.798599362373352051e-01 3.703629225492477417e-02 2.231943756341934204e-01 -7.349305599927902222e-02 -3.011449426412582397e-02 6.461281776428222656e-01 5.887429714202880859e-01 -3.821713030338287354e-01
-2.613770663738250732e-01 -1.080812811851501465e-01 6.111884713172912598e-01 -5.857124328613281250e-01 -3.155378624796867371e-02 2.447804808616638184e-01 3.517802655696868896e-01 -1.368492096662521362e-01
2.778912484645843506e-01 4.862440526485443115e-01 3.362958878278732300e-02 -3.626387119293212891e-01 -1.102904826402664185e-01 7.079088687896728516e-01 -1.399124413728713989e-01 -1.443292349576950073e-01
9.749703854322433472e-02 1.586996763944625854e-01 4.239809215068817139e-01 3.609825968742370605e-01 2.489694356918334961e-01 5.248834490776062012e-01 4.188262820243835449e-01 -3.772748708724975586e-01
-2.289509922266006470e-01 6.711434721946716309e-01 4.359757304191589355e-01 -1.192750111222267151e-01 1.065844446420669556e-01 -2.524383366107940674e-02 4.059474170207977295e-01 -3.406694531440734863e-01
1.427609771490097046e-01 6.989584863185882568e-02 9.400492310523986816e-01 -3.518864884972572327e-02 1.376411914825439453e-01 1.242214143276214600e-01 3.892402723431587219e-02 -2.321897298097610474e-01
2.011445723474025726e-02 7.286481559276580811e-02 -1.393160074949264526e-01 1.559598594903945923e-01 3.682559430599212646e-01 6.480893492698669434e-01 4.542732536792755127e-01 -4.342319071292877197e-01
-2.713422775268554688e-01 5.179041624069213867e-01 1.933642663061618805e-02 -4.459484517574310303e-01 8.541940897703170776e-02 6.670856475830078125e-01 7.537826150655746460e-02 3.038509190082550049e-02
-4.130533039569854736e-01 3.428680300712585449e-01 -2.657817304134368896e-01 -3.961760699748992920e-01 4.354154169559478760e-01 4.957086443901062012e-01 2.067075073719024658e-01 -7.868587225675582886e-02
-1.946586668491363525e-01 6.220802068710327148e-01 5.142419338226318359e-01 2.126757800579071045e-02 -3.181420266628265381e-02 1.070763990283012390e-01 2.638425230979919434e-01 -4.776369631290435791e-01
6.030832529067993164e-01 5.775536224246025085e-02 -7.542124390602111816e-02 -6.005976796150207520e-01 4.005616009235382080e-01 8.764024823904037476e-02 1.010323874652385712e-02 -3.135546445846557617e-01
-1.137784123420715332e-01 -2.344994805753231049e-02 4.009428024291992188e-01 -7.365819811820983887e-01 -1.074061468243598938e-01 4.073569476604461670e-01 3.141674995422363281e-01 8.378095924854278564e-02
2.797013148665428162e-02 2.649796307086944580e-01 -1.176835745573043823e-01 1.786824911832809448e-01 4.957916140556335449e-01 7.183606028556823730e-01 7.753954827785491943e-02 -3.396508991718292236e-01
-4.298574849963188171e-02 3.573707938194274902e-01 2.813183069229125977e-01 -1.036985740065574646e-01 6.295298784971237183e-02 8.359045982360839844e-01 -9.003918617963790894e-02 -2.640798687934875488e-01
-6.485978513956069946e-02 3.385460376739501953e-01 5.927529931068420410e-01 1.431263536214828491e-01 1.742932349443435669e-01 -1.713895201683044434e-01 4.746592342853546143e-01 -4.735870361328125000e-01
1.391803622245788574e-01 1.955325305461883545e-01 6.091265082359313965e-01 -3.169304132461547852e-01 5.512452125549316406e-01 3.635644912719726562e-01 -2.826276049017906189e-02 1.845714747905731201e-01
-2.649103105068206787e-01 4.678640067577362061e-01 6.159270182251930237e-02 -5.038311481475830078e-01 9.881989657878875732e-02 -1.518328040838241577e-01 5.267979502677917480e-01 -3.780893087387084961e-01
1.416381895542144775e-01 4.492441713809967041e-01 3.737894892692565918e-01 -1.110220998525619507e-01 4.932022988796234131e-01 5.443320870399475098e-01 -1.176710948348045349e-01 2.695952653884887695e-01
2.850782275199890137e-01 1.357555389404296875e-01 6.216436028480529785e-01 -2.871736884117126465e-01 6.014709472656250000e-01 1.429052352905273438e-01 -1.714087426662445068e-01 1.407873779535293579e-01
-1.380162984132766724e-01 2.702208459377288818e-01 4.978416860103607178e-01 -3.351882398128509521e-01 5.775990486145019531e-01 -1.535985469818115234e-01 4.262308180332183838e-01 9.406816959381103516e-02
-2.479222267866134644e-01 3.354574143886566162e-01 4.191322922706604004e-01 -6.896120309829711914e-01 8.977479487657546997e-02 -2.435875870287418365e-02 4.063045978546142578e-01 -3.209119290113449097e-02
2.419851720333099365e-01 1.232680752873420715e-01 5.889538526535034180e-01 -3.337894082069396973e-01 5.124793052673339844e-01 1.491247862577438354e-01 -4.243360757827758789e-01 -5.506022274494171143e-02
-1.134981215000152588e-01 -1.241691485047340393e-01 7.719112634658813477e-01 -2.041746973991394043e-01 -1.431058049201965332e-01 3.867064118385314941e-01 1.257603317499160767e-01 -3.851349949836730957e-01
-1.318389326333999634e-01 -2.192464619874954224e-01 3.689097762107849121e-01 -4.227298498153686523e-01 1.006355658173561096e-01 3.537275129929184914e-03 1.276451051235198975e-01 -7.702735066413879395e-01
2.343303859233856201e-01 4.216156899929046631e-01 -9.267963469028472900e-02 -4.166026413440704346e-01 4.013033509254455566e-01 6.044858694076538086e-01 -9.993758797645568848e-02 2.207873910665512085e-01
7.692227512598037720e-02 5.312778353691101074e-01 2.084943279623985291e-02 -7.871761173009872437e-02 1.587621271610260010e-01 2.006327211856842041e-01 6.038596034049987793e-01 -5.244902968406677246e-01
2.578565478324890137e-01 4.206361994147300720e-02 1.328219473361968994e-01 -6.094570755958557129e-01 2.902464568614959717e-01 -7.797446846961975098e-02 -1.562819629907608032e-01 -6.541512012481689453e-01
4.830907583236694336e-01 -2.203708887100219727e-01 -2.459314465522766113e-01 -4.279394447803497314e-01 4.217110276222229004e-01 2.394276857376098633e-01 2.305036485195159912e-01 -4.314485192298889160e-01
1.692404001951217651e-01 6.176866292953491211e-01 1.202505901455879211e-01 -2.857031822204589844e-01 6.164826080203056335e-02 1.465652585029602051e-01 6.843177676200866699e-01 -1.273338217288255692e-02
6.184160709381103516e-01 -2.376982569694519043e-01 6.894674897193908691e-02 -4.623320996761322021e-01 4.563582837581634521e-01 1.434962004423141479e-01 1.387808024883270264e-01 -3.073147237300872803e-01
9.812121838331222534e-02 4.240835011005401611e-01 -2.354730665683746338e-01 1.032812520861625671e-01 5.315638184547424316e-01 6.422097086906433105e-01 1.677131205797195435e-01 -1.459102332592010498e-01
7.714674621820449829e-02 -2.885558307170867920e-01 4.872110784053802490e-01 -4.381653293967247009e-02 5.746293067932128906e-01 4.698346555233001709e-01 -1.656284332275390625e-01 -3.051441907882690430e-01
4.713311791419982910e-02 -2.366598844528198242e-01 1.299920082092285156e-01 -3.718131184577941895e-01 2.253974527120590210e-01 2.310488075017929077e-01 -3.216823562979698181e-02 -8.254728317260742188e-01
6.136151403188705444e-02 1.905365437269210815e-01 -1.743116974830627441e-02 1.412698924541473389e-01 5.191098451614379883e-01 7.485761046409606934e-01 3.302978277206420898e-01 -2.705302089452743530e-02
-6.700075417757034302e-02 5.471249222755432129e-01 3.926749825477600098e-01 1.461599171161651611e-01 7.164139766246080399e-03 1.568832844495773315e-01 3.520520329475402832e-01 -6.099218726158142090e-01
-2.176273167133331299e-01 -1.459800601005554199e-01 2.556211948394775391e-01 -5.442354083061218262e-01 1.747375726699829102e-01 -4.575569555163383484e-02 1.262132674455642700e-01 -7.219675779342651367e-01
-2.902472317218780518e-01 3.908123075962066650e-01 2.561316490173339844e-01 -5.158392786979675293e-01 3.906089961528778076e-01 2.885362803936004639e-01 3.191940486431121826e-01 3.059663176536560059e-01
1.904890537261962891e-01 -7.912496477365493774e-02 2.810370922088623047e-01 -3.251622021198272705e-01 4.820379316806793213e-01 -4.965345142409205437e-04 -2.225916236639022827e-01 -7.005947828292846680e-01
-1.483330279588699341e-01 7.189544290304183960e-02 7.360824942588806152e-01 -1.910497248172760010e-01 -2.543188817799091339e-02 1.522566527128219604e-01 5.425809025764465332e-01 -2.762027084827423096e-01
-1.568318605422973633e-01 6.845320016145706177e-02 1.438819169998168945e-01 3.192968666553497314e-01 4.274605810642242432e-01 4.962282180786132812e-01 3.044560849666595459e-01 -5.713204741477966309e-01
1.794837266206741333e-01 4.800813496112823486e-01 -1.024508699774742126e-01 -4.460766613483428955e-01 1.263383477926254272e-01 1.616776287555694580e-01 6.889605522155761719e-01 1.051630452275276184e-01
-1.672676503658294678e-01 1.981438100337982178e-01 8.465176075696945190e-02 -3.075238764286041260e-01 7.646515369415283203e-01 4.380583763122558594e-01 -7.988939434289932251e-02 2.192128449678421021e-01
8.703822642564773560e-02 5.731307864189147949e-01 4.375587701797485352e-01 6.004996970295906067e-02 1.790335923433303833e-01 5.068259835243225098e-01 -3.448312282562255859e-01 -2.470781356096267700e-01
-3.407136797904968262e-01 3.479501008987426758e-01 5.348010659217834473e-01 -5.151662230491638184e-01 3.086622357368469238e-01 1.446405947208404541e-01 2.818828523159027100e-01 1.256398409605026245e-01
-3.186407312750816345e-02 -2.126704752445220947e-01 3.072049617767333984e-01 1.039977595210075378e-01 6.768103837966918945e-01 5.289000272750854492e-01 -1.968633383512496948e-02 -3.322207033634185791e-01
-1.990297138690948486e-01 -7.182566076517105103e-02 8.970686793327331543e-02 -3.309608399868011475e-01 1.211940348148345947e-01 -2.190529741346836090e-02 2.491735816001892090e-01 -8.720037341117858887e-01
7.265858352184295654e-02 5.630894899368286133e-01 2.566378712654113770e-01 -1.665176898241043091e-01 1.022985801100730896e-01 -1.503148581832647324e-03 6.593993902206420898e-01 -3.725386857986450195e-01
4.442768637090921402e-03 6.861626505851745605e-01 3.354437649250030518e-01 -1.257258355617523193e-01 1.106522977352142334e-01 5.235781669616699219e-01 -3.059759140014648438e-01 -1.443344205617904663e-01
8.843041956424713135e-02 7.086935639381408691e-01 1.954926997423171997e-01 -2.200866937637329102e-01 2.244182229042053223e-01 4.551992714405059814e-01 -3.646546006202697754e-01 -1.128505468368530273e-01
-1.997339129447937012e-01 5.108310580253601074e-01 3.189121186733245850e-01 -1.467711925506591797e-01 1.183404922485351562e-01 -2.282489463686943054e-02 6.384211778640747070e-01 -3.921789228916168213e-01
-1.174452453851699829e-01 2.773814797401428223e-01 -1.126811802387237549e-01 -1.236224081367254257e-02 2.588247060775756836e-01 8.238879442214965820e-01 2.112586200237274170e-01 -3.255834281444549561e-01
-2.255856432020664215e-02 5.039030909538269043e-01 3.707630336284637451e-01 -3.398697078227996826e-01 2.380270808935165405e-01 4.163010120391845703e-01 -4.623315632343292236e-01 -2.210934311151504517e-01
-7.680686563253402710e-02 3.179044425487518311e-01 8.834568858146667480e-01 -7.742692530155181885e-02 1.856638044118881226e-01 2.399395853281021118e-01 3.086774423718452454e-02 -1.164109334349632263e-01
-5.567282438278198242e-02 6.026101112365722656e-02 5.183361768722534180e-01 6.001816317439079285e-02 7.312146574258804321e-02 7.063733339309692383e-01 4.175286889076232910e-01 -2.058018147945404053e-01
1.103287786245346069e-01 1.314360350370407104e-01 9.512585401535034180e-01 -1.659768521785736084e-01 4.961201921105384827e-02 1.702474951744079590e-01 5.732640251517295837e-02 -5.812966078519821167e-02
3.457542359828948975e-01 3.851721882820129395e-01 -4.744479060173034668e-02 -6.205983757972717285e-01 2.636545896530151367e-01 -2.246555313467979431e-02 -2.456382811069488525e-01 -4.629756808280944824e-01
6.683573722839355469e-01 -2.657153904438018799e-01 1.628545969724655151e-01 -5.002144575119018555e-01 2.252109795808792114e-01 3.274815976619720459e-01 1.824369877576828003e-01 -1.212858483195304871e-01
3.220593035221099854e-01 -8.154851384460926056e-03 -1.083571389317512512e-01 1.320566982030868530e-01 5.257509350776672363e-01 6.580840945243835449e-01 3.610537946224212646e-01 -1.648713648319244385e-01
1.511397510766983032e-01 3.203899562358856201e-01 3.588382601737976074e-01 9.313139319419860840e-02 -1.238684877753257751e-01 4.147214889526367188e-01 5.567929744720458984e-01 -4.896051287651062012e-01
-2.474621236324310303e-01 7.479357123374938965e-01 4.150120019912719727e-01 -1.468665152788162231e-01 1.701425313949584961e-01 8.840378373861312866e-02 -2.284552901983261108e-01 -3.107963204383850098e-01
3.179540038108825684e-01 -2.548508346080780029e-01 -1.741044782102108002e-02 8.472900092601776123e-02 6.851056814193725586e-01 4.627588391304016113e-01 2.136799842119216919e-01 -3.119286596775054932e-01
1.187032982707023621e-01 1.979033350944519043e-01 8.596711158752441406e-01 -3.127123117446899414e-01 -7.096017897129058838e-02 5.789984390139579773e-02 3.180352151393890381e-01 -1.965372823178768158e-02
5.302901268005371094e-01 -9.286516904830932617e-02 -2.024297714233398438e-01 -3.149423897266387939e-01 1.524219959974288940e-01 6.086081862449645996e-01 2.083538323640823364e-01 -3.646289110183715820e-01
1.226296201348304749e-01 5.411082133650779724e-02 -2.174387313425540924e-02 2.104572355747222900e-01 2.685533761978149414e-01 7.116525769233703613e-01 2.238115072250366211e-01 -5.555241703987121582e-01
-3.153505325317382812e-01 5.197564959526062012e-01 5.718941688537597656e-01 1.320434659719467163e-01 1.249537467956542969e-01 1.496833562850952148e-01 2.320413738489151001e-01 -4.405080080032348633e-01
1.609456539154052734e-02 5.471424758434295654e-02 8.967489004135131836e-01 3.265253454446792603e-02 3.493534624576568604e-01 2.001657187938690186e-01 1.713488250970840454e-01 -6.942402571439743042e-03
6.852904707193374634e-02 3.911754861474037170e-02 7.139557003974914551e-01 -4.223291277885437012e-01 2.812453210353851318e-01 3.155142962932586670e-01 2.407126873731613159e-01 2.628461420536041260e-01
4.891430735588073730e-01 -2.454373687505722046e-01 2.250350415706634521e-01 -4.686076343059539795e-01 1.092181280255317688e-01 2.644902169704437256e-01 -5.322229117155075073e-02 -5.878342986106872559e-01
1.067322120070457458e-01 1.347980797290802002e-01 2.281882613897323608e-01 4.156439602375030518e-01 3.717209696769714355e-01 4.166301488876342773e-01 3.939264416694641113e-01 -5.278943181037902832e-01
5.603244900703430176e-01 -3.282394707202911377e-01 9.371075034141540527e-02 -4.878460466861724854e-01 3.405976593494415283e-01 8.293174207210540771e-02 1.602778285741806030e-01 -4.277223944664001465e-01
1.186987012624740601e-01 4.063739776611328125e-01 5.100423693656921387e-01 -9.288977831602096558e-02 2.551105916500091553e-01 5.346693396568298340e-01 -4.351968765258789062e-01 -1.079360842704772949e-01
2.014189213514328003e-01 9.873114526271820068e-03 1.052964851260185242e-01 1.140033528208732605e-01 6.372032761573791504e-01 6.428119540214538574e-01 3.406076729297637939e-01 1.789434463717043400e-05
3.164390325546264648e-01 -6.654243916273117065e-02 1.946645975112915039e-02 -2.956822700798511505e-02 7.477130293846130371e-01 4.935723841190338135e-01 -1.677967160940170288e-01 -2.516764104366302490e-01
1.822712086141109467e-02 3.596910536289215088e-01 2.478866428136825562e-01 3.953360617160797119e-01 3.448295295238494873e-01 2.576981484889984131e-01 3.920474052429199219e-01 -5.599415898323059082e-01
8.963650465011596680e-02 -2.050727158784866333e-01 1.436792463064193726e-01 -3.544018864631652832e-01 3.672712445259094238e-01 6.309502571821212769e-02 -4.722387343645095825e-02 -8.139820694923400879e-01
-8.793090283870697021e-02 1.290889531373977661e-01 5.843037366867065430e-01 -5.501475334167480469e-01 -1.535576581954956055e-02 4.712808132171630859e-01 2.748797237873077393e-01 1.833870261907577515e-01
-4.572022259235382080e-01 5.410213470458984375e-01 2.388902157545089722e-01 -9.615191072225570679e-02 4.708228409290313721e-01 1.147599294781684875e-01 4.161121249198913574e-01 -1.547745764255523682e-01
-5.404979363083839417e-02 -6.740756332874298096e-02 6.292788982391357422e-01 -5.634967684745788574e-01 1.391320377588272095e-01 -2.445637881755828857e-01 4.135202467441558838e-01 -1.698412150144577026e-01
2.168624252080917358e-01 2.272921800613403320e-01 2.808350622653961182e-01 3.291516900062561035e-01 1.523274481296539307e-01 3.768576085567474365e-01 5.482176542282104492e-01 -4.983292222023010254e-01
6.447508931159973145e-02 -2.299316078424453735e-01 1.501103192567825317e-01 -2.215699851512908936e-01 3.565001785755157471e-01 2.381311804056167603e-01 -1.061009839177131653e-01 -8.223696351051330566e-01
-2.966234683990478516e-01 4.554151892662048340e-01 1.476158499717712402e-01 -5.593028664588928223e-01 2.254708707332611084e-01 -2.556688189506530762e-01 4.029068946838378906e-01 -3.024298548698425293e-01
5.387082695960998535e-01 -5.908953398466110229e-02 -2.310527265071868896e-01 -3.170473277568817139e-01 1.514579802751541138e-01 6.097540259361267090e-01 3.321710824966430664e-01 -2.175323665142059326e-01
-1.822424083948135376e-01 6.983146667480468750e-01 -2.433152198791503906e-01 -1.325282901525497437e-01 2.472177147865295410e-01 3.188658952713012695e-01 1.114896461367607117e-01 -4.766091406345367432e-01
5.818942785263061523e-01 -2.909528613090515137e-01 -6.308268755674362183e-02 -4.885964393615722656e-01 2.067750543355941772e-01 3.383161127567291260e-01 2.921398282051086426e-01 -3.024572134017944336e-01
-2.861233353614807129e-01 5.578377246856689453e-01 4.374204203486442566e-02 -5.222097039222717285e-01 3.747595846652984619e-01 3.058863580226898193e-01 2.447815984487533569e-01 1.959715783596038818e-01
-3.707424104213714600e-01 3.919723927974700928e-01 5.662558674812316895e-01 1.939018722623586655e-03 3.824282586574554443e-01 7.362929731607437134e-02 4.432400166988372803e-01 -2.003093659877777100e-01
1.186378225684165955e-01 -7.792589068412780762e-02 2.257889360189437866e-01 1.114407479763031006e-01 3.117119073867797852e-01 8.556156158447265625e-01 1.660042852163314819e-01 -2.442398667335510254e-01
4.367612004280090332e-01 2.003204673528671265e-01 4.592949450016021729e-01 -5.762364268302917480e-01 2.894451022148132324e-01 1.301071345806121826e-01 -3.517327606678009033e-01 -4.109370335936546326e-02
-1.299630403518676758e-01 -1.080806702375411987e-01 7.963095307350158691e-01 -1.790022850036621094e-01 1.716816127300262451e-01 4.560192227363586426e-01 2.601081132888793945e-01 1.389606017619371414e-02
3.738965466618537903e-02 7.730429768562316895e-01 1.422344241291284561e-02 -3.585281670093536377e-01 2.859820611774921417e-02 1.478473395109176636e-01 4.497291743755340576e-01 -2.175519913434982300e-01
1.542197465896606445e-01 8.925889432430267334e-02 2.386760264635086060e-01 -4.990452826023101807e-01 3.447946310043334961e-01 -1.475323438644409180e-01 -1.835722029209136963e-01 -6.984905004501342773e-01
-9.080473333597183228e-02 -2.573586404323577881e-01 5.427423715591430664e-01 -2.655182778835296631e-01 1.205860972404479980e-01 4.715212881565093994e-01 5.670956969261169434e-01 -4.450616985559463501e-02
-8.708146959543228149e-02 -1.694617420434951782e-01 4.918682873249053955e-01 -3.847047090530395508e-01 5.726904794573783875e-02 4.544036984443664551e-01 6.031120419502258301e-01 1.615573838353157043e-02
-2.827694118022918701e-01 6.051699519157409668e-01 2.151700258255004883e-01 -4.739570617675781250e-01 2.342340201139450073e-01 3.852906227111816406e-01 2.305175811052322388e-01 1.625559329986572266e-01
-2.821035385131835938e-01 -4.241458177566528320e-01 5.358989238739013672e-01 -5.021170377731323242e-01 3.281076848506927490e-01 2.228179126977920532e-01 1.487905383110046387e-01 -1.475384235382080078e-01
1.470994800329208374e-01 2.812131345272064209e-01 6.082633733749389648e-01 -1.196965500712394714e-01 -1.092854663729667664e-01 5.689994096755981445e-01 4.233531355857849121e-01 -6.147819571197032928e-03
-2.935355603694915771e-01 6.527038663625717163e-02 3.211305439472198486e-01 -4.660619795322418213e-01 7.828484475612640381e-02 5.951055884361267090e-01 4.767417609691619873e-01 4.094107076525688171e-02
-3.413023054599761963e-01 2.955359220504760742e-01 2.790893018245697021e-01 -1.777684502303600311e-02 5.381163954734802246e-01 2.427401989698410034e-01 6.047592759132385254e-01 -6.114390864968299866e-02
-2.873544096946716309e-01 2.289885729551315308e-01 1.287640035152435303e-01 3.668978810310363770e-02 7.078913450241088867e-01 4.483724236488342285e-01 3.804352879524230957e-01 -1.365394983440637589e-02
2.512607574462890625e-01 -5.402652919292449951e-02 5.019791722297668457e-01 -2.585260272026062012e-01 2.199303060770034790e-01 5.096291899681091309e-01 4.617603421211242676e-01 3.062946200370788574e-01
-4.127297997474670410e-01 3.146002590656280518e-01 9.970546513795852661e-02 -6.987388769630342722e-05 3.849465847015380859e-01 2.334345728158950806e-01 6.479259133338928223e-01 -3.134581148624420166e-01
2.870395183563232422e-01 8.543020486831665039e-02 -5.286241322755813599e-02 -4.332846105098724365e-01 -5.125804990530014038e-02 2.871272861957550049e-01 -3.666159138083457947e-02 -7.958431839942932129e-01
3.125666081905364990e-02 6.892725080251693726e-02 4.758849740028381348e-01 -3.356379568576812744e-01 1.406501382589340210e-01 5.774602890014648438e-01 4.762934744358062744e-01 2.739605605602264404e-01
5.817499384284019470e-02 -2.546930909156799316e-01 7.444642782211303711e-01 -3.434009850025177002e-01 2.242973446846008301e-01 2.419170737266540527e-01 -2.318788021802902222e-01 -3.114400207996368408e-01
-3.855120390653610229e-02 2.404460757970809937e-01 5.178622603416442871e-01 -2.041956335306167603e-01 6.229915618896484375e-01 3.072606623172760010e-01 2.013541758060455322e-01 3.282549381256103516e-01
-3.904889523983001709e-02 -2.002511620521545410e-01 1.934501081705093384e-01 -4.041692018508911133e-01 7.675098180770874023e-01 -9.913675487041473389e-02 -1.227287203073501587e-01 -3.789951801300048828e-01
1.207523867487907410e-01 2.705177068710327148e-01 -8.529869467020034790e-02 1.500304322689771652e-02 6.697345972061157227e-01 5.122799277305603027e-01 4.028276205062866211e-01 1.774628758430480957e-01
-6.073508784174919128e-02 -6.525146961212158203e-02 2.013184279203414917e-01 -3.789568543434143066e-01 7.720323801040649414e-01 -1.208666786551475525e-01 4.434791505336761475e-01 2.448849938809871674e-02
-3.092638961970806122e-02 -7.573982328176498413e-02 -1.389295607805252075e-01 -4.853174388408660889e-01 8.269478082656860352e-01 1.967761069536209106e-01 -9.641218930482864380e-02 -8.132440596818923950e-02
1.989774256944656372e-01 -1.597424596548080444e-01 -7.676985114812850952e-02 -7.420570850372314453e-01 4.497703313827514648e-01 -1.254192274063825607e-02 2.192331850528717041e-01 -3.575392663478851318e-01
1.775247156620025635e-01 2.280086129903793335e-01 5.010474920272827148e-01 -3.529371619224548340e-01 5.145055651664733887e-01 2.933081686496734619e-01 -4.317734241485595703e-01 -6.090814620256423950e-02
-4.165840744972229004e-01 3.757559657096862793e-01 1.180825531482696533e-01 5.939205735921859741e-02 3.133777678012847900e-01 6.699721217155456543e-01 1.431200057268142700e-01 -3.166114985942840576e-01
2.636445686221122742e-02 -2.045171409845352173e-01 2.313632816076278687e-01 -5.409175753593444824e-01 3.687870800495147705e-01 -2.743712365627288818e-01 1.627540588378906250e-01 -6.112156510353088379e-01
1.531518064439296722e-03 4.111043512821197510e-01 5.138989686965942383e-01 -1.037358567118644714e-01 3.389483988285064697e-01 3.942936658859252930e-01 4.883980751037597656e-01 2.173738181591033936e-01
2.099953591823577881e-01 3.104464113712310791e-01 5.452113151550292969e-01 1.891431212425231934e-01 -5.556230992078781128e-02 4.774381518363952637e-01 4.197113811969757080e-01 -3.454018533229827881e-01
1.804643124341964722e-01 1.401377320289611816e-01 8.670719265937805176e-01 -8.343423157930374146e-02 2.225546836853027344e-01 3.265702426433563232e-01 -1.722150593996047974e-01 -5.641275271773338318e-02
2.635658681392669678e-01 -4.684292525053024292e-02 5.647655129432678223e-01 -5.878924131393432617e-01 3.854360282421112061e-01 -2.151962965726852417e-01 -1.987982094287872314e-01 -1.713768988847732544e-01
2.383204400539398193e-01 -9.082237631082534790e-02 2.326584160327911377e-01 -2.444030642509460449e-01 2.293745279312133789e-01 8.035179972648620605e-01 -3.095710575580596924e-01 -1.643289923667907715e-01
-4.151714593172073364e-02 5.913476943969726562e-01 1.245285011827945709e-02 5.124703422188758850e-02 2.617288827896118164e-01 -3.258797153830528259e-02 3.343873620033264160e-01 -6.814865469932556152e-01
-1.531792432069778442e-01 3.327333927154541016e-01 9.649232029914855957e-02 1.802223036065697670e-03 6.889041066169738770e-01 4.176448583602905273e-01 4.525299072265625000e-01 5.206839367747306824e-02
6.535053718835115433e-03 1.055243238806724548e-01 2.339339256286621094e-01 -4.384922385215759277e-01 7.400107979774475098e-01 2.704293131828308105e-01 -3.159250915050506592e-01 1.458246856927871704e-01
-1.780026108026504517e-01 1.197820156812667847e-01 -3.243158338591456413e-03 7.818133383989334106e-02 1.972357779741287231e-01 7.414160370826721191e-01 1.258989125490188599e-01 -5.859984755516052246e-01
-2.741088569164276123e-01 2.715412974357604980e-01 -2.585714310407638550e-02 -2.579952478408813477e-01 4.231416285037994385e-01 7.547008395195007324e-01 -1.862559914588928223e-01 -2.420821599662303925e-02
1.487732529640197754e-01 5.926625803112983704e-02 4.714280664920806885e-01 -1.865558326244354248e-01 3.996911644935607910e-01 6.566623449325561523e-01 2.320437878370285034e-01 2.692648172378540039e-01
1.762457937002182007e-01 5.738954544067382812e-01 -8.725947886705398560e-02 -5.197835564613342285e-01 -1.288880854845046997e-01 1.239062622189521790e-01 5.419294834136962891e-01 -1.901047080755233765e-01
1.310059428215026855e-01 1.969438940286636353e-01 2.731148898601531982e-01 2.737632691860198975e-01 2.436155676841735840e-01 7.742342948913574219e-01 2.937596440315246582e-01 -2.223298549652099609e-01
-4.238681495189666748e-01 3.423174321651458740e-01 5.459449887275695801e-01 -1.701545417308807373e-01 3.705504536628723145e-01 1.954213157296180725e-02 4.068020582199096680e-01 -2.701269388198852539e-01
-2.555425167083740234e-01 -1.209849268198013306e-01 6.607703566551208496e-01 -1.979475021362304688e-01 2.089844346046447754e-01 1.361872404813766479e-01 5.906533598899841309e-01 -1.821193993091583252e-01
9.339856356382369995e-02 2.616378664970397949e-01 8.755919337272644043e-01 -3.204069733619689941e-01 1.104678064584732056e-01 1.318208277225494385e-01 -1.431033313274383545e-01 -5.866909027099609375e-02
-1.798244118690490723e-01 7.206562161445617676e-01 1.129896491765975952e-01 -2.620960772037506104e-01 2.428728789091110229e-01 4.217676818370819092e-01 3.387206494808197021e-01 1.234908923506736755e-01
2.164676226675510406e-02 1.031453832983970642e-01 6.879832148551940918e-01 -2.224293798208236694e-01 5.786904096603393555e-01 2.128581255674362183e-01 -2.914626896381378174e-01 -3.090654127299785614e-02
-3.530341982841491699e-01 2.786753177642822266e-01 -7.426660507917404175e-02 -2.268959768116474152e-02 3.995034694671630859e-01 5.576002597808837891e-01 3.599293529987335205e-01 -4.377286434173583984e-01
-6.231120601296424866e-02 8.909510821104049683e-02 8.476577997207641602e-01 -1.404079496860504150e-01 1.116148829460144043e-01 4.252758026123046875e-01 -1.174099966883659363e-01 -2.069754153490066528e-01
-4.026308357715606689e-01 4.064948558807373047e-01 -1.399030685424804688e-01 -5.950657725334167480e-01 2.517812252044677734e-01 3.566352650523185730e-02 3.843038380146026611e-01 -2.943114638328552246e-01
3.377431258559226990e-02 1.584708094596862793e-01 2.986438572406768799e-01 -1.030317619442939758e-01 8.035255968570709229e-02 5.863272547721862793e-01 7.236676812171936035e-01 -3.393368795514106750e-03
1.796363145112991333e-01 2.718499004840850830e-01 8.199378252029418945e-01 -2.417567372322082520e-01 9.357857517898082733e-03 -1.161216646432876587e-01 -1.748933047056198120e-01 -3.448545634746551514e-01
-9.761305153369903564e-02 6.736410260200500488e-01 -1.253822259604930878e-02 -1.199059411883354187e-01 3.136930465698242188e-01 6.074408441781997681e-02 2.541046142578125000e-01 -5.962235927581787109e-01
5.138717293739318848e-01 -2.980784475803375244e-01 2.513833343982696533e-01 -4.937733113765716553e-01 3.914428502321243286e-02 5.648916363716125488e-01 9.966009110212326050e-02 -9.753108024597167969e-02
-3.784573674201965332e-01 2.280397862195968628e-01 2.945509254932403564e-01 -9.802089631557464600e-02 3.014026582241058350e-01 4.076447486877441406e-01 6.513512134552001953e-01 -1.646921187639236450e-01
2.155435830354690552e-01 2.648640275001525879e-01 7.648787647485733032e-02 -4.052390158176422119e-01 3.891293704509735107e-01 5.677477717399597168e-01 -4.656530320644378662e-01 -1.507542729377746582e-01
1.875771433115005493e-01 4.986273050308227539e-01 1.442655175924301147e-01 3.172053396701812744e-01 2.559319436550140381e-01 2.108685672283172607e-01 5.892627239227294922e-01 -3.708864748477935791e-01
3.337075561285018921e-02 3.281281292438507080e-01 -2.165267914533615112e-01 -6.234822273254394531e-01 1.197442486882209778e-01 2.938708961009979248e-01 5.812401771545410156e-01 1.306349635124206543e-01
-3.071099519729614258e-01 -3.121501579880714417e-02 1.874639242887496948e-01 -3.487266600131988525e-01 -9.404483251273632050e-03 1.444816589355468750e-01 1.155568584799766541e-01 -8.447717428207397461e-01
2.180997729301452637e-01 2.914453148841857910e-01 7.493879795074462891e-01 -1.038355827331542969e-01 2.907257378101348877e-01 -9.607885032892227173e-02 1.764681041240692139e-01 -4.125946760177612305e-01
-3.112975955009460449e-01 6.832374930381774902e-01 2.625213861465454102e-01 -2.611253261566162109e-01 7.709360867738723755e-02 4.375599697232246399e-02 -2.162102460861206055e-01 -4.945415854454040527e-01
-3.254680037498474121e-01 4.535000920295715332e-01 4.156933128833770752e-01 -1.117546334862709045e-01 4.349475800991058350e-01 5.839936807751655579e-02 -2.541639804840087891e-01 -4.959123134613037109e-01
-1.809871792793273926e-01 3.163629770278930664e-01 4.697953164577484131e-01 -3.015000224113464355e-01 3.556130230426788330e-01 2.937059104442596436e-01 5.530521869659423828e-01 1.922436356544494629e-01
-1.113700028508901596e-02 1.685339957475662231e-01 2.772730588912963867e-01 3.180614411830902100e-01 3.714703023433685303e-01 4.391049146652221680e-01 1.218950077891349792e-01 -6.691540479660034180e-01
-2.680725753307342529e-01 1.972293257713317871e-01 1.644581705331802368e-01 -5.536145567893981934e-01 1.142445132136344910e-01 5.768426656723022461e-01 4.222719073295593262e-01 1.777335107326507568e-01
-7.460612803697586060e-02 -1.874415725469589233e-01 4.375142753124237061e-01 1.632530540227890015e-01 6.003085374832153320e-01 4.752004742622375488e-01 2.238942310214042664e-02 -3.931186497211456299e-01
-3.265369236469268799e-01 2.205330580472946167e-01 -8.138439804315567017e-02 -2.237460203468799591e-02 2.327872216701507568e-01 5.739185214042663574e-01 5.711284279823303223e-01 -3.575679063796997070e-01
1.191755756735801697e-01 5.879778861999511719e-01 3.571911752223968506e-01 1.225049868226051331e-01 1.852485910058021545e-02 4.608780443668365479e-01 4.673270881175994873e-01 -2.575651109218597412e-01
1.115454733371734619e-01 6.170353293418884277e-01 6.078802347183227539e-01 -1.449341177940368652e-01 2.440738976001739502e-01 7.398985326290130615e-02 3.750317394733428955e-01 1.029831618070602417e-01
1.023807376623153687e-01 4.216080307960510254e-01 3.255642652511596680e-01 -5.473323464393615723e-01 2.566014183685183525e-03 -2.259652912616729736e-01 5.730836391448974609e-01 -1.634267121553421021e-01
1.254609972238540649e-01 -2.434573322534561157e-01 2.051926404237747192e-01 -4.027826189994812012e-01 1.776571869850158691e-01 -4.592425003647804260e-02 2.380212843418121338e-01 -7.939300537109375000e-01
-4.427291080355644226e-02 4.344917535781860352e-01 3.154816031455993652e-01 -3.450429439544677734e-01 -1.445005834102630615e-01 5.970638990402221680e-01 -3.592724204063415527e-01 -2.902261018753051758e-01
1.433136612176895142e-01 1.649419665336608887e-01 8.671096563339233398e-01 -6.923634558916091919e-02 3.889768421649932861e-01 2.002138495445251465e-01 -6.227702647447586060e-02 1.775905117392539978e-02
-3.264833614230155945e-02 -1.018847525119781494e-01 7.612009644508361816e-01 -2.193430811166763306e-01 3.882011771202087402e-01 1.832105070352554321e-01 -2.777961194515228271e-01 -3.155603706836700439e-01
-1.747546344995498657e-01 -2.274390757083892822e-01 6.028372645378112793e-01 -7.001064419746398926e-01 7.995200902223587036e-02 1.844572126865386963e-01 1.532866656780242920e-01 1.602866128087043762e-02
-1.213803067803382874e-01 3.166083097457885742e-01 1.523443609476089478e-01 5.160370469093322754e-02 6.917060613632202148e-01 5.258179306983947754e-01 3.107472956180572510e-01 8.745592087507247925e-02
-1.833474338054656982e-01 3.848048448562622070e-01 3.275284469127655029e-01 -5.480875968933105469e-01 4.306854307651519775e-01 3.595366328954696655e-02 4.202769398689270020e-01 2.172991931438446045e-01
-4.175336360931396484e-01 -1.819904297590255737e-01 3.649320006370544434e-01 -5.069651603698730469e-01 5.175359174609184265e-02 2.222864180803298950e-01 5.194137096405029297e-01 -2.836825847625732422e-01
7.532918453216552734e-02 -8.314390480518341064e-02 8.049771785736083984e-01 -2.343851625919342041e-01 4.381322860717773438e-01 2.446311563253402710e-01 -1.760212481021881104e-01 -4.123349487781524658e-02
3.962858766317367554e-02 3.810493648052215576e-01 2.397841066122055054e-01 -4.614606499671936035e-01 4.384755492210388184e-01 4.076933264732360840e-01 2.051559090614318848e-01 4.268782734870910645e-01
1.204566359519958496e-01 -1.528746634721755981e-01 6.576232910156250000e-01 -4.520307779312133789e-01 4.549718499183654785e-01 1.670805364847183228e-01 -2.817679345607757568e-01 -1.049322709441184998e-01
5.820083618164062500e-01 -1.612793058156967163e-01 8.084476739168167114e-02 -2.803896665573120117e-01 8.576782792806625366e-02 3.279228508472442627e-01 1.094202697277069092e-01 -6.505678892135620117e-01
3.536274433135986328e-01 -2.929470241069793701e-01 1.358183622360229492e-01 -3.637979924678802490e-01 1.460520625114440918e-01 1.485268324613571167e-01 1.063055768609046936e-01 -7.639644742012023926e-01
-1.704090982675552368e-01 2.789386212825775146e-01 -9.120409190654754639e-02 -8.085659146308898926e-02 1.800969988107681274e-01 6.070046424865722656e-01 6.564877629280090332e-01 -2.154814749956130981e-01
5.011794716119766235e-02 4.821220934391021729e-01 3.295246660709381104e-01 -1.194381117820739746e-01 3.734102249145507812e-01 3.304781317710876465e-01 5.752915740013122559e-01 2.501659691333770752e-01
-2.146568000316619873e-01 5.300029516220092773e-01 -3.305305838584899902e-01 -1.795998215675354004e-01 3.526102900505065918e-01 4.075151085853576660e-01 -4.396129027009010315e-02 -4.890576899051666260e-01
1.398948729038238525e-01 3.738432228565216064e-01 -5.945067852735519409e-02 7.029978185892105103e-02 4.515343010425567627e-01 7.696328759193420410e-01 1.891819238662719727e-01 -1.364526990801095963e-02
9.947967529296875000e-02 5.401784777641296387e-01 2.399137318134307861e-01 -4.827702939510345459e-01 9.729102998971939087e-02 3.006924130022525787e-02 6.302899122238159180e-01 7.083972450345754623e-03
1.926600188016891479e-01 1.802452951669692993e-01 2.783685326576232910e-01 -1.367408931255340576e-01 5.287130922079086304e-02 5.627890825271606445e-01 7.057422995567321777e-01 1.288710236549377441e-01
1.260698735713958740e-01 -2.577343955636024475e-02 9.160056114196777344e-01 -2.843114137649536133e-01 9.726884961128234863e-02 6.777966022491455078e-02 -1.013182941824197769e-02 -2.222272604703903198e-01
-1.056289300322532654e-01 -1.886307895183563232e-01 1.464410275220870972e-01 -5.849162340164184570e-01 -3.301136568188667297e-02 8.147866278886795044e-02 2.155618220567703247e-01 -7.317742705345153809e-01
-2.792128622531890869e-01 2.125704139471054077e-01 1.258503943681716919e-01 6.833430379629135132e-02 2.062845081090927124e-01 4.546027481555938721e-01 6.005870699882507324e-01 -4.964114725589752197e-01
-1.900152415037155151e-01 2.223281711339950562e-01 5.359975993633270264e-02 7.760871667414903641e-03 -1.727387309074401855e-02 6.407704353332519531e-01 3.705832064151763916e-01 -6.027555465698242188e-01
5.050916075706481934e-01 -1.893392503261566162e-01 -2.088594734668731689e-01 -4.733751416206359863e-01 2.204608768224716187e-01 4.707716107368469238e-01 3.295915126800537109e-01 -2.499344944953918457e-01
9.023234993219375610e-02 -9.963800013065338135e-02 -1.370057463645935059e-01 -5.119772553443908691e-01 8.217180967330932617e-01 1.161317601799964905e-01 -2.454981021583080292e-02 -1.083010882139205933e-01
2.542977333068847656e-01 1.447610408067703247e-01 1.399339586496353149e-01 -5.028903484344482422e-01 3.041213154792785645e-01 4.720852524042129517e-02 -2.958489656448364258e-01 -6.779761314392089844e-01
-2.250740863382816315e-02 1.420108973979949951e-01 3.817814588546752930e-01 -5.050784945487976074e-01 1.261609196662902832e-01 5.063138008117675781e-01 4.673507213592529297e-01 2.962734997272491455e-01
1.135480701923370361e-01 1.036009714007377625e-01 -8.969309180974960327e-02 1.478837877511978149e-01 3.661518394947052002e-01 7.527571320533752441e-01 3.541664183139801025e-01 -3.468644618988037109e-01
-1.572845280170440674e-01 6.209948658943176270e-01 5.104124546051025391e-01 1.871939897537231445e-01 1.911619901657104492e-01 2.716898620128631592e-01 3.194388449192047119e-01 -2.857710421085357666e-01
-2.066317051649093628e-01 6.034482717514038086e-01 9.671270847320556641e-02 4.117020592093467712e-02 4.689722657203674316e-01 5.436683893203735352e-01 2.580515444278717041e-01 2.059904159978032112e-03
3.351001739501953125e-01 -2.703945040702819824e-01 1.671880632638931274e-01 -4.166938364505767822e-01 1.360961198806762695e-01 8.687005937099456787e-02 1.660003662109375000e-01 -7.479200959205627441e-01
6.935260444879531860e-02 3.345237076282501221e-01 8.663592934608459473e-01 -2.162666320800781250e-01 2.371057122945785522e-02 9.502469003200531006e-02 -9.873481094837188721e-02 -2.580578923225402832e-01
-1.613463312387466431e-01 2.215218096971511841e-01 -1.478609908372163773e-02 -2.599756121635437012e-01 3.632543683052062988e-01 7.958800792694091797e-01 -2.877299785614013672e-01 -9.445755183696746826e-02
3.387619554996490479e-01 -2.570464015007019043e-01 3.518967926502227783e-01 -7.545471191406250000e-02 7.762064337730407715e-01 2.403822243213653564e-01 1.504588425159454346e-01 -8.200449496507644653e-02
1.089902669191360474e-01 4.141982197761535645e-01 3.939579427242279053e-01 2.428495436906814575e-01 2.864058911800384521e-01 2.080662101507186890e-01 6.043736934661865234e-01 -3.343573510646820068e-01
1.479270309209823608e-01 1.592936366796493530e-01 2.510701715946197510e-01 1.842687726020812988e-01 3.191643357276916504e-01 2.704255282878875732e-01 7.567820549011230469e-01 -3.286901414394378662e-01
4.490618780255317688e-02 6.621490120887756348e-01 -2.742503024637699127e-02 -3.023445606231689453e-01 -7.357798516750335693e-02 2.875402867794036865e-01 4.581774473190307617e-01 -4.115313291549682617e-01
-1.552388966083526611e-01 -1.801591664552688599e-01 4.491878449916839600e-01 -6.112846732139587402e-01 -2.090672217309474945e-02 4.528401494026184082e-01 4.023140668869018555e-01 2.543553337454795837e-02
-1.141858175396919250e-01 2.924497127532958984e-01 2.920213341712951660e-01 1.748448461294174194e-01 4.767191112041473389e-01 5.331448316574096680e-01 -1.666827499866485596e-01 -4.962862133979797363e-01
-1.032876446843147278e-01 2.696594893932342529e-01 3.776795864105224609e-01 -1.973807662725448608e-01 7.082421183586120605e-01 3.743548393249511719e-01 -3.089099656790494919e-03 3.053794503211975098e-01
-3.731532990932464600e-01 -5.241714045405387878e-02 8.565690368413925171e-02 -9.741487354040145874e-02 6.184966564178466797e-01 2.981294989585876465e-01 3.565433621406555176e-01 -4.925850033760070801e-01
-3.307598084211349487e-02 -3.524821996688842773e-02 4.778444766998291016e-02 -3.415130674839019775e-01 3.767729103565216064e-01 1.119902655482292175e-01 -4.697950556874275208e-02 -8.497306704521179199e-01
5.253896713256835938e-01 4.782509431242942810e-02 -1.336648035794496536e-02 -9.227194637060165405e-02 1.611016839742660522e-01 6.579618453979492188e-01 -8.752311766147613525e-02 -4.964452087879180908e-01
-1.909046471118927002e-01 4.764539003372192383e-01 -3.376389443874359131e-01 -3.559638559818267822e-01 2.374942600727081299e-02 4.555273354053497314e-01 4.491606056690216064e-01 -2.932955324649810791e-01
-2.486921697854995728e-01 4.338290691375732422e-01 3.245642781257629395e-01 1.362370550632476807e-01 4.651066362857818604e-01 8.502698689699172974e-02 5.874944925308227539e-01 -2.394544333219528198e-01
-2.724216878414154053e-01 4.907625019550323486e-01 2.868427634239196777e-01 2.764377929270267487e-02 2.044831067323684692e-01 2.636903226375579834e-01 6.446029543876647949e-01 -2.739283144474029541e-01
-1.421854943037033081e-01 3.432647883892059326e-01 3.245352506637573242e-01 -1.588630974292755127e-01 -6.297554820775985718e-03 3.761246502399444580e-01 7.314833402633666992e-01 -2.341255247592926025e-01
2.877052724361419678e-01 1.461509317159652710e-01 2.019837796688079834e-01 -1.706916689872741699e-01 5.912535786628723145e-01 5.904574990272521973e-01 2.283021658658981323e-01 2.749361991882324219e-01
3.944930806756019592e-02 1.803807099349796772e-03 1.778677701950073242e-01 1.221515387296676636e-01 2.710752487182617188e-01 7.565064430236816406e-01 1.163216456770896912e-01 -5.408957004547119141e-01
3.582773730158805847e-02 7.876349240541458130e-02 2.230798155069351196e-01 -1.381474435329437256e-01 1.002032235264778137e-01 8.308327198028564453e-01 -3.294276595115661621e-01 -3.388468027114868164e-01
2.362572401762008667e-02 1.267318129539489746e-01 1.180213540792465210e-01 1.315956562757492065e-01 4.476444125175476074e-01 8.421092629432678223e-01 9.727098792791366577e-02 -1.820420473814010620e-01
-4.500962793827056885e-02 3.145194351673126221e-01 3.265352249145507812e-01 -4.329254478216171265e-02 1.178851425647735596e-01 8.647972941398620605e-01 -9.284013882279396057e-03 -1.693954914808273315e-01
-5.010905116796493530e-02 -1.377642750740051270e-01 2.458887398242950439e-01 -5.675698518753051758e-01 2.934348769485950470e-02 -4.566100612282752991e-02 2.148001343011856079e-01 -7.394782900810241699e-01
5.638886988162994385e-02 2.268067449331283569e-01 4.181408882141113281e-01 -3.075440526008605957e-01 5.059071779251098633e-01 5.983564853668212891e-01 1.365006864070892334e-01 2.082037180662155151e-01
-1.541770249605178833e-01 5.212539434432983398e-02 1.642645150423049927e-01 1.524797230958938599e-01 4.721706509590148926e-01 6.338310241699218750e-01 1.244526132941246033e-01 -5.320754051208496094e-01
3.291377425193786621e-02 5.365372896194458008e-01 1.677223742008209229e-01 1.244500800967216492e-01 1.522066593170166016e-01 6.380285024642944336e-01 3.187985718250274658e-01 -3.681656122207641602e-01
-5.408792942762374878e-02 3.802900910377502441e-01 5.710878968238830566e-01 -5.524532198905944824e-01 -1.271001994609832764e-01 9.624147415161132812e-02 4.180153012275695801e-01 -1.447560191154479980e-01
1.131354495882987976e-01 1.848211586475372314e-01 6.336043775081634521e-02 -9.712211042642593384e-02 6.941093802452087402e-01 6.681923866271972656e-01 -5.282343178987503052e-02 9.238635003566741943e-02
2.819270491600036621e-01 2.265529930591583252e-01 -2.013021335005760193e-02 1.970058828592300415e-01 4.657405912876129150e-01 7.354704141616821289e-01 1.774210631847381592e-01 -2.016559839248657227e-01
-2.186747789382934570e-01 4.659926593303680420e-01 -2.349798008799552917e-02 6.177189946174621582e-02 3.000732660293579102e-01 5.920319557189941406e-01 3.347820043563842773e-01 -4.219472706317901611e-01
2.409365475177764893e-01 -7.134004682302474976e-02 -8.751270174980163574e-02 -1.999391242861747742e-02 8.823097348213195801e-01 2.911678850650787354e-01 2.295852303504943848e-01 -1.133278682827949524e-01
-1.918222606182098389e-01 1.310198158025741577e-01 -2.404902875423431396e-01 -5.314203500747680664e-01 6.791437864303588867e-01 3.056952357292175293e-01 2.235488742589950562e-01 3.368848934769630432e-02
-1.040678098797798157e-01 2.016798406839370728e-01 2.314943224191665649e-01 -6.746462583541870117e-01 1.770075112581253052e-01 4.769786000251770020e-01 2.945754528045654297e-01 3.068276643753051758e-01
4.185078442096710205e-01 -2.729472815990447998e-01 -9.159251302480697632e-02 -3.347261250019073486e-01 6.646597385406494141e-01 3.468171656131744385e-01 2.169109284877777100e-01 -1.442742347717285156e-01
1.015460211783647537e-02 -8.525729924440383911e-02 4.533394798636436462e-02 -4.192380011081695557e-01 -7.004679739475250244e-02 8.789767622947692871e-01 6.859746575355529785e-02 -1.805551201105117798e-01
6.574147939682006836e-02 3.620451092720031738e-01 3.397565782070159912e-01 -6.710280478000640869e-02 -6.426998972892761230e-02 8.502712249755859375e-01 3.717654198408126831e-02 -1.272404044866561890e-01
7.729110121726989746e-02 2.790413200855255127e-01 8.675135970115661621e-01 -1.633927822113037109e-01 1.822524964809417725e-01 8.398804813623428345e-02 -2.182324230670928955e-01 -2.213361114263534546e-01
-2.996144890785217285e-01 1.587813906371593475e-02 3.861831426620483398e-01 -2.285370975732803345e-01 4.197068214416503906e-01 2.569313943386077881e-01 6.829618811607360840e-01 2.806434174999594688e-03
-4.363468382507562637e-03 3.206793069839477539e-01 3.948293030261993408e-01 -4.235127866268157959e-01 6.248263716697692871e-01 2.861512899398803711e-01 -6.564974784851074219e-02 2.920481562614440918e-01
5.168230086565017700e-02 5.986840724945068359e-01 6.945158541202545166e-02 1.298615634441375732e-01 2.269588559865951538e-01 4.967341423034667969e-01 5.112047195434570312e-01 -2.400696724653244019e-01
3.135353028774261475e-01 -2.470202594995498657e-01 3.314233124256134033e-01 9.699946641921997070e-02 7.588502168655395508e-01 1.090567782521247864e-01 2.296985834836959839e-01 -2.844602763652801514e-01
3.556481301784515381e-01 -1.913223415613174438e-01 3.993837833404541016e-01 -1.122313551604747772e-02 7.128970026969909668e-01 1.486604064702987671e-01 3.761724233627319336e-01 -7.381895184516906738e-02
-4.225075617432594299e-02 1.968128532171249390e-01 1.002171710133552551e-01 -1.660305857658386230e-01 9.466025829315185547e-01 1.029186919331550598e-01 -1.227276697754859924e-01 -1.262599043548107147e-02
3.431913256645202637e-02 -6.941589713096618652e-02 6.489155888557434082e-01 -3.031580746173858643e-01 4.100891351699829102e-01 1.185221523046493530e-01 -2.569167912006378174e-01 -4.824733734130859375e-01
1.666821837425231934e-01 3.911500871181488037e-01 1.861095428466796875e-01 3.234848380088806152e-01 4.336722493171691895e-01 4.051139354705810547e-01 4.924173951148986816e-01 -2.920202016830444336e-01
4.200940728187561035e-01 3.085737526416778564e-01 2.669982612133026123e-01 -4.965881705284118652e-01 -6.794675439596176147e-02 4.704611599445343018e-01 -3.617962300777435303e-01 -2.314486950635910034e-01
6.462490558624267578e-01 -5.738852918148040771e-02 -2.464095689356327057e-02 -3.459796607494354248e-01 1.931350529193878174e-01 3.585208058357238770e-01 1.012067347764968872e-01 -5.316751003265380859e-01
1.549450494349002838e-02 2.322714030742645264e-01 6.797357797622680664e-01 -3.990169465541839600e-01 4.774396121501922607e-01 -2.802172303199768066e-01 1.336743682622909546e-01 -1.468716375529766083e-02
3.045320510864257812e-01 1.356739271432161331e-02 2.889811098575592041e-01 -1.113338023424148560e-01 4.231737256050109863e-01 6.029847264289855957e-01 -2.951392903923988342e-02 -5.173329710960388184e-01
2.202397733926773071e-01 5.356139540672302246e-01 6.872938871383666992e-01 -1.189918220043182373e-01 -6.877257674932479858e-02 -8.666934445500373840e-03 3.984563350677490234e-01 -1.204495355486869812e-01
-5.480537191033363342e-02 5.543054342269897461e-01 4.744346141815185547e-01 -5.000364035367965698e-02 2.564897835254669189e-01 -8.209488540887832642e-02 5.791704654693603516e-01 -2.327836453914642334e-01
5.249474644660949707e-01 -2.593807578086853027e-01 1.190614029765129089e-01 -3.727285563945770264e-01 2.791839540004730225e-01 6.390033960342407227e-01 8.607362210750579834e-02 -1.018421351909637451e-01
-8.585420250892639160e-02 6.280423998832702637e-01 4.326047003269195557e-02 1.688500046730041504e-01 2.627692222595214844e-01 3.067649900913238525e-01 2.978848814964294434e-01 -5.620697140693664551e-01
-1.337936073541641235e-01 4.336289465427398682e-01 2.477101832628250122e-01 -9.075038135051727295e-02 -5.845138430595397949e-02 7.802410125732421875e-01 -1.013343855738639832e-01 -3.193867802619934082e-01
-2.348639965057373047e-01 3.613845109939575195e-01 2.461221814155578613e-01 1.721016317605972290e-01 4.745593070983886719e-01 3.070266544818878174e-01 4.635451734066009521e-01 -4.355444610118865967e-01
3.021865189075469971e-01 -1.059205830097198486e-01 -8.224573731422424316e-02 -2.375256503000855446e-03 8.176236748695373535e-01 3.661236166954040527e-01 2.581803798675537109e-01 -1.465678066015243530e-01
3.037826344370841980e-02 -3.174242749810218811e-02 4.282970353960990906e-02 -4.930585324764251709e-01 7.668331265449523926e-01 3.426876962184906006e-01 -1.944302767515182495e-01 9.928511828184127808e-02
5.951183438301086426e-01 -1.936271786689758301e-02 1.667034775018692017e-01 -2.731895446777343750e-01 2.882925271987915039e-01 3.567363321781158447e-01 2.137865871191024780e-01 -5.356852412223815918e-01
-1.339981406927108765e-01 -1.500156968832015991e-01 7.208856344223022461e-01 -4.187087118625640869e-01 3.187257349491119385e-01 2.113417088985443115e-01 -2.207466363906860352e-01 -2.637542188167572021e-01
-1.071445569396018982e-01 1.600594967603683472e-01 9.506658464670181274e-02 -8.775851130485534668e-02 4.342044889926910400e-01 8.206412196159362793e-01 -2.440053075551986694e-01 -1.569643914699554443e-01
-2.046507596969604492e-02 -1.172830834984779358e-01 7.047208547592163086e-01 -3.194699585437774658e-01 4.298804998397827148e-01 9.768397361040115356e-02 -2.914828956127166748e-01 -3.283772468566894531e-01
-5.398977175354957581e-02 1.544346809387207031e-01 1.045171916484832764e-01 -3.612387776374816895e-01 2.407169193029403687e-01 1.270756870508193970e-01 -2.699975073337554932e-01 -8.275423049926757812e-01
-1.334321796894073486e-01 2.637064456939697266e-01 3.907139599323272705e-02 -6.975226998329162598e-01 4.240317642688751221e-01 4.369353950023651123e-01 -1.741286739706993103e-02 2.314557135105133057e-01
