# Supplementary material for: Where is your field going? A machine learning approach to study the relative motion of the domains of physics
Source: PLoS One. 2020 Jun 18;15(6):e0233997. doi: 10.1371/journal.pone.0233997 (PMC7302634; doi:10.1371/journal.pone.0233997)
Supplement: S20 Data — (ZIP) [file pone.0233997.s020.zip › 19/Pacs4Run_19_VS_500_embeddings1995-1999ED8.txt]

-5.093262195587158203e-01 -2.322435975074768066e-01 2.832210063934326172e-01 -4.369046539068222046e-02 5.556301474571228027e-01 1.383609622716903687e-01 5.234089493751525879e-01 5.197300761938095093e-02
3.369953250512480736e-03 2.003637552261352539e-01 1.992142051458358765e-01 -6.164577007293701172e-01 2.361432462930679321e-01 3.627991676330566406e-01 5.444822311401367188e-01 -2.372530102729797363e-01
1.639794260263442993e-01 -3.728858008980751038e-02 3.559898138046264648e-01 -5.253067016601562500e-01 6.843878626823425293e-01 1.735467612743377686e-01 2.509785294532775879e-01 8.688449114561080933e-02
-6.441575884819030762e-01 -9.507189691066741943e-02 2.308422029018402100e-01 1.115684285759925842e-01 -1.293869018554687500e-01 6.312749385833740234e-01 2.992631793022155762e-01 -7.402272522449493408e-02
-3.530198037624359131e-01 -1.361811757087707520e-01 7.135024666786193848e-01 -3.171083033084869385e-01 3.371796011924743652e-01 3.231069445610046387e-01 -1.697034686803817749e-01 -1.734657399356365204e-02
-9.166759252548217773e-02 -5.356807708740234375e-01 7.125444710254669189e-02 -1.079199090600013733e-01 1.433595828711986542e-02 4.384284317493438721e-01 5.831131339073181152e-01 -3.943009674549102783e-01
-4.818087220191955566e-01 -6.665375828742980957e-02 2.821089029312133789e-01 7.053309679031372070e-02 3.430401086807250977e-01 7.348411679267883301e-01 1.364609450101852417e-01 5.067091807723045349e-02
-3.566457033157348633e-01 -3.019978702068328857e-01 4.275290966033935547e-01 -6.372286677360534668e-01 4.201070666313171387e-01 5.735103785991668701e-02 -9.949787706136703491e-02 5.550408363342285156e-02
-4.577630460262298584e-01 1.154183745384216309e-01 3.428794443607330322e-01 -2.045623809099197388e-01 -2.796548604965209961e-01 2.998740673065185547e-01 5.491990447044372559e-01 -3.846670687198638916e-01
-1.930962800979614258e-01 -6.225915998220443726e-02 4.033638536930084229e-01 -3.222323209047317505e-02 6.147884130477905273e-01 5.810521245002746582e-01 2.055143862962722778e-01 1.930656433105468750e-01
-7.799907922744750977e-01 1.855394393205642700e-01 4.211117029190063477e-01 -2.254786342382431030e-02 -2.302922122180461884e-02 2.869049310684204102e-01 1.410329341888427734e-01 -2.767866849899291992e-01
-9.621402621269226074e-02 1.030509024858474731e-01 4.944868683815002441e-01 -3.368818461894989014e-01 3.416040837764739990e-01 4.398213624954223633e-01 3.719307780265808105e-01 -4.167111217975616455e-01
-8.112137913703918457e-01 -1.457089185714721680e-01 -8.474363386631011963e-02 -2.631202340126037598e-01 -9.268614649772644043e-02 3.525763750076293945e-01 2.882144451141357422e-01 -1.682822853326797485e-01
-2.320422530174255371e-01 3.502353429794311523e-01 2.181048244237899780e-01 -4.373253881931304932e-01 -3.144430518150329590e-01 4.287675619125366211e-01 5.312746763229370117e-01 1.403553634881973267e-01
-5.798892974853515625e-01 -9.090220183134078979e-02 3.138431012630462646e-01 1.452542841434478760e-01 1.948816934600472450e-03 7.103101015090942383e-01 1.336265206336975098e-01 1.160539463162422180e-01
-4.052551686763763428e-01 7.740800827741622925e-02 3.603612184524536133e-01 -4.769929498434066772e-02 -2.158098667860031128e-01 1.556025892496109009e-01 6.469737291336059570e-01 -4.563766121864318848e-01
-2.436591386795043945e-01 5.012452602386474609e-01 2.453856766223907471e-01 -2.184915840625762939e-01 -2.248712927103042603e-01 7.058121263980865479e-02 7.221760153770446777e-01 6.590683013200759888e-02
-5.769399404525756836e-01 -2.659559845924377441e-01 5.865099430084228516e-01 2.417496293783187866e-01 -9.332826733589172363e-02 -2.070389986038208008e-01 3.635420799255371094e-01 1.011570319533348083e-01
-4.516158998012542725e-01 -1.699637919664382935e-01 8.312789797782897949e-01 -7.503685541450977325e-03 1.232229322195053101e-01 -1.963185071945190430e-01 1.221262067556381226e-01 8.622531592845916748e-02
-4.022864699363708496e-01 1.242497488856315613e-01 -5.382410064339637756e-02 -5.676185488700866699e-01 6.552662253379821777e-01 2.056205123662948608e-01 1.547652482986450195e-01 4.509886726737022400e-02
-2.408474683761596680e-01 -1.675087362527847290e-01 8.867343515157699585e-02 -4.779123663902282715e-01 4.663780629634857178e-01 5.598821491003036499e-02 4.392890036106109619e-01 -5.138602256774902344e-01
1.481257677078247070e-01 -1.463327258825302124e-01 3.266530632972717285e-01 -3.846205174922943115e-01 -2.615813314914703369e-01 1.586595475673675537e-01 5.875753164291381836e-01 5.129989981651306152e-01
-4.255023300647735596e-01 -1.478916853666305542e-01 8.728040456771850586e-01 6.802336312830448151e-03 3.472914919257164001e-02 1.572851538658142090e-01 -1.453955471515655518e-02 9.532330930233001709e-02
-4.131193459033966064e-01 3.801667094230651855e-01 3.870812356472015381e-01 -3.297280967235565186e-01 1.425038278102874756e-01 4.481124281883239746e-01 3.486353456974029541e-01 -2.891269624233245850e-01
-3.640542030334472656e-01 1.382868587970733643e-01 5.416524410247802734e-01 -5.505910515785217285e-01 -1.630009710788726807e-01 3.317641615867614746e-01 2.295330464839935303e-01 -2.499625235795974731e-01
-2.760486602783203125e-01 -1.974647641181945801e-01 9.097966551780700684e-01 1.667853258550167084e-02 7.840392738580703735e-02 2.151150703430175781e-01 5.529174581170082092e-02 3.630133345723152161e-02
-5.157577991485595703e-01 6.987626105546951294e-02 4.081999659538269043e-01 -2.061089500784873962e-02 -3.207878172397613525e-01 3.854233324527740479e-01 4.779726862907409668e-01 -2.866100668907165527e-01
-5.128942728042602539e-01 5.188502073287963867e-01 5.626400932669639587e-02 -1.309701651334762573e-01 5.722879990935325623e-02 4.892400205135345459e-01 4.139481186866760254e-01 1.828418523073196411e-01
4.757354501634836197e-03 -4.546296298503875732e-01 1.841968595981597900e-01 -1.964426785707473755e-01 2.606292022392153740e-03 -5.078818276524543762e-02 6.371438503265380859e-01 5.587775707244873047e-01
-5.128489136695861816e-01 6.412541866302490234e-02 1.168027073144912720e-01 -4.727777838706970215e-01 2.920831441879272461e-01 1.717495918273925781e-02 3.882231712341308594e-01 -5.093009471893310547e-01
-2.964869141578674316e-01 -7.382151484489440918e-02 2.899801135063171387e-01 -6.023299098014831543e-01 -2.582023739814758301e-01 1.577291190624237061e-01 4.478519260883331299e-01 -4.094359576702117920e-01
-9.133053570985794067e-02 1.811593621969223022e-01 8.421424031257629395e-01 1.264482587575912476e-01 1.297211199998855591e-01 1.343647539615631104e-01 3.765478432178497314e-01 2.386990934610366821e-01
-6.311269998550415039e-01 2.208504378795623779e-01 -7.504025846719741821e-02 -4.493596553802490234e-01 1.679830998182296753e-01 1.745375990867614746e-01 4.723331928253173828e-01 -2.521279752254486084e-01
-2.898505330085754395e-01 1.081217080354690552e-01 7.541079521179199219e-01 -9.525159001350402832e-02 6.090991571545600891e-02 -3.612149953842163086e-01 4.385209679603576660e-01 7.603580132126808167e-03
-5.136219859123229980e-01 5.369385480880737305e-01 3.553780913352966309e-01 -3.317808806896209717e-01 -1.154427230358123779e-01 3.361912667751312256e-01 2.529829740524291992e-01 1.454837471246719360e-01
-3.882078528404235840e-01 1.582032889127731323e-01 5.888496637344360352e-01 -3.039375245571136475e-01 2.400067867711186409e-03 5.865271091461181641e-01 -1.447458714246749878e-01 1.420326381921768188e-01
-4.756404161453247070e-01 -4.187864363193511963e-01 6.961448788642883301e-01 -9.254256635904312134e-02 -1.308689564466476440e-01 -1.805290579795837402e-01 1.918957680463790894e-01 1.366047710180282593e-01
-1.550219208002090454e-01 -2.173586189746856689e-01 -1.412218511104583740e-01 -3.119125068187713623e-01 6.287663429975509644e-02 5.508745908737182617e-01 6.849228143692016602e-01 -1.869619339704513550e-01
-3.673671185970306396e-01 2.792199254035949707e-01 5.122587680816650391e-01 -4.840213060379028320e-01 -2.293526232242584229e-01 2.161468267440795898e-01 3.679570555686950684e-01 -2.359605580568313599e-01
-2.177611440420150757e-01 1.035058200359344482e-01 3.305350840091705322e-01 3.042047470808029175e-02 3.413508087396621704e-02 1.683230847120285034e-01 7.440744638442993164e-01 -4.985409975051879883e-01
-5.816876888275146484e-01 2.166699767112731934e-01 -1.475511640310287476e-01 -5.877503156661987305e-01 1.632340103387832642e-01 1.407256275415420532e-01 3.965992927551269531e-01 -2.091215848922729492e-01
-1.938941627740859985e-01 7.742664217948913574e-02 2.050203830003738403e-01 -5.246359109878540039e-01 5.923311039805412292e-02 6.040649861097335815e-02 6.665741205215454102e-01 -4.331919848918914795e-01
-1.407200098037719727e-01 -1.756471395492553711e-01 -7.155065238475799561e-02 -4.447003006935119629e-01 1.217865571379661560e-01 6.118543744087219238e-01 5.588462948799133301e-01 -2.120408117771148682e-01
-2.362766563892364502e-01 -1.155075430870056152e-01 -1.401206105947494507e-01 -4.191078245639801025e-01 -3.913355246186256409e-02 2.295723855495452881e-01 7.979145646095275879e-01 -2.112902551889419556e-01
-2.682300508022308350e-01 -4.388047382235527039e-02 1.760067045688629150e-01 -6.649103164672851562e-01 -9.388042241334915161e-02 4.031276106834411621e-01 4.040133655071258545e-01 -3.442249596118927002e-01
-3.848370015621185303e-01 2.594763040542602539e-01 4.219338297843933105e-01 -5.018523931503295898e-01 -2.635486982762813568e-02 2.177823185920715332e-01 3.913513123989105225e-01 -3.916748762130737305e-01
-4.716078042984008789e-01 -1.972312182188034058e-01 1.463867425918579102e-01 -6.258287429809570312e-01 -1.505935043096542358e-01 3.055500388145446777e-01 2.819855809211730957e-01 -3.606106638908386230e-01
-3.485009670257568359e-01 -3.856754601001739502e-01 3.054356575012207031e-01 3.979429602622985840e-02 -2.163419574499130249e-01 1.325908899307250977e-01 3.992334902286529541e-01 6.412140727043151855e-01
3.169285599142313004e-03 -3.271645307540893555e-01 9.130463749170303345e-02 -7.538134455680847168e-01 1.295878440141677856e-01 4.392219781875610352e-01 2.306537032127380371e-01 2.312402427196502686e-01
-5.831241607666015625e-01 -2.029231637716293335e-01 -1.954131424427032471e-01 -2.469400614500045776e-01 2.501448150724172592e-03 3.755675256252288818e-01 5.895470380783081055e-01 -1.760681122541427612e-01
-5.294342637062072754e-01 -2.446825951337814331e-01 5.375351905822753906e-01 -4.761692136526107788e-02 -4.696275666356086731e-02 6.052203178405761719e-01 -1.169376773759722710e-03 1.094805728644132614e-02
-2.153076976537704468e-01 3.219340443611145020e-01 3.383482396602630615e-01 -3.325117230415344238e-01 4.173939228057861328e-01 3.484858572483062744e-01 4.483255147933959961e-01 -3.581920862197875977e-01
-2.620445489883422852e-01 5.568556785583496094e-01 2.154114991426467896e-01 -2.860532402992248535e-01 2.164058983325958252e-01 5.402237176895141602e-01 3.698700070381164551e-01 1.324336081743240356e-01
-2.542461752891540527e-01 -5.473120883107185364e-02 -2.796903625130653381e-02 -6.261875629425048828e-01 3.630888760089874268e-01 1.060854196548461914e-01 4.874758422374725342e-01 -3.984345793724060059e-01
3.009250946342945099e-02 -4.978214800357818604e-01 2.174946516752243042e-01 1.367507576942443848e-01 -3.140781447291374207e-02 1.912039965391159058e-01 6.894774436950683594e-01 4.151372909545898438e-01
-1.511317640542984009e-01 3.474216163158416748e-01 4.322806596755981445e-01 -3.907074928283691406e-01 2.544720768928527832e-01 4.150834381580352783e-01 4.346202313899993896e-01 -3.016510009765625000e-01
-2.111589163541793823e-01 -1.055104210972785950e-01 7.842876315116882324e-01 5.985341221094131470e-02 2.602100968360900879e-01 -2.541929781436920166e-01 4.164938926696777344e-01 1.407100558280944824e-01
-2.816948294639587402e-01 -2.786181867122650146e-01 3.856995701789855957e-01 2.599847316741943359e-01 3.457502424716949463e-01 6.525261998176574707e-01 2.752651572227478027e-01 7.455954700708389282e-02
-3.477795720100402832e-01 -2.609932720661163330e-01 3.954332768917083740e-01 -7.871605753898620605e-01 -6.253311038017272949e-02 1.563984900712966919e-01 1.923217251896858215e-02 7.875258475542068481e-02
-1.089677959680557251e-01 2.417073100805282593e-01 2.698891460895538330e-01 -3.115148544311523438e-01 4.087080359458923340e-01 4.981226027011871338e-01 4.867350459098815918e-01 -3.282418251037597656e-01
-3.466243147850036621e-01 2.479979582130908966e-02 4.255485162138938904e-02 -6.695030331611633301e-01 3.939234912395477295e-01 6.858074665069580078e-02 3.581470847129821777e-01 -3.755568563938140869e-01
-4.915648996829986572e-01 -1.527720242738723755e-01 -2.089877873659133911e-01 -3.942940533161163330e-01 -9.837995469570159912e-02 3.516088128089904785e-01 5.802791118621826172e-01 -2.566120028495788574e-01
-1.975478529930114746e-01 -4.160250127315521240e-01 1.506207883358001709e-01 -2.663505496457219124e-03 2.865315675735473633e-01 7.663809657096862793e-01 3.080128133296966553e-01 -2.987053245306015015e-02
-3.299251198768615723e-01 1.010679900646209717e-01 3.976638913154602051e-01 -6.270146965980529785e-01 -5.690423771739006042e-02 2.846671342849731445e-01 3.410932719707489014e-01 -3.592112362384796143e-01
-3.759787380695343018e-01 -4.812311828136444092e-01 5.356206893920898438e-01 9.236493706703186035e-02 2.274626642465591431e-01 -3.175498843193054199e-01 4.077250659465789795e-01 1.132205203175544739e-01
9.882245212793350220e-03 6.610567122697830200e-02 6.976251602172851562e-01 2.615087032318115234e-01 3.535124659538269043e-01 2.693528831005096436e-01 4.603971838951110840e-01 1.760033816099166870e-01
-4.561152458190917969e-01 -1.523416340351104736e-01 4.662589728832244873e-01 1.246741637587547302e-01 -1.510061472654342651e-01 7.025496959686279297e-01 1.378789991140365601e-01 -2.050146088004112244e-02
-5.567099452018737793e-01 -1.529075205326080322e-01 3.396919071674346924e-01 1.734832972288131714e-01 1.821150928735733032e-01 6.815916895866394043e-01 1.031895801424980164e-01 1.132479384541511536e-01
-1.647055596113204956e-01 -5.381814017891883850e-02 -1.964671909809112549e-02 -3.250000476837158203e-01 -9.033653885126113892e-02 -2.295218408107757568e-02 5.820184350013732910e-01 7.187013626098632812e-01
-2.188195437192916870e-01 -4.807937443256378174e-01 -1.473403256386518478e-02 -3.858582079410552979e-01 1.141938865184783936e-01 6.339756846427917480e-01 3.467689454555511475e-01 -1.914098113775253296e-01
-3.712804913520812988e-01 -5.260112509131431580e-02 8.946770429611206055e-02 -5.979688167572021484e-01 -2.269116044044494629e-01 1.123429462313652039e-01 5.656380653381347656e-01 -3.312952220439910889e-01
-4.609727561473846436e-01 -1.913337707519531250e-01 -2.096357196569442749e-01 4.654314834624528885e-04 5.139480233192443848e-01 4.919536113739013672e-01 3.185376822948455811e-01 3.151522278785705566e-01
-3.730464577674865723e-01 -6.815723609179258347e-03 2.832655012607574463e-01 -5.434358119964599609e-01 2.749977111816406250e-01 5.482158660888671875e-01 -1.373450160026550293e-01 3.003333806991577148e-01
-6.168556809425354004e-01 -4.873839914798736572e-01 -1.498371660709381104e-01 1.453760117292404175e-01 1.765265613794326782e-01 2.209089696407318115e-01 4.875095486640930176e-01 -1.439884603023529053e-01
-3.304171562194824219e-01 4.574492946267127991e-02 5.527232214808464050e-02 -6.309974193572998047e-01 5.057259798049926758e-01 6.522142887115478516e-02 3.299262523651123047e-01 -3.444636166095733643e-01
-3.956122100353240967e-01 -4.875390529632568359e-01 6.714063286781311035e-01 -1.217424497008323669e-01 -1.347475498914718628e-01 -1.982321143150329590e-01 2.770400345325469971e-01 -7.736314833164215088e-02
-7.121196985244750977e-01 -6.866880506277084351e-02 -1.024559587240219116e-01 -1.880596727132797241e-01 4.691275656223297119e-01 -4.603875055909156799e-02 1.023298949003219604e-01 4.578591287136077881e-01
-4.582463800907135010e-01 -6.145122647285461426e-02 6.806142330169677734e-01 -1.631690859794616699e-01 1.798080950975418091e-01 -4.374077022075653076e-01 2.398374527692794800e-01 1.232707723975181580e-01
-8.112688660621643066e-01 -3.950114846229553223e-01 -2.525958791375160217e-02 -9.801547229290008545e-02 -1.124145314097404480e-01 3.184092044830322266e-01 2.331064492464065552e-01 -8.487431704998016357e-02
-2.368613779544830322e-01 -4.992561340332031250e-01 3.296372592449188232e-01 2.133930176496505737e-01 3.851333558559417725e-01 5.756253004074096680e-01 2.353862076997756958e-01 -7.323858141899108887e-02
-1.836978942155838013e-01 2.787807881832122803e-01 5.839873552322387695e-01 3.059878051280975342e-01 4.641395211219787598e-01 9.979829192161560059e-02 4.684125185012817383e-01 9.524093568325042725e-02
-6.998754739761352539e-01 -2.551091909408569336e-01 -2.636777460575103760e-01 4.851380735635757446e-02 2.316323518753051758e-01 7.706391811370849609e-02 5.304338335990905762e-01 -1.796151697635650635e-01
-5.167595148086547852e-01 -4.504885971546173096e-01 5.093616247177124023e-01 -1.085183024406433105e-01 -2.833279669284820557e-01 -8.306121826171875000e-02 2.120404094457626343e-01 3.558921217918395996e-01
-3.594424203038215637e-02 1.172548756003379822e-01 2.388452440500259399e-01 -4.188253283500671387e-01 2.386368960142135620e-01 3.962151706218719482e-01 6.128783226013183594e-01 -4.036630094051361084e-01
-5.994732677936553955e-02 -5.612981915473937988e-01 6.333494186401367188e-01 1.161464154720306396e-01 -8.005794137716293335e-02 2.789123952388763428e-01 3.521248698234558105e-01 2.419419437646865845e-01
-1.207217052578926086e-01 -1.928538642823696136e-02 6.165677905082702637e-01 -1.523010581731796265e-01 3.052166700363159180e-01 -3.941849768161773682e-01 4.590645432472229004e-01 3.498905599117279053e-01
-6.104410290718078613e-01 -2.118247151374816895e-01 4.365373030304908752e-02 -2.999612390995025635e-01 4.372586905956268311e-01 -8.686953783035278320e-02 4.790195077657699585e-02 5.381203889846801758e-01
-4.747573733329772949e-01 -3.634056150913238525e-01 -2.361036986112594604e-01 -1.457796841859817505e-01 1.676380634307861328e-01 5.922685265541076660e-01 4.317000806331634521e-01 1.719266548752784729e-02
-7.044999301433563232e-02 3.602625131607055664e-01 4.239366054534912109e-01 -2.435654699802398682e-01 4.152451455593109131e-01 5.414949655532836914e-01 3.626713454723358154e-01 -1.703689545392990112e-01
-3.217435181140899658e-01 2.043525129556655884e-01 8.607618808746337891e-01 -3.016063245013356209e-03 2.655960917472839355e-01 5.878300219774246216e-02 1.987679004669189453e-01 -1.719706878066062927e-02
-2.212225645780563354e-01 -5.673777461051940918e-01 5.525157451629638672e-01 -1.792294681072235107e-01 2.559154480695724487e-02 -3.099009692668914795e-01 3.969070911407470703e-01 1.936939358711242676e-01
-7.476986646652221680e-01 2.498437017202377319e-01 1.168243587017059326e-01 -2.163862735033035278e-01 -1.759038269519805908e-01 2.897061705589294434e-01 4.026269614696502686e-01 -2.026661038398742676e-01
-5.049912333488464355e-01 -5.836397781968116760e-02 -1.176311075687408447e-01 -8.953762240707874298e-03 1.115620434284210205e-01 3.167673945426940918e-01 7.577084898948669434e-01 -2.018668651580810547e-01
4.744928330183029175e-03 -3.045082390308380127e-01 4.698116779327392578e-01 -3.422182425856590271e-02 -2.013055384159088135e-01 -2.273770235478878021e-02 6.834818720817565918e-01 4.209152758121490479e-01
-3.673833906650543213e-01 -3.946220874786376953e-01 6.020645499229431152e-01 -1.442973613739013672e-01 -1.585652530193328857e-01 -2.686969339847564697e-01 3.762271404266357422e-01 2.951468527317047119e-01
-3.757017552852630615e-01 9.252793155610561371e-03 3.046002089977264404e-01 1.817959696054458618e-01 3.202154934406280518e-01 7.148757576942443848e-01 3.384802043437957764e-01 6.911807507276535034e-02
-3.138982951641082764e-01 1.711502373218536377e-01 2.962161302566528320e-01 -4.795240759849548340e-01 6.859093904495239258e-02 5.887269973754882812e-02 5.662736296653747559e-01 -4.750279784202575684e-01
-4.318724274635314941e-01 -3.380192518234252930e-01 6.554844975471496582e-01 -1.221805065870285034e-01 -1.817071065306663513e-02 -3.571867942810058594e-01 2.954586446285247803e-01 1.985770761966705322e-01
-4.388380348682403564e-01 -4.272725880146026611e-01 -2.631141841411590576e-01 -2.701032459735870361e-01 1.222587227821350098e-01 5.692185163497924805e-01 3.764022588729858398e-01 4.515469819307327271e-02
-3.636341989040374756e-01 -1.210253983736038208e-01 -9.903020225465297699e-03 2.199423015117645264e-01 5.148418545722961426e-01 4.657367765903472900e-01 4.056524634361267090e-01 3.976475000381469727e-01
-5.860987305641174316e-01 -1.596749424934387207e-01 -6.899599730968475342e-02 -4.116513133049011230e-01 -2.878400087356567383e-01 2.998926043510437012e-01 4.977813363075256348e-01 -1.902662962675094604e-01
-2.505937814712524414e-01 2.445033788681030273e-01 3.518037796020507812e-01 -3.295409083366394043e-01 2.068444341421127319e-01 1.703334897756576538e-01 5.728151202201843262e-01 -4.951185286045074463e-01
-3.827476799488067627e-01 7.229017466306686401e-02 7.445891201496124268e-02 -4.029959738254547119e-01 7.600954174995422363e-01 7.183557003736495972e-02 2.777188122272491455e-01 -1.424615979194641113e-01
-4.431674480438232422e-01 1.784477084875106812e-01 -3.191037103533744812e-02 -2.958765812218189240e-02 7.407401800155639648e-01 3.272004127502441406e-01 3.363221287727355957e-01 3.157221153378486633e-02
-2.965609133243560791e-01 -3.456631898880004883e-01 1.325665265321731567e-01 -7.741333842277526855e-01 -7.697004079818725586e-02 3.960630595684051514e-01 9.393894672393798828e-02 -6.401181221008300781e-02
7.400551438331604004e-02 -4.683405458927154541e-01 2.465639859437942505e-01 -6.059848666191101074e-01 6.775274127721786499e-02 3.800181746482849121e-01 3.662991523742675781e-01 -2.529612183570861816e-01
-4.239301681518554688e-01 3.267324864864349365e-01 5.252419114112854004e-01 -2.752395570278167725e-01 -2.011772543191909790e-01 4.843138158321380615e-02 4.611118435859680176e-01 -3.262687325477600098e-01
-8.014892935752868652e-01 -2.485040389001369476e-02 -3.198292851448059082e-02 -2.854969501495361328e-01 -1.737994700670242310e-01 2.882200777530670166e-01 3.502679169178009033e-01 -1.962177455425262451e-01
-4.026394188404083252e-01 -1.008311808109283447e-01 8.012174367904663086e-01 -3.702447414398193359e-01 1.000085547566413879e-01 -4.842936247587203979e-02 -1.152765229344367981e-01 1.518166661262512207e-01
-1.713632345199584961e-01 5.086686611175537109e-01 2.443997710943222046e-01 -1.824902594089508057e-01 1.214677616953849792e-01 5.374544262886047363e-01 5.577792525291442871e-01 6.424614787101745605e-02
-2.624085843563079834e-01 4.758361876010894775e-01 2.524311244487762451e-01 -3.182693123817443848e-01 -2.869392037391662598e-01 3.753478452563285828e-02 6.749336719512939453e-01 -2.064793184399604797e-02
-3.755039572715759277e-01 4.398096501827239990e-01 3.759381175041198730e-02 -4.062881469726562500e-01 -1.929840892553329468e-01 2.286346554756164551e-01 6.324356794357299805e-01 9.792627394199371338e-02
-2.839017510414123535e-01 1.328083872795104980e-01 7.593837380409240723e-01 1.542425155639648438e-01 4.631294012069702148e-01 1.508600413799285889e-01 1.808830350637435913e-01 1.770343482494354248e-01
-7.536508440971374512e-01 -5.082432627677917480e-01 1.183801610022783279e-02 -1.245622485876083374e-01 -1.669193655252456665e-01 2.140503227710723877e-01 2.354836165904998779e-01 -1.700327396392822266e-01
-4.362156689167022705e-01 2.869583666324615479e-01 2.211744338274002075e-01 -5.345125794410705566e-01 1.725443899631500244e-01 1.283059865236282349e-01 4.250166118144989014e-01 -4.072785973548889160e-01
-7.726254314184188843e-02 -3.404005765914916992e-01 2.442208826541900635e-01 -3.434588909149169922e-01 -3.194224322214722633e-03 7.610239088535308838e-02 4.205040037631988525e-01 7.196698188781738281e-01
-2.480060309171676636e-01 -3.052208721637725830e-01 2.835698612034320831e-02 -7.587080001831054688e-01 3.981534242630004883e-01 3.030834496021270752e-01 3.803041204810142517e-02 1.306111961603164673e-01
-4.166159629821777344e-01 -4.381570219993591309e-01 6.141505241394042969e-01 -2.309291809797286987e-01 1.788469552993774414e-01 -3.287441730499267578e-01 1.802971512079238892e-01 1.771275699138641357e-01
-3.649840950965881348e-01 -9.858743101358413696e-02 -9.400594979524612427e-02 -2.044823616743087769e-01 -2.566783130168914795e-02 4.427481293678283691e-01 7.648585438728332520e-01 -1.572369039058685303e-01
-3.553239405155181885e-01 -5.977516770362854004e-01 5.131886601448059082e-01 5.705087259411811829e-02 -2.288960292935371399e-02 -3.306283429265022278e-02 3.432861864566802979e-01 3.610513508319854736e-01
-2.718230243772268295e-04 -4.025876224040985107e-01 2.164128571748733521e-01 -7.614942193031311035e-01 2.230441123247146606e-01 1.777440011501312256e-01 1.792716234922409058e-01 3.126263916492462158e-01
-3.485088050365447998e-01 -1.476200968027114868e-01 8.891972303390502930e-01 -1.804291754961013794e-01 7.256804406642913818e-02 5.863925442099571228e-03 1.627943366765975952e-01 4.148712754249572754e-02
-3.845234811305999756e-01 6.420385092496871948e-02 3.079838454723358154e-01 -1.706004440784454346e-01 -3.818476796150207520e-01 1.023265942931175232e-01 6.746432185173034668e-01 -3.356174528598785400e-01
-3.369979858398437500e-01 -3.689314126968383789e-01 1.474342588335275650e-02 -5.914728045463562012e-01 -8.070499449968338013e-02 2.723033726215362549e-01 4.183304309844970703e-01 -3.802652359008789062e-01
-4.333581626415252686e-01 -3.961006999015808105e-01 3.958925232291221619e-02 -2.434158772230148315e-01 6.133931875228881836e-01 -2.375993579626083374e-01 1.685406565666198730e-01 3.652063608169555664e-01
-4.082913696765899658e-01 -4.343580901622772217e-01 6.260524392127990723e-01 -2.286773175001144409e-01 1.555959582328796387e-01 -3.406441211700439453e-01 1.747101396322250366e-01 1.721167266368865967e-01
-2.660517096519470215e-01 -8.394086360931396484e-02 -5.808400921523571014e-03 -5.609519481658935547e-01 7.453292608261108398e-01 7.055544108152389526e-02 2.032476961612701416e-01 7.527310401201248169e-02
-1.673107296228408813e-01 1.051586344838142395e-01 6.562815904617309570e-01 5.373921990394592285e-02 2.612189352512359619e-01 5.847173277288675308e-03 3.755984306335449219e-01 5.639251470565795898e-01
-7.413656264543533325e-02 -1.553317159414291382e-01 -1.743970215320587158e-01 -2.874935269355773926e-01 1.888682544231414795e-01 5.113061070442199707e-01 7.309773564338684082e-01 -1.608601659536361694e-01
-1.574748009443283081e-01 -3.419967293739318848e-01 5.146542787551879883e-01 -2.048113346099853516e-01 -3.249230384826660156e-01 2.159930020570755005e-02 4.680892825126647949e-01 4.756827056407928467e-01
-2.722335159778594971e-01 -1.559319049119949341e-01 2.187912613153457642e-01 -8.123373389244079590e-01 3.258882462978363037e-01 -1.151802092790603638e-01 5.481838807463645935e-02 2.670920491218566895e-01
-7.130148410797119141e-01 -5.634036287665367126e-02 -2.201882749795913696e-01 -3.362694680690765381e-01 -1.385526806116104126e-01 -1.030813008546829224e-01 5.205813646316528320e-01 -1.613942384719848633e-01
-4.575552046298980713e-01 1.450952291488647461e-01 2.840071320533752441e-01 1.570451557636260986e-01 -6.719759106636047363e-02 3.429977297782897949e-01 6.316398382186889648e-01 -3.783326745033264160e-01
-5.224540233612060547e-01 1.032209247350692749e-01 7.350772619247436523e-01 1.876024603843688965e-01 2.562134265899658203e-01 2.419126220047473907e-02 1.433436572551727295e-01 2.325424551963806152e-01
-5.744324326515197754e-01 1.850423961877822876e-01 3.017650842666625977e-01 -3.270139098167419434e-01 6.426401436328887939e-02 5.344097614288330078e-01 -1.539952754974365234e-01 3.526303768157958984e-01
-3.181672394275665283e-01 -2.913750708103179932e-01 -1.914534717798233032e-01 3.083624131977558136e-02 5.989533662796020508e-01 4.775846302509307861e-01 3.984940648078918457e-01 1.750291734933853149e-01
-2.245259732007980347e-01 1.087619438767433167e-01 6.587682962417602539e-01 2.618336379528045654e-01 4.742433726787567139e-01 6.886999309062957764e-02 4.033333957195281982e-01 2.071204334497451782e-01
-3.604559898376464844e-01 -2.392074167728424072e-01 -1.686869263648986816e-01 -2.062417333945631981e-03 1.877420991659164429e-01 4.602171182632446289e-01 7.081439495086669922e-01 -1.894124597311019897e-01
-7.138838618993759155e-02 -1.889376342296600342e-01 -1.328098624944686890e-01 -5.198003053665161133e-01 8.881867863237857819e-03 5.532214045524597168e-01 5.998437404632568359e-01 -7.368855923414230347e-02
-4.889405071735382080e-01 -1.728119105100631714e-01 -6.800155341625213623e-02 -3.430885374546051025e-01 5.982111692428588867e-01 -8.714556694030761719e-02 3.383723497390747070e-01 -3.588766753673553467e-01
-2.668831050395965576e-01 1.574760228395462036e-01 5.094341039657592773e-01 -4.925503134727478027e-01 -2.834221720695495605e-01 4.740723222494125366e-02 4.555388092994689941e-01 -3.342971205711364746e-01
-3.759645223617553711e-01 2.235083729028701782e-01 7.707325220108032227e-01 6.844159960746765137e-02 3.730367124080657959e-01 1.745565980672836304e-01 1.042489409446716309e-01 1.717191934585571289e-01
-2.676548063755035400e-01 -4.193773567676544189e-01 5.527546405792236328e-01 9.812190383672714233e-02 -1.763118505477905273e-01 1.667844057083129883e-01 3.329434692859649658e-01 5.172655582427978516e-01
-4.359694123268127441e-01 2.120544314384460449e-01 1.818275153636932373e-01 -1.347264647483825684e-01 7.483881115913391113e-01 -8.148716390132904053e-02 3.738847970962524414e-01 -8.506615459918975830e-02
-2.982703447341918945e-01 -2.119759768247604370e-01 -1.310640722513198853e-01 -1.017555668950080872e-01 -3.813382983207702637e-02 6.450079679489135742e-01 6.400555968284606934e-01 -1.068099364638328552e-01
-1.830024272203445435e-01 -2.005399614572525024e-01 1.761057972908020020e-01 -7.847432494163513184e-01 2.973891198635101318e-01 -1.271456032991409302e-01 1.667923629283905029e-01 3.834480941295623779e-01
-3.995237052440643311e-01 1.938748359680175781e-01 4.549772143363952637e-01 2.027567923069000244e-01 2.535614967346191406e-01 -2.722362279891967773e-01 5.018064379692077637e-01 4.055404961109161377e-01
-5.312526598572731018e-02 3.157090842723846436e-01 4.924778938293457031e-01 8.424764871597290039e-02 5.201996564865112305e-01 7.425845414400100708e-02 4.786088466644287109e-01 3.777367472648620605e-01
-3.966259062290191650e-01 5.306172966957092285e-01 1.720365881919860840e-01 -6.012006476521492004e-02 9.551399946212768555e-02 5.446936488151550293e-01 4.451750218868255615e-01 1.546847373247146606e-01
-2.007331550121307373e-01 -3.896784782409667969e-01 6.784924864768981934e-01 -9.285256266593933105e-02 2.420521378517150879e-01 -3.352209627628326416e-01 4.097765386104583740e-01 -2.037633908912539482e-03
-2.879603803157806396e-01 -2.309658527374267578e-01 2.510763704776763916e-01 -2.064991295337677002e-01 -2.313406020402908325e-01 -5.964000523090362549e-02 4.941486418247222900e-01 6.758653521537780762e-01
-1.758020669221878052e-01 -4.244487583637237549e-01 6.131917834281921387e-01 -1.436369121074676514e-01 5.736676976084709167e-03 -3.417250812053680420e-01 5.214608311653137207e-01 5.975601449608802795e-02
-6.233642697334289551e-01 -3.430197536945343018e-01 -1.296454370021820068e-01 9.975017979741096497e-03 -4.264827584847807884e-04 5.445106625556945801e-01 4.213476777076721191e-01 -5.311208963394165039e-02
-5.516456365585327148e-01 -1.786839962005615234e-01 -5.755647271871566772e-02 -4.289934337139129639e-01 -3.670832812786102295e-01 2.166928350925445557e-01 4.980568885803222656e-01 -2.159730941057205200e-01
-3.136169910430908203e-01 1.163941547274589539e-01 5.180479884147644043e-01 -7.928759790956974030e-03 3.042801618576049805e-01 -1.414188742637634277e-02 2.475676089525222778e-01 6.823371648788452148e-01
-1.430980563163757324e-01 2.471764385700225830e-01 4.756011664867401123e-01 2.787859439849853516e-01 4.415512979030609131e-01 6.210983917117118835e-02 5.631467700004577637e-01 3.139255940914154053e-01
-2.232679128646850586e-01 4.948089122772216797e-01 2.715299092233181000e-02 -1.622158586978912354e-01 -1.993953064084053040e-02 4.013116657733917236e-01 7.069883942604064941e-01 1.303186714649200439e-01
-5.248700976371765137e-01 -6.135896444320678711e-01 1.774735599756240845e-01 6.525235623121261597e-02 2.437597960233688354e-01 2.650450468063354492e-01 2.354151606559753418e-01 -3.566180169582366943e-01
-2.204845547676086426e-01 -8.199979364871978760e-02 -1.570445001125335693e-01 -3.396072983741760254e-01 1.732968538999557495e-01 3.950044214725494385e-01 7.229186296463012695e-01 -3.098300993442535400e-01
-4.446960687637329102e-01 -2.110986262559890747e-01 -1.216630935668945312e-01 1.616436392068862915e-01 1.836464107036590576e-01 5.873952507972717285e-01 4.899380505084991455e-01 3.129759132862091064e-01
-4.142208993434906006e-01 -4.769057929515838623e-01 6.145922541618347168e-01 1.225222460925579071e-02 -7.679694145917892456e-02 -1.948707401752471924e-01 3.926560580730438232e-01 1.582939773797988892e-01
-6.325595378875732422e-01 -1.397804319858551025e-01 -1.567298471927642822e-01 -7.987575232982635498e-02 -3.031826317310333252e-01 3.835156857967376709e-01 5.555822849273681641e-01 -4.134714975953102112e-02
-4.496735930442810059e-01 2.468917220830917358e-01 1.368695171549916267e-03 -3.669565618038177490e-01 4.053622186183929443e-01 -3.939177691936492920e-01 3.980314135551452637e-01 3.525058031082153320e-01
-7.748205214738845825e-02 -4.659003317356109619e-01 4.124642610549926758e-01 5.722656473517417908e-02 5.297201126813888550e-02 3.288806676864624023e-01 3.648251593112945557e-01 5.995547175407409668e-01
-2.529170550405979156e-02 -9.622483700513839722e-02 -8.823028206825256348e-02 -6.619048118591308594e-01 -7.177088409662246704e-02 1.821465790271759033e-01 7.096667289733886719e-01 -4.736394807696342468e-02
-1.092602536082267761e-01 -3.322066366672515869e-01 1.043339371681213379e-01 -4.453750550746917725e-01 -8.663827925920486450e-02 5.828392133116722107e-02 4.505073726177215576e-01 6.742376089096069336e-01
-1.828043758869171143e-01 -1.669746041297912598e-01 5.614397525787353516e-01 -7.645075917243957520e-01 2.204020693898200989e-02 -1.444490551948547363e-01 8.792020380496978760e-02 9.967277944087982178e-02
-4.590708911418914795e-01 6.684013642370700836e-04 -1.066806316375732422e-01 2.435098215937614441e-02 3.825116157531738281e-01 -4.231399297714233398e-01 6.200030446052551270e-01 2.598336040973663330e-01
-3.562943637371063232e-01 -3.707459867000579834e-01 -4.149875417351722717e-02 -8.219638466835021973e-01 1.652988940477371216e-01 1.038461774587631226e-01 1.312974393367767334e-01 5.392822623252868652e-02
-9.994468837976455688e-02 -3.004717230796813965e-01 5.849370360374450684e-01 -1.711256206035614014e-01 -1.596633642911911011e-01 -1.542138159275054932e-01 5.417845845222473145e-01 4.306829273700714111e-01
-3.854536712169647217e-01 -2.048981841653585434e-03 -1.914036870002746582e-01 1.123245898634195328e-02 1.865333765745162964e-01 1.873763501644134521e-01 8.218055963516235352e-01 -2.634212672710418701e-01
-1.499740183353424072e-01 2.842954099178314209e-01 5.532581210136413574e-01 2.068996429443359375e-01 4.088914692401885986e-01 2.267451137304306030e-01 4.004775285720825195e-01 4.108455777168273926e-01
-4.611673951148986816e-01 -1.728827655315399170e-01 -2.033042907714843750e-01 -4.835960865020751953e-01 4.159039556980133057e-01 -2.738428674638271332e-02 1.924530416727066040e-01 5.210317969322204590e-01
-4.707025885581970215e-01 4.717400297522544861e-02 1.973755061626434326e-01 -6.588041782379150391e-01 -1.128853335976600647e-01 1.836661845445632935e-01 3.534568250179290771e-01 -3.630779385566711426e-01
-2.482086271047592163e-01 -3.011446297168731689e-01 4.879573583602905273e-01 -3.166063129901885986e-01 -3.991359174251556396e-01 -6.047499179840087891e-02 4.282157421112060547e-01 4.037659168243408203e-01
7.447605580091476440e-02 -5.544400811195373535e-01 2.172699272632598877e-01 -6.639794707298278809e-01 5.037955939769744873e-02 3.490518033504486084e-01 2.262829989194869995e-01 1.529556363821029663e-01
-4.816873967647552490e-01 1.922456771135330200e-01 1.571783423423767090e-01 -4.475566148757934570e-01 -3.794642165303230286e-02 6.749406456947326660e-04 6.045745015144348145e-01 -3.729025423526763916e-01
-8.048307895660400391e-02 -2.582749128341674805e-01 5.272732377052307129e-01 -1.239455193281173706e-01 5.864900946617126465e-01 5.372168421745300293e-01 -8.242031559348106384e-03 -2.822293899953365326e-02
-3.737178444862365723e-01 -4.340911805629730225e-01 7.810032367706298828e-01 -8.471409976482391357e-02 -9.567711502313613892e-02 -7.325918972492218018e-02 1.885678023099899292e-01 6.839784234762191772e-02
-3.327714502811431885e-01 3.242119774222373962e-02 3.760529458522796631e-01 -5.107536911964416504e-01 5.582616105675697327e-02 2.882057428359985352e-01 4.194732308387756348e-01 -4.730643630027770996e-01
-5.588698387145996094e-01 -5.712531208992004395e-01 -3.644709661602973938e-02 7.410414516925811768e-02 1.987882889807224274e-02 2.737421691417694092e-01 4.301452934741973877e-01 -3.068546056747436523e-01
-4.227371215820312500e-01 6.017367169260978699e-02 -5.999350547790527344e-02 3.279205262660980225e-01 4.059995114803314209e-01 3.910877704620361328e-01 6.207493543624877930e-01 5.853622034192085266e-02
-7.900996804237365723e-01 -2.199026644229888916e-01 2.406329475343227386e-02 -2.053790092468261719e-01 1.523523032665252686e-01 -3.007559105753898621e-02 3.095687627792358398e-01 -4.058044552803039551e-01
-2.393028289079666138e-01 -8.973340690135955811e-02 3.177163004875183105e-01 -8.707967400550842285e-01 -1.458725184202194214e-01 5.991129577159881592e-02 5.634528398513793945e-02 2.177349179983139038e-01
-4.568388462066650391e-01 -8.840672671794891357e-02 5.571658015251159668e-01 3.862380050122737885e-03 4.702723324298858643e-01 4.697033762931823730e-01 1.708331257104873657e-01 -4.552690684795379639e-02
-8.119443804025650024e-02 -3.156272768974304199e-01 2.931911349296569824e-01 -1.003149151802062988e-01 -1.424402147531509399e-01 1.357716619968414307e-01 5.762397050857543945e-01 6.534427404403686523e-01
-4.421365857124328613e-01 -7.318278774619102478e-03 5.392010211944580078e-01 5.404799245297908783e-03 5.359119176864624023e-01 4.544393718242645264e-01 1.072978600859642029e-01 9.200519323348999023e-02
-4.889058321714401245e-02 -6.371051669120788574e-01 3.539425730705261230e-01 -5.445014834403991699e-01 1.895860135555267334e-01 3.046137988567352295e-01 1.054731756448745728e-01 1.734716743230819702e-01
-3.227706551551818848e-01 -9.868911653757095337e-02 6.666465103626251221e-02 -5.543199181556701660e-01 3.044950366020202637e-01 -9.467144310474395752e-02 4.993599057197570801e-01 -4.725722372531890869e-01
-3.024506270885467529e-01 -2.539179623126983643e-01 1.014188602566719055e-01 -3.604514896869659424e-01 8.135021924972534180e-01 -8.845892548561096191e-02 1.777106523513793945e-01 5.144253000617027283e-02
-2.674042582511901855e-01 -1.714774593710899353e-02 7.907804250717163086e-01 1.454305602237582207e-03 3.492279648780822754e-01 -2.774189710617065430e-01 3.126225471496582031e-01 7.880913466215133667e-02
-5.829662680625915527e-01 -3.456621766090393066e-01 -2.334447801113128662e-01 2.312216758728027344e-01 3.462169766426086426e-01 1.579807698726654053e-01 5.335155725479125977e-01 -5.696667730808258057e-02
5.924802273511886597e-02 -1.016322448849678040e-01 4.828313887119293213e-01 -3.883435130119323730e-01 -4.304422065615653992e-02 -1.283125579357147217e-01 5.113219618797302246e-01 5.678527355194091797e-01
-6.685410141944885254e-01 -2.766603045165538788e-02 -2.874948978424072266e-01 -2.442753762006759644e-01 5.983955413103103638e-02 -8.246698230504989624e-02 6.057165265083312988e-01 -1.808025389909744263e-01
-6.930282115936279297e-01 -2.289422303438186646e-01 -5.612477660179138184e-02 -2.409528195858001709e-01 1.921845972537994385e-01 -1.092228367924690247e-01 3.803728520870208740e-01 -4.610218703746795654e-01
-6.690005064010620117e-01 -1.113662868738174438e-01 -2.132360637187957764e-02 -1.833104193210601807e-01 4.177644550800323486e-01 -1.253092288970947266e-01 1.102557107806205750e-01 5.509925484657287598e-01
-8.816927671432495117e-02 -3.883558213710784912e-01 6.111456751823425293e-01 -6.525569558143615723e-01 -6.174226105213165283e-02 -2.971946448087692261e-02 1.587236523628234863e-01 1.103992238640785217e-01
-5.422545075416564941e-01 -6.758784651756286621e-01 1.318583488464355469e-01 -1.357885748147964478e-01 1.542349159717559814e-01 2.521933913230895996e-01 1.495257019996643066e-01 -3.218311667442321777e-01
-6.469986587762832642e-02 -5.348246097564697266e-01 2.994453310966491699e-01 -2.223470062017440796e-01 -1.830015927553176880e-01 -2.438311427831649780e-01 6.460651159286499023e-01 2.456164360046386719e-01
-3.299651443958282471e-01 -3.480760455131530762e-01 3.587765097618103027e-01 -2.595158517360687256e-01 -4.480018317699432373e-01 -7.243017852306365967e-02 4.771465361118316650e-01 3.745350837707519531e-01
-2.500507533550262451e-01 -4.480673074722290039e-01 1.570058465003967285e-01 -7.421098351478576660e-01 5.906511843204498291e-02 3.599149882793426514e-01 1.660683900117874146e-01 2.695339173078536987e-02
-5.895650982856750488e-01 8.558172732591629028e-02 6.238465011119842529e-02 -2.521396577358245850e-01 -1.758312433958053589e-01 1.501148790121078491e-01 6.140313744544982910e-01 -3.835844993591308594e-01
-2.278958410024642944e-01 -4.334767758846282959e-01 7.718188166618347168e-01 -2.126476466655731201e-01 -1.850345283746719360e-01 4.779563751071691513e-03 2.385819852352142334e-01 1.674995422363281250e-01
-1.805992424488067627e-01 -9.521803259849548340e-02 4.774627387523651123e-01 -6.379157304763793945e-01 3.905830085277557373e-01 1.279168874025344849e-01 -1.860412210226058960e-02 3.926150202751159668e-01
-2.411706745624542236e-01 -3.472628295421600342e-01 -2.343627065420150757e-02 -6.599467247724533081e-02 5.817255973815917969e-01 6.262367367744445801e-01 2.327828854322433472e-01 1.776952296495437622e-01
-8.773537725210189819e-02 -3.224122822284698486e-01 6.684577465057373047e-01 -1.172649636864662170e-01 2.871300578117370605e-01 -3.819225430488586426e-01 4.450432658195495605e-01 -3.733823820948600769e-02
-6.860558986663818359e-01 -2.766623497009277344e-01 -9.384210221469402313e-03 -1.463811695575714111e-01 1.590335667133331299e-01 -6.911280099302530289e-03 4.094535112380981445e-01 -4.881372749805450439e-01
-3.688926100730895996e-01 -2.219766527414321899e-01 3.521325886249542236e-01 -1.727025508880615234e-01 -4.133148491382598877e-01 -2.022351026535034180e-01 5.480788946151733398e-01 3.856195211410522461e-01
-2.271066159009933472e-01 -6.033763289451599121e-01 4.932849109172821045e-01 1.346900910139083862e-01 2.290716320276260376e-01 -2.351148128509521484e-01 4.603468775749206543e-01 -5.671313032507896423e-02
-5.403349995613098145e-01 -1.947615444660186768e-01 1.106851845979690552e-01 -2.863375246524810791e-01 4.146462976932525635e-01 -4.216477274894714355e-03 3.188369423151016235e-02 6.347439885139465332e-01
-3.693140745162963867e-01 -4.557944834232330322e-01 9.979039430618286133e-02 1.444171667098999023e-01 4.856711924076080322e-01 4.419784247875213623e-01 3.620406389236450195e-01 -2.504980862140655518e-01
-2.477281540632247925e-01 1.005337834358215332e-01 7.683486342430114746e-01 1.272015720605850220e-01 4.042488336563110352e-01 -1.158303022384643555e-01 3.799645900726318359e-01 2.787740714848041534e-02
-4.655469208955764771e-02 -1.323205977678298950e-01 5.561670064926147461e-01 -3.057167232036590576e-01 6.337934732437133789e-01 4.179121255874633789e-01 3.414307162165641785e-02 5.388249177485704422e-03
-1.310811936855316162e-01 -1.404702365398406982e-01 3.407813608646392822e-01 -8.160779476165771484e-01 9.829656779766082764e-02 -1.826294362545013428e-01 1.747585535049438477e-01 3.277414441108703613e-01
-3.983350396156311035e-01 1.807796508073806763e-01 3.916283845901489258e-01 -3.879962489008903503e-02 6.132396459579467773e-01 4.722112119197845459e-01 1.521621197462081909e-01 1.776791065931320190e-01
-9.246762841939926147e-02 -4.121841788291931152e-01 5.627052187919616699e-01 -2.713704407215118408e-01 -4.059381484985351562e-01 4.434398561716079712e-02 4.616571962833404541e-01 2.267053276300430298e-01
-5.128148198127746582e-01 2.787678735330700874e-03 1.370037198066711426e-01 -3.078055083751678467e-01 -1.709294617176055908e-01 3.845584988594055176e-01 5.930315852165222168e-01 -3.077506721019744873e-01
-2.958833277225494385e-01 2.687810659408569336e-01 6.308232545852661133e-01 -1.428355369716882706e-02 2.264076322317123413e-01 -3.506874442100524902e-01 4.467056095600128174e-01 2.613039910793304443e-01
-2.125762701034545898e-01 9.493272751569747925e-03 5.476852878928184509e-02 -4.474282264709472656e-01 5.777355432510375977e-01 -3.788053691387176514e-01 4.547968506813049316e-01 2.596489191055297852e-01
-4.192001223564147949e-01 -1.522859632968902588e-01 4.407659173011779785e-01 -7.542853951454162598e-01 -1.487579196691513062e-01 2.251329459249973297e-02 -3.714860975742340088e-02 1.176575347781181335e-01
-1.090379431843757629e-01 -2.952814400196075439e-01 8.236585557460784912e-02 -4.033977687358856201e-01 -8.549779653549194336e-02 9.861794114112854004e-02 4.472146332263946533e-01 7.171955704689025879e-01
-7.231230735778808594e-01 -3.570304811000823975e-01 -8.625981956720352173e-02 7.738827913999557495e-02 8.346465975046157837e-02 4.047714769840240479e-01 4.066521823406219482e-01 -4.506312310695648193e-03
-4.589334502816200256e-02 1.766359210014343262e-01 2.981575727462768555e-01 -2.140561491250991821e-01 5.176663994789123535e-01 4.776487648487091064e-01 4.887962639331817627e-01 -3.113311231136322021e-01
-1.670255511999130249e-01 -1.856562346220016479e-01 3.277634084224700928e-01 -8.836175203323364258e-01 8.493192493915557861e-02 9.817823767662048340e-02 5.840260535478591919e-02 1.707691550254821777e-01
-5.123308897018432617e-01 -2.934331893920898438e-01 -1.485514268279075623e-02 -5.185240507125854492e-01 3.765971362590789795e-01 -1.876913011074066162e-01 7.405912876129150391e-02 4.469764530658721924e-01
-1.993144750595092773e-01 -8.826234936714172363e-02 6.440920829772949219e-01 -2.456150799989700317e-01 2.517694830894470215e-01 -4.877391457557678223e-01 3.884199261665344238e-01 1.586024910211563110e-01
-2.744325697422027588e-01 -8.328256011009216309e-02 2.245433814823627472e-02 8.567331731319427490e-02 6.724653840065002441e-01 5.068674087524414062e-01 2.789597511291503906e-01 3.506623506546020508e-01
-6.659122109413146973e-01 -1.286711692810058594e-01 -2.597547471523284912e-01 -1.386770009994506836e-01 2.665156126022338867e-01 5.184089764952659607e-02 5.147961974143981934e-01 -3.384786844253540039e-01
1.227365136146545410e-01 1.179406940937042236e-01 4.782247841358184814e-01 2.569171227514743805e-02 6.005045771598815918e-01 -3.145392611622810364e-02 5.343081951141357422e-01 3.075490295886993408e-01
-2.854301929473876953e-01 -3.613794445991516113e-01 6.860876679420471191e-01 -2.704154253005981445e-01 -1.474307328462600708e-01 -3.129481673240661621e-01 3.331961333751678467e-01 1.157651469111442566e-01
-2.334675192832946777e-01 2.332988083362579346e-01 3.136505782604217529e-01 -5.996275544166564941e-01 -1.559581756591796875e-01 2.284235358238220215e-01 5.263303518295288086e-01 -2.821539938449859619e-01
-5.561299920082092285e-01 7.684459537267684937e-02 -6.587410718202590942e-02 -3.294272422790527344e-01 5.286675691604614258e-01 -3.303963243961334229e-01 2.896828353404998779e-01 3.152544200420379639e-01
-3.805887401103973389e-01 -5.990958586335182190e-02 1.273282319307327271e-01 -1.058491319417953491e-01 8.629901409149169922e-01 3.429335355758666992e-02 2.474524676799774170e-01 -1.303310096263885498e-01
-5.559162497520446777e-01 -3.712375462055206299e-01 -2.776095569133758545e-01 -1.709349751472473145e-01 1.893327683210372925e-01 5.424181818962097168e-01 3.374971449375152588e-01 5.371564999222755432e-02
-3.736484944820404053e-01 -4.918480217456817627e-01 8.907862752676010132e-02 -7.587190270423889160e-01 1.396273523569107056e-01 1.120167002081871033e-01 2.924949675798416138e-02 4.453933611512184143e-02
-5.810858607292175293e-01 -3.127395808696746826e-01 1.299787014722824097e-01 8.453078567981719971e-03 2.639714181423187256e-01 5.164863467216491699e-01 1.150937168858945370e-03 4.594855308532714844e-01
-1.035136450082063675e-02 -4.472224041819572449e-02 3.097615437582135201e-03 -3.737614750862121582e-01 6.692370176315307617e-01 1.255319416522979736e-01 5.938482284545898438e-01 -2.046784311532974243e-01
-2.803378701210021973e-01 -2.954817712306976318e-01 3.571580946445465088e-01 2.441009730100631714e-01 5.668566226959228516e-01 4.397098124027252197e-01 3.247851133346557617e-01 -1.637001335620880127e-01
-5.540144443511962891e-01 -5.197724103927612305e-01 -2.193014174699783325e-01 1.660002470016479492e-01 3.050685226917266846e-01 1.921052336692810059e-01 4.609820544719696045e-01 6.913749128580093384e-02
-2.112657725811004639e-01 3.348829969763755798e-02 5.516929030418395996e-01 -9.522809833288192749e-02 1.570449471473693848e-01 -3.482470512390136719e-01 4.939893484115600586e-01 5.008463859558105469e-01
-5.197046995162963867e-01 -5.994469523429870605e-01 -1.342470049858093262e-01 1.778574436902999878e-01 2.960481047630310059e-01 2.328251749277114868e-01 4.165154993534088135e-01 -7.468411326408386230e-02
-3.562795817852020264e-01 -5.595356822013854980e-01 5.661581754684448242e-01 -6.957603245973587036e-02 2.449419349431991577e-01 -3.342155218124389648e-01 2.488331943750381470e-01 -3.153190016746520996e-02
-3.370198607444763184e-01 6.583736976608633995e-04 1.313886344432830811e-01 -5.581867098808288574e-01 5.785397291183471680e-01 -2.432154677808284760e-02 2.937658131122589111e-01 -3.687598109245300293e-01
-3.252409696578979492e-01 -5.623083561658859253e-02 -2.221678495407104492e-01 1.328911334276199341e-01 3.427094221115112305e-01 3.876611888408660889e-01 7.406877875328063965e-01 -8.768440783023834229e-02
-5.937815085053443909e-02 -3.373529016971588135e-01 2.573761343955993652e-01 -4.116823971271514893e-01 1.386732421815395355e-02 -2.389920409768819809e-03 4.271130263805389404e-01 6.814094781875610352e-01
-2.903775870800018311e-01 -3.373458683490753174e-01 -5.302142724394798279e-02 -5.376538634300231934e-01 -2.543257474899291992e-01 3.116405606269836426e-01 5.356847047805786133e-01 -2.474592477083206177e-01
-1.597019657492637634e-02 -2.501107156276702881e-01 3.920068144798278809e-01 -2.326795160770416260e-01 -2.129074558615684509e-02 2.897597290575504303e-02 5.116493105888366699e-01 6.828634738922119141e-01
-1.389682739973068237e-01 -2.020727097988128662e-01 2.779569327831268311e-01 -1.946199983358383179e-01 -4.800042510032653809e-02 1.043968554586172104e-02 5.018827915191650391e-01 7.552601695060729980e-01
-4.121371805667877197e-01 -1.175627205520868301e-02 8.103832006454467773e-01 -1.336788535118103027e-01 3.032468259334564209e-01 2.153365463018417358e-01 -1.171168461441993713e-01 -5.804096534848213196e-02
-2.584469318389892578e-01 -4.014617800712585449e-01 -1.153612360358238220e-01 -8.048268556594848633e-01 2.330685108900070190e-01 1.487971395254135132e-01 1.738824099302291870e-01 6.544195860624313354e-02
-3.929050266742706299e-01 3.324004411697387695e-01 -2.533419989049434662e-02 -2.554197907447814941e-01 3.822645545005798340e-01 -3.054001927375793457e-01 4.988777935504913330e-01 4.254176020622253418e-01
-3.884137868881225586e-01 -2.106664925813674927e-01 -2.912469804286956787e-01 -1.314751654863357544e-01 1.597680151462554932e-01 4.006333351135253906e-01 6.825516223907470703e-01 -2.252426743507385254e-01
1.556469872593879700e-02 -3.296141922473907471e-01 1.140130907297134399e-01 -6.052745580673217773e-01 -2.714595012366771698e-02 3.618754446506500244e-01 5.551431775093078613e-01 -2.681068778038024902e-01
-4.522524178028106689e-01 -1.758092641830444336e-01 3.349689543247222900e-01 1.753406822681427002e-01 4.954894781112670898e-01 5.580674409866333008e-01 2.145069390535354614e-01 -1.365572661161422729e-01
-2.474264055490493774e-01 -9.733560681343078613e-02 3.607178330421447754e-01 -2.282015532255172729e-01 8.116688132286071777e-01 5.682036653161048889e-02 1.905303001403808594e-01 -2.208533138036727905e-01
-1.020764634013175964e-01 -3.384379446506500244e-01 6.497227549552917480e-01 -2.004407346248626709e-01 2.953565716743469238e-01 -3.859664797782897949e-01 4.065569341182708740e-01 -1.059710308909416199e-01
-5.232010483741760254e-01 -1.371078044176101685e-01 -2.696140706539154053e-01 5.947954207658767700e-02 3.029426634311676025e-01 4.982011020183563232e-01 3.646911382675170898e-01 3.978121578693389893e-01
-8.015004545450210571e-02 2.918589711189270020e-01 4.408447146415710449e-01 6.606733077205717564e-04 3.786674141883850098e-01 5.936435461044311523e-01 4.143499732017517090e-01 -2.157830744981765747e-01
-3.018804788589477539e-01 -2.478948533535003662e-01 2.374863326549530029e-01 -6.828308105468750000e-01 5.308634638786315918e-01 -1.760545223951339722e-01 7.745064049959182739e-02 7.712906599044799805e-02
-5.046750903129577637e-01 -1.513517647981643677e-01 2.784395404160022736e-02 2.135972678661346436e-01 4.573511183261871338e-01 4.775171577930450439e-01 2.691917419433593750e-01 4.078478813171386719e-01
-8.138831853866577148e-01 4.005607217550277710e-03 1.643217802047729492e-01 -2.394603192806243896e-01 -2.377669662237167358e-01 3.580903410911560059e-01 2.324782460927963257e-01 -1.201139017939567566e-01
7.417820394039154053e-02 -2.850429713726043701e-01 3.632872104644775391e-01 -4.038123786449432373e-02 -1.292632967233657837e-01 1.284194737672805786e-01 6.855058073997497559e-01 5.258527398109436035e-01
-1.148141622543334961e-01 -2.056403309106826782e-01 3.092553019523620605e-01 4.787711426615715027e-02 -2.124338448047637939e-01 1.308530718088150024e-01 6.578670144081115723e-01 5.929239392280578613e-01
-3.827170729637145996e-01 2.821409404277801514e-01 9.159158170223236084e-02 -3.619918823242187500e-01 2.878492772579193115e-01 -3.370769619941711426e-01 4.430107772350311279e-01 4.916914999485015869e-01
-4.787366986274719238e-01 -1.020706519484519958e-01 6.171137094497680664e-01 1.950135827064514160e-01 3.056682944297790527e-01 4.922608137130737305e-01 -4.670843482017517090e-03 7.587790489196777344e-02
-4.009170457720756531e-02 1.277531981468200684e-01 6.320384144783020020e-01 -1.476837694644927979e-01 4.907759651541709900e-02 -3.420917689800262451e-01 6.038840413093566895e-01 2.769068777561187744e-01
-1.848418712615966797e-01 -6.689284443855285645e-01 2.830403745174407959e-01 -4.895181655883789062e-01 2.693277597427368164e-01 1.602600663900375366e-01 4.013601690530776978e-02 3.143194615840911865e-01
-7.819276452064514160e-01 -1.440621018409729004e-01 -1.121995672583580017e-01 -2.999425232410430908e-01 -3.801933228969573975e-01 1.806594990193843842e-02 3.310570418834686279e-01 1.039663851261138916e-01
-5.193794965744018555e-01 2.363576889038085938e-01 -6.696125864982604980e-02 -2.086748463625553995e-05 4.364581108093261719e-01 5.228654742240905762e-01 2.185051739215850830e-01 3.978286385536193848e-01
-3.302167952060699463e-01 -1.819702535867691040e-01 -2.110966145992279053e-01 9.922190569341182709e-03 -1.101978346705436707e-01 6.240209937095642090e-01 6.253603696823120117e-01 1.433948725461959839e-01
-2.503124475479125977e-01 -3.265862166881561279e-01 2.011551409959793091e-01 -7.173617482185363770e-01 -2.342985570430755615e-02 1.344990432262420654e-01 2.824323773384094238e-01 -4.209595918655395508e-01
-3.083633780479431152e-01 -9.369846433401107788e-02 7.126287221908569336e-01 -2.113382816314697266e-01 1.230185031890869141e-01 -3.678909540176391602e-01 2.799148559570312500e-01 3.388205766677856445e-01
-1.465873569250106812e-01 -3.939214348793029785e-01 8.697438985109329224e-03 -4.181573092937469482e-01 -1.018997728824615479e-01 2.123511135578155518e-01 3.774222433567047119e-01 6.711801886558532715e-01
-4.767935276031494141e-01 3.855886757373809814e-01 2.260500639677047729e-01 -1.978584975004196167e-01 -3.161017894744873047e-01 1.829696595668792725e-01 6.272811889648437500e-01 -8.284129947423934937e-02
-8.346157670021057129e-01 1.738400906324386597e-01 1.215440705418586731e-01 -2.326377630233764648e-01 -1.183271929621696472e-01 1.430734395980834961e-01 3.140017688274383545e-01 -2.668977081775665283e-01
-1.760918647050857544e-01 7.003786414861679077e-02 4.547197520732879639e-01 -1.438865363597869873e-01 1.235585287213325500e-01 -3.541539609432220459e-01 5.010822415351867676e-01 5.872290134429931641e-01
-1.183984279632568359e-01 5.411809682846069336e-01 1.588233262300491333e-01 -3.919517621397972107e-02 3.371058404445648193e-01 4.587206542491912842e-01 5.554202198982238770e-01 1.838127523660659790e-01
-6.223921179771423340e-01 -8.015833050012588501e-02 -1.248850747942924500e-01 -3.841147422790527344e-01 -7.926090806722640991e-02 6.120684146881103516e-01 1.128110513091087341e-01 2.223196923732757568e-01
-3.274366259574890137e-01 -1.363362073898315430e-01 -2.626989781856536865e-01 4.630842804908752441e-02 6.326556205749511719e-01 3.461076319217681885e-01 4.830656051635742188e-01 2.228150963783264160e-01
3.757060971111059189e-03 -2.797916233539581299e-01 6.103073358535766602e-01 -1.184972524642944336e-01 5.128537416458129883e-01 5.168166160583496094e-01 6.940811127424240112e-02 -1.581307128071784973e-02
-7.197615504264831543e-02 -4.823871552944183350e-01 -8.573561906814575195e-02 -1.603013873100280762e-01 -8.006358891725540161e-02 2.201981842517852783e-01 6.066784262657165527e-01 5.532800555229187012e-01
-3.033920824527740479e-01 -9.164733812212944031e-03 9.991440176963806152e-02 -5.133506059646606445e-01 1.269341856241226196e-01 -2.600009739398956299e-01 6.440048813819885254e-01 -3.686494231224060059e-01
-4.773734509944915771e-01 -4.929144084453582764e-01 6.742107868194580078e-02 -3.531115055084228516e-01 3.779094815254211426e-01 1.623301953077316284e-01 -6.160916760563850403e-02 4.763970971107482910e-01
-7.065341621637344360e-02 -2.772565782070159912e-01 5.723288655281066895e-01 -3.657894134521484375e-01 -1.933218836784362793e-01 -9.589594602584838867e-02 4.049200713634490967e-01 4.962308406829833984e-01
1.297787278890609741e-01 -7.292567193508148193e-02 2.009174972772598267e-01 -5.785415768623352051e-01 8.506085723638534546e-02 5.582457184791564941e-01 5.002944469451904297e-01 -1.832831650972366333e-01
-2.496528252959251404e-02 -2.081036865711212158e-01 -5.864495877176523209e-03 -3.688886463642120361e-01 3.965318799018859863e-01 4.353632926940917969e-01 6.101394295692443848e-01 -3.176594972610473633e-01
-1.794945895671844482e-01 -6.701543927192687988e-01 1.534903645515441895e-01 -4.244491755962371826e-01 -1.241398677229881287e-01 5.235441923141479492e-01 1.594829857349395752e-01 3.795359749346971512e-03
-1.810880005359649658e-01 1.320406943559646606e-01 3.819008767604827881e-01 -5.263105630874633789e-01 6.761863231658935547e-01 7.855993695557117462e-03 2.638478875160217285e-01 3.994192462414503098e-03
-3.841248750686645508e-01 2.635703086853027344e-01 1.709080636501312256e-01 1.478337645530700684e-01 1.348711997270584106e-01 1.445576697587966919e-01 7.430540919303894043e-01 -3.750970363616943359e-01
8.701331913471221924e-02 1.658260077238082886e-01 4.326450526714324951e-01 6.010340992361307144e-03 4.370023906230926514e-01 -2.503316700458526611e-01 6.793101429939270020e-01 2.502263486385345459e-01
-4.268434941768646240e-01 2.773123383522033691e-01 1.207943931221961975e-01 -4.511189162731170654e-01 6.825531721115112305e-01 -2.991152182221412659e-02 1.637655645608901978e-01 1.709098964929580688e-01
-7.376452088356018066e-01 1.109027266502380371e-01 -6.165204569697380066e-02 -2.448018938302993774e-01 -2.604695558547973633e-01 1.894895434379577637e-01 5.111697316169738770e-01 -1.216803714632987976e-01
-8.602166771888732910e-01 -2.110741436481475830e-01 1.179088354110717773e-01 3.606997430324554443e-02 -1.936016678810119629e-01 3.801266849040985107e-01 1.074782013893127441e-01 8.210965245962142944e-02
-5.529840588569641113e-01 9.137525409460067749e-02 2.334143817424774170e-01 4.275083169341087341e-02 -1.194255724549293518e-01 2.298859059810638428e-01 6.120487451553344727e-01 -4.333998858928680420e-01
-5.833094120025634766e-01 -3.991419076919555664e-01 -1.674095839262008667e-01 2.571207284927368164e-01 2.969861924648284912e-01 3.110513389110565186e-01 3.586990237236022949e-01 3.044340908527374268e-01
-4.581397175788879395e-01 -2.498615235090255737e-01 -5.481621995568275452e-02 2.688875198364257812e-01 2.322151660919189453e-01 5.089020729064941406e-01 4.035066068172454834e-01 4.202965795993804932e-01
-5.769080519676208496e-01 -6.419373154640197754e-01 -1.438262611627578735e-01 1.869824677705764771e-01 2.280708402395248413e-01 1.520710587501525879e-01 3.351546823978424072e-01 1.094281673431396484e-01
-4.288174510002136230e-01 3.096227645874023438e-01 4.579714834690093994e-01 -3.587901359423995018e-03 6.583436131477355957e-01 -1.410878598690032959e-01 2.367895245552062988e-01 -3.327434882521629333e-02
1.711127720773220062e-02 -1.543790847063064575e-01 2.736412733793258667e-02 -2.944737076759338379e-01 1.199425384402275085e-02 2.409946024417877197e-01 5.599877834320068359e-01 7.187502980232238770e-01
-5.083901882171630859e-01 -3.743914961814880371e-01 -7.282782346010208130e-02 -2.695098221302032471e-01 4.404098093509674072e-01 1.351471543312072754e-01 6.144560128450393677e-02 5.544635653495788574e-01
-4.033535420894622803e-01 -7.006685435771942139e-02 5.484803579747676849e-03 1.265340000391006470e-01 4.220617115497589111e-01 6.706020236015319824e-01 3.506022989749908447e-01 2.561065256595611572e-01
-3.768990635871887207e-01 2.728897631168365479e-01 4.992625713348388672e-01 1.457147300243377686e-01 2.708815038204193115e-01 -9.622406959533691406e-02 4.094428718090057373e-01 5.125456452369689941e-01
-6.132307052612304688e-01 -6.365688890218734741e-02 -7.855223119258880615e-02 1.651948839426040649e-01 4.899467825889587402e-01 2.426097244024276733e-01 2.392199337482452393e-01 4.798985123634338379e-01
-4.622377157211303711e-01 -3.219448328018188477e-01 4.508975893259048462e-03 -7.511528134346008301e-01 1.879360228776931763e-01 2.614268660545349121e-01 9.470003098249435425e-02 -7.618943601846694946e-02
-1.573254168033599854e-01 -2.914842963218688965e-01 1.683047972619533539e-02 -8.724761009216308594e-01 9.630963206291198730e-02 2.863483428955078125e-01 1.765165776014328003e-01 -7.974225282669067383e-02
-1.556035429239273071e-01 2.960482239723205566e-01 5.133225917816162109e-01 -1.186496242880821228e-01 1.805920302867889404e-01 -3.335247635841369629e-01 5.586723685264587402e-01 3.931894302368164062e-01
-2.888261079788208008e-01 -3.667994141578674316e-01 3.332673311233520508e-01 -2.962189316749572754e-01 -3.531322181224822998e-01 -8.225885778665542603e-02 4.890611767768859863e-01 4.610586166381835938e-01
-6.832495927810668945e-01 3.108219206333160400e-01 3.045249283313751221e-01 -1.095026582479476929e-01 8.143986575305461884e-03 4.590262770652770996e-01 -9.037499129772186279e-02 3.359974920749664307e-01
-5.441431999206542969e-01 2.503712773323059082e-01 4.210739731788635254e-01 5.877888575196266174e-02 -9.528397768735885620e-02 3.106363713741302490e-01 4.945268929004669189e-01 -3.321645259857177734e-01
-3.854196667671203613e-01 -1.427163556218147278e-02 7.131890058517456055e-01 -6.410880386829376221e-02 4.327065348625183105e-01 3.732154667377471924e-01 -3.040047362446784973e-02 1.051226928830146790e-01
-2.519709467887878418e-01 2.867505699396133423e-02 4.734451472759246826e-01 -1.510071009397506714e-01 3.072923123836517334e-01 -3.375646770000457764e-01 3.523463904857635498e-01 5.968319773674011230e-01
-2.072476148605346680e-01 -1.895212233066558838e-01 4.369837045669555664e-01 -6.322110891342163086e-01 4.964698255062103271e-01 -7.975365221500396729e-02 -2.144276164472103119e-02 2.778163850307464600e-01
-6.338539123535156250e-01 -4.638915061950683594e-01 1.545168459415435791e-01 -3.082325495779514313e-02 -2.138893604278564453e-01 5.252380371093750000e-01 1.848315149545669556e-01 -4.921314492821693420e-02
-6.171323657035827637e-01 2.358063310384750366e-01 2.085783034563064575e-01 -4.904915392398834229e-01 1.180988699197769165e-01 4.489895105361938477e-01 -1.336883008480072021e-01 2.145800590515136719e-01
-1.710045039653778076e-01 6.910564750432968140e-02 4.584774672985076904e-01 -2.184449881315231323e-02 1.379547864198684692e-01 -8.622163534164428711e-02 4.439273178577423096e-01 7.292227745056152344e-01
-5.740821361541748047e-01 -5.811329931020736694e-02 -1.198465703055262566e-03 -3.116695024073123932e-02 3.218706846237182617e-01 -5.018586665391921997e-02 2.139618992805480957e-01 7.170639634132385254e-01
-8.777311444282531738e-01 -8.416081219911575317e-02 4.146017506718635559e-02 -2.672790586948394775e-01 -8.520594984292984009e-02 3.151163756847381592e-01 1.494309455156326294e-01 -1.430384665727615356e-01
-1.999221146106719971e-01 2.443141490221023560e-01 3.448170423507690430e-01 -3.846040964126586914e-01 3.955190181732177734e-01 2.126572132110595703e-01 5.041803121566772461e-01 -4.215050637722015381e-01
-1.226172968745231628e-01 -4.563979804515838623e-02 6.692109704017639160e-01 -5.384204983711242676e-01 3.251096308231353760e-01 -1.583535671234130859e-01 1.273119002580642700e-01 3.133073747158050537e-01
-2.727785706520080566e-01 -5.983203053474426270e-01 -7.864919304847717285e-02 -3.206501901149749756e-02 2.673776149749755859e-01 4.191102981567382812e-01 5.164703130722045898e-01 -2.156501859426498413e-01
-6.735613942146301270e-02 -4.368659853935241699e-01 -1.893305182456970215e-01 -4.295240938663482666e-01 1.365682035684585571e-01 4.247360527515411377e-01 6.025821566581726074e-01 -1.487198770046234131e-01
-6.519205570220947266e-01 2.487932145595550537e-02 -3.712644428014755249e-02 -4.089446365833282471e-01 -2.654482424259185791e-01 4.868046343326568604e-01 2.841596901416778564e-01 1.325835436582565308e-01
-6.749460101127624512e-01 -5.211461782455444336e-01 -1.554345637559890747e-01 1.765381991863250732e-01 7.015962153673171997e-02 1.557802855968475342e-01 4.195295870304107666e-01 -1.110590472817420959e-01
-2.676757872104644775e-01 -3.374682962894439697e-01 -1.363930553197860718e-01 -7.712366580963134766e-01 3.804028928279876709e-01 8.274727314710617065e-02 2.184889018535614014e-01 -4.201086983084678650e-02
-4.045384824275970459e-01 -2.400471419095993042e-01 7.430461645126342773e-01 -9.239698201417922974e-02 -2.170203924179077148e-01 -1.259456723928451538e-01 2.648566961288452148e-01 2.914823591709136963e-01
-8.336054086685180664e-01 -3.778606057167053223e-01 -9.581564366817474365e-02 4.932063817977905273e-02 5.243232101202011108e-02 2.837238907814025879e-01 2.223481088876724243e-01 1.342498362064361572e-01
-1.650436781346797943e-02 -2.641329169273376465e-01 3.687468171119689941e-01 -1.078136712312698364e-01 -2.750832140445709229e-01 3.667058050632476807e-02 7.059812545776367188e-01 4.549047350883483887e-01
-2.387219965457916260e-01 -1.175245419144630432e-01 5.925375223159790039e-01 1.946809291839599609e-01 -7.575414329767227173e-02 6.861899048089981079e-02 4.462792873382568359e-01 5.749659538269042969e-01
-3.451273739337921143e-01 7.876986265182495117e-02 -1.519441455602645874e-01 -5.897238254547119141e-01 3.096657693386077881e-01 2.974539697170257568e-01 5.081474184989929199e-01 -2.474585920572280884e-01
-2.041800171136856079e-01 -3.980276286602020264e-01 -1.145174279808998108e-01 -4.980579316616058350e-01 -8.968987315893173218e-02 6.740554422140121460e-02 6.702583432197570801e-01 -2.772626280784606934e-01
1.000415384769439697e-01 -1.723671406507492065e-01 7.720619440078735352e-02 -3.132256567478179932e-01 2.841424643993377686e-01 5.206500887870788574e-01 6.748610138893127441e-01 -2.212673425674438477e-01
6.404995173215866089e-02 -2.647452950477600098e-01 7.286139130592346191e-01 -3.060313165187835693e-01 2.793869972229003906e-01 4.600432813167572021e-01 9.699943661689758301e-02 4.656611010432243347e-02
-6.889054775238037109e-01 -8.210752904415130615e-02 3.100194633007049561e-01 -9.001247584819793701e-02 3.761605620384216309e-01 -1.420477032661437988e-01 -4.742398858070373535e-02 5.005299448966979980e-01
8.090000599622726440e-02 -5.381075143814086914e-01 -8.561385795474052429e-03 -6.452472805976867676e-01 1.969913691282272339e-01 3.038830310106277466e-02 4.839149117469787598e-01 1.165144741535186768e-01
-2.603003382682800293e-01 -6.192417144775390625e-01 1.675930619239807129e-01 -2.046067118644714355e-01 2.825118899345397949e-01 3.504852056503295898e-01 3.049935996532440186e-01 -4.279699623584747314e-01
-2.442804872989654541e-01 -3.525428473949432373e-01 -3.726619854569435120e-02 -2.674926817417144775e-02 4.498805105686187744e-01 6.525315046310424805e-01 2.602471709251403809e-01 3.435372114181518555e-01
-1.744647622108459473e-01 -3.207481503486633301e-01 2.060873508453369141e-01 -5.591853857040405273e-01 4.518334865570068359e-01 -9.973181784152984619e-02 3.630394637584686279e-01 -4.069701135158538818e-01
-3.368373513221740723e-01 -5.262156128883361816e-01 -1.760409027338027954e-01 -6.257715076208114624e-02 6.103505492210388184e-01 1.631690561771392822e-01 3.285305500030517578e-01 2.600903511047363281e-01
-3.515670597553253174e-01 3.490598201751708984e-01 5.399894118309020996e-01 1.011390239000320435e-01 1.658238172531127930e-01 -4.944176226854324341e-02 4.173106253147125244e-01 4.986481368541717529e-01
-2.526295185089111328e-01 -4.320647120475769043e-01 4.021924138069152832e-01 -3.097804188728332520e-01 -3.371332883834838867e-01 -6.401834636926651001e-02 4.210407137870788574e-01 4.435575902462005615e-01
-2.493178695440292358e-01 -1.610933393239974976e-01 3.150999918580055237e-02 -5.060992836952209473e-01 1.950930505990982056e-01 -2.512819170951843262e-01 5.967761874198913574e-01 -4.443134665489196777e-01
1.292143948376178741e-03 -2.107011079788208008e-01 1.781069487333297729e-01 -5.759881734848022461e-01 2.560049891471862793e-01 4.980196654796600342e-01 4.196317493915557861e-01 -3.201029300689697266e-01
-5.534461140632629395e-01 2.040983922779560089e-02 -2.241665273904800415e-01 -4.663215950131416321e-02 5.790751576423645020e-01 1.526874452829360962e-01 5.304799079895019531e-01 2.837812528014183044e-02
-2.288295701146125793e-02 -5.019487738609313965e-01 -1.613499037921428680e-02 -6.039474010467529297e-01 3.726558089256286621e-01 2.354556769132614136e-01 3.936902880668640137e-01 -1.822284162044525146e-01
-3.608795702457427979e-01 4.821644127368927002e-01 2.704001367092132568e-01 -3.783074021339416504e-01 2.912475168704986572e-01 4.308428764343261719e-01 3.546975851058959961e-01 -1.574473083019256592e-01
-7.656486630439758301e-01 3.174569606781005859e-01 -1.353068742901086807e-03 -3.144286572933197021e-01 5.312377214431762695e-02 2.363075315952301025e-01 3.764030933380126953e-01 -1.174451187252998352e-01
-1.379322111606597900e-01 -2.651926279067993164e-01 -1.541875582188367844e-02 -5.044178962707519531e-01 -1.920727938413619995e-01 5.371567010879516602e-01 5.658012628555297852e-01 -1.020399183034896851e-01
-6.513452529907226562e-01 7.939170300960540771e-02 -3.050414025783538818e-01 -3.607563972473144531e-01 1.861349940299987793e-01 2.078524529933929443e-01 5.149395465850830078e-01 -5.691570788621902466e-02
-2.600681483745574951e-01 -2.064536511898040771e-01 2.797492742538452148e-01 2.373466454446315765e-02 -3.156067132949829102e-01 2.010303549468517303e-02 6.513901352882385254e-01 5.353481173515319824e-01
-3.098413050174713135e-01 -1.201604530215263367e-01 5.346459150314331055e-01 -2.152144610881805420e-01 5.215734243392944336e-01 5.261430740356445312e-01 -1.539620570838451385e-02 9.107073396444320679e-02
-3.724240958690643311e-01 -1.818142533302307129e-01 -7.282880693674087524e-02 3.663815855979919434e-01 3.337653279304504395e-01 4.282462894916534424e-01 5.688211917877197266e-01 2.652407884597778320e-01
-2.742070257663726807e-01 -3.699863851070404053e-01 1.920844465494155884e-01 2.505790889263153076e-01 2.636267542839050293e-01 6.339637041091918945e-01 3.037324547767639160e-01 3.529474437236785889e-01
-3.771399855613708496e-01 -1.488996390253305435e-02 -3.221511244773864746e-01 -4.618289470672607422e-01 1.111153587698936462e-01 -2.254355996847152710e-01 6.737419366836547852e-01 1.529063284397125244e-01
-4.714016914367675781e-01 2.386844903230667114e-01 4.142667055130004883e-01 1.730040460824966431e-01 5.075195059180259705e-02 2.178020179271697998e-01 5.688385367393493652e-01 -3.816699981689453125e-01
-8.578638732433319092e-02 -4.161874353885650635e-01 -1.059277877211570740e-01 -1.998048461973667145e-02 7.233262062072753906e-01 5.294240638613700867e-02 5.297815799713134766e-01 3.371307626366615295e-02
-7.862174510955810547e-02 -2.006241530179977417e-01 -1.466968953609466553e-01 -4.486710429191589355e-01 5.544733405113220215e-01 2.230527997016906738e-01 5.840928554534912109e-01 -1.799589097499847412e-01
-2.436377406120300293e-01 4.904041066765785217e-02 4.077992215752601624e-02 -3.573621809482574463e-01 6.950477957725524902e-01 -5.881445109844207764e-02 4.908958673477172852e-01 -2.851939797401428223e-01
-3.192693591117858887e-01 -1.142342314124107361e-01 8.102312684059143066e-02 -4.494819045066833496e-01 3.192355856299400330e-02 -4.081284999847412109e-01 4.328796863555908203e-01 5.669621229171752930e-01
-4.381378889083862305e-01 -1.032434031367301941e-01 -7.094331085681915283e-02 1.612412631511688232e-01 4.764307141304016113e-01 4.642358720302581787e-01 5.101864337921142578e-01 2.520967721939086914e-01
-1.031427234411239624e-01 -2.229714393615722656e-01 2.762008011341094971e-01 -7.180857062339782715e-01 -3.158456087112426758e-01 -9.492136538028717041e-02 4.599657356739044189e-01 -1.654521971940994263e-01
-3.919132053852081299e-01 3.384011685848236084e-01 2.668228745460510254e-01 -4.913235902786254883e-01 -3.942339122295379639e-01 2.523601055145263672e-01 4.464443624019622803e-01 2.960813790559768677e-02
-1.135979145765304565e-01 -3.193480074405670166e-01 5.090928077697753906e-01 -8.867097645998001099e-02 1.933055371046066284e-01 -2.485430836677551270e-01 6.512541770935058594e-01 3.078986108303070068e-01
-4.834205284714698792e-02 9.438312053680419922e-02 3.813960850238800049e-01 -2.895231544971466064e-02 7.653205990791320801e-01 1.545437425374984741e-01 2.956128120422363281e-01 3.814018666744232178e-01
-6.772770732641220093e-02 7.445507217198610306e-03 4.515851140022277832e-01 -5.763064026832580566e-01 5.684137344360351562e-01 -3.388746827840805054e-02 1.490601450204849243e-01 3.359139263629913330e-01
-6.564370989799499512e-01 -1.016313657164573669e-01 -6.121655926108360291e-02 -3.204030990600585938e-01 -2.295689731836318970e-01 5.118052959442138672e-01 6.118005886673927307e-02 3.660143017768859863e-01
-3.231076598167419434e-01 -3.419875726103782654e-02 -1.488413065671920776e-01 -1.512020826339721680e-01 6.581304073333740234e-01 1.320094913244247437e-01 6.281082630157470703e-01 6.583216786384582520e-02
-6.750028729438781738e-01 5.091514810919761658e-02 -1.858121454715728760e-01 -5.000380277633666992e-01 9.670890122652053833e-02 1.663336753845214844e-01 4.385040998458862305e-01 -1.670610904693603516e-01
-3.491293191909790039e-01 -5.906075239181518555e-02 2.042434066534042358e-01 4.092005789279937744e-01 4.488763511180877686e-01 4.195408821105957031e-01 5.328162312507629395e-01 -6.373723596334457397e-02
-3.201067075133323669e-02 -2.559318244457244873e-01 1.660037636756896973e-01 -9.451171010732650757e-02 2.153678424656391144e-02 -2.954198420047760010e-02 6.777402162551879883e-01 6.605422496795654297e-01
-6.342287659645080566e-01 8.413185179233551025e-02 -7.824861444532871246e-03 2.713528089225292206e-02 2.378843128681182861e-01 5.644972920417785645e-01 3.773852288722991943e-01 2.687237560749053955e-01
-1.773635298013687134e-02 -5.065850019454956055e-01 2.815785706043243408e-01 -6.570962667465209961e-01 1.950623244047164917e-01 3.270279765129089355e-01 8.836770057678222656e-02 2.814064025878906250e-01
-2.392990291118621826e-01 -6.018368527293205261e-02 2.319181710481643677e-01 3.982735872268676758e-01 2.447534948587417603e-01 6.475982069969177246e-01 4.760967791080474854e-01 1.440494507551193237e-01
-3.030258230865001678e-02 -4.515928030014038086e-01 4.801024682819843292e-03 -8.879347145557403564e-02 -1.067506372928619385e-01 4.422641992568969727e-01 5.166971087455749512e-01 5.597044825553894043e-01
-1.029421538114547729e-01 -1.251204758882522583e-01 2.293983846902847290e-02 -4.574543833732604980e-01 -1.116490066051483154e-01 -6.436628103256225586e-02 6.043291687965393066e-01 6.181706786155700684e-01
-7.513213157653808594e-02 1.998549103736877441e-01 4.659570157527923584e-01 -3.015227615833282471e-01 2.101096659898757935e-01 3.273214101791381836e-01 5.751254558563232422e-01 -4.053721129894256592e-01
-6.468636989593505859e-01 6.875707954168319702e-02 -2.692173719406127930e-01 -4.791618883609771729e-02 8.905538171529769897e-02 1.435309201478958130e-01 6.720964908599853516e-01 -1.477165073156356812e-01
-4.912688136100769043e-01 2.376834005117416382e-01 7.199197541922330856e-03 -2.083011716604232788e-01 3.807778060436248779e-01 -4.229634404182434082e-01 4.364641606807708740e-01 3.799072206020355225e-01
-4.307890534400939941e-01 -3.814575076103210449e-01 -4.696317017078399658e-02 -3.281342089176177979e-01 3.145082592964172363e-01 6.828397512435913086e-02 3.998457491397857666e-01 -5.436713099479675293e-01
-4.367495775222778320e-01 1.566702425479888916e-01 5.084207057952880859e-01 5.376148223876953125e-02 2.594302874058485031e-03 -2.012956291437149048e-01 3.790304064750671387e-01 5.823500752449035645e-01
-5.202656984329223633e-01 3.516102582216262817e-02 3.375829756259918213e-01 2.078341990709304810e-01 9.853313118219375610e-02 7.158278226852416992e-01 1.992259025573730469e-01 9.550320357084274292e-02
-1.769277006387710571e-01 -3.197068572044372559e-01 2.878278791904449463e-01 -7.227212786674499512e-01 3.556181788444519043e-01 2.464461922645568848e-01 1.323349541053175926e-03 2.722342610359191895e-01
-4.876197874546051025e-01 1.355628073215484619e-01 -1.774226501584053040e-02 -5.855323076248168945e-01 -1.123186349868774414e-01 1.364001631736755371e-01 6.047707796096801758e-01 -6.098141893744468689e-02
-2.530050277709960938e-01 1.121515221893787384e-02 6.947238445281982422e-01 2.579697221517562866e-02 2.240183949470520020e-01 6.299375295639038086e-01 7.390312850475311279e-02 9.417029097676277161e-03
-2.921125888824462891e-01 6.653239578008651733e-02 7.082502245903015137e-01 -9.818111360073089600e-02 2.717565000057220459e-01 -1.381580829620361328e-01 4.862460792064666748e-01 2.638396620750427246e-01
-1.337639838457107544e-01 -1.964794099330902100e-01 2.562856376171112061e-01 -7.261883616447448730e-01 5.311344861984252930e-01 8.440706133842468262e-02 8.813879638910293579e-02 2.312451004981994629e-01
-1.993127912282943726e-01 -3.711061179637908936e-02 3.162432610988616943e-01 1.944039203226566315e-02 -6.418301258236169815e-03 -1.577470153570175171e-01 6.090161800384521484e-01 6.802083253860473633e-01
-5.298426747322082520e-01 -6.148382425308227539e-01 9.334671497344970703e-02 4.410123452544212341e-02 1.365467309951782227e-01 3.494683206081390381e-01 2.907291650772094727e-01 -3.244771659374237061e-01
-9.984199702739715576e-02 -1.667381674051284790e-01 1.870173960924148560e-01 -8.106558918952941895e-01 4.532316625118255615e-01 1.325612068176269531e-01 2.100550532341003418e-01 -5.456155911087989807e-02
-7.806324958801269531e-01 1.003427803516387939e-01 1.580621451139450073e-01 -4.008920490741729736e-01 -4.316755756735801697e-02 3.861924409866333008e-01 -1.247237026691436768e-01 1.681729555130004883e-01
-2.065014541149139404e-01 -3.796637654304504395e-01 2.449032217264175415e-01 3.271107673645019531e-01 5.096288323402404785e-01 4.744222462177276611e-01 3.993750512599945068e-01 -4.399031028151512146e-02
-9.205438941717147827e-02 8.145042508840560913e-02 6.793619990348815918e-01 -1.622960716485977173e-01 5.964728593826293945e-01 1.007886603474617004e-01 1.631795614957809448e-01 3.231924474239349365e-01
-4.668791592121124268e-01 -1.317048519849777222e-01 2.302707638591527939e-03 -2.773265242576599121e-01 4.178109169006347656e-01 6.015344336628913879e-02 4.538019299507141113e-01 -5.510370731353759766e-01
-4.390321969985961914e-01 1.770735532045364380e-01 2.440636456012725830e-01 -2.112597376108169556e-01 -2.550166547298431396e-01 1.010126024484634399e-01 6.703454852104187012e-01 -3.835332691669464111e-01
-3.619574010372161865e-01 -2.936429977416992188e-01 2.980197593569755554e-02 -2.568473219871520996e-01 6.906131505966186523e-01 1.399146914482116699e-01 3.797705471515655518e-01 -2.741415500640869141e-01
-1.414597332477569580e-01 1.064973548054695129e-01 2.157887369394302368e-01 5.219251289963722229e-02 8.081992268562316895e-01 3.889129459857940674e-01 3.358179628849029541e-01 4.631997272372245789e-02
-1.061597317457199097e-01 -3.510825634002685547e-01 2.580569684505462646e-01 -7.139018774032592773e-01 5.058765411376953125e-01 4.384260997176170349e-02 6.254330277442932129e-02 1.657615453004837036e-01
-2.328047007322311401e-01 5.396655574440956116e-02 2.438133805990219116e-01 3.977982327342033386e-03 -1.182575076818466187e-01 -1.161168143153190613e-01 6.277635693550109863e-01 6.796128749847412109e-01
6.164944544434547424e-02 2.701869904994964600e-01 3.558009862899780273e-01 1.613717824220657349e-01 4.498705863952636719e-01 2.469287440180778503e-02 6.631041169166564941e-01 3.575790524482727051e-01
-1.706850230693817139e-01 -4.148728251457214355e-01 2.441550344228744507e-01 -7.089183330535888672e-01 4.660944342613220215e-01 1.182150021195411682e-01 5.026522278785705566e-02 -5.314921215176582336e-02
-9.228811264038085938e-01 -1.423316150903701782e-01 -1.687346994876861572e-01 1.736982539296150208e-02 7.099860347807407379e-03 1.900545656681060791e-01 2.470142692327499390e-01 4.551798850297927856e-02
-2.601219713687896729e-01 4.198582172393798828e-01 1.815003603696823120e-01 1.199624016880989075e-01 3.016156852245330811e-01 1.982583105564117432e-01 6.972949504852294922e-01 -3.036838173866271973e-01
-5.159661173820495605e-01 1.170715838670730591e-01 -1.830400526523590088e-01 -9.741785377264022827e-02 6.428746581077575684e-01 1.329760998487472534e-01 4.885573685169219971e-01 8.614209294319152832e-02
-3.686664998531341553e-01 -5.149205923080444336e-01 -1.645956188440322876e-02 1.956612467765808105e-01 4.877575933933258057e-01 4.186716079711914062e-01 3.823803365230560303e-01 -3.129751980304718018e-02
2.321740612387657166e-02 7.195641100406646729e-02 2.807602286338806152e-01 -4.157456159591674805e-01 2.167357057332992554e-01 5.522142648696899414e-01 5.405759215354919434e-01 -3.138073086738586426e-01
-6.513109803199768066e-01 1.028591096401214600e-01 1.895287260413169861e-02 -3.023851513862609863e-01 -1.379402354359626770e-02 5.438759922981262207e-01 -1.546669658273458481e-02 4.209366142749786377e-01
-2.983332872390747070e-01 -3.438266813755035400e-01 -1.244208067655563354e-01 -1.216186210513114929e-01 2.324580699205398560e-01 4.277660250663757324e-01 6.030623316764831543e-01 -4.022488296031951904e-01
-7.135231494903564453e-01 -3.286208510398864746e-01 5.412464216351509094e-02 1.071436889469623566e-02 1.219806969165802002e-01 4.543386101722717285e-01 4.192124679684638977e-02 3.959654271602630615e-01
-3.937138915061950684e-01 1.595349609851837158e-01 4.141751229763031006e-01 -1.201739311218261719e-01 2.820527851581573486e-01 3.786681890487670898e-01 3.919133245944976807e-01 -5.069671869277954102e-01
-8.003001809120178223e-01 -2.711680233478546143e-01 1.423247605562210083e-01 -1.282263547182083130e-01 -5.579372495412826538e-02 4.493857920169830322e-01 1.264752298593521118e-01 -1.680255979299545288e-01
-1.817720979452133179e-01 -4.672418832778930664e-01 1.482993513345718384e-01 -6.572100520133972168e-01 3.586499094963073730e-01 3.987182378768920898e-01 7.066845893859863281e-02 -4.611002653837203979e-02
-2.597089409828186035e-01 -8.147374540567398071e-02 3.017179369926452637e-01 -4.744298160076141357e-01 1.592597216367721558e-01 9.018009901046752930e-02 4.834481179714202881e-01 -5.853014588356018066e-01
-5.401836633682250977e-01 -4.459890127182006836e-01 -3.894940763711929321e-02 -2.778254449367523193e-01 3.214243650436401367e-01 1.962058395147323608e-01 3.774180263280868530e-02 5.360562801361083984e-01
-3.717465996742248535e-01 -6.159151196479797363e-01 1.155159696936607361e-01 1.080880239605903625e-01 1.590162515640258789e-01 5.462755560874938965e-01 3.305862545967102051e-01 -1.563183367252349854e-01
-3.352772295475006104e-01 -3.502086400985717773e-01 -1.016984283924102783e-01 -2.032119333744049072e-01 1.380200982093811035e-01 5.048108100891113281e-01 5.688928961753845215e-01 -3.402687609195709229e-01
-4.136731624603271484e-01 7.620729506015777588e-03 -5.696565657854080200e-02 6.898604333400726318e-02 6.114518046379089355e-01 4.147247970104217529e-01 4.308359026908874512e-01 2.988692522048950195e-01
-4.464435577392578125e-01 -3.938940167427062988e-01 1.861677467823028564e-01 -7.051091194152832031e-01 2.390317320823669434e-01 2.926313690841197968e-02 2.200835049152374268e-01 8.525899797677993774e-02
-5.123227089643478394e-02 -2.627467811107635498e-01 1.018331735394895077e-03 -2.597067356109619141e-01 -1.384962201118469238e-01 3.164613246917724609e-01 5.679219961166381836e-01 6.473225951194763184e-01
-5.917242169380187988e-01 -5.859954655170440674e-02 -1.709177196025848389e-01 1.696778088808059692e-02 1.257564425468444824e-01 4.518589377403259277e-01 6.128044128417968750e-01 -1.463125348091125488e-01
-2.194611579179763794e-01 3.913017213344573975e-01 5.556893348693847656e-01 -1.221532281488180161e-02 1.275137066841125488e-01 -2.437987327575683594e-01 5.352334380149841309e-01 3.572218120098114014e-01
-5.648286342620849609e-01 4.643685370683670044e-02 2.351702004671096802e-01 -1.049171686172485352e-01 2.910969965159893036e-02 1.089514940977096558e-01 5.568109154701232910e-01 -5.382781624794006348e-01
-2.309432476758956909e-01 8.248997479677200317e-02 2.725509703159332275e-01 -4.169836342334747314e-01 6.069476008415222168e-01 1.884897947311401367e-01 3.352706134319305420e-01 -4.187850058078765869e-01
-4.217528700828552246e-01 -1.070101857185363770e-01 -3.697557002305984497e-02 2.046817243099212646e-01 -4.673803970217704773e-02 6.679934859275817871e-01 4.860235750675201416e-01 2.877376377582550049e-01
-3.212212622165679932e-01 3.035050034523010254e-01 2.187611311674118042e-01 -4.742900133132934570e-01 2.814245522022247314e-01 1.390747576951980591e-01 5.065436959266662598e-01 -4.204355180263519287e-01
-6.305320858955383301e-01 -2.452398836612701416e-01 -1.120491921901702881e-01 -4.123041406273841858e-02 -1.343556493520736694e-01 4.021719396114349365e-01 5.639780759811401367e-01 1.736860573291778564e-01
-4.622434675693511963e-01 -4.682252928614616394e-02 1.933026611804962158e-01 -5.464184880256652832e-01 1.179339587688446045e-01 5.214567184448242188e-01 -1.044889241456985474e-01 3.891736567020416260e-01
-4.785130023956298828e-01 3.445791602134704590e-01 1.700304150581359863e-01 -1.028762310743331909e-01 1.416718065738677979e-01 4.740697741508483887e-01 8.318586647510528564e-02 6.008858084678649902e-01
2.785936594009399414e-01 -3.445151448249816895e-01 2.048685699701309204e-01 -6.659391522407531738e-01 5.829233676195144653e-02 2.330291718244552612e-01 4.996962547302246094e-01 -1.041726619005203247e-01
-1.922644078731536865e-01 -6.453293561935424805e-01 5.077065825462341309e-01 -2.351561188697814941e-01 -1.776182353496551514e-01 9.052804112434387207e-02 2.385547608137130737e-01 3.699570894241333008e-01
-6.689684391021728516e-01 -2.417065948247909546e-01 -6.338100135326385498e-02 -3.860498070716857910e-01 2.842746376991271973e-01 -1.480230540037155151e-01 7.569493353366851807e-02 4.822394549846649170e-01
-1.853386163711547852e-01 1.396337598562240601e-01 3.300842642784118652e-01 2.739164978265762329e-02 7.181769013404846191e-01 4.853917956352233887e-01 2.131336331367492676e-01 1.990901678800582886e-01
-4.985050857067108154e-02 -3.462405800819396973e-01 -5.983468890190124512e-02 -3.802717328071594238e-01 1.212841272354125977e-01 5.471817851066589355e-01 6.070125699043273926e-01 -2.164800167083740234e-01
-5.185577869415283203e-01 4.922997206449508667e-03 -9.640157967805862427e-02 4.040805995464324951e-02 1.064434424042701721e-01 6.637285947799682617e-01 4.974010288715362549e-01 1.444783508777618408e-01
-5.359936356544494629e-01 -1.806448251008987427e-01 2.270273119211196899e-01 -4.705469906330108643e-01 1.740830689668655396e-01 2.326167188584804535e-02 3.411712050437927246e-01 -5.097828507423400879e-01
-3.453871309757232666e-01 -1.507117301225662231e-01 3.051927089691162109e-01 -8.338232040405273438e-01 8.512894273735582829e-04 2.539977133274078369e-01 4.424333944916725159e-02 5.582885444164276123e-02
-5.636103749275207520e-01 -3.847511112689971924e-01 1.255056858062744141e-01 -4.099355041980743408e-01 -1.088260412216186523e-01 1.059402078390121460e-01 3.088847100734710693e-01 -4.817000329494476318e-01
-3.198314011096954346e-01 -3.063489496707916260e-01 4.485868513584136963e-01 2.716736197471618652e-01 5.218804478645324707e-01 4.897115826606750488e-01 1.260822266340255737e-01 -2.735067531466484070e-02
-2.874751687049865723e-01 -3.086331188678741455e-01 -1.635261625051498413e-01 1.707491427659988403e-01 3.431850969791412354e-01 4.984554648399353027e-01 5.183270573616027832e-01 3.623684942722320557e-01
-2.156000286340713501e-01 -7.143027335405349731e-02 3.871773481369018555e-01 -8.541806340217590332e-01 -4.341208562254905701e-02 1.448372453451156616e-01 4.791197925806045532e-02 2.091063708066940308e-01
-3.868930935859680176e-01 -2.268706634640693665e-02 2.560257017612457275e-01 1.485396642237901688e-03 -3.726279735565185547e-01 1.156582846306264400e-03 6.476219296455383301e-01 4.753741919994354248e-01
-3.782145678997039795e-01 -8.411851525306701660e-02 2.478667348623275757e-01 -4.457421004772186279e-01 7.403450012207031250e-01 -1.517070233821868896e-01 6.323759257793426514e-02 1.209510192275047302e-01
-3.528346717357635498e-01 -1.806368827819824219e-01 1.004631891846656799e-01 -3.294984623789787292e-02 8.191286921501159668e-01 -1.701651066541671753e-01 3.581895530223846436e-01 -5.892101302742958069e-02
-7.247917652130126953e-01 -1.464974135160446167e-01 8.976452797651290894e-02 -1.905448883771896362e-01 1.900633871555328369e-01 4.108707904815673828e-01 -8.925227075815200806e-02 4.426573812961578369e-01
-6.880987882614135742e-01 1.908119618892669678e-01 1.356786191463470459e-01 -1.597039848566055298e-01 3.676848709583282471e-01 4.812468886375427246e-01 2.817638814449310303e-01 -3.895768895745277405e-03
-6.423483043909072876e-02 -5.005760192871093750e-01 3.147563338279724121e-01 5.240763723850250244e-02 4.838337600231170654e-01 5.004080533981323242e-01 3.114003539085388184e-01 -2.490097880363464355e-01
-6.899720430374145508e-01 8.858904242515563965e-02 1.487815082073211670e-01 2.299875766038894653e-02 -1.297291815280914307e-01 1.508652269840240479e-01 6.736720800399780273e-01 1.263900310732424259e-03
-7.934603691101074219e-01 -3.679288327693939209e-01 -2.297028899192810059e-01 -2.696631848812103271e-01 6.346947699785232544e-02 7.058167457580566406e-02 3.083538413047790527e-01 -7.399392127990722656e-02
-2.432582080364227295e-01 5.030004978179931641e-01 3.181360065937042236e-01 -3.059554696083068848e-01 -1.256328374147415161e-01 5.257644057273864746e-01 4.044372141361236572e-01 1.929130107164382935e-01
-6.539935469627380371e-01 -3.896078169345855713e-01 -1.943207234144210815e-01 4.411848634481430054e-02 9.529989957809448242e-02 1.851748079061508179e-01 5.429007411003112793e-01 -2.065869420766830444e-01
-3.255130052566528320e-01 1.390855014324188232e-01 1.027924269437789917e-01 -4.107451140880584717e-01 7.411149740219116211e-01 -7.749675214290618896e-02 3.434283435344696045e-01 -1.490586996078491211e-01
-5.421011447906494141e-01 1.558448821306228638e-01 2.504602670669555664e-01 -3.702120184898376465e-01 2.932578623294830322e-01 -4.960835278034210205e-01 2.500730156898498535e-01 2.956616282463073730e-01
-4.958334863185882568e-01 1.388905197381973267e-01 4.461331367492675781e-01 3.235476911067962646e-01 2.572603821754455566e-01 1.035009026527404785e-01 2.425774633884429932e-01 5.435085892677307129e-01
1.786086410284042358e-01 -3.335403800010681152e-01 2.106212079524993896e-01 -4.471913278102874756e-01 1.816762387752532959e-01 4.120834767818450928e-01 5.958647131919860840e-01 -2.337405085563659668e-01
-8.520684838294982910e-01 -3.324370458722114563e-02 -8.402960002422332764e-02 -2.116355299949645996e-01 -1.297509204596281052e-02 1.656871587038040161e-01 3.965057730674743652e-01 -1.902262568473815918e-01
-7.074327021837234497e-02 -5.200678706169128418e-01 1.974986791610717773e-01 8.068648725748062134e-02 5.375133156776428223e-01 5.038536190986633301e-01 3.477496504783630371e-01 -1.236522644758224487e-01
-6.340165138244628906e-01 -7.699352502822875977e-02 -1.233085691928863525e-01 1.240787561982870102e-02 2.550041377544403076e-01 2.525959312915802002e-01 6.365268230438232422e-01 2.067315727472305298e-01
-2.954890429973602295e-01 -1.919147819280624390e-01 -1.493619382381439209e-01 5.432857945561408997e-02 5.395628809928894043e-01 4.751070439815521240e-01 4.094834923744201660e-01 4.075083136558532715e-01
-3.896763026714324951e-01 -1.645735800266265869e-01 3.038731515407562256e-01 3.747415542602539062e-01 4.515784382820129395e-01 5.284358263015747070e-01 3.230474889278411865e-01 -2.776012942194938660e-02
-3.976324796676635742e-01 -1.255191769450902939e-02 1.358329802751541138e-01 -7.453053444623947144e-02 5.410124659538269043e-01 -2.822962999343872070e-01 4.008484184741973877e-01 5.335356593132019043e-01
-2.432227134704589844e-01 -3.640049397945404053e-01 2.968152463436126709e-01 1.965339630842208862e-01 5.351056456565856934e-01 5.864591002464294434e-01 2.238550186157226562e-01 3.513978421688079834e-02
-3.424155414104461670e-01 -1.119998395442962646e-01 -2.583226263523101807e-01 -1.044832319021224976e-01 2.331136167049407959e-01 2.607929110527038574e-01 8.089396357536315918e-01 -1.257858276367187500e-01
-6.031765341758728027e-01 3.670603334903717041e-01 1.191848143935203552e-01 1.088195741176605225e-01 1.144423801451921463e-02 5.444285869598388672e-01 4.187091886997222900e-01 5.955951288342475891e-02
-4.930683970451354980e-01 -2.098403424024581909e-01 1.864673793315887451e-01 6.154639646410942078e-02 3.346062302589416504e-01 4.775324761867523193e-01 1.863737106323242188e-01 5.473197102546691895e-01
-5.217059850692749023e-01 -9.156298823654651642e-03 4.898468032479286194e-02 -1.259792596101760864e-01 4.995569288730621338e-01 -3.855967521667480469e-02 1.902403086423873901e-01 6.497948765754699707e-01
-6.008878946304321289e-01 1.646942459046840668e-02 -1.121885031461715698e-01 1.618430465459823608e-01 3.830821216106414795e-01 4.282148182392120361e-01 3.044895231723785400e-01 4.207726120948791504e-01
-5.979292839765548706e-02 -2.825551666319370270e-02 -2.424549125134944916e-02 -4.540798366069793701e-01 3.273150920867919922e-01 4.351081252098083496e-01 6.320112943649291992e-01 -3.048893809318542480e-01
-5.754684209823608398e-01 -2.815333604812622070e-01 -1.745577603578567505e-01 1.075475011020898819e-02 1.674524694681167603e-01 6.127843856811523438e-01 3.808676898479461670e-01 1.019008904695510864e-01
-2.836638689041137695e-01 1.675215810537338257e-01 4.576208889484405518e-01 -5.495504736900329590e-01 5.314095020294189453e-01 1.464872062206268311e-01 -4.104123637080192566e-02 2.729650735855102539e-01
-6.714559197425842285e-01 -5.744975805282592773e-01 1.895863860845565796e-01 2.695092186331748962e-02 1.521870046854019165e-01 2.634808421134948730e-01 9.989124536514282227e-02 -2.826105654239654541e-01
-3.883630037307739258e-01 -6.902225315570831299e-02 3.566858172416687012e-01 -4.710658788681030273e-01 -3.347587287425994873e-01 6.004628376103937626e-04 4.885157942771911621e-01 -3.802247047424316406e-01
-8.338966965675354004e-01 -2.682857513427734375e-01 -1.917420178651809692e-01 -2.989178895950317383e-02 -3.441076353192329407e-02 1.745521128177642822e-01 4.015782475471496582e-01 4.541832953691482544e-02
-4.234863817691802979e-01 1.231326311826705933e-01 1.429253816604614258e-01 1.032661087810993195e-02 8.117032051086425781e-01 4.113334044814109802e-02 3.007890582084655762e-01 1.842152774333953857e-01
-4.880013167858123779e-01 3.153401017189025879e-01 7.315474748611450195e-02 -1.067937612533569336e-01 5.540046095848083496e-01 -4.865407943725585938e-02 5.797281861305236816e-01 1.690261624753475189e-02
-2.652300298213958740e-01 1.931573599576950073e-01 5.935618281364440918e-01 -1.621842235326766968e-01 2.426559329032897949e-01 -2.121207863092422485e-01 4.240392744541168213e-01 4.796221852302551270e-01
2.404383569955825806e-02 7.132168114185333252e-02 2.687093019485473633e-01 -1.585751175880432129e-01 4.241914153099060059e-01 1.833200156688690186e-01 7.110276818275451660e-01 -4.217578172683715820e-01
-4.243250489234924316e-01 -3.367990553379058838e-01 -6.137250363826751709e-02 -1.222318112850189209e-01 3.171499967575073242e-01 5.593615174293518066e-01 1.717844605445861816e-01 4.948010444641113281e-01
-1.889831721782684326e-01 -1.482578217983245850e-01 2.696084082126617432e-01 9.410225600004196167e-02 7.206907868385314941e-01 4.607556462287902832e-01 1.717672795057296753e-01 3.155409991741180420e-01
-1.889998763799667358e-01 -3.128935396671295166e-01 1.938991695642471313e-01 -8.197867870330810547e-01 3.643457293510437012e-01 1.152602881193161011e-01 7.968238741159439087e-02 6.593427807092666626e-02
-6.237040162086486816e-01 -5.341483950614929199e-01 -2.154462039470672607e-01 -5.988927185535430908e-02 2.801265120506286621e-01 1.497782021760940552e-01 3.886491060256958008e-01 -1.540212929248809814e-01
-4.333664774894714355e-01 -1.108708456158638000e-01 1.779096722602844238e-01 -6.706143617630004883e-01 -5.865164473652839661e-02 3.661575019359588623e-01 3.480647504329681396e-01 -2.446739077568054199e-01
-7.018327713012695312e-01 -5.373708903789520264e-02 1.095335930585861206e-01 1.432879120111465454e-01 5.890434607863426208e-02 6.066725254058837891e-01 2.806074917316436768e-01 1.474863439798355103e-01
-6.413733363151550293e-01 -3.790297079831361771e-03 -1.833123266696929932e-01 -1.440568566322326660e-01 1.753988862037658691e-01 1.490912586450576782e-01 6.266852021217346191e-01 -2.975611984729766846e-01
-3.613722324371337891e-02 1.972034275531768799e-01 4.101611971855163574e-01 3.035303018987178802e-02 5.183574557304382324e-01 -1.305564343929290771e-01 5.941585898399353027e-01 3.897274434566497803e-01
-2.997269630432128906e-01 -2.311562597751617432e-01 -2.940552830696105957e-01 -1.165036261081695557e-01 2.239923030138015747e-01 5.184431672096252441e-01 6.455531120300292969e-01 1.448940634727478027e-01
-1.279307603836059570e-01 -2.575168907642364502e-01 3.430079519748687744e-01 -7.420367002487182617e-01 3.362376093864440918e-01 3.683586791157722473e-02 4.131329804658889771e-02 3.645906448364257812e-01
-7.999811768531799316e-01 -3.135442137718200684e-01 -1.354384124279022217e-01 5.360700190067291260e-02 5.149518698453903198e-02 1.109137982130050659e-01 4.702079296112060547e-01 6.673695892095565796e-02
-3.394603431224822998e-01 -1.959666013717651367e-01 9.150638431310653687e-02 -2.579040825366973877e-01 7.197774052619934082e-01 7.638888061046600342e-02 4.448400735855102539e-01 -2.228867560625076294e-01
-5.899873375892639160e-01 4.612464457750320435e-02 -3.904491662979125977e-02 1.321387737989425659e-01 2.496735751628875732e-01 5.813307166099548340e-01 4.269792437553405762e-01 2.195647060871124268e-01
-7.243422865867614746e-01 -2.227065265178680420e-01 -7.432544231414794922e-02 -3.435068428516387939e-01 5.390588194131851196e-02 -1.986785382032394409e-01 1.415228098630905151e-01 4.896947741508483887e-01
-3.203378021717071533e-01 2.667884230613708496e-01 7.723780274391174316e-01 -1.602075845003128052e-01 2.797323465347290039e-01 1.287692487239837646e-01 -1.684777066111564636e-02 3.299362659454345703e-01
-4.947044849395751953e-01 -1.896974593400955200e-01 2.520963847637176514e-01 8.923004567623138428e-02 5.552342534065246582e-01 5.600833296775817871e-01 1.545807570219039917e-01 4.351851344108581543e-02
-8.232087492942810059e-01 -9.778270870447158813e-02 -1.713621765375137329e-01 -2.604838907718658447e-01 -1.021512597799301147e-01 -1.324698328971862793e-01 3.859747350215911865e-01 -1.964416950941085815e-01
-7.594658732414245605e-01 -1.894073337316513062e-01 -7.435125857591629028e-02 -1.782763004302978516e-01 1.002822443842887878e-01 5.186536908149719238e-01 2.467037737369537354e-02 2.652533352375030518e-01
-1.365968436002731323e-01 4.253197312355041504e-01 5.248743891716003418e-01 -4.952363371849060059e-01 3.194049000740051270e-01 2.143310606479644775e-01 3.209612369537353516e-01 1.694658100605010986e-01
-5.427109599113464355e-01 8.795164525508880615e-03 1.417594999074935913e-01 -4.478145241737365723e-01 6.129026412963867188e-01 8.845914155244827271e-02 2.133360207080841064e-01 -2.361503988504409790e-01
-1.298343241214752197e-01 -4.723674058914184570e-02 7.495245337486267090e-01 -9.610432386398315430e-02 2.755983769893646240e-01 -2.085933685302734375e-01 3.730967640876770020e-01 3.888722956180572510e-01
-4.783873260021209717e-01 1.849943771958351135e-02 8.321926742792129517e-02 2.849437594413757324e-01 3.675175309181213379e-01 -9.382703155279159546e-02 4.835947751998901367e-01 5.522213578224182129e-01
-3.205384016036987305e-01 -3.705977648496627808e-02 5.406643152236938477e-01 -2.258937992155551910e-02 5.582107901573181152e-01 3.851747512817382812e-01 -2.215389395132660866e-03 3.782724142074584961e-01
-9.654234349727630615e-02 -8.121006190776824951e-03 5.315700173377990723e-01 -3.743528947234153748e-02 -2.660688385367393494e-02 -9.957233816385269165e-02 5.783811807632446289e-01 6.012472510337829590e-01
7.390198856592178345e-02 -1.224198192358016968e-01 2.379660010337829590e-01 -6.821815967559814453e-01 3.201614320278167725e-01 1.354484707117080688e-01 3.433844447135925293e-01 4.677500724792480469e-01
-4.151043891906738281e-01 -1.110579669475555420e-01 5.779684185981750488e-01 2.023771405220031738e-01 5.208573341369628906e-01 2.465422451496124268e-01 1.578773558139801025e-01 2.887036502361297607e-01
