# Supplementary material for: Where is your field going? A machine learning approach to study the relative motion of the domains of physics
Source: PLoS One. 2020 Jun 18;15(6):e0233997. doi: 10.1371/journal.pone.0233997 (PMC7302634; doi:10.1371/journal.pone.0233997)
Supplement: S20 Data — (ZIP) [file pone.0233997.s020.zip › 19/Pacs4Run_19_VS_500_embeddings1996-2000ED8.txt]

-1.481759548187255859e-01 -1.537437587976455688e-01 -4.145739600062370300e-02 -3.310172557830810547e-01 5.880236625671386719e-01 -5.794190764427185059e-01 -3.698589205741882324e-01 -1.575492173433303833e-01
-2.086703479290008545e-01 -1.325160712003707886e-01 5.523225069046020508e-01 -4.298915565013885498e-01 2.133087813854217529e-01 -2.542346417903900146e-01 -5.804533958435058594e-01 -4.435307532548904419e-02
-2.987647652626037598e-01 -3.114131987094879150e-01 2.011666893959045410e-01 -7.609836459159851074e-01 8.120677620172500610e-02 -3.813390731811523438e-01 -1.582150161266326904e-01 -1.309635043144226074e-01
3.385693132877349854e-01 -2.794859111309051514e-01 2.339030951261520386e-01 -5.408315658569335938e-01 2.532239556312561035e-01 -6.059483885765075684e-01 -1.454471331089735031e-02 1.689423024654388428e-01
2.284744828939437866e-01 -5.280793458223342896e-02 1.245505958795547485e-01 3.507894277572631836e-01 3.777596056461334229e-01 -6.608274579048156738e-01 -4.763962030410766602e-01 9.815771132707595825e-03
-5.375676155090332031e-01 -1.683950275182723999e-01 2.228717952966690063e-01 2.283150404691696167e-01 3.359106481075286865e-01 -5.864937305450439453e-01 -3.371482193470001221e-01 1.019061505794525146e-01
1.560633927583694458e-01 -6.618303060531616211e-01 1.145946606993675232e-01 -3.295980095863342285e-01 3.019103705883026123e-01 -4.157696068286895752e-01 -3.516522645950317383e-01 -1.678820252418518066e-01
2.324081510305404663e-01 1.446779966354370117e-01 3.898757398128509521e-01 -1.784743815660476685e-01 3.769059777259826660e-01 -2.451582998037338257e-01 -5.613021254539489746e-01 4.732626378536224365e-01
2.598766982555389404e-01 -4.363810718059539795e-01 2.035433612763881683e-02 8.938461542129516602e-02 3.759016990661621094e-01 -5.246907472610473633e-01 -5.388028025627136230e-01 -1.634650528430938721e-01
3.552764828782528639e-04 -1.343194246292114258e-01 -1.623909026384353638e-01 -6.193230152130126953e-01 -2.118932306766510010e-01 -5.382726192474365234e-01 -3.181605637073516846e-01 3.690039217472076416e-01
2.544789314270019531e-01 1.220897883176803589e-01 2.926319241523742676e-01 1.185228601098060608e-01 2.187204360961914062e-01 -6.827721595764160156e-01 -5.074852108955383301e-01 2.215757220983505249e-01
-6.521704792976379395e-02 -2.600406110286712646e-01 5.999472737312316895e-01 -2.458427250385284424e-01 5.558737516403198242e-01 -4.088124334812164307e-01 -1.599295139312744141e-01 -7.777903228998184204e-02
1.262177377939224243e-01 2.217187732458114624e-01 2.918069660663604736e-01 7.486052345484495163e-03 7.831259369850158691e-01 -7.024253136478364468e-04 -4.398983418941497803e-01 -2.071358412504196167e-01
2.847034037113189697e-01 -1.669602394104003906e-01 -7.255078759044408798e-03 2.836348116397857666e-01 3.199019730091094971e-01 -7.053379416465759277e-01 -4.575126469135284424e-01 -3.755379468202590942e-02
-9.064178913831710815e-02 5.163328349590301514e-02 -1.292103230953216553e-01 2.706448733806610107e-01 3.440583646297454834e-01 -2.256255745887756348e-01 -7.481718063354492188e-01 4.124681651592254639e-01
1.406269967555999756e-01 4.791393131017684937e-02 3.734341561794281006e-01 -3.972949087619781494e-02 4.427969455718994141e-01 -2.499853521585464478e-01 -5.945790410041809082e-01 4.741421639919281006e-01
1.718172617256641388e-02 4.024335443973541260e-01 -3.991058170795440674e-01 -5.624843388795852661e-02 3.521654307842254639e-01 -7.230803966522216797e-01 -8.467610180377960205e-02 1.458310335874557495e-01
1.204992681741714478e-01 6.251782178878784180e-02 -2.015391141176223755e-01 -3.325884938240051270e-01 3.952140808105468750e-01 -8.004848361015319824e-01 1.771686524152755737e-01 4.449074342846870422e-02
-1.614198647439479828e-02 4.236336052417755127e-01 3.380022644996643066e-01 8.754685521125793457e-02 5.082976222038269043e-01 -3.128456771373748779e-01 -4.800136685371398926e-01 -3.342335522174835205e-01
-8.048257231712341309e-02 -3.181142508983612061e-01 7.122988253831863403e-02 -6.676982045173645020e-01 4.890154302120208740e-02 9.619896300137042999e-03 -6.523612737655639648e-01 1.156376749277114868e-01
1.911962479352951050e-01 9.193541109561920166e-02 7.325404882431030273e-02 -1.901368349790573120e-01 5.070931911468505859e-01 -7.770638465881347656e-01 1.991968750953674316e-01 -1.132368892431259155e-01
-4.583612680435180664e-01 -3.294279873371124268e-01 3.650598526000976562e-01 -3.796057999134063721e-01 4.464184343814849854e-01 -1.123008057475090027e-01 -2.488510310649871826e-01 3.608120381832122803e-01
1.862619072198867798e-01 -7.260077446699142456e-02 5.832848548889160156e-01 -2.070767283439636230e-01 5.409247279167175293e-01 -2.625190317630767822e-01 -4.583773314952850342e-01 7.285602390766143799e-02
2.223983407020568848e-01 4.444443807005882263e-02 -3.617204427719116211e-01 -5.824580192565917969e-01 5.048282146453857422e-01 5.762882158160209656e-02 -2.045686841011047363e-01 4.224258959293365479e-01
1.548926234245300293e-01 2.683863639831542969e-01 6.083320379257202148e-01 -2.764851152896881104e-01 4.203317761421203613e-01 -4.567285776138305664e-01 -2.488515526056289673e-01 1.012827679514884949e-01
3.563924729824066162e-01 8.066540211439132690e-02 2.731138467788696289e-01 8.067282289266586304e-02 4.989617168903350830e-01 -2.964196503162384033e-01 -5.832188129425048828e-01 3.292515873908996582e-01
-3.271830081939697266e-01 2.460866421461105347e-01 5.070006847381591797e-01 -1.277603060007095337e-01 5.369768738746643066e-01 -3.087550401687622070e-01 -2.915062308311462402e-01 3.006172478199005127e-01
1.689063757658004761e-01 -7.202752679586410522e-02 1.207247525453567505e-01 -9.791766107082366943e-02 5.703631639480590820e-01 -7.613379359245300293e-01 1.903606057167053223e-01 3.055815957486629486e-02
-2.185004651546478271e-01 -9.480042010545730591e-02 3.969401121139526367e-01 -3.606044650077819824e-01 3.452808260917663574e-01 -5.110553279519081116e-02 -5.749056935310363770e-01 4.509170949459075928e-01
-3.304039537906646729e-01 2.816608846187591553e-01 4.893639683723449707e-01 -5.330136418342590332e-02 3.903030455112457275e-01 -4.544189274311065674e-01 -3.702100813388824463e-01 2.707281112670898438e-01
1.416720598936080933e-01 -3.083014786243438721e-01 -3.156709969043731689e-01 -1.454338580369949341e-01 6.347998380661010742e-01 -4.787221550941467285e-01 1.603428274393081665e-02 -3.628733158111572266e-01
3.933273851871490479e-01 3.513928055763244629e-01 -4.856032133102416992e-01 -4.606212377548217773e-01 3.309918642044067383e-01 -1.658454984426498413e-01 -3.589836359024047852e-01 8.890909701585769653e-02
-4.581805765628814697e-01 1.729959547519683838e-01 -3.212313055992126465e-01 -2.695364952087402344e-01 4.212760329246520996e-01 -6.190271377563476562e-01 1.414088308811187744e-01 -6.032649800181388855e-02
3.828581869602203369e-01 -3.482214733958244324e-02 2.795721888542175293e-01 -3.399559855461120605e-01 5.866689607501029968e-03 -7.412908077239990234e-01 -3.212767541408538818e-01 -7.557156682014465332e-02
-2.392771989107131958e-01 1.014606133103370667e-01 2.983918786048889160e-01 -2.090981602668762207e-01 5.301156640052795410e-01 1.207949072122573853e-01 -6.930165886878967285e-01 1.542935669422149658e-01
2.352157533168792725e-01 2.524518668651580811e-01 1.658324897289276123e-01 -1.134067699313163757e-01 3.811711668968200684e-01 -1.455699354410171509e-01 -7.321743965148925781e-01 -3.715085983276367188e-01
-5.149460211396217346e-02 -1.477754563093185425e-01 4.376574456691741943e-01 -1.506614207755774260e-04 4.154244363307952881e-01 -2.643894553184509277e-01 -7.007492780685424805e-01 2.245839834213256836e-01
1.014334782958030701e-01 2.373765707015991211e-01 -1.742531657218933105e-01 -3.070709705352783203e-01 4.607681632041931152e-01 -6.700744628906250000e-01 1.153051406145095825e-01 3.662030100822448730e-01
1.196554899215698242e-01 3.325888514518737793e-01 5.502576231956481934e-01 -1.759562492370605469e-01 5.695500969886779785e-01 -2.854293286800384521e-01 -3.359178304672241211e-01 1.504163295030593872e-01
-2.554482519626617432e-01 1.611573547124862671e-01 3.150264322757720947e-01 -2.661095559597015381e-01 4.270820617675781250e-01 1.086709946393966675e-01 -7.105309367179870605e-01 1.991378664970397949e-01
-4.759848713874816895e-01 -1.335213333368301392e-01 3.397755324840545654e-01 -1.971778692677617073e-03 2.277656048536300659e-01 -4.358104765415191650e-01 -6.122247576713562012e-01 -1.534018516540527344e-01
4.110661149024963379e-01 3.250093460083007812e-01 3.574823439121246338e-01 -1.879161596298217773e-01 4.009226858615875244e-01 -3.620093166828155518e-01 -4.780120849609375000e-01 -2.049445658922195435e-01
-5.837336778640747070e-01 1.977353692054748535e-01 2.858928143978118896e-01 5.245605856180191040e-02 5.546449422836303711e-01 -1.474015563726425171e-01 -4.391262829303741455e-01 -1.160993203520774841e-01
2.360987290740013123e-02 1.324801594018936157e-01 5.817116498947143555e-01 -1.217103749513626099e-01 5.820396542549133301e-01 -2.767012715339660645e-01 -4.310827553272247314e-01 1.659026443958282471e-01
-4.613470137119293213e-01 -1.292712092399597168e-01 1.958774179220199585e-01 8.024252206087112427e-02 2.075904309749603271e-01 -3.294920921325683594e-01 -7.576147913932800293e-01 1.448314171284437180e-03
-4.113417267799377441e-01 1.143279671669006348e-01 4.717760086059570312e-01 -1.910117715597152710e-01 6.377812623977661133e-01 -6.519037485122680664e-02 -3.648799657821655273e-01 1.204864159226417542e-01
3.901740908622741699e-01 2.790885865688323975e-01 -2.648925781250000000e-01 -1.313881874084472656e-01 7.915403842926025391e-01 -2.029611915349960327e-01 -8.974741399288177490e-02 8.160235732793807983e-02
-2.454234510660171509e-01 2.093725502490997314e-01 5.898239612579345703e-01 -1.801414489746093750e-01 2.947217226028442383e-01 -4.542759954929351807e-01 -4.714151918888092041e-01 1.128686685115098953e-02
3.716795742511749268e-01 7.133138924837112427e-02 6.708694994449615479e-02 -6.232795715332031250e-01 -9.738934040069580078e-02 -4.191994369029998779e-01 -5.268365740776062012e-01 3.191016241908073425e-02
-3.942117393016815186e-01 3.016573190689086914e-01 1.639882922172546387e-01 -5.021479725837707520e-01 -4.214562475681304932e-02 -5.853331685066223145e-01 -3.333075940608978271e-01 -1.380946934223175049e-01
-3.518145680427551270e-01 3.911222890019416809e-02 7.202525436878204346e-02 2.461583018302917480e-01 5.135468840599060059e-01 -2.157653570175170898e-01 -6.950362324714660645e-01 1.247189044952392578e-01
-8.632208406925201416e-02 -3.522017598152160645e-01 5.647889971733093262e-01 -2.985839247703552246e-01 4.369427263736724854e-01 -2.352056354284286499e-01 -4.584798514842987061e-01 -6.260108202695846558e-02
4.150350093841552734e-01 -7.932324707508087158e-02 1.433267295360565186e-01 4.982187971472740173e-02 3.956025242805480957e-01 -6.848598122596740723e-01 -3.588215112686157227e-01 2.100996524095535278e-01
-1.574320048093795776e-01 3.714932501316070557e-01 2.851540148258209229e-01 -4.906069636344909668e-01 1.259843111038208008e-01 -6.024547815322875977e-01 -2.171515375375747681e-01 2.986993193626403809e-01
-8.320628106594085693e-02 4.968454316258430481e-02 -5.045141577720642090e-01 -2.447226792573928833e-01 5.315411686897277832e-01 -6.148003339767456055e-01 1.186435073614120483e-01 -3.990716859698295593e-02
2.493734508752822876e-01 -5.082510113716125488e-01 -6.814382970333099365e-02 9.957230836153030396e-02 3.175513744354248047e-01 -6.504827141761779785e-01 -3.715941607952117920e-01 -5.372855067253112793e-02
3.317002058029174805e-01 -9.358446300029754639e-02 3.258856236934661865e-01 -2.644433081150054932e-01 3.242999315261840820e-01 -1.920936107635498047e-01 -6.448856592178344727e-01 -3.835850358009338379e-01
8.792958408594131470e-02 -3.541043698787689209e-01 5.414508581161499023e-01 -3.198233544826507568e-01 4.896552264690399170e-01 -3.085921108722686768e-01 -3.043383359909057617e-01 -2.093068361282348633e-01
-5.017320513725280762e-01 -1.026711761951446533e-01 3.693388402462005615e-01 -4.206715822219848633e-01 4.191828370094299316e-01 1.408599317073822021e-02 -4.365448355674743652e-01 2.405491173267364502e-01
-3.144549727439880371e-01 -9.800152480602264404e-02 4.471126794815063477e-01 -5.318259000778198242e-01 3.695484995841979980e-01 -7.937445491552352905e-02 -3.674109280109405518e-01 3.618122339248657227e-01
4.440511465072631836e-01 1.628948152065277100e-01 -5.857735276222229004e-01 -1.685356944799423218e-01 4.050451815128326416e-01 -2.151444852352142334e-01 -3.988578319549560547e-01 1.879163682460784912e-01
-3.327652215957641602e-01 1.980540603399276733e-01 1.655976176261901855e-01 2.232063934206962585e-02 2.579533755779266357e-01 -1.184925958514213562e-01 -8.348965644836425781e-01 2.109224200248718262e-01
-7.025761902332305908e-02 -3.330664038658142090e-01 4.959461390972137451e-01 -2.677970230579376221e-01 6.673600673675537109e-01 -8.903878182172775269e-02 -3.273060321807861328e-01 7.762818783521652222e-02
-1.754308342933654785e-01 -3.887280821800231934e-01 -5.435473285615444183e-03 1.491106748580932617e-01 1.803048700094223022e-01 -6.943044662475585938e-01 -5.301074385643005371e-01 -1.638604328036308289e-02
6.087668240070343018e-02 -1.098151728510856628e-01 -1.053987145423889160e-01 -2.653850913047790527e-01 6.350014805793762207e-01 -4.071045517921447754e-01 6.000099238008260727e-03 -5.776673555374145508e-01
-1.240594312548637390e-01 -2.277310006320476532e-02 -4.889443218708038330e-01 -1.216949149966239929e-01 5.421429276466369629e-01 -5.105354785919189453e-01 1.171609684824943542e-01 4.023957252502441406e-01
7.386777549982070923e-03 -2.082215100526809692e-01 5.853484869003295898e-01 -2.888351082801818848e-01 5.926123261451721191e-01 -2.117616236209869385e-01 -3.641713857650756836e-01 -4.332805052399635315e-02
4.063466191291809082e-01 -3.094181418418884277e-01 -1.333603262901306152e-01 1.358978152275085449e-01 2.988268136978149414e-01 -5.847129821777343750e-01 -5.114949345588684082e-01 -1.003795489668846130e-01
-1.977502256631851196e-01 2.387382239103317261e-01 6.215135455131530762e-01 -3.102314174175262451e-01 4.821095168590545654e-01 -2.817448675632476807e-01 -3.270502090454101562e-01 5.103483796119689941e-02
4.116379320621490479e-01 -2.095249444246292114e-01 6.606037169694900513e-02 2.338417172431945801e-01 3.397427797317504883e-01 -6.348477602005004883e-01 -4.243641793727874756e-01 1.704866588115692139e-01
-3.111548721790313721e-01 -3.124488592147827148e-01 5.354395508766174316e-01 -2.343876659870147705e-01 4.520201086997985840e-01 -2.835132479667663574e-01 -4.224960207939147949e-01 -2.684567309916019440e-02
-2.808314859867095947e-01 3.855538368225097656e-01 3.636454641819000244e-01 -2.124957740306854248e-01 2.577963173389434814e-01 -1.511831581592559814e-01 -6.535419821739196777e-01 2.804583907127380371e-01
1.323365606367588043e-02 -4.079205691814422607e-01 -3.893901705741882324e-01 -6.448011845350265503e-02 7.859886437654495239e-02 -2.105718553066253662e-01 -7.897029519081115723e-01 -5.911244824528694153e-02
3.754990994930267334e-01 2.752957344055175781e-01 -1.040001958608627319e-01 -6.761042475700378418e-01 4.537262618541717529e-01 1.731829531490802765e-02 -2.898423671722412109e-01 1.584414541721343994e-01
-2.677792608737945557e-01 -1.643330007791519165e-01 3.304883241653442383e-01 -5.323151350021362305e-01 2.965601384639739990e-01 2.096725441515445709e-02 -5.120432972908020020e-01 3.976573646068572998e-01
-3.926166594028472900e-01 -1.343684047460556030e-01 -5.448248386383056641e-01 -4.285396635532379150e-01 1.191298887133598328e-01 -5.969836376607418060e-03 -5.460126996040344238e-01 -1.869742572307586670e-01
-4.794027507305145264e-01 -1.406235843896865845e-01 1.350044161081314087e-01 1.116659641265869141e-01 7.243154942989349365e-02 -6.886311769485473633e-01 -4.871151745319366455e-01 5.442542955279350281e-02
-1.379393637180328369e-01 8.947417140007019043e-02 -4.870311617851257324e-01 -4.455664455890655518e-01 2.937754392623901367e-01 -6.540279984474182129e-01 1.099987477064132690e-01 1.052705794572830200e-01
-1.360954791307449341e-01 1.590822488069534302e-01 -2.993705868721008301e-01 2.632592916488647461e-01 2.369065284729003906e-01 -3.625130057334899902e-01 -6.902535557746887207e-01 3.650376796722412109e-01
-1.501198709011077881e-01 1.697816252708435059e-01 -6.211020350456237793e-01 -4.748776555061340332e-01 3.637252748012542725e-01 -4.210947155952453613e-01 -6.174749694764614105e-03 -1.664537638425827026e-01
-1.732524633407592773e-01 -1.702670753002166748e-01 1.078720241785049438e-01 -8.689606934785842896e-02 4.834805428981781006e-01 -7.832573056221008301e-01 1.491930782794952393e-01 -2.286947518587112427e-01
-2.851092815399169922e-01 -1.987005174160003662e-01 -3.521015048027038574e-01 2.591197788715362549e-01 2.759544253349304199e-01 -3.143419325351715088e-01 -6.224899291992187500e-01 3.544811308383941650e-01
-4.335105419158935547e-01 -1.718935370445251465e-02 -3.862937688827514648e-01 1.889775544404983521e-01 3.076431453227996826e-01 -1.811487972736358643e-01 -5.828830599784851074e-01 3.995319008827209473e-01
-1.719651818275451660e-01 -6.784172356128692627e-02 -3.841748461127281189e-02 -1.393373012542724609e-01 5.471945405006408691e-01 -5.891094207763671875e-01 -3.597771376371383667e-02 -5.451318025588989258e-01
1.134700477123260498e-01 -6.900051236152648926e-01 -1.684674471616744995e-01 4.992020875215530396e-02 4.292443692684173584e-01 -4.118462204933166504e-01 -2.039240449666976929e-01 2.910173535346984863e-01
-1.024142876267433167e-01 3.845281004905700684e-01 -1.009458452463150024e-01 -2.861085534095764160e-01 5.543597340583801270e-01 -5.816129446029663086e-01 1.557644605636596680e-01 2.824012339115142822e-01
3.400869071483612061e-01 8.435139805078506470e-02 -2.653111219406127930e-01 -2.336626639589667320e-03 6.786633133888244629e-01 -4.808554947376251221e-01 2.100475877523422241e-02 3.385013639926910400e-01
1.700834184885025024e-01 5.577707290649414062e-01 -1.817269176244735718e-01 -2.965476810932159424e-01 5.400411486625671387e-01 -4.735255837440490723e-01 4.111531656235456467e-03 1.520211845636367798e-01
-3.566532135009765625e-01 -1.855286508798599243e-01 -1.785580366849899292e-01 1.609861999750137329e-01 4.903098195791244507e-02 -4.555791914463043213e-01 -7.441079616546630859e-01 1.300958991050720215e-01
-4.116776585578918457e-01 -3.233117610216140747e-02 5.191695690155029297e-02 3.415440917015075684e-01 7.126736044883728027e-01 -1.201450824737548828e-01 -4.320247173309326172e-01 3.383421897888183594e-02
-1.722420901060104370e-01 2.908851802349090576e-01 -1.809804886579513550e-01 -2.743533253669738770e-01 7.456133961677551270e-01 -2.917304933071136475e-01 1.868387460708618164e-01 3.189674913883209229e-01
-1.812642812728881836e-01 2.273191362619400024e-01 -4.369179308414459229e-01 -4.639480710029602051e-01 4.837262444198131561e-03 -1.551589816808700562e-01 -6.478756070137023926e-01 -2.558979690074920654e-01
1.920497119426727295e-01 2.527828216552734375e-01 2.492694705724716187e-01 -3.633616492152214050e-02 2.462589591741561890e-01 -2.447701841592788696e-01 -7.934513688087463379e-01 2.926451563835144043e-01
-1.309099197387695312e-01 5.035503506660461426e-01 -1.732068210840225220e-01 -2.684109508991241455e-01 6.516765356063842773e-01 -3.979500234127044678e-01 1.160244122147560120e-01 1.753463745117187500e-01
-1.162304505705833435e-01 8.268331736326217651e-02 5.291175246238708496e-01 -3.112198412418365479e-01 4.675081372261047363e-01 -1.155050992965698242e-01 -5.168586969375610352e-01 3.221532106399536133e-01
-9.523703157901763916e-02 -2.164416760206222534e-01 5.231044292449951172e-01 -1.113304644823074341e-01 7.151123881340026855e-01 -1.499397307634353638e-01 -3.329073190689086914e-01 1.155656427145004272e-01
2.470083385705947876e-01 3.262263238430023193e-01 -5.564081668853759766e-01 -2.831051945686340332e-01 5.347182750701904297e-01 -2.147302031517028809e-01 -2.029504776000976562e-01 2.638237178325653076e-01
2.797604799270629883e-01 -5.115364193916320801e-01 6.289292871952056885e-02 8.267522603273391724e-02 4.155488610267639160e-01 -4.492191970348358154e-01 -4.818074703216552734e-01 -2.065348029136657715e-01
4.731828346848487854e-02 -4.724528193473815918e-01 -5.457603335380554199e-01 -1.027276590466499329e-01 1.642100960016250610e-01 -2.853438854217529297e-01 -5.729354619979858398e-01 -1.717585921287536621e-01
-2.600012421607971191e-01 -4.992397129535675049e-01 1.374875307083129883e-01 -5.961044430732727051e-01 2.726112008094787598e-01 -7.278474047780036926e-03 -4.744065403938293457e-01 9.738866239786148071e-02
-3.710240721702575684e-01 -3.096312880516052246e-01 1.275825053453445435e-01 1.688654571771621704e-01 4.080472290515899658e-01 -2.804919481277465820e-01 -6.885827183723449707e-01 -4.850051179528236389e-02
-5.353525280952453613e-02 2.991370260715484619e-01 -3.465834558010101318e-01 -4.132929444313049316e-01 5.276372432708740234e-01 -5.189452171325683594e-01 1.405188590288162231e-01 2.219661176204681396e-01
-3.744654953479766846e-01 -7.636277377605438232e-02 -1.089640706777572632e-01 1.113848537206649780e-01 1.811498031020164490e-02 -4.472658038139343262e-01 -7.832826375961303711e-01 1.255300790071487427e-01
1.799575835466384888e-01 2.226376086473464966e-01 4.992274343967437744e-01 -5.865325033664703369e-02 4.914605021476745605e-01 -4.032602906227111816e-01 -4.701108932495117188e-01 2.005567997694015503e-01
-3.398475646972656250e-01 2.186090052127838135e-01 2.966340482234954834e-01 -2.013683319091796875e-01 7.015647366642951965e-03 -6.646313071250915527e-01 -3.830276131629943848e-01 3.459460437297821045e-01
4.831371083855628967e-02 1.047672852873802185e-01 3.870489299297332764e-01 -1.911541521549224854e-01 5.201058983802795410e-01 -2.295075505971908569e-01 -4.787892699241638184e-01 -4.979154765605926514e-01
3.441355004906654358e-02 3.972628116607666016e-01 2.443871945142745972e-01 -1.064333692193031311e-01 4.547887742519378662e-01 -8.548216521739959717e-02 -6.988341808319091797e-01 -2.596833109855651855e-01
2.386875897645950317e-01 -4.186347723007202148e-01 2.310093492269515991e-01 -7.052814364433288574e-01 2.739708125591278076e-01 -3.555927574634552002e-01 -9.275699406862258911e-02 8.292169123888015747e-02
4.252377897500991821e-02 2.255239039659500122e-01 3.242167234420776367e-01 -5.696604959666728973e-03 4.732359945774078369e-01 -1.690210551023483276e-01 -6.510622501373291016e-01 4.071599841117858887e-01
4.251865204423666000e-03 2.773222029209136963e-01 7.732664793729782104e-02 6.457337737083435059e-02 2.291007190942764282e-01 -1.471351087093353271e-01 -8.200635313987731934e-01 4.077807664871215820e-01
-5.500642657279968262e-01 -1.247736439108848572e-01 1.626722067594528198e-01 5.877409502863883972e-02 2.344235032796859741e-01 -2.595699727535247803e-01 -7.077528238296508789e-01 -1.694082319736480713e-01
-1.633891463279724121e-01 1.000928878784179688e-01 -2.787222266197204590e-01 2.371025681495666504e-01 2.333364337682723999e-01 -3.467330038547515869e-01 -6.487779021263122559e-01 4.835278391838073730e-01
4.424674808979034424e-02 9.282975643873214722e-02 1.497123092412948608e-01 -1.460165679454803467e-01 5.734867453575134277e-01 -7.718302011489868164e-01 1.315736770629882812e-01 6.139738112688064575e-02
-1.562662608921527863e-02 6.994149833917617798e-02 5.225889086723327637e-01 -2.287986427545547485e-01 6.774808764457702637e-01 -5.165842175483703613e-02 -3.900284171104431152e-01 2.358913868665695190e-01
-2.257758080959320068e-01 -5.678269863128662109e-01 -3.494460880756378174e-01 -7.660578191280364990e-02 1.932093054056167603e-01 -2.456265836954116821e-01 -6.201502084732055664e-01 -1.279391795396804810e-01
-1.118302792310714722e-01 8.432422578334808350e-02 -2.227926403284072876e-01 -4.684425294399261475e-01 5.408787727355957031e-01 -4.898180365562438965e-01 1.754071563482284546e-01 3.847979009151458740e-01
2.108646184206008911e-02 1.413414925336837769e-01 1.418871153146028519e-02 -6.732122302055358887e-01 2.221170216798782349e-01 -6.752359867095947266e-01 1.431409716606140137e-01 1.982471719384193420e-02
-1.697767972946166992e-01 -6.628513336181640625e-03 -2.989964783191680908e-01 -2.914048433303833008e-01 3.911158144474029541e-01 -6.212820410728454590e-01 -6.426010280847549438e-02 -5.037100911140441895e-01
-3.542450368404388428e-01 4.370410144329071045e-01 1.686130166053771973e-01 2.602620124816894531e-01 5.319843292236328125e-01 -2.352048009634017944e-01 -4.633756279945373535e-01 1.851851046085357666e-01
-4.254513084888458252e-01 -3.600844740867614746e-01 6.205527484416961670e-02 -4.342447817325592041e-01 3.001152276992797852e-01 8.261938393115997314e-02 -4.693842828273773193e-01 4.239035844802856445e-01
3.016555607318878174e-01 8.081156760454177856e-02 -3.663524091243743896e-01 -5.401009321212768555e-01 6.321173310279846191e-01 1.741350814700126648e-02 -2.253072112798690796e-01 -1.609706282615661621e-01
-4.268665611743927002e-01 -5.226431787014007568e-02 -2.286797016859054565e-01 -5.696764588356018066e-01 9.510711580514907837e-02 -1.196581423282623291e-01 -4.482625722885131836e-01 -4.625201523303985596e-01
-2.929006218910217285e-01 3.109225630760192871e-02 7.377856224775314331e-02 -7.092835903167724609e-01 -1.052254661917686462e-01 -4.346073269844055176e-01 -3.190744519233703613e-01 3.208605945110321045e-01
2.836546860635280609e-02 4.347548782825469971e-01 4.240289032459259033e-01 3.638033196330070496e-02 5.459669828414916992e-01 -2.787485420703887939e-01 -4.744724929332733154e-01 -1.677934080362319946e-01
-5.446879863739013672e-01 2.302578687667846680e-01 3.169096410274505615e-01 -3.151218593120574951e-01 1.274135243147611618e-02 -5.374580025672912598e-01 -3.694162666797637939e-01 -1.583378762006759644e-01
-1.596271842718124390e-01 1.831295043230056763e-01 -1.998486965894699097e-01 -4.244056940078735352e-01 5.979403257369995117e-01 -5.196229815483093262e-01 1.919362843036651611e-01 2.377875149250030518e-01
-1.577521562576293945e-01 -3.217427134513854980e-01 -5.103614926338195801e-02 -7.573330402374267578e-01 4.369625449180603027e-02 -1.243275497108697891e-02 -5.323377847671508789e-01 9.995180368423461914e-02
-1.271416097879409790e-01 1.105876863002777100e-01 -2.236839085817337036e-01 -1.919025331735610962e-01 7.107501029968261719e-01 -3.251759707927703857e-01 4.151589423418045044e-02 -5.216470360755920410e-01
1.772406697273254395e-01 3.172837793827056885e-01 -2.202588766813278198e-01 -6.508369743824005127e-02 7.687280774116516113e-01 -4.338488280773162842e-01 3.797823190689086914e-02 1.858952492475509644e-01
-3.625405132770538330e-01 7.013898342847824097e-02 1.861363649368286133e-01 1.580895185470581055e-01 5.186207294464111328e-01 -2.635160088539123535e-01 -6.663491725921630859e-01 -1.468895077705383301e-01
-5.862157940864562988e-01 1.865493953227996826e-01 2.521301805973052979e-01 -6.900444626808166504e-02 2.100935131311416626e-01 -4.748860001564025879e-01 -3.594207465648651123e-01 3.929120898246765137e-01
-1.358921974897384644e-01 -1.696755588054656982e-01 -8.428516238927841187e-02 -3.011668920516967773e-01 2.844579219818115234e-01 -7.068080306053161621e-01 -8.180587738752365112e-02 -5.174473524093627930e-01
-4.047153592109680176e-01 4.186480641365051270e-01 3.674977645277976990e-02 1.403144150972366333e-01 5.605491995811462402e-01 -3.269083797931671143e-02 -4.564943909645080566e-01 3.409244418144226074e-01
3.533990383148193359e-01 4.010355770587921143e-01 -2.023334205150604248e-01 -4.380617737770080566e-01 5.664859414100646973e-01 -2.665414214134216309e-01 -9.488658607006072998e-02 2.837048470973968506e-01
-3.566484749317169189e-01 3.016045093536376953e-01 4.022279754281044006e-02 -6.088838577270507812e-01 -4.541653022170066833e-02 -5.871455669403076172e-01 -2.388276010751724243e-01 -7.508571445941925049e-02
2.110044211149215698e-01 -1.657812446355819702e-01 3.039397895336151123e-01 -2.794110216200351715e-03 3.036432266235351562e-01 -3.032683730125427246e-01 -7.254362702369689941e-01 3.538049757480621338e-01
3.116374313831329346e-01 1.062502264976501465e-01 -2.924694912508130074e-03 -2.055101096630096436e-01 -1.514640450477600098e-01 -6.296265721321105957e-01 -6.482877731323242188e-01 -9.849858283996582031e-02
-3.558908402919769287e-01 -1.510359197854995728e-01 -2.344792187213897705e-01 -1.397863477468490601e-01 5.170493125915527344e-01 -3.267976343631744385e-01 -1.710225492715835571e-01 -6.104291081428527832e-01
-1.464945226907730103e-01 -5.970136523246765137e-01 -6.216263398528099060e-02 -2.589631080627441406e-01 3.060919642448425293e-01 -1.287996023893356323e-01 -5.780561566352844238e-01 -3.267377316951751709e-01
-2.077591270208358765e-01 7.883567363023757935e-02 -6.271221637725830078e-01 -1.031349077820777893e-01 3.673909008502960205e-01 -5.297993421554565430e-01 -1.310998052358627319e-01 -3.374187350273132324e-01
-4.541215300559997559e-01 -1.188250631093978882e-01 7.878059893846511841e-02 2.633610963821411133e-01 3.060507178306579590e-01 -3.868757784366607666e-01 -6.770533323287963867e-01 -4.845440760254859924e-02
-2.794000208377838135e-01 -4.574441909790039062e-01 1.317587047815322876e-01 -5.267565846443176270e-01 4.817153215408325195e-01 -9.982986003160476685e-02 -3.116379082202911377e-01 -2.805600464344024658e-01
6.003138795495033264e-02 -5.942470580339431763e-02 -2.154933512210845947e-01 -8.070965111255645752e-02 3.901773393154144287e-01 -8.119907975196838379e-01 -2.980787865817546844e-02 -3.570123314857482910e-01
-1.790992170572280884e-01 -1.712482124567031860e-01 -2.102843864122405648e-04 -2.327451854944229126e-01 2.903522551059722900e-01 -7.906722426414489746e-01 -1.426111161708831787e-02 -4.180392324924468994e-01
-1.828791201114654541e-01 2.309478670358657837e-01 -1.322212815284729004e-01 -8.282987475395202637e-01 -5.406975373625755310e-02 -2.464029490947723389e-01 -3.289867937564849854e-01 1.943881809711456299e-01
-1.208906844258308411e-01 -5.067815259099006653e-02 5.738558769226074219e-01 -2.177264243364334106e-01 6.465910673141479492e-01 -2.365949600934982300e-01 -2.712438702583312988e-01 2.418087571859359741e-01
4.611535966396331787e-01 3.366182744503021240e-01 -1.920564919710159302e-01 -9.616886079311370850e-02 6.872074604034423828e-01 -3.860028088092803955e-01 -8.139298111200332642e-02 3.737377701327204704e-03
-1.466137021780014038e-01 -3.377781510353088379e-01 -1.725332736968994141e-01 1.263192445039749146e-01 1.724841892719268799e-01 -5.829503536224365234e-01 -3.447330892086029053e-01 5.746853351593017578e-01
-4.753480553627014160e-01 3.278698399662971497e-02 3.336587548255920410e-01 -7.175312936305999756e-02 1.044404730200767517e-01 -4.427408576011657715e-01 -6.691575646400451660e-01 -4.234931245446205139e-02
-2.181310653686523438e-01 -5.138012021780014038e-02 -2.482547163963317871e-01 -1.127208322286605835e-01 5.711987614631652832e-01 -3.062440752983093262e-01 -1.411962509155273438e-01 -6.598883867263793945e-01
-1.291784346103668213e-01 -1.729154773056507111e-02 -2.566519379615783691e-01 3.550802171230316162e-01 2.002231180667877197e-01 -4.244386851787567139e-01 -7.438241243362426758e-01 1.324758976697921753e-01
-6.011556833982467651e-02 3.610717356204986572e-01 5.214737653732299805e-01 -1.473601013422012329e-01 5.279273986816406250e-01 -3.326509892940521240e-01 -2.893205881118774414e-01 3.151080310344696045e-01
2.723820507526397705e-01 1.043182834982872009e-01 3.032525777816772461e-01 -1.416636109352111816e-01 3.664415180683135986e-01 -2.880923748016357422e-01 -6.315553188323974609e-01 -4.321533143520355225e-01
2.649064958095550537e-01 -5.713377594947814941e-01 6.553515791893005371e-02 -3.603203892707824707e-01 1.421219259500503540e-01 -5.750166773796081543e-01 -1.742181479930877686e-01 2.967783212661743164e-01
-6.951741129159927368e-02 2.005583643913269043e-01 -4.671854674816131592e-01 -3.344736397266387939e-01 3.830833137035369873e-01 -4.441605508327484131e-01 -1.255202740430831909e-01 -5.148029327392578125e-01
-1.664711534976959229e-01 3.479622006416320801e-01 -1.437420994043350220e-01 -8.090870380401611328e-01 -2.485338365659117699e-03 -2.594028115272521973e-01 -3.124682009220123291e-01 1.048506721854209900e-01
-3.110656440258026123e-01 4.683327302336692810e-02 -3.738886117935180664e-01 -2.270553857088088989e-01 5.889653563499450684e-01 -5.230287313461303711e-01 1.560666412115097046e-01 2.547588348388671875e-01
2.191527336835861206e-01 3.048825562000274658e-01 -3.090473711490631104e-01 -3.983077406883239746e-01 7.661159038543701172e-01 5.069732293486595154e-02 -1.218963935971260071e-01 2.229112572968006134e-02
-5.025939941406250000e-01 -1.526509672403335571e-01 2.777831256389617920e-01 -2.676814235746860504e-02 3.418422043323516846e-01 -1.473342031240463257e-01 -7.031287550926208496e-01 1.151676997542381287e-01
-1.584234982728958130e-01 -9.686913341283798218e-02 -2.361873686313629150e-01 -1.512573659420013428e-01 5.389865636825561523e-01 -3.940085470676422119e-01 -1.637949794530868530e-01 -6.436436176300048828e-01
-2.455482482910156250e-01 1.833262443542480469e-01 -4.229286015033721924e-01 -2.618157565593719482e-01 6.320941448211669922e-01 -3.495652675628662109e-01 1.531819999217987061e-01 3.368645906448364258e-01
-1.055824309587478638e-01 -3.371917009353637695e-01 -3.816763758659362793e-01 1.769255846738815308e-01 2.699153423309326172e-01 -3.411659300327301025e-01 -7.068503499031066895e-01 -9.637886285781860352e-02
-4.388591349124908447e-01 -1.625199243426322937e-02 3.222422003746032715e-01 -3.826725780963897705e-01 4.617497026920318604e-01 6.918518990278244019e-02 -4.440030455589294434e-01 3.764603734016418457e-01
-3.848270177841186523e-01 -1.958864331245422363e-01 5.857761576771736145e-02 2.954741120338439941e-01 6.612336039543151855e-01 -3.371337801218032837e-02 -5.332830548286437988e-01 6.574008148163557053e-03
-2.919885702431201935e-02 4.003104567527770996e-01 -3.567545115947723389e-01 -1.983832418918609619e-01 6.043218970298767090e-01 -4.797995686531066895e-01 5.135983973741531372e-02 2.724314630031585693e-01
-3.523071408271789551e-01 -1.796675026416778564e-01 2.996792457997798920e-02 -6.362462881952524185e-03 5.265011787414550781e-01 2.285975730046629906e-03 -3.348471820354461670e-01 6.732974052429199219e-01
-1.259191613644361496e-02 1.797447502613067627e-01 2.615817785263061523e-01 -8.422640711069107056e-02 4.128713011741638184e-01 -1.419861316680908203e-01 -7.211354374885559082e-01 -4.258580803871154785e-01
-4.334831237792968750e-01 3.498842418193817139e-01 2.123244702816009521e-01 2.510626912117004395e-01 4.779552817344665527e-01 -3.215191364288330078e-01 -4.584125578403472900e-01 1.990011334419250488e-01
-2.717614471912384033e-01 -6.291668862104415894e-02 6.392841041088104248e-02 1.746367290616035461e-02 5.526666641235351562e-01 -1.027595400810241699e-01 -3.931413292884826660e-01 6.687566041946411133e-01
-1.001346036791801453e-01 4.331510663032531738e-01 1.102870926260948181e-01 -7.139225602149963379e-01 1.383701711893081665e-01 -4.272801876068115234e-01 -8.540032058954238892e-02 2.673888504505157471e-01
-8.264043927192687988e-02 -3.143580555915832520e-01 -3.802580237388610840e-01 1.395385712385177612e-01 3.407695889472961426e-01 7.408883422613143921e-02 -7.456319928169250488e-01 2.295697778463363647e-01
-9.588310867547988892e-02 1.167646721005439758e-01 3.891370296478271484e-01 -2.194667458534240723e-01 4.877449274063110352e-01 2.056645601987838745e-02 -6.401076912879943848e-01 3.598929643630981445e-01
-3.685496747493743896e-01 3.724956139922142029e-02 -2.632701396942138672e-01 -6.775270104408264160e-01 4.521491229534149170e-01 1.894813477993011475e-01 -2.518796324729919434e-01 -1.750552505254745483e-01
6.287446618080139160e-01 -1.067551821470260620e-01 -2.658354640007019043e-01 -2.265670895576477051e-01 5.995416045188903809e-01 -2.662548422813415527e-01 -1.984305232763290405e-01 3.957363963127136230e-02
3.046184778213500977e-01 8.875765651464462280e-02 -2.426045536994934082e-01 -6.093350648880004883e-01 6.101382374763488770e-01 9.063697606325149536e-02 -2.422766983509063721e-01 -1.732104122638702393e-01
-4.739846885204315186e-01 1.337037831544876099e-01 -3.017293289303779602e-02 -5.098809599876403809e-01 -5.452758818864822388e-02 -4.783602654933929443e-01 -2.679533958435058594e-01 4.392855763435363770e-01
-1.402429491281509399e-01 1.343909204006195068e-01 2.033010125160217285e-03 -6.450791358947753906e-01 5.495451688766479492e-01 1.292864978313446045e-01 -1.898724585771560669e-01 -4.374623298645019531e-01
-2.584152817726135254e-01 2.713093161582946777e-01 -1.446359753608703613e-01 -4.776991009712219238e-01 -1.245485544204711914e-01 -7.267819643020629883e-01 -2.414442449808120728e-01 9.207089990377426147e-02
-2.932321131229400635e-01 1.327251493930816650e-01 -3.169885575771331787e-01 -5.393456816673278809e-01 9.703653864562511444e-03 -5.186579003930091858e-02 -6.631087064743041992e-01 -2.500525116920471191e-01
1.905615627765655518e-01 4.856041371822357178e-01 -1.395973116159439087e-01 -5.319916009902954102e-01 5.579042434692382812e-01 -1.945726573467254639e-01 -7.627078890800476074e-02 2.654043734073638916e-01
-3.000566065311431885e-01 2.576837837696075439e-01 -9.336894378066062927e-03 4.271401166915893555e-01 4.308822154998779297e-01 -3.445472121238708496e-01 -5.971537232398986816e-01 -8.028484880924224854e-03
1.097380816936492920e-01 3.074353635311126709e-01 -4.773196578025817871e-01 -4.559797942638397217e-01 5.903889536857604980e-01 -2.113947570323944092e-01 -2.236993983387947083e-02 2.528683841228485107e-01
-4.677644968032836914e-01 4.651918709278106689e-01 8.182625472545623779e-02 -3.195336461067199707e-01 -4.362201690673828125e-02 -5.862857699394226074e-01 -2.841335535049438477e-01 -1.721325516700744629e-01
2.845819294452667236e-01 -3.514766395092010498e-01 8.556050807237625122e-02 -1.260905563831329346e-01 5.351024866104125977e-01 -6.781308054924011230e-01 -1.238807439804077148e-01 -1.035153046250343323e-01
-1.432251185178756714e-01 -4.540934562683105469e-01 5.042829513549804688e-01 -3.481415212154388428e-01 3.608217835426330566e-01 -3.165165781974792480e-01 -4.075607955455780029e-01 -3.606930002570152283e-02
-6.268884539604187012e-01 3.235461711883544922e-01 2.280678451061248779e-01 -4.610105603933334351e-02 3.210137486457824707e-01 -1.695971190929412842e-01 -5.183939337730407715e-01 -2.182731181383132935e-01
-2.073129862546920776e-01 -9.279756993055343628e-02 -2.008889019489288330e-01 3.538205027580261230e-01 3.243079781532287598e-01 -3.683317005634307861e-01 -5.774379968643188477e-01 4.567125141620635986e-01
2.516879737377166748e-01 -5.136914253234863281e-01 4.940438643097877502e-02 -2.938655316829681396e-01 3.634301126003265381e-01 -6.367453336715698242e-01 -2.135033756494522095e-01 -2.944150008261203766e-02
-2.979753315448760986e-01 1.147995963692665100e-01 -3.999691456556320190e-02 9.012138098478317261e-02 6.390306353569030762e-01 2.291672825813293457e-01 -6.120169758796691895e-01 2.299295067787170410e-01
-1.690019071102142334e-01 6.053127646446228027e-01 2.949751727283000946e-02 -4.940315485000610352e-01 1.748103946447372437e-01 -5.723638534545898438e-01 -3.260085359215736389e-02 2.959132380783557892e-02
-2.523736953735351562e-01 9.523647278547286987e-02 -4.419022202491760254e-01 -4.324403703212738037e-01 1.139768958091735840e-01 -6.377185136079788208e-02 -6.073830723762512207e-01 -3.987273275852203369e-01
3.845343738794326782e-02 2.449974566698074341e-01 -5.835404247045516968e-02 -2.805309891700744629e-01 5.441108345985412598e-01 -6.748339533805847168e-01 1.930125057697296143e-01 2.601605951786041260e-01
-2.205777019262313843e-01 -4.292704463005065918e-01 -1.956583708524703979e-01 -7.089079618453979492e-01 2.401189506053924561e-02 -7.674995064735412598e-02 -4.458976387977600098e-01 1.447335630655288696e-01
-1.340147405862808228e-01 -5.884177088737487793e-01 -2.497564852237701416e-01 -1.230717301368713379e-01 2.803125418722629547e-02 -4.568969011306762695e-01 -5.859040617942810059e-01 -7.386215776205062866e-02
-1.302639544010162354e-01 4.978093504905700684e-01 2.002918422222137451e-01 -6.727138161659240723e-01 7.533169537782669067e-02 -3.501433432102203369e-01 -2.189573943614959717e-01 2.575637102127075195e-01
4.166768193244934082e-01 1.581584960222244263e-01 -3.545066714286804199e-01 -4.071891605854034424e-01 6.572020649909973145e-01 -1.139003410935401917e-01 -1.724305003881454468e-01 1.877983063459396362e-01
-3.546049892902374268e-01 2.048297524452209473e-01 1.698163002729415894e-01 -3.858186304569244385e-01 -7.528596371412277222e-02 -7.301865816116333008e-01 -3.237462639808654785e-01 1.046643927693367004e-01
-1.791214495897293091e-01 -1.052324548363685608e-01 -2.618282139301300049e-01 -2.538821995258331299e-01 4.817268252372741699e-01 -7.111365199089050293e-01 5.107149481773376465e-02 -2.888723313808441162e-01
-5.877633094787597656e-01 2.244080603122711182e-01 2.954106032848358154e-01 8.496601879596710205e-02 3.886665105819702148e-01 -4.230700433254241943e-01 -3.695935904979705811e-01 2.074588090181350708e-01
-1.802750080823898315e-01 -1.069998070597648621e-01 6.626982241868972778e-02 6.698673963546752930e-02 5.669871568679809570e-01 8.237676694989204407e-03 -4.373595714569091797e-01 6.590503454208374023e-01
-1.415928602218627930e-01 -7.552363723516464233e-02 -4.069292545318603516e-01 -4.117633402347564697e-01 4.572535157203674316e-01 -6.290335059165954590e-01 1.027777418494224548e-01 -1.542075127363204956e-01
1.830813139677047729e-01 1.529055926948785782e-02 -4.544884562492370605e-01 -6.917484402656555176e-01 4.978567361831665039e-01 -1.403483301401138306e-01 2.358771674335002899e-02 1.142649650573730469e-01
1.173713803291320801e-01 3.459572196006774902e-01 -5.390159487724304199e-01 -3.862861990928649902e-01 3.657280504703521729e-01 -2.221909463405609131e-01 -1.675000637769699097e-01 4.643275737762451172e-01
-1.112254858016967773e-01 9.263695776462554932e-02 -4.179089665412902832e-01 -4.913478493690490723e-01 -4.569852724671363831e-02 -2.451741546392440796e-01 -5.627945661544799805e-01 -4.289992749691009521e-01
-2.147080004215240479e-01 3.373539075255393982e-02 -4.054644703865051270e-01 -1.776818186044692993e-02 6.562614440917968750e-01 -4.059712886810302734e-01 1.046966761350631714e-01 4.261362254619598389e-01
2.818268723785877228e-02 8.718577772378921509e-02 -2.830368175636976957e-04 -8.343286514282226562e-01 -6.851779296994209290e-03 -5.152952075004577637e-01 -1.728851050138473511e-01 5.883069708943367004e-03
9.171114116907119751e-02 5.600803494453430176e-01 -1.824989616870880127e-01 -3.911105096340179443e-01 6.450831294059753418e-01 -1.182053834199905396e-01 -7.221274077892303467e-02 2.372897565364837646e-01
1.752077788114547729e-01 3.683904111385345459e-01 -9.454041719436645508e-02 -3.480231463909149170e-01 5.124409794807434082e-01 -6.324582099914550781e-01 1.335883289575576782e-01 1.519467085599899292e-01
2.449540235102176666e-02 -4.999083876609802246e-01 -1.613894402980804443e-01 1.237245649099349976e-01 5.920951366424560547e-01 1.177532970905303955e-02 -5.835440754890441895e-01 -1.299939304590225220e-01
-2.021492272615432739e-01 -2.048828601837158203e-01 -5.913552045822143555e-01 -1.337327808141708374e-01 5.020564198493957520e-01 -5.009949207305908203e-01 3.642450645565986633e-02 -2.125789821147918701e-01
-1.527183689177036285e-02 5.258888006210327148e-01 -2.659820616245269775e-01 -3.934446573257446289e-01 6.309828162193298340e-01 -2.279670536518096924e-02 -9.250589460134506226e-02 3.007427453994750977e-01
-1.281812787055969238e-01 3.135465085506439209e-01 5.504977703094482422e-01 -2.581217288970947266e-01 4.677875041961669922e-01 -2.438036352396011353e-01 -4.771764874458312988e-01 9.808516502380371094e-02
-2.308292537927627563e-01 -2.456122040748596191e-01 -1.765645146369934082e-01 9.910917282104492188e-02 1.625624299049377441e-01 -5.464535951614379883e-01 -3.422426283359527588e-01 6.350014805793762207e-01
4.370364174246788025e-02 2.543437480926513672e-01 2.695749104022979736e-01 -1.417738646268844604e-01 2.055463641881942749e-01 -1.267466545104980469e-01 -7.659959197044372559e-01 4.422273039817810059e-01
-8.625941351056098938e-03 4.048191905021667480e-01 -1.014270409941673279e-01 -7.939419150352478027e-01 4.223396629095077515e-02 -3.488137423992156982e-01 -1.808289140462875366e-01 1.981465220451354980e-01
-2.185481190681457520e-01 1.634595990180969238e-01 3.270275592803955078e-01 2.811286747455596924e-01 5.881066918373107910e-01 -3.847271800041198730e-01 -4.897610247135162354e-01 7.607293128967285156e-02
-1.717467010021209717e-01 -1.502446979284286499e-01 5.130420625209808350e-02 -7.698183059692382812e-01 4.587950706481933594e-01 1.080481857061386108e-01 -2.653086483478546143e-01 -2.451964467763900757e-01
-3.348548412322998047e-01 5.325855314731597900e-02 -3.591368496417999268e-01 -2.864404618740081787e-01 5.478017926216125488e-01 -5.645312070846557617e-01 1.849235296249389648e-01 1.450150310993194580e-01
-7.352206856012344360e-02 5.009028911590576172e-01 1.813222169876098633e-01 -5.102418065071105957e-01 6.366096436977386475e-02 -4.692074358463287354e-01 -1.831004470586776733e-01 4.390127360820770264e-01
-3.513554930686950684e-01 1.717417389154434204e-01 -3.877695500850677490e-01 -6.091748476028442383e-01 -7.499852031469345093e-02 -9.384943544864654541e-02 -5.303640961647033691e-01 -1.728475838899612427e-01
-1.414240449666976929e-01 -1.075695008039474487e-01 -1.752696931362152100e-01 2.626558244228363037e-01 4.198453426361083984e-01 -3.458942472934722900e-01 -7.427502274513244629e-01 1.453602313995361328e-01
-4.996573179960250854e-02 -6.151959896087646484e-01 -3.661666065454483032e-02 -3.150574490427970886e-02 3.606137931346893311e-01 -6.440100669860839844e-01 -2.676766812801361084e-01 1.617440208792686462e-02
1.960107684135437012e-01 4.422419965267181396e-01 -1.951848864555358887e-01 -3.905082345008850098e-01 5.329751372337341309e-01 -2.611493766307830811e-01 -6.518646329641342163e-02 4.678644835948944092e-01
4.026820063591003418e-01 8.289969712495803833e-02 -2.261886745691299438e-01 -6.085231304168701172e-01 5.940216183662414551e-01 2.626869641244411469e-02 -2.265109419822692871e-01 -6.822238117456436157e-02
-3.401953279972076416e-01 -2.831548750400543213e-01 -2.422924339771270752e-01 -2.846427559852600098e-01 6.506925225257873535e-01 -2.143647372722625732e-01 5.337540805339813232e-02 -4.383624792098999023e-01
-2.011331170797348022e-01 -3.764545023441314697e-01 -4.641440808773040771e-01 1.653821766376495361e-01 2.674093842506408691e-01 -3.101556301116943359e-01 -5.042997002601623535e-01 3.911828696727752686e-01
5.048187915235757828e-03 3.185610771179199219e-01 -3.219043910503387451e-01 -4.641020596027374268e-01 5.439469218254089355e-01 -4.453108608722686768e-01 1.225357949733734131e-01 2.651131749153137207e-01
-2.420186251401901245e-01 1.396272778511047363e-01 -5.453137755393981934e-01 -4.716845452785491943e-01 5.921158790588378906e-01 -1.918966174125671387e-01 7.411468029022216797e-02 -9.570414572954177856e-02
-1.654114872217178345e-01 -5.474371314048767090e-01 -1.381928920745849609e-01 8.254074305295944214e-02 1.501489728689193726e-01 -5.698842406272888184e-01 -4.507547914981842041e-01 3.107227087020874023e-01
-5.155381560325622559e-01 3.931022435426712036e-02 3.982667922973632812e-01 -2.268604934215545654e-01 2.928846478462219238e-01 -4.220453202724456787e-01 -1.859317868947982788e-01 4.734117388725280762e-01
-1.845080256462097168e-01 -2.639791667461395264e-01 -4.956594705581665039e-01 1.929926425218582153e-01 3.276377320289611816e-01 -8.349354565143585205e-02 -6.840867400169372559e-01 1.762248128652572632e-01
-5.775396823883056641e-01 -5.077968835830688477e-01 1.032839789986610413e-01 -4.352341890335083008e-01 3.841366767883300781e-01 -1.861368417739868164e-01 -1.415145993232727051e-01 7.911852002143859863e-02
-2.769299447536468506e-01 -1.524651944637298584e-01 -2.622549235820770264e-01 1.018940731883049011e-01 -9.372057393193244934e-03 -3.939092457294464111e-01 -7.883787155151367188e-01 2.100257575511932373e-01
-2.406809926033020020e-01 3.786990642547607422e-01 1.597263365983963013e-01 -6.602178215980529785e-01 -3.731498867273330688e-02 -4.505819082260131836e-01 -3.013916015625000000e-01 2.049544006586074829e-01
3.475243151187896729e-01 -3.151980042457580566e-01 2.931419876404106617e-04 1.991884112358093262e-01 3.169093132019042969e-01 -6.655471324920654297e-01 -4.431460499763488770e-01 -2.092867158353328705e-02
-2.360190451145172119e-01 -6.380623579025268555e-01 -9.516131877899169922e-02 -5.709080696105957031e-01 2.688876092433929443e-01 -2.732876688241958618e-02 -3.426513075828552246e-01 1.082701906561851501e-01
-2.689682543277740479e-01 7.027335464954376221e-02 -4.677419960498809814e-01 -4.795391857624053955e-01 4.526007175445556641e-01 -4.944724738597869873e-01 1.548148244619369507e-01 2.567668631672859192e-02
-3.511630296707153320e-01 2.040076553821563721e-01 1.191887445747852325e-02 -4.236175715923309326e-01 -4.474207758903503418e-02 -5.072711706161499023e-01 -2.580890357494354248e-01 5.740522146224975586e-01
-3.528771102428436279e-01 -1.277153342962265015e-01 -2.023596316576004028e-01 -7.099844217300415039e-01 2.107999622821807861e-01 9.785285592079162598e-02 -3.949785828590393066e-01 -3.226755559444427490e-01
2.973707914352416992e-01 6.539484858512878418e-02 -3.384182751178741455e-01 -5.935080647468566895e-01 6.185865998268127441e-01 3.123140893876552582e-02 -1.859269291162490845e-01 -1.494046300649642944e-01
2.811263203620910645e-01 3.035951852798461914e-01 -4.147180020809173584e-01 -1.685509085655212402e-01 7.479990720748901367e-01 3.954498097300529480e-02 -2.554444074630737305e-01 4.559805989265441895e-02
1.017493978142738342e-01 -6.072248220443725586e-01 -4.565874636173248291e-01 -2.538543939590454102e-01 1.725186407566070557e-01 -2.007805109024047852e-01 -5.255322456359863281e-01 -4.184763133525848389e-02
2.386653572320938110e-01 -3.161073429509997368e-03 -4.040575623512268066e-01 -5.451750010251998901e-02 -3.621577098965644836e-02 -5.357660055160522461e-01 -6.574367284774780273e-01 -2.370955199003219604e-01
-2.996737360954284668e-01 -2.581399977207183838e-01 2.710300385951995850e-01 -6.464020609855651855e-01 3.443185389041900635e-01 1.453110016882419586e-02 -2.780988812446594238e-01 3.951721489429473877e-01
-2.634868323802947998e-01 -9.279394894838333130e-02 7.944101095199584961e-02 -1.011700481176376343e-01 2.776512205600738525e-01 1.036117225885391235e-01 -8.053271770477294922e-01 4.111452698707580566e-01
3.066196441650390625e-01 -5.382044911384582520e-01 -1.412220858037471771e-02 -4.456175267696380615e-01 4.412010014057159424e-01 -2.815818786621093750e-01 -3.197530806064605713e-01 -2.033649235963821411e-01
-2.643845975399017334e-01 -5.844252109527587891e-01 1.325684189796447754e-01 -5.992826223373413086e-01 2.107763439416885376e-01 -1.756148934364318848e-01 -3.100728392601013184e-01 2.010508626699447632e-01
2.840916812419891357e-01 1.373794227838516235e-01 -4.302285015583038330e-01 -4.958167076110839844e-01 6.675946116447448730e-01 -3.494912013411521912e-02 -1.345017701387405396e-01 -6.703282147645950317e-02
-2.427049130201339722e-01 -1.108725462108850479e-02 -5.421390756964683533e-02 -8.119024038314819336e-01 5.740123987197875977e-02 -1.536631882190704346e-01 -3.437967598438262939e-01 3.657090067863464355e-01
1.707679219543933868e-02 -4.430874288082122803e-01 -2.912610471248626709e-01 1.957018375396728516e-01 5.118942856788635254e-01 -5.030236393213272095e-02 -6.403123140335083008e-01 -7.539165765047073364e-02
1.403775513172149658e-01 -4.687951803207397461e-01 4.569665789604187012e-01 -1.161309629678726196e-01 5.548442602157592773e-01 -3.051211535930633545e-01 -3.173656761646270752e-01 -1.911766380071640015e-01
-4.479743242263793945e-01 -1.164917126297950745e-01 2.885167300701141357e-02 2.062200158834457397e-01 3.108299970626831055e-01 -2.116153687238693237e-01 -7.632519602775573730e-01 1.357931047677993774e-01
-2.659451365470886230e-01 1.104932203888893127e-01 -2.674593627452850342e-01 -1.620645970106124878e-01 5.117138028144836426e-01 -6.061841249465942383e-01 1.477038413286209106e-01 4.100468456745147705e-01
-1.252106130123138428e-01 -1.345600467175245285e-02 -5.865924954414367676e-01 -4.688140153884887695e-01 6.450181007385253906e-01 -5.086204782128334045e-02 3.081849589943885803e-02 -2.605880983173847198e-02
-5.354561805725097656e-01 1.304088383913040161e-01 3.986898660659790039e-01 -1.167932078242301941e-01 1.731542795896530151e-01 -5.419119596481323242e-01 -4.083512425422668457e-01 1.824398934841156006e-01
-6.011033058166503906e-01 -3.987274169921875000e-01 2.940148115158081055e-01 -1.443700045347213745e-01 2.536727190017700195e-01 -3.861979544162750244e-01 -3.928877711296081543e-01 6.741086393594741821e-02
4.921933412551879883e-01 7.576250284910202026e-02 -1.777945160865783691e-01 -5.939387083053588867e-01 5.278926491737365723e-01 9.766429866431280971e-05 -2.940182983875274658e-01 -5.014212056994438171e-02
-5.853444933891296387e-01 1.303933113813400269e-01 2.596844919025897980e-03 -5.397905111312866211e-01 -1.888705044984817505e-02 -4.188444912433624268e-01 -2.227168083190917969e-01 3.515659868717193604e-01
-3.048382699489593506e-01 -9.168243408203125000e-02 -5.417780280113220215e-01 -2.165124267339706421e-01 7.383074760437011719e-01 -8.141554892063140869e-02 7.979611307382583618e-02 -1.315285637974739075e-02
2.269187420606613159e-01 -2.492619454860687256e-01 1.982899010181427002e-01 -4.833572208881378174e-01 3.101604878902435303e-01 -7.044414281845092773e-01 1.385634094476699829e-01 -4.226309433579444885e-02
2.983472049236297607e-01 1.684411764144897461e-01 -3.239685297012329102e-01 -4.705215692520141602e-01 7.238208651542663574e-01 5.346287786960601807e-02 -1.262224167585372925e-01 -1.164618059992790222e-01
1.188472658395767212e-01 -3.682338297367095947e-01 -2.293454855680465698e-01 -1.653519421815872192e-01 -1.815622486174106598e-02 -3.389241397380828857e-01 -7.762544155120849609e-01 -2.292777597904205322e-01
6.850351393222808838e-02 2.521069645881652832e-01 1.466011106967926025e-01 2.649604976177215576e-01 3.570083081722259521e-01 -5.715039372444152832e-01 -5.645797848701477051e-01 2.592903673648834229e-01
-1.454391628503799438e-01 6.478954106569290161e-02 -4.182290434837341309e-01 -5.088925957679748535e-01 5.834934711456298828e-01 -4.117624759674072266e-01 1.705466508865356445e-01 4.078665748238563538e-02
9.992250055074691772e-02 -3.644363284111022949e-01 -4.918572306632995605e-01 -3.065896965563297272e-02 1.539760082960128784e-01 -3.852407038211822510e-01 -6.142400503158569336e-01 -2.548102438449859619e-01
3.576788306236267090e-01 2.056344300508499146e-01 -5.622770786285400391e-01 -3.096851408481597900e-01 5.586206912994384766e-01 -1.329928636550903320e-01 -2.526760995388031006e-01 1.553400903940200806e-01
-2.298128902912139893e-01 5.234424471855163574e-01 -6.385375559329986572e-02 2.815509736537933350e-01 5.805056095123291016e-01 -1.739833205938339233e-01 -3.591695725917816162e-01 3.059183657169342041e-01
1.937291473150253296e-01 -3.315861225128173828e-01 -2.161457017064094543e-02 -1.223689317703247070e-01 2.804715931415557861e-01 -8.434826135635375977e-01 -1.025300696492195129e-01 -1.908891350030899048e-01
2.205476611852645874e-01 -5.505331158638000488e-01 -9.421274811029434204e-02 1.935680955648422241e-01 4.362752139568328857e-01 -3.572299182415008545e-01 -5.178424715995788574e-01 -1.257667541503906250e-01
1.720773428678512573e-01 -5.849919915199279785e-01 -6.963688135147094727e-02 1.041548550128936768e-01 3.933571875095367432e-01 -5.520390868186950684e-01 -3.854774236679077148e-01 6.637977808713912964e-02
-4.148679599165916443e-02 -2.634184062480926514e-01 -5.586704611778259277e-01 -2.130453241989016533e-03 8.283305913209915161e-03 -3.024180531501770020e-01 -7.237470746040344238e-01 -3.791178017854690552e-02
3.646216094493865967e-01 -2.020579949021339417e-02 2.986729741096496582e-01 -1.627188771963119507e-01 2.081903815269470215e-01 -3.448033034801483154e-01 -6.319865584373474121e-01 4.351094067096710205e-01
5.799898505210876465e-02 2.474632561206817627e-01 3.221199810504913330e-01 1.474867463111877441e-01 6.374975442886352539e-01 -2.129964977502822876e-01 -5.530760884284973145e-01 2.285180985927581787e-01
-2.451926618814468384e-01 2.168100029230117798e-01 -2.034261971712112427e-01 -6.518248319625854492e-01 5.684474110603332520e-01 2.355501055717468262e-01 -1.897092461585998535e-01 -1.095915436744689941e-01
-3.728682994842529297e-01 5.928190797567367554e-02 -1.819941401481628418e-01 -5.641180276870727539e-01 5.761227607727050781e-01 2.424259334802627563e-01 -2.327664196491241455e-01 -2.474587857723236084e-01
-4.374801814556121826e-01 -4.053979739546775818e-02 3.461886346340179443e-01 -2.397511899471282959e-01 4.403451383113861084e-01 6.774953100830316544e-03 -6.577215194702148438e-01 5.561574548482894897e-02
-2.657769322395324707e-01 -4.303895831108093262e-01 -9.747967869043350220e-02 2.357333451509475708e-01 6.446300148963928223e-01 1.344936992973089218e-02 -4.925419688224792480e-01 -1.439747363328933716e-01
1.697136610746383667e-01 3.615738749504089355e-01 3.338822126388549805e-01 -2.218793146312236786e-02 3.854205012321472168e-01 -2.025399953126907349e-01 -7.328135371208190918e-01 4.364374279975891113e-02
-4.443600773811340332e-01 -2.333035320043563843e-02 -3.236840665340423584e-01 -2.717280685901641846e-01 5.625922083854675293e-01 -4.515010118484497070e-01 2.169277220964431763e-01 2.365830689668655396e-01
2.368104606866836548e-01 -5.806586742401123047e-01 1.309342384338378906e-01 -3.423192501068115234e-01 2.727659344673156738e-01 -6.151061654090881348e-01 -5.806031450629234314e-02 1.276792138814926147e-01
-1.637722998857498169e-01 -4.112594723701477051e-01 1.527874916791915894e-01 -5.147937536239624023e-01 5.255044698715209961e-01 -3.127036690711975098e-01 4.989805072546005249e-02 -3.731744885444641113e-01
-1.974401623010635376e-01 3.460289239883422852e-01 -2.319338619709014893e-01 -4.288933277130126953e-01 -1.512233614921569824e-01 -6.859620213508605957e-01 -3.012796342372894287e-01 1.391288638114929199e-01
-6.999400854110717773e-01 2.654923200607299805e-01 2.400646209716796875e-01 -4.048116505146026611e-02 3.923996388912200928e-01 -2.069067358970642090e-01 -4.272443354129791260e-01 -3.166201710700988770e-02
4.265398532152175903e-02 2.123282253742218018e-01 -4.910847544670104980e-02 -4.044389352202415466e-02 -1.696510612964630127e-01 -3.831240534782409668e-01 -8.662818670272827148e-01 1.517896950244903564e-01
1.754768341779708862e-01 -1.185969486832618713e-01 2.445421814918518066e-01 -8.967090398073196411e-02 3.237694501876831055e-01 -6.555777788162231445e-02 -8.188280463218688965e-01 3.281722366809844971e-01
-1.441114544868469238e-01 -5.485438108444213867e-01 -4.759963154792785645e-01 -1.273039579391479492e-01 1.889598965644836426e-01 -5.437801405787467957e-02 -6.292275786399841309e-01 -3.102784603834152222e-02
-8.605689555406570435e-02 -3.950670659542083740e-01 1.833624020218849182e-02 -7.560046315193176270e-01 3.323345482349395752e-01 5.591141059994697571e-03 -3.058165609836578369e-01 -2.462435215711593628e-01
5.401185154914855957e-01 1.994506455957889557e-02 -2.568183243274688721e-01 -4.636391997337341309e-01 4.986582398414611816e-01 5.465046316385269165e-02 -4.177003800868988037e-01 2.892873995006084442e-02
2.103588581085205078e-01 -2.332778722047805786e-01 2.064856290817260742e-01 -2.481819689273834229e-01 4.564222097396850586e-01 -1.436715871095657349e-01 -4.289482831954956055e-01 -6.197906136512756348e-01
-5.375765562057495117e-01 1.756029874086380005e-01 1.690146885812282562e-02 4.132895916700363159e-02 -1.152462232857942581e-02 -7.578123211860656738e-01 -3.168420493602752686e-01 5.813868343830108643e-02
3.549397587776184082e-01 2.088862359523773193e-01 -3.861292079091072083e-02 -6.799931824207305908e-02 -7.751306891441345215e-02 -6.202003359794616699e-01 -6.150278449058532715e-01 -2.352734953165054321e-01
7.150968164205551147e-02 -3.114290237426757812e-01 -6.287289261817932129e-01 9.892626106739044189e-02 1.924384832382202148e-01 -3.855046331882476807e-01 -5.439726114273071289e-01 -1.061096638441085815e-01
3.609672188758850098e-01 4.198916852474212646e-01 -1.569223105907440186e-01 -4.438567906618118286e-02 7.213691473007202148e-01 -3.396659195423126221e-01 -6.518057733774185181e-02 -1.637194156646728516e-01
-4.164151549339294434e-01 -7.027500122785568237e-02 -4.417760968208312988e-01 -2.763950526714324951e-01 6.578439474105834961e-01 -1.119717210531234741e-01 4.368644952774047852e-02 -3.207719027996063232e-01
-1.560247093439102173e-01 -2.692427337169647217e-01 -7.023755908012390137e-01 -1.292662024497985840e-01 1.429814845323562622e-01 -1.640224903821945190e-01 -5.700280070304870605e-01 -1.443762928247451782e-01
-2.106632739305496216e-01 -1.095608174800872803e-01 -6.028344631195068359e-01 -1.090434417128562927e-01 4.438814520835876465e-01 -4.327956140041351318e-01 -1.460737884044647217e-01 -4.032832384109497070e-01
6.478698342107236385e-04 -7.216657996177673340e-01 -2.526633143424987793e-01 -6.441281735897064209e-02 2.804385125637054443e-01 -4.636843502521514893e-01 -2.646621763706207275e-01 2.179804742336273193e-01
-3.389349579811096191e-01 -1.223580017685890198e-01 -1.516082137823104858e-01 3.474341928958892822e-01 2.790685892105102539e-01 -3.768526315689086914e-01 -6.929974555969238281e-01 -1.622133553028106689e-01
-1.908696889877319336e-01 -4.538444578647613525e-01 -2.360833436250686646e-01 1.398204863071441650e-01 1.883064359426498413e-01 -6.068022251129150391e-01 -3.041705489158630371e-01 4.314172267913818359e-01
-7.388239353895187378e-02 3.955965042114257812e-01 9.685914218425750732e-02 2.328660935163497925e-01 5.805798172950744629e-01 -5.252287536859512329e-02 -6.385921239852905273e-01 1.637220829725265503e-01
3.946639224886894226e-02 -2.254443764686584473e-01 -5.964843630790710449e-01 1.614184975624084473e-01 2.456892281770706177e-01 -1.327018141746520996e-01 -6.970675587654113770e-01 4.349354282021522522e-02
-5.320730432868003845e-02 -2.431669235229492188e-01 -5.819091200828552246e-01 2.318311482667922974e-01 3.602540194988250732e-01 -1.740072816610336304e-01 -5.495705008506774902e-01 2.891119718551635742e-01
-2.520873248577117920e-01 1.393154710531234741e-01 -3.727635741233825684e-01 -4.973163902759552002e-01 -1.755019128322601318e-01 -4.283417463302612305e-01 -5.213180780410766602e-01 -2.114631235599517822e-01
-2.496246099472045898e-01 1.371648348867893219e-02 -3.902407288551330566e-01 -3.586426675319671631e-01 -8.533011376857757568e-02 -2.549963295459747314e-01 -6.718543767929077148e-01 -3.645470142364501953e-01
-1.548727750778198242e-01 -2.707027271389961243e-02 -6.809641122817993164e-01 -3.132587969303131104e-01 1.320995539426803589e-01 -8.906637132167816162e-02 -5.255078673362731934e-01 -3.345097005367279053e-01
4.771433025598526001e-02 2.601187527179718018e-01 -2.026877105236053467e-01 4.467602372169494629e-01 3.228678107261657715e-01 -5.873809456825256348e-01 -4.723317921161651611e-01 1.304878443479537964e-01
-7.260431051254272461e-01 -7.209744304418563843e-02 1.304409950971603394e-01 -1.333414576947689056e-02 1.759095788002014160e-01 -3.829058110713958740e-01 -5.064827203750610352e-01 -1.280038952827453613e-01
6.612195819616317749e-02 -3.441405715420842171e-03 2.778964638710021973e-01 1.014095768332481384e-01 4.368828833103179932e-01 -1.931878030300140381e-01 -7.268326282501220703e-01 3.893992304801940918e-01
-2.421486228704452515e-01 -1.184072345495223999e-01 -6.029335856437683105e-01 -2.351324111223220825e-01 6.331747770309448242e-01 -2.067259103059768677e-01 -1.633383519947528839e-02 -2.541946172714233398e-01
-4.419161379337310791e-01 -3.714779317378997803e-01 1.392851918935775757e-01 -5.407210439443588257e-02 1.874060332775115967e-01 -4.892685711383819580e-01 -3.116798102855682373e-01 5.222460627555847168e-01
-3.813030123710632324e-01 2.881707847118377686e-01 3.182304501533508301e-01 -3.225174546241760254e-01 4.557378292083740234e-01 1.090497747063636780e-01 -5.512917637825012207e-01 2.067997008562088013e-01
4.662029147148132324e-01 -4.197692871093750000e-02 -2.143941223621368408e-01 -5.884838104248046875e-01 5.302096009254455566e-01 8.775965869426727295e-02 -3.145221471786499023e-01 -2.944045886397361755e-02
-2.818796336650848389e-01 3.054970502853393555e-02 1.524660736322402954e-01 -4.708207547664642334e-01 -8.479192107915878296e-02 -6.129296422004699707e-01 -3.843940198421478271e-01 3.795542418956756592e-01
3.646084666252136230e-01 -2.686676979064941406e-01 2.742528319358825684e-01 -4.415373206138610840e-01 3.348016738891601562e-01 -6.421471834182739258e-01 1.341064088046550751e-02 9.133026003837585449e-03
-1.381033360958099365e-01 1.147853583097457886e-01 -2.025246024131774902e-01 4.197613596916198730e-01 2.624623179435729980e-01 -6.710265278816223145e-01 -4.580744206905364990e-01 1.467674970626831055e-01
2.541593313217163086e-01 2.296824008226394653e-01 -3.095097243785858154e-01 -6.543204784393310547e-01 5.032515525817871094e-01 -3.115451335906982422e-01 4.297813773155212402e-02 8.091814815998077393e-02
-4.339354932308197021e-01 1.576658636331558228e-01 2.542486488819122314e-01 -4.143988490104675293e-01 -4.854523018002510071e-02 -5.400111675262451172e-01 -3.046751916408538818e-01 4.045704305171966553e-01
-1.906131505966186523e-01 -4.219872653484344482e-01 -2.232542634010314941e-02 -7.417306900024414062e-01 2.537720203399658203e-01 -3.973134756088256836e-01 -1.096079871058464050e-01 -2.565564401447772980e-02
-1.032962054014205933e-01 7.019445300102233887e-02 -6.059919670224189758e-02 -8.058454394340515137e-01 2.737479805946350098e-01 -4.913606345653533936e-01 1.195764094591140747e-01 2.591760642826557159e-02
2.298823744058609009e-01 6.421334296464920044e-02 2.387765645980834961e-01 -4.033526182174682617e-01 -1.226124763488769531e-01 -5.416135191917419434e-01 -6.424267292022705078e-01 -4.724419862031936646e-02
-4.436022639274597168e-01 -8.721715211868286133e-02 5.094196796417236328e-01 -2.022347152233123779e-01 2.170874923467636108e-01 -5.054798126220703125e-01 -3.942594826221466064e-01 -1.926801800727844238e-01
-4.709396064281463623e-01 -2.337529957294464111e-01 3.741726279258728027e-01 2.425791881978511810e-02 3.873103260993957520e-01 -4.102222919464111328e-01 -4.564655423164367676e-01 -2.373387664556503296e-01
-5.978165566921234131e-02 -4.550016820430755615e-01 -2.661115229129791260e-01 5.569457635283470154e-02 5.400086641311645508e-01 -4.968810826539993286e-02 -6.198199391365051270e-01 -1.929443925619125366e-01
1.460800766944885254e-01 -5.001770257949829102e-01 -2.126246243715286255e-01 4.446421936154365540e-02 2.744175493717193604e-01 -3.542387187480926514e-01 -6.716700196266174316e-01 -1.713668406009674072e-01
-5.218252539634704590e-01 4.643898904323577881e-01 1.308875828981399536e-01 -3.451198339462280273e-01 2.196441218256950378e-02 -3.756959438323974609e-01 -4.394533038139343262e-01 -2.026138007640838623e-01
-4.033306539058685303e-01 -4.661627709865570068e-01 -9.135738760232925415e-02 1.591260731220245361e-01 3.171505331993103027e-01 -3.637264370918273926e-01 -5.386899709701538086e-01 2.515575587749481201e-01
-1.678574532270431519e-01 -1.701570600271224976e-01 -3.676556050777435303e-01 2.891816794872283936e-01 3.800777494907379150e-01 -1.798155307769775391e-01 -6.257757544517517090e-01 3.945703208446502686e-01
5.642814096063375473e-03 3.256530463695526123e-01 1.257748603820800781e-01 -1.085325423628091812e-02 6.227317824959754944e-02 -2.834777534008026123e-01 -8.654815554618835449e-01 2.113892138004302979e-01
6.905753165483474731e-02 7.868176698684692383e-02 5.249345302581787109e-02 3.678528964519500732e-01 6.087496280670166016e-01 -3.787519931793212891e-01 -5.056054592132568359e-01 2.851366996765136719e-01
-6.073202490806579590e-01 -2.043317817151546478e-02 2.685001119971275330e-02 -5.272390246391296387e-01 7.732026861049234867e-04 -3.135497570037841797e-01 -3.085117042064666748e-01 3.981824517250061035e-01
-8.868326991796493530e-02 -3.187468051910400391e-01 4.906040728092193604e-01 -3.749219179153442383e-01 6.074460744857788086e-01 1.639800146222114563e-02 -3.591314256191253662e-01 1.050810813903808594e-01
-4.638145864009857178e-01 -2.866877615451812744e-01 -5.077401399612426758e-01 -2.554315030574798584e-01 4.154525324702262878e-02 -2.995290756225585938e-01 -5.292040109634399414e-01 -9.022485464811325073e-02
2.086051702499389648e-01 4.277552366256713867e-01 -2.074774801731109619e-01 -5.158923268318176270e-01 6.110533475875854492e-01 -1.858953833580017090e-01 -5.486217886209487915e-02 2.310074567794799805e-01
-4.683201313018798828e-01 2.360604703426361084e-01 2.001397907733917236e-01 -5.087366327643394470e-02 5.808954685926437378e-02 -3.339760303497314453e-01 -7.492960691452026367e-01 -7.712629437446594238e-02
6.781808286905288696e-02 1.244841143488883972e-01 2.876506745815277100e-01 2.947654575109481812e-02 6.659625768661499023e-01 -2.056135423481464386e-02 -6.628968119621276855e-01 1.137163937091827393e-01
3.076756298542022705e-01 3.667802810668945312e-01 -4.434244632720947266e-01 -3.857256770133972168e-01 5.600915551185607910e-01 -1.005641594529151917e-01 -2.433411031961441040e-01 2.058342099189758301e-01
-6.335409730672836304e-02 2.970061004161834717e-01 -4.084573686122894287e-01 -5.346035957336425781e-01 1.801253110170364380e-01 -2.466253638267517090e-01 -3.767304420471191406e-01 -4.689778387546539307e-01
-6.433455944061279297e-01 -1.059253662824630737e-01 2.231530398130416870e-01 -5.543943643569946289e-01 2.006169259548187256e-01 -2.115142047405242920e-01 -3.282249569892883301e-01 1.581735759973526001e-01
5.376077070832252502e-02 3.482273519039154053e-01 -3.630246520042419434e-01 -4.103555381298065186e-01 5.863450169563293457e-01 -2.271938771009445190e-01 -1.168643683195114136e-01 -4.081592559814453125e-01
1.525593847036361694e-01 3.517355620861053467e-01 -2.285955250263214111e-01 -4.263494014739990234e-01 4.766543209552764893e-01 -6.095110774040222168e-01 1.228057220578193665e-01 7.206688821315765381e-02
-5.522979497909545898e-01 -5.663489699363708496e-01 -3.183342814445495605e-01 -2.207677960395812988e-01 3.508062660694122314e-01 -6.351599842309951782e-02 -3.112846612930297852e-01 -1.196452975273132324e-02
-1.664341241121292114e-01 -9.722942113876342773e-02 -7.029450535774230957e-01 -5.236710906028747559e-01 3.247707784175872803e-01 -1.867644190788269043e-01 -1.155261471867561340e-01 -2.019397020339965820e-01
2.426234334707260132e-01 -6.464262604713439941e-01 -1.493998169898986816e-01 7.796126604080200195e-02 3.125767409801483154e-01 -5.409004688262939453e-01 -3.135984838008880615e-01 7.903885096311569214e-02
2.614058554172515869e-01 5.231372117996215820e-01 -1.494896858930587769e-01 -4.812058508396148682e-01 5.124582648277282715e-01 -2.534759342670440674e-01 -8.468744903802871704e-02 2.646746039390563965e-01
-1.128035187721252441e-01 1.685295812785625458e-02 4.578620567917823792e-02 -8.936703801155090332e-01 3.418914973735809326e-02 -3.529519736766815186e-01 -1.647180467844009399e-01 1.826811283826828003e-01
2.984893023967742920e-01 -4.282097816467285156e-01 -3.139100670814514160e-01 1.422403007745742798e-01 3.222002685070037842e-01 -3.670696914196014404e-01 -5.966928601264953613e-01 -1.190509349107742310e-01
-1.586372405290603638e-01 -4.341344833374023438e-01 -3.367540538311004639e-01 -5.136218294501304626e-02 1.782606728374958038e-02 -5.776751041412353516e-01 -5.585117936134338379e-01 -1.560713648796081543e-01
-3.886353373527526855e-01 -2.519236803054809570e-01 1.347550153732299805e-01 -4.831830263137817383e-01 -7.680924981832504272e-02 -2.197072654962539673e-01 -6.714306473731994629e-01 1.699475497007369995e-01
-3.361867368221282959e-02 -5.452092364430427551e-02 -2.234341204166412354e-01 -2.471266090869903564e-01 5.469026565551757812e-01 -7.574116587638854980e-01 7.565749809145927429e-03 1.098671332001686096e-01
-1.857284307479858398e-01 7.696513831615447998e-02 7.157792150974273682e-02 8.889075368642807007e-02 5.133405923843383789e-01 6.409928202629089355e-02 -8.205948472023010254e-01 7.451991736888885498e-02
-3.799684047698974609e-01 -4.443690776824951172e-01 -1.809044182300567627e-01 -1.146865040063858032e-01 6.563100814819335938e-01 1.617471128702163696e-01 -3.939115405082702637e-01 1.446780841797590256e-02
-3.246177434921264648e-01 -2.906040847301483154e-01 2.578201293945312500e-01 -6.131484508514404297e-01 3.389011025428771973e-01 1.438301801681518555e-01 -4.789153635501861572e-01 5.337813496589660645e-02
4.826771616935729980e-01 2.164676338434219360e-01 -3.701387047767639160e-01 -4.321331083774566650e-01 4.790556728839874268e-01 -7.081424444913864136e-02 -3.925282061100006104e-01 8.851873129606246948e-02
1.221851538866758347e-02 6.340206414461135864e-02 -5.300787687301635742e-01 2.805311083793640137e-01 2.629553973674774170e-01 -2.089902460575103760e-01 -6.621049046516418457e-01 2.914521992206573486e-01
-7.055912911891937256e-02 -1.410595774650573730e-01 -1.105617061257362366e-01 -8.593853116035461426e-01 3.247614949941635132e-02 -4.216454029083251953e-01 -2.132710218429565430e-01 5.705504212528467178e-03
2.656941413879394531e-01 2.966102659702301025e-01 -2.437763065099716187e-01 -6.128979325294494629e-01 4.166036248207092285e-01 1.763496547937393188e-01 -4.430531561374664307e-01 7.351338863372802734e-02
3.495259284973144531e-01 -1.509728878736495972e-01 2.677652239799499512e-01 -1.731587797403335571e-01 3.013270795345306396e-01 -1.210821717977523804e-01 -7.459676861763000488e-01 3.023735284805297852e-01
1.719784885644912720e-01 2.242641299962997437e-01 -4.703889489173889160e-01 -3.765294253826141357e-01 7.044119834899902344e-01 -1.803123764693737030e-02 -1.439010649919509888e-01 -1.996498256921768188e-01
-6.961847543716430664e-01 -1.186031252145767212e-01 1.430866420269012451e-01 -2.882283031940460205e-01 1.636139489710330963e-02 -5.340795516967773438e-01 -3.275162279605865479e-01 7.025017589330673218e-02
2.262685596942901611e-01 4.156379699707031250e-01 -3.642439246177673340e-01 -2.067085653543472290e-01 7.422327399253845215e-01 2.396891079843044281e-02 -2.195238322019577026e-01 3.116063773632049561e-02
-2.033970132470130920e-02 -7.422705739736557007e-02 4.755098223686218262e-01 -2.679889202117919922e-01 4.974080324172973633e-01 -1.109496429562568665e-01 -5.944147109985351562e-01 -2.882629334926605225e-01
7.787341624498367310e-02 2.490141242742538452e-01 -5.616270899772644043e-01 -2.581796348094940186e-01 4.716932773590087891e-01 -4.915143549442291260e-01 -5.712890625000000000e-02 -2.872307896614074707e-01
-1.447797119617462158e-01 -1.833349019289016724e-01 -5.723904967308044434e-01 -3.480026125907897949e-02 4.449996650218963623e-01 -4.450283050537109375e-01 -1.871199309825897217e-01 -4.306927919387817383e-01
-4.104546904563903809e-01 -4.208869338035583496e-01 -1.367953121662139893e-01 -1.069363653659820557e-01 7.004523873329162598e-01 -3.788172081112861633e-02 -3.508426249027252197e-01 9.525576978921890259e-02
-4.554870072752237320e-03 5.342355370521545410e-01 -2.843369841575622559e-01 -6.912426352500915527e-01 2.862189114093780518e-01 -1.170020271092653275e-02 -2.709089517593383789e-01 -2.140081301331520081e-02
4.823829531669616699e-01 -3.372424244880676270e-01 1.651079654693603516e-01 -1.086362227797508240e-01 4.664807021617889404e-01 -6.021015644073486328e-01 -1.134572252631187439e-01 -1.466582417488098145e-01
-1.404597908258438110e-01 -4.670972377061843872e-02 3.678927198052406311e-02 -8.770277500152587891e-01 -1.957670599222183228e-02 -3.228439986705780029e-01 -2.961301207542419434e-01 1.235062256455421448e-01
1.996134370565414429e-01 -1.967097371816635132e-01 2.548078000545501709e-01 -5.802639722824096680e-01 2.766104042530059814e-01 -6.608208417892456055e-01 4.758913442492485046e-02 6.606145948171615601e-02
-5.747355818748474121e-01 -8.828142285346984863e-02 4.664138853549957275e-01 -1.935281306505203247e-01 2.720671296119689941e-01 -5.234413743019104004e-01 -2.390937209129333496e-01 4.139001667499542236e-02
-3.117055594921112061e-01 3.502352237701416016e-01 -1.739143952727317810e-02 -3.645046055316925049e-01 1.647264361381530762e-01 1.796504110097885132e-01 -7.471293210983276367e-01 1.714572012424468994e-01
1.559394747018814087e-01 -2.832794785499572754e-01 3.568745553493499756e-01 -2.575526237487792969e-01 2.360762357711791992e-01 -1.011252626776695251e-01 -7.733355760574340820e-01 1.942588537931442261e-01
-3.895345330238342285e-01 -3.346598148345947266e-02 9.861073642969131470e-02 -7.019416093826293945e-01 -8.495970815420150757e-02 -4.288889765739440918e-01 -2.965523600578308105e-01 2.561047971248626709e-01
-4.814366698265075684e-01 6.466962695121765137e-01 2.093152105808258057e-01 -2.693281471729278564e-01 2.363563776016235352e-01 -2.098213583230972290e-01 -3.632886111736297607e-01 4.223955795168876648e-02
3.020603060722351074e-01 -6.416777372360229492e-01 -1.435905545949935913e-01 -4.040319100022315979e-02 3.038244545459747314e-01 -5.540058016777038574e-01 -1.934755742549896240e-01 1.951770037412643433e-01
7.234995812177658081e-02 -2.556387782096862793e-01 -1.846218854188919067e-01 1.016595140099525452e-01 5.974070429801940918e-01 -9.022686630487442017e-02 -6.998580098152160645e-01 -1.736580580472946167e-01
-2.166403830051422119e-01 3.924463316798210144e-02 -1.276204586029052734e-01 -8.051136732101440430e-01 -1.194406896829605103e-01 -4.411738812923431396e-01 -2.526637613773345947e-01 1.195505186915397644e-01
-2.875042855739593506e-01 2.241197675466537476e-01 1.653053462505340576e-01 -8.937587030231952667e-03 6.911153197288513184e-01 1.388475894927978516e-01 -5.464649796485900879e-01 2.101499587297439575e-01
2.122398167848587036e-01 -6.580492258071899414e-01 -2.351192384958267212e-01 -1.627233065664768219e-02 2.832336127758026123e-01 -4.892295300960540771e-01 -2.488351762294769287e-01 2.913652062416076660e-01
-4.830286651849746704e-02 3.701342642307281494e-01 -3.814845085144042969e-01 -2.501809298992156982e-01 7.244429588317871094e-01 -3.347119688987731934e-01 -9.270989894866943359e-02 -8.427122235298156738e-02
-3.270765841007232666e-01 -3.282395303249359131e-01 1.303254067897796631e-01 -8.412970602512359619e-02 5.800105333328247070e-01 4.520142078399658203e-02 -2.636639177799224854e-01 5.943428874015808105e-01
-1.542661152780056000e-02 2.327829897403717041e-01 4.245577454566955566e-01 -1.821508258581161499e-01 3.001456558704376221e-01 -2.761744856834411621e-01 -6.277548670768737793e-01 4.143791198730468750e-01
-1.048846170306205750e-01 -5.172964334487915039e-01 -3.078598380088806152e-01 -4.043500423431396484e-01 4.417424499988555908e-01 -3.139784634113311768e-01 -1.042531356215476990e-01 -3.981700539588928223e-01
-1.372226774692535400e-01 -3.116058707237243652e-01 -1.907816380262374878e-01 2.100784331560134888e-01 2.871869206428527832e-01 -5.568136572837829590e-01 -2.392834573984146118e-01 5.947831273078918457e-01
6.450838446617126465e-01 -1.141704991459846497e-01 -1.582904607057571411e-01 -3.739912211894989014e-01 5.321180820465087891e-01 -1.161379292607307434e-01 -3.243338763713836670e-01 -6.384685635566711426e-02
2.240835279226303101e-01 2.461102902889251709e-01 -4.961941242218017578e-01 -3.086031675338745117e-01 6.935027837753295898e-01 2.481200173497200012e-02 -2.375527620315551758e-01 -9.888826310634613037e-02
1.839027702808380127e-01 3.433280587196350098e-01 -1.065611317753791809e-01 -7.176512153819203377e-04 -1.647692620754241943e-01 -5.187783837318420410e-01 -7.329512834548950195e-01 5.875682458281517029e-02
-3.396801352500915527e-01 -8.280017971992492676e-02 -2.698560953140258789e-01 -3.915300965309143066e-02 6.797686219215393066e-01 -9.993028640747070312e-02 -1.448165029287338257e-01 -5.571022033691406250e-01
-2.399497926235198975e-01 -5.179034173488616943e-02 4.252008348703384399e-02 2.870144546031951904e-01 7.087827324867248535e-01 5.570822209119796753e-02 -5.860125422477722168e-01 -8.166736364364624023e-02
3.181831166148185730e-02 2.325056195259094238e-01 -2.894136011600494385e-01 2.264979779720306396e-01 2.080527544021606445e-01 -2.570962309837341309e-01 -7.527088522911071777e-01 3.659401237964630127e-01
-3.029516637325286865e-01 2.563260793685913086e-01 -4.532759264111518860e-02 -5.302664041519165039e-01 -1.764213591814041138e-01 -6.362552046775817871e-01 -3.476137220859527588e-01 -4.999610036611557007e-02
3.074050843715667725e-01 1.803746968507766724e-01 -1.429656594991683960e-01 -1.361227780580520630e-01 -9.736969321966171265e-02 -3.436762690544128418e-01 -8.339995741844177246e-01 1.041591316461563110e-01
-4.353034496307373047e-01 -3.162643909454345703e-01 1.386043131351470947e-01 -6.027253810316324234e-03 5.341012477874755859e-01 -2.379156462848186493e-02 -3.550445437431335449e-01 5.285389423370361328e-01
-2.850094437599182129e-01 -5.193052291870117188e-01 -3.020205795764923096e-01 -2.503868043422698975e-01 5.858497023582458496e-01 1.447651684284210205e-01 -3.601201772689819336e-01 3.630843758583068848e-02
-3.445882201194763184e-01 1.974090188741683960e-01 -1.351162493228912354e-01 -6.569166779518127441e-01 5.103554129600524902e-01 1.489268988370895386e-01 -1.686099618673324585e-01 -2.853450179100036621e-01
-1.892364025115966797e-02 -1.234518811106681824e-01 5.448062419891357422e-01 -2.192581593990325928e-01 7.369653582572937012e-01 -1.185149103403091431e-01 -2.777138650417327881e-01 7.228307425975799561e-02
-9.189564734697341919e-02 3.966565430164337158e-01 2.884615957736968994e-01 -1.658380180597305298e-01 4.325126409530639648e-01 -3.295800387859344482e-01 -6.429475545883178711e-01 1.201456263661384583e-01
-3.703833818435668945e-01 -5.626870393753051758e-01 7.729917764663696289e-02 -4.654573500156402588e-01 1.829936504364013672e-01 -2.282726019620895386e-01 -4.315978884696960449e-01 2.273809313774108887e-01
1.240859106183052063e-01 -5.336415767669677734e-01 7.599191367626190186e-02 -5.023441910743713379e-01 1.757752746343612671e-01 -6.268683671951293945e-01 -1.220103651285171509e-01 5.438219755887985229e-02
-5.659104138612747192e-02 -6.278978586196899414e-01 -2.619385123252868652e-01 4.715577512979507446e-02 2.463556528091430664e-01 -5.815941095352172852e-01 -2.598001062870025635e-01 2.554753720760345459e-01
3.738348558545112610e-02 -5.813059210777282715e-01 -1.741134226322174072e-01 1.928783953189849854e-01 7.001633048057556152e-01 -1.937363445758819580e-01 -2.415090352296829224e-01 -8.413919061422348022e-02
-4.426091164350509644e-02 1.339315772056579590e-01 1.575680822134017944e-02 -6.686907410621643066e-01 -1.798650920391082764e-01 -6.098833084106445312e-01 -3.379975855350494385e-01 1.189792454242706299e-01
-4.238052070140838623e-01 -3.694723248481750488e-01 1.003185510635375977e-01 1.302843391895294189e-01 2.951120734214782715e-01 -2.472422719001770020e-01 -6.509944200515747070e-01 2.912523448467254639e-01
3.543464541435241699e-01 3.119463324546813965e-01 7.192135602235794067e-02 -2.459590137004852295e-01 -5.810265988111495972e-02 -3.581116199493408203e-01 -7.469984889030456543e-01 1.477590650320053101e-01
-2.382957339286804199e-01 -1.666091978549957275e-01 -1.735543012619018555e-01 3.468336164951324463e-01 2.309260517358779907e-01 -6.081138253211975098e-01 -4.307973384857177734e-01 3.953812122344970703e-01
1.241223439574241638e-01 -1.269116904586553574e-02 -4.629523158073425293e-01 1.678417772054672241e-01 9.678994119167327881e-02 -5.799126029014587402e-01 -6.283294558525085449e-01 -3.836810216307640076e-02
-3.882576823234558105e-01 -1.312457323074340820e-01 3.234800323843955994e-02 -6.222307085990905762e-01 -3.064259514212608337e-02 -5.538025498390197754e-01 -1.243913397192955017e-01 3.474241793155670166e-01
-4.177094101905822754e-01 1.209619641304016113e-01 2.236205488443374634e-01 1.009692475199699402e-01 4.930462837219238281e-01 -2.442202419042587280e-01 -3.080181479454040527e-01 5.941994190216064453e-01
-8.705951273441314697e-02 -4.667107760906219482e-01 -3.853772580623626709e-01 -2.023284137248992920e-01 6.425368040800094604e-02 -2.850535511970520020e-01 -6.999691724777221680e-01 -9.903752058744430542e-02
-2.074540704488754272e-01 9.955656528472900391e-02 -9.533150494098663330e-02 4.306202530860900879e-01 7.439591288566589355e-01 -1.774011105298995972e-01 -4.056459069252014160e-01 -5.508643388748168945e-02
9.947904199361801147e-02 -4.196605384349822998e-01 -8.212781697511672974e-02 -6.815127730369567871e-01 2.883839905261993408e-01 -4.117603302001953125e-01 -1.733186468482017517e-02 -2.996196746826171875e-01
-2.252941951155662537e-02 7.578422129154205322e-02 2.475785650312900543e-02 2.602532505989074707e-01 4.926905333995819092e-01 -4.585724472999572754e-01 -3.892487585544586182e-01 5.664426088333129883e-01
-2.922840416431427002e-01 -2.333579063415527344e-01 5.390983819961547852e-01 -1.368452608585357666e-01 5.119955539703369141e-01 -2.913808822631835938e-01 -4.118586480617523193e-01 -1.846370398998260498e-01
-1.626055091619491577e-01 -4.643803536891937256e-01 3.991132974624633789e-01 -3.344711661338806152e-01 5.495537519454956055e-01 -8.467939496040344238e-02 -2.754601538181304932e-01 3.188883960247039795e-01
1.843614131212234497e-01 -6.624622344970703125e-01 1.189540140330791473e-02 -4.352872073650360107e-01 3.950490355491638184e-01 -7.673307508230209351e-02 -3.555871248245239258e-01 -2.216852605342864990e-01
-3.640367090702056885e-01 2.909394539892673492e-02 1.055384948849678040e-01 -3.339302539825439453e-01 -1.372618824243545532e-01 -7.151665091514587402e-01 -2.936484515666961670e-01 3.570010960102081299e-01
-1.805787384510040283e-01 -1.440694779157638550e-01 -6.506257057189941406e-01 -4.481598734855651855e-02 5.502847433090209961e-01 -3.284159302711486816e-01 -9.656368196010589600e-02 -3.183052539825439453e-01
-2.372358292341232300e-01 -2.358100116252899170e-01 1.165736168622970581e-01 2.180078625679016113e-01 5.092124342918395996e-01 -9.639265388250350952e-02 -7.407062053680419922e-01 9.879998117685317993e-02
9.607283025979995728e-02 4.968673586845397949e-01 3.538790941238403320e-01 -1.494447290897369385e-01 5.102703571319580078e-01 -1.035882532596588135e-01 -5.701126456260681152e-01 -1.391897350549697876e-02
-1.916251778602600098e-01 -2.746685780584812164e-02 5.183821916580200195e-01 -4.272544085979461670e-01 5.556576848030090332e-01 3.975906968116760254e-02 -4.276277720928192139e-01 1.343769878149032593e-01
-2.210834026336669922e-01 2.491881102323532104e-01 -4.204559922218322754e-01 -1.962152570486068726e-01 -1.111833900213241577e-01 -4.621984958648681641e-01 -6.035552024841308594e-01 -2.889213562011718750e-01
4.061895012855529785e-01 3.034419715404510498e-01 -2.077714651823043823e-01 -4.530040025711059570e-01 3.705256581306457520e-01 -5.604056119918823242e-01 1.644542254507541656e-02 2.072131484746932983e-01
-4.523783624172210693e-01 -3.602215647697448730e-01 1.203160285949707031e-01 3.736410662531852722e-02 2.140398174524307251e-01 -3.210389614105224609e-01 -6.923256516456604004e-01 1.467254161834716797e-01
-1.313276886940002441e-01 -5.706202983856201172e-01 -4.139375388622283936e-01 1.683334261178970337e-01 2.911836802959442139e-01 -2.876580357551574707e-01 -4.989611208438873291e-01 2.024050503969192505e-01
1.308386921882629395e-01 -2.387371063232421875e-01 4.323754012584686279e-01 6.575700826942920685e-03 7.068976759910583496e-01 -4.826434329152107239e-02 -4.614987671375274658e-01 1.545291244983673096e-01
2.506625950336456299e-01 -7.281718254089355469e-01 -1.456859111785888672e-01 -3.225381970405578613e-01 4.504089057445526123e-01 -1.614550203084945679e-01 -1.941769719123840332e-01 -1.226310133934020996e-01
1.682991832494735718e-01 2.123620361089706421e-01 -5.059734731912612915e-02 -3.531916737556457520e-01 -2.700674533843994141e-01 -5.269688367843627930e-01 -6.641563773155212402e-01 8.681617677211761475e-02
-3.374435305595397949e-01 -4.246440827846527100e-01 1.253942251205444336e-01 -6.706131100654602051e-01 1.862984150648117065e-01 -6.904732435941696167e-02 -4.440309703350067139e-01 6.103713437914848328e-02
8.376537822186946869e-03 -8.160673826932907104e-02 -2.013073265552520752e-01 4.427775740623474121e-01 4.298203885555267334e-01 -3.744747936725616455e-01 -6.189085841178894043e-01 -2.206101417541503906e-01
4.076684415340423584e-01 1.088233366608619690e-01 -2.001171112060546875e-01 -1.920664757490158081e-01 -3.775385022163391113e-02 -3.929819464683532715e-01 -7.007825374603271484e-01 -3.131632804870605469e-01
-3.371234536170959473e-01 -5.314354300498962402e-01 -2.381841689348220825e-01 -5.958543419837951660e-01 2.846675515174865723e-01 2.700889110565185547e-02 -3.145444393157958984e-01 1.069893464446067810e-01
-5.581179633736610413e-02 -6.817933917045593262e-01 5.028276238590478897e-03 -1.063970699906349182e-01 2.979311048984527588e-01 -5.577797889709472656e-01 -2.012875974178314209e-01 2.833711206912994385e-01
-3.606609106063842773e-01 -4.854981005191802979e-01 -5.438704416155815125e-02 1.485025733709335327e-01 4.381866157054901123e-01 -1.383325904607772827e-01 -6.236737370491027832e-01 -9.535185247659683228e-02
1.184725239872932434e-01 -2.226645126938819885e-02 3.037253022193908691e-01 -2.543722391128540039e-01 2.883661389350891113e-01 -8.543819934129714966e-02 -6.943518519401550293e-01 5.059002041816711426e-01
-3.081664144992828369e-01 2.011412978172302246e-01 -4.766732156276702881e-01 -5.227531194686889648e-01 2.024284098297357559e-03 -5.772678181529045105e-02 -5.699442028999328613e-01 -1.895110905170440674e-01
-6.058173775672912598e-01 -1.524745970964431763e-01 9.325098991394042969e-02 1.253848671913146973e-01 4.217213392257690430e-01 -1.771786063909530640e-01 -6.128720045089721680e-01 2.159668132662773132e-02
1.656945347785949707e-01 1.888029873371124268e-01 -1.342955976724624634e-01 -5.471055507659912109e-01 -3.134441003203392029e-02 -3.659159541130065918e-01 -4.753004610538482666e-01 5.086761713027954102e-01
-2.781656086444854736e-01 -5.244195461273193359e-01 4.294258356094360352e-01 -1.286394447088241577e-01 5.198757648468017578e-01 -2.597307860851287842e-01 -3.089712262153625488e-01 1.160143613815307617e-01
5.535594001412391663e-02 -1.474564522504806519e-01 1.419540587812662125e-02 -6.223466992378234863e-01 -1.757339388132095337e-01 -6.804544329643249512e-01 -3.043109178543090820e-01 -3.419939801096916199e-02
-1.510165929794311523e-01 -2.943607866764068604e-01 -1.524663716554641724e-01 3.238572776317596436e-01 7.636464834213256836e-01 9.151504933834075928e-02 -4.126865267753601074e-01 -2.398188970983028412e-02
-1.239724010229110718e-01 2.003285139799118042e-01 2.818956077098846436e-01 -4.944818317890167236e-01 1.213927939534187317e-02 -7.123431563377380371e-01 -2.111222296953201294e-01 2.614748179912567139e-01
4.651618897914886475e-01 -1.932382434606552124e-01 -2.378576099872589111e-01 -4.761609435081481934e-01 6.489498019218444824e-01 -7.817558944225311279e-02 -1.551759392023086548e-01 1.079408079385757446e-01
-9.361009299755096436e-02 -4.753194376826286316e-02 2.274745255708694458e-01 -2.010536491870880127e-01 5.480682253837585449e-01 4.420182853937149048e-02 -5.382959842681884766e-01 5.520106554031372070e-01
4.237405061721801758e-01 3.491050899028778076e-01 -2.588403522968292236e-01 -4.072677195072174072e-01 5.546357035636901855e-01 -2.224646508693695068e-01 -2.531608641147613525e-01 2.109565138816833496e-01
-4.954035878181457520e-01 -2.354712933301925659e-01 4.640583097934722900e-01 -1.580700278282165527e-01 3.557874858379364014e-01 -5.428299903869628906e-01 -1.913352757692337036e-01 3.055763803422451019e-02
-1.395439505577087402e-01 -4.688710272312164307e-01 -4.970838129520416260e-01 2.109310775995254517e-02 1.389418244361877441e-01 -3.751034736633300781e-01 -5.919303297996520996e-01 -5.254790931940078735e-02
-8.345965296030044556e-02 -1.745114326477050781e-01 -1.800718903541564941e-01 2.257277965545654297e-01 3.958377540111541748e-01 -2.498422116041183472e-01 -7.000227570533752441e-01 -4.123843610286712646e-01
-3.927111923694610596e-01 -1.444417536258697510e-01 -4.698935747146606445e-01 -1.875052005052566528e-01 6.097266674041748047e-01 -1.136479973793029785e-01 -1.211295872926712036e-01 -4.118269383907318115e-01
2.629678249359130859e-01 2.873990833759307861e-01 2.633121311664581299e-01 -1.141583994030952454e-01 6.322770714759826660e-01 -1.167763844132423401e-01 -3.789538443088531494e-01 -4.570198655128479004e-01
3.371970355510711670e-01 -5.482144355773925781e-01 -3.744441783055663109e-03 4.585008695721626282e-02 3.452248573303222656e-01 -4.780519604682922363e-01 -4.855484068393707275e-01 1.310323085635900497e-02
-1.957585066556930542e-01 -7.231757789850234985e-02 -5.684177279472351074e-01 -4.495233297348022461e-01 3.299910128116607666e-01 -4.081247746944427490e-02 -3.602432906627655029e-01 -4.369711577892303467e-01
-1.166806146502494812e-01 1.671130806207656860e-01 -6.049891188740730286e-02 -7.063836455345153809e-01 -1.864755302667617798e-01 -5.717856287956237793e-01 -2.887814939022064209e-01 1.035100743174552917e-01
9.922575205564498901e-02 1.267449259757995605e-01 -1.607137024402618408e-01 1.815654188394546509e-01 4.888358712196350098e-01 -4.641470313072204590e-01 -5.907196402549743652e-01 3.345928192138671875e-01
1.963900476694107056e-01 1.409180760383605957e-01 -3.361215889453887939e-01 2.995716966688632965e-02 4.675212502479553223e-01 -5.851846337318420410e-01 -2.126486599445343018e-01 -4.705968797206878662e-01
-1.030118316411972046e-01 1.726256608963012695e-01 -2.281091809272766113e-01 2.558564543724060059e-01 4.509240090847015381e-01 -2.873290479183197021e-01 -7.222273945808410645e-01 1.859824210405349731e-01
2.592247128486633301e-01 2.766036055982112885e-02 -4.051323831081390381e-01 -1.533413678407669067e-01 -5.317467823624610901e-02 -6.075189113616943359e-01 -6.009810566902160645e-01 -1.063324213027954102e-01
-2.365009635686874390e-01 7.295791991055011749e-03 -2.517041265964508057e-01 3.611443936824798584e-01 4.696832597255706787e-01 -1.651783436536788940e-01 -7.087647318840026855e-01 6.631731521338224411e-04
-6.177801489830017090e-01 2.647603750228881836e-01 2.005857825279235840e-01 -3.369871675968170166e-01 4.076587501913309097e-03 -4.819540977478027344e-01 -4.019329547882080078e-01 -2.466503158211708069e-02
-5.151598248630762100e-03 -3.702297210693359375e-01 -5.257573723793029785e-01 -1.115089282393455505e-01 6.370662897825241089e-02 -3.582161366939544678e-01 -6.465216875076293945e-01 -1.538857668638229370e-01
7.784324884414672852e-02 -4.944273233413696289e-01 -4.862960875034332275e-01 -1.969130337238311768e-01 1.093147546052932739e-01 -2.170567959547042847e-01 -6.416694521903991699e-01 5.848539248108863831e-02
-5.524570494890213013e-02 4.802878499031066895e-01 2.600535452365875244e-01 -6.157974004745483398e-01 6.110019236803054810e-02 -5.040290355682373047e-01 -2.161166369915008545e-01 1.222795471549034119e-01
-1.820355057716369629e-01 2.630932629108428955e-01 4.166941940784454346e-01 -1.552656292915344238e-01 4.069583117961883545e-01 -2.746779918670654297e-01 -6.656871438026428223e-01 -1.253040432929992676e-01
2.670361101627349854e-01 3.373668342828750610e-02 1.303650289773941040e-01 1.072050258517265320e-01 1.855560094118118286e-01 -3.719852864742279053e-01 -8.177008032798767090e-01 -2.400560528039932251e-01
-1.841274052858352661e-01 1.141942292451858521e-01 -3.205535709857940674e-01 -3.679102659225463867e-01 9.091459214687347412e-02 -2.022613435983657837e-01 -5.614525079727172852e-01 -5.920643806457519531e-01
2.042958438396453857e-01 3.007860779762268066e-01 -4.446449875831604004e-01 -3.234294354915618896e-01 6.967893242835998535e-01 -1.359351277351379395e-01 -8.167003095149993896e-02 -2.341181635856628418e-01
-1.165486797690391541e-01 3.400409519672393799e-01 4.926599562168121338e-01 -1.937138289213180542e-01 4.292147457599639893e-01 -2.988246679306030273e-01 -4.857400059700012207e-01 2.847537398338317871e-01
2.980250120162963867e-01 -1.636706590652465820e-01 1.126963049173355103e-01 -4.345560818910598755e-02 5.385556221008300781e-01 -2.927824854850769043e-01 -6.873423457145690918e-01 -1.469730734825134277e-01
1.605855822563171387e-01 -5.177468657493591309e-01 -8.154108189046382904e-03 -3.042235970497131348e-01 4.651714265346527100e-01 -7.863310724496841431e-02 -6.251059174537658691e-01 -1.439503021538257599e-02
-8.878046274185180664e-02 1.583312153816223145e-01 -2.889968752861022949e-01 3.200313746929168701e-01 5.203020572662353516e-01 -3.342901170253753662e-01 -6.304157376289367676e-01 3.495736420154571533e-02
3.047055006027221680e-01 -3.886817023158073425e-02 3.352880477905273438e-01 -6.808583140373229980e-01 3.497262001037597656e-01 -3.753217756748199463e-01 -2.213926166296005249e-01 1.321672499179840088e-01
-4.419327080249786377e-01 2.227371931076049805e-01 -3.081756830215454102e-01 -6.830929517745971680e-01 3.066306114196777344e-01 -2.165457755327224731e-01 -4.472913593053817749e-02 -2.249006032943725586e-01
-1.501156240701675415e-01 -3.276328146457672119e-01 -4.375464618206024170e-01 1.407759338617324829e-01 3.148529529571533203e-01 -1.739111542701721191e-01 -6.351515650749206543e-01 3.550527393817901611e-01
1.558099966496229172e-02 -5.590264126658439636e-02 -3.577547669410705566e-01 -2.395413517951965332e-01 4.756382107734680176e-01 -7.389873862266540527e-01 1.368174254894256592e-01 1.421632021665573120e-01
-1.187264993786811829e-01 5.181656032800674438e-02 4.622122738510370255e-03 2.908006310462951660e-01 6.091035604476928711e-01 -6.553968042135238647e-02 -6.803010702133178711e-01 2.460093945264816284e-01
-3.181845545768737793e-01 2.299997955560684204e-01 -5.677207708358764648e-01 -3.591780662536621094e-01 2.057942599058151245e-01 -4.663172066211700439e-01 -3.104551136493682861e-01 -1.958507001399993896e-01
-4.935958981513977051e-02 -7.362481951713562012e-01 -6.342597305774688721e-02 -1.136253774166107178e-01 2.754144370555877686e-01 -4.729335904121398926e-01 -3.728895485401153564e-01 -1.653743907809257507e-03
3.015304207801818848e-01 -6.958527565002441406e-01 -2.406980544328689575e-01 -3.153454959392547607e-01 2.801117002964019775e-01 -3.433743417263031006e-01 -2.636085152626037598e-01 -4.039942845702171326e-02
1.876544356346130371e-01 -1.765516549348831177e-01 -2.655542492866516113e-01 4.747394472360610962e-02 4.681177735328674316e-01 -1.796656250953674316e-01 -7.516762018203735352e-01 -2.107402533292770386e-01
-3.926633894443511963e-01 -1.606118381023406982e-01 1.238131001591682434e-01 -6.607064008712768555e-01 4.367104768753051758e-01 6.024556234478950500e-02 -3.502239584922790527e-01 -2.261731773614883423e-01
-1.075039580464363098e-01 -2.057289183139801025e-01 -7.680054306983947754e-01 -1.645157784223556519e-01 3.036912679672241211e-01 -1.445020884275436401e-01 -4.073216617107391357e-01 -2.240552604198455811e-01
-3.037769794464111328e-01 5.617294926196336746e-03 4.685182869434356689e-02 -6.680397987365722656e-01 -1.019228324294090271e-01 -5.484085083007812500e-01 -2.565361261367797852e-01 2.868185043334960938e-01
-3.312510251998901367e-01 -6.518010497093200684e-01 4.368119314312934875e-02 -1.814482361078262329e-01 2.987548708915710449e-01 -4.179192781448364258e-01 -2.543049752712249756e-01 3.193973898887634277e-01
-1.202582642436027527e-01 4.576388597488403320e-01 -5.021673440933227539e-01 -3.976693451404571533e-01 1.219389885663986206e-01 -3.628470003604888916e-02 -5.644766092300415039e-01 -1.759892255067825317e-01
-2.536374628543853760e-01 -6.143746376037597656e-01 -3.421804606914520264e-01 -1.941785365343093872e-01 5.621612668037414551e-01 2.136838994920253754e-02 -2.519124746322631836e-01 1.532231122255325317e-01
-1.512388586997985840e-01 -1.148293018341064453e-01 -4.732021689414978027e-01 -2.790874242782592773e-01 -1.149756088852882385e-01 -5.273018479347229004e-01 -6.080709695816040039e-01 -3.337572142481803894e-02
-1.282473653554916382e-01 7.662499696016311646e-02 2.405372858047485352e-01 1.162205934524536133e-01 5.816566944122314453e-01 -2.695485949516296387e-01 -6.411811113357543945e-01 2.902098596096038818e-01
6.118060555309057236e-03 -3.119142651557922363e-01 -5.328151583671569824e-01 -2.146765738725662231e-01 3.434464335441589355e-01 -5.316139459609985352e-01 -3.199864625930786133e-01 -2.640717625617980957e-01
-3.057270124554634094e-02 -5.769301056861877441e-01 -7.233437895774841309e-02 -5.130054950714111328e-01 3.600605130195617676e-01 -3.081699311733245850e-01 -2.906926870346069336e-01 -2.978177666664123535e-01
-2.201648205518722534e-01 -1.093318313360214233e-01 -5.152484178543090820e-01 -3.847612142562866211e-01 2.171508520841598511e-01 -1.940309405326843262e-01 -4.742553234100341797e-01 -4.651144146919250488e-01
-4.909476339817047119e-01 -4.242939352989196777e-01 1.165830045938491821e-01 -5.473049283027648926e-01 3.996990621089935303e-01 -2.072410732507705688e-01 -1.877773702144622803e-01 -1.668595224618911743e-01
5.000792741775512695e-01 4.259744193404912949e-03 -1.277350187301635742e-01 -5.128607153892517090e-01 6.187346577644348145e-01 3.040891513228416443e-02 -2.752514779567718506e-01 -1.050693690776824951e-01
-2.179449498653411865e-01 -8.399286121129989624e-02 -3.784574568271636963e-01 2.633397281169891357e-01 6.430924534797668457e-01 2.267432771623134613e-02 -5.646073222160339355e-01 -1.965624513104557991e-03
-6.675065308809280396e-02 -1.523837149143218994e-01 -6.057347655296325684e-01 -5.544081330299377441e-02 5.941756442189216614e-02 -5.431110858917236328e-01 -5.511450767517089844e-01 8.618047460913658142e-03
-1.299697011709213257e-01 -1.978479772806167603e-01 5.581825971603393555e-01 -2.379180788993835449e-01 5.708867907524108887e-01 -2.739911973476409912e-01 -3.740946054458618164e-01 1.867120862007141113e-01
3.305982947349548340e-01 4.290636628866195679e-02 -4.986797869205474854e-01 -3.092476427555084229e-01 6.889955997467041016e-01 -7.187172025442123413e-02 -1.560248881578445435e-01 -2.008082121610641479e-01
-2.948429584503173828e-01 -2.855689227581024170e-01 -4.959919154644012451e-01 -1.858675330877304077e-01 6.240665912628173828e-01 -3.808454573154449463e-01 7.419395446777343750e-02 -1.046719402074813843e-01
-2.833353877067565918e-01 2.461007684469223022e-01 -3.395071327686309814e-01 -2.559023797512054443e-01 4.047372937202453613e-01 -6.987613439559936523e-01 1.347796171903610229e-01 9.032790362834930420e-02
-3.129064440727233887e-01 4.562948644161224365e-01 -3.480750322341918945e-01 -6.946787238121032715e-02 6.705402135848999023e-01 -3.031623959541320801e-01 -1.321973502635955811e-01 9.431137889623641968e-02
-1.894936859607696533e-01 -4.906213656067848206e-02 -2.049085348844528198e-01 -2.886207997798919678e-01 7.496786117553710938e-02 -4.241097345948219299e-02 -8.325465321540832520e-01 -3.685684204101562500e-01
4.034698605537414551e-01 3.154578208923339844e-01 -2.998872101306915283e-01 -4.525806009769439697e-01 6.157726049423217773e-01 -1.980945616960525513e-01 -1.419459879398345947e-01 6.611138582229614258e-02
-3.377366662025451660e-01 -3.284643590450286865e-01 -1.951031535863876343e-01 1.665199548006057739e-01 5.357708334922790527e-01 -9.560567140579223633e-02 -6.449719667434692383e-01 8.449440822005271912e-03
