# Supplementary material for: Where is your field going? A machine learning approach to study the relative motion of the domains of physics
Source: PLoS One. 2020 Jun 18;15(6):e0233997. doi: 10.1371/journal.pone.0233997 (PMC7302634; doi:10.1371/journal.pone.0233997)
Supplement: S20 Data — (ZIP) [file pone.0233997.s020.zip › 19/Pacs4Run_19_VS_500_embeddings1997-2001ED8.txt]

4.144645035266876221e-01 -2.722275257110595703e-01 5.792708396911621094e-01 8.586075156927108765e-02 2.739790380001068115e-01 2.422758489847183228e-01 4.199513792991638184e-01 3.179043531417846680e-01
4.747917950153350830e-01 -2.784264087677001953e-01 -2.561073377728462219e-02 7.211996316909790039e-01 3.873635455965995789e-02 3.030702471733093262e-01 2.822076976299285889e-01 5.721306428313255310e-02
8.418614417314529419e-02 -3.539544939994812012e-01 2.993866801261901855e-01 2.262434661388397217e-01 7.867648005485534668e-01 2.940055131912231445e-01 3.240898624062538147e-02 -1.425549685955047607e-01
2.167281508445739746e-01 -4.387189447879791260e-01 5.539900064468383789e-01 3.252830505371093750e-01 9.205899387598037720e-02 3.387566208839416504e-01 5.992829054594039917e-02 -4.701256155967712402e-01
1.303581893444061279e-01 -4.562962949275970459e-01 5.395897626876831055e-01 3.859781846404075623e-02 5.069359540939331055e-01 9.444618970155715942e-02 4.641907513141632080e-01 -2.786364220082759857e-02
2.854556739330291748e-01 -1.099734976887702942e-01 2.187408506870269775e-01 1.750675439834594727e-01 -2.823136150836944580e-01 4.762345850467681885e-01 7.130950093269348145e-01 1.136648654937744141e-01
5.768769979476928711e-01 2.710844874382019043e-01 -1.959886997938156128e-01 3.952254354953765869e-01 4.062504470348358154e-01 1.278382688760757446e-01 3.372760415077209473e-01 3.224504590034484863e-01
2.118248641490936279e-01 1.244999282062053680e-02 1.303452998399734497e-01 -3.045483529567718506e-01 4.479686319828033447e-01 3.348386585712432861e-01 6.638264060020446777e-01 3.029479086399078369e-01
9.433574229478836060e-02 -3.577612042427062988e-01 4.040486812591552734e-01 4.713644981384277344e-01 4.374213814735412598e-01 4.735504686832427979e-01 -2.116791009902954102e-01 -1.314241141080856323e-01
1.768036335706710815e-01 -3.249123096466064453e-01 3.825258314609527588e-01 -8.866705000400543213e-02 4.528670012950897217e-01 7.663498073816299438e-02 6.466482281684875488e-01 2.826113104820251465e-01
3.027638792991638184e-01 2.261867225170135498e-01 3.399000689387321472e-02 1.170789916068315506e-02 7.188452482223510742e-01 3.304326832294464111e-01 4.710223078727722168e-01 -8.997107297182083130e-02
6.465667486190795898e-01 -4.403303191065788269e-02 -2.774412035942077637e-01 5.335028097033500671e-02 6.534737348556518555e-02 5.023872256278991699e-01 3.483374118804931641e-01 -3.495579957962036133e-01
5.693275928497314453e-01 3.490152657032012939e-01 -1.156783178448677063e-01 2.384191155433654785e-01 4.337335824966430664e-01 1.913274079561233521e-01 4.730661213397979736e-01 1.879009753465652466e-01
2.604886889457702637e-01 -9.994328022003173828e-02 1.553323417901992798e-01 -4.391758441925048828e-01 4.498295783996582031e-01 2.652991414070129395e-01 6.287904977798461914e-01 1.924728900194168091e-01
3.675436973571777344e-01 -3.784811496734619141e-01 6.141650676727294922e-02 4.852715730667114258e-01 3.380555510520935059e-01 2.418476939201354980e-01 5.493101477622985840e-01 -8.882340788841247559e-02
1.905933618545532227e-01 4.402042329311370850e-01 3.231849074363708496e-01 -4.573062993586063385e-03 9.685081243515014648e-02 5.117242932319641113e-01 5.914040803909301758e-01 2.107709050178527832e-01
6.630842089653015137e-01 3.081763684749603271e-01 -2.959002368152141571e-02 -2.573709487915039062e-01 4.757705330848693848e-01 3.912392854690551758e-01 -1.204539984464645386e-01 6.554585695266723633e-02
5.128840208053588867e-01 1.512384414672851562e-01 3.415392339229583740e-01 -2.039896100759506226e-01 6.058948040008544922e-01 3.382765650749206543e-01 -2.483088374137878418e-01 -1.123360916972160339e-01
7.822300791740417480e-01 -5.998374894261360168e-03 -4.494354128837585449e-01 1.314880847930908203e-01 9.764114394783973694e-03 3.474395573139190674e-01 2.138524204492568970e-01 4.749876260757446289e-02
1.455209553241729736e-01 -5.641984194517135620e-02 7.224403023719787598e-01 3.924794495105743408e-01 2.692113220691680908e-01 2.496542632579803467e-01 2.421144396066665649e-01 -3.259739577770233154e-01
3.715234696865081787e-01 -2.060658764094114304e-03 1.840761750936508179e-01 -2.437012046575546265e-01 8.261636495590209961e-01 2.894185483455657959e-01 -9.518102742731571198e-03 -4.787115380167961121e-02
2.768964171409606934e-01 -1.557116210460662842e-02 -1.963835805654525757e-01 3.818086385726928711e-01 6.235315203666687012e-01 5.410407781600952148e-01 2.390838414430618286e-01 7.989667356014251709e-03
8.496572822332382202e-02 1.096772477030754089e-01 9.574723243713378906e-02 5.138762593269348145e-01 1.931850761175155640e-01 6.306879520416259766e-01 4.029154479503631592e-01 3.317930400371551514e-01
3.505446612834930420e-01 -2.086290419101715088e-01 -8.305287361145019531e-02 4.268262684345245361e-01 5.051236748695373535e-01 3.398356735706329346e-01 5.232229828834533691e-01 -1.064613834023475647e-02
3.722499310970306396e-01 2.054748386144638062e-01 -7.198551297187805176e-02 5.631082653999328613e-01 1.877763420343399048e-01 5.811263322830200195e-01 3.084549903869628906e-01 1.697790622711181641e-01
3.684770762920379639e-01 1.160316392779350281e-01 4.064027667045593262e-01 6.578235030174255371e-01 4.986332729458808899e-02 2.834548950195312500e-01 3.744083642959594727e-01 -1.727770417928695679e-01
4.117867648601531982e-01 -1.114448457956314087e-01 2.566281259059906006e-01 -5.947364866733551025e-02 1.093281731009483337e-01 2.237319052219390869e-01 -1.407086700201034546e-01 8.165837526321411133e-01
4.366246759891510010e-01 1.756752282381057739e-01 -1.372619420289993286e-01 6.402796506881713867e-02 5.224649310111999512e-01 2.505755424499511719e-01 5.404650568962097168e-01 3.573463559150695801e-01
5.915189981460571289e-01 -5.367984175682067871e-01 1.101710870862007141e-01 -3.613267838954925537e-01 4.010768532752990723e-01 2.027393281459808350e-01 -3.167080879211425781e-02 -1.276295185089111328e-01
3.571450710296630859e-01 7.273302227258682251e-02 3.038763105869293213e-01 -3.133426010608673096e-01 7.517559528350830078e-01 3.334499895572662354e-01 -1.707821898162364960e-02 -3.911876585334539413e-03
3.648745119571685791e-01 2.534539997577667236e-01 2.938916087150573730e-01 5.995732545852661133e-01 2.472189515829086304e-01 3.421354293823242188e-01 3.781970441341400146e-01 -1.885747611522674561e-01
3.301852196455001831e-02 -6.043623685836791992e-01 1.490662246942520142e-02 -5.440873280167579651e-02 5.689806342124938965e-01 5.018211603164672852e-01 2.309455871582031250e-01 -3.967516496777534485e-02
8.320863246917724609e-01 1.543853618204593658e-02 8.086311072111129761e-02 5.556271411478519440e-03 2.043456286191940308e-01 2.722211480140686035e-01 -3.224551677703857422e-01 -2.845793962478637695e-01
6.980318427085876465e-01 1.642436534166336060e-01 -8.736955374479293823e-02 3.538536131381988525e-01 1.045728251338005066e-01 9.293959289789199829e-02 5.773054361343383789e-01 8.655441924929618835e-03
5.032595992088317871e-01 -2.534430027008056641e-01 -1.196594461798667908e-01 1.287243068218231201e-01 3.531371951103210449e-01 3.601497411727905273e-01 -2.247993499040603638e-01 5.887781381607055664e-01
4.642263352870941162e-01 -3.466614484786987305e-01 -3.491694629192352295e-01 -1.152284666895866394e-01 4.564496874809265137e-02 5.977799892425537109e-01 4.117189943790435791e-01 -1.364054717123508453e-02
4.289444684982299805e-01 1.934007257223129272e-01 -5.192600656300783157e-03 3.281778991222381592e-01 2.162628173828125000e-01 5.873464345932006836e-01 4.126742780208587646e-01 -3.298934698104858398e-01
-2.356837317347526550e-02 -1.889099627733230591e-01 3.889591395854949951e-01 -3.253807872533798218e-02 3.744132816791534424e-01 7.044059038162231445e-01 8.631826937198638916e-02 -4.093723297119140625e-01
4.359062612056732178e-01 9.510181844234466553e-02 -2.790423929691314697e-01 3.845862150192260742e-01 4.435942173004150391e-01 5.489504337310791016e-01 2.563669085502624512e-01 1.064138710498809814e-01
4.821764230728149414e-01 -3.145077526569366455e-01 -4.036511778831481934e-01 1.719671115279197693e-02 3.648904860019683838e-01 5.160992741584777832e-01 3.197080492973327637e-01 6.036655604839324951e-02
5.054816603660583496e-01 3.395153284072875977e-01 3.590383231639862061e-01 -2.232981324195861816e-01 4.621665775775909424e-01 3.678728938102722168e-01 -2.535883188247680664e-01 1.929031610488891602e-01
4.442136287689208984e-01 9.943944215774536133e-02 -1.608738452196121216e-01 5.207356810569763184e-01 4.597613513469696045e-01 4.402336180210113525e-01 2.991257607936859131e-01 3.282828256487846375e-02
2.730043232440948486e-01 1.966393142938613892e-01 6.738279014825820923e-02 3.090753853321075439e-01 1.333159655332565308e-01 6.897407174110412598e-01 4.598492681980133057e-01 -2.859319150447845459e-01
4.353276789188385010e-01 -5.485997796058654785e-01 -2.959726005792617798e-02 4.726283848285675049e-01 3.688726127147674561e-01 8.922887593507766724e-02 3.704925477504730225e-01 6.309530884027481079e-02
3.063123524188995361e-01 5.397681519389152527e-02 1.145230457186698914e-01 3.006113767623901367e-01 -2.443525791168212891e-01 6.720496416091918945e-01 5.365709066390991211e-01 -2.256935462355613708e-02
2.572562694549560547e-01 -1.147878691554069519e-01 -1.344449073076248169e-01 5.294551253318786621e-01 1.304424256086349487e-01 5.710219740867614746e-01 4.113992452621459961e-01 3.315330743789672852e-01
4.590982496738433838e-01 -6.446906924247741699e-02 1.161223649978637695e-01 2.987996637821197510e-01 -3.005189895629882812e-01 1.986123323440551758e-01 5.909687876701354980e-01 4.508926868438720703e-01
4.396674931049346924e-01 -2.378681600093841553e-01 1.221130043268203735e-01 -4.477353692054748535e-01 1.195004135370254517e-01 5.287869572639465332e-01 -1.117744371294975281e-01 4.778525531291961670e-01
4.535812735557556152e-01 -4.155632257461547852e-01 -2.840316295623779297e-02 5.401387214660644531e-01 2.911324203014373779e-01 1.052632778882980347e-01 4.823618829250335693e-01 2.243709936738014221e-02
2.540071010589599609e-01 2.663954198360443115e-01 2.385061532258987427e-01 3.620208427309989929e-02 -5.004239454865455627e-02 5.817686915397644043e-01 6.788470745086669922e-01 6.727446615695953369e-02
-4.362177569419145584e-03 -3.063995838165283203e-01 4.718140661716461182e-01 3.046939969062805176e-01 -1.108904182910919189e-01 7.231620550155639648e-01 -2.470545843243598938e-02 2.340580970048904419e-01
4.022140204906463623e-01 3.338190317153930664e-01 3.650855273008346558e-02 3.342463374137878418e-01 -2.722799219191074371e-02 4.204901158809661865e-01 5.441600084304809570e-01 3.742616772651672363e-01
3.628845214843750000e-01 5.219997093081474304e-02 4.503761976957321167e-02 5.692622661590576172e-01 9.729300439357757568e-02 5.470575094223022461e-01 4.743304252624511719e-01 -7.599291950464248657e-02
4.155662953853607178e-01 -5.961310267448425293e-01 -2.855547964572906494e-01 3.390454500913619995e-02 2.292918562889099121e-01 3.818233013153076172e-01 4.197427034378051758e-01 -1.212177872657775879e-01
-1.275389790534973145e-01 -3.206618875265121460e-02 3.189143240451812744e-01 3.935065567493438721e-01 3.794366419315338135e-01 6.915685534477233887e-01 2.276758477091789246e-02 3.215499520301818848e-01
3.504410684108734131e-01 -2.786287963390350342e-01 7.859803736209869385e-02 3.926281929016113281e-01 -1.872848868370056152e-01 2.852790653705596924e-01 6.228224039077758789e-01 3.672264516353607178e-01
3.028581142425537109e-01 6.343968212604522705e-02 3.000138700008392334e-01 6.207498908042907715e-01 2.133622318506240845e-01 4.778572916984558105e-01 2.682043015956878662e-01 -2.882862389087677002e-01
5.528996884822845459e-02 -1.907611340284347534e-01 2.534582018852233887e-01 -2.501915693283081055e-01 5.799477696418762207e-01 4.667230546474456787e-01 4.474039077758789062e-01 2.817376255989074707e-01
1.650577634572982788e-01 -3.468526899814605713e-01 3.220858275890350342e-01 -1.745263636112213135e-01 5.419027209281921387e-01 1.438656449317932129e-01 6.253712177276611328e-01 1.131604090332984924e-01
6.278014779090881348e-01 -2.312982380390167236e-01 2.170879393815994263e-01 -2.514516413211822510e-01 2.900887429714202881e-01 4.518572390079498291e-01 -2.324722409248352051e-01 -3.156604766845703125e-01
1.193013191223144531e-01 -3.758755624294281006e-01 4.399389326572418213e-01 4.228699803352355957e-01 6.584661006927490234e-01 1.040738597512245178e-01 1.140823066234588623e-01 1.212256252765655518e-01
3.431625366210937500e-01 7.235368341207504272e-02 3.418988287448883057e-01 6.170487999916076660e-01 -5.950264260172843933e-02 4.397420585155487061e-01 3.289025127887725830e-01 -2.725252211093902588e-01
4.735441505908966064e-01 -3.059696257114410400e-01 7.245502620935440063e-02 6.326256990432739258e-01 1.066885590553283691e-01 1.636726111173629761e-01 4.870983958244323730e-01 3.517913073301315308e-02
3.511587977409362793e-01 -2.472250610589981079e-01 -1.731835454702377319e-01 -1.504357606172561646e-01 2.960284352302551270e-01 4.810059964656829834e-01 -2.455130033195018768e-02 6.658390164375305176e-01
6.609928607940673828e-01 -4.524760246276855469e-01 1.084007918834686279e-01 -1.611812263727188110e-01 5.529732704162597656e-01 -8.854702115058898926e-02 4.515598341822624207e-02 7.046119868755340576e-02
8.544189482927322388e-02 -2.214023917913436890e-01 2.282094210386276245e-01 -3.838288486003875732e-01 5.441935658454895020e-01 2.934450209140777588e-01 5.453514456748962402e-01 2.541882097721099854e-01
3.722396790981292725e-01 3.696520626544952393e-01 -7.971565425395965576e-02 4.895088076591491699e-01 2.102924287319183350e-01 5.219413638114929199e-01 3.343834578990936279e-01 2.244185060262680054e-01
4.362043142318725586e-01 -2.527655959129333496e-01 8.967699855566024780e-02 5.569633841514587402e-01 2.891817688941955566e-01 2.219166606664657593e-01 5.210805535316467285e-01 -1.522734463214874268e-01
4.198185801506042480e-01 -3.680127561092376709e-01 -6.299914419651031494e-02 5.342254042625427246e-01 3.288733661174774170e-01 2.794921398162841797e-01 4.563317298889160156e-01 -6.664109975099563599e-02
2.146299481391906738e-01 -2.452789107337594032e-03 1.008845195174217224e-01 -2.426216006278991699e-01 5.895286798477172852e-01 1.596278995275497437e-01 5.840962529182434082e-01 4.131483435630798340e-01
6.440463662147521973e-01 6.293752044439315796e-02 3.174175620079040527e-01 -4.668379127979278564e-01 -5.228731408715248108e-02 4.739491641521453857e-01 -1.680998802185058594e-01 -8.326093852519989014e-02
3.172864019870758057e-01 -6.049351394176483154e-02 -9.827482700347900391e-02 5.475661754608154297e-01 3.269491791725158691e-01 6.056681871414184570e-01 3.302340209484100342e-01 -5.830030888319015503e-02
7.071775794029235840e-01 -3.555227518081665039e-01 2.478282004594802856e-01 -3.729347884654998779e-02 1.280891150236129761e-01 2.875511944293975830e-01 -4.434541165828704834e-01 -1.222694069147109985e-01
6.626266837120056152e-01 -4.028390347957611084e-02 2.009951174259185791e-01 -1.344939321279525757e-01 6.327649354934692383e-01 5.825412645936012268e-02 4.535291716456413269e-02 -3.081775307655334473e-01
-4.542288370430469513e-03 -2.933271825313568115e-01 4.293339848518371582e-01 1.045345794409513474e-02 4.009017720818519592e-02 4.508393704891204834e-01 6.541745066642761230e-01 3.109564483165740967e-01
3.340743780136108398e-01 2.905269525945186615e-02 3.234779238700866699e-01 6.205015182495117188e-01 1.867576986551284790e-01 4.412809908390045166e-01 2.118019014596939087e-01 -3.513154387474060059e-01
1.486138999462127686e-01 3.721560835838317871e-01 4.085200726985931396e-01 -2.070360183715820312e-01 -3.492590412497520447e-02 5.925458073616027832e-01 4.943400621414184570e-01 1.815450042486190796e-01
5.428758859634399414e-01 -3.540660142898559570e-01 6.708931922912597656e-01 1.737968921661376953e-01 -2.795613706111907959e-01 -9.616427123546600342e-02 6.199033930897712708e-02 9.151551872491836548e-02
5.088817477226257324e-01 -4.402650892734527588e-01 4.386561736464500427e-02 5.113187804818153381e-02 2.423362731933593750e-01 1.528345942497253418e-01 -1.366479098796844482e-01 6.647626161575317383e-01
2.577320635318756104e-01 3.651448786258697510e-01 4.913662672042846680e-01 -2.302159518003463745e-01 -1.839355379343032837e-02 4.014627337455749512e-01 5.691983103752136230e-01 1.424982845783233643e-01
6.911543607711791992e-01 8.051382750272750854e-02 3.797097802162170410e-01 -6.580591201782226562e-02 2.681251764297485352e-01 3.130386471748352051e-01 -3.750556409358978271e-01 -2.382483035326004028e-01
2.686161696910858154e-01 3.740085959434509277e-01 5.544087886810302734e-01 -1.523369699716567993e-01 -1.674019098281860352e-01 4.372247755527496338e-01 4.305190443992614746e-01 -2.298952192068099976e-01
3.820797204971313477e-01 -1.260913610458374023e-01 7.533777356147766113e-01 -1.657380163669586182e-01 -1.114693507552146912e-01 3.153577074408531189e-02 4.780589044094085693e-01 3.329927101731300354e-02
4.436050057411193848e-01 2.362105697393417358e-01 1.958612352609634399e-01 -6.895957142114639282e-02 4.015481770038604736e-01 6.482069492340087891e-01 -3.492278754711151123e-01 3.047732450067996979e-02
1.215020194649696350e-01 -1.597339361906051636e-01 5.706331133842468262e-01 -1.603908091783523560e-01 4.913044571876525879e-01 3.645921871066093445e-02 5.231826305389404297e-01 3.032252788543701172e-01
8.311409354209899902e-01 -1.799181103706359863e-01 1.986590921878814697e-01 -6.231052428483963013e-02 4.135879278182983398e-01 -2.116656899452209473e-01 1.158847436308860779e-01 -6.480505317449569702e-02
4.813621938228607178e-01 2.467102743685245514e-02 3.001657724380493164e-01 -2.753080427646636963e-01 3.845667839050292969e-02 6.833559274673461914e-01 -3.529771566390991211e-01 9.349022060632705688e-02
2.267081439495086670e-01 -1.477770507335662842e-01 8.502642810344696045e-02 -3.956925570964813232e-01 4.012587070465087891e-01 7.342512607574462891e-01 -1.170539334416389465e-01 2.216491401195526123e-01
4.929696619510650635e-01 -7.282496429979801178e-03 3.004877865314483643e-01 1.805019229650497437e-01 -1.663475781679153442e-01 2.263982594013214111e-01 7.088186740875244141e-01 2.295698821544647217e-01
3.475908339023590088e-01 1.933941394090652466e-01 -1.942654997110366821e-01 1.322752237319946289e-01 4.880196452140808105e-01 5.231926441192626953e-01 5.132354497909545898e-01 1.060146689414978027e-01
3.772063255310058594e-01 -1.129524707794189453e-01 -1.436580251902341843e-02 5.696983933448791504e-01 3.581442534923553467e-01 3.232512474060058594e-01 5.352265834808349609e-01 -3.112172707915306091e-02
3.821414113044738770e-01 -5.536950379610061646e-02 6.358534097671508789e-01 4.150058627128601074e-01 2.245690673589706421e-01 7.152789831161499023e-02 2.806358635425567627e-01 -3.742440342903137207e-01
5.287246704101562500e-01 1.702332496643066406e-01 9.737998247146606445e-02 -1.408707946538925171e-01 2.750739455223083496e-01 5.350266098976135254e-01 -3.376722037792205811e-01 4.315108358860015869e-01
8.117836713790893555e-02 -1.913646459579467773e-01 3.519464135169982910e-01 2.250085771083831787e-01 -2.124591171741485596e-01 4.958133399486541748e-01 5.915904641151428223e-01 3.759595751762390137e-01
3.165457844734191895e-01 -1.870623081922531128e-01 8.329070806503295898e-01 1.552773714065551758e-01 -4.603610560297966003e-02 9.945219010114669800e-02 -1.051238700747489929e-01 3.519943654537200928e-01
5.128984451293945312e-01 2.002598643302917480e-01 1.372307240962982178e-01 -9.545447304844856262e-03 -1.664930880069732666e-01 4.064673483371734619e-01 6.825668215751647949e-01 1.381113678216934204e-01
6.142641901969909668e-01 1.609537899494171143e-01 1.195598542690277100e-01 -9.299094229936599731e-02 2.366887181997299194e-01 5.154803991317749023e-01 -4.266522526741027832e-01 2.646841406822204590e-01
1.726512163877487183e-01 -4.581233561038970947e-01 2.609792053699493408e-01 -2.509096562862396240e-01 3.523909449577331543e-01 2.405334264039993286e-01 6.687176227569580078e-01 5.471547134220600128e-03
4.602116942405700684e-01 7.110703736543655396e-02 5.653039738535881042e-02 6.401087641716003418e-01 2.820208668708801270e-01 3.579533696174621582e-01 3.808704316616058350e-01 -1.322325766086578369e-01
2.834686934947967529e-01 -3.804211616516113281e-01 6.040572524070739746e-01 -4.386247098445892334e-01 -1.105437986552715302e-02 2.121366709470748901e-01 4.119388759136199951e-01 -5.320354923605918884e-02
6.394977569580078125e-01 -4.315543472766876221e-01 -3.220096528530120850e-01 1.219458281993865967e-01 1.386727690696716309e-01 3.100603818893432617e-01 3.946023285388946533e-01 -1.231416240334510803e-01
6.217501759529113770e-01 4.107848703861236572e-01 -1.933978945016860962e-01 2.763047516345977783e-01 2.552056610584259033e-01 2.309058606624603271e-01 3.856255710124969482e-01 2.525490224361419678e-01
5.692815184593200684e-01 1.040954664349555969e-01 2.903114855289459229e-01 -1.263895332813262939e-01 2.914696037769317627e-01 5.151755213737487793e-01 -4.481679201126098633e-01 1.166735067963600159e-01
5.602115988731384277e-01 1.876371651887893677e-01 -2.584031820297241211e-01 3.929358422756195068e-01 4.641735851764678955e-01 3.447526097297668457e-01 2.995636463165283203e-01 7.572738826274871826e-02
3.556308150291442871e-01 -1.127966865897178650e-01 1.042650789022445679e-01 -1.359470039606094360e-01 7.182962894439697266e-01 5.591670274734497070e-01 -4.664763063192367554e-02 -2.564375847578048706e-02
8.044809103012084961e-01 -1.281890422105789185e-01 2.992502748966217041e-01 -2.923850715160369873e-01 3.939559757709503174e-01 -5.481932312250137329e-02 -2.247606776654720306e-02 -5.125226452946662903e-02
7.504363059997558594e-01 7.655404508113861084e-02 -4.444309473037719727e-01 1.990561634302139282e-01 1.250143647193908691e-01 3.619627058506011963e-01 2.164327949285507202e-01 -1.881304942071437836e-02
-1.210349611937999725e-02 -1.000087261199951172e-01 3.772079050540924072e-01 5.181506872177124023e-01 7.010279595851898193e-02 5.445920228958129883e-01 1.696937531232833862e-01 4.987935423851013184e-01
3.326327800750732422e-01 2.835482954978942871e-01 6.116427183151245117e-01 5.260020494461059570e-01 1.486146152019500732e-01 1.420679837465286255e-01 2.839117944240570068e-01 -1.878705024719238281e-01
4.738445580005645752e-01 -9.649506956338882446e-02 1.584503948688507080e-01 3.048326075077056885e-01 -2.801939845085144043e-01 1.605641096830368042e-01 6.727727651596069336e-01 3.020229935646057129e-01
4.997220933437347412e-01 -1.476242989301681519e-01 -1.350679695606231689e-01 -1.454330831766128540e-01 1.661027520895004272e-01 5.948750972747802734e-01 -2.668243348598480225e-01 4.862397611141204834e-01
3.065870702266693115e-01 4.047870934009552002e-01 -3.774999082088470459e-02 3.975210711359977722e-02 2.571957409381866455e-01 5.894530415534973145e-01 5.390140414237976074e-01 1.870984435081481934e-01
5.903474688529968262e-01 7.904071360826492310e-02 3.985972106456756592e-01 -9.433878213167190552e-02 2.431074380874633789e-01 4.921835660934448242e-01 -4.187601804733276367e-01 2.751047536730766296e-02
5.579600930213928223e-01 -1.490249335765838623e-01 -3.932772874832153320e-01 4.234379902482032776e-02 1.324922428466379642e-03 6.109209060668945312e-01 3.695998489856719971e-01 1.348039507865905762e-02
2.197982370853424072e-01 1.740899831056594849e-01 3.686962723731994629e-01 5.863502621650695801e-01 -1.370693296194076538e-01 3.994743227958679199e-01 3.142243623733520508e-01 4.056268334388732910e-01
3.427890241146087646e-01 -1.752904206514358521e-01 7.110055685043334961e-01 -5.969378352165222168e-02 -9.575002640485763550e-02 -5.502181127667427063e-02 5.746315717697143555e-01 1.672979630529880524e-02
1.250128000974655151e-01 4.014850556850433350e-01 4.354317784309387207e-01 -1.209708452224731445e-01 -1.766861975193023682e-02 5.822162032127380371e-01 4.613404870033264160e-01 2.585033774375915527e-01
2.263019829988479614e-01 -7.046908605843782425e-03 4.926450252532958984e-01 -6.680753082036972046e-02 -3.183235824108123779e-01 3.762423992156982422e-01 6.152303218841552734e-01 2.831586003303527832e-01
3.864365518093109131e-01 7.266586273908615112e-02 -4.301487933844327927e-03 4.599868357181549072e-01 4.088169038295745850e-01 4.784065783023834229e-01 4.133163094520568848e-01 -2.587386369705200195e-01
2.892247140407562256e-01 4.301386177539825439e-01 4.344010725617408752e-02 1.493975222110748291e-01 -1.077419146895408630e-02 6.660780310630798340e-01 4.492943882942199707e-01 2.479554712772369385e-01
2.152028866112232208e-02 4.043475911021232605e-02 5.731152892112731934e-01 3.973503708839416504e-01 1.215955466032028198e-01 6.796237826347351074e-01 -1.385180205106735229e-01 -1.252679973840713501e-01
5.565687417984008789e-01 1.759954243898391724e-01 8.337862789630889893e-03 2.181489914655685425e-01 4.180805981159210205e-01 -9.062495827674865723e-02 6.031498908996582031e-01 2.545671463012695312e-01
2.260748893022537231e-01 4.014132171869277954e-02 4.118923842906951904e-01 1.085847392678260803e-01 7.539638876914978027e-01 3.291936516761779785e-01 -2.983306348323822021e-01 -1.355196698568761349e-03
2.845040857791900635e-01 5.310042500495910645e-01 1.058432832360267639e-01 9.625045210123062134e-02 -5.347645375877618790e-03 7.354984879493713379e-01 2.749872207641601562e-01 -4.518188070505857468e-03
7.880828529596328735e-02 -4.811579585075378418e-01 9.499370306730270386e-02 -2.446604371070861816e-01 1.369257569313049316e-01 6.927166581153869629e-01 2.972969114780426025e-01 -3.261952996253967285e-01
7.258514165878295898e-01 -3.916367590427398682e-01 2.735174894332885742e-01 -3.801170289516448975e-01 2.162167876958847046e-01 -2.687571011483669281e-02 -9.747759997844696045e-02 2.085326313972473145e-01
1.746324300765991211e-01 -4.284887313842773438e-01 1.335642784833908081e-01 5.475971698760986328e-01 -2.342411875724792480e-01 5.406019091606140137e-01 2.016093432903289795e-01 2.836072742938995361e-01
2.825832366943359375e-01 -2.500994801521301270e-01 7.346941828727722168e-01 4.886830151081085205e-01 1.721840053796768188e-01 4.631236195564270020e-02 1.602989733219146729e-01 -1.467053443193435669e-01
5.761017799377441406e-01 5.974510312080383301e-02 1.042057946324348450e-01 -4.173178374767303467e-01 2.573705017566680908e-01 5.275716781616210938e-01 -1.760023385286331177e-01 3.224529325962066650e-01
8.682121038436889648e-01 -1.979541480541229248e-01 1.802197843790054321e-01 -3.742545247077941895e-01 -1.281126290559768677e-01 5.633326247334480286e-02 -9.798552840948104858e-03 -1.216305643320083618e-01
2.747342884540557861e-01 -1.223843544721603394e-01 7.044091075658798218e-02 1.221599150449037552e-02 -7.351220399141311646e-02 6.207938194274902344e-01 6.956470608711242676e-01 1.723900884389877319e-01
5.291454195976257324e-01 9.925798326730728149e-02 3.486483693122863770e-01 -7.836206257343292236e-02 3.250682353973388672e-01 5.545415282249450684e-01 -4.107763171195983887e-01 -2.310360409319400787e-02
6.464537978172302246e-02 2.509369850158691406e-01 6.073576211929321289e-01 -3.875615075230598450e-03 3.211820423603057861e-01 2.407665699720382690e-01 4.467078745365142822e-01 4.508646726608276367e-01
5.391339063644409180e-01 -1.370374113321304321e-02 6.046201586723327637e-01 2.766034603118896484e-01 3.334092497825622559e-01 -3.543651103973388672e-02 2.203068733215332031e-01 -3.257593810558319092e-01
3.629525601863861084e-01 -3.273619413375854492e-01 2.261924445629119873e-01 1.220003962516784668e-01 2.691404223442077637e-01 3.488157689571380615e-01 -2.707010209560394287e-01 6.539605855941772461e-01
2.658018767833709717e-01 2.753613516688346863e-02 6.451904773712158203e-02 5.574941635131835938e-01 3.258031010627746582e-01 5.106417536735534668e-01 4.964152872562408447e-01 -1.726418174803256989e-02
1.383773535490036011e-01 1.027381699532270432e-02 4.132810831069946289e-01 -3.113702498376369476e-02 -3.179961144924163818e-01 5.225262045860290527e-01 6.062225699424743652e-01 2.594505846500396729e-01
2.190670743584632874e-02 -3.483447134494781494e-01 5.480803847312927246e-01 3.340482115745544434e-01 -3.316497802734375000e-02 6.204435229301452637e-01 -6.817793846130371094e-02 2.747679054737091064e-01
4.833785593509674072e-01 -1.045764684677124023e-01 1.228566467761993408e-01 -1.651490926742553711e-01 2.812723815441131592e-01 4.765783548355102539e-01 -3.084994852542877197e-01 5.582363605499267578e-01
7.915093898773193359e-01 -4.241668283939361572e-01 3.373254537582397461e-01 -9.398469328880310059e-02 1.145059987902641296e-01 -2.316006273031234741e-01 6.498646736145019531e-02 3.237253986299037933e-04
6.989918351173400879e-01 -1.565859280526638031e-02 2.310136705636978149e-01 -4.291729927062988281e-01 4.704925417900085449e-01 4.193201661109924316e-02 1.486627459526062012e-01 -1.684820950031280518e-01
4.218411445617675781e-01 -1.147769168019294739e-01 7.030320763587951660e-01 3.839386999607086182e-01 3.045048378407955170e-02 -1.250811368227005005e-01 -9.811854362487792969e-02 3.755174279212951660e-01
3.602931499481201172e-01 -4.074002057313919067e-02 1.897718459367752075e-01 1.793793402612209320e-02 -2.043324857950210571e-01 3.067248165607452393e-01 7.766422033309936523e-01 3.052687048912048340e-01
8.293525576591491699e-01 -4.010068476200103760e-01 1.649489104747772217e-01 -1.366385072469711304e-01 2.032360136508941650e-01 -2.066683024168014526e-01 9.893382340669631958e-02 1.080975532531738281e-01
6.683223247528076172e-01 -1.652577668428421021e-01 4.208371937274932861e-01 -1.977930366992950439e-01 5.297702550888061523e-01 -1.324999332427978516e-01 7.941638678312301636e-02 -7.272778451442718506e-02
3.577640056610107422e-01 4.221888780593872070e-01 3.845887184143066406e-01 2.426321804523468018e-01 5.301458761096000671e-02 3.225184977054595947e-01 5.931822657585144043e-01 -1.681927889585494995e-01
4.543746411800384521e-01 -1.410585045814514160e-01 2.131771296262741089e-02 -3.965513706207275391e-01 4.119392931461334229e-01 4.558214843273162842e-01 -1.064673289656639099e-01 4.765882194042205811e-01
4.626125395298004150e-01 -4.780810475349426270e-01 -3.343268334865570068e-01 -5.854011699557304382e-02 1.977143436670303345e-01 4.210393726825714111e-01 4.751050472259521484e-01 -1.170066185295581818e-02
9.812065958976745605e-02 -9.397150576114654541e-02 7.050523757934570312e-01 3.928185105323791504e-01 1.897998452186584473e-01 4.403844177722930908e-01 -2.806660234928131104e-01 1.462896913290023804e-01
4.144910573959350586e-01 -5.229274928569793701e-02 5.418198928236961365e-02 4.315330982208251953e-01 -2.554734051227569580e-01 2.751471996307373047e-01 4.829647541046142578e-01 5.119363069534301758e-01
6.429585814476013184e-01 -8.948855847120285034e-02 4.236074686050415039e-01 -1.681399196386337280e-01 5.532576441764831543e-01 -1.389070898294448853e-01 1.084877923130989075e-01 -1.836382150650024414e-01
1.247073039412498474e-01 -2.526067495346069336e-01 4.468562006950378418e-01 1.681892871856689453e-01 7.826000452041625977e-01 3.096834197640419006e-02 2.671135962009429932e-01 -8.887289464473724365e-02
6.885885000228881836e-01 -3.733938336372375488e-01 4.340361356735229492e-01 -2.748795151710510254e-01 2.309953570365905762e-01 -7.482227683067321777e-02 -1.557360589504241943e-01 1.981556862592697144e-01
7.393823266029357910e-01 -4.386704564094543457e-01 2.850389778614044189e-01 -3.164086639881134033e-01 2.164703905582427979e-01 -1.479112058877944946e-01 8.070746809244155884e-02 6.534210592508316040e-02
2.806796729564666748e-01 1.879954636096954346e-01 3.665593266487121582e-01 -2.754215002059936523e-01 -1.234825327992439270e-02 3.814978301525115967e-01 6.483505368232727051e-01 3.310626447200775146e-01
4.534666836261749268e-01 -4.606601595878601074e-02 1.667312085628509521e-01 4.357154667377471924e-01 -1.747779101133346558e-01 2.582877874374389648e-01 6.842358112335205078e-01 9.570728987455368042e-02
4.765758514404296875e-01 -2.644161283969879150e-01 1.577342674136161804e-02 7.379578948020935059e-01 2.559809982776641846e-01 2.521715462207794189e-01 1.268481463193893433e-01 -1.136741265654563904e-01
1.592808812856674194e-01 -1.762728989124298096e-01 2.497446835041046143e-01 -2.972734272480010986e-01 6.075774431228637695e-01 2.110104411840438843e-01 5.823874473571777344e-01 1.999074220657348633e-01
2.715488672256469727e-01 3.605874180793762207e-01 4.719851858681067824e-05 2.045024037361145020e-01 -6.009955704212188721e-02 6.811717152595520020e-01 4.448749721050262451e-01 2.981545627117156982e-01
4.348110556602478027e-01 -3.986374735832214355e-01 1.096714958548545837e-01 -3.845944255590438843e-02 2.837854623794555664e-02 5.312622189521789551e-01 -3.271022439002990723e-01 4.984775781631469727e-01
4.345624148845672607e-01 2.480897009372711182e-01 -1.461062282323837280e-01 5.494391322135925293e-01 3.328693807125091553e-01 4.966477155685424805e-01 2.030009925365447998e-01 1.664527207612991333e-01
3.758924305438995361e-01 -2.806981801986694336e-01 3.942499160766601562e-01 -3.874364197254180908e-01 -1.598759889602661133e-01 2.161149233579635620e-01 6.150900721549987793e-01 1.541802734136581421e-01
3.803484737873077393e-01 2.140441983938217163e-01 2.777137756347656250e-01 6.541297435760498047e-01 3.820570558309555054e-02 4.389894604682922363e-01 2.779336273670196533e-01 -1.819085031747817993e-01
5.858144164085388184e-02 5.775086209177970886e-02 4.208138883113861084e-01 3.549832105636596680e-01 4.849759340286254883e-01 4.890809655189514160e-01 -3.380182385444641113e-01 3.185553550720214844e-01
2.571058869361877441e-01 3.488621413707733154e-01 4.114251434803009033e-01 1.080802604556083679e-01 1.707034111022949219e-01 4.387748539447784424e-01 5.740239024162292480e-01 -2.829721271991729736e-01
6.120149493217468262e-01 2.232149392366409302e-01 7.378981262445449829e-02 3.983881697058677673e-02 -2.403315007686614990e-01 2.817859351634979248e-01 6.384136676788330078e-01 1.544215083122253418e-01
6.625280976295471191e-01 -2.936251163482666016e-01 -3.745066523551940918e-01 -1.649292930960655212e-02 -4.786906018853187561e-02 3.461701869964599609e-01 4.606151580810546875e-01 4.690137226134538651e-03
2.744403481483459473e-01 1.172988563776016235e-01 1.385693848133087158e-01 4.731098115444183350e-01 -1.899935305118560791e-01 5.949319005012512207e-01 4.266626238822937012e-01 3.095265924930572510e-01
4.428527355194091797e-01 2.196506708860397339e-01 -5.672576650977134705e-02 4.621052145957946777e-01 4.364178478717803955e-01 4.274270534515380859e-01 4.017262458801269531e-01 -6.586045771837234497e-02
2.203947454690933228e-01 -3.069242238998413086e-01 6.800508499145507812e-01 -7.117437571287155151e-02 3.022827021777629852e-02 6.218245252966880798e-02 6.082817912101745605e-01 1.220721676945686340e-01
6.123930215835571289e-01 4.767556674778461456e-03 2.491566240787506104e-01 -2.549204230308532715e-01 1.263789534568786621e-01 5.831464529037475586e-01 -3.091453611850738525e-01 -2.151427268981933594e-01
3.764119148254394531e-01 2.738030850887298584e-01 4.404024407267570496e-02 -1.045235022902488708e-01 -2.074084579944610596e-01 5.865828394889831543e-01 6.035903692245483398e-01 1.380659043788909912e-01
3.928709402680397034e-02 -3.734365701675415039e-01 3.950964212417602539e-01 2.883438766002655029e-01 -5.775269493460655212e-02 7.355474829673767090e-01 -1.079232469201087952e-01 2.524787783622741699e-01
8.864099532365798950e-02 -1.734514385461807251e-01 6.340356469154357910e-01 3.922098875045776367e-01 1.786897182464599609e-01 3.743851482868194580e-01 -3.225365877151489258e-01 3.606984913349151611e-01
5.989626049995422363e-01 1.870771497488021851e-01 1.083069071173667908e-01 -2.089657634496688843e-01 2.467259615659713745e-01 6.103892922401428223e-01 -3.031445443630218506e-01 1.596980392932891846e-01
6.445808410644531250e-01 -1.274155825376510620e-02 4.599461853504180908e-01 5.358297228813171387e-01 -1.309929136186838150e-02 -7.905297726392745972e-02 -2.508535981178283691e-01 1.278302520513534546e-01
4.112304449081420898e-01 3.728808760643005371e-01 3.090220093727111816e-01 7.283636182546615601e-02 5.731551349163055420e-02 3.760002553462982178e-01 6.026887297630310059e-01 -2.883656919002532959e-01
5.763854980468750000e-01 -8.699791878461837769e-02 1.261912733316421509e-01 -1.637839823961257935e-01 1.433112025260925293e-01 5.107831358909606934e-01 -4.283103942871093750e-01 3.906079232692718506e-01
6.176939606666564941e-01 9.351803362369537354e-02 2.242569774389266968e-01 -2.433017045259475708e-01 -1.722049713134765625e-02 6.031712889671325684e-01 -3.685772418975830078e-01 1.613509096205234528e-02
1.833087950944900513e-01 -2.676951289176940918e-01 2.905957400798797607e-01 -1.664224267005920410e-01 7.558735013008117676e-01 1.217007189989089966e-01 3.973157405853271484e-01 1.964164078235626221e-01
2.355367988348007202e-01 -2.893281280994415283e-01 4.609716236591339111e-01 -1.550627350807189941e-01 7.225215435028076172e-01 1.326347291469573975e-01 2.896327376365661621e-01 -2.749225310981273651e-02
3.618568778038024902e-01 -1.304924637079238892e-01 2.032585889101028442e-01 -8.009673655033111572e-02 3.874983638525009155e-02 6.652903556823730469e-01 -3.927275836467742920e-01 4.538215398788452148e-01
4.343184828758239746e-01 -3.809085786342620850e-01 2.007845044136047363e-01 5.713173151016235352e-01 2.047953605651855469e-01 6.343309581279754639e-02 4.861204624176025391e-01 -1.314544230699539185e-01
2.770481109619140625e-01 3.939428031444549561e-01 4.527526497840881348e-01 -1.148009747266769409e-01 -7.981519401073455811e-02 3.348768353462219238e-01 6.007516980171203613e-01 2.654688358306884766e-01
3.350176513195037842e-01 -1.279554665088653564e-01 1.033158879727125168e-02 3.247065544128417969e-01 -3.899323940277099609e-01 6.845247149467468262e-01 3.583293557167053223e-01 1.297236531972885132e-01
4.490205273032188416e-02 -2.913284301757812500e-01 3.730669021606445312e-01 2.957495748996734619e-01 -2.272602468729019165e-01 6.869556903839111328e-01 -3.462618961930274963e-02 4.021325111389160156e-01
7.726675868034362793e-01 -1.036879494786262512e-01 2.946582734584808350e-01 -2.604351341724395752e-01 4.411300718784332275e-01 6.668468564748764038e-02 -5.389068275690078735e-02 -1.887771338224411011e-01
3.768970370292663574e-01 -1.496810019016265869e-01 6.420758366584777832e-01 -3.091717953793704510e-04 1.849555671215057373e-01 7.108731567859649658e-02 4.661670923233032227e-01 -4.083000421524047852e-01
3.318345248699188232e-01 -6.578737497329711914e-02 7.602102756500244141e-01 2.890806198120117188e-01 -2.812721729278564453e-01 1.238689795136451721e-01 -7.674058526754379272e-02 3.517442941665649414e-01
-1.207301020622253418e-02 1.286431998014450073e-01 5.681148171424865723e-01 3.359556198120117188e-01 -2.906661015003919601e-03 7.392843961715698242e-01 1.368695776909589767e-02 3.077892586588859558e-02
5.096946358680725098e-01 -2.514292597770690918e-01 7.006254196166992188e-01 2.020737081766128540e-01 -8.249312639236450195e-02 -1.152939647436141968e-01 -2.427964098751544952e-02 3.529838919639587402e-01
3.858748674392700195e-01 -3.756534159183502197e-01 2.522726356983184814e-01 1.686136871576309204e-01 2.183002382516860962e-01 3.211351037025451660e-01 -2.968055009841918945e-01 6.156596541404724121e-01
5.824965238571166992e-01 2.166136354207992554e-01 3.488279879093170166e-01 4.187599420547485352e-01 2.841258943080902100e-01 -2.017073035240173340e-01 -2.296202182769775391e-01 3.776197135448455811e-01
2.071354240179061890e-01 -4.626659750938415527e-01 3.269123286008834839e-02 -3.066837489604949951e-01 4.833262860774993896e-01 4.593786001205444336e-01 4.162160679697990417e-02 4.489388167858123779e-01
4.431452155113220215e-01 4.515537023544311523e-01 1.222569420933723450e-01 4.583997651934623718e-02 -5.478933081030845642e-02 5.796691179275512695e-01 4.268976151943206787e-01 -2.478178590536117554e-01
4.728538095951080322e-01 3.666458129882812500e-01 5.163206458091735840e-01 -2.156269252300262451e-01 -4.645968228578567505e-02 4.583416879177093506e-02 5.271270871162414551e-01 2.162776887416839600e-01
5.282372236251831055e-01 -9.806253015995025635e-02 3.390997648239135742e-01 -3.258402645587921143e-01 1.547271106392145157e-02 -5.375885590910911560e-02 6.572411656379699707e-01 2.347194850444793701e-01
4.698233306407928467e-01 2.245401144027709961e-01 3.037190139293670654e-01 -2.258253842592239380e-01 5.163126587867736816e-01 4.854092001914978027e-01 -2.635174691677093506e-01 1.181655302643775940e-01
7.286285609006881714e-02 4.096572753041982651e-03 4.153276681900024414e-01 1.581339240074157715e-01 2.174673676490783691e-01 7.404865026473999023e-01 -3.549521863460540771e-01 2.748953402042388916e-01
3.083656132221221924e-01 -1.496235430240631104e-01 7.832756042480468750e-01 3.917832970619201660e-01 1.818486452102661133e-01 3.562398254871368408e-02 1.951474696397781372e-01 -2.075769305229187012e-01
7.617142796516418457e-01 -2.732059955596923828e-01 2.178411781787872314e-01 -4.403844177722930908e-01 -1.279468182474374771e-02 2.393201589584350586e-01 -5.326663330197334290e-02 -2.085221260786056519e-01
5.300384759902954102e-01 1.927588433027267456e-01 1.051304191350936890e-01 -5.581650510430335999e-02 1.035619303584098816e-01 4.529132544994354248e-01 -3.569853007793426514e-01 5.695974826812744141e-01
4.463976323604583740e-01 2.840442210435867310e-02 -2.321159988641738892e-01 5.179659724235534668e-01 1.580946445465087891e-01 5.853200554847717285e-01 2.939029335975646973e-01 1.542184948921203613e-01
-6.994125247001647949e-02 -2.423007786273956299e-01 3.613966703414916992e-01 2.810947895050048828e-01 7.060430198907852173e-02 8.292878270149230957e-01 7.549681514501571655e-02 1.684453189373016357e-01
4.544298946857452393e-01 -3.475272357463836670e-01 1.009389534592628479e-01 -1.619547903537750244e-01 8.725608885288238525e-02 4.264368116855621338e-01 -1.765051782131195068e-01 6.447357535362243652e-01
-6.046087294816970825e-02 7.949420064687728882e-02 4.704104959964752197e-01 4.621954262256622314e-01 2.974780499935150146e-01 5.657689571380615234e-01 -6.945880502462387085e-02 3.764335811138153076e-01
4.025061726570129395e-01 -2.117323726415634155e-01 7.251262068748474121e-01 1.605905294418334961e-01 -5.088140070438385010e-02 -1.050622165203094482e-01 -3.170548751950263977e-02 4.763703942298889160e-01
5.900755524635314941e-01 -2.985432147979736328e-01 2.139180004596710205e-01 -2.063211239874362946e-02 2.958640456199645996e-01 1.625284403562545776e-01 -3.963148891925811768e-01 4.954588413238525391e-01
4.165022969245910645e-01 9.015486389398574829e-02 1.565746068954467773e-01 -1.332040280103683472e-01 5.234259963035583496e-01 5.760197639465332031e-01 -3.616825342178344727e-01 1.988749951124191284e-01
3.947899639606475830e-01 -2.029138058423995972e-01 1.110438033938407898e-01 4.946238994598388672e-01 -1.458144038915634155e-01 2.176896631717681885e-01 5.899496078491210938e-01 3.595725297927856445e-01
-2.208200469613075256e-02 -2.712770402431488037e-01 6.650394201278686523e-01 2.414226979017257690e-01 4.347567260265350342e-01 3.863420784473419189e-01 -1.309868097305297852e-01 2.644383609294891357e-01
3.738296031951904297e-01 -2.707871608436107635e-02 1.483583003282546997e-01 -4.385032877326011658e-02 -1.168713159859180450e-02 7.144921422004699707e-01 -3.667734265327453613e-01 4.363793134689331055e-01
7.258030176162719727e-01 -1.445465683937072754e-01 3.485211431980133057e-01 -1.682585030794143677e-01 3.236682116985321045e-01 2.183497250080108643e-01 -2.834186255931854248e-01 -2.641483247280120850e-01
4.751004278659820557e-01 -4.455444216728210449e-02 1.427937299013137817e-01 -6.734543479979038239e-03 -8.971858769655227661e-02 6.019108295440673828e-01 -4.016982614994049072e-01 4.692031741142272949e-01
7.519788146018981934e-01 -2.873477041721343994e-01 2.733961045742034912e-01 -1.319100111722946167e-01 -2.776359580457210541e-02 2.686058282852172852e-01 -4.321871101856231689e-01 1.038908213376998901e-02
6.247333064675331116e-02 -1.306468546390533447e-01 5.069723129272460938e-01 3.646344244480133057e-01 3.599683642387390137e-01 5.104883909225463867e-01 -3.351458609104156494e-01 2.941954433917999268e-01
3.243041038513183594e-01 2.471039593219757080e-01 3.738477826118469238e-02 2.068594694137573242e-01 2.024860680103302002e-02 6.185338497161865234e-01 5.841928720474243164e-01 2.555438280105590820e-01
3.889116644859313965e-01 4.650189578533172607e-01 -1.194950938224792480e-02 4.210848212242126465e-01 3.893554508686065674e-01 2.493616193532943726e-01 3.043784797191619873e-01 3.855187594890594482e-01
8.572257938794791698e-04 3.055561482906341553e-01 6.259202361106872559e-01 1.455191057175397873e-02 2.745316326618194580e-01 4.761878550052642822e-01 3.764633834362030029e-01 2.660820186138153076e-01
5.953005552291870117e-01 -5.167816579341888428e-02 4.171538949012756348e-01 5.836579799652099609e-01 2.690625190734863281e-01 -7.623423635959625244e-02 -2.071986198425292969e-01 8.446946740150451660e-02
3.983588516712188721e-01 -3.018071055412292480e-01 3.294782638549804688e-01 -1.396333575248718262e-01 3.128415346145629883e-01 -1.777136176824569702e-01 6.354822516441345215e-01 2.981274127960205078e-01
4.964946806430816650e-01 8.241225033998489380e-02 1.589663624763488770e-01 -4.132267832756042480e-01 -2.338927425444126129e-02 7.199143171310424805e-01 -1.492665410041809082e-01 -9.782759100198745728e-02
1.554757058620452881e-01 -2.599150538444519043e-01 4.716615676879882812e-01 5.238690413534641266e-03 5.551002025604248047e-01 2.505086362361907959e-02 5.316451191902160645e-01 3.071956336498260498e-01
3.442641198635101318e-01 -2.853183448314666748e-01 6.851061582565307617e-01 4.160309731960296631e-01 -9.390264004468917847e-02 8.852958679199218750e-02 -1.358023285865783691e-01 3.500370979309082031e-01
6.837257742881774902e-01 -6.723039150238037109e-01 2.206896245479583740e-01 2.184829488396644592e-02 7.515272498130798340e-02 -4.320253804326057434e-02 -3.170190751552581787e-02 -1.510827988386154175e-01
-6.811937689781188965e-02 1.613144874572753906e-01 3.343734145164489746e-01 4.052857160568237305e-01 3.818792104721069336e-01 6.240698099136352539e-01 -6.495881825685501099e-02 3.921235501766204834e-01
3.354113399982452393e-01 2.623414695262908936e-01 6.249041557312011719e-01 -2.923895418643951416e-01 -3.798203915357589722e-02 1.213734447956085205e-01 4.748980700969696045e-01 3.177691698074340820e-01
1.776926666498184204e-01 8.503960072994232178e-02 3.689666092395782471e-01 -2.519503235816955566e-01 8.228482306003570557e-02 5.446327924728393555e-01 6.555526852607727051e-01 1.686219871044158936e-01
5.481014847755432129e-01 -9.130716323852539062e-02 2.283319532871246338e-01 -2.019681781530380249e-01 2.729660272598266602e-01 5.914722681045532227e-01 -3.158642053604125977e-01 -2.723987996578216553e-01
6.429674029350280762e-01 1.234069317579269409e-01 3.056372404098510742e-01 -1.334646195173263550e-01 3.030685782432556152e-01 3.279374837875366211e-01 -4.281440675258636475e-01 2.782728075981140137e-01
6.935558915138244629e-01 -1.182996556162834167e-01 3.289836943149566650e-01 -9.299000352621078491e-02 1.392389535903930664e-01 3.789298236370086670e-01 -4.196497201919555664e-01 -2.214204519987106323e-01
4.126834571361541748e-01 -4.689643383026123047e-01 -6.174720823764801025e-02 -1.816612035036087036e-01 -4.194792732596397400e-02 5.989183783531188965e-01 -1.505868285894393921e-01 4.356741011142730713e-01
2.093970179557800293e-01 9.691291302442550659e-02 5.024608969688415527e-01 -1.305479556322097778e-01 -3.804634511470794678e-01 4.633367061614990234e-01 5.532205700874328613e-01 1.084648221731185913e-01
2.920232713222503662e-01 4.219932854175567627e-02 6.921539306640625000e-01 3.757051229476928711e-01 3.141763508319854736e-01 9.298264235258102417e-02 2.167555689811706543e-01 -3.719875514507293701e-01
2.280149906873703003e-01 -1.300668418407440186e-01 6.439993977546691895e-01 -6.389423459768295288e-02 3.446857333183288574e-01 -1.483237147331237793e-01 4.682078957557678223e-01 3.901887536048889160e-01
4.330247044563293457e-01 3.014890253543853760e-01 5.942060947418212891e-01 -3.087824285030364990e-01 -1.191030219197273254e-01 1.190731003880500793e-01 4.165046215057373047e-01 2.670698761940002441e-01
4.764899313449859619e-01 -4.275406152009963989e-02 1.060714498162269592e-01 4.215918183326721191e-01 -1.649448722600936890e-01 4.958635270595550537e-01 4.526663422584533691e-01 -3.227141499519348145e-01
3.595760464668273926e-01 -3.407308459281921387e-01 2.030537426471710205e-01 7.188962399959564209e-02 2.877505123615264893e-01 3.264271020889282227e-01 -2.301705479621887207e-01 6.825505495071411133e-01
3.958470225334167480e-01 -3.230761289596557617e-01 2.555724084377288818e-01 1.460261940956115723e-01 2.758917808532714844e-01 2.592735886573791504e-01 -2.995685636997222900e-01 6.474609971046447754e-01
3.939787745475769043e-01 -1.120761632919311523e-01 7.034384012222290039e-01 2.570175528526306152e-01 2.599400579929351807e-01 -5.573095008730888367e-02 2.149706184864044189e-01 -3.930000662803649902e-01
4.282509982585906982e-01 -3.124216794967651367e-01 2.773355245590209961e-01 5.032907128334045410e-01 -2.067653834819793701e-01 1.880214065313339233e-01 5.562763810157775879e-01 -3.506791964173316956e-02
3.331916928291320801e-01 1.019236221909523010e-01 2.742458879947662354e-01 -1.935826390981674194e-01 3.924883529543876648e-02 6.155272126197814941e-01 -2.701219022274017334e-01 5.590435862541198730e-01
4.143096506595611572e-01 -2.826888561248779297e-01 4.200541079044342041e-01 2.793137431144714355e-01 -1.638221442699432373e-01 3.467360436916351318e-01 3.178604245185852051e-01 -4.958569705486297607e-01
1.260317116975784302e-01 6.227073818445205688e-02 7.621956467628479004e-01 4.575298428535461426e-01 1.812885999679565430e-01 3.846599161624908447e-01 -6.581591814756393433e-02 -6.929766386747360229e-02
4.378394782543182373e-01 2.452382259070873260e-02 4.043877422809600830e-01 -2.686758041381835938e-01 6.874869018793106079e-02 1.117849647998809814e-01 7.435981035232543945e-01 -4.264710098505020142e-02
1.933842450380325317e-01 1.660278737545013428e-01 2.438919246196746826e-01 7.445604205131530762e-01 1.077339872717857361e-01 4.141431450843811035e-01 2.326410710811614990e-01 2.897255718708038330e-01
5.095742940902709961e-01 2.322959899902343750e-01 2.837707698345184326e-01 1.530659496784210205e-01 -3.581029474735260010e-01 2.117303013801574707e-01 6.116213202476501465e-01 1.878014057874679565e-01
5.117285251617431641e-01 2.086152881383895874e-01 -1.734344288706779480e-02 2.158502638339996338e-01 6.586063504219055176e-01 2.709396742284297943e-02 4.516569077968597412e-01 9.607852995395660400e-02
6.249701976776123047e-01 -4.640775620937347412e-01 2.238720655441284180e-01 -1.263984441757202148e-01 -1.006187498569488525e-01 3.581976294517517090e-01 -4.151854515075683594e-01 1.309212148189544678e-01
1.656524688005447388e-01 -8.274084329605102539e-02 1.751164495944976807e-01 5.593541860580444336e-01 -1.210543736815452576e-01 5.744766592979431152e-01 3.802409172058105469e-01 3.645677864551544189e-01
4.322114884853363037e-01 -4.966263473033905029e-01 3.300860896706581116e-02 2.417275458574295044e-01 3.290895223617553711e-01 1.300928294658660889e-01 5.953704714775085449e-01 -1.653596013784408569e-01
1.437341421842575073e-01 9.782440215349197388e-02 6.268361806869506836e-01 -6.024548411369323730e-02 1.450797766447067261e-01 1.634551733732223511e-01 5.555272698402404785e-01 4.656624794006347656e-01
3.126980364322662354e-01 1.185349002480506897e-01 4.645463526248931885e-01 5.750114321708679199e-01 2.109174728393554688e-01 3.349774777889251709e-01 1.544265896081924438e-01 -4.014778435230255127e-01
-7.255394011735916138e-02 1.779328286647796631e-01 4.999849200248718262e-01 3.951495587825775146e-01 1.479160189628601074e-01 7.091807126998901367e-01 -4.828649759292602539e-02 1.726261228322982788e-01
7.615800946950912476e-02 -4.337705373764038086e-01 5.434057116508483887e-01 -3.986453115940093994e-01 2.768648974597454071e-02 4.193415343761444092e-01 3.292840719223022461e-01 2.584442794322967529e-01
6.866751313209533691e-01 -4.430011808872222900e-01 -2.201739139854907990e-02 -1.255844384431838989e-01 7.661488838493824005e-03 4.257696270942687988e-01 -2.928273081779479980e-01 -2.210986912250518799e-01
4.796779751777648926e-01 5.264023542404174805e-01 3.477063775062561035e-01 1.628971546888351440e-01 2.328956313431262970e-02 2.448231726884841919e-01 4.949975609779357910e-01 -1.996773481369018555e-01
3.232147991657257080e-01 6.119803339242935181e-02 5.123649165034294128e-02 3.677537143230438232e-01 -3.073230087757110596e-01 6.878000497817993164e-01 3.759284615516662598e-01 2.123215049505233765e-01
1.530856639146804810e-01 4.852914214134216309e-01 1.177495196461677551e-01 -1.989683136343955994e-02 1.132343783974647522e-01 7.908032536506652832e-01 2.145329862833023071e-01 2.063489854335784912e-01
4.646517336368560791e-01 4.510549902915954590e-01 4.435333907604217529e-01 -2.065724432468414307e-01 -3.265832737088203430e-02 4.688488692045211792e-02 4.875800311565399170e-01 3.166308999061584473e-01
2.769276499748229980e-01 2.148738130927085876e-02 4.379210174083709717e-01 4.459088202565908432e-03 8.163830637931823730e-01 1.646346747875213623e-01 -2.968696691095829010e-02 -1.912785023450851440e-01
5.469606518745422363e-01 -1.171488463878631592e-01 6.093659400939941406e-01 5.172080993652343750e-01 -1.590334810316562653e-02 -1.569257527589797974e-01 -1.183110997080802917e-01 9.696871042251586914e-02
-2.150908485054969788e-02 -1.169133111834526062e-01 4.804246723651885986e-01 4.756885468959808350e-01 1.984647959470748901e-01 6.206635832786560059e-01 -1.139305531978607178e-01 3.019756078720092773e-01
4.299015998840332031e-01 -2.111225277185440063e-01 -7.826575636863708496e-02 4.664889872074127197e-01 5.685371756553649902e-01 2.877526879310607910e-01 2.539544403553009033e-01 -2.763066291809082031e-01
6.701619029045104980e-01 -1.291738003492355347e-01 3.404742181301116943e-01 -1.148648262023925781e-01 2.041419297456741333e-01 3.731423318386077881e-01 -4.597886800765991211e-01 -1.129866465926170349e-01
3.389439880847930908e-01 -3.473313748836517334e-01 7.441399693489074707e-01 -1.652100384235382080e-01 4.970733448863029480e-02 -7.334993779659271240e-02 4.170585870742797852e-01 -4.062408581376075745e-02
4.529275000095367432e-01 -4.202214479446411133e-01 1.809321641921997070e-01 3.841887041926383972e-02 1.993809044361114502e-01 3.342810571193695068e-01 -3.000986278057098389e-01 5.852369666099548340e-01
4.151567220687866211e-01 -3.347119987010955811e-01 4.898463785648345947e-01 -3.054755628108978271e-01 2.024136111140251160e-02 1.626549065113067627e-01 5.336142778396606445e-01 -2.659651339054107666e-01
2.466758489608764648e-01 2.850802838802337646e-01 -1.403660885989665985e-02 9.898617863655090332e-03 4.177435934543609619e-01 6.273918151855468750e-01 5.336148738861083984e-01 -6.863173097372055054e-02
2.615540623664855957e-01 -3.784624338150024414e-01 2.408199161291122437e-01 1.274415291845798492e-02 4.491009712219238281e-01 2.532174289226531982e-01 -1.642180532217025757e-01 6.613779067993164062e-01
3.405839204788208008e-01 -1.371485441923141479e-01 6.197346448898315430e-01 -4.376018643379211426e-01 -2.209864258766174316e-01 2.463166862726211548e-01 4.197224080562591553e-01 6.287113577127456665e-02
2.858281135559082031e-01 -1.031483784317970276e-01 3.886840045452117920e-01 -2.883297801017761230e-01 7.715621590614318848e-01 5.403598770499229431e-02 2.691849768161773682e-01 -5.258123204112052917e-02
1.352815032005310059e-01 -4.309437051415443420e-02 6.275602579116821289e-01 -2.201157994568347931e-02 2.046754658222198486e-01 1.345524489879608154e-01 6.720814704895019531e-01 2.717271447181701660e-01
4.514356553554534912e-01 -4.730311334133148193e-01 1.477461606264114380e-01 5.020432639867067337e-03 1.026486605405807495e-01 3.831360936164855957e-01 -2.689123153686523438e-01 5.665240287780761719e-01
1.692704111337661743e-01 -5.002887845039367676e-01 8.882524818181991577e-02 -2.976538538932800293e-01 1.746529042720794678e-01 6.096178889274597168e-01 3.392535150051116943e-01 -3.276283740997314453e-01
3.219557106494903564e-01 -2.298551499843597412e-01 5.793996453285217285e-01 -5.277669429779052734e-01 9.119305759668350220e-02 1.892896145582199097e-01 4.291484355926513672e-01 3.089010529220104218e-02
-1.264983136206865311e-02 7.387909293174743652e-02 5.164377093315124512e-01 3.665612936019897461e-01 -9.073792397975921631e-02 7.608164548873901367e-01 -7.876541465520858765e-02 5.269230343401432037e-03
1.700276881456375122e-01 -2.218523919582366943e-01 4.492504298686981201e-01 -1.627634465694427490e-01 5.207477211952209473e-01 9.789582341909408569e-02 6.178229451179504395e-01 1.763154864311218262e-01
5.950792431831359863e-01 -1.132548227906227112e-02 4.265956580638885498e-01 2.297350466251373291e-01 5.093917846679687500e-01 -1.724606752395629883e-01 1.091112941503524780e-01 -3.314552605152130127e-01
7.260141968727111816e-01 3.110926747322082520e-01 -5.521721765398979187e-02 2.592290043830871582e-01 2.782437205314636230e-01 -3.279964998364448547e-02 4.766516685485839844e-01 1.356413960456848145e-02
4.936291873455047607e-01 1.307927072048187256e-01 -3.066047132015228271e-01 1.385200768709182739e-01 3.306956589221954346e-01 5.268495678901672363e-01 4.851420223712921143e-01 6.112566962838172913e-02
6.210374832153320312e-01 -2.289828807115554810e-01 -7.583026587963104248e-02 -4.532411098480224609e-01 3.667696416378021240e-01 3.015788495540618896e-01 -1.090948432683944702e-01 3.366455137729644775e-01
4.546611309051513672e-01 -6.713621020317077637e-01 -3.908016532659530640e-02 3.205642476677894592e-02 2.689067423343658447e-01 1.064258441329002380e-01 4.192627072334289551e-01 -2.838709354400634766e-01
2.959552109241485596e-01 -1.945752948522567749e-01 4.463575482368469238e-01 -8.601947128772735596e-02 4.397158920764923096e-01 -1.917939037084579468e-01 5.518450140953063965e-01 3.650322258472442627e-01
4.067566990852355957e-01 -2.647600173950195312e-01 5.141155123710632324e-01 -1.509961336851119995e-01 6.441218405961990356e-02 5.305840075016021729e-02 6.853119134902954102e-01 -2.683130465447902679e-02
8.427645564079284668e-01 -3.141627311706542969e-01 1.591660529375076294e-01 -3.796737492084503174e-01 -2.708857133984565735e-02 6.095409393310546875e-02 1.312081702053546906e-02 -1.301638185977935791e-01
5.129933357238769531e-01 -3.686492443084716797e-01 -1.010871902108192444e-01 -5.410363525152206421e-02 9.697168320417404175e-02 4.855710864067077637e-01 -1.689485758543014526e-01 5.604133605957031250e-01
5.309046506881713867e-01 2.030999064445495605e-01 2.715560495853424072e-01 -2.864245176315307617e-01 1.211578175425529480e-01 6.640896201133728027e-01 -2.216007560491561890e-01 -1.277026236057281494e-01
7.707573175430297852e-01 7.725868374109268188e-02 2.651970982551574707e-01 4.911516308784484863e-01 4.921041429042816162e-02 -1.462088078260421753e-01 -1.945742517709732056e-01 1.635459959506988525e-01
6.072625517845153809e-01 2.346184104681015015e-02 3.100911974906921387e-01 5.364585518836975098e-01 1.588516831398010254e-01 3.470100089907646179e-02 -3.696282505989074707e-01 2.892653644084930420e-01
1.101738736033439636e-01 1.348435133695602417e-01 5.791848301887512207e-01 4.179180562496185303e-01 5.731178447604179382e-02 3.493699431419372559e-01 5.557549595832824707e-01 1.592504531145095825e-01
6.987408995628356934e-01 -6.040172576904296875e-01 1.526939123868942261e-01 1.362695991992950439e-01 -2.521927282214164734e-02 9.646891057491302490e-02 -1.404466629028320312e-01 -2.745396792888641357e-01
-1.644454151391983032e-02 -2.317337989807128906e-01 4.395976364612579346e-01 1.964358538389205933e-01 -2.361632436513900757e-01 6.088441610336303711e-01 2.784841358661651611e-01 4.584520757198333740e-01
3.502585589885711670e-01 -1.919246166944503784e-01 5.451058745384216309e-01 -5.515416860580444336e-01 -4.586461931467056274e-02 1.835055947303771973e-01 3.999984264373779297e-01 2.082521915435791016e-01
1.443794220685958862e-01 2.542765140533447266e-01 1.881587803363800049e-01 -3.682646751403808594e-01 2.028596252202987671e-01 5.783552527427673340e-01 4.616911411285400391e-01 3.932809233665466309e-01
2.396747916936874390e-01 -1.430402398109436035e-01 2.741365730762481689e-01 3.670674562454223633e-01 -3.363301157951354980e-01 4.462945461273193359e-01 5.295320749282836914e-01 3.456952869892120361e-01
2.515192627906799316e-01 -4.680839180946350098e-02 5.717479586601257324e-01 -1.004585996270179749e-01 4.841850399971008301e-01 -1.137142851948738098e-01 4.918099045753479004e-01 3.291145861148834229e-01
3.062762320041656494e-01 -2.094897180795669556e-01 1.625744551420211792e-01 -6.519679725170135498e-02 4.074335694313049316e-01 1.796369403600692749e-01 -8.869132958352565765e-03 7.957874536514282227e-01
2.038463503122329712e-01 -4.552189409732818604e-01 6.106827855110168457e-01 3.622965514659881592e-01 -1.430390477180480957e-01 2.337311357259750366e-01 -4.797637835144996643e-02 4.118713736534118652e-01
3.067796528339385986e-01 1.569858342409133911e-01 6.458473205566406250e-01 -3.998270928859710693e-01 -8.162220567464828491e-02 1.902655214071273804e-01 4.035942852497100830e-01 3.138626217842102051e-01
8.925127238035202026e-02 1.894399523735046387e-01 7.796578854322433472e-02 1.340960711240768433e-02 4.540256857872009277e-01 6.905314326286315918e-01 5.166348814964294434e-01 1.944467308931052685e-03
1.419632136821746826e-01 -1.642959564924240112e-01 5.930653586983680725e-02 -2.216092944145202637e-01 -2.800847887992858887e-01 7.874422073364257812e-01 4.491239488124847412e-01 5.328066763468086720e-04
1.856862306594848633e-01 -1.710043847560882568e-01 3.394542634487152100e-01 2.927405536174774170e-01 -2.627504169940948486e-01 4.043490886688232422e-01 5.747485160827636719e-01 4.153068959712982178e-01
9.900569170713424683e-02 -2.142658084630966187e-01 4.722570180892944336e-01 1.118351370096206665e-01 -2.172403223812580109e-02 7.680354714393615723e-01 -2.732663750648498535e-01 2.091157883405685425e-01
7.775146365165710449e-01 -4.596180617809295654e-01 1.508466601371765137e-01 -1.271857172250747681e-01 -9.941599518060684204e-02 1.854041814804077148e-01 -2.140841782093048096e-01 -2.349490672349929810e-01
2.732074260711669922e-01 -2.967099249362945557e-01 7.338129281997680664e-01 1.647004783153533936e-01 -9.780825674533843994e-02 -4.122059419751167297e-02 1.049181148409843445e-01 4.994396269321441650e-01
4.118853509426116943e-01 -6.931424140930175781e-02 7.435013651847839355e-01 -2.667531967163085938e-01 -7.435455173254013062e-02 4.969744384288787842e-02 3.839505910873413086e-01 -2.148906290531158447e-01
2.952131628990173340e-01 -3.022447526454925537e-01 4.429243206977844238e-01 6.973578035831451416e-02 6.420667171478271484e-01 7.706943154335021973e-02 4.484927356243133545e-01 3.342011570930480957e-02
6.097789406776428223e-01 3.673834800720214844e-01 -6.076641753315925598e-02 2.478725761175155640e-01 2.983945012092590332e-01 6.169030442833900452e-02 5.580296516418457031e-01 1.543493866920471191e-01
-1.376929879188537598e-01 -3.302393108606338501e-02 5.222331285476684570e-01 2.857416272163391113e-01 2.108277082443237305e-01 7.000274658203125000e-01 3.015563786029815674e-01 1.230080891400575638e-02
5.901973843574523926e-01 -4.879707470536231995e-02 2.218385785818099976e-01 -1.721512675285339355e-01 1.301963478326797485e-01 5.888727307319641113e-01 -2.971423864364624023e-01 -3.441247045993804932e-01
2.835139632225036621e-01 -2.735433280467987061e-01 5.291966199874877930e-01 1.892742514610290527e-01 5.734781026840209961e-01 2.839770317077636719e-01 -3.418249785900115967e-01 5.055475980043411255e-02
9.681995213031768799e-02 1.767027229070663452e-01 2.353436648845672607e-01 -2.507171630859375000e-01 1.032502874732017517e-01 6.187464594841003418e-01 6.098011732101440430e-01 2.753019332885742188e-01
4.916249215602874756e-01 7.446824572980403900e-03 7.229808568954467773e-01 -2.463537305593490601e-01 -1.943778246641159058e-01 -7.260847091674804688e-02 3.085978031158447266e-01 1.912347525358200073e-01
9.629338979721069336e-02 -2.836792171001434326e-01 4.423056840896606445e-01 6.097742915153503418e-02 7.499752640724182129e-01 6.800734251737594604e-02 3.753411173820495605e-01 -5.415080487728118896e-02
5.506181120872497559e-01 -2.645912170410156250e-01 7.073006629943847656e-01 -1.149778142571449280e-01 -2.355871498584747314e-01 -6.607094407081604004e-02 -9.062600880861282349e-02 2.126902490854263306e-01
5.256220102310180664e-01 -1.541101634502410889e-01 5.848863124847412109e-01 4.518561661243438721e-01 3.201778829097747803e-01 -2.054127454757690430e-01 7.036069780588150024e-02 -6.361357867717742920e-02
-2.320359461009502411e-02 2.703343331813812256e-01 5.875269174575805664e-01 -2.356152981519699097e-02 3.656562268733978271e-01 3.880346119403839111e-01 4.775363802909851074e-01 2.613837122917175293e-01
4.119875729084014893e-01 -3.206714689731597900e-01 -2.399580553174018860e-02 6.646149754524230957e-01 -9.749387949705123901e-02 2.335118651390075684e-01 3.018866181373596191e-01 3.605259060859680176e-01
3.935790657997131348e-01 9.814339876174926758e-02 -4.102212190628051758e-02 1.534906923770904541e-01 2.924127876758575439e-01 5.539718270301818848e-01 6.054214239120483398e-01 -2.264865636825561523e-01
4.728405177593231201e-02 -4.387254416942596436e-01 2.149546146392822266e-01 -1.845860481262207031e-02 1.200495958328247070e-01 7.426090240478515625e-01 2.138151377439498901e-01 -3.835898935794830322e-01
3.407695889472961426e-01 -4.337578117847442627e-01 1.839846223592758179e-01 7.564970850944519043e-02 3.716654181480407715e-01 1.798581480979919434e-01 -8.450003713369369507e-02 6.917605996131896973e-01
2.573198974132537842e-01 4.542730376124382019e-02 5.063979625701904297e-01 -1.137947738170623779e-01 -2.728040814399719238e-01 2.442523390054702759e-01 5.761718750000000000e-01 4.430344402790069580e-01
4.212018549442291260e-01 -1.480686962604522705e-01 1.201919540762901306e-01 5.957241654396057129e-01 3.100424706935882568e-01 2.770535349845886230e-01 4.397397935390472412e-01 -2.550983726978302002e-01
3.100182414054870605e-01 -3.312688469886779785e-01 2.824569642543792725e-01 4.747483134269714355e-01 -1.322907358407974243e-01 2.785119712352752686e-01 6.067718863487243652e-01 1.604361832141876221e-01
2.957113981246948242e-01 -1.086527556180953979e-01 1.181936189532279968e-01 8.158626556396484375e-01 1.454088836908340454e-01 3.124562501907348633e-01 1.382693648338317871e-01 2.885424792766571045e-01
8.070983737707138062e-02 -2.093169689178466797e-01 3.929975628852844238e-01 2.708091959357261658e-02 7.947610020637512207e-01 2.897433042526245117e-01 2.577942609786987305e-01 -1.115258187055587769e-01
2.926746904850006104e-01 -3.083676695823669434e-01 4.604506194591522217e-01 -3.426410257816314697e-01 1.776149123907089233e-01 1.386752426624298096e-01 6.460343003273010254e-01 1.472921669483184814e-01
3.448624908924102783e-01 7.367263734340667725e-02 -6.360819097608327866e-03 4.750383496284484863e-01 1.314955879934132099e-03 7.166869640350341797e-01 3.209002912044525146e-01 -1.825413107872009277e-01
2.978348135948181152e-01 2.677409946918487549e-01 5.973734855651855469e-01 -3.626181483268737793e-01 -1.746870204806327820e-02 1.343253403902053833e-01 3.939355313777923584e-01 4.215789139270782471e-01
3.035337924957275391e-01 6.399666890501976013e-03 6.232193112373352051e-02 3.159321844577789307e-01 -2.470030188560485840e-01 5.176666975021362305e-01 4.382570981979370117e-01 5.320435762405395508e-01
3.956223428249359131e-01 -5.944544449448585510e-02 2.503587007522583008e-01 -1.587645858526229858e-01 -2.527899146080017090e-01 2.500696182250976562e-01 7.434663772583007812e-01 2.699697911739349365e-01
4.368695020675659180e-01 -4.998812377452850342e-01 -1.206429302692413330e-02 6.591147184371948242e-01 2.955560386180877686e-01 8.701340109109878540e-02 1.715555191040039062e-01 1.816386356949806213e-02
5.254274010658264160e-01 7.508573681116104126e-02 1.298911720514297485e-01 -5.472995340824127197e-02 7.719220519065856934e-01 3.083465397357940674e-01 8.647008985280990601e-02 -1.599125447683036327e-03
-4.640935920178890228e-03 7.182857394218444824e-02 4.429331719875335693e-01 5.562182068824768066e-01 -8.306583762168884277e-02 6.674826741218566895e-01 3.091243840754032135e-02 1.893725991249084473e-01
4.576523602008819580e-01 -4.874755740165710449e-01 7.140684127807617188e-02 6.138933897018432617e-01 2.847295105457305908e-01 1.248600557446479797e-01 1.287623792886734009e-01 -2.402437776327133179e-01
2.817887961864471436e-01 -3.530414998531341553e-01 1.204580217599868774e-01 5.113001465797424316e-01 -2.792397439479827881e-01 5.618997216224670410e-01 7.429136894643306732e-03 3.553273975849151611e-01
1.733651310205459595e-01 8.961922675371170044e-02 6.277824044227600098e-01 8.589155040681362152e-03 -1.898948997259140015e-01 3.472197353839874268e-01 5.874992012977600098e-01 2.568103969097137451e-01
7.613134980201721191e-01 -4.231089949607849121e-01 1.299406141042709351e-01 -1.464477479457855225e-01 1.126382648944854736e-01 1.491222623735666275e-02 -2.180354744195938110e-01 3.776240050792694092e-01
3.535804450511932373e-01 -6.067816615104675293e-01 4.272418320178985596e-01 3.599548935890197754e-01 2.411522418260574341e-01 1.876666843891143799e-01 8.868786692619323730e-02 -3.057046234607696533e-01
3.141947090625762939e-01 4.183368384838104248e-01 -5.096249282360076904e-02 -1.431214343756437302e-02 1.442615389823913574e-01 7.035356760025024414e-01 4.533481895923614502e-01 4.664268344640731812e-02
6.559804677963256836e-01 2.419963665306568146e-02 2.715505063533782959e-01 -8.475541323423385620e-02 -2.460322678089141846e-01 9.533521533012390137e-02 6.464058160781860352e-01 2.682818286120891571e-02
4.347553849220275879e-01 -1.000363677740097046e-01 2.133275270462036133e-01 7.280145883560180664e-01 1.543818116188049316e-01 3.313361108303070068e-01 1.103901565074920654e-01 -2.822467088699340820e-01
3.079718947410583496e-01 -1.712392568588256836e-01 7.905418872833251953e-01 -1.870950758457183838e-01 -2.517378032207489014e-01 3.106133937835693359e-01 2.212143689393997192e-01 -8.414869010448455811e-02
3.535850942134857178e-01 -3.082688748836517334e-01 4.208935499191284180e-01 -4.290786087512969971e-01 1.340899616479873657e-01 5.318056419491767883e-02 5.442581176757812500e-01 3.188459873199462891e-01
5.185055732727050781e-01 -2.131455391645431519e-01 1.630610823631286621e-01 -3.567280620336532593e-02 3.768634200096130371e-01 4.067749381065368652e-01 -4.455357789993286133e-01 3.896992504596710205e-01
2.286100983619689941e-01 -1.752430051565170288e-01 4.857576489448547363e-01 -1.264717429876327515e-01 5.962388515472412109e-01 -9.732728451490402222e-02 4.882133007049560547e-01 2.484878450632095337e-01
3.661155104637145996e-01 1.301201134920120239e-01 4.038043916225433350e-01 7.138383388519287109e-01 1.417223550379276276e-02 3.544139862060546875e-01 1.882217079401016235e-01 -1.231560260057449341e-01
4.769542515277862549e-01 -1.611915081739425659e-01 4.542191326618194580e-01 -1.244516000151634216e-01 -3.628846108913421631e-01 2.954524159431457520e-01 2.994606494903564453e-01 -4.648385345935821533e-01
1.634874343872070312e-01 2.995952665805816650e-01 5.212526917457580566e-01 -3.642535209655761719e-01 1.892146095633506775e-02 5.097424387931823730e-01 4.139688014984130859e-01 2.180915772914886475e-01
3.219743669033050537e-01 1.428363621234893799e-01 6.213855743408203125e-01 4.742826521396636963e-01 -1.429748237133026123e-01 3.149922192096710205e-01 3.532733917236328125e-01 -1.428368091583251953e-01
3.993040621280670166e-01 -1.653031259775161743e-01 6.558682322502136230e-01 4.043954312801361084e-01 2.112936601042747498e-02 -1.479037851095199585e-01 -6.302064657211303711e-02 4.395892620086669922e-01
5.483788996934890747e-02 2.420793473720550537e-01 1.675660759210586548e-01 -9.145310521125793457e-02 3.202878534793853760e-01 7.046326398849487305e-01 5.453487038612365723e-01 -7.383362948894500732e-02
4.336736500263214111e-01 -1.587227284908294678e-01 1.788774728775024414e-01 -3.807405009865760803e-02 8.407004922628402710e-02 5.748556256294250488e-01 -4.110984802246093750e-01 4.967482686042785645e-01
4.634257555007934570e-01 -4.791983403265476227e-03 1.249823570251464844e-01 -8.424115367233753204e-03 2.110790014266967773e-01 5.076462030410766602e-01 -3.696536421775817871e-01 5.749951004981994629e-01
5.167006850242614746e-01 2.646854817867279053e-01 6.922613084316253662e-02 7.335057109594345093e-02 7.701593637466430664e-02 4.553558230400085449e-01 6.430863142013549805e-01 -1.610875278711318970e-01
6.174372434616088867e-01 -5.511804223060607910e-01 -2.225579507648944855e-02 -8.791335672140121460e-02 3.939991444349288940e-02 2.985036373138427734e-01 -2.423032671213150024e-01 3.967107534408569336e-01
1.498337090015411377e-01 1.406749431043863297e-02 -1.668907515704631805e-02 -5.960291624069213867e-02 4.224395379424095154e-04 9.032686352729797363e-01 3.925170898437500000e-01 -5.964003875851631165e-02
4.927121698856353760e-01 -3.780041933059692383e-01 -7.047010213136672974e-02 4.689745232462882996e-02 2.551432549953460693e-01 3.329759240150451660e-01 -1.421081274747848511e-01 6.411058306694030762e-01
3.233196139335632324e-01 2.927035093307495117e-01 4.187624454498291016e-01 3.804242014884948730e-01 1.280245482921600342e-01 2.625653147697448730e-01 5.803894400596618652e-01 -2.598500251770019531e-01
2.006721347570419312e-01 -1.596952825784683228e-01 6.404963731765747070e-01 -1.285711377859115601e-01 3.680444359779357910e-01 -1.565491594374179840e-02 5.260977745056152344e-01 3.081903755664825439e-01
4.527549743652343750e-01 -2.740890085697174072e-01 -2.066448330879211426e-02 -3.328616172075271606e-02 9.886400401592254639e-02 5.836659669876098633e-01 -2.906600832939147949e-01 5.323814153671264648e-01
3.410920202732086182e-01 2.042679041624069214e-01 3.945516049861907959e-01 -1.677305996417999268e-01 -3.069071173667907715e-01 2.928214371204376221e-01 5.842348933219909668e-01 3.699452877044677734e-01
1.959706544876098633e-01 -3.933139443397521973e-01 6.818854808807373047e-01 -1.372965574264526367e-01 -5.621251463890075684e-02 1.265798211097717285e-01 4.803730547428131104e-01 2.704457044601440430e-01
2.249692194163799286e-02 7.959754765033721924e-02 5.734810233116149902e-01 4.406366050243377686e-01 -2.745195850729942322e-02 6.707531809806823730e-01 4.318617656826972961e-02 -1.326220780611038208e-01
6.244667768478393555e-01 1.369303464889526367e-01 2.340852469205856323e-01 -1.605844348669052124e-01 4.672881960868835449e-01 2.532207667827606201e-01 -3.654369413852691650e-01 3.077091872692108154e-01
5.583122372627258301e-01 9.827364981174468994e-02 -8.469525724649429321e-02 2.311251163482666016e-01 5.750066041946411133e-01 9.666590392589569092e-02 5.226496458053588867e-01 -6.998636573553085327e-02
3.139357566833496094e-01 -2.217982113361358643e-01 1.331106275320053101e-01 6.765038371086120605e-01 -1.501256078481674194e-01 4.967479109764099121e-01 3.273867070674896240e-01 1.988600008189678192e-02
1.775185316801071167e-01 -4.050641357898712158e-01 6.695191264152526855e-01 2.210668325424194336e-01 2.992789149284362793e-01 3.769076168537139893e-01 -1.862789988517761230e-01 -2.023777961730957031e-01
3.818700909614562988e-01 -2.165582031011581421e-01 1.056316718459129333e-01 2.662101089954376221e-01 2.164323031902313232e-01 3.182679712772369385e-01 -2.375273853540420532e-01 7.215920090675354004e-01
2.190967798233032227e-01 -2.453110665082931519e-01 1.434440612792968750e-01 -1.404871940612792969e-01 8.403941988945007324e-01 2.368583157658576965e-02 3.076032102108001709e-01 2.237480282783508301e-01
7.759897112846374512e-01 -2.294779717922210693e-01 1.544676721096038818e-01 -5.176529884338378906e-01 -6.381836533546447754e-02 1.716192960739135742e-01 -5.908987298607826233e-02 1.278178095817565918e-01
7.159670591354370117e-01 6.583890318870544434e-02 3.689013421535491943e-02 4.515684545040130615e-01 1.885675489902496338e-01 -2.429815828800201416e-01 4.275509715080261230e-01 1.958697289228439331e-02
6.100804209709167480e-01 -4.433217644691467285e-01 4.480046927928924561e-01 -4.958496242761611938e-02 -6.468275934457778931e-02 2.142254114151000977e-01 -4.219186305999755859e-01 -3.029231680557131767e-03
4.121109843254089355e-01 -4.569949507713317871e-01 -2.889555320143699646e-02 -1.403110623359680176e-01 -4.002248495817184448e-02 6.373394727706909180e-01 -1.788446307182312012e-01 4.012594223022460938e-01
4.923097491264343262e-01 -3.942315652966499329e-02 3.645000755786895752e-01 -1.049316599965095520e-01 -1.855167299509048462e-01 3.984011411666870117e-01 3.730273842811584473e-01 -5.290713906288146973e-01
7.620154619216918945e-01 -3.387579023838043213e-01 1.159851625561714172e-01 -4.621284008026123047e-01 2.674658596515655518e-02 1.010064259171485901e-01 1.728513687849044800e-01 -1.917427629232406616e-01
2.590759992599487305e-01 -3.756366297602653503e-02 6.915436983108520508e-01 3.651331365108489990e-01 2.719080746173858643e-01 1.719322055578231812e-01 3.415889739990234375e-01 -3.158101141452789307e-01
3.773496150970458984e-01 -4.029886126518249512e-01 2.209459245204925537e-01 -2.312988936901092529e-01 1.295333951711654663e-01 3.492401540279388428e-01 6.548040509223937988e-01 -1.592961847782135010e-01
1.485878676176071167e-01 3.869211375713348389e-01 1.818197220563888550e-01 -2.733731269836425781e-01 2.587595582008361816e-01 6.475444436073303223e-01 4.750197827816009521e-01 9.224080294370651245e-02
3.315686881542205811e-01 8.230512589216232300e-02 5.470519661903381348e-01 5.410853028297424316e-01 5.484741553664207458e-02 2.466472983360290527e-01 3.194642663002014160e-01 -3.540458381175994873e-01
1.290608346462249756e-01 -2.308709621429443359e-01 6.735202670097351074e-01 4.045078754425048828e-01 1.997052133083343506e-01 4.608433544635772705e-01 -2.342618554830551147e-01 -7.515559345483779907e-02
3.542848825454711914e-01 -2.302497178316116333e-01 7.155288457870483398e-01 2.297748029232025146e-01 1.966222561895847321e-02 -1.232879981398582458e-01 -3.658860805444419384e-04 4.910220503807067871e-01
5.670440196990966797e-01 1.974020004272460938e-01 4.428850412368774414e-01 -3.172077983617782593e-02 -1.039547994732856750e-01 2.260480076074600220e-01 4.484824240207672119e-01 -4.234377443790435791e-01
1.387023776769638062e-01 -2.230352163314819336e-01 6.972000598907470703e-01 4.498356878757476807e-01 2.528422772884368896e-01 3.676480054855346680e-01 -2.029454559087753296e-01 -4.791393503546714783e-02
5.156452059745788574e-01 -3.335643410682678223e-01 -1.180558353662490845e-01 3.438905477523803711e-01 1.734161078929901123e-01 3.593249320983886719e-01 4.797842204570770264e-01 -3.182239234447479248e-01
4.994702637195587158e-01 2.335095219314098358e-02 7.269870638847351074e-01 5.844200029969215393e-02 1.980879306793212891e-01 -7.873845845460891724e-02 -2.537355422973632812e-01 3.289959132671356201e-01
6.085947751998901367e-01 3.723984360694885254e-01 -1.546666622161865234e-01 3.830147683620452881e-01 3.653086125850677490e-01 1.746360957622528076e-01 3.646119236946105957e-01 1.530347615480422974e-01
2.396252453327178955e-01 -3.499118983745574951e-01 4.151222705841064453e-01 -1.430942118167877197e-01 5.296036005020141602e-01 -9.086234867572784424e-02 5.391352772712707520e-01 2.189433872699737549e-01
5.595099925994873047e-01 5.195879936218261719e-01 3.582076728343963623e-01 4.302677512168884277e-01 -1.742650419473648071e-01 9.531401842832565308e-02 1.102946698665618896e-03 2.531394660472869873e-01
-1.727108843624591827e-02 9.425305575132369995e-02 6.271657347679138184e-01 4.066509306430816650e-01 1.305001676082611084e-01 6.382884383201599121e-01 1.530870702117681503e-02 -8.625190705060958862e-02
9.317374229431152344e-02 -2.171977013349533081e-01 4.286880791187286377e-02 -3.241562247276306152e-01 -9.739153832197189331e-02 8.636441826820373535e-01 2.859974503517150879e-01 -8.248950354754924774e-03
3.988359868526458740e-01 -1.322924047708511353e-01 4.093466401100158691e-01 3.239226043224334717e-01 9.685417264699935913e-02 3.620222210884094238e-01 -5.086453557014465332e-01 3.895857334136962891e-01
1.399001181125640869e-01 -3.355884253978729248e-01 5.587654709815979004e-01 3.685751855373382568e-01 9.776908159255981445e-02 5.598552227020263672e-01 -2.905292212963104248e-01 -1.110766530036926270e-01
7.971982657909393311e-02 -2.263916283845901489e-01 2.173354923725128174e-01 -3.395981490612030029e-01 8.222416043281555176e-02 7.314835786819458008e-01 3.390650451183319092e-01 -3.507647514343261719e-01
5.844202041625976562e-01 6.601596833206713200e-04 5.378559827804565430e-01 -5.832274258136749268e-02 -1.550081074237823486e-01 1.498844623565673828e-01 3.267002403736114502e-01 -4.610164761543273926e-01
3.858031034469604492e-01 1.795255392789840698e-01 3.714650571346282959e-01 2.823283076286315918e-01 -5.596857145428657532e-02 2.547726035118103027e-01 6.707285642623901367e-01 -2.886392176151275635e-01
4.826060831546783447e-01 1.032038107514381409e-01 2.158463001251220703e-02 -1.056447923183441162e-01 -8.480707556009292603e-02 5.034243464469909668e-01 6.937374472618103027e-01 -5.397770926356315613e-02
8.101010918617248535e-01 -5.149112939834594727e-01 1.075983494520187378e-01 -1.125399721786379814e-03 -3.520570695400238037e-02 -2.162000685930252075e-01 9.520459920167922974e-02 9.988997876644134521e-02
5.421826839447021484e-01 -5.631893277168273926e-01 -3.008357249200344086e-02 -1.344499588012695312e-01 -4.581144452095031738e-02 3.927909135818481445e-01 -1.645358204841613770e-01 4.317619800567626953e-01
6.537576317787170410e-01 -1.117397025227546692e-01 1.794824004173278809e-01 8.260061033070087433e-03 -3.838307261466979980e-01 3.874613717198371887e-02 5.598780512809753418e-01 2.560125589370727539e-01
3.406546711921691895e-01 3.182023465633392334e-01 3.469847515225410461e-02 5.629281401634216309e-01 -9.299832582473754883e-02 5.785496234893798828e-01 -1.730087772011756897e-02 3.477669358253479004e-01
9.305088222026824951e-02 -1.375663280487060547e-01 6.809357404708862305e-01 -5.230091512203216553e-02 3.558229506015777588e-01 1.129820570349693298e-01 5.326381325721740723e-01 2.879756987094879150e-01
-7.210100739030167460e-05 -2.534494102001190186e-01 4.816061854362487793e-01 4.500061869621276855e-01 -1.478409320116043091e-01 6.028165817260742188e-01 3.400268256664276123e-01 2.122232876718044281e-02
1.621010005474090576e-01 -3.592093288898468018e-01 1.150618493556976318e-01 -1.072904765605926514e-01 5.601629614830017090e-01 3.077472746372222900e-01 4.205670207738876343e-02 6.400638818740844727e-01
6.548112630844116211e-01 1.214259043335914612e-01 3.517900705337524414e-01 4.620581269264221191e-01 2.440530061721801758e-01 -1.484350711107254028e-01 -2.790066003799438477e-01 2.445089817047119141e-01
6.058451533317565918e-01 -6.294665336608886719e-01 4.009584188461303711e-01 -2.140583656728267670e-02 1.336538642644882202e-01 -1.601061224937438965e-01 1.506688296794891357e-01 -9.643296897411346436e-02
-2.021886408329010010e-02 2.656560540199279785e-01 2.958500981330871582e-01 -5.678867548704147339e-02 4.338877201080322266e-01 6.543610095977783203e-01 4.683582782745361328e-01 4.959500208497047424e-02
6.764044165611267090e-01 -2.530774176120758057e-01 -1.214164048433303833e-01 2.012468427419662476e-01 1.535622924566268921e-01 5.181015729904174805e-01 -3.621273040771484375e-01 -6.293087266385555267e-03
2.752077579498291016e-01 1.860974729061126709e-01 1.272421330213546753e-01 1.384442895650863647e-01 8.341939002275466919e-02 7.346472740173339844e-01 4.661362767219543457e-01 -3.005373775959014893e-01
4.989820346236228943e-02 -4.406868517398834229e-01 4.607862532138824463e-01 2.925553619861602783e-01 2.541914582252502441e-01 6.353558301925659180e-01 -1.908746510744094849e-01 -2.586782351136207581e-02
4.197262525558471680e-01 -1.888736933469772339e-01 3.008209541440010071e-02 5.236865282058715820e-01 3.568376004695892334e-01 2.636773586273193359e-01 5.622662901878356934e-01 -1.408450771123170853e-03
3.518949747085571289e-01 -7.667668629437685013e-03 6.500213742256164551e-01 4.104754626750946045e-01 1.277868151664733887e-01 1.745154112577438354e-01 1.943008303642272949e-01 -4.478339254856109619e-01
4.501205086708068848e-01 -4.605358242988586426e-01 4.878812730312347412e-01 1.144886687397956848e-01 4.965957701206207275e-01 4.238479584455490112e-02 -1.492431759834289551e-01 -2.519628405570983887e-01
1.371991336345672607e-01 -1.721031218767166138e-01 5.485259890556335449e-01 -3.778024911880493164e-01 1.657077856361865997e-02 4.348036050796508789e-01 3.948234021663665771e-01 4.033946692943572998e-01
6.628059595823287964e-02 -3.660261929035186768e-01 4.898825287818908691e-01 2.928598523139953613e-01 -1.396049857139587402e-01 6.796230673789978027e-01 -1.497267633676528931e-01 1.791225373744964600e-01
6.615685671567916870e-02 4.004590809345245361e-01 2.630702555179595947e-01 3.003622591495513916e-01 1.408729404211044312e-01 6.941801905632019043e-01 4.099029004573822021e-01 7.797694951295852661e-02
3.658657371997833252e-01 -2.913333475589752197e-01 6.082671284675598145e-01 -3.117333650588989258e-01 -9.836778976023197174e-03 1.940095871686935425e-01 4.708697199821472168e-01 -2.337643951177597046e-01
5.080732107162475586e-01 -3.509625494480133057e-01 -3.987721353769302368e-02 5.066670179367065430e-01 -3.227175027132034302e-02 2.072643488645553589e-01 5.586051344871520996e-01 6.592004001140594482e-02
4.662814736366271973e-01 1.168108284473419189e-01 3.550417125225067139e-01 2.553459703922271729e-01 -1.979799717664718628e-01 4.248869419097900391e-02 7.196637392044067383e-01 1.369793862104415894e-01
5.080490112304687500e-01 1.734659224748611450e-01 2.877137660980224609e-01 1.835569292306900024e-01 -9.685486555099487305e-02 1.537326723337173462e-01 7.491053938865661621e-01 -3.391160443425178528e-02
3.577807843685150146e-01 -6.597675383090972900e-02 7.226582765579223633e-01 -4.265498518943786621e-01 -5.567939952015876770e-02 1.761643290519714355e-01 3.559712469577789307e-01 -5.109231173992156982e-02
5.016173794865608215e-02 -2.370702773332595825e-01 6.284949183464050293e-01 1.856119632720947266e-01 5.898463129997253418e-01 1.854044198989868164e-01 3.573651015758514404e-01 -4.266787692904472351e-02
3.800199925899505615e-01 -8.340660482645034790e-02 3.102553486824035645e-01 6.669101715087890625e-01 2.622286379337310791e-01 1.958419829607009888e-01 4.314041733741760254e-01 -1.198875010013580322e-01
3.103063404560089111e-01 2.759928703308105469e-01 1.233402192592620850e-01 -2.279963344335556030e-01 4.274132847785949707e-02 6.388321518898010254e-01 5.533535480499267578e-01 2.102597653865814209e-01
5.845680236816406250e-01 -7.540492713451385498e-02 8.012525737285614014e-02 -2.474149167537689209e-01 -2.166455090045928955e-01 2.234091162681579590e-01 6.582651138305664062e-01 2.340946197509765625e-01
7.850188612937927246e-01 -3.872534334659576416e-01 -1.100385561585426331e-03 -3.550035655498504639e-01 -7.986745983362197876e-02 2.076363265514373779e-01 4.530368000268936157e-02 -2.370809465646743774e-01
4.843568503856658936e-01 -1.406105607748031616e-01 3.802795112133026123e-01 -1.528289914131164551e-01 2.927489876747131348e-01 -9.360294044017791748e-02 6.951173543930053711e-01 -2.502049552276730537e-03
4.860337078571319580e-01 1.823334582149982452e-02 -4.050785005092620850e-01 1.602914929389953613e-01 1.475289613008499146e-01 6.996803283691406250e-01 2.340864390134811401e-01 8.685182780027389526e-02
5.210947617888450623e-02 -8.393318951129913330e-02 5.072406530380249023e-01 3.353068530559539795e-01 1.596074104309082031e-01 7.014764547348022461e-01 -1.256315559148788452e-01 -2.952780127525329590e-01
1.512873172760009766e-01 -6.418640613555908203e-01 3.652941882610321045e-01 1.143793463706970215e-01 2.125493735074996948e-01 5.072076916694641113e-01 -1.187637001276016235e-01 -3.194661438465118408e-01
4.800038933753967285e-01 -1.453981995582580566e-01 1.615035682916641235e-01 -3.957312107086181641e-01 -4.373702406883239746e-02 1.656466275453567505e-01 7.045500278472900391e-01 2.000663429498672485e-01
4.709869325160980225e-01 -3.913296014070510864e-02 2.136417031288146973e-01 4.810306131839752197e-01 -1.534495353698730469e-01 1.944970488548278809e-01 6.087414026260375977e-01 2.601246237754821777e-01
2.474492192268371582e-01 -4.317441284656524658e-01 1.736133694648742676e-01 -4.653778672218322754e-01 8.590166270732879639e-02 5.551570057868957520e-01 2.923805713653564453e-01 -3.233929872512817383e-01
2.998385727405548096e-01 6.590531766414642334e-02 -6.541796773672103882e-02 2.252484709024429321e-01 2.996599674224853516e-01 8.318173289299011230e-01 2.592464089393615723e-01 4.256840050220489502e-02
1.577004045248031616e-02 -4.481573700904846191e-01 3.928112685680389404e-01 1.958883553743362427e-01 5.925248861312866211e-01 4.981687963008880615e-01 8.321529626846313477e-02 -7.107798475772142410e-03
1.747992783784866333e-01 -2.249297946691513062e-01 3.711957335472106934e-01 2.453648298978805542e-02 7.758180499076843262e-01 -5.210031522437930107e-04 4.096414744853973389e-01 -1.037469655275344849e-01
2.005262225866317749e-01 -3.838243186473846436e-01 6.363325715065002441e-01 1.701377928256988525e-01 -2.206548601388931274e-01 2.225909233093261719e-01 1.631402522325515747e-01 5.037380456924438477e-01
8.048195242881774902e-01 -5.632901787757873535e-01 7.510829716920852661e-02 9.834379889070987701e-03 -9.486842900514602661e-02 -2.460442110896110535e-02 -3.333114553242921829e-03 -1.400544494390487671e-01
9.711313247680664062e-02 9.779483824968338013e-02 1.032238677144050598e-01 -9.087747335433959961e-02 1.551618278026580811e-01 8.696109652519226074e-01 1.642693281173706055e-01 -3.934572339057922363e-01
4.111653566360473633e-01 -6.943225860595703125e-02 6.686363816261291504e-01 3.935896456241607666e-01 1.436678916215896606e-01 8.503909409046173096e-02 1.461503058671951294e-01 -4.182138741016387939e-01
5.579499006271362305e-01 -4.355134665966033936e-01 5.172644555568695068e-02 6.078240275382995605e-01 -1.902034133672714233e-02 9.800685802474617958e-04 3.501482009887695312e-01 6.267234683036804199e-02
4.479233324527740479e-01 -1.574215143918991089e-01 5.937874317169189453e-01 1.202708762139081955e-02 4.004722237586975098e-01 -1.147199347615242004e-01 4.487451910972595215e-01 2.166656255722045898e-01
-9.143513441085815430e-02 -1.334585100412368774e-01 4.307779371738433838e-01 3.592864573001861572e-01 -4.279231652617454529e-02 7.519758343696594238e-01 2.029749453067779541e-01 2.251095324754714966e-01
5.428167581558227539e-01 -2.677378356456756592e-01 -7.599263638257980347e-02 5.819433331489562988e-01 4.422211349010467529e-01 4.568059463053941727e-03 3.021943867206573486e-01 4.828964918851852417e-02
4.521660804748535156e-01 2.348812371492385864e-01 2.917065024375915527e-01 2.162807583808898926e-01 -2.382882237434387207e-01 3.007253110408782959e-01 6.377632021903991699e-01 2.335546761751174927e-01
4.671300947666168213e-01 -1.775075942277908325e-01 -6.273138523101806641e-02 3.422676026821136475e-01 4.032516777515411377e-01 1.535989195108413696e-01 6.655691266059875488e-01 -3.387206466868519783e-03
3.142293691635131836e-01 -5.914400219917297363e-01 4.820399880409240723e-01 9.519720077514648438e-02 3.723526298999786377e-01 -1.175554692745208740e-01 3.964836001396179199e-01 1.920105703175067902e-02
4.800716340541839600e-01 -1.546547859907150269e-01 -5.727075785398483276e-02 5.542396903038024902e-01 1.631547212600708008e-01 4.337986409664154053e-01 3.728212714195251465e-01 -2.852280437946319580e-01
-7.790919393301010132e-02 -3.224103450775146484e-01 2.561036050319671631e-01 -2.048912793397903442e-01 1.495850086212158203e-01 8.512619733810424805e-01 1.635209619998931885e-01 -9.300862252712249756e-02
2.357792109251022339e-01 -4.173676371574401855e-01 3.100488781929016113e-01 -1.994123309850692749e-01 4.199208915233612061e-01 4.329080879688262939e-02 6.368273496627807617e-01 2.248563170433044434e-01
2.685632705688476562e-01 -3.829380571842193604e-01 1.923401057720184326e-01 6.726906895637512207e-01 -3.199823573231697083e-02 3.201189041137695312e-01 3.376012444496154785e-01 2.724890112876892090e-01
5.226026475429534912e-02 2.525337040424346924e-01 4.673255980014801025e-01 2.985090613365173340e-01 4.942411482334136963e-01 5.421444773674011230e-01 1.013006716966629028e-01 2.784566283226013184e-01
4.547527134418487549e-01 -3.212096691131591797e-01 6.116747856140136719e-01 3.322058022022247314e-01 -9.860243648290634155e-02 -9.518134593963623047e-02 -8.742975443601608276e-02 4.231924712657928467e-01
3.933877646923065186e-01 -1.008480563759803772e-01 6.214168667793273926e-01 -4.320591688156127930e-01 -2.074532955884933472e-01 1.370825469493865967e-01 3.731700778007507324e-01 2.472998350858688354e-01
1.079937964677810669e-01 -3.923886120319366455e-01 4.918596148490905762e-01 3.757269382476806641e-01 8.263004012405872345e-03 5.987454056739807129e-01 -2.794318199157714844e-01 1.209360435605049133e-01
4.026560485363006592e-01 -2.837928533554077148e-01 5.942498445510864258e-01 2.477482855319976807e-01 3.937164545059204102e-01 -2.047413885593414307e-01 3.625617325305938721e-01 -1.201455742120742798e-01
7.424816489219665527e-02 -2.347390949726104736e-01 5.719444528222084045e-02 1.460514962673187256e-01 1.647529602050781250e-01 7.783502340316772461e-01 4.953431487083435059e-01 -1.909061968326568604e-01
3.957666456699371338e-01 3.742825388908386230e-01 2.362686842679977417e-01 2.580113410949707031e-01 5.290523767471313477e-01 1.091055944561958313e-01 5.354622006416320801e-01 -4.866664856672286987e-02
4.028297662734985352e-01 3.645801246166229248e-01 6.661938428878784180e-01 -2.033275365829467773e-01 -1.280276626348495483e-01 1.549470424652099609e-01 3.643908202648162842e-01 2.155757993459701538e-01
1.730721890926361084e-01 1.189196705818176270e-01 4.131203293800354004e-01 -1.627818197011947632e-01 1.975867450237274170e-01 3.531703352928161621e-01 6.626180410385131836e-01 3.948484659194946289e-01
1.317462604492902756e-02 -3.363500535488128662e-01 2.992458641529083252e-01 3.185328245162963867e-01 3.886328935623168945e-01 7.267462015151977539e-01 -8.971937745809555054e-02 9.186300635337829590e-02
6.836250424385070801e-01 -4.938088357448577881e-01 5.580047890543937683e-02 -2.425705790519714355e-01 1.037205234169960022e-01 2.083950787782669067e-01 -2.177212536334991455e-01 3.539298176765441895e-01
6.918165683746337891e-01 -1.748845577239990234e-01 6.021516323089599609e-01 1.004112139344215393e-01 -1.122294664382934570e-01 -1.530486047267913818e-01 -1.258365213871002197e-01 2.574532330036163330e-01
2.231006920337677002e-01 3.554354906082153320e-01 2.787756621837615967e-01 2.338065207004547119e-01 4.092095196247100830e-01 4.672430157661437988e-01 5.486030578613281250e-01 -6.911186873912811279e-02
6.730614900588989258e-01 -3.563523590564727783e-01 2.141044288873672485e-01 -5.541253685951232910e-01 1.560086309909820557e-01 -4.744124412536621094e-02 1.278030872344970703e-01 1.555074900388717651e-01
4.211830496788024902e-01 9.741255640983581543e-02 3.997883796691894531e-01 2.254035621881484985e-01 -2.138969600200653076e-01 2.133174240589141846e-01 6.900677084922790527e-01 1.871589869260787964e-01
1.172852218151092529e-01 -1.389628648757934570e-01 5.141388177871704102e-01 -4.511005580425262451e-01 1.992372274398803711e-01 5.048252940177917480e-01 3.520066738128662109e-01 2.839902639389038086e-01
6.221683025360107422e-01 1.627818346023559570e-01 6.184148788452148438e-01 -2.907603606581687927e-02 3.336050733923912048e-02 -1.141470000147819519e-01 4.092713594436645508e-01 -1.465624421834945679e-01
5.653910040855407715e-01 3.097817301750183105e-01 -1.682177335023880005e-01 4.589214324951171875e-01 9.850179404020309448e-02 4.616487920284271240e-01 3.155443668365478516e-01 1.518931239843368530e-01
6.154134869575500488e-01 3.649625182151794434e-01 -1.451338920742273331e-02 4.310987889766693115e-01 2.980499267578125000e-01 8.093793876469135284e-03 4.149788320064544678e-01 2.022504657506942749e-01
2.033245563507080078e-01 -1.451379060745239258e-01 4.579278528690338135e-01 -2.108526080846786499e-01 3.680111169815063477e-01 5.264362692832946777e-01 -3.097824156284332275e-01 4.182164072990417480e-01
-1.283888220787048340e-01 6.249965517781674862e-04 5.221976637840270996e-01 3.054333925247192383e-01 3.198445141315460205e-01 6.809538006782531738e-01 5.863867234438657761e-03 2.269425392150878906e-01
2.825627326965332031e-01 -2.353522032499313354e-01 2.492985278367996216e-01 -1.614965349435806274e-01 5.401220917701721191e-01 1.389151960611343384e-01 -4.626750946044921875e-02 6.807104945182800293e-01
4.402382075786590576e-01 -1.300725489854812622e-01 7.421522140502929688e-01 -2.945411801338195801e-01 -6.707964092493057251e-02 -3.367735771462321281e-03 3.808520436286926270e-01 -4.655896499752998352e-02
2.822920680046081543e-01 -3.253282234072685242e-02 6.455922722816467285e-01 -2.244599908590316772e-01 -3.069116268306970596e-03 7.090463489294052124e-02 5.611503720283508301e-01 3.635303378105163574e-01
3.032067418098449707e-01 2.125257551670074463e-01 1.814466118812561035e-01 -3.406744301319122314e-01 -9.689942747354507446e-02 7.042387127876281738e-01 4.073195457458496094e-01 -2.065563201904296875e-01
5.601046681404113770e-01 -2.281946986913681030e-01 6.457734107971191406e-01 1.548110395669937134e-01 -5.852712690830230713e-02 -1.920104622840881348e-01 -6.952216476202011108e-02 3.848289251327514648e-01
1.953155249357223511e-01 -9.172648936510086060e-02 3.047979176044464111e-01 -1.442309021949768066e-01 3.515667915344238281e-01 4.969253540039062500e-01 6.837105751037597656e-01 -4.170939326286315918e-02
3.880101442337036133e-01 -1.044926643371582031e-01 1.341030448675155640e-01 3.975009322166442871e-01 6.298723220825195312e-01 4.176250696182250977e-01 -2.458335757255554199e-01 -1.759395748376846313e-01
6.282896399497985840e-01 -2.446677684783935547e-01 -4.636689126491546631e-01 -4.284680762793868780e-04 1.854107081890106201e-01 4.436713755130767822e-01 3.148692250251770020e-01 6.053545046597719193e-03
4.078127741813659668e-01 -4.843395352363586426e-01 -7.882360368967056274e-02 -1.699710637331008911e-01 1.994478851556777954e-01 6.461854577064514160e-01 -1.860416233539581299e-01 2.684291899204254150e-01
1.607723981142044067e-01 -1.806503385305404663e-01 6.530586481094360352e-01 -1.454508751630783081e-01 5.809723734855651855e-01 5.765911564230918884e-02 2.306006103754043579e-01 3.159841001033782959e-01
2.735091745853424072e-01 -2.102762609720230103e-01 3.145086169242858887e-01 -1.299247443675994873e-01 7.344023883342742920e-02 3.052448928356170654e-01 7.730214595794677734e-01 2.627746164798736572e-01
5.253310203552246094e-01 2.081623999401926994e-03 2.880878150463104248e-01 5.599730014801025391e-01 5.697450637817382812e-01 5.092865787446498871e-03 1.711696572601795197e-02 -5.030072852969169617e-02
2.510930895805358887e-01 -3.246900439262390137e-01 1.698931008577346802e-01 5.042002201080322266e-01 -3.635276854038238525e-01 6.031774282455444336e-01 2.617873251438140869e-02 2.275659292936325073e-01
2.927404344081878662e-01 2.093873172998428345e-01 6.195276379585266113e-01 -2.573784887790679932e-01 -1.570655703544616699e-01 2.786362469196319580e-01 5.111346840858459473e-01 2.384016662836074829e-01
5.769535303115844727e-01 -5.130001902580261230e-01 4.229896962642669678e-01 -1.453803107142448425e-02 -7.806227356195449829e-02 3.130247592926025391e-01 -2.180006951093673706e-01 2.705942690372467041e-01
3.382902443408966064e-01 3.701975941658020020e-01 4.547825455665588379e-01 -2.217070907354354858e-01 -5.703182425349950790e-03 1.550246179103851318e-01 4.827899634838104248e-01 4.851608872413635254e-01
1.114141494035720825e-01 -8.529549092054367065e-02 6.968016028404235840e-01 1.444092839956283569e-01 3.575762808322906494e-01 2.205993980169296265e-01 5.089547038078308105e-01 1.958709359169006348e-01
1.275421231985092163e-01 -1.787900626659393311e-01 6.159765124320983887e-01 3.076707012951374054e-02 5.502923727035522461e-01 -2.920515462756156921e-02 4.105552136898040771e-01 3.149017393589019775e-01
4.626243412494659424e-01 1.015598401427268982e-01 1.113791912794113159e-01 -1.577923297882080078e-01 3.874782323837280273e-01 6.533880829811096191e-01 3.330860137939453125e-01 2.244081199169158936e-01
1.974885016679763794e-01 8.827374130487442017e-02 3.369864523410797119e-01 -4.054521620273590088e-01 -1.515171956270933151e-02 6.459795236587524414e-01 4.998936951160430908e-01 8.855479210615158081e-02
4.945530593395233154e-01 -1.881662160158157349e-01 2.346029579639434814e-01 -2.445725351572036743e-01 1.255492568016052246e-01 1.493616998195648193e-01 7.473255991935729980e-01 9.267949312925338745e-02
4.809313118457794189e-01 -2.837548553943634033e-01 -3.074712455272674561e-01 -2.221275418996810913e-01 2.740304470062255859e-01 4.119919538497924805e-01 5.471821427345275879e-01 8.412911556661128998e-03
2.944057881832122803e-01 -1.859561651945114136e-01 6.844484806060791016e-01 5.813361406326293945e-01 2.676910534501075745e-02 1.073237881064414978e-01 1.000894531607627869e-01 2.237657010555267334e-01
5.532383918762207031e-01 -9.620071202516555786e-02 2.561830878257751465e-01 -3.892531692981719971e-01 3.750696182250976562e-01 5.219750404357910156e-01 -1.359174251556396484e-01 -1.895160079002380371e-01
-4.355738684535026550e-02 -2.292339205741882324e-01 5.123977661132812500e-01 4.229482710361480713e-01 2.088398635387420654e-01 6.770032644271850586e-01 -3.398438915610313416e-02 3.186920285224914551e-02
5.685587525367736816e-01 -2.421018779277801514e-01 4.217967092990875244e-01 2.015898823738098145e-01 1.701067537069320679e-01 2.562313377857208252e-01 -5.264106392860412598e-01 -1.669663786888122559e-01
7.046583294868469238e-01 -4.931864142417907715e-01 4.883148521184921265e-02 -2.367623597383499146e-01 8.925691246986389160e-02 3.064251840114593506e-01 -1.611330062150955200e-01 -2.719479501247406006e-01
