# Supplementary material for: Where is your field going? A machine learning approach to study the relative motion of the domains of physics
Source: PLoS One. 2020 Jun 18;15(6):e0233997. doi: 10.1371/journal.pone.0233997 (PMC7302634; doi:10.1371/journal.pone.0233997)
Supplement: S20 Data — (ZIP) [file pone.0233997.s020.zip › 19/Pacs4Run_19_VS_500_embeddings1998-2002ED8.txt]

5.017247051000595093e-02 -2.680607140064239502e-01 2.543539404869079590e-01 -4.329054951667785645e-01 9.383546561002731323e-02 6.559101343154907227e-01 -4.842047095298767090e-01 -6.759637501090764999e-03
-9.973409771919250488e-02 1.404929161071777344e-01 7.410846650600433350e-02 -4.355444386601448059e-02 3.809925317764282227e-01 5.519824028015136719e-01 -5.111117959022521973e-01 5.018473267555236816e-01
-8.990515023469924927e-02 -1.508277505636215210e-01 2.297801226377487183e-01 -3.624481260776519775e-01 7.635644078254699707e-01 3.014614582061767578e-01 -3.185525238513946533e-01 9.805704653263092041e-02
1.435004770755767822e-01 1.480855420231819153e-02 4.669505059719085693e-01 4.528308659791946411e-02 5.606630444526672363e-01 2.717969417572021484e-01 -5.862139463424682617e-01 -1.650200337171554565e-01
4.680143594741821289e-01 -2.675107419490814209e-01 3.436386585235595703e-01 7.337216287851333618e-02 5.929379165172576904e-02 3.272473216056823730e-01 -2.264674901962280273e-01 6.511800885200500488e-01
-3.377950191497802734e-02 -4.996593296527862549e-01 5.326024293899536133e-01 4.759827256202697754e-02 -1.449576169252395630e-01 -5.555881187319755554e-02 -4.470655024051666260e-01 4.891846776008605957e-01
2.813696265220642090e-01 -3.216367363929748535e-01 5.500151515007019043e-01 -4.216202199459075928e-01 -7.854067534208297729e-02 1.565391421318054199e-01 2.006291896104812622e-01 5.159220099449157715e-01
2.184133045375347137e-02 3.678180277347564697e-01 4.333907067775726318e-01 -9.915126860141754150e-02 1.331088691949844360e-01 6.563391089439392090e-01 -3.500961959362030029e-01 3.090435862541198730e-01
-3.575010597705841064e-01 -5.580146312713623047e-01 3.083930611610412598e-01 -5.206546783447265625e-01 2.160918861627578735e-01 -1.146617680788040161e-01 -2.424131184816360474e-01 2.757137715816497803e-01
-2.207092195749282837e-01 -3.752342164516448975e-01 2.797048985958099365e-01 -4.889039099216461182e-01 5.667642951011657715e-01 1.938305199146270752e-01 -8.143606781959533691e-02 3.574926853179931641e-01
5.082961916923522949e-01 -3.069201707839965820e-01 1.148483231663703918e-01 -1.949357241392135620e-01 2.171396911144256592e-01 -4.330744147300720215e-01 -4.232665896415710449e-01 4.270680844783782959e-01
-1.497460007667541504e-01 -5.637820959091186523e-01 3.938998878002166748e-01 -1.111710369586944580e-01 4.362891018390655518e-01 -1.743317842483520508e-01 -5.077981948852539062e-01 1.166665181517601013e-01
1.713389530777931213e-02 -6.857144832611083984e-01 3.729267418384552002e-01 5.146901309490203857e-02 -8.154565095901489258e-02 -1.239755097776651382e-02 -4.740555584430694580e-01 3.952806293964385986e-01
-4.482076764106750488e-01 -5.296800136566162109e-01 2.470083385705947876e-01 -5.434533953666687012e-01 2.163998931646347046e-01 3.431824594736099243e-02 -2.826223373413085938e-01 1.852352470159530640e-01
3.084908239543437958e-02 -3.692649006843566895e-01 -2.162926197052001953e-01 -2.099264115095138550e-01 -2.287392914295196533e-01 9.025486186146736145e-03 -7.421739101409912109e-01 4.106273055076599121e-01
4.410128667950630188e-02 -1.649269610643386841e-01 -2.023710906505584717e-01 -1.317882090806961060e-01 7.158504426479339600e-02 2.725720703601837158e-01 -8.661131858825683594e-01 2.880276739597320557e-01
-1.074607148766517639e-01 -4.589422047138214111e-01 7.668506503105163574e-01 -3.816669285297393799e-01 9.739731997251510620e-02 -6.833825260400772095e-02 -1.600415557622909546e-01 -6.576389074325561523e-02
1.722090244293212891e-01 -2.427462935447692871e-01 3.751762807369232178e-01 -3.240014612674713135e-02 4.299476742744445801e-01 2.397327870130538940e-01 -1.941016167402267456e-01 6.997208595275878906e-01
3.942219018936157227e-01 -7.577271759510040283e-02 3.825196921825408936e-01 -9.902004897594451904e-02 5.531396269798278809e-01 5.447700619697570801e-01 -2.820176184177398682e-01 -2.120192162692546844e-02
1.526566594839096069e-01 -1.211884915828704834e-01 4.782480895519256592e-01 1.585925370454788208e-01 1.280104517936706543e-01 -1.054979637265205383e-01 -5.739856362342834473e-01 5.925878882408142090e-01
-1.743025183677673340e-01 -3.014253377914428711e-01 -5.369387567043304443e-02 -1.068975478410720825e-01 1.732830107212066650e-01 1.151028126478195190e-01 -8.918175697326660156e-01 1.607390791177749634e-01
2.843614518642425537e-01 -4.331977069377899170e-01 1.657914966344833374e-01 -3.259916901588439941e-01 -9.140812605619430542e-02 -3.557467162609100342e-01 -2.047774195671081543e-01 6.487494707107543945e-01
1.861191689968109131e-01 -2.012481689453125000e-01 8.867701292037963867e-01 -5.562958866357803345e-02 -8.946263790130615234e-02 -2.533965185284614563e-02 -2.684060931205749512e-01 2.339133769273757935e-01
3.579624593257904053e-01 -2.852451205253601074e-01 6.641129851341247559e-01 5.485790967941284180e-02 -1.754170209169387817e-01 -5.086729303002357483e-02 -3.352997601032257080e-01 4.479488432407379150e-01
1.819399893283843994e-01 -3.174068331718444824e-01 4.195052683353424072e-01 -3.016342874616384506e-03 4.563620686531066895e-01 4.370136186480522156e-02 -3.172889351844787598e-01 6.158803701400756836e-01
-2.985280752182006836e-01 -5.639685392379760742e-01 4.759739935398101807e-01 -1.279918700456619263e-01 1.050677243620157242e-02 -9.278898686170578003e-02 -4.233709573745727539e-01 4.023979604244232178e-01
-9.358086623251438141e-03 4.112483859062194824e-01 6.875543296337127686e-02 -6.933135986328125000e-01 -1.631085276603698730e-01 2.809644043445587158e-01 -3.793516159057617188e-01 3.097148835659027100e-01
-2.434324771165847778e-01 -3.933383524417877197e-01 -5.506818369030952454e-02 -1.569642424583435059e-01 -2.371932417154312134e-01 6.005861759185791016e-01 -5.734771490097045898e-01 1.118703335523605347e-01
2.409945726394653320e-01 1.011841744184494019e-01 6.861639767885208130e-02 -1.930550634860992432e-01 7.810152173042297363e-01 1.910667121410369873e-01 -4.056806564331054688e-01 2.804224789142608643e-01
-8.035249263048171997e-02 4.372399449348449707e-01 2.980990111827850342e-01 -3.589566349983215332e-01 4.835370481014251709e-01 1.415169984102249146e-01 -3.814341425895690918e-01 4.304932951927185059e-01
-3.245909214019775391e-01 2.127496451139450073e-01 4.393054544925689697e-01 -2.166998088359832764e-01 4.240170121192932129e-01 1.651282794773578644e-02 -5.607245564460754395e-01 3.390501737594604492e-01
2.633640170097351074e-01 -7.386728525161743164e-01 1.801515519618988037e-01 -5.895901098847389221e-02 -6.172645092010498047e-02 1.074417904019355774e-01 -1.506806463003158569e-01 5.576849579811096191e-01
6.846558302640914917e-02 -3.390545547008514404e-01 -3.415335118770599365e-01 -4.405307471752166748e-01 -6.187219172716140747e-02 3.903513848781585693e-01 -6.233395338058471680e-01 1.577584445476531982e-01
-1.606096476316452026e-01 -2.162471264600753784e-01 -1.157494112849235535e-01 -2.440392822027206421e-01 3.382662236690521240e-01 3.279466181993484497e-02 -8.413556218147277832e-01 1.763792634010314941e-01
6.135155558586120605e-01 -2.418148368597030640e-01 5.709287524223327637e-01 -3.547008335590362549e-02 2.992128133773803711e-01 3.082163929939270020e-01 -7.464151829481124878e-02 2.186542898416519165e-01
3.531475961208343506e-01 -3.540022075176239014e-01 6.799505352973937988e-01 1.059797853231430054e-01 3.225474357604980469e-01 1.701981872320175171e-01 -3.680443763732910156e-01 8.912821859121322632e-02
1.766816824674606323e-01 -1.866058260202407837e-01 1.490800976753234863e-01 -5.069398134946823120e-02 4.232563674449920654e-01 2.230728715658187866e-01 -2.035959511995315552e-01 7.992548346519470215e-01
-1.410738825798034668e-01 1.745080351829528809e-01 1.450894922018051147e-01 -4.173496365547180176e-01 -4.509706795215606689e-01 2.114652246236801147e-01 -4.487681984901428223e-01 5.522032380104064941e-01
1.530572026968002319e-01 -1.014103889465332031e-01 3.168271780014038086e-01 -4.718856513500213623e-01 3.116664588451385498e-01 -4.576738178730010986e-01 -2.354550957679748535e-01 5.302769541740417480e-01
2.862301282584667206e-02 -4.069969058036804199e-02 3.048581182956695557e-01 -2.928193211555480957e-01 2.317185699939727783e-01 -3.789616227149963379e-01 -4.575598835945129395e-01 6.420096158981323242e-01
5.369943976402282715e-01 -5.063880681991577148e-01 5.079264044761657715e-01 -1.475587040185928345e-01 2.458043396472930908e-01 -1.746441274881362915e-01 -2.861790359020233154e-01 5.125051364302635193e-02
1.232119798660278320e-01 -2.834554910659790039e-01 4.556393623352050781e-01 6.528994441032409668e-02 -5.522883310914039612e-02 -1.929441690444946289e-01 -5.695030689239501953e-01 5.727045536041259766e-01
2.892188131809234619e-01 -4.456078112125396729e-01 4.878100454807281494e-01 6.755052506923675537e-02 8.591669797897338867e-02 -9.063696861267089844e-02 -4.399310052394866943e-01 5.158765316009521484e-01
4.607217609882354736e-01 -2.804321050643920898e-01 7.194496989250183105e-01 -8.151485770940780640e-02 3.502457141876220703e-01 -1.043602451682090759e-01 -2.081699520349502563e-01 8.912251144647598267e-02
1.487996429204940796e-01 -4.701155051589012146e-02 -2.763548493385314941e-01 -3.605207204818725586e-01 1.491709500551223755e-01 -3.100365400314331055e-02 -7.550582885742187500e-01 4.194941818714141846e-01
6.393174529075622559e-01 -3.181321620941162109e-01 5.514723658561706543e-01 -3.453060984611511230e-01 -2.134495414793491364e-02 -7.429851591587066650e-02 -7.420687004923820496e-03 2.463252395391464233e-01
1.361126452684402466e-01 -4.776086807250976562e-01 4.877822995185852051e-01 -2.994142174720764160e-01 -2.295224666595458984e-01 3.654933571815490723e-01 1.422773003578186035e-01 4.682670831680297852e-01
2.159201502799987793e-01 -7.317526638507843018e-02 7.911936044692993164e-01 -8.381012827157974243e-02 -1.067439373582601547e-02 -4.293587058782577515e-02 -1.558030992746353149e-01 5.373827219009399414e-01
2.544666826725006104e-01 -5.738490819931030273e-01 5.980222821235656738e-01 -4.711643457412719727e-01 9.998492151498794556e-02 -1.016818657517433167e-01 -2.047326788306236267e-02 7.457790523767471313e-02
-3.411866724491119385e-01 -3.421701788902282715e-01 1.377904415130615234e-01 -5.657961964607238770e-01 4.866380691528320312e-01 2.002553641796112061e-01 -1.524223834276199341e-01 3.567188382148742676e-01
1.792189180850982666e-01 -4.644997417926788330e-01 7.733954787254333496e-01 -2.588737308979034424e-01 -2.213281542062759399e-01 -3.074296005070209503e-02 -1.068449765443801880e-01 1.600538492202758789e-01
3.308116793632507324e-01 -3.218734264373779297e-01 2.797234356403350830e-01 -2.227219566702842712e-02 3.245059251785278320e-01 2.007534503936767578e-01 -1.766444146633148193e-01 7.289789915084838867e-01
-3.248706832528114319e-02 1.151940226554870605e-01 1.067421659827232361e-01 -7.086397409439086914e-01 -1.557720154523849487e-01 -3.059590756893157959e-01 -5.601512193679809570e-01 2.011596262454986572e-01
3.172092139720916748e-01 4.995157420635223389e-01 5.794580578804016113e-01 -3.513655662536621094e-01 1.080258935689926147e-01 1.044163182377815247e-01 -2.507705986499786377e-01 3.243063986301422119e-01
1.626669168472290039e-01 4.329788312315940857e-02 1.289869397878646851e-01 -3.142661750316619873e-01 4.711228013038635254e-01 -2.029023319482803345e-01 -2.777778506278991699e-01 7.183157801628112793e-01
5.434565246105194092e-02 2.451282292604446411e-01 7.230980992317199707e-01 -6.258607655763626099e-02 -7.082070410251617432e-02 8.875267207622528076e-02 -6.081265211105346680e-01 1.657118350267410278e-01
-4.442405998706817627e-01 -2.499697059392929077e-01 4.448112547397613525e-01 -4.746055305004119873e-01 3.191826939582824707e-01 -6.838884670287370682e-03 -3.982343375682830811e-01 2.377878725528717041e-01
4.808422625064849854e-01 -1.608591675758361816e-01 6.292376518249511719e-01 1.341262906789779663e-01 2.590837776660919189e-01 3.087588846683502197e-01 -3.238488137722015381e-01 2.482958287000656128e-01
1.660079061985015869e-01 -3.540812134742736816e-01 -1.135504543781280518e-01 -2.904724478721618652e-01 -2.051905542612075806e-01 1.615961045026779175e-01 -8.145515322685241699e-01 -1.344958692789077759e-01
2.125094980001449585e-01 -5.688774213194847107e-02 -9.764343500137329102e-02 -2.309926897287368774e-01 -3.255980014801025391e-01 5.270326137542724609e-01 -7.105075716972351074e-01 1.065062079578638077e-02
6.330214738845825195e-01 -2.874362468719482422e-01 5.529671311378479004e-01 -1.104272380471229553e-01 1.926967799663543701e-01 -6.101569626480340958e-03 -1.247285753488540649e-01 3.820615112781524658e-01
3.706166744232177734e-01 -3.233133256435394287e-01 6.449710726737976074e-01 -2.855484932661056519e-02 -1.273251920938491821e-01 -2.248928546905517578e-01 -4.012453556060791016e-01 3.369309306144714355e-01
-2.888275682926177979e-01 -2.785732746124267578e-01 1.826715022325515747e-01 -9.338336437940597534e-02 -1.673084497451782227e-01 6.202537417411804199e-01 -6.176070570945739746e-01 5.235388129949569702e-02
6.467116475105285645e-01 -2.359820306301116943e-01 5.775969624519348145e-01 5.183296278119087219e-02 1.990094780921936035e-01 2.909374535083770752e-01 -2.088934779167175293e-01 1.479389816522598267e-01
-4.783207178115844727e-01 -5.224490761756896973e-01 2.251129299402236938e-01 -4.039186835289001465e-01 2.846717536449432373e-01 1.053838711231946945e-02 -2.340712994337081909e-01 3.853462040424346924e-01
4.123689830303192139e-01 -3.479549884796142578e-01 4.735739529132843018e-01 -7.558723445981740952e-03 1.397123634815216064e-01 2.454996109008789062e-01 -1.039509400725364685e-01 6.276578307151794434e-01
-4.178378283977508545e-01 -3.273036479949951172e-01 2.969476878643035889e-01 -6.517196297645568848e-01 3.580866158008575439e-01 4.364715516567230225e-02 -2.423674017190933228e-01 1.284307092428207397e-01
-1.030520573258399963e-01 -5.677026510238647461e-01 2.784611657261848450e-02 -4.903094843029975891e-02 1.128447502851486206e-01 1.990518420934677124e-01 -7.789588570594787598e-01 -6.915209442377090454e-02
3.545507788658142090e-01 -3.231693506240844727e-01 2.997354567050933838e-01 1.386526040732860565e-02 3.812532424926757812e-01 1.029644012451171875e-01 -2.869771718978881836e-01 6.644623279571533203e-01
5.387788414955139160e-01 -1.981956213712692261e-01 5.640498399734497070e-01 8.650219440460205078e-02 3.716404139995574951e-01 3.033525049686431885e-01 -2.525164484977722168e-01 2.256042510271072388e-01
-3.214359581470489502e-01 -2.895169891417026520e-02 3.804416209459304810e-02 -6.348865628242492676e-01 -3.721372187137603760e-01 1.070627793669700623e-01 -2.794618606567382812e-01 5.130935311317443848e-01
6.714549660682678223e-02 -4.468033313751220703e-01 5.672053098678588867e-01 -6.355009675025939941e-01 1.666384488344192505e-01 3.739808127284049988e-02 1.843929477035999298e-02 -2.019110918045043945e-01
3.159333765506744385e-01 -1.571120470762252808e-01 6.520535945892333984e-01 8.783728629350662231e-02 1.420604586601257324e-01 -3.452786803245544434e-02 -3.989146649837493896e-01 5.119634270668029785e-01
4.545066356658935547e-01 -4.509981274604797363e-01 2.960582673549652100e-01 -2.551733329892158508e-02 4.492994844913482666e-01 1.210797578096389771e-01 -2.075415998697280884e-01 4.920559525489807129e-01
2.752225399017333984e-01 -3.583493232727050781e-01 -2.940339744091033936e-01 -4.947346746921539307e-01 -6.934283673763275146e-02 -8.250615745782852173e-02 -6.711630821228027344e-01 -5.044383555650711060e-02
2.698499560356140137e-01 -1.687750667333602905e-01 -3.181543946266174316e-01 -3.041365146636962891e-01 7.523112744092941284e-02 3.724986016750335693e-01 -7.420101165771484375e-01 9.990429878234863281e-02
2.683692239224910736e-02 -3.610848188400268555e-01 6.833022236824035645e-01 -5.640294551849365234e-01 5.054058507084846497e-02 -2.005045711994171143e-01 -1.006459742784500122e-01 -1.760119646787643433e-01
3.413877487182617188e-01 -4.295801520347595215e-01 2.068118155002593994e-01 -2.446154803037643433e-01 -1.310444921255111694e-01 -3.965631425380706787e-01 -2.490308582782745361e-01 5.998799204826354980e-01
2.744095027446746826e-01 -1.861937046051025391e-01 -2.729823291301727295e-01 -3.279430270195007324e-01 1.653385348618030548e-02 -3.512261435389518738e-02 -7.524806261062622070e-01 3.744748532772064209e-01
2.370870113372802734e-01 -6.122168302536010742e-01 4.857447743415832520e-01 -4.764989316463470459e-01 6.620651483535766602e-02 1.066872775554656982e-01 -2.854041941463947296e-02 -2.990003824234008789e-01
2.939318418502807617e-01 -5.466448143124580383e-02 2.430394887924194336e-01 -6.013516783714294434e-01 1.443947106599807739e-01 3.947453498840332031e-01 -2.667427062988281250e-01 -4.920349717140197754e-01
3.032741546630859375e-01 -6.703129410743713379e-01 4.231556653976440430e-01 -3.894999325275421143e-01 6.233386695384979248e-02 2.100013196468353271e-01 6.206580996513366699e-02 2.758555114269256592e-01
-1.833741962909698486e-01 -4.031022489070892334e-01 2.500553727149963379e-01 -9.633434563875198364e-02 6.339885294437408447e-02 3.616274595260620117e-01 -7.257707715034484863e-01 -2.655887305736541748e-01
1.288394927978515625e-01 3.486967384815216064e-01 3.650763034820556641e-01 -6.644669771194458008e-01 -4.129003286361694336e-01 9.418383240699768066e-02 -2.675722539424896240e-01 1.898992955684661865e-01
-9.050431847572326660e-02 -1.200401112437248230e-01 4.383928477764129639e-01 -6.733384728431701660e-01 3.316597938537597656e-01 1.855894625186920166e-01 1.199718341231346130e-01 4.159224331378936768e-01
3.840582966804504395e-01 -1.610926538705825806e-01 2.778274118900299072e-01 2.180840820074081421e-01 1.576341837644577026e-01 3.516756594181060791e-01 -4.315505027770996094e-01 6.058379411697387695e-01
4.802613258361816406e-01 -3.413393795490264893e-01 3.040345013141632080e-01 -2.348330989480018616e-02 4.613739848136901855e-01 5.154187083244323730e-01 -2.704935669898986816e-01 -9.032727032899856567e-02
2.455800324678421021e-01 -3.075140416622161865e-01 5.335057377815246582e-01 -3.159883022308349609e-01 -8.190973103046417236e-02 2.895627021789550781e-01 1.793577075004577637e-01 5.813120603561401367e-01
-3.123556375503540039e-01 -3.076121211051940918e-01 3.814823692664504051e-03 -3.383772671222686768e-01 -5.862014950253069401e-04 3.851457834243774414e-01 -7.381393313407897949e-01 -1.037586573511362076e-02
-1.139773800969123840e-01 -3.927300870418548584e-01 2.460002899169921875e-01 -5.663196444511413574e-01 1.666598320007324219e-01 6.475809812545776367e-01 4.688430950045585632e-02 -4.693983495235443115e-02
4.587913155555725098e-01 1.690706354565918446e-03 -1.408497095108032227e-01 -5.029346942901611328e-01 -8.187615871429443359e-02 -1.993351876735687256e-01 -6.807832717895507812e-01 8.259350061416625977e-02
-5.953080952167510986e-02 -4.191859364509582520e-01 6.540891528129577637e-01 -9.764144569635391235e-02 2.596062719821929932e-01 -2.296478599309921265e-01 -4.555802643299102783e-01 2.359786629676818848e-01
1.908154040575027466e-02 -1.631136387586593628e-01 1.236587166786193848e-01 -7.333607673645019531e-01 5.878710746765136719e-01 9.067397564649581909e-02 3.145346418023109436e-02 2.551801502704620361e-01
-1.477698385715484619e-01 -7.231347262859344482e-02 -1.199158728122711182e-01 -6.775061488151550293e-01 2.834591642022132874e-02 -2.081565409898757935e-01 -6.296973824501037598e-01 2.426704466342926025e-01
4.293431639671325684e-01 -5.006045103073120117e-01 3.787624537944793701e-01 -2.027556672692298889e-02 3.244221508502960205e-01 5.123431608080863953e-02 -2.158848345279693604e-01 5.164363980293273926e-01
4.550371468067169189e-01 -6.364327073097229004e-01 2.069866210222244263e-01 -5.288191437721252441e-01 -1.452427506446838379e-01 -8.322244137525558472e-02 2.787656895816326141e-02 1.913193017244338989e-01
-1.520177572965621948e-01 -2.475846856832504272e-01 8.749666064977645874e-02 -5.041191577911376953e-01 5.934292078018188477e-01 2.292604744434356689e-01 -1.985404640436172485e-01 4.578905999660491943e-01
2.536491751670837402e-01 1.337674111127853394e-01 -8.242428302764892578e-02 -3.709634542465209961e-01 -1.906021237373352051e-01 -1.191799119114875793e-01 -7.215217947959899902e-01 4.497043192386627197e-01
3.934506177902221680e-01 4.264534637331962585e-02 -9.999909996986389160e-02 -3.012678921222686768e-01 -2.006970345973968506e-01 -8.678118139505386353e-02 -7.767363786697387695e-01 3.024668097496032715e-01
7.569001615047454834e-02 -6.307704448699951172e-01 4.316675961017608643e-01 -8.124589920043945312e-03 -2.601323723793029785e-01 -1.185658127069473267e-01 -4.030794203281402588e-01 4.071820378303527832e-01
3.698848560452461243e-02 -1.390089541673660278e-01 6.268867105245590210e-02 -1.682389378547668457e-01 1.456864029169082642e-01 1.057157143950462341e-01 -8.582399487495422363e-01 4.220165908336639404e-01
4.145610928535461426e-01 -3.633515834808349609e-01 5.073633790016174316e-01 -3.189325705170631409e-02 3.824889957904815674e-01 4.907794892787933350e-01 -1.704289466142654419e-01 -1.465323120355606079e-01
2.676972746849060059e-01 1.539101600646972656e-01 4.086526334285736084e-01 -6.086669564247131348e-01 6.886118650436401367e-02 3.803545832633972168e-01 -2.533206045627593994e-01 -3.919118046760559082e-01
3.955695629119873047e-01 -3.204723894596099854e-01 5.576980113983154297e-01 1.597104370594024658e-01 1.984581500291824341e-01 1.166000217199325562e-01 -4.018427431583404541e-01 4.356935918331146240e-01
2.629080414772033691e-01 -2.783459126949310303e-01 1.489214301109313965e-01 -2.984521090984344482e-01 4.180964529514312744e-01 -2.358176112174987793e-01 -2.336498349905014038e-01 6.761249303817749023e-01
2.764564454555511475e-01 3.127829357981681824e-02 -2.264670133590698242e-01 -3.390902876853942871e-01 -2.581099234521389008e-02 1.029323264956474304e-01 -8.224114775657653809e-01 2.621107101440429688e-01
2.490480095148086548e-01 -1.917883902788162231e-01 7.833030223846435547e-01 -1.110753193497657776e-01 -2.326767593622207642e-01 3.890023827552795410e-01 -4.109473526477813721e-02 2.610381245613098145e-01
1.574468314647674561e-01 -4.616855084896087646e-01 4.221863448619842529e-01 7.786986231803894043e-02 -4.268807172775268555e-02 -1.442274153232574463e-01 -5.341824889183044434e-01 5.194009542465209961e-01
9.782347828149795532e-02 1.610496342182159424e-01 8.262653946876525879e-01 -1.300798803567886353e-01 -1.504874527454376221e-01 3.635723888874053955e-01 -2.184858173131942749e-01 2.495817989110946655e-01
3.873650133609771729e-01 -4.564674943685531616e-02 -2.218758463859558105e-01 -3.529197275638580322e-01 1.037352010607719421e-01 6.031758710741996765e-02 -7.942515611648559570e-01 1.698486953973770142e-01
-1.815957278013229370e-01 -2.609783411026000977e-01 6.318444013595581055e-02 -7.786633372306823730e-01 4.241440072655677795e-02 5.218978524208068848e-01 5.168533697724342346e-02 1.084287762641906738e-01
1.761644333600997925e-02 -4.102444946765899658e-01 2.178379744291305542e-01 -5.880006551742553711e-01 2.875672280788421631e-01 5.803344249725341797e-01 1.221220567822456360e-01 6.159647181630134583e-02
2.782263457775115967e-01 -5.149507522583007812e-01 4.071345925331115723e-01 -3.306457996368408203e-01 -1.180789172649383545e-01 3.189527094364166260e-01 2.088836133480072021e-01 4.722549915313720703e-01
-4.493382871150970459e-01 -3.878549635410308838e-01 2.314609140157699585e-01 -5.004494786262512207e-01 4.175928235054016113e-01 1.094623580574989319e-01 -2.399925887584686279e-01 3.157176673412322998e-01
-1.419226229190826416e-01 -6.818508505821228027e-01 3.866765797138214111e-01 3.560875728726387024e-02 1.839210651814937592e-02 2.423231303691864014e-01 -3.401716947555541992e-01 4.351724088191986084e-01
3.270462453365325928e-01 -2.485764622688293457e-01 3.152215778827667236e-01 -3.842879831790924072e-01 1.261770129203796387e-01 -4.848343729972839355e-01 -2.921680510044097900e-01 4.978567063808441162e-01
2.164856716990470886e-02 -4.047417044639587402e-01 7.410610318183898926e-01 -2.851787805557250977e-01 9.781620651483535767e-02 -3.473835289478302002e-01 -2.609998285770416260e-01 8.278144896030426025e-02
9.635985642671585083e-02 -1.574837043881416321e-02 -1.325668692588806152e-01 -6.630173921585083008e-01 -3.853034079074859619e-01 1.427994854748249054e-02 -4.082072079181671143e-01 4.669099748134613037e-01
-7.702947128564119339e-03 -8.784524351358413696e-02 6.918545365333557129e-01 -4.783690571784973145e-01 1.732560223899781704e-03 2.323020696640014648e-01 1.830569356679916382e-01 4.441248774528503418e-01
1.229861974716186523e-01 -1.189626008272171021e-01 4.935839474201202393e-01 -6.760141253471374512e-01 5.006196498870849609e-01 -1.282077729701995850e-01 5.280866473913192749e-02 1.599786430597305298e-02
-4.371448457241058350e-01 9.738504141569137573e-02 5.941823720932006836e-01 -3.062403500080108643e-01 3.036039769649505615e-01 1.026821788400411606e-02 -4.258742332458496094e-01 2.809537053108215332e-01
2.503881454467773438e-01 -4.262332618236541748e-01 6.821295619010925293e-01 -2.797456979751586914e-01 -3.224888741970062256e-01 -2.215596437454223633e-01 -2.428402006626129150e-01 3.666169242933392525e-03
3.812386989593505859e-01 -3.834978640079498291e-01 5.344260931015014648e-01 5.307842791080474854e-02 3.998827338218688965e-01 -4.645046219229698181e-02 -3.677435517311096191e-01 3.490829467773437500e-01
4.872797057032585144e-03 -3.149770200252532959e-01 6.739746332168579102e-01 -5.910598039627075195e-01 6.441144645214080811e-02 -1.733621507883071899e-01 -1.019769608974456787e-01 -2.292809188365936279e-01
4.331677556037902832e-01 4.301629960536956787e-01 5.671660304069519043e-01 -2.275462746620178223e-01 2.893460094928741455e-01 3.095121383666992188e-01 -2.313172966241836548e-01 1.443753689527511597e-01
1.058606132864952087e-01 -3.006069362163543701e-01 5.649595856666564941e-01 -1.989898979663848877e-01 -1.395645886659622192e-01 4.460765421390533447e-01 8.908963203430175781e-02 5.596901178359985352e-01
-3.013425469398498535e-01 -6.076688691973686218e-02 1.828170716762542725e-01 -4.159586429595947266e-01 -1.340875476598739624e-01 2.249971181154251099e-01 -7.655669450759887695e-01 -2.106203138828277588e-01
1.058956906199455261e-01 1.014005243778228760e-01 -9.524434804916381836e-03 5.160590261220932007e-02 7.227203249931335449e-02 4.883312880992889404e-01 -8.280513882637023926e-01 2.153846025466918945e-01
4.430042803287506104e-01 1.370648667216300964e-02 3.713960647583007812e-01 -1.916646212339401245e-01 5.106717944145202637e-01 5.846064090728759766e-01 -1.531024277210235596e-01 5.383605882525444031e-02
3.151061534881591797e-01 -4.366847574710845947e-01 2.504928708076477051e-01 -7.478969544172286987e-02 5.004808306694030762e-01 4.620620608329772949e-01 -3.938777744770050049e-01 -1.501747965812683105e-01
-3.114051744341850281e-02 -2.829264700412750244e-01 -1.227361802011728287e-02 -6.040920019149780273e-01 -1.746904104948043823e-01 2.670412361621856689e-01 -5.722409486770629883e-01 -3.530124127864837646e-01
3.468838930130004883e-01 -3.645523488521575928e-01 6.760162711143493652e-01 -2.209415882825851440e-01 -1.707101613283157349e-01 -2.783652544021606445e-01 -3.156687617301940918e-01 -1.862366497516632080e-01
4.468644261360168457e-01 1.936866492033004761e-01 5.615059137344360352e-01 -3.157506883144378662e-01 -7.361511141061782837e-02 2.243161946535110474e-01 3.416281193494796753e-02 5.393571853637695312e-01
3.912658691406250000e-01 -3.685569763183593750e-01 6.059563755989074707e-01 2.420180477201938629e-02 2.200867086648941040e-01 7.924369536340236664e-03 -3.074526488780975342e-01 4.475266039371490479e-01
4.217408001422882080e-01 -2.523410506546497345e-02 -1.719772815704345703e-01 -2.896818220615386963e-01 6.572763621807098389e-02 5.770051479339599609e-02 -8.235822319984436035e-01 1.485563069581985474e-01
4.974671304225921631e-01 -3.491497039794921875e-01 4.404079020023345947e-01 -5.503709316253662109e-01 9.424577653408050537e-02 -1.895612627267837524e-01 6.460281461477279663e-02 2.911433875560760498e-01
1.212327256798744202e-01 -5.241975188255310059e-02 -4.793329164385795593e-02 -4.880323708057403564e-01 -1.001687124371528625e-01 -3.058628141880035400e-01 -7.765350341796875000e-01 1.883856952190399170e-01
1.996300667524337769e-01 -6.407141089439392090e-01 6.353167891502380371e-01 -5.348340794444084167e-02 -5.339093506336212158e-02 1.865094155073165894e-01 -2.449414581060409546e-01 -2.133372426033020020e-01
-7.533422857522964478e-02 2.893993854522705078e-01 2.993524372577667236e-01 -5.799872875213623047e-01 -3.751367628574371338e-01 1.196461319923400879e-01 -5.633875131607055664e-01 1.101244166493415833e-01
-3.599015474319458008e-01 -1.462419629096984863e-01 3.495454192161560059e-01 -3.571913838386535645e-01 -1.501627117395401001e-01 4.066313803195953369e-01 -5.951378941535949707e-01 -2.392270267009735107e-01
5.342004820704460144e-02 3.086776435375213623e-01 7.480248343199491501e-03 -5.966348052024841309e-01 -1.615589261054992676e-01 -5.270076915621757507e-02 -5.453950166702270508e-01 4.685092568397521973e-01
3.948399722576141357e-01 5.119230151176452637e-01 4.731648266315460205e-01 -3.766098916530609131e-01 8.308542519807815552e-02 2.183157354593276978e-01 -3.708623945713043213e-01 1.556037962436676025e-01
-3.350376486778259277e-01 -4.412655234336853027e-01 7.044781930744647980e-03 -2.569602131843566895e-01 1.590102016925811768e-01 1.722092628479003906e-01 -7.561238408088684082e-01 -1.710747927427291870e-02
9.966096840798854828e-03 -7.007542848587036133e-01 -2.084336988627910614e-02 -6.434521079063415527e-01 1.641126275062561035e-01 2.430655956268310547e-01 1.961806975305080414e-02 8.933354169130325317e-02
1.540663838386535645e-01 -1.650298386812210083e-01 1.810906976461410522e-01 -3.793016374111175537e-01 4.287692010402679443e-01 -3.017998635768890381e-01 -2.690123915672302246e-01 6.519748568534851074e-01
2.935513295233249664e-02 -5.161227583885192871e-01 4.601432979106903076e-01 -4.967632293701171875e-01 -7.717033475637435913e-02 1.829119175672531128e-01 1.936463415622711182e-01 4.442288577556610107e-01
-1.441146582365036011e-01 -9.742528945207595825e-02 2.259641736745834351e-01 -4.098181426525115967e-01 -1.839218288660049438e-01 3.484188616275787354e-01 -6.908664107322692871e-01 -3.438154757022857666e-01
-4.966206476092338562e-02 -3.340964317321777344e-01 6.488110423088073730e-01 -5.580866336822509766e-01 -3.763722628355026245e-02 2.843409478664398193e-01 2.132799923419952393e-01 1.604441851377487183e-01
3.395043909549713135e-01 -4.274291694164276123e-01 5.630533695220947266e-01 -1.718347817659378052e-01 1.001887675374746323e-02 3.370662331581115723e-01 7.104141265153884888e-02 4.865427911281585693e-01
-2.275087535381317139e-01 -1.500053256750106812e-01 3.243975937366485596e-01 -2.275973409414291382e-01 -1.570598334074020386e-01 4.944684505462646484e-01 -6.536387205123901367e-01 -2.688745856285095215e-01
4.265649616718292236e-01 3.910305500030517578e-01 4.573484361171722412e-01 -1.283686459064483643e-01 5.095550790429115295e-02 3.607977032661437988e-01 -5.482597351074218750e-01 -7.830151170492172241e-02
-1.949397623538970947e-01 9.529785811901092529e-02 1.567414700984954834e-01 -4.857262670993804932e-01 -1.350681185722351074e-01 -3.084053993225097656e-01 -7.068924903869628906e-01 2.817171812057495117e-01
1.830165237188339233e-01 -3.675196468830108643e-01 5.108635425567626953e-01 -2.605219483375549316e-01 -3.006118535995483398e-01 2.700952589511871338e-01 1.082282960414886475e-01 5.723187327384948730e-01
5.630217194557189941e-01 6.990641355514526367e-02 2.247226387262344360e-01 -4.786655604839324951e-01 -6.382913142442703247e-02 5.798218250274658203e-01 -1.149973496794700623e-01 -2.121478170156478882e-01
-2.510930299758911133e-01 -3.348037004470825195e-01 1.698679476976394653e-01 -9.969521313905715942e-02 2.412455081939697266e-01 2.868046462535858154e-01 -7.944700121879577637e-01 -1.201071739196777344e-01
-3.586257398128509521e-01 -2.506150007247924805e-01 1.500130593776702881e-01 -1.815812289714813232e-01 2.084112316370010376e-01 3.210273981094360352e-01 -7.784364223480224609e-01 -2.543330006301403046e-02
2.199870049953460693e-01 -3.976431190967559814e-01 7.592293024063110352e-01 -2.305946499109268188e-01 -2.986302673816680908e-01 -1.671408414840698242e-01 -1.496061831712722778e-01 1.561552584171295166e-01
-1.474709212779998779e-01 -1.133786588907241821e-01 1.448828428983688354e-01 -1.552659571170806885e-01 7.797503471374511719e-01 3.118038773536682129e-01 -4.206617772579193115e-01 1.952191740274429321e-01
3.709384500980377197e-01 -2.168876528739929199e-01 7.638081312179565430e-01 -1.881951987743377686e-01 -2.293090522289276123e-01 1.344349086284637451e-01 -4.367271810770034790e-02 3.521099686622619629e-01
3.481738269329071045e-01 -6.002994775772094727e-01 5.900995135307312012e-01 -1.236100271344184875e-01 1.630393117666244507e-01 2.169554680585861206e-02 -3.017040789127349854e-01 -1.919397264719009399e-01
-4.485679417848587036e-02 -2.105864584445953369e-01 1.605723053216934204e-01 -6.686346530914306641e-01 3.802895545959472656e-01 4.745280444622039795e-01 1.752422451972961426e-01 2.833349406719207764e-01
3.477261066436767578e-01 -3.252642452716827393e-01 1.645389348268508911e-01 -4.482601583003997803e-01 2.293541878461837769e-01 -3.671405315399169922e-01 -9.601176530122756958e-02 5.904792547225952148e-01
-4.235779643058776855e-01 -2.745222151279449463e-01 3.142279386520385742e-01 -2.740429341793060303e-01 -1.885449439287185669e-01 3.970896303653717041e-01 -6.020641326904296875e-01 -1.251796931028366089e-01
-1.540643721818923950e-01 -5.317657589912414551e-01 5.755563378334045410e-01 -5.764992833137512207e-01 4.047019034624099731e-02 -1.300021708011627197e-01 -5.571787804365158081e-02 9.071836620569229126e-02
2.132676243782043457e-01 -7.502208352088928223e-01 5.017563700675964355e-01 -1.477827578783035278e-01 2.271890453994274139e-02 3.068071976304054260e-02 -2.555582225322723389e-01 -2.265366613864898682e-01
-1.538054645061492920e-01 -5.149869918823242188e-01 2.392055988311767578e-01 -6.929622888565063477e-01 8.897166699171066284e-02 3.772253990173339844e-01 7.412603497505187988e-02 1.341886669397354126e-01
9.826922416687011719e-02 1.820344477891921997e-01 1.416040956974029541e-01 -7.146437168121337891e-01 -4.121423959732055664e-01 -7.872869819402694702e-02 -4.650889039039611816e-01 1.845866441726684570e-01
-8.601309359073638916e-02 -2.528533339500427246e-01 7.037236690521240234e-01 -5.735005736351013184e-01 -1.067727580666542053e-01 1.337412595748901367e-01 1.601794213056564331e-01 2.226942628622055054e-01
-2.114323228597640991e-01 -1.887121647596359253e-01 1.287376135587692261e-01 -3.460901081562042236e-01 6.638529896736145020e-01 2.752600014209747314e-01 -4.951023459434509277e-01 1.474357545375823975e-01
4.026043713092803955e-01 -7.224302887916564941e-01 2.585274577140808105e-01 -3.882683813571929932e-01 -1.643946766853332520e-01 9.265829622745513916e-02 9.082288295030593872e-02 2.335711717605590820e-01
5.907611250877380371e-01 -2.633912265300750732e-01 6.694733500480651855e-01 5.700406804680824280e-02 1.154968142509460449e-01 1.811613291501998901e-01 -2.458211630582809448e-01 1.536076515913009644e-01
4.367063343524932861e-01 -4.952810406684875488e-01 5.040168762207031250e-01 -1.045829989016056061e-02 8.309441059827804565e-02 -1.309745460748672485e-01 -3.612093329429626465e-01 3.940947055816650391e-01
2.709557712078094482e-01 -2.716661095619201660e-01 5.816438198089599609e-01 1.162251010537147522e-01 -1.549643874168395996e-01 -1.030934154987335205e-01 -4.885427057743072510e-01 4.771233499050140381e-01
9.183261543512344360e-02 -1.519666463136672974e-01 3.838405013084411621e-01 7.381919026374816895e-02 4.241287410259246826e-01 1.311262547969818115e-01 -4.392480254173278809e-01 6.524353623390197754e-01
2.073411196470260620e-01 -1.163759082555770874e-01 1.813627332448959351e-01 1.068653315305709839e-01 2.011075615882873535e-01 3.400526940822601318e-01 -3.676764965057373047e-01 7.796713709831237793e-01
-3.619338274002075195e-01 -2.856300175189971924e-01 3.004801571369171143e-01 -3.352313339710235596e-01 5.009078383445739746e-01 1.508584618568420410e-01 -5.482892990112304688e-01 1.022895872592926025e-01
4.419912695884704590e-01 1.274596750736236572e-01 4.500936567783355713e-01 -5.170604586601257324e-01 -6.123924627900123596e-02 4.516027569770812988e-01 -1.599484086036682129e-01 -2.918617427349090576e-01
2.549757361412048340e-01 2.545863389968872070e-01 4.539982080459594727e-01 3.017676249146461487e-02 -1.575051844120025635e-01 1.241142153739929199e-01 -7.892585992813110352e-01 2.618634607642889023e-03
7.803608179092407227e-01 5.410943925380706787e-02 -8.749122172594070435e-02 -4.829482436180114746e-01 9.091751277446746826e-02 3.470633924007415771e-01 -1.304596364498138428e-01 -3.842775151133537292e-02
6.651221960783004761e-02 -6.759303808212280273e-01 5.233581662178039551e-01 -4.000768959522247314e-01 -2.731148600578308105e-01 -1.412404030561447144e-01 -7.496588677167892456e-02 6.759051978588104248e-02
3.552756905555725098e-01 5.264446139335632324e-01 4.518525302410125732e-01 -3.581580519676208496e-01 9.036001563072204590e-02 2.124074548482894897e-01 -2.867459356784820557e-01 3.587229847908020020e-01
6.574732065200805664e-01 -9.333045035600662231e-02 5.062464475631713867e-01 -3.720866143703460693e-01 -1.258185133337974548e-02 -4.962247610092163086e-02 9.968489408493041992e-02 3.895214200019836426e-01
2.520065009593963623e-01 3.623627126216888428e-01 9.582947008311748505e-03 -5.287004113197326660e-01 -1.814416348934173584e-01 -6.621154397726058960e-02 -5.399158000946044922e-01 4.435717761516571045e-01
4.734291136264801025e-01 -1.150867789983749390e-01 4.936703443527221680e-01 1.906322091817855835e-01 1.270107626914978027e-01 5.328590273857116699e-01 -2.727830410003662109e-01 3.287670314311981201e-01
-1.390278935432434082e-01 -3.536537587642669678e-01 -3.028243221342563629e-02 -1.685637831687927246e-01 3.718333691358566284e-02 4.406560063362121582e-01 -7.939386963844299316e-01 1.924805343151092529e-02
-6.622399389743804932e-02 -6.193923354148864746e-01 -1.136376634240150452e-01 -5.640643239021301270e-01 3.699112534523010254e-01 2.634081542491912842e-01 -2.513687498867511749e-02 2.720943987369537354e-01
1.454416960477828979e-01 1.462366431951522827e-01 -2.540940344333648682e-01 -6.799215078353881836e-01 -1.926924586296081543e-01 2.001972645521163940e-01 -5.332754850387573242e-01 2.627020776271820068e-01
3.109031356871128082e-02 -1.031520739197731018e-01 6.379753947257995605e-01 -3.576430380344390869e-01 -1.786357164382934570e-01 3.603925406932830811e-01 1.006398051977157593e-01 5.306128859519958496e-01
3.863486349582672119e-01 -2.764443457126617432e-01 -2.544061839580535889e-01 -4.288484752178192139e-01 -1.753815263509750366e-02 -1.902615185827016830e-03 -7.236223220825195312e-01 -4.170496016740798950e-02
4.119669198989868164e-01 -1.694573760032653809e-01 -2.912492752075195312e-01 -5.315829515457153320e-01 -1.174779683351516724e-01 -7.186607271432876587e-02 -6.341904401779174805e-01 1.140063777565956116e-01
3.354114592075347900e-01 3.843902647495269775e-01 4.552015364170074463e-01 -1.657331883907318115e-01 -7.453801482915878296e-02 3.450227379798889160e-01 -6.078564524650573730e-01 -1.047910228371620178e-01
7.148076891899108887e-01 6.920087337493896484e-02 -9.320994466543197632e-02 -6.230912208557128906e-01 2.067637741565704346e-01 -2.716697566211223602e-02 -2.042194306850433350e-01 -4.621311649680137634e-02
1.059740558266639709e-01 -4.967720210552215576e-01 5.614716410636901855e-01 -6.292403340339660645e-01 1.261491626501083374e-01 -4.909003898501396179e-02 9.817589819431304932e-02 5.321244522929191589e-02
2.630319297313690186e-01 -1.632115244865417480e-01 -2.054001688957214355e-01 -4.325859546661376953e-01 -1.216971948742866516e-01 -1.706583946943283081e-01 -7.387996315956115723e-01 2.917140722274780273e-01
3.711833953857421875e-01 -1.623940914869308472e-01 5.209663510322570801e-01 -2.779982425272464752e-02 -9.737847000360488892e-02 -2.360094785690307617e-01 -3.594065606594085693e-01 6.077139377593994141e-01
1.124058291316032410e-02 -3.876551091670989990e-01 -1.296994835138320923e-01 -4.978837966918945312e-01 -9.121058136224746704e-02 3.511879146099090576e-01 -6.142075061798095703e-01 -2.756512165069580078e-01
4.200682938098907471e-01 1.300206221640110016e-02 2.823622524738311768e-01 -6.536687016487121582e-01 -1.724426634609699249e-02 3.628813624382019043e-01 -1.681988984346389771e-01 -3.950839340686798096e-01
3.770062923431396484e-01 -1.078709512948989868e-01 2.965572774410247803e-01 -2.154288440942764282e-01 5.308826565742492676e-01 6.265864968299865723e-01 -1.809365749359130859e-01 -6.847704946994781494e-02
4.822598695755004883e-01 4.552095234394073486e-01 5.229641199111938477e-01 -3.635929226875305176e-01 -4.278071224689483643e-02 1.305600106716156006e-01 -1.386201530694961548e-01 3.412139117717742920e-01
2.609046697616577148e-01 3.204424083232879639e-01 8.123413920402526855e-01 -2.399019151926040649e-01 1.048835963010787964e-01 1.810191124677658081e-01 -2.591395676136016846e-01 -2.953515388071537018e-02
3.604243695735931396e-01 -3.711251616477966309e-01 2.484596073627471924e-01 1.401737984269857407e-02 3.169355392456054688e-01 4.440948665142059326e-01 -1.117489263415336609e-01 6.002295613288879395e-01
-3.366923704743385315e-02 3.435961008071899414e-01 3.392263054847717285e-01 -5.420265793800354004e-01 -3.988094031810760498e-01 1.027387753129005432e-01 -5.416306853294372559e-01 9.472571313381195068e-02
-3.326808512210845947e-01 1.644764244556427002e-01 1.454313397407531738e-01 -7.218750715255737305e-01 -6.867582444101572037e-03 -8.702496439218521118e-02 -3.998847901821136475e-01 3.904983103275299072e-01
4.291025996208190918e-01 4.104897081851959229e-01 2.837824523448944092e-01 -1.417431980371475220e-01 -1.428459435701370239e-01 9.031609445810317993e-02 -6.297107934951782227e-01 3.487804234027862549e-01
1.275936067104339600e-01 -8.012396842241287231e-02 -5.950945615768432617e-02 -8.135996460914611816e-01 4.568173885345458984e-01 1.996503472328186035e-01 1.191446408629417419e-01 2.215320914983749390e-01
1.417495906352996826e-01 -7.757794111967086792e-02 -1.938838660717010498e-01 -3.398507237434387207e-01 7.783073931932449341e-02 -3.454199805855751038e-02 -8.341572880744934082e-01 3.431184589862823486e-01
1.688873916864395142e-01 4.233902692794799805e-01 7.205554842948913574e-01 -2.791788578033447266e-01 5.003161728382110596e-02 1.896567791700363159e-01 -2.820316255092620850e-01 2.776005566120147705e-01
1.482965350151062012e-01 1.148693785071372986e-01 -1.596566587686538696e-01 -5.535616874694824219e-01 -3.614350259304046631e-01 1.983907818794250488e-01 -4.965971410274505615e-01 4.650693237781524658e-01
5.179048776626586914e-01 -5.492540597915649414e-01 4.152168631553649902e-01 -3.413855731487274170e-01 2.119113206863403320e-01 -2.821857631206512451e-01 -9.974649548530578613e-02 -8.161369711160659790e-02
1.035620570182800293e-01 -2.008808106184005737e-01 -1.415122002363204956e-01 -2.405235618352890015e-01 6.895929109305143356e-03 4.738186001777648926e-01 -8.030003905296325684e-01 -4.102936759591102600e-02
9.765493869781494141e-02 7.505514193326234818e-03 -1.283450275659561157e-01 -5.539867281913757324e-01 -1.773524433374404907e-01 3.720982074737548828e-01 -6.950367689132690430e-01 -1.185173392295837402e-01
2.824849188327789307e-01 3.381098508834838867e-01 6.362528800964355469e-01 -5.621087551116943359e-02 -7.715333253145217896e-02 -3.615463525056838989e-02 -6.236693263053894043e-01 -4.103271663188934326e-02
2.258866280317306519e-01 -8.359930664300918579e-02 5.912328362464904785e-01 1.907927244901657104e-01 -1.376116871833801270e-01 3.968410491943359375e-01 -3.138866126537322998e-01 5.301732420921325684e-01
2.470777928829193115e-01 1.134448871016502380e-01 2.531130909919738770e-01 -5.738458037376403809e-01 -1.323020160198211670e-01 6.655185222625732422e-01 -1.201746389269828796e-01 -2.405341267585754395e-01
-3.188512101769447327e-02 2.282795459032058716e-01 1.025476828217506409e-01 -8.065740466117858887e-01 -2.747706472873687744e-01 2.173373941332101822e-04 -3.593408167362213135e-01 2.849023938179016113e-01
2.402464151382446289e-01 3.797105550765991211e-01 4.297698736190795898e-01 -1.285774707794189453e-01 -8.845477551221847534e-02 2.392126321792602539e-01 -7.253447175025939941e-01 -7.546772062778472900e-02
-2.117896676063537598e-01 -2.581682801246643066e-02 1.051803305745124817e-01 -3.646596372127532959e-01 4.535893350839614868e-02 6.443933248519897461e-01 -6.079332232475280762e-01 -1.534794270992279053e-01
7.288733869791030884e-02 3.233659863471984863e-01 -1.986927539110183716e-02 -6.146392822265625000e-01 -2.810779809951782227e-01 3.457702398300170898e-01 -5.400519371032714844e-01 1.474032402038574219e-01
-1.115872487425804138e-01 -4.950194954872131348e-01 -7.983949035406112671e-02 -5.037257075309753418e-01 5.650460720062255859e-01 2.222584635019302368e-01 -1.144292950630187988e-01 3.172065317630767822e-01
8.150415420532226562e-01 -1.747261732816696167e-02 -2.060262113809585571e-02 -2.547042369842529297e-01 2.164498418569564819e-01 3.440213799476623535e-01 -3.237775564193725586e-01 -8.380790241062641144e-03
-1.885742098093032837e-01 -1.145601570606231689e-01 2.358267009258270264e-01 -5.246435999870300293e-01 6.227982640266418457e-01 3.086910545825958252e-01 -3.701842725276947021e-01 1.569593325257301331e-02
1.074845194816589355e-01 -2.092957496643066406e-01 2.999105155467987061e-01 -8.261318802833557129e-01 3.484010100364685059e-01 -1.034078001976013184e-02 1.856423020362854004e-01 1.274720877408981323e-01
6.623813509941101074e-01 -4.656805694103240967e-01 4.316565096378326416e-01 -1.529776602983474731e-01 2.777838110923767090e-01 7.786867022514343262e-02 -1.275607794523239136e-01 1.875208318233489990e-01
3.678409159183502197e-01 2.168246656656265259e-01 -7.534042745828628540e-02 -6.487855911254882812e-01 -2.053636014461517334e-01 -1.379547566175460815e-01 -4.548069238662719727e-01 3.507506847381591797e-01
1.641807258129119873e-01 -6.273339986801147461e-01 3.836728632450103760e-01 -5.632017850875854492e-01 6.342677772045135498e-02 1.556792259216308594e-01 4.994657635688781738e-02 -2.904169559478759766e-01
6.094551645219326019e-03 -4.629492759704589844e-01 6.871172785758972168e-01 6.365678459405899048e-02 -2.817981839179992676e-01 -3.175072371959686279e-02 -4.149475693702697754e-01 2.384506464004516602e-01
7.469739764928817749e-02 8.521272242069244385e-02 -1.401063054800033569e-01 -3.007430434226989746e-01 -5.085377488285303116e-03 4.187139123678207397e-02 -8.199146389961242676e-01 4.506039023399353027e-01
2.092714756727218628e-01 4.185566604137420654e-01 3.860283493995666504e-01 -1.854489445686340332e-01 2.565940320491790771e-01 3.157691657543182373e-01 -6.572973132133483887e-01 4.037732724100351334e-03
2.279345840215682983e-01 -4.393475651741027832e-01 2.986741364002227783e-01 -7.878655791282653809e-01 1.022942960262298584e-01 7.110740244388580322e-02 1.352047473192214966e-01 -1.062095984816551208e-01
4.091298580169677734e-01 1.800920367240905762e-01 4.246056079864501953e-01 -4.380887746810913086e-01 -1.593464016914367676e-01 4.704026281833648682e-01 -2.399749457836151123e-01 -3.517243862152099609e-01
3.220575749874114990e-01 -5.879257321357727051e-01 5.535445809364318848e-01 -3.580712080001831055e-01 -1.111993938684463501e-01 -1.641754955053329468e-01 -9.374471753835678101e-02 2.605546712875366211e-01
1.399565637111663818e-01 -1.215308979153633118e-01 6.586807966232299805e-01 -6.069650650024414062e-01 3.469670414924621582e-01 -1.699627339839935303e-01 -3.315857052803039551e-02 -1.140280514955520630e-01
-1.305644400417804718e-02 2.574856579303741455e-02 -8.784302510321140289e-03 -8.217079043388366699e-01 -3.707995414733886719e-01 -4.635046422481536865e-02 -3.366626501083374023e-01 2.662764191627502441e-01
1.271730214357376099e-01 2.404850274324417114e-01 7.142869830131530762e-01 3.463243693113327026e-02 -2.101944833993911743e-01 7.968223094940185547e-02 -6.032815575599670410e-01 1.045239157974720001e-02
-1.658869832754135132e-01 -3.805233836174011230e-01 3.637383924797177315e-03 -5.979782342910766602e-01 6.138057112693786621e-01 2.009738832712173462e-01 -1.142182871699333191e-01 1.997462511062622070e-01
2.048994004726409912e-01 -5.827262997627258301e-01 3.615149855613708496e-01 -6.052821278572082520e-01 1.725100725889205933e-01 2.064330279827117920e-01 1.099214777350425720e-01 -1.921711266040802002e-01
3.677010834217071533e-01 1.699851304292678833e-01 -7.305886596441268921e-02 -6.525782346725463867e-01 -2.376349717378616333e-01 -1.063350960612297058e-01 -3.978972434997558594e-01 4.226173162460327148e-01
2.343434095382690430e-01 -2.814909815788269043e-01 3.943084478378295898e-01 4.748079553246498108e-02 4.631710648536682129e-01 5.823001861572265625e-01 -3.666506111621856689e-01 -1.416997760534286499e-01
1.809915602207183838e-01 -4.008330702781677246e-01 6.112272143363952637e-01 -5.977576971054077148e-01 2.579027712345123291e-01 -6.112570315599441528e-02 -2.020478062331676483e-02 -7.073619961738586426e-02
-1.797407418489456177e-01 -6.024456024169921875e-01 3.790554702281951904e-01 6.265291571617126465e-02 2.483954131603240967e-01 6.994004547595977783e-02 -5.339020490646362305e-01 3.248090147972106934e-01
2.956441938877105713e-01 -3.180695772171020508e-01 -1.925457715988159180e-01 -3.351185023784637451e-01 -2.565685845911502838e-02 7.227392494678497314e-02 -8.030021190643310547e-01 -1.065541505813598633e-01
-1.195107698440551758e-01 -3.554522693157196045e-01 5.905235409736633301e-01 -6.240831613540649414e-01 -1.240233927965164185e-01 2.810568809509277344e-01 1.547032147645950317e-01 5.352684855461120605e-02
3.831342458724975586e-01 -3.674427866935729980e-01 4.020631611347198486e-01 -1.444843560457229614e-01 1.157461106777191162e-01 5.187668204307556152e-01 6.141399592161178589e-02 4.993751943111419678e-01
3.339855968952178955e-01 -3.696578741073608398e-01 -2.280435264110565186e-01 -5.543657541275024414e-01 -2.945913560688495636e-02 -2.043502628803253174e-01 -5.914852619171142578e-01 2.644882770255208015e-04
3.066928684711456299e-01 7.906828820705413818e-02 -2.661786675453186035e-01 -4.286624789237976074e-01 1.603820361196994781e-02 8.860164880752563477e-02 -7.454428076744079590e-01 2.851188778877258301e-01
3.023014962673187256e-01 -9.561667591333389282e-02 -1.910971552133560181e-01 -3.640706837177276611e-01 -2.011604160070419312e-01 3.448970913887023926e-01 -7.554471492767333984e-01 -1.690174825489521027e-02
1.871275305747985840e-01 -5.224144458770751953e-01 5.911210179328918457e-01 -1.851592063903808594e-01 1.549034267663955688e-01 -3.470770120620727539e-01 -3.968915641307830811e-01 7.986325770616531372e-02
1.989688128232955933e-01 -3.807093203067779541e-01 4.232717305421829224e-02 -1.952726542949676514e-01 5.929515361785888672e-01 9.286243468523025513e-02 -1.462543457746505737e-01 6.276492476463317871e-01
8.376839756965637207e-02 3.088424727320671082e-02 -1.793491989374160767e-01 -7.867255210876464844e-01 -1.795268803834915161e-01 3.291280269622802734e-01 -4.392822980880737305e-01 -8.603305369615554810e-02
1.963853538036346436e-01 -2.981669604778289795e-01 2.311636507511138916e-01 -1.448480635881423950e-01 4.965301454067230225e-01 6.889176368713378906e-01 -2.591002285480499268e-01 -9.914101660251617432e-02
3.967392146587371826e-01 1.580466628074645996e-01 4.487608075141906738e-01 -1.093198359012603760e-01 2.124381363391876221e-01 6.435381770133972168e-01 -3.805196881294250488e-01 -1.468420121818780899e-02
-7.004614919424057007e-02 -5.584233626723289490e-02 8.344239741563796997e-02 1.039108559489250183e-01 2.781857252120971680e-01 3.815255463123321533e-01 -8.535992503166198730e-01 1.504469066858291626e-01
1.870110630989074707e-01 -6.646742224693298340e-01 4.520757794380187988e-01 -3.629897534847259521e-01 -1.923540234565734863e-01 2.504467666149139404e-01 1.442984342575073242e-01 2.579828500747680664e-01
-6.230193749070167542e-02 3.350715041160583496e-01 3.161534965038299561e-01 -5.689382553100585938e-01 -3.546869158744812012e-01 1.313035935163497925e-01 -5.519891977310180664e-01 1.116536855697631836e-01
2.134101688861846924e-01 -5.315776467323303223e-01 3.078208863735198975e-01 -7.230530977249145508e-01 -4.036957770586013794e-02 7.973914593458175659e-02 1.135384291410446167e-01 -1.828738749027252197e-01
-3.706555068492889404e-02 -3.248379230499267578e-01 3.285264968872070312e-02 -6.488549709320068359e-01 6.601315736770629883e-01 1.065303012728691101e-01 -1.094225272536277771e-01 1.091725379228591919e-01
7.022860646247863770e-02 -1.735151410102844238e-01 -1.620877534151077271e-01 -6.208198666572570801e-01 -2.135486453771591187e-01 4.097370207309722900e-01 -5.560079216957092285e-01 -1.750381886959075928e-01
3.863071501255035400e-01 -6.105840578675270081e-02 7.060533761978149414e-01 -2.060291767120361328e-01 -2.711341381072998047e-01 2.230816632509231567e-01 -1.005190461874008179e-01 4.155671298503875732e-01
5.656208395957946777e-01 -1.807960122823715210e-01 4.362882971763610840e-01 9.914422035217285156e-02 3.564214706420898438e-01 4.538124203681945801e-01 -3.126441538333892822e-01 1.283761709928512573e-01
6.131172776222229004e-01 -2.081741690635681152e-01 5.687557458877563477e-01 -4.182251393795013428e-01 -1.471788734197616577e-01 -4.585054144263267517e-02 1.100547686219215393e-01 2.155912369489669800e-01
5.448809266090393066e-01 -3.794720470905303955e-01 9.555798023939132690e-02 3.045529872179031372e-02 1.514947414398193359e-02 6.873735189437866211e-01 -2.010294795036315918e-01 1.895315498113632202e-01
1.150297969579696655e-01 2.779156565666198730e-01 8.245515227317810059e-01 -2.181462645530700684e-01 2.708902023732662201e-02 2.184755802154541016e-01 -3.646091222763061523e-01 -2.554990351200103760e-02
2.012209147214889526e-01 1.758739203214645386e-01 -1.421383619308471680e-01 -6.056500077247619629e-01 -9.728038311004638672e-02 -1.295471340417861938e-01 -5.422626733779907227e-01 4.703916013240814209e-01
2.642152011394500732e-01 -6.891211867332458496e-01 5.639916658401489258e-01 -1.524222791194915771e-01 1.402763873338699341e-01 7.065184414386749268e-02 -2.197617888450622559e-01 -2.025306969881057739e-01
1.136024296283721924e-01 -5.510021373629570007e-02 -2.002257481217384338e-02 -2.587952315807342529e-01 6.780197620391845703e-01 1.029322762042284012e-02 -3.004332780838012695e-01 6.054795980453491211e-01
1.466742902994155884e-01 -1.058264374732971191e-01 2.360187172889709473e-01 1.168895438313484192e-01 3.428483307361602783e-01 4.463304281234741211e-01 -3.422509133815765381e-01 6.811959743499755859e-01
-2.768796086311340332e-01 3.089022263884544373e-02 1.787379831075668335e-01 -3.720801174640655518e-01 -1.337747275829315186e-01 -1.915916800498962402e-01 -8.278101086616516113e-01 1.100906357169151306e-01
6.629198044538497925e-02 -2.052480280399322510e-01 6.545100212097167969e-01 -3.226913213729858398e-01 -2.571259140968322754e-01 -3.944774270057678223e-01 -4.018006026744842529e-01 -1.944111436605453491e-01
2.428855597972869873e-01 -9.508499875664710999e-03 -2.496518343687057495e-01 -4.440575838088989258e-01 -4.747175611555576324e-03 3.451880812644958496e-01 -7.497218847274780273e-01 1.194363087415695190e-02
6.647413223981857300e-02 -4.027716219425201416e-01 3.346983790397644043e-01 -2.914256155490875244e-01 5.070768594741821289e-01 5.838739275932312012e-01 -1.322563290596008301e-01 -1.444879472255706787e-01
7.495419681072235107e-02 -4.226067662239074707e-01 2.607926130294799805e-01 1.135049313306808472e-01 2.134443223476409912e-01 3.057854771614074707e-01 -3.447228670120239258e-01 6.906462907791137695e-01
-2.733585238456726074e-01 -5.877669528126716614e-02 3.765210509300231934e-01 -7.734863162040710449e-01 2.943110466003417969e-01 1.830212026834487915e-01 -2.161421626806259155e-01 -1.222208738327026367e-01
5.138678550720214844e-01 7.140362262725830078e-02 2.880816757678985596e-01 -5.052171349525451660e-01 -6.097229663282632828e-03 5.343196392059326172e-01 -1.176514700055122375e-01 -3.053347170352935791e-01
8.724278211593627930e-02 -8.182182312011718750e-01 1.943257153034210205e-01 5.654951184988021851e-02 1.608170010149478912e-02 1.259136795997619629e-01 -3.564724922180175781e-01 3.725075423717498779e-01
3.055746853351593018e-01 4.007005095481872559e-01 6.585972905158996582e-01 -8.495253324508666992e-02 1.561655849218368530e-02 1.918751150369644165e-01 -5.109742283821105957e-01 8.331546932458877563e-02
-5.714390054345130920e-02 2.701301574707031250e-01 1.474495977163314819e-01 -6.767864227294921875e-01 -3.546091318130493164e-01 1.303546726703643799e-01 -5.346316099166870117e-01 1.241454109549522400e-01
-1.853282935917377472e-02 3.580780029296875000e-01 3.111061751842498779e-01 -6.164744496345520020e-01 -3.211312294006347656e-01 5.945373699069023132e-02 -4.970450401306152344e-01 2.022257894277572632e-01
2.065896838903427124e-01 -1.844570338726043701e-01 4.875947535037994385e-01 -6.032643914222717285e-01 5.313332676887512207e-01 -1.879750788211822510e-01 4.966309294104576111e-02 3.877651691436767578e-02
-3.970578610897064209e-01 -3.363129496574401855e-01 -3.131635487079620361e-02 -2.191853821277618408e-01 3.848488926887512207e-01 3.192519843578338623e-01 -5.927908420562744141e-01 2.806850671768188477e-01
-1.725241392850875854e-01 3.257565498352050781e-01 4.052350223064422607e-01 -6.334582567214965820e-01 -3.300528526306152344e-01 1.136546730995178223e-01 -4.122063219547271729e-01 8.286886662244796753e-02
1.277016401290893555e-01 -4.254100322723388672e-01 6.001047044992446899e-02 1.625956408679485321e-02 4.946214258670806885e-01 4.244894981384277344e-01 -6.023614406585693359e-01 -1.056974828243255615e-01
3.007806837558746338e-01 -1.071195825934410095e-01 7.893660664558410645e-01 9.057449549436569214e-02 -1.783095300197601318e-01 2.890563309192657471e-01 -2.174909561872482300e-01 3.226514160633087158e-01
-3.086414635181427002e-01 -2.764114439487457275e-01 2.983562350273132324e-01 -4.806149303913116455e-01 1.989950984716415405e-01 6.734443306922912598e-01 -1.079185307025909424e-01 5.964408442378044128e-02
2.320269942283630371e-01 -4.456656277179718018e-01 9.150256961584091187e-02 -6.005776524543762207e-01 5.417467951774597168e-01 2.823979556560516357e-01 -3.241959586739540100e-02 6.473219394683837891e-02
-4.740344285964965820e-01 6.864467263221740723e-02 5.658947229385375977e-01 -3.035823404788970947e-01 3.128853440284729004e-01 -1.144400089979171753e-01 -4.248577654361724854e-01 2.582286000251770020e-01
3.335083425045013428e-01 -2.033903896808624268e-01 6.583024263381958008e-01 -4.793874323368072510e-01 3.273454606533050537e-01 8.898162841796875000e-02 1.312572956085205078e-01 2.278790771961212158e-01
1.764075607061386108e-01 -5.503404140472412109e-01 3.944776654243469238e-01 -2.350562214851379395e-01 1.113468706607818604e-01 -4.267348647117614746e-01 -3.262881934642791748e-01 3.926537930965423584e-01
-6.105172634124755859e-02 1.705877333879470825e-01 2.241902649402618408e-01 -6.937107443809509277e-01 -4.151031076908111572e-01 4.889779910445213318e-02 -5.032870769500732422e-01 8.761920779943466187e-02
-1.237705051898956299e-01 -4.381515681743621826e-01 5.819438099861145020e-01 -5.088358521461486816e-01 -2.666281163692474365e-01 3.202623128890991211e-01 1.005200147628784180e-01 1.066250354051589966e-01
-9.144686162471771240e-02 4.145421460270881653e-02 6.254407763481140137e-02 -3.569892048835754395e-01 -6.467362493276596069e-02 7.119890451431274414e-01 -5.749654173851013184e-01 -1.298834979534149170e-01
-1.142213195562362671e-01 -3.453097045421600342e-01 6.750035285949707031e-02 -5.655075311660766602e-01 -2.523277997970581055e-01 3.880552351474761963e-01 -4.584433734416961670e-01 -3.448671102523803711e-01
-3.732467293739318848e-01 -3.534678816795349121e-01 2.717147171497344971e-01 -5.550755858421325684e-01 2.711795270442962646e-01 5.088647007942199707e-01 -1.458845734596252441e-01 -6.752509623765945435e-03
-1.084830090403556824e-01 -3.435431718826293945e-01 2.173958867788314819e-01 -7.734324932098388672e-01 -9.033381193876266479e-02 4.486688077449798584e-01 1.194690093398094177e-01 -3.184673190116882324e-02
-1.744429618120193481e-01 -4.013891816139221191e-01 6.088893413543701172e-01 -5.813229084014892578e-01 -1.372911632061004639e-01 2.417683005332946777e-01 1.066781952977180481e-01 1.053228899836540222e-01
2.746717631816864014e-01 9.719438850879669189e-02 3.707043826580047607e-01 -6.589669585227966309e-01 -1.414935570210218430e-02 4.351295232772827148e-01 -1.634314060211181641e-01 -3.566536903381347656e-01
2.984007298946380615e-01 -3.521735668182373047e-01 5.190700292587280273e-01 -5.838235467672348022e-02 -2.402593940496444702e-01 5.377151966094970703e-01 2.998123504221439362e-02 4.078328907489776611e-01
-2.143985480070114136e-01 -3.889202475547790527e-01 1.787776052951812744e-01 -5.110830664634704590e-01 6.507965326309204102e-01 1.120799034833908081e-01 -2.526989281177520752e-01 9.824517369270324707e-02
-6.054458767175674438e-02 -2.245599329471588135e-01 7.368879020214080811e-02 -5.179442167282104492e-01 3.283152282238006592e-01 7.369344830513000488e-01 -2.203478477895259857e-03 1.460918933153152466e-01
7.006742954254150391e-01 -2.741545671597123146e-03 1.416224837303161621e-01 -4.336104989051818848e-01 1.876029968261718750e-01 3.800273239612579346e-01 -2.219639569520950317e-01 -2.684941589832305908e-01
7.750046253204345703e-01 -8.704473078250885010e-02 -1.743130832910537720e-01 -4.578799009323120117e-01 2.258790284395217896e-01 2.930487394332885742e-01 -7.873011380434036255e-02 9.303186833858489990e-02
7.184613943099975586e-01 1.309647560119628906e-01 -1.557345539331436157e-01 -5.801970958709716797e-01 6.030150130391120911e-02 2.546806335449218750e-01 -1.412262916564941406e-01 1.316677182912826538e-01
-2.652748823165893555e-01 -4.273566007614135742e-01 5.021891593933105469e-01 -5.292712450027465820e-01 -2.917121909558773041e-02 -3.118591606616973877e-01 -3.091462552547454834e-01 -1.448967307806015015e-01
-3.348233699798583984e-01 -2.682109177112579346e-01 1.580398827791213989e-01 -8.058190941810607910e-01 3.762396285310387611e-03 3.691580891609191895e-01 -7.122514396905899048e-02 -1.644356921315193176e-02
3.869144618511199951e-01 3.682115375995635986e-01 7.457979917526245117e-01 -2.079415172338485718e-01 1.068060994148254395e-01 1.970223933458328247e-01 -2.516055703163146973e-01 4.162395745515823364e-02
-3.578552976250648499e-02 -1.435662955045700073e-01 -6.260608881711959839e-02 -6.056518554687500000e-01 -2.436553686857223511e-01 4.925541877746582031e-01 -5.202432870864868164e-01 -1.863970905542373657e-01
2.513152062892913818e-01 2.129181921482086182e-01 6.104733943939208984e-01 -5.873225927352905273e-01 2.017538249492645264e-02 1.761622726917266846e-01 1.590178608894348145e-01 3.422775566577911377e-01
3.621467053890228271e-01 -1.531092077493667603e-01 5.816925168037414551e-01 -4.253288507461547852e-01 -2.000390738248825073e-01 2.241344004869461060e-01 2.059392035007476807e-01 4.398564696311950684e-01
3.226399421691894531e-01 3.988885581493377686e-01 3.744804859161376953e-01 -6.444077491760253906e-01 -1.949265412986278534e-02 4.067400395870208740e-01 -8.669608831405639648e-02 -8.922246843576431274e-02
-3.180459141731262207e-01 -5.432348325848579407e-02 7.410899400711059570e-01 -4.790979921817779541e-01 -1.012393385171890259e-01 -3.522077947854995728e-02 -3.089443966746330261e-02 3.235771059989929199e-01
-1.261261999607086182e-01 2.924289107322692871e-01 3.463682830333709717e-01 -7.166730165481567383e-01 -3.364861905574798584e-01 2.115153074264526367e-01 -2.885445356369018555e-01 1.541647315025329590e-01
4.483314454555511475e-01 -3.062780201435089111e-01 -2.785177230834960938e-01 -3.637199401855468750e-01 5.196272209286689758e-02 -1.626030355691909790e-01 -6.728593707084655762e-01 1.159683838486671448e-01
2.550029754638671875e-01 1.900108903646469116e-01 2.231172472238540649e-01 -7.421911358833312988e-01 1.661581844091415405e-01 4.990292191505432129e-01 2.051707543432712555e-02 -1.455351114273071289e-01
1.668629199266433716e-01 -8.501262217760086060e-02 2.033180594444274902e-01 -6.615950465202331543e-01 -1.206851899623870850e-01 4.884186387062072754e-01 -2.452209293842315674e-01 -4.154905974864959717e-01
-9.178513288497924805e-02 -7.712463848292827606e-03 -6.581073999404907227e-02 -6.925670504570007324e-01 -4.348453879356384277e-01 1.488552838563919067e-01 -3.553852736949920654e-01 4.122969508171081543e-01
4.117308259010314941e-01 -6.101734042167663574e-01 3.217884898185729980e-01 -1.986117362976074219e-01 4.425986409187316895e-01 -1.915090233087539673e-01 -2.659552395343780518e-01 1.089507266879081726e-01
-4.127939045429229736e-02 -2.915382087230682373e-01 2.859923541545867920e-01 -5.915713310241699219e-01 -8.801610767841339111e-02 6.218380928039550781e-01 -7.437787950038909912e-02 -2.856428325176239014e-01
4.106521978974342346e-02 -4.643929600715637207e-01 2.247576862573623657e-01 -7.903439998626708984e-01 1.441863477230072021e-01 1.660901755094528198e-01 3.465576469898223877e-02 -2.406584769487380981e-01
-3.603893890976905823e-02 -5.561939477920532227e-01 3.783461153507232666e-01 2.011577188968658447e-01 -7.558219134807586670e-02 3.621781766414642334e-01 -3.732956349849700928e-01 4.790655970573425293e-01
-2.720246613025665283e-01 -4.310235977172851562e-01 6.278041005134582520e-01 -5.593839287757873535e-01 -4.971335828304290771e-02 -1.182375401258468628e-01 -1.151679158210754395e-01 5.880437046289443970e-02
2.158938348293304443e-01 -1.448128819465637207e-01 3.678438663482666016e-01 -4.511769115924835205e-02 -1.973049491643905640e-01 4.087784886360168457e-01 -2.256653271615505219e-02 7.671610713005065918e-01
5.850293114781379700e-02 -7.543013095855712891e-01 3.878024518489837646e-01 4.679329320788383484e-02 -1.867107152938842773e-01 9.541530162096023560e-02 -3.512487113475799561e-01 3.281556367874145508e-01
-2.787433750927448273e-02 -2.752292156219482422e-01 -7.505553960800170898e-02 -6.161957383155822754e-01 6.892376542091369629e-01 1.271213144063949585e-01 -1.724990904331207275e-01 1.310617029666900635e-01
1.023411899805068970e-01 2.518244087696075439e-01 2.019782364368438721e-01 -1.082605868577957153e-01 1.387433428317308426e-02 5.374318361282348633e-01 -7.645064592361450195e-01 -9.979475289583206177e-03
3.908720016479492188e-01 -3.039287328720092773e-01 -2.353344112634658813e-01 -3.842716813087463379e-01 -6.186923012137413025e-02 1.105299443006515503e-01 -7.275556325912475586e-01 -8.011033385992050171e-02
1.152129918336868286e-01 -3.872929513454437256e-01 1.203478574752807617e-01 -8.037551492452621460e-02 2.769125103950500488e-01 1.900879144668579102e-01 -7.861995100975036621e-01 2.913120388984680176e-01
-3.996348008513450623e-02 -3.140147775411605835e-02 2.448853999376296997e-01 -9.853443503379821777e-02 6.199304461479187012e-01 3.314855396747589111e-01 -6.329465508460998535e-01 1.814422309398651123e-01
-2.310883440077304840e-02 -5.144882202148437500e-01 9.557460248470306396e-02 -5.428155064582824707e-01 1.696205884218215942e-01 6.300664544105529785e-01 6.416391581296920776e-03 -7.203276455402374268e-02
5.574858188629150391e-01 -9.697913378477096558e-02 -7.171814888715744019e-02 -3.041508495807647705e-01 5.467035174369812012e-01 4.094474315643310547e-01 -3.399625420570373535e-01 -6.838517263531684875e-03
1.568259000778198242e-01 -1.252004802227020264e-01 7.596826553344726562e-02 -7.519260048866271973e-01 5.741552114486694336e-01 1.098490431904792786e-01 8.314166963100433350e-02 1.998333930969238281e-01
2.896404862403869629e-01 1.993680149316787720e-01 7.680417895317077637e-01 -1.995537132024765015e-01 3.682813942432403564e-01 7.889109104871749878e-02 -3.234871625900268555e-01 1.232923567295074463e-02
2.210425436496734619e-01 2.415806055068969727e-01 8.860463500022888184e-01 -7.474432885646820068e-02 -4.070946574211120605e-02 1.773076951503753662e-01 -2.397019565105438232e-01 1.075266450643539429e-01
1.891045570373535156e-01 -2.426106780767440796e-01 7.418226003646850586e-01 -3.902259767055511475e-01 -2.431708425283432007e-01 3.694776445627212524e-02 5.493810027837753296e-02 3.732118904590606689e-01
2.093233019113540649e-01 -2.485448271036148071e-01 5.571445822715759277e-01 -6.252831220626831055e-01 1.132628843188285828e-01 2.448160350322723389e-01 2.879943549633026123e-01 1.931732296943664551e-01
-1.542187184095382690e-01 -4.616700410842895508e-01 2.226027846336364746e-01 -6.359404325485229492e-01 4.064342677593231201e-01 3.706647753715515137e-01 -2.391926012933254242e-02 7.714786380529403687e-02
-1.845367066562175751e-02 -2.155735343694686890e-01 3.680693507194519043e-01 -5.329695343971252441e-01 1.489602401852607727e-02 7.151659131050109863e-01 -6.604290753602981567e-02 -1.327026784420013428e-01
1.656963825225830078e-01 -6.866584420204162598e-01 1.501140743494033813e-01 -5.370739698410034180e-01 4.016079604625701904e-01 1.655180901288986206e-01 -3.096922487020492554e-02 -2.044402994215488434e-02
1.151164993643760681e-01 2.841590940952301025e-01 -8.833178877830505371e-02 -4.970896840095520020e-01 -2.675735950469970703e-01 1.682625114917755127e-01 -6.840211749076843262e-01 2.886317372322082520e-01
-4.347904026508331299e-02 2.803166583180427551e-02 3.111923933029174805e-01 -4.657211005687713623e-01 -4.716440141201019287e-01 2.777556478977203369e-01 -5.734450221061706543e-01 -2.348433881998062134e-01
-2.631309032440185547e-01 -5.350782871246337891e-01 -7.855481654405593872e-02 -6.713297367095947266e-01 2.920138239860534668e-01 2.488400936126708984e-01 -9.109005331993103027e-02 1.791869550943374634e-01
9.942524135112762451e-02 2.733416855335235596e-01 -1.574282161891460419e-02 -4.277703464031219482e-01 -2.384515404701232910e-01 -1.211307104676961899e-02 -5.526387095451354980e-01 6.080695390701293945e-01
-1.923641413450241089e-01 2.995659410953521729e-01 7.035688757896423340e-01 -2.004689276218414307e-01 3.323376774787902832e-01 4.328496381640434265e-02 -4.129895865917205811e-01 2.348982095718383789e-01
7.733598351478576660e-01 -1.021737307310104370e-01 5.059055089950561523e-01 -1.930615603923797607e-01 1.459023505449295044e-01 -1.031923964619636536e-01 -1.721584349870681763e-01 1.915393024682998657e-01
2.856224775314331055e-01 -2.506059110164642334e-01 6.624035239219665527e-01 -4.302502796053886414e-02 8.823707699775695801e-02 6.219864487648010254e-01 -1.425971984863281250e-01 1.618958776816725731e-04
4.563133120536804199e-01 5.242078900337219238e-01 2.938017845153808594e-01 -3.076479136943817139e-01 -6.402207911014556885e-02 2.167013883590698242e-01 -4.350380301475524902e-01 3.093557655811309814e-01
-1.325154397636651993e-02 -2.230506949126720428e-02 1.339734196662902832e-01 -7.078101634979248047e-01 -5.102820992469787598e-01 7.725623995065689087e-02 -4.606217741966247559e-01 -4.305909201502799988e-02
1.458796113729476929e-01 -4.610384628176689148e-02 3.173348903656005859e-01 -9.093531221151351929e-02 4.431972205638885498e-01 6.180812716484069824e-01 -5.298486948013305664e-01 -9.184280782938003540e-02
6.517625413835048676e-03 -5.547361969947814941e-01 5.872114300727844238e-01 -2.490924000740051270e-01 2.394739091396331787e-01 -2.968463003635406494e-01 -3.739616274833679199e-01 6.936989258974790573e-03
4.073309898376464844e-01 -5.646117329597473145e-01 8.903314918279647827e-02 -2.668313384056091309e-01 7.186745852231979370e-02 6.335124373435974121e-01 -1.545224487781524658e-01 -7.608672231435775757e-02
4.293226301670074463e-01 -6.094013452529907227e-01 5.334175825119018555e-01 4.329587146639823914e-02 1.239346042275428772e-01 3.266786634922027588e-01 -1.883661597967147827e-01 1.851654425263404846e-02
-1.069429442286491394e-01 2.953744530677795410e-01 3.147986233234405518e-01 -7.018185853958129883e-01 -3.208497166633605957e-01 1.953751295804977417e-01 -3.433302938938140869e-01 2.251179516315460205e-01
4.575765132904052734e-01 -3.814669549465179443e-01 3.873830437660217285e-01 9.219461120665073395e-03 5.158581137657165527e-01 1.882107108831405640e-01 -1.902952343225479126e-01 3.964983820915222168e-01
6.213651224970817566e-02 -5.853831768035888672e-01 7.629611343145370483e-02 -5.701103806495666504e-01 4.072471857070922852e-01 2.221334576606750488e-01 -2.376974970102310181e-01 2.256658524274826050e-01
4.106226265430450439e-01 -2.685079574584960938e-01 4.760976135730743408e-01 -3.042052090167999268e-01 2.360278517007827759e-01 4.320577681064605713e-01 1.858449131250381470e-01 4.039324522018432617e-01
-5.462507158517837524e-02 -2.629338800907135010e-01 5.947666168212890625e-01 -6.863255500793457031e-01 6.863285601139068604e-02 -1.132533475756645203e-01 -1.125112622976303101e-01 -2.699930667877197266e-01
-2.167475074529647827e-01 -8.198326826095581055e-02 2.942590117454528809e-01 -7.328332066535949707e-01 2.283618003129959106e-01 5.044412612915039062e-01 5.307434499263763428e-02 1.150630563497543335e-01
-1.463047713041305542e-01 -6.295552849769592285e-01 3.696377873420715332e-01 -5.563610792160034180e-01 -1.667399853467941284e-01 2.800332903861999512e-01 1.013167276978492737e-01 1.399976313114166260e-01
-5.858878791332244873e-02 -2.157503515481948853e-01 5.158827900886535645e-01 -6.037849187850952148e-01 5.297056436538696289e-01 1.801314204931259155e-01 5.328562110662460327e-02 5.876298248767852783e-02
6.380726099014282227e-01 -2.251315265893936157e-01 5.605913400650024414e-01 7.245562225580215454e-02 1.430764794349670410e-01 3.259575366973876953e-01 -2.943700253963470459e-01 9.640280902385711670e-02
3.998861312866210938e-01 -7.455144524574279785e-01 3.968670666217803955e-01 -2.117907404899597168e-01 1.583041995763778687e-01 -5.367501080036163330e-02 -2.323610484600067139e-01 -2.755980007350444794e-03
3.917954564094543457e-01 -1.957875117659568787e-02 5.389436483383178711e-01 1.965204719454050064e-03 7.909656502306461334e-03 2.961412072181701660e-01 -1.001074090600013733e-01 6.766573190689086914e-01
1.846456229686737061e-01 1.791445910930633545e-01 7.429634928703308105e-01 -7.702682167291641235e-02 3.262167870998382568e-01 2.673141956329345703e-01 -4.144794046878814697e-01 -1.619192212820053101e-01
2.008906602859497070e-01 -2.803013026714324951e-01 4.472035467624664307e-01 -3.893090412020683289e-02 4.669603109359741211e-01 6.288648247718811035e-01 -2.568023800849914551e-01 9.855198673903942108e-03
-2.049339115619659424e-01 -1.375100165605545044e-01 -9.401644021272659302e-02 -7.317222952842712402e-01 -2.163452059030532837e-01 1.947401016950607300e-01 -5.345388650894165039e-01 -1.561273187398910522e-01
1.336406916379928589e-01 2.099633067846298218e-01 3.234949111938476562e-01 -1.074350997805595398e-01 2.986637651920318604e-01 6.252990365028381348e-01 -5.829896330833435059e-01 -4.229281097650527954e-02
-3.059698641300201416e-01 -4.375526607036590576e-01 6.722247600555419922e-02 -2.991024255752563477e-01 6.406517624855041504e-01 2.499857842922210693e-01 -3.037967979907989502e-01 2.360697239637374878e-01
-9.388757497072219849e-02 8.808789402246475220e-02 1.474933773279190063e-01 -6.737452149391174316e-01 -4.498280882835388184e-01 1.158992797136306763e-01 -3.266836702823638916e-01 4.303935766220092773e-01
1.143725514411926270e-01 1.099169030785560608e-01 -2.646792866289615631e-02 -6.717796921730041504e-01 -3.992150127887725830e-01 2.132688090205192566e-02 -3.188096582889556885e-01 5.112549662590026855e-01
1.221476420760154724e-01 -4.606586992740631104e-01 2.972600460052490234e-01 -7.747479677200317383e-01 1.128460168838500977e-01 9.135349839925765991e-02 7.084394246339797974e-02 -2.411994934082031250e-01
-4.032267928123474121e-01 -3.435742855072021484e-01 6.990411132574081421e-02 -2.631124258041381836e-01 5.107512474060058594e-01 1.892878711223602295e-01 -5.257536172866821289e-01 2.685820758342742920e-01
5.975549221038818359e-01 2.375375032424926758e-01 3.985079228878021240e-01 -3.987502157688140869e-01 -2.242143899202346802e-01 2.764888405799865723e-01 1.108898781239986420e-02 3.766331374645233154e-01
5.499773472547531128e-02 -6.728348731994628906e-01 4.410483241081237793e-01 3.722169622778892517e-02 5.235885735601186752e-03 -3.942488133907318115e-02 -4.635748863220214844e-01 3.631474375724792480e-01
-1.429882496595382690e-01 -6.782037764787673950e-02 8.458297848701477051e-01 -2.943512797355651855e-01 -1.908035017549991608e-02 -1.842036247253417969e-01 -2.726300358772277832e-01 2.534995675086975098e-01
-1.796239316463470459e-01 -4.222155511379241943e-01 4.379417281597852707e-03 -5.629177689552307129e-01 -1.731854677200317383e-01 4.466896355152130127e-01 -4.430364966392517090e-01 -2.162581235170364380e-01
2.184460163116455078e-01 2.945780754089355469e-01 -5.862903967499732971e-02 -6.151402592658996582e-01 -2.097833156585693359e-01 1.583260670304298401e-02 -5.014024972915649414e-01 4.335966706275939941e-01
-1.950557529926300049e-02 -5.615750551223754883e-01 3.082456886768341064e-01 5.996013060212135315e-02 3.290918171405792236e-01 9.990374092012643814e-04 -5.447019338607788086e-01 4.250172376632690430e-01
-1.497444808483123779e-01 -4.321570694446563721e-01 6.658523678779602051e-01 -3.939664959907531738e-01 3.940408676862716675e-02 -2.514601349830627441e-01 -3.056639730930328369e-01 -1.844790875911712646e-01
1.444446444511413574e-01 6.425931304693222046e-02 -2.183976322412490845e-01 -6.902624964714050293e-01 -1.050454080104827881e-01 5.636233091354370117e-01 -3.479430377483367920e-01 -3.281213715672492981e-02
-4.788085818290710449e-02 -2.164860814809799194e-01 5.600103735923767090e-01 -3.122189939022064209e-01 -2.933015823364257812e-01 4.205668270587921143e-01 1.173573657870292664e-01 5.129072070121765137e-01
-4.284462332725524902e-01 9.408866614103317261e-02 7.176027894020080566e-01 -3.469885587692260742e-01 -2.517162263393402100e-02 -1.469607651233673096e-01 -3.280196785926818848e-01 2.059084624052047729e-01
5.402576327323913574e-01 -5.943973660469055176e-01 4.630598239600658417e-03 -3.301828205585479736e-01 2.237219214439392090e-01 3.498238921165466309e-01 -1.596630364656448364e-01 -2.187484055757522583e-01
5.098456144332885742e-01 -7.262415885925292969e-01 9.935154020786285400e-02 -2.576147913932800293e-01 2.030304372310638428e-01 1.166613325476646423e-01 -2.255333364009857178e-01 -1.752088665962219238e-01
4.036887586116790771e-01 2.701686322689056396e-01 6.989799737930297852e-01 -1.211291030049324036e-01 2.549694478511810303e-01 3.769763410091400146e-01 -2.127132713794708252e-01 9.182398021221160889e-02
2.986351847648620605e-01 -4.620180428028106689e-01 5.425286889076232910e-01 -3.762338757514953613e-01 -6.706950813531875610e-02 -4.332708716392517090e-01 -2.618933320045471191e-01 2.562879025936126709e-02
-2.357814908027648926e-01 -2.064727842807769775e-01 2.002539038658142090e-01 -2.081087380647659302e-01 7.261680960655212402e-01 3.245933353900909424e-01 -3.679270148277282715e-01 2.243080139160156250e-01
7.923746854066848755e-02 2.101135626435279846e-02 -1.868195533752441406e-01 -2.570183575153350830e-01 -1.071812510490417480e-01 1.639913469552993774e-01 -8.063262701034545898e-01 4.514166116714477539e-01
8.038321137428283691e-02 -2.293102256953716278e-02 1.543678343296051025e-02 -7.796350717544555664e-01 -4.439718723297119141e-01 -8.605272322893142700e-02 -3.430806696414947510e-01 2.504462003707885742e-01
2.913794517517089844e-01 -7.079882025718688965e-01 5.109279155731201172e-01 -4.806602373719215393e-02 -4.091950878500938416e-02 3.748542070388793945e-01 -9.092108160257339478e-02 -6.026716902852058411e-03
-2.206731215119361877e-02 2.085574567317962646e-01 3.436261713504791260e-01 -6.001117825508117676e-01 -5.084527134895324707e-01 1.629635244607925415e-01 -3.132312893867492676e-01 3.075852096080780029e-01
1.188039407134056091e-01 -6.648341417312622070e-01 1.101980209350585938e-01 1.347029954195022583e-01 1.186319962143898010e-01 3.619490265846252441e-01 -3.041214048862457275e-01 5.253781080245971680e-01
1.987048685550689697e-01 -6.115275025367736816e-01 2.599417567253112793e-01 -6.681351661682128906e-01 8.160426281392574310e-03 1.512625962495803833e-01 7.977511733770370483e-02 -2.080024927854537964e-01
3.693398535251617432e-01 -6.033944487571716309e-01 5.939086986472830176e-05 -5.354499816894531250e-01 -1.960852593183517456e-01 2.981999814510345459e-01 1.690469086170196533e-01 2.384261935949325562e-01
6.654273718595504761e-02 -3.973966538906097412e-01 6.252291798591613770e-01 -3.492731750011444092e-01 3.469098210334777832e-01 -3.241052031517028809e-01 -3.149226307868957520e-01 -1.333582866936922073e-02
2.304058670997619629e-01 -6.756669282913208008e-02 1.363612562417984009e-01 -7.628729939460754395e-01 5.483370423316955566e-01 3.427366539835929871e-02 9.899616986513137817e-02 1.735794544219970703e-01
4.618594646453857422e-01 -6.434074640274047852e-01 3.295936286449432373e-01 -3.930746912956237793e-01 1.739761829376220703e-01 -2.499970197677612305e-01 -1.002937182784080505e-01 8.214650303125381470e-02
-1.696676909923553467e-01 -1.126319989562034607e-01 8.115706592798233032e-02 -5.782710313796997070e-01 9.885013103485107422e-03 5.429611802101135254e-01 -5.103432536125183105e-01 -2.493757158517837524e-01
4.180691540241241455e-01 -7.502073049545288086e-01 5.385611206293106079e-02 -2.384492158889770508e-01 7.326321210712194443e-03 3.828226327896118164e-01 -2.183575183153152466e-01 -9.144331514835357666e-02
3.162523210048675537e-01 -6.907671689987182617e-01 -6.232164800167083740e-02 -5.913506150245666504e-01 -1.843068897724151611e-01 -2.061540633440017700e-02 3.357864171266555786e-02 1.836423128843307495e-01
3.669574260711669922e-01 4.953126609325408936e-01 4.136061370372772217e-01 -1.701934337615966797e-01 1.672226339578628540e-01 3.905211389064788818e-01 -4.779207408428192139e-01 1.053257063031196594e-01
6.399487853050231934e-01 -2.266729027032852173e-01 3.884395658969879150e-01 8.720370009541511536e-03 4.540411531925201416e-01 3.554348945617675781e-01 -2.235511392354965210e-01 7.524006813764572144e-02
5.700338631868362427e-03 -4.260739684104919434e-02 1.088014096021652222e-01 -7.456534504890441895e-01 -5.424306392669677734e-01 6.788721680641174316e-02 -3.620031774044036865e-01 -2.071903459727764130e-02
2.752997912466526031e-02 -3.449815213680267334e-01 4.786842763423919678e-01 -7.331905961036682129e-01 3.075170218944549561e-01 -1.325527876615524292e-01 3.671893849968910217e-02 6.107896566390991211e-03
7.020275592803955078e-01 -2.748939692974090576e-01 3.496816754341125488e-01 -2.517763376235961914e-01 -3.439361453056335449e-01 3.175807297229766846e-01 -1.539320796728134155e-01 -5.547405406832695007e-02
-7.534820586442947388e-02 -3.464461266994476318e-01 6.587946414947509766e-01 -4.222495853900909424e-01 1.439060866832733154e-01 -3.669533133506774902e-01 -3.109233677387237549e-01 -9.977735579013824463e-02
4.048690795898437500e-01 -2.864384949207305908e-01 3.538997769355773926e-01 6.256592273712158203e-02 4.027421474456787109e-01 5.717857480049133301e-01 -3.455852568149566650e-01 -1.276915818452835083e-01
4.079382717609405518e-01 3.494988679885864258e-01 3.814521431922912598e-01 -9.126120060682296753e-02 3.097991943359375000e-01 4.525083899497985840e-01 -5.065082311630249023e-01 1.767627336084842682e-02
2.579140365123748779e-01 -3.499977886676788330e-01 8.523040413856506348e-01 -5.514385923743247986e-02 -8.174163289368152618e-03 -7.961197942495346069e-02 -2.738649249076843262e-01 1.058225985616445541e-02
3.168230652809143066e-01 -5.442691445350646973e-01 4.144257903099060059e-01 -5.022832751274108887e-01 6.233055517077445984e-02 -2.782364487648010254e-01 -2.442440837621688843e-01 -1.959626674652099609e-01
-2.194419503211975098e-01 1.548788510262966156e-03 3.389905095100402832e-01 -3.558828234672546387e-01 -1.609650403261184692e-01 5.120245814323425293e-01 -5.656393170356750488e-01 -3.197638392448425293e-01
-1.997567117214202881e-01 -1.221491722390055656e-03 6.147042661905288696e-02 -4.463699162006378174e-01 3.239149153232574463e-01 6.836004853248596191e-01 -4.291138350963592529e-01 -2.649366669356822968e-02
6.437292788177728653e-03 4.650283455848693848e-01 5.429223775863647461e-01 -3.138736486434936523e-01 3.608850240707397461e-01 3.118883073329925537e-01 -3.731189668178558350e-01 1.539341658353805542e-01
-3.510482907295227051e-01 1.605388671159744263e-01 6.582756638526916504e-01 -4.463695585727691650e-01 2.722099125385284424e-01 -9.318500757217407227e-02 -2.858190834522247314e-01 2.322614789009094238e-01
4.774961173534393311e-01 4.396989047527313232e-01 3.468571603298187256e-01 -1.644688397645950317e-01 3.027241826057434082e-01 2.629907727241516113e-01 -4.968049824237823486e-01 1.538873016834259033e-01
2.290204018354415894e-01 -1.576446592807769775e-01 1.951494365930557251e-01 2.479342930018901825e-02 7.820046693086624146e-02 5.538107156753540039e-01 -1.161143928766250610e-01 7.467901110649108887e-01
6.142051815986633301e-01 9.913870133459568024e-03 5.474997162818908691e-01 -1.578790098428726196e-01 -3.830271661281585693e-01 -1.256499290466308594e-01 -2.530714869499206543e-01 2.672625184059143066e-01
-3.377791866660118103e-02 -2.406232431530952454e-02 2.962490916252136230e-02 -1.387390792369842529e-01 4.154982566833496094e-01 5.670558214187622070e-01 -6.918874382972717285e-01 -7.248861342668533325e-02
4.309256374835968018e-02 -5.228989720344543457e-01 3.950385153293609619e-01 -6.771512031555175781e-01 1.409163698554039001e-02 2.264599055051803589e-01 2.162885852158069611e-02 -2.412053793668746948e-01
2.865013182163238525e-01 -3.856554925441741943e-01 1.632439643144607544e-01 -4.905563294887542725e-01 6.133052706718444824e-01 2.949971556663513184e-01 -1.908439099788665771e-01 -4.800737276673316956e-02
6.368452310562133789e-02 -2.120573520660400391e-01 1.699295639991760254e-02 -4.658834040164947510e-01 6.134720444679260254e-01 4.335016310214996338e-01 -2.656909823417663574e-01 3.142873346805572510e-01
8.063357472419738770e-01 -1.082505434751510620e-01 -1.003014817833900452e-01 -4.439826309680938721e-01 9.860536456108093262e-02 1.990201920270919800e-01 -2.756955623626708984e-01 -7.472173124551773071e-02
4.045129418373107910e-01 -2.596983909606933594e-01 3.789675831794738770e-01 -1.415983736515045166e-01 5.207622051239013672e-01 -1.258022636175155640e-01 -2.295701652765274048e-01 5.153034329414367676e-01
-1.107250377535820007e-01 -4.544120132923126221e-01 -2.286054007709026337e-02 -5.344170928001403809e-01 -2.296954542398452759e-01 4.901909232139587402e-01 -3.966679871082305908e-01 -2.115016132593154907e-01
7.102160453796386719e-01 6.967040896415710449e-02 1.297836005687713623e-01 -3.986470997333526611e-01 8.251629769802093506e-02 4.319967031478881836e-01 -2.676213681697845459e-01 -2.234382182359695435e-01
4.849006831645965576e-01 3.329471051692962646e-01 8.616082370281219482e-02 -7.122706770896911621e-01 -1.657860279083251953e-01 9.942383505403995514e-03 -3.303892910480499268e-01 -5.023299157619476318e-02
-1.918680071830749512e-01 3.542796373367309570e-01 3.993591666221618652e-01 -2.070054411888122559e-01 2.921392321586608887e-01 4.371050000190734863e-01 -5.833259224891662598e-01 1.365960836410522461e-01
4.134175181388854980e-01 -6.380375027656555176e-01 3.170563280582427979e-02 -5.735073089599609375e-01 -9.674911946058273315e-02 2.287953943014144897e-01 7.127521932125091553e-02 1.590291112661361694e-01
4.224166870117187500e-01 -6.755127310752868652e-01 -8.747183531522750854e-02 -3.146776258945465088e-01 1.435653716325759888e-01 4.818389713764190674e-01 -7.607802748680114746e-02 -2.338545629754662514e-03
-2.009882032871246338e-01 -1.352067589759826660e-01 4.305992126464843750e-01 -7.965655922889709473e-01 2.129548043012619019e-01 1.047141999006271362e-01 -1.432910412549972534e-01 -2.110531926155090332e-01
1.904084086418151855e-01 -3.521895408630371094e-01 4.831673800945281982e-01 -1.398734599351882935e-01 -1.540388464927673340e-01 6.350680589675903320e-01 7.797051221132278442e-02 3.918840587139129639e-01
-2.722364366054534912e-01 -3.480225205421447754e-01 1.932973414659500122e-02 -5.881490111351013184e-01 4.416823685169219971e-01 1.518424004316329956e-01 -9.894002974033355713e-02 4.801522791385650635e-01
-3.371264934539794922e-01 2.326266467571258545e-01 3.500355780124664307e-01 -7.340736985206604004e-01 -2.018544971942901611e-01 5.226514860987663269e-02 -2.956492006778717041e-01 1.998902708292007446e-01
2.291507422924041748e-01 -1.241771876811981201e-02 4.438278079032897949e-01 -8.420982211828231812e-02 -6.280879676342010498e-02 4.651371836662292480e-01 -5.554587766528129578e-02 7.210261225700378418e-01
-2.531747221946716309e-01 -4.704655110836029053e-01 2.900837361812591553e-01 -4.877754151821136475e-01 1.251523494720458984e-01 5.975282788276672363e-01 -1.011658459901809692e-01 -9.774325042963027954e-02
2.039043605327606201e-01 -6.446065902709960938e-01 4.680148959159851074e-01 -3.504876196384429932e-01 -9.728416055440902710e-02 3.752892613410949707e-01 1.505901217460632324e-01 1.674583107233047485e-01
5.670509934425354004e-01 -2.440194487571716309e-01 3.478858768939971924e-01 4.104577749967575073e-02 3.177314102649688721e-01 4.306182563304901123e-01 -1.668812185525894165e-01 4.265718758106231689e-01
3.221142590045928955e-01 1.212109550833702087e-01 8.294030427932739258e-01 -1.971967816352844238e-01 1.847442835569381714e-01 3.121124804019927979e-01 -5.430780351161956787e-02 1.423380076885223389e-01
2.334593385457992554e-01 -2.182863056659698486e-01 5.734143257141113281e-01 -1.123261004686355591e-01 1.269118934869766235e-01 2.038146555423736572e-01 -3.367475420236587524e-02 7.054401040077209473e-01
2.294183075428009033e-01 3.084461390972137451e-01 8.177887201309204102e-01 -2.036998420953750610e-01 1.141522303223609924e-01 1.317181438207626343e-01 -2.685464620590209961e-01 1.986419707536697388e-01
4.116169810295104980e-01 6.446528434753417969e-02 -9.544629603624343872e-02 -5.132877826690673828e-01 -3.469038307666778564e-01 2.583706974983215332e-01 -5.663173198699951172e-01 2.145424932241439819e-01
1.945839971303939819e-01 2.947225868701934814e-01 7.496679425239562988e-01 -1.725785136222839355e-01 2.577597796916961670e-01 3.633022308349609375e-01 -2.897503674030303955e-01 3.326272591948509216e-02
3.303317725658416748e-01 5.643430352210998535e-01 4.604185521602630615e-01 -3.427232801914215088e-01 1.776079386472702026e-01 2.367206960916519165e-01 -2.739924192428588867e-01 2.833732664585113525e-01
-1.888139396905899048e-01 4.661535471677780151e-02 1.372970342636108398e-01 -5.760904550552368164e-01 -4.126758277416229248e-01 1.110485792160034180e-01 -6.547560095787048340e-01 1.034699380397796631e-02
3.971068263053894043e-01 5.185785517096519470e-02 2.301101535558700562e-01 -5.199782252311706543e-01 -4.834848642349243164e-02 1.898747682571411133e-01 -5.087797641754150391e-01 -4.680192172527313232e-01
-2.219735980033874512e-01 -2.564957737922668457e-01 2.931620478630065918e-01 -5.057834386825561523e-01 2.599972784519195557e-01 6.769692897796630859e-01 -1.294820308685302734e-01 2.291954495012760162e-02
3.290226459503173828e-01 -3.862941265106201172e-01 4.198254048824310303e-01 3.340476378798484802e-02 3.835807144641876221e-01 9.991614520549774170e-02 -2.716995775699615479e-01 5.781122446060180664e-01
2.413097620010375977e-01 -7.305476665496826172e-01 4.926951229572296143e-01 -2.742953300476074219e-01 2.164454199373722076e-02 1.523966640233993530e-01 1.962089911103248596e-02 2.569145560264587402e-01
-8.186997473239898682e-02 1.971984952688217163e-01 7.292026877403259277e-01 -2.193584144115447998e-01 9.791690856218338013e-02 2.239241600036621094e-01 -5.447738766670227051e-01 1.343390047550201416e-01
-5.522642731666564941e-01 1.328842043876647949e-01 4.908681511878967285e-01 -4.820711910724639893e-01 2.307537943124771118e-01 1.175565868616104126e-01 -3.391314446926116943e-01 1.480704545974731445e-01
2.270177900791168213e-01 2.473632842302322388e-01 3.392813801765441895e-01 -7.696604132652282715e-01 5.115017294883728027e-02 4.081332981586456299e-01 3.625744208693504333e-02 -9.634185582399368286e-02
4.447253942489624023e-01 -6.194109916687011719e-01 3.786402642726898193e-01 -4.378782212734222412e-01 -1.558767259120941162e-01 2.170994132757186890e-01 8.217063546180725098e-02 7.253715395927429199e-02
1.992939859628677368e-01 -2.088977694511413574e-01 6.271849274635314941e-01 -1.605418622493743896e-01 -2.056133896112442017e-01 3.807570040225982666e-01 6.528770923614501953e-02 5.531671047210693359e-01
-1.242898702621459961e-01 -6.914591193199157715e-01 1.017243228852748871e-02 -6.392627954483032227e-01 5.560958012938499451e-02 2.293017357587814331e-01 -1.972947828471660614e-02 2.039977908134460449e-01
2.480707466602325439e-01 -1.761876642704010010e-01 3.905516564846038818e-01 -2.183298915624618530e-01 -4.016086459159851074e-02 -4.893364012241363525e-01 -4.374356269836425781e-01 5.242207646369934082e-01
5.112254619598388672e-01 -3.012754321098327637e-01 5.399834513664245605e-01 -1.361803263425827026e-01 -1.464709788560867310e-01 4.221329987049102783e-01 -8.431358635425567627e-02 3.619331419467926025e-01
4.887687563896179199e-01 -2.318395078182220459e-01 2.013364583253860474e-01 -1.811556071043014526e-01 4.009978473186492920e-01 6.222000718116760254e-01 -2.367163300514221191e-01 -1.733062714338302612e-01
2.501564621925354004e-01 -1.594548225402832031e-01 7.393897771835327148e-01 -2.330904006958007812e-01 -2.857094816863536835e-02 -2.581131160259246826e-01 -4.829208254814147949e-01 1.015698835253715515e-01
-1.448525935411453247e-01 -5.019283890724182129e-01 4.811654090881347656e-01 -6.270927190780639648e-01 2.578997798264026642e-02 3.081609308719635010e-01 3.189186751842498779e-02 -7.533110678195953369e-02
5.046263337135314941e-01 -4.078841209411621094e-01 5.655177235603332520e-01 -1.910164505243301392e-01 3.345999717712402344e-01 -1.907013505697250366e-01 -2.725129127502441406e-01 9.895817376673221588e-03
2.653453350067138672e-01 -7.012218236923217773e-01 -2.095217704772949219e-01 -4.335411787033081055e-01 3.470561504364013672e-01 2.470894455909729004e-01 -8.871656656265258789e-02 1.290368288755416870e-01
1.967566609382629395e-01 -6.054158806800842285e-01 3.017262220382690430e-01 -1.853560805320739746e-01 4.929947257041931152e-01 3.881486877799034119e-02 -9.486586600542068481e-02 4.645567536354064941e-01
4.781947731971740723e-01 4.714515060186386108e-02 3.112507760524749756e-01 -4.428095817565917969e-01 -1.753884367644786835e-02 3.329470753669738770e-01 -3.566966354846954346e-01 -4.876021444797515869e-01
-1.260235309600830078e-01 -3.641304373741149902e-01 1.916270405054092407e-01 -7.278057336807250977e-01 -4.147722572088241577e-02 5.264686942100524902e-01 7.858791947364807129e-02 6.269746925681829453e-03
4.377448856830596924e-01 -2.196381241083145142e-01 5.392508506774902344e-01 -3.676041364669799805e-01 3.929395973682403564e-01 -3.190499544143676758e-01 -1.720164418220520020e-01 2.200689911842346191e-01
3.581689000129699707e-01 -2.197294980287551880e-01 6.758512854576110840e-01 -2.885191887617111206e-02 1.474040746688842773e-01 5.032944679260253906e-01 -3.891332307830452919e-03 3.012947142124176025e-01
2.222620397806167603e-01 -5.163440480828285217e-02 8.571560680866241455e-02 -6.598654985427856445e-01 6.591795086860656738e-01 1.593606621026992798e-01 6.729489658027887344e-03 2.126145362854003906e-01
-7.467294484376907349e-02 8.557797968387603760e-02 1.744094043970108032e-01 -6.581223607063293457e-01 -4.160139560699462891e-01 3.525029867887496948e-02 -5.655927062034606934e-01 1.713226586580276489e-01
1.730167120695114136e-01 -8.196456432342529297e-01 8.104761689901351929e-02 -4.758715331554412842e-01 2.174453064799308777e-02 2.248558551073074341e-01 -7.274006307125091553e-02 9.433745592832565308e-02
5.262534618377685547e-01 -2.855420410633087158e-01 4.720270633697509766e-01 6.721326708793640137e-02 2.062511444091796875e-01 4.601356759667396545e-02 -3.036328852176666260e-01 5.266364812850952148e-01
-2.790051996707916260e-01 3.093888461589813232e-01 7.264496684074401855e-01 -3.462562561035156250e-01 1.468859314918518066e-01 -3.279563412070274353e-02 -3.441044092178344727e-01 1.943023353815078735e-01
8.950469642877578735e-02 -7.646715044975280762e-01 5.118165910243988037e-02 -4.369381666183471680e-01 3.218126296997070312e-01 2.627153098583221436e-01 -1.949181705713272095e-01 5.617922544479370117e-02
-1.838318258523941040e-01 9.485404193401336670e-02 7.207365036010742188e-01 -4.066503643989562988e-01 3.080130815505981445e-01 -2.393397986888885498e-01 -3.326981961727142334e-01 9.766907989978790283e-02
2.388818860054016113e-01 2.490565553307533264e-02 1.037693992257118225e-01 -8.275869488716125488e-01 4.813382625579833984e-01 1.144088059663772583e-01 -4.309149831533432007e-02 -3.745819907635450363e-03
2.594977319240570068e-01 -1.186250075697898865e-01 1.390731781721115112e-01 6.326656788587570190e-02 4.417846202850341797e-01 3.201437294483184814e-01 -6.895224452018737793e-01 3.494827151298522949e-01
2.050900459289550781e-02 -9.324961155652999878e-02 -1.491094529628753662e-01 -4.147250950336456299e-01 5.048108696937561035e-01 5.498202443122863770e-01 -1.261162310838699341e-01 4.728761017322540283e-01
1.868956536054611206e-01 -5.021919012069702148e-01 5.944921970367431641e-01 -3.655358552932739258e-01 1.797704771161079407e-02 2.755541801452636719e-01 1.655536293983459473e-01 3.495346009731292725e-01
5.925461053848266602e-01 3.791209161281585693e-01 2.902239859104156494e-01 -1.207571774721145630e-01 -2.603948116302490234e-01 1.271172314882278442e-01 -4.437437653541564941e-01 3.542195260524749756e-01
-6.188461557030677795e-02 3.435996472835540771e-01 6.746528148651123047e-01 -1.385425925254821777e-01 7.447099685668945312e-02 1.808772832155227661e-01 -5.571374893188476562e-01 2.347223609685897827e-01
-2.590178884565830231e-02 -7.119917273521423340e-01 4.598581790924072266e-01 4.455527663230895996e-02 2.378627508878707886e-01 2.988867461681365967e-01 -2.948091626167297363e-01 2.147506326436996460e-01
1.099300980567932129e-01 -3.197890818119049072e-01 -1.627366095781326294e-01 -2.479051947593688965e-01 6.669679284095764160e-02 2.674289345741271973e-01 -8.480250835418701172e-01 -5.096229165792465210e-02
-1.782030612230300903e-01 -3.464623987674713135e-01 -5.388760566711425781e-02 -4.727783501148223877e-01 6.479266881942749023e-01 2.140511721372604370e-01 -1.961253583431243896e-01 3.430630564689636230e-01
9.610523283481597900e-02 5.051783323287963867e-01 5.051361322402954102e-01 -2.336644083261489868e-01 6.349468976259231567e-02 4.867084026336669922e-01 -3.924706876277923584e-01 1.756342202425003052e-01
-1.763859577476978302e-02 3.447727859020233154e-01 7.426597923040390015e-02 -4.143267571926116943e-01 -1.392986625432968140e-01 1.135613620281219482e-01 -7.717323303222656250e-01 2.752586603164672852e-01
3.465100228786468506e-01 -2.020364403724670410e-01 -1.704079210758209229e-01 -4.500461220741271973e-01 6.079652309417724609e-01 4.476254582405090332e-01 -1.325784623622894287e-01 1.412954777479171753e-01
3.732680156826972961e-02 -1.845248639583587646e-01 1.852236241102218628e-01 -2.481844574213027954e-01 8.093233704566955566e-01 1.994617283344268799e-01 -4.149402379989624023e-01 -4.109882190823554993e-02
3.084188997745513916e-01 3.424028456211090088e-01 5.844307541847229004e-01 -2.225309908390045166e-01 2.652511298656463623e-01 4.623743891716003418e-01 -3.171377778053283691e-01 1.087848469614982605e-01
-5.040972232818603516e-01 -2.794094979763031006e-01 2.051017731428146362e-01 -4.454534649848937988e-01 -2.098060548305511475e-01 3.264123797416687012e-01 -5.245664119720458984e-01 -3.984100744128227234e-02
1.256990432739257812e-01 -2.868099510669708252e-01 9.069451689720153809e-02 -8.748739361763000488e-01 2.837198972702026367e-01 8.957832120358943939e-03 1.243566796183586121e-01 1.796329468488693237e-01
7.380005121231079102e-01 -3.823561593890190125e-02 8.351684547960758209e-03 -2.134960740804672241e-01 5.216228961944580078e-01 2.090568989515304565e-01 -2.631238102912902832e-01 1.523598879575729370e-01
-7.191868871450424194e-02 -4.146628975868225098e-01 2.674704045057296753e-02 -5.986402630805969238e-01 1.852337867021560669e-01 6.488875746726989746e-01 -5.620052665472030640e-02 -7.260569185018539429e-02
4.185104072093963623e-01 -1.230231598019599915e-01 -1.166022196412086487e-01 -6.200072765350341797e-01 5.524993687868118286e-02 5.029056668281555176e-01 -2.718414068222045898e-01 -2.860858142375946045e-01
3.581981956958770752e-01 -4.937152564525604248e-01 4.708873331546783447e-01 3.934461250901222229e-02 -2.778588831424713135e-01 -1.198296397924423218e-01 -4.036180078983306885e-01 3.875361084938049316e-01
8.946015685796737671e-02 -1.290625482797622681e-01 1.786726266145706177e-01 -1.592402011156082153e-01 1.869889348745346069e-01 -4.096163213253021240e-01 -5.872601866722106934e-01 6.086325049400329590e-01
9.694795124232769012e-03 -2.630427777767181396e-01 -1.429353058338165283e-01 -5.800315737724304199e-01 -2.769434154033660889e-01 4.323720335960388184e-01 -5.256451368331909180e-01 -1.841228455305099487e-01
1.579336673021316528e-01 -4.242676496505737305e-01 6.523176431655883789e-01 -4.793420732021331787e-01 3.348016738891601562e-01 9.971506893634796143e-02 -1.614756323397159576e-02 1.321762949228286743e-01
-1.490824967622756958e-01 2.528226077556610107e-01 2.263174206018447876e-01 -2.265291661024093628e-01 4.717903137207031250e-01 1.681826263666152954e-01 -6.549118161201477051e-01 3.626833558082580566e-01
-5.545751657336950302e-03 -4.629133939743041992e-01 5.163950920104980469e-01 -5.479909181594848633e-01 8.687132596969604492e-02 -2.686135172843933105e-01 -3.391178250312805176e-01 -1.549897640943527222e-01
1.431432813405990601e-01 3.579797744750976562e-01 6.149218678474426270e-01 -7.699595391750335693e-02 1.817661374807357788e-01 9.466059505939483643e-02 -6.520277261734008789e-01 -1.278944872319698334e-02
1.738824695348739624e-01 -2.397011816501617432e-01 5.171933770179748535e-01 -3.968455493450164795e-01 6.373603940010070801e-01 -1.864068806171417236e-01 -2.153011113405227661e-01 1.568704610690474510e-03
3.181645274162292480e-01 -2.615957260131835938e-01 1.677687317132949829e-01 -6.307024359703063965e-01 4.350547194480895996e-01 2.630693018436431885e-01 1.566806584596633911e-01 3.483966290950775146e-01
-1.074099913239479065e-01 -3.159543126821517944e-02 4.258097112178802490e-01 -6.752516627311706543e-01 2.535801231861114502e-01 1.126508489251136780e-01 -4.148843586444854736e-01 -3.179057240486145020e-01
4.329668730497360229e-02 8.640583604574203491e-03 2.057435959577560425e-01 -4.618979096412658691e-01 -4.151844680309295654e-01 6.396278142929077148e-01 -3.988256752490997314e-01 -4.250781983137130737e-02
