# Supplementary material for: Where is your field going? A machine learning approach to study the relative motion of the domains of physics
Source: PLoS One. 2020 Jun 18;15(6):e0233997. doi: 10.1371/journal.pone.0233997 (PMC7302634; doi:10.1371/journal.pone.0233997)
Supplement: S20 Data — (ZIP) [file pone.0233997.s020.zip › 19/Pacs4Run_19_VS_500_embeddings1999-2003ED8.txt]

-3.311508297920227051e-01 -6.369149312376976013e-03 -1.858274936676025391e-01 1.049147546291351318e-01 -5.225954651832580566e-01 7.121186256408691406e-01 1.547481268644332886e-01 2.014791518449783325e-01
-7.351987957954406738e-01 2.203243672847747803e-01 2.987447082996368408e-01 -8.427459746599197388e-02 -2.633275091648101807e-01 4.727640151977539062e-01 -1.320851445198059082e-01 -6.554020941257476807e-02
-6.395815014839172363e-01 -2.933794558048248291e-01 2.582221031188964844e-01 -9.773381799459457397e-02 -3.144343197345733643e-01 4.455538392066955566e-01 2.132785767316818237e-01 2.928454875946044922e-01
-3.642797172069549561e-01 2.044179849326610565e-02 6.571277976036071777e-01 -7.472331821918487549e-02 -1.029904708266258240e-01 6.146156787872314453e-01 2.004860639572143555e-01 3.046018630266189575e-02
5.818008631467819214e-02 2.125214338302612305e-01 -1.595420837402343750e-01 -4.468125700950622559e-01 -2.089304476976394653e-01 6.568904519081115723e-01 -3.758386373519897461e-01 3.315763771533966064e-01
4.350505396723747253e-02 -1.091122999787330627e-02 1.593820601701736450e-01 -7.983304560184478760e-02 2.572231739759445190e-02 6.844154000282287598e-01 -2.051762789487838745e-01 6.745583415031433105e-01
-6.210175752639770508e-01 3.546460866928100586e-01 1.172024160623550415e-01 -8.352819085121154785e-02 -1.113471463322639465e-01 5.801765918731689453e-01 1.161952540278434753e-01 -3.245697617530822754e-01
-4.077182710170745850e-02 1.543381959199905396e-01 -2.527626156806945801e-01 -4.473771154880523682e-01 -2.361426502466201782e-01 6.094690561294555664e-01 -3.776868581771850586e-01 3.749919235706329346e-01
-2.197763323783874512e-01 -3.204018175601959229e-01 -1.565539278090000153e-02 -1.621845662593841553e-01 1.500282436609268188e-01 7.602506875991821289e-01 -4.590821266174316406e-01 -1.060476899147033691e-01
-2.139858305454254150e-01 -4.491486549377441406e-01 -5.892162919044494629e-01 -1.112309619784355164e-01 -2.741289325058460236e-02 5.895183086395263672e-01 -2.068690508604049683e-01 -4.300301522016525269e-02
-6.559641957283020020e-01 -3.481644093990325928e-01 -2.260467559099197388e-01 -2.477113716304302216e-02 -4.318777620792388916e-01 3.479174971580505371e-01 5.025940388441085815e-02 2.944332659244537354e-01
-4.277907609939575195e-01 2.423903793096542358e-01 -4.285682737827301025e-01 -1.226293668150901794e-01 -2.514304518699645996e-01 4.386376738548278809e-01 -3.758063912391662598e-01 4.033388793468475342e-01
-4.052675068378448486e-01 1.077071577310562134e-02 -4.919975101947784424e-01 -3.422712534666061401e-02 -2.172169834375381470e-01 4.279394149780273438e-01 -6.683231890201568604e-02 5.980195403099060059e-01
6.632674485445022583e-03 4.132024049758911133e-01 9.657210856676101685e-02 1.471041738986968994e-01 -5.856561660766601562e-01 4.919121265411376953e-01 2.562976479530334473e-01 3.841808140277862549e-01
-4.577663242816925049e-01 2.518342249095439911e-02 -4.452159404754638672e-01 4.719495028257369995e-02 -3.303946554660797119e-01 3.411174416542053223e-01 4.732526466250419617e-02 6.013401150703430176e-01
-5.793951153755187988e-01 -2.693413794040679932e-01 5.086756348609924316e-01 1.360664665699005127e-01 -2.153656929731369019e-01 4.684653580188751221e-01 -1.728767603635787964e-01 -1.369779407978057861e-01
-2.091414034366607666e-01 5.747214555740356445e-01 3.944768011569976807e-02 2.527906894683837891e-01 -4.767126142978668213e-01 5.202559828758239746e-01 -2.110233157873153687e-01 1.343274116516113281e-01
-7.857241481542587280e-02 -4.395931586623191833e-02 -4.784513115882873535e-01 -2.313624918460845947e-01 -2.563501149415969849e-02 6.619244813919067383e-01 3.563134372234344482e-01 3.790636062622070312e-01
-3.812721669673919678e-01 -2.416246831417083740e-01 2.837884128093719482e-01 -3.481857478618621826e-01 -1.359116286039352417e-01 6.419796943664550781e-01 2.999433875083923340e-01 -2.718526422977447510e-01
-3.153139352798461914e-01 2.552308142185211182e-01 1.197160109877586365e-01 -7.571229338645935059e-02 1.491307765245437622e-01 7.128738760948181152e-01 -4.760987162590026855e-01 2.413940727710723877e-01
-3.143129348754882812e-01 4.921465516090393066e-01 1.009415462613105774e-01 1.913545578718185425e-01 -6.088731884956359863e-01 4.065883457660675049e-01 -1.727703511714935303e-01 2.151821851730346680e-01
-2.416166514158248901e-01 1.729576140642166138e-01 -3.052152991294860840e-01 -3.156313598155975342e-01 2.790409326553344727e-01 7.838242650032043457e-01 -1.441344320774078369e-01 -7.686732709407806396e-02
1.498917043209075928e-01 -1.043061986565589905e-01 -1.591372638940811157e-01 1.192499995231628418e-01 -2.319570258259773254e-02 6.002379059791564941e-01 -5.262020230293273926e-01 5.379549860954284668e-01
-4.433817267417907715e-01 -2.832759022712707520e-01 4.390595853328704834e-02 -2.246944606304168701e-01 -8.408753573894500732e-02 6.105794310569763184e-01 -5.318054556846618652e-01 8.976062387228012085e-02
5.107144638895988464e-02 8.627925813198089600e-02 -2.612617015838623047e-01 -2.712414860725402832e-01 2.308898121118545532e-01 8.283773660659790039e-01 -3.257173299789428711e-01 5.007050558924674988e-02
-7.799977660179138184e-01 5.241572111845016479e-02 1.632539331912994385e-01 3.492173254489898682e-01 2.288546413183212280e-02 4.530791640281677246e-01 -1.242288202047348022e-01 -1.378922313451766968e-01
-1.974413096904754639e-01 1.663205027580261230e-01 -2.381640225648880005e-01 4.275345802307128906e-02 -8.044010400772094727e-01 2.879008352756500244e-01 -2.894528508186340332e-01 -2.471303194761276245e-01
-2.254067808389663696e-01 2.093513756990432739e-01 -2.909531295299530029e-01 -3.757537603378295898e-01 -2.823708653450012207e-01 5.619810819625854492e-01 -2.217791825532913208e-01 4.845379590988159180e-01
-4.336775839328765869e-01 -8.897967636585235596e-02 3.201210498809814453e-02 -2.683596909046173096e-01 -2.020623162388801575e-02 6.456257104873657227e-01 -4.986829757690429688e-01 2.550275921821594238e-01
-4.321308434009552002e-01 -2.974894642829895020e-01 2.281687706708908081e-01 -1.421292424201965332e-01 -1.859976202249526978e-01 5.721353292465209961e-01 -5.233711600303649902e-01 1.290338635444641113e-01
6.263531744480133057e-02 -6.011319160461425781e-02 1.291730701923370361e-01 6.436806917190551758e-01 -3.546730056405067444e-02 6.723529100418090820e-01 2.905218005180358887e-01 -1.540567576885223389e-01
-7.252151966094970703e-01 2.947558164596557617e-01 1.128704696893692017e-01 1.882982403039932251e-01 6.861820816993713379e-02 4.857747256755828857e-01 3.692326322197914124e-02 3.113471269607543945e-01
5.884036049246788025e-02 -2.025284320116043091e-01 -2.922303974628448486e-01 -3.073233067989349365e-01 -2.830434739589691162e-01 5.445961952209472656e-01 -5.785092711448669434e-01 2.535788714885711670e-01
3.783476725220680237e-02 3.939985334873199463e-01 -4.451912641525268555e-01 3.453042209148406982e-01 -5.165973305702209473e-01 4.251298010349273682e-01 -2.286462336778640747e-01 1.612951904535293579e-01
-3.103148937225341797e-01 4.018398523330688477e-01 1.586483865976333618e-01 2.159365117549896240e-01 -5.043938755989074707e-01 4.473516047000885010e-01 -3.715936243534088135e-01 2.789499461650848389e-01
-7.197901606559753418e-02 -2.219598181545734406e-02 8.387336879968643188e-02 -5.877948403358459473e-01 9.274187497794628143e-03 7.964464426040649414e-01 -7.616718113422393799e-02 -3.967954963445663452e-02
-4.100142419338226318e-01 1.478408575057983398e-01 -8.034255355596542358e-03 1.788822263479232788e-01 8.920320123434066772e-02 5.912960767745971680e-01 -3.578734099864959717e-01 5.406538248062133789e-01
-7.141967862844467163e-02 2.109926491975784302e-01 -1.064574420452117920e-01 7.105410695075988770e-01 9.869985282421112061e-02 6.359531283378601074e-01 1.342039406299591064e-01 4.461839050054550171e-02
-8.025470376014709473e-02 2.858092486858367920e-01 -7.948198914527893066e-02 -1.405007243156433105e-01 7.159201800823211670e-02 7.424508929252624512e-01 -4.684862792491912842e-01 3.316264748573303223e-01
1.218187287449836731e-01 -7.924139499664306641e-02 6.071819737553596497e-02 -3.075179755687713623e-01 1.746719926595687866e-01 8.681860566139221191e-01 -5.142551288008689880e-02 3.061457276344299316e-01
-8.906636387109756470e-02 5.264225602149963379e-02 -3.927627950906753540e-02 -3.402495682239532471e-01 2.379347011446952820e-02 7.675297260284423828e-01 -4.693450331687927246e-01 2.490601390600204468e-01
2.267850097268819809e-03 -3.086658418178558350e-01 1.032933145761489868e-01 -4.415144026279449463e-01 5.028675496578216553e-02 7.774804830551147461e-01 -1.145856976509094238e-01 -2.810361981391906738e-01
-1.395715214312076569e-02 -1.031549498438835144e-01 2.724920958280563354e-02 -3.904843330383300781e-01 2.017198801040649414e-01 8.605144023895263672e-01 3.563173860311508179e-02 2.312965989112854004e-01
-7.522863149642944336e-02 -1.615403294563293457e-01 -3.119672238826751709e-01 -3.346892297267913818e-01 2.548530101776123047e-01 8.292846083641052246e-01 7.409811764955520630e-02 -2.740991115570068359e-02
1.265199929475784302e-01 4.967486858367919922e-01 1.902017593383789062e-01 2.612690627574920654e-01 -3.346098959445953369e-01 6.596429347991943359e-01 -1.539843082427978516e-01 2.489808350801467896e-01
-6.765857934951782227e-01 -2.351299822330474854e-01 -1.086473912000656128e-01 4.611379280686378479e-02 -3.943164944648742676e-01 3.455451428890228271e-01 8.632861822843551636e-02 4.366638660430908203e-01
-1.880483180284500122e-01 -9.051445871591567993e-02 3.227530419826507568e-01 -2.268919646739959717e-01 -1.044958247803151608e-03 7.367098331451416016e-01 -4.943473935127258301e-01 -1.169342845678329468e-01
7.231107354164123535e-02 -1.594332605600357056e-01 -4.933861792087554932e-01 -2.905583977699279785e-01 1.161880642175674438e-01 7.631484866142272949e-01 -5.341480299830436707e-02 2.067601084709167480e-01
-1.098488941788673401e-01 -3.824127018451690674e-01 -6.225076913833618164e-01 -2.229278683662414551e-01 -1.610575169324874878e-01 5.400857329368591309e-01 -2.482766509056091309e-01 -1.587693691253662109e-01
-2.984982430934906006e-01 -1.317807137966156006e-01 -3.485260531306266785e-02 1.838031560182571411e-01 1.427594125270843506e-01 6.044321060180664062e-01 -1.577011197805404663e-01 6.692881584167480469e-01
-3.275969624519348145e-01 -5.503732338547706604e-02 -2.879565060138702393e-01 -6.750376522541046143e-02 3.665861785411834717e-01 7.439749836921691895e-01 -3.378595709800720215e-01 -1.192939653992652893e-02
-5.710595846176147461e-01 -1.679617762565612793e-01 2.331028431653976440e-01 1.073913425207138062e-01 5.087630450725555420e-02 5.459669232368469238e-01 -2.308363169431686401e-01 4.752432107925415039e-01
-3.934508562088012695e-01 4.145277738571166992e-01 -3.450170392170548439e-03 1.618437841534614563e-02 3.130561411380767822e-01 7.462012171745300293e-01 -5.376780405640602112e-02 -1.240082308650016785e-01
-1.224311590194702148e-01 -2.357672899961471558e-01 -4.572380185127258301e-01 -2.916567921638488770e-01 5.741430819034576416e-02 7.222367525100708008e-01 2.066602259874343872e-01 2.601217925548553467e-01
1.196320652961730957e-01 -1.374629735946655273e-01 2.377686798572540283e-01 6.012158393859863281e-01 -1.690941303968429565e-01 5.913040041923522949e-01 1.084198057651519775e-01 3.985092043876647949e-01
-3.891277015209197998e-01 -3.841312527656555176e-01 9.828104823827743530e-02 -2.536092102527618408e-01 -7.311981916427612305e-02 6.217886805534362793e-01 -4.752930998802185059e-01 9.578561037778854370e-02
-4.460036158561706543e-01 1.249157115817070007e-01 -2.062920480966567993e-01 2.036375105381011963e-01 2.895643115043640137e-01 6.525979638099670410e-01 2.280505895614624023e-01 -3.737828135490417480e-01
-6.686526536941528320e-01 9.641821682453155518e-02 -3.531870841979980469e-01 1.295886933803558350e-01 -1.484243720769882202e-01 4.806150197982788086e-01 -1.382657978683710098e-02 3.858250975608825684e-01
-1.899598091840744019e-01 -1.903253234922885895e-02 2.317878156900405884e-01 -4.277687072753906250e-01 1.123845055699348450e-01 8.199961781501770020e-01 -1.369429826736450195e-01 -1.518684625625610352e-01
-4.427833482623100281e-02 3.440428972244262695e-01 -2.327835708856582642e-01 5.002098083496093750e-01 -5.241765379905700684e-01 4.580633342266082764e-01 1.492860615253448486e-01 -2.615460455417633057e-01
-1.645261794328689575e-01 -5.935439839959144592e-02 -9.989710897207260132e-02 -4.908501207828521729e-01 1.763838529586791992e-01 8.221646547317504883e-01 -9.202397614717483521e-02 -5.441216751933097839e-02
-2.720549516379833221e-02 3.233351707458496094e-01 -2.556529939174652100e-01 -3.418231010437011719e-01 2.066334784030914307e-01 8.041560649871826172e-01 -1.335746198892593384e-01 7.284398376941680908e-02
-2.614487409591674805e-01 3.238669037818908691e-01 -7.144553959369659424e-02 6.457121670246124268e-02 -8.103498816490173340e-01 3.516039848327636719e-01 -1.192193403840065002e-01 1.515763401985168457e-01
1.658357828855514526e-01 -4.061661288142204285e-02 -1.554302424192428589e-01 9.062386304140090942e-02 5.143746361136436462e-02 6.428973078727722168e-01 -5.116462707519531250e-01 5.106201767921447754e-01
-5.406008958816528320e-01 1.687032729387283325e-02 -2.550860643386840820e-01 -1.675072312355041504e-01 -3.959513008594512939e-01 3.535173237323760986e-01 5.579117685556411743e-02 5.739979743957519531e-01
4.367518052458763123e-02 3.798435628414154053e-01 -1.307354122400283813e-01 3.171783387660980225e-01 -6.942543387413024902e-01 4.751787185668945312e-01 -1.123624220490455627e-01 -1.253324002027511597e-01
-1.434869915246963501e-01 4.518375918269157410e-02 7.678982615470886230e-02 -1.519658695906400681e-02 -8.804571628570556641e-01 3.325453996658325195e-01 -2.299025207757949829e-01 -1.805437356233596802e-01
-5.677679777145385742e-01 1.164653222076594830e-03 -2.482783645391464233e-01 -8.412667550146579742e-03 -3.220212757587432861e-01 3.871526122093200684e-01 2.560509145259857178e-01 5.447738766670227051e-01
-3.268150240182876587e-02 -2.406643480062484741e-01 1.314065754413604736e-01 -4.419701099395751953e-01 1.049327403306961060e-01 8.113074898719787598e-01 -7.332444190979003906e-02 -2.319489270448684692e-01
-3.732702136039733887e-01 -2.300533354282379150e-01 1.608874499797821045e-01 -2.495863288640975952e-01 -2.243391238152980804e-02 6.600677967071533203e-01 -4.969735443592071533e-01 1.907649785280227661e-01
6.164516508579254150e-02 -4.352937340736389160e-01 -3.895133733749389648e-01 -9.195717051625251770e-03 -2.184451818466186523e-01 5.265094637870788574e-01 4.242639541625976562e-01 3.872771263122558594e-01
-1.424971222877502441e-01 -1.443101614713668823e-01 2.386843711137771606e-01 -4.565927088260650635e-01 5.540917813777923584e-02 8.081267476081848145e-01 -8.731170743703842163e-02 -1.722196638584136963e-01
-1.543923467397689819e-01 -2.728561162948608398e-01 3.515937626361846924e-01 -4.412713050842285156e-01 -3.140466809272766113e-01 6.384440660476684570e-01 1.832206100225448608e-01 -2.087303102016448975e-01
-2.256857752799987793e-01 -2.979936599731445312e-01 1.713173985481262207e-01 -3.977192342281341553e-01 -1.070153564214706421e-01 6.980599761009216309e-01 -3.666407167911529541e-01 1.989222168922424316e-01
7.428486365824937820e-03 -1.959529817104339600e-01 -4.524812102317810059e-01 6.752424687147140503e-02 5.891099572181701660e-02 5.966137647628784180e-01 4.077251255512237549e-01 4.760149419307708740e-01
-1.875769346952438354e-01 -4.142722189426422119e-01 -5.215785652399063110e-02 -2.868519127368927002e-01 -7.340505253523588181e-03 6.839588880538940430e-01 -4.863274097442626953e-01 -6.181445345282554626e-02
-2.334514856338500977e-01 6.244663521647453308e-02 -4.670871794223785400e-02 2.709470391273498535e-01 -7.894216775894165039e-01 3.412979245185852051e-01 -3.554359376430511475e-01 1.174841891042888165e-03
-2.430370897054672241e-01 -4.706416726112365723e-01 -4.209735095500946045e-01 -1.227042973041534424e-01 -8.930364623665809631e-03 5.982519984245300293e-01 -3.662352859973907471e-01 -1.871918141841888428e-01
2.869808375835418701e-01 -4.977768957614898682e-01 -2.178479880094528198e-01 -1.199889853596687317e-01 -1.337553262710571289e-01 6.225359439849853516e-01 3.709682822227478027e-01 2.548452317714691162e-01
-1.009589806199073792e-01 -3.035905659198760986e-01 -4.409145712852478027e-01 -4.517377316951751709e-01 -1.693755388259887695e-01 6.835548877716064453e-01 -2.406189590692520142e-02 -5.150824412703514099e-02
3.403148800134658813e-02 5.095360279083251953e-01 -3.017760813236236572e-01 3.764274716377258301e-01 -4.648851752281188965e-01 4.975611567497253418e-01 -2.043939083814620972e-01 -3.140752762556076050e-02
-9.643440693616867065e-02 4.078746959567070007e-02 -1.186060458421707153e-01 6.857897639274597168e-01 -7.487430423498153687e-02 5.357438921928405762e-01 3.746819496154785156e-01 2.676706016063690186e-01
-2.066609412431716919e-01 1.286310106515884399e-01 3.125093877315521240e-03 -1.680767685174942017e-01 2.755391001701354980e-01 8.245057463645935059e-01 -3.845454752445220947e-01 9.422720968723297119e-02
-6.660724282264709473e-01 -1.489092856645584106e-01 -2.993624210357666016e-01 -2.448913268744945526e-02 -3.483557999134063721e-01 3.568243086338043213e-01 6.022115051746368408e-02 4.377833306789398193e-01
1.749445199966430664e-01 5.151445269584655762e-01 -2.300369925796985626e-02 3.435417115688323975e-01 -2.927438318729400635e-01 6.316793560981750488e-01 -4.979925602674484253e-02 3.134847879409790039e-01
-2.340171486139297485e-01 -1.207779534161090851e-02 9.630382061004638672e-02 6.919246912002563477e-02 -9.164446592330932617e-01 2.988935410976409912e-01 3.894168883562088013e-02 -1.742408610880374908e-02
2.433172017335891724e-01 2.453813701868057251e-01 1.819563098251819611e-02 3.887605071067810059e-01 -6.327447891235351562e-01 4.904167652130126953e-01 -2.182390391826629639e-01 2.015348970890045166e-01
-6.079252064228057861e-02 2.245561480522155762e-01 -1.324360817670822144e-01 -1.972772032022476196e-01 -6.290770769119262695e-01 4.279757142066955566e-01 4.812922179698944092e-01 -2.808519303798675537e-01
-6.458508968353271484e-02 -2.622494101524353027e-01 1.562682390213012695e-01 -5.584523677825927734e-01 -2.150529026985168457e-01 6.587139368057250977e-01 2.450337707996368408e-01 -2.248817533254623413e-01
1.632699929177761078e-02 -2.197505533695220947e-01 -4.020717144012451172e-01 -1.050809547305107117e-01 4.569325596094131470e-02 7.243258357048034668e-01 -3.731133937835693359e-01 -3.358424603939056396e-01
-1.939097791910171509e-01 -3.102233409881591797e-01 2.143627032637596130e-02 -4.112313389778137207e-01 -6.333059072494506836e-02 7.172569632530212402e-01 -3.921762704849243164e-01 1.559461057186126709e-01
4.436268210411071777e-01 1.911139041185379028e-01 2.044183760881423950e-01 2.497519105672836304e-01 -4.332033693790435791e-01 6.122070550918579102e-01 -2.772668302059173584e-01 1.522116661071777344e-01
1.327116340398788452e-01 1.666943281888961792e-01 -2.967480421066284180e-01 -3.343143463134765625e-01 -1.570144742727279663e-01 6.635593771934509277e-01 -4.204377233982086182e-01 3.362180590629577637e-01
-4.146650731563568115e-01 3.090171217918395996e-01 -1.055525988340377808e-01 -2.725544273853302002e-01 6.397645175457000732e-02 6.391239166259765625e-01 -1.823143213987350464e-01 4.486905336380004883e-01
-7.116045355796813965e-01 -2.679979503154754639e-01 9.327130019664764404e-02 -2.895300276577472687e-02 -2.382282167673110962e-01 4.275590777397155762e-01 5.978612974286079407e-02 4.112475514411926270e-01
-1.066399738192558289e-01 1.777341961860656738e-01 4.694505780935287476e-02 -4.394549131393432617e-01 3.099845349788665771e-02 7.864227890968322754e-01 -3.759233355522155762e-01 -3.120720386505126953e-02
-8.495147526264190674e-02 1.932308971881866455e-01 1.770723611116409302e-01 5.654681324958801270e-01 -3.585172295570373535e-01 5.088754296302795410e-01 5.133743584156036377e-02 4.628302454948425293e-01
1.368300765752792358e-01 -1.622361540794372559e-01 -9.390521049499511719e-02 6.238298416137695312e-01 2.000551223754882812e-01 7.167229652404785156e-01 3.899656608700752258e-02 -4.171745106577873230e-02
7.706788927316665649e-02 3.543278947472572327e-02 -6.518167257308959961e-01 -3.884562551975250244e-01 -2.708512842655181885e-01 5.748031139373779297e-01 1.140474304556846619e-01 1.660989038646221161e-02
1.603421866893768311e-01 5.367362499237060547e-01 4.463156312704086304e-02 2.688165009021759033e-01 -3.500700294971466064e-01 6.653037071228027344e-01 -2.148499488830566406e-01 -2.473405376076698303e-02
-3.115577101707458496e-01 -3.583458364009857178e-01 -3.953996896743774414e-01 -8.980230987071990967e-02 -3.686113953590393066e-01 4.673377275466918945e-01 4.943946897983551025e-01 -1.068153530359268188e-01
-6.610668897628784180e-01 -3.747671842575073242e-01 -3.801427781581878662e-01 1.358076930046081543e-01 -2.931443043053150177e-02 4.428728818893432617e-01 1.901801824569702148e-01 1.625539511442184448e-01
3.074316382408142090e-01 3.961102962493896484e-01 2.532033026218414307e-01 2.819195985794067383e-01 -3.385160267353057861e-01 6.866188049316406250e-01 3.030269965529441833e-02 1.342954337596893311e-01
-2.746818661689758301e-01 1.016490161418914795e-01 -3.528177142143249512e-01 1.810398534871637821e-03 1.883023679256439209e-01 7.632511854171752930e-01 -1.356608271598815918e-01 -3.915608227252960205e-01
-3.517689704895019531e-01 4.678809046745300293e-01 1.431465893983840942e-01 1.594584733247756958e-01 -2.589830160140991211e-01 5.789246559143066406e-01 -3.442386686801910400e-01 3.011677265167236328e-01
-2.486268132925033569e-01 -3.095875680446624756e-01 2.478004992008209229e-01 -3.460891172289848328e-02 -1.381952017545700073e-01 5.829052925109863281e-01 -6.484374403953552246e-01 -1.974054984748363495e-02
1.923647969961166382e-01 5.072566866874694824e-01 1.541263014078140259e-01 3.127301335334777832e-01 -3.836430907249450684e-01 6.452217698097229004e-01 -1.283289641141891479e-01 -6.457521766424179077e-02
-1.645077913999557495e-01 3.308620676398277283e-02 -3.869001567363739014e-01 -4.535576403141021729e-01 -4.142644107341766357e-01 4.862862825393676758e-01 -4.415236711502075195e-01 1.157743930816650391e-01
-5.296615958213806152e-01 -5.714063644409179688e-01 -4.209192469716072083e-02 1.693365722894668579e-01 -3.677562177181243896e-01 3.740992248058319092e-01 1.236376762390136719e-01 2.683757245540618896e-01
-1.349552124738693237e-01 2.605726718902587891e-01 -1.416964679956436157e-01 -2.825933396816253662e-01 -6.052558496594429016e-02 6.959943175315856934e-01 -4.779373705387115479e-01 3.121804296970367432e-01
1.834864020347595215e-01 3.568133413791656494e-01 2.596837580204010010e-01 4.129786789417266846e-01 -1.553584486246109009e-01 7.147254943847656250e-01 5.850084871053695679e-02 2.502774000167846680e-01
7.810236513614654541e-02 -1.671418398618698120e-01 2.374366372823715210e-01 -3.433007895946502686e-01 -5.661858990788459778e-02 7.474603056907653809e-01 -3.000468015670776367e-01 -3.739002346992492676e-01
-1.237313896417617798e-01 -7.080588340759277344e-01 -9.468036144971847534e-02 1.698876917362213135e-01 -1.176594272255897522e-01 4.963122308254241943e-01 1.724728047847747803e-01 3.944625556468963623e-01
-1.174737811088562012e-01 2.477615326642990112e-01 -1.583020538091659546e-01 1.010089647024869919e-02 -3.428942263126373291e-01 5.334663391113281250e-01 6.269621849060058594e-01 -3.231227397918701172e-01
-1.437257677316665649e-01 -5.420320630073547363e-01 -4.650138020515441895e-01 -2.908640801906585693e-01 -1.004174575209617615e-01 5.936048626899719238e-01 -1.437329202890396118e-01 -3.993708267807960510e-02
-3.291524946689605713e-01 -4.130678474903106689e-01 -2.452691644430160522e-01 -2.521302402019500732e-01 -5.216326713562011719e-01 4.017932713031768799e-01 3.757508099079132080e-01 -1.502659916877746582e-01
-8.345683105289936066e-03 4.505730047821998596e-02 -4.875465035438537598e-01 -1.942130625247955322e-01 8.948074281215667725e-02 6.661212444305419922e-01 -3.041061945259571075e-02 5.194525122642517090e-01
-4.220882952213287354e-01 -1.941496580839157104e-01 -4.402543604373931885e-01 8.061640709638595581e-02 -5.515492558479309082e-01 3.319063484668731689e-01 3.932477235794067383e-01 -1.217060312628746033e-01
-2.600389532744884491e-02 -1.078020632266998291e-01 -1.360920965671539307e-01 7.548314332962036133e-02 1.467104852199554443e-01 7.038203477859497070e-01 -2.580949962139129639e-01 6.164281964302062988e-01
-1.739241480827331543e-01 -2.365890741348266602e-01 -3.706274926662445068e-01 -3.158013522624969482e-01 -6.575247645378112793e-01 3.686403036117553711e-01 2.567559778690338135e-01 2.062107175588607788e-01
1.080153062939643860e-01 1.821020841598510742e-01 -5.187373161315917969e-01 -9.936282038688659668e-02 2.117937654256820679e-01 7.406138777732849121e-01 9.759870916604995728e-02 2.707751989364624023e-01
2.051614820957183838e-01 1.978600025177001953e-01 3.427475318312644958e-02 5.403253436088562012e-01 -8.778779208660125732e-02 7.121295332908630371e-01 1.944362521171569824e-01 2.701733708381652832e-01
-4.315875470638275146e-01 -1.670469492673873901e-01 1.797999292612075806e-01 1.483794897794723511e-01 1.270765513181686401e-01 6.659914851188659668e-01 7.786997407674789429e-02 -5.154865980148315430e-01
-2.239072918891906738e-01 -2.865861952304840088e-01 1.360965371131896973e-01 4.389409348368644714e-02 -3.753421083092689514e-02 6.064825654029846191e-01 -4.186199605464935303e-01 5.502837896347045898e-01
-7.001408338546752930e-01 2.969034016132354736e-01 -1.655794531106948853e-01 2.328725308179855347e-01 1.450681090354919434e-01 4.463230073451995850e-01 1.639648675918579102e-01 3.047482371330261230e-01
-5.300670862197875977e-01 8.142808824777603149e-02 1.916225403547286987e-01 -1.539709270000457764e-01 -7.236080616712570190e-02 5.992256999015808105e-01 -5.357437133789062500e-01 2.536344900727272034e-02
-2.631268799304962158e-01 -1.737295240163803101e-01 3.215315937995910645e-01 -4.061336219310760498e-01 -2.398293912410736084e-01 6.465830802917480469e-01 2.860597670078277588e-01 -2.735644578933715820e-01
2.907273769378662109e-01 -1.874622702598571777e-01 -1.906178146600723267e-01 -4.313677251338958740e-01 -1.473411321640014648e-01 6.903715729713439941e-01 1.694150418043136597e-01 3.617989420890808105e-01
-5.832650884985923767e-02 -1.981082707643508911e-01 3.915979564189910889e-01 -4.026540815830230713e-01 -5.048177242279052734e-01 6.021490693092346191e-01 1.548463404178619385e-01 2.167920581996440887e-02
6.697474420070648193e-02 -3.355529308319091797e-01 -4.378030598163604736e-01 1.127436757087707520e-01 -4.309249296784400940e-02 5.710840821266174316e-01 3.774495720863342285e-01 4.561510682106018066e-01
-2.883764207363128662e-01 -4.190245270729064941e-01 -4.535924196243286133e-01 -2.608911097049713135e-01 6.736951321363449097e-02 6.431975364685058594e-01 -1.643192470073699951e-01 -1.490127593278884888e-01
-2.987710237503051758e-01 -4.396090507507324219e-01 -5.270985960960388184e-01 1.160554662346839905e-01 9.507407248020172119e-02 5.563156604766845703e-01 -2.754217684268951416e-01 -1.783104389905929565e-01
3.092240393161773682e-01 1.783553212881088257e-01 -4.038756787776947021e-01 -1.664965897798538208e-01 1.471698284149169922e-01 7.740305066108703613e-01 9.745895117521286011e-02 2.268319278955459595e-01
-2.510851323604583740e-01 6.420180946588516235e-02 -2.958317697048187256e-01 5.092974901199340820e-01 -6.672084927558898926e-01 3.124374449253082275e-01 -7.501951418817043304e-03 -2.075894773006439209e-01
-1.119158044457435608e-01 -3.141456842422485352e-02 3.603806719183921814e-02 -3.656151294708251953e-01 1.029813736677169800e-01 7.899683713912963867e-01 -3.748280405998229980e-01 2.763394415378570557e-01
-3.351723849773406982e-01 5.301201343536376953e-01 2.770210802555084229e-01 4.666487872600555420e-02 -3.725016415119171143e-01 5.256524085998535156e-01 -1.583876758813858032e-01 -2.959040701389312744e-01
-3.324691355228424072e-01 -4.219358414411544800e-02 -4.321764782071113586e-02 -3.695024251937866211e-01 1.718548536300659180e-01 7.993259429931640625e-01 -2.521075606346130371e-01 1.314147263765335083e-01
-2.163386717438697815e-02 -2.094067782163619995e-01 1.347209662199020386e-01 4.903918802738189697e-01 -7.100930213928222656e-01 3.412508368492126465e-01 -2.678850293159484863e-01 -6.782538443803787231e-02
1.601323038339614868e-01 1.701417714357376099e-01 2.758212685585021973e-01 4.480709731578826904e-01 -4.137293398380279541e-01 6.024613380432128906e-01 -7.920152693986892700e-02 3.579944372177124023e-01
-3.115784227848052979e-01 1.940418221056461334e-02 -4.089429378509521484e-01 -1.029966399073600769e-01 2.158300727605819702e-01 6.771148443222045898e-01 -7.804189622402191162e-02 -4.621058404445648193e-01
-3.563852608203887939e-01 -1.630725711584091187e-01 -4.290488660335540771e-01 -3.048405051231384277e-01 1.599458158016204834e-01 6.930491328239440918e-01 2.249409407377243042e-01 1.135245934128761292e-01
-5.672450065612792969e-01 -3.976720273494720459e-01 -1.407987624406814575e-01 -1.864392608404159546e-01 -5.866916775703430176e-01 3.061214983463287354e-01 3.352427482604980469e-02 1.626796722412109375e-01
-4.416006058454513550e-02 -5.003651976585388184e-01 -3.698613047599792480e-01 -2.056701630353927612e-01 2.052118070423603058e-03 6.704040169715881348e-01 -3.213679194450378418e-01 -1.259519457817077637e-01
-5.204832926392555237e-02 -9.148489683866500854e-02 -3.007329441606998444e-02 -1.055320724844932556e-01 5.408444255590438843e-02 7.024313807487487793e-01 -6.191276311874389648e-01 -3.118107616901397705e-01
1.162665337324142456e-01 1.388669013977050781e-01 2.987146973609924316e-01 6.189887523651123047e-01 -9.099961817264556885e-02 6.882562637329101562e-01 9.508665651082992554e-02 6.165434047579765320e-02
1.061387062072753906e-01 5.686747431755065918e-01 1.545738428831100464e-02 2.992319762706756592e-01 -3.821022212505340576e-01 6.411679983139038086e-01 -1.358713358640670776e-01 2.304922090843319893e-03
-1.139894872903823853e-01 -3.376210331916809082e-01 4.553358629345893860e-02 2.763094305992126465e-01 -8.113425374031066895e-01 2.914254665374755859e-01 -2.211303561925888062e-01 -4.994200542569160461e-02
-3.852002918720245361e-01 1.982948929071426392e-01 -3.375569358468055725e-02 2.376449257135391235e-01 1.413760781288146973e-01 6.932561397552490234e-01 2.195986062288284302e-01 -4.537295699119567871e-01
-4.067916274070739746e-01 -3.802122771739959717e-01 -5.873085856437683105e-01 5.572384968400001526e-02 1.303464621305465698e-01 5.522835254669189453e-01 -3.743902966380119324e-02 -1.360655575990676880e-01
-4.245367944240570068e-01 2.604322433471679688e-01 -4.918833076953887939e-02 2.207609117031097412e-01 -7.070477604866027832e-01 3.165946900844573975e-01 -1.720390021800994873e-01 2.665379941463470459e-01
-4.141628146171569824e-01 -2.135664671659469604e-01 1.239596083760261536e-01 1.721239686012268066e-01 6.426589936017990112e-02 5.491430759429931641e-01 -3.505125045776367188e-01 5.561640858650207520e-01
-2.140886783599853516e-01 -6.100726779550313950e-03 7.550503313541412354e-02 3.557151854038238525e-01 -7.896485328674316406e-01 3.438720405101776123e-01 1.150583624839782715e-01 -2.585793137550354004e-01
-2.463224716484546661e-02 -1.423566192388534546e-01 5.739054083824157715e-02 7.178395986557006836e-01 4.064389690756797791e-02 6.117855310440063477e-01 -1.882937848567962646e-01 -2.217037528753280640e-01
-5.808683037757873535e-01 -4.823673963546752930e-01 -2.452908009290695190e-01 -2.066484652459621429e-02 -3.442748486995697021e-01 4.111091792583465576e-01 2.813038825988769531e-01 -5.149173736572265625e-02
-1.627995669841766357e-01 -2.189704775810241699e-01 1.203581467270851135e-01 2.411392480134963989e-01 -8.402328491210937500e-01 3.081529140472412109e-01 -9.311395138502120972e-02 -2.080730944871902466e-01
2.878401577472686768e-01 -2.966479063034057617e-01 -3.693559393286705017e-02 -3.622246086597442627e-01 -8.761492371559143066e-02 7.088651061058044434e-01 1.181274875998497009e-01 4.152794778347015381e-01
7.781994342803955078e-02 6.612758338451385498e-02 -5.419225096702575684e-01 -1.867455393075942993e-01 2.075033336877822876e-01 7.585770487785339355e-01 3.331649675965309143e-02 2.034956216812133789e-01
-3.716127946972846985e-02 -1.455509066581726074e-01 -4.451662600040435791e-01 -1.806029379367828369e-01 2.131244838237762451e-01 7.813320159912109375e-01 -2.624627947807312012e-01 -1.478345543146133423e-01
-1.641045808792114258e-01 1.295504271984100342e-01 2.807392477989196777e-01 6.212922930717468262e-01 -2.006479650735855103e-01 5.606855750083923340e-01 2.161495946347713470e-02 3.692868053913116455e-01
-2.100495696067810059e-01 -4.429420232772827148e-01 -6.717320084571838379e-01 -1.614544093608856201e-01 -1.486329436302185059e-01 5.039265155792236328e-01 -1.278850343078374863e-02 7.869563251733779907e-02
-4.396378695964813232e-01 -2.744665145874023438e-01 -3.022383749485015869e-01 -2.777953445911407471e-01 -6.243993043899536133e-01 3.332608938217163086e-01 1.503957509994506836e-01 1.982729136943817139e-01
-1.876410990953445435e-01 7.990800589323043823e-02 -1.171123310923576355e-01 -5.785492658615112305e-01 2.437350340187549591e-02 7.628421187400817871e-01 -1.302693337202072144e-01 1.023653522133827209e-01
-6.686511635780334473e-01 -8.021011203527450562e-02 3.362248539924621582e-01 -1.619248092174530029e-01 -4.591814279556274414e-01 3.804129958152770996e-01 -4.142473265528678894e-02 2.234451174736022949e-01
3.972115218639373779e-01 -2.580460906028747559e-01 -1.508369296789169312e-01 -3.419637382030487061e-01 -2.098896503448486328e-01 6.198022961616516113e-01 1.839712262153625488e-02 4.554089605808258057e-01
-1.736871898174285889e-01 3.141897022724151611e-01 2.246803492307662964e-01 -2.189009077847003937e-02 4.539243876934051514e-02 7.164467573165893555e-01 2.306308597326278687e-01 -5.016075968742370605e-01
-1.349502950906753540e-01 -4.142510592937469482e-01 -5.369842052459716797e-01 -1.037157550454139709e-01 1.153760254383087158e-01 6.561940312385559082e-01 -2.366743087768554688e-01 -1.056337133049964905e-01
-9.579329192638397217e-02 -2.227181941270828247e-01 2.127266302704811096e-02 2.150269746780395508e-01 -8.838179111480712891e-01 2.738811969757080078e-01 -1.831208467483520508e-01 -6.966135650873184204e-02
-3.267054259777069092e-01 -6.508992910385131836e-01 2.194989658892154694e-02 1.221727021038532257e-02 -5.649622678756713867e-01 3.266956508159637451e-01 1.784001886844635010e-01 1.059404090046882629e-01
2.087023854255676270e-01 -1.710192561149597168e-01 5.084473267197608948e-02 7.057830095291137695e-01 -1.195752695202827454e-01 6.307244300842285156e-01 -6.692587584257125854e-02 9.944939613342285156e-02
-6.805465221405029297e-01 -2.196823619306087494e-02 1.534893959760665894e-01 -5.340662971138954163e-02 -5.398600101470947266e-01 3.889901638031005859e-01 1.902066171169281006e-01 1.761303842067718506e-01
-3.778257369995117188e-01 5.057681351900100708e-02 2.426918148994445801e-01 1.596637666225433350e-01 -7.787173390388488770e-01 3.395251333713531494e-01 -1.977102458477020264e-01 9.762436151504516602e-02
-3.725543618202209473e-01 -3.611966669559478760e-01 -5.389122366905212402e-01 -6.162063032388687134e-02 -4.440929591655731201e-01 3.867749571800231934e-01 2.957146763801574707e-01 4.749801754951477051e-02
-2.027284204959869385e-01 -1.315325647592544556e-01 -7.125403285026550293e-01 -6.780145317316055298e-02 -2.335944920778274536e-01 4.584710597991943359e-01 1.720171123743057251e-01 3.673385381698608398e-01
-5.758719891309738159e-02 -7.704371213912963867e-02 -5.652375519275665283e-03 -4.624938964843750000e-01 2.037784904241561890e-01 8.433980941772460938e-01 -7.047934830188751221e-02 -1.378480941057205200e-01
-3.992807865142822266e-01 3.820501267910003662e-02 1.376041918992996216e-01 1.578544527292251587e-01 -7.620965242385864258e-01 3.374233543872833252e-01 -3.143504261970520020e-01 4.243157058954238892e-02
1.294614821672439575e-01 -1.527606993913650513e-01 -5.487360358238220215e-01 -4.611188769340515137e-01 -2.409402430057525635e-01 6.164254546165466309e-01 4.756130650639533997e-02 -7.659989595413208008e-02
-2.211766093969345093e-01 2.319275736808776855e-01 -3.068720698356628418e-01 3.864297866821289062e-01 -6.980060338973999023e-01 3.131832480430603027e-01 -1.284420788288116455e-01 -2.280320376157760620e-01
-1.602820605039596558e-01 -7.313267588615417480e-01 -2.063554376363754272e-01 1.981355845928192139e-01 -3.085373044013977051e-01 4.065056443214416504e-01 5.357235670089721680e-02 3.071134984493255615e-01
-6.518249511718750000e-01 9.233520179986953735e-02 7.854895666241645813e-03 -1.142937168478965759e-01 -4.984019100666046143e-01 4.494941532611846924e-01 2.944565750658512115e-02 3.196203708648681641e-01
-1.905118525028228760e-01 -1.140520423650741577e-01 -4.238377809524536133e-01 -2.823716998100280762e-01 2.502514123916625977e-01 7.491596341133117676e-01 1.670123636722564697e-01 -1.989123076200485229e-01
3.665572730824351311e-03 2.732678353786468506e-01 -2.055201530456542969e-01 -2.049569189548492432e-01 1.380155682563781738e-01 7.768732309341430664e-01 -4.416763782501220703e-01 1.529936492443084717e-01
-5.038439109921455383e-02 5.839502811431884766e-02 -1.084389686584472656e-01 -6.228833645582199097e-02 2.756945490837097168e-01 8.324243426322937012e-01 -4.022743701934814453e-01 2.182891815900802612e-01
1.515408754348754883e-01 1.555484235286712646e-01 4.089775681495666504e-01 4.897806644439697266e-01 -5.704117566347122192e-02 7.301341295242309570e-01 9.664160758256912231e-02 -1.756752375513315201e-03
4.323812667280435562e-03 1.554244160652160645e-01 -1.869573891162872314e-01 -6.013494357466697693e-02 -2.257884293794631958e-01 5.997040271759033203e-01 5.862785577774047852e-01 -4.276769459247589111e-01
1.122822389006614685e-01 -4.801501706242561340e-02 -6.915078163146972656e-01 -1.510621011257171631e-01 -1.093956902623176575e-01 5.938140153884887695e-01 6.313627958297729492e-02 3.398760259151458740e-01
-4.503180086612701416e-01 2.260422110557556152e-01 -1.772795021533966064e-01 2.911229133605957031e-01 6.593053787946701050e-02 5.977331995964050293e-01 1.034143418073654175e-01 -5.075546503067016602e-01
-2.455320358276367188e-01 2.434967160224914551e-01 -6.195979937911033630e-02 1.455806642770767212e-01 -7.674980163574218750e-01 3.728516697883605957e-01 -3.499564230442047119e-01 -6.963768601417541504e-02
1.807808429002761841e-01 1.998987346887588501e-01 1.716525107622146606e-01 6.049090623855590820e-01 -3.517395555973052979e-01 6.184881925582885742e-01 9.562619775533676147e-02 -1.287883669137954712e-01
-1.939188241958618164e-01 5.788298845291137695e-01 1.477127224206924438e-01 1.410937756299972534e-01 1.984391734004020691e-02 6.623286604881286621e-01 -1.010584905743598938e-01 -3.692413568496704102e-01
1.222122088074684143e-01 -3.856509923934936523e-01 -3.876194357872009277e-01 -2.757031619548797607e-01 -5.045672655105590820e-01 4.440748691558837891e-01 3.021679222583770752e-01 2.588056921958923340e-01
4.324100911617279053e-02 3.968915343284606934e-02 1.365140639245510101e-02 2.256552875041961670e-02 -3.201029598712921143e-01 6.190076470375061035e-01 5.997729897499084473e-01 -3.879371583461761475e-01
-2.690462172031402588e-01 -3.579104840755462646e-01 3.458620011806488037e-01 -2.732409834861755371e-01 -2.313362509012222290e-01 6.010112762451171875e-01 3.503239750862121582e-01 -2.603366374969482422e-01
-2.019093632698059082e-01 -1.462683975696563721e-01 1.545449942350387573e-01 -2.666851282119750977e-01 -2.858115732669830322e-01 5.565965771675109863e-01 -6.648983955383300781e-01 9.620361030101776123e-02
2.385159581899642944e-01 4.010371267795562744e-01 1.875992715358734131e-01 2.651455402374267578e-01 -4.310057759284973145e-01 6.439900994300842285e-01 1.520508993417024612e-02 2.757956683635711670e-01
2.703374028205871582e-01 3.746399283409118652e-01 -5.004460364580154419e-02 2.965521514415740967e-01 -5.741667747497558594e-01 5.537864565849304199e-01 -2.387938052415847778e-01 5.239882692694664001e-02
-1.391801089048385620e-01 3.846738040447235107e-01 1.518328934907913208e-01 1.448477059602737427e-01 3.925288096070289612e-02 7.149103879928588867e-01 2.499553412199020386e-01 -4.620666205883026123e-01
-6.973735988140106201e-02 -3.698260784149169922e-01 -5.130631476640701294e-02 7.107174396514892578e-02 -2.272011898458003998e-02 5.990592241287231445e-01 -3.164684176445007324e-01 6.254131197929382324e-01
-2.514439523220062256e-01 -7.316117733716964722e-02 4.739911854267120361e-02 1.163831278681755066e-01 3.667341768741607666e-01 8.112060427665710449e-01 1.945661157369613647e-01 -2.919361889362335205e-01
-4.891786575317382812e-01 -3.931060135364532471e-01 -6.010313704609870911e-02 -1.144365370273590088e-01 -5.897112488746643066e-01 3.261909782886505127e-01 7.378451526165008545e-02 3.603605628013610840e-01
-3.603605628013610840e-01 -1.555574387311935425e-01 9.216226637363433838e-02 6.862929463386535645e-01 -1.080481037497520447e-01 4.169606864452362061e-01 1.491256952285766602e-01 3.983480930328369141e-01
-4.015447795391082764e-01 -1.920405328273773193e-01 1.263635009527206421e-01 4.192464649677276611e-01 -5.699544548988342285e-01 3.149616122245788574e-01 -1.876695901155471802e-01 -3.884303271770477295e-01
-3.043252527713775635e-01 1.214137300848960876e-01 -2.894823551177978516e-01 2.319918423891067505e-01 1.601222306489944458e-01 6.209865808486938477e-01 1.936797052621841431e-01 -5.533979535102844238e-01
3.897610604763031006e-01 3.063573837280273438e-01 7.655060291290283203e-02 2.894077599048614502e-01 -5.555360913276672363e-01 5.855225920677185059e-01 -9.414252638816833496e-02 6.553559750318527222e-02
1.275135427713394165e-01 -5.506348609924316406e-01 -3.988086283206939697e-01 -4.741443321108818054e-02 -1.668559759855270386e-01 5.297735333442687988e-01 1.840535402297973633e-01 4.205572307109832764e-01
5.007638409733772278e-02 1.478699594736099243e-01 -1.363331377506256104e-01 -9.690238535404205322e-02 -4.567800760269165039e-01 5.350151062011718750e-01 5.883365869522094727e-01 -3.265282809734344482e-01
-1.730960607528686523e-01 4.419101476669311523e-01 -2.371955513954162598e-01 3.298138082027435303e-01 -5.833051204681396484e-01 4.377074837684631348e-01 -2.303507924079895020e-01 -1.575440466403961182e-01
1.055887639522552490e-01 -5.123685002326965332e-01 2.962779253721237183e-02 -8.917124569416046143e-02 2.110178023576736450e-01 8.166331648826599121e-01 -6.733267009258270264e-02 3.934793546795845032e-02
-5.220888853073120117e-01 2.615310549736022949e-01 -2.435782849788665771e-01 1.376977413892745972e-01 2.501622438430786133e-01 6.348517537117004395e-01 1.321889013051986694e-01 -3.124769032001495361e-01
-1.595577597618103027e-01 -4.610095918178558350e-01 -6.390151977539062500e-01 1.842689327895641327e-02 -8.051915466785430908e-02 5.370947718620300293e-01 2.217008173465728760e-01 9.605310112237930298e-02
5.576722323894500732e-03 -1.736770123243331909e-01 7.209420949220657349e-02 6.915297508239746094e-01 4.018820822238922119e-02 6.195349097251892090e-01 -2.057456970214843750e-01 -2.421242594718933105e-01
1.155301406979560852e-01 1.671719402074813843e-01 -1.261407285928726196e-01 5.905026793479919434e-01 -5.277916193008422852e-01 4.830217063426971436e-01 -1.798805147409439087e-01 -2.233169525861740112e-01
-1.376148313283920288e-01 4.127798974514007568e-01 1.230898723006248474e-01 9.687411785125732422e-02 3.270246088504791260e-01 7.752696871757507324e-01 -1.052061677910387516e-03 -2.795529067516326904e-01
2.085477262735366821e-01 2.921246588230133057e-01 1.632973551750183105e-01 5.267012119293212891e-01 -2.275529950857162476e-01 6.664659976959228516e-01 2.577985525131225586e-01 -6.836298853158950806e-02
2.140535861253738403e-01 -1.238540634512901306e-01 -7.783230394124984741e-04 -5.445382371544837952e-02 -3.923210203647613525e-01 5.792039632797241211e-01 2.459413707256317139e-01 -6.212852597236633301e-01
-1.735604405403137207e-01 5.501076579093933105e-01 3.085309080779552460e-02 2.735881805419921875e-01 6.448729336261749268e-02 6.636879444122314453e-01 -7.543219625949859619e-02 -3.756669461727142334e-01
4.263110458850860596e-02 5.179668068885803223e-01 2.633152604103088379e-01 2.203718721866607666e-01 -4.276756346225738525e-01 6.051014661788940430e-01 -1.641114503145217896e-01 1.897564828395843506e-01
1.636068075895309448e-01 -1.975773721933364868e-01 2.191128954291343689e-02 7.015449404716491699e-01 -2.303257882595062256e-01 5.670875310897827148e-01 2.049669325351715088e-01 1.578001379966735840e-01
-5.686904788017272949e-01 -5.395472049713134766e-01 4.695988446474075317e-02 2.385218590497970581e-01 -4.789539873600006104e-01 3.059826493263244629e-01 -5.627800524234771729e-02 1.387942302972078323e-02
1.949387416243553162e-02 1.684789508581161499e-01 1.750348880887031555e-02 6.697174906730651855e-02 -3.667007982730865479e-01 5.474023818969726562e-01 7.273729443550109863e-01 -5.703625082969665527e-02
-3.762339949607849121e-01 -1.653734445571899414e-01 3.938437402248382568e-01 -1.399934887886047363e-01 -1.955731213092803955e-01 5.605149269104003906e-01 -5.509842038154602051e-01 -1.947747543454170227e-02
-1.812657564878463745e-01 -9.005986154079437256e-02 3.709793686866760254e-01 -5.461533665657043457e-01 -3.176862299442291260e-01 6.071467399597167969e-01 2.025110721588134766e-01 -1.120725274085998535e-01
-3.760089874267578125e-01 -4.366743564605712891e-01 1.421291679143905640e-01 -3.622328937053680420e-01 -7.371836155652999878e-02 6.547767519950866699e-01 -2.862302362918853760e-01 -2.060094848275184631e-02
-2.166253924369812012e-01 4.978481829166412354e-01 1.737937480211257935e-01 1.666717082262039185e-01 1.062067225575447083e-01 7.202032804489135742e-01 7.263065129518508911e-02 -3.346477448940277100e-01
-1.614621877670288086e-01 -3.722135424613952637e-01 -6.404144763946533203e-01 1.435596942901611328e-01 1.159459650516510010e-01 5.840252041816711426e-01 2.074310332536697388e-01 8.420527726411819458e-02
5.565290898084640503e-02 1.669935286045074463e-01 -5.610899254679679871e-02 7.504391670227050781e-01 -1.464108675718307495e-01 5.704567432403564453e-01 -2.059985324740409851e-02 -2.354305237531661987e-01
1.264547854661941528e-01 -2.095457613468170166e-01 1.302673071622848511e-01 6.772125363349914551e-01 -4.471262544393539429e-02 6.612885594367980957e-01 1.201796755194664001e-01 1.037709265947341919e-01
2.028761953115463257e-01 -2.583855092525482178e-01 -1.498203873634338379e-01 -2.271020263433456421e-01 1.876860409975051880e-01 7.866044640541076660e-01 2.283025830984115601e-01 3.346070051193237305e-01
-2.086356282234191895e-01 -5.451091527938842773e-01 -6.836776435375213623e-02 1.879751980304718018e-01 1.071997061371803284e-01 6.413415074348449707e-01 3.236910700798034668e-01 3.028726279735565186e-01
1.806050539016723633e-01 -5.095397233963012695e-01 -3.872369527816772461e-01 2.708838786929845810e-03 -4.152709245681762695e-01 4.486149549484252930e-01 3.131572306156158447e-01 2.932889461517333984e-01
-4.057912230491638184e-01 -5.425709486007690430e-01 -1.632163859903812408e-02 -4.050868377089500427e-02 -5.386099219322204590e-01 3.574163615703582764e-01 1.265552043914794922e-01 3.243140578269958496e-01
-8.856520801782608032e-02 -1.168498247861862183e-01 -5.516673326492309570e-01 -2.605306804180145264e-01 8.312316983938217163e-02 7.185615301132202148e-01 -9.819212555885314941e-02 2.709381878376007080e-01
-4.128339514136314392e-02 1.232645958662033081e-01 -3.639439344406127930e-01 -1.418425440788269043e-01 1.814128756523132324e-01 7.341307997703552246e-01 -1.358217895030975342e-01 4.901232123374938965e-01
2.105458378791809082e-01 -9.208835661411285400e-02 2.668963074684143066e-01 -1.028923988342285156e-01 -4.067235887050628662e-01 6.493739485740661621e-01 6.209158152341842651e-02 -5.238354802131652832e-01
-3.041841834783554077e-02 4.285006225109100342e-01 3.754435181617736816e-01 2.448157072067260742e-01 -4.182966947555541992e-01 6.206325292587280273e-01 3.816715255379676819e-02 2.301210463047027588e-01
-2.129192203283309937e-01 3.157809674739837646e-01 -8.206088840961456299e-02 -4.966850280761718750e-01 -3.822693228721618652e-01 5.526891350746154785e-01 -2.823664247989654541e-01 2.649377286434173584e-01
1.117907580919563770e-03 7.868550717830657959e-02 -1.157104149460792542e-01 7.676640152931213379e-02 -3.516343235969543457e-01 5.638540983200073242e-01 6.843923330307006836e-01 -2.540755867958068848e-01
5.869340524077415466e-02 -4.287822246551513672e-01 -3.341136276721954346e-01 -1.902349442243576050e-01 -1.192416995763778687e-01 6.238154768943786621e-01 -3.961820602416992188e-01 -3.233500123023986816e-01
-1.913401335477828979e-01 4.791651070117950439e-01 -2.569058537483215332e-02 5.426458641886711121e-02 2.552686333656311035e-01 7.521225810050964355e-01 -7.624783366918563843e-02 -3.058120310306549072e-01
-3.948957026004791260e-01 2.667804658412933350e-01 3.005148172378540039e-01 1.989746391773223877e-01 -2.784198150038719177e-02 6.855815052986145020e-01 1.810188144445419312e-01 -3.733904659748077393e-01
3.574788868427276611e-01 7.369584590196609497e-02 2.713495492935180664e-01 4.805540442466735840e-01 -8.589684963226318359e-02 7.294461131095886230e-01 8.005706965923309326e-02 1.278120279312133789e-01
-4.269094765186309814e-02 -7.449102401733398438e-01 -3.427105024456977844e-02 1.594902575016021729e-01 -9.618827700614929199e-02 4.987561404705047607e-01 1.260361224412918091e-01 3.778622448444366455e-01
3.729484975337982178e-02 4.397825151681900024e-02 -2.316280901432037354e-01 -3.745240569114685059e-01 -3.814743161201477051e-01 5.103848576545715332e-01 -6.249273419380187988e-01 -7.877705991268157959e-02
7.287870347499847412e-02 -9.340422227978706360e-03 5.679759383201599121e-02 -6.352546811103820801e-02 -1.881700903177261353e-01 6.497610211372375488e-01 6.739027500152587891e-01 -2.749499380588531494e-01
-1.066048517823219299e-01 -6.043142676353454590e-01 -8.582434058189392090e-02 -2.459691464900970459e-01 -1.661577969789505005e-01 6.072503924369812012e-01 -2.951690256595611572e-01 -2.684900462627410889e-01
-4.083340466022491455e-01 -4.775278270244598389e-01 1.697645634412765503e-01 -1.780637502670288086e-01 -2.300465553998947144e-01 4.780910015106201172e-01 -3.723680078983306885e-01 3.529213666915893555e-01
-3.054299950599670410e-02 2.995905876159667969e-01 -9.282941371202468872e-02 -7.240762561559677124e-02 -1.808692961931228638e-01 6.617219448089599609e-01 5.339792370796203613e-01 -3.738034963607788086e-01
3.824959695339202881e-01 9.692305326461791992e-02 2.332684099674224854e-01 4.477035701274871826e-01 -1.181029975414276123e-01 7.338759899139404297e-01 1.538529545068740845e-01 1.151391714811325073e-01
-7.708612084388732910e-02 3.567418456077575684e-01 -4.087593853473663330e-01 -4.764539897441864014e-01 -4.706137254834175110e-02 6.497691869735717773e-01 -2.192528098821640015e-01 -1.461939606815576553e-02
1.216402947902679443e-01 -5.525886416435241699e-01 -5.047405958175659180e-01 -1.917114704847335815e-01 -1.419647037982940674e-01 5.917932987213134766e-01 -7.454054057598114014e-02 1.113708317279815674e-01
-6.122746318578720093e-02 -3.365817368030548096e-01 -7.676310539245605469e-01 3.459060564637184143e-02 -1.321138590574264526e-01 4.862892925739288330e-01 1.925200372934341431e-01 3.891773149371147156e-02
-4.964283704757690430e-01 -1.993517279624938965e-01 4.833395183086395264e-01 -1.670065452344715595e-03 -2.404921054840087891e-01 4.627071619033813477e-01 -2.068668007850646973e-01 4.067798256874084473e-01
-2.079429477453231812e-01 -3.116278052330017090e-01 -3.298133611679077148e-01 -8.416707068681716919e-02 3.323236107826232910e-02 6.225032806396484375e-01 4.583239555358886719e-01 3.809347152709960938e-01
-2.132754176855087280e-01 -1.318202614784240723e-01 3.801611661911010742e-01 -1.054020524024963379e-01 -1.387102156877517700e-01 6.930502653121948242e-01 1.494809836149215698e-01 -5.095105767250061035e-01
1.044065803289413452e-01 -1.290582027286291122e-02 -3.125966489315032959e-01 7.073721885681152344e-01 -4.134214222431182861e-01 4.272964894771575928e-01 -1.615499854087829590e-01 -1.060321033000946045e-01
2.445230484008789062e-01 4.881031811237335205e-01 2.151673883199691772e-01 2.376950234174728394e-01 -3.143679797649383545e-01 6.919317245483398438e-01 -1.385180801153182983e-01 -4.882527515292167664e-02
1.206536144018173218e-01 3.757218420505523682e-01 -5.291078612208366394e-02 3.445564806461334229e-01 -6.579842567443847656e-01 4.881158769130706787e-01 -2.126627862453460693e-01 7.956819236278533936e-02
-2.367655560374259949e-02 -4.541524052619934082e-01 -6.655586361885070801e-01 1.378822028636932373e-01 -1.621980667114257812e-01 4.693601429462432861e-01 2.881640493869781494e-01 3.949096053838729858e-02
-8.106828480958938599e-02 -3.991586565971374512e-01 -6.949232816696166992e-01 6.404335796833038330e-02 -2.119158357381820679e-01 4.822120070457458496e-01 2.616170048713684082e-01 3.464473411440849304e-02
1.390119791030883789e-01 8.296060562133789062e-02 -2.461216002702713013e-01 5.094815492630004883e-01 -6.552894115447998047e-01 3.882284462451934814e-01 -1.624322384595870972e-01 -2.171091288328170776e-01
-2.473254799842834473e-01 -1.839802563190460205e-01 3.772088587284088135e-01 -3.690925538539886475e-01 -5.165657401084899902e-01 4.800399541854858398e-01 3.483809828758239746e-01 -8.841700851917266846e-02
-4.338705539703369141e-01 4.066643714904785156e-01 2.880572080612182617e-01 -6.101709231734275818e-02 -5.786847472190856934e-01 4.327318966388702393e-01 -3.234278410673141479e-02 -1.910539418458938599e-01
-5.018601194024085999e-02 -1.257235854864120483e-01 6.594023667275905609e-03 7.406679987907409668e-01 -4.792089108377695084e-03 6.107729077339172363e-01 -1.639064252376556396e-01 -1.819631904363632202e-01
3.479463756084442139e-01 -1.260421127080917358e-01 -2.705341763794422150e-02 8.744516223669052124e-02 -3.865909874439239502e-01 5.596370100975036621e-01 1.890643090009689331e-01 -5.968891978263854980e-01
-1.148662045598030090e-01 -2.378168255090713501e-01 2.973254024982452393e-01 -4.332214295864105225e-01 -3.497043624520301819e-02 7.538146376609802246e-01 1.769825816154479980e-02 -2.905051112174987793e-01
-7.314922660589218140e-02 -1.347492486238479614e-01 -4.992595314979553223e-01 -3.413811028003692627e-01 1.793788522481918335e-01 7.188008427619934082e-01 1.597115248441696167e-01 -1.906082630157470703e-01
-1.714009605348110199e-02 1.120507195591926575e-01 -2.388385534286499023e-01 -4.694257080554962158e-01 -3.834063708782196045e-01 5.571522712707519531e-01 -4.389712512493133545e-01 2.441957741975784302e-01
-1.737501472234725952e-01 5.701923742890357971e-02 3.800235688686370850e-01 6.234419941902160645e-01 -3.770423829555511475e-01 5.100767612457275391e-01 -1.057713329792022705e-01 1.411914676427841187e-01
-3.795054256916046143e-01 -3.064960539340972900e-01 -9.807971119880676270e-02 -3.510273993015289307e-01 -4.605399072170257568e-01 5.017036795616149902e-01 3.350429832935333252e-01 2.305177748203277588e-01
9.745241701602935791e-02 3.564470410346984863e-01 -4.321995079517364502e-01 7.370044291019439697e-02 2.323483377695083618e-01 6.719291806221008301e-01 2.501871585845947266e-01 3.211733102798461914e-01
2.975758314132690430e-01 -2.374055683612823486e-01 -7.102856040000915527e-02 -4.050773680210113525e-01 -1.241252571344375610e-01 7.323412299156188965e-01 1.682683676481246948e-01 3.254375755786895752e-01
9.044692665338516235e-02 -6.655883789062500000e-02 -1.454206407070159912e-01 -3.681317269802093506e-01 -2.549610733985900879e-01 6.003283858299255371e-01 -5.525178313255310059e-01 3.163006007671356201e-01
1.688521802425384521e-01 3.851855993270874023e-01 -1.826920807361602783e-01 4.443061351776123047e-01 -5.245316624641418457e-01 5.210499167442321777e-01 -1.286025792360305786e-01 -1.707969307899475098e-01
3.762007951736450195e-01 1.585208028554916382e-01 1.054613664746284485e-01 2.721362411975860596e-01 -6.330043673515319824e-01 5.151705741882324219e-01 -2.109802216291427612e-01 1.937936991453170776e-01
1.398818343877792358e-01 -3.734109997749328613e-01 -5.251150727272033691e-01 -8.167088776826858521e-02 -4.571988582611083984e-01 4.317628443241119385e-01 3.530316948890686035e-01 1.962140053510665894e-01
-3.758753836154937744e-01 1.342870295047760010e-01 7.779870927333831787e-02 1.445340216159820557e-01 3.051726520061492920e-01 7.986114621162414551e-01 1.558009833097457886e-01 -2.419866919517517090e-01
-1.875120252370834351e-01 -1.525307297706604004e-01 -4.100191295146942139e-01 -8.224948495626449585e-02 2.541026771068572998e-01 7.549781203269958496e-01 -1.708118766546249390e-01 -3.208681643009185791e-01
-7.891696691513061523e-02 -7.315140366554260254e-01 -1.582402884960174561e-01 -6.646521389484405518e-02 5.873530637472867966e-03 6.397163271903991699e-01 -3.714358061552047729e-02 1.362011730670928955e-01
-2.974117994308471680e-01 -1.967398226261138916e-01 4.728208109736442566e-02 4.998492002487182617e-01 -4.780051708221435547e-01 3.537616729736328125e-01 -2.325353324413299561e-01 -4.615691006183624268e-01
5.365002155303955078e-02 4.469720125198364258e-01 -2.241234183311462402e-01 4.586264789104461670e-01 -4.282460510730743408e-01 5.159775018692016602e-01 -2.605089843273162842e-01 -1.388375163078308105e-01
-2.023010551929473877e-01 1.548038274049758911e-01 -2.805963158607482910e-01 -1.556785553693771362e-01 2.704433538019657135e-02 6.461637020111083984e-01 -2.816069424152374268e-01 5.784277915954589844e-01
-6.859043240547180176e-02 -1.530815009027719498e-02 3.571355342864990234e-01 -3.517190217971801758e-01 -7.632479667663574219e-01 3.988592326641082764e-01 -3.978017345070838928e-02 2.430061437189579010e-02
-5.538433194160461426e-01 8.807570487260818481e-02 -3.881799876689910889e-01 -2.641611918807029724e-02 -4.903212487697601318e-01 3.378502130508422852e-01 4.225713908672332764e-01 3.153751790523529053e-02
5.430638045072555542e-02 -4.203015267848968506e-01 -3.136773407459259033e-01 -2.483926266431808472e-01 -3.579169511795043945e-01 5.238594412803649902e-01 4.509400129318237305e-01 2.332913726568222046e-01
-2.690020799636840820e-01 -7.712817192077636719e-02 -5.565681457519531250e-01 1.142012923955917358e-01 -5.856655240058898926e-01 3.129771649837493896e-01 3.851537704467773438e-01 9.786142408847808838e-02
-9.747699648141860962e-02 -1.638867855072021484e-01 3.074721666052937508e-03 -6.094021201133728027e-01 -2.753511071205139160e-01 6.800047159194946289e-01 8.839614689350128174e-02 -2.149897515773773193e-01
7.256452739238739014e-02 -2.186097055673599243e-01 -5.092108622193336487e-03 7.619132995605468750e-01 -1.494830548763275146e-01 5.790639519691467285e-01 -8.485673367977142334e-02 -3.931153938174247742e-02
-2.073459476232528687e-01 -7.749580591917037964e-02 -3.029611110687255859e-01 4.127717316150665283e-01 -7.603647112846374512e-01 2.653716802597045898e-01 -1.101068034768104553e-01 -1.677381098270416260e-01
-3.815887570381164551e-01 -5.986458621919155121e-03 -4.208213686943054199e-01 4.351266101002693176e-02 -5.621710419654846191e-01 3.146250545978546143e-01 4.840657413005828857e-01 1.613230109214782715e-01
-1.098530292510986328e-01 -7.500071078538894653e-02 -2.878333926200866699e-01 5.911907553672790527e-01 -5.903453826904296875e-01 3.316852748394012451e-01 -1.255386024713516235e-01 -2.750819027423858643e-01
-4.806319773197174072e-01 1.945990920066833496e-01 7.464997470378875732e-02 5.869481712579727173e-02 -7.248564958572387695e-01 3.230937123298645020e-01 -6.346584111452102661e-02 2.971061468124389648e-01
-4.589924812316894531e-01 2.383000999689102173e-01 -3.021942675113677979e-01 -2.083451487123966217e-02 -2.654721438884735107e-01 4.444902837276458740e-01 5.880327224731445312e-01 1.641763001680374146e-01
-7.209737300872802734e-01 3.179835081100463867e-01 -1.950607597827911377e-01 2.715187072753906250e-01 5.106759816408157349e-02 3.920225501060485840e-01 1.248596683144569397e-01 3.089218735694885254e-01
-3.086889088153839111e-01 3.713312745094299316e-01 3.741208463907241821e-02 1.095102578401565552e-01 2.645585238933563232e-01 7.379787564277648926e-01 1.249096095561981201e-01 -3.510356247425079346e-01
-2.635077834129333496e-01 -3.922267854213714600e-01 -5.871855020523071289e-01 1.171621307730674744e-01 5.942224338650703430e-02 5.379886627197265625e-01 -2.625996172428131104e-01 -2.372477799654006958e-01
-1.753985285758972168e-01 -2.230638861656188965e-01 2.816746197640895844e-02 7.300419211387634277e-01 1.449874788522720337e-01 6.036879420280456543e-01 8.644522167742252350e-03 -1.371612213551998138e-02
2.133008539676666260e-01 2.130561918020248413e-01 3.401467502117156982e-01 4.426376819610595703e-01 -1.645054817199707031e-01 7.246897816658020020e-01 1.873007565736770630e-01 1.008112058043479919e-01
-3.696539700031280518e-01 -3.539977967739105225e-01 -4.194255769252777100e-01 1.484375000000000000e-01 2.365367859601974487e-01 6.159652471542358398e-01 2.018467634916305542e-01 -2.529525756835937500e-01
-7.392799854278564453e-02 1.240218877792358398e-01 -5.714487433433532715e-01 1.542206108570098877e-01 -1.171288341283798218e-01 4.668888449668884277e-01 2.671096026897430420e-01 5.707573890686035156e-01
-1.112104579806327820e-01 -3.469197154045104980e-01 -5.386880636215209961e-01 6.643505394458770752e-02 -5.533629059791564941e-01 3.556070625782012939e-01 3.698378801345825195e-01 -5.686427280306816101e-02
1.340625248849391937e-02 -1.519412249326705933e-01 4.998758807778358459e-02 7.430313229560852051e-01 -1.368426159024238586e-02 6.257634162902832031e-01 -1.257536709308624268e-01 -1.206593066453933716e-01
-2.135017365217208862e-01 2.185316085815429688e-01 -3.045017719268798828e-01 1.543465554714202881e-01 -1.475673317909240723e-01 5.491197109222412109e-01 5.044618248939514160e-01 -4.607889652252197266e-01
-6.027283072471618652e-01 -1.235311031341552734e-01 -1.819168180227279663e-01 -4.698782786726951599e-02 -5.602145791053771973e-01 3.479515612125396729e-01 1.252827942371368408e-01 3.681719005107879639e-01
2.157984301447868347e-03 -1.529418975114822388e-01 1.674191355705261230e-01 7.047844529151916504e-01 8.318062871694564819e-02 6.452606320381164551e-01 -9.205627441406250000e-02 -1.417710483074188232e-01
-3.045720756053924561e-01 -7.051938772201538086e-01 6.497830152511596680e-03 1.257398426532745361e-01 -4.036679863929748535e-01 3.944734334945678711e-01 1.893567889928817749e-01 1.991778165102005005e-01
-2.049463838338851929e-01 -4.777396619319915771e-01 -4.258817732334136963e-01 -6.981386989355087280e-02 2.016291916370391846e-01 6.817698478698730469e-01 -4.574862495064735413e-02 -1.896187365055084229e-01
-3.625197708606719971e-01 2.629359364509582520e-01 2.598781287670135498e-01 3.896349966526031494e-01 -4.002639651298522949e-01 4.604273140430450439e-01 -2.070573717355728149e-01 -4.062202572822570801e-01
-9.244457632303237915e-02 -1.431808173656463623e-01 3.373942896723747253e-02 -3.788613379001617432e-01 -5.411253497004508972e-02 7.467172145843505859e-01 9.255570173263549805e-02 5.071468353271484375e-01
-5.549032092094421387e-01 -4.787588417530059814e-01 1.181577704846858978e-02 2.718104235827922821e-02 -5.676682591438293457e-01 2.962109446525573730e-01 -1.585738547146320343e-02 2.274959385395050049e-01
9.605901688337326050e-02 2.405993267893791199e-02 -1.488418728113174438e-01 7.215719223022460938e-01 -1.166045367717742920e-01 6.039807796478271484e-01 2.530138790607452393e-01 7.048604637384414673e-02
-4.360785782337188721e-01 -3.215901851654052734e-01 -1.612471789121627808e-01 -1.507066935300827026e-01 -5.168164372444152832e-01 3.868196904659271240e-01 4.560970664024353027e-01 -1.815184056758880615e-01
-7.319090515375137329e-02 9.805829077959060669e-02 -1.884607523679733276e-01 1.432206332683563232e-01 -6.226667761802673340e-01 4.299050569534301758e-01 4.994092881679534912e-01 -3.271943926811218262e-01
-3.943921327590942383e-01 -5.004611331969499588e-03 -7.067429423332214355e-01 3.595288991928100586e-01 9.546584635972976685e-02 4.097720980644226074e-01 -1.517002731561660767e-01 1.250737756490707397e-01
-1.222932934761047363e-01 -1.139338091015815735e-01 -7.230661511421203613e-01 1.110510677099227905e-01 -1.128954812884330750e-01 4.803186357021331787e-01 1.362357735633850098e-01 4.182043969631195068e-01
-5.272366106510162354e-02 -3.371742665767669678e-01 -3.813188895583152771e-02 6.813284158706665039e-01 5.602851975709199905e-03 5.863917469978332520e-01 2.617714107036590576e-01 -7.389437407255172729e-02
-2.607618570327758789e-01 -6.215253472328186035e-02 5.836819484829902649e-02 1.220696493983268738e-01 3.592242300510406494e-01 7.606077194213867188e-01 1.924125105142593384e-01 -4.065018296241760254e-01
-2.742051184177398682e-01 -6.399314999580383301e-01 -4.348297715187072754e-01 2.474281564354896545e-02 -9.498089551925659180e-02 5.436998605728149414e-01 1.376008242368698120e-01 -4.522272199392318726e-02
1.986052244901657104e-01 3.801841288805007935e-02 -3.768596649169921875e-01 -4.623561203479766846e-01 -2.871923744678497314e-01 5.811921954154968262e-01 -3.121346831321716309e-01 2.926127612590789795e-01
-2.207286059856414795e-01 9.006492048501968384e-02 -2.406935244798660278e-01 -7.439623028039932251e-02 -2.287601679563522339e-01 5.435981750488281250e-01 6.834350228309631348e-01 -2.545303404331207275e-01
-2.850809991359710693e-01 -1.221216470003128052e-01 -5.177068710327148438e-02 1.808192729949951172e-01 4.646827280521392822e-02 5.676884055137634277e-01 -5.437051653861999512e-01 4.983920454978942871e-01
-6.251221150159835815e-02 -1.554440408945083618e-01 -3.665908575057983398e-01 -3.973971307277679443e-02 -6.896942257881164551e-01 3.667816221714019775e-01 4.745552539825439453e-01 -2.348720654845237732e-02
2.455005235970020294e-02 -3.836162984371185303e-01 -3.594388961791992188e-01 -9.833277016878128052e-02 -4.911841750144958496e-01 4.011478126049041748e-01 5.070327520370483398e-01 2.326079159975051880e-01
2.499038428068161011e-01 -4.674820303916931152e-01 -3.406591415405273438e-01 -1.009937226772308350e-01 -5.630314350128173828e-01 4.068280160427093506e-01 2.528636455535888672e-01 2.151897251605987549e-01
3.372685015201568604e-01 -3.691314458847045898e-01 4.257861152291297913e-02 -4.764381945133209229e-01 -1.820680201053619385e-01 6.791996359825134277e-01 -8.489738404750823975e-02 1.397037953138351440e-01
-5.195285081863403320e-01 2.609505653381347656e-01 4.509021341800689697e-01 -4.724669083952903748e-02 -2.696073353290557861e-01 6.149188876152038574e-01 -7.086665369570255280e-03 7.474224269390106201e-02
-4.123844206333160400e-01 2.545782625675201416e-01 -2.177700959146022797e-02 1.771584004163742065e-01 -5.702677369117736816e-01 5.424776673316955566e-01 -2.074591815471649170e-01 2.659753561019897461e-01
-6.297991275787353516e-01 -1.281257718801498413e-01 5.543114244937896729e-02 -2.658328115940093994e-01 -4.914536178112030029e-01 3.490619361400604248e-01 4.456587880849838257e-02 3.845002949237823486e-01
-2.182095199823379517e-01 -2.882130742073059082e-01 1.957192271947860718e-01 -5.671504139900207520e-01 -3.148661553859710693e-01 6.065633893013000488e-01 4.651571810245513916e-02 -2.003218233585357666e-01
-8.979780972003936768e-02 5.702619999647140503e-02 -1.820528656244277954e-01 -2.628060877323150635e-01 1.634604036808013916e-01 8.100831508636474609e-01 -3.370080888271331787e-01 -2.999096512794494629e-01
-3.244631588459014893e-01 -2.993795275688171387e-01 -3.369436562061309814e-01 -1.317908912897109985e-01 -5.858242511749267578e-01 3.646669983863830566e-01 4.328586161136627197e-01 -1.032334342598915100e-01
-1.965845078229904175e-01 5.469940975308418274e-02 -5.233127996325492859e-02 1.144538149237632751e-01 4.649700224399566650e-01 7.909939885139465332e-01 -3.742432594299316406e-02 -3.150475621223449707e-01
1.313828080892562866e-01 -2.158118784427642822e-01 2.352805435657501221e-02 6.028015613555908203e-01 -5.638390183448791504e-01 4.475589692592620850e-01 6.227609515190124512e-02 -2.239170372486114502e-01
1.956419497728347778e-01 -3.119401931762695312e-01 -1.160417869687080383e-01 7.201588749885559082e-01 -2.760368287563323975e-01 4.919631779193878174e-01 -1.068378612399101257e-01 -5.181247740983963013e-02
-3.192808851599693298e-02 -1.628349423408508301e-01 4.563195109367370605e-01 -1.421565562486648560e-01 -5.280110836029052734e-01 5.604013204574584961e-01 1.576166749000549316e-01 -3.554445505142211914e-01
-1.643815487623214722e-01 -3.423589468002319336e-02 -6.833354830741882324e-01 -1.869077831506729126e-01 1.382051259279251099e-01 6.681780219078063965e-01 -4.097507148981094360e-02 -5.179972946643829346e-02
-2.709052562713623047e-01 -3.429947197437286377e-01 -2.763548791408538818e-01 -6.265841424465179443e-02 1.126364096999168396e-01 6.312572956085205078e-01 -5.253804326057434082e-01 -2.036404311656951904e-01
1.135836467146873474e-01 -7.451253384351730347e-02 7.888807356357574463e-02 -1.571114510297775269e-01 -3.886699974536895752e-01 5.841489434242248535e-01 4.116766154766082764e-01 -5.374638438224792480e-01
-4.598554968833923340e-01 -1.549248844385147095e-01 -2.918083667755126953e-01 -1.914833337068557739e-01 -6.337924599647521973e-01 3.340064585208892822e-01 2.429008483886718750e-01 2.654413580894470215e-01
2.006533183157444000e-02 -6.371492147445678711e-01 -3.164614140987396240e-01 1.302645951509475708e-01 -2.176751643419265747e-01 4.978916943073272705e-01 9.196279942989349365e-02 4.156751930713653564e-01
2.380549907684326172e-02 -6.587942242622375488e-01 -4.083704650402069092e-01 -4.144195467233657837e-02 -1.540893614292144775e-01 5.257155299186706543e-01 -2.565443813800811768e-01 -1.760796904563903809e-01
-9.108416736125946045e-02 -2.924840450286865234e-01 -1.431454811245203018e-02 7.345299124717712402e-01 2.783529087901115417e-02 5.794211030006408691e-01 1.361827701330184937e-01 -1.066221147775650024e-01
-4.922973513603210449e-01 -2.575290799140930176e-01 4.003188014030456543e-01 1.495185345411300659e-01 -3.823196291923522949e-01 4.815516173839569092e-01 -9.801910072565078735e-02 -3.479123115539550781e-01
1.729977130889892578e-01 2.570071518421173096e-01 2.956108450889587402e-01 4.888967871665954590e-01 4.094572737812995911e-02 7.528473138809204102e-01 -3.613954409956932068e-02 8.860886096954345703e-02
-3.575940728187561035e-01 5.697751790285110474e-02 3.290157914161682129e-01 1.435451023280620575e-02 1.947402656078338623e-01 7.753559350967407227e-01 3.004349470138549805e-01 -1.762410551309585571e-01
-4.448654353618621826e-01 3.311147913336753845e-02 -4.164608661085367203e-03 3.987507894635200500e-02 3.201273381710052490e-01 7.937729954719543457e-01 1.738813817501068115e-01 -1.913093179464340210e-01
-4.375007450580596924e-01 -1.766779571771621704e-01 -5.660882964730262756e-02 -5.613231658935546875e-02 -3.140094280242919922e-01 5.123373270034790039e-01 2.226958572864532471e-01 6.002813577651977539e-01
-1.992507129907608032e-01 -2.537528574466705322e-01 -1.188093498349189758e-01 -8.481273055076599121e-02 1.242272928357124329e-01 6.901203989982604980e-01 -5.491889715194702148e-01 -2.851188182830810547e-01
2.055403292179107666e-01 4.209008812904357910e-01 -2.539032101631164551e-01 3.271062374114990234e-01 -5.915830731391906738e-01 4.975602626800537109e-01 -1.069117337465286255e-01 1.279015280306339264e-02
-7.094684839248657227e-01 2.921024560928344727e-01 -4.748049378395080566e-02 2.111935317516326904e-01 2.309575974941253662e-01 5.438556075096130371e-01 6.772824097424745560e-03 1.237235143780708313e-01
-4.972263053059577942e-02 -2.512187659740447998e-01 -1.345148030668497086e-02 -4.590815305709838867e-01 -7.733477652072906494e-02 7.581899762153625488e-01 1.778415739536285400e-01 -3.331961631774902344e-01
3.342069685459136963e-01 -1.328245699405670166e-01 1.139259785413742065e-01 2.146371752023696899e-01 -3.315253257751464844e-01 6.089699268341064453e-01 2.722202539443969727e-01 -5.067129135131835938e-01
-4.813247919082641602e-01 4.243742823600769043e-01 -3.014513552188873291e-01 3.741127252578735352e-01 1.996972709894180298e-01 4.607841670513153076e-01 1.190500631928443909e-01 3.017049133777618408e-01
-1.172480061650276184e-01 -1.248721182346343994e-01 -4.476146399974822998e-01 1.258480995893478394e-01 -3.669503331184387207e-02 5.188911557197570801e-01 5.916110873222351074e-01 3.658759295940399170e-01
-4.902666211128234863e-01 -3.486134409904479980e-01 -2.992910444736480713e-01 -1.988113671541213989e-02 -4.495632350444793701e-01 3.915286362171173096e-01 4.244962930679321289e-01 1.119731739163398743e-01
1.418541520833969116e-01 3.331024348735809326e-01 3.914096206426620483e-02 6.273211836814880371e-01 -1.116311028599739075e-01 6.761490106582641602e-01 4.087116196751594543e-02 -5.046568438410758972e-02
-2.660953104496002197e-01 4.916202649474143982e-02 -3.308173418045043945e-01 -6.452321261167526245e-02 -3.167333900928497314e-01 5.141208171844482422e-01 6.651196479797363281e-01 -7.841251790523529053e-02
-5.445731878280639648e-01 -3.114185035228729248e-01 -3.216142058372497559e-01 1.153824776411056519e-01 -3.531819283962249756e-01 3.756882250308990479e-01 4.701956212520599365e-01 -5.240843072533607483e-02
-3.661957383155822754e-01 2.307556271553039551e-01 4.580379426479339600e-01 1.387703865766525269e-01 -2.737242579460144043e-01 5.779488682746887207e-01 1.522798687219619751e-01 -3.891755938529968262e-01
-3.358658254146575928e-01 -7.542732357978820801e-01 2.795185893774032593e-02 8.814646303653717041e-02 -3.821199238300323486e-01 3.781914114952087402e-01 1.160771250724792480e-01 8.483242988586425781e-02
-3.419122099876403809e-02 -3.671474158763885498e-01 -8.490404114127159119e-03 -4.297787845134735107e-01 -5.352909564971923828e-01 5.394124984741210938e-01 2.856228351593017578e-01 -1.420185118913650513e-01
2.358181476593017578e-01 -4.934352934360504150e-01 2.680134177207946777e-01 -2.746627330780029297e-01 -5.731505751609802246e-01 4.393044412136077881e-01 1.434043496847152710e-01 1.076371893286705017e-01
1.219949796795845032e-01 -9.713615477085113525e-02 -1.619039475917816162e-01 -4.239475727081298828e-01 -1.026174277067184448e-01 7.468206882476806641e-01 1.604892909526824951e-01 4.191768169403076172e-01
-1.635667979717254639e-01 2.892996929585933685e-02 -2.896362729370594025e-02 -4.914691448211669922e-01 1.844411641359329224e-01 8.284311294555664062e-01 8.343186974525451660e-02 -5.244695022702217102e-02
-1.925249993801116943e-01 -3.414818346500396729e-01 2.820560038089752197e-01 -3.915471732616424561e-01 -4.707696661353111267e-02 7.234546542167663574e-01 -2.684685289859771729e-01 1.256244331598281860e-01
1.322801131755113602e-02 -3.383927345275878906e-01 -5.126768946647644043e-01 -4.267644584178924561e-01 -4.320333003997802734e-01 4.385174512863159180e-01 6.543972343206405640e-02 -2.389922440052032471e-01
3.604890704154968262e-01 3.496956229209899902e-01 -5.989568307995796204e-03 2.337982952594757080e-01 -5.230578184127807617e-01 5.486258864402770996e-01 -1.824371665716171265e-01 2.918902933597564697e-01
-4.518385529518127441e-01 -3.796323239803314209e-01 -2.215404063463211060e-01 -4.279985427856445312e-01 -4.589664191007614136e-02 6.171419620513916016e-01 3.354794904589653015e-02 -1.880484223365783691e-01
-1.850258708000183105e-01 -3.328320980072021484e-01 -5.071288943290710449e-01 -4.723844677209854126e-02 1.223703697323799133e-01 6.312964558601379395e-01 -2.159808278083801270e-01 -3.679938316345214844e-01
-2.256343811750411987e-01 -4.892398416996002197e-01 6.702636182308197021e-02 5.836182832717895508e-02 -1.248222738504409790e-01 5.239734649658203125e-01 -6.254003643989562988e-01 -1.434596329927444458e-01
7.507179677486419678e-02 -2.383190244436264038e-01 -5.868227481842041016e-01 -4.970571026206016541e-02 -5.743834376335144043e-01 3.842953741550445557e-01 3.161234855651855469e-01 1.149069368839263916e-01
2.222687751054763794e-01 -4.541157484054565430e-01 -3.079752624034881592e-01 -8.586209267377853394e-02 -1.343719810247421265e-01 6.663667559623718262e-01 -3.729712069034576416e-01 -2.023523449897766113e-01
-4.519558250904083252e-01 3.912099599838256836e-01 -7.850572466850280762e-02 2.811723649501800537e-01 3.668366232886910439e-03 6.042457818984985352e-01 2.025237381458282471e-01 -3.890080749988555908e-01
5.900623276829719543e-02 -1.249205172061920166e-01 -6.419387459754943848e-01 -3.397626876831054688e-01 -3.999146223068237305e-01 5.096293687820434570e-01 1.825255453586578369e-01 2.048061415553092957e-02
-3.602261543273925781e-01 -4.589702934026718140e-02 -3.679951727390289307e-01 3.773239552974700928e-01 -6.653327941894531250e-01 2.613807618618011475e-01 -1.754259616136550903e-01 -2.203976064920425415e-01
-9.956527501344680786e-02 1.482763290405273438e-01 -4.105875194072723389e-01 -4.520262032747268677e-02 3.653512522578239441e-02 5.955366492271423340e-01 2.326826900243759155e-01 6.223629713058471680e-01
-4.329995810985565186e-01 1.359674185514450073e-01 -5.094479322433471680e-01 7.256102561950683594e-02 2.653063237667083740e-01 6.387279033660888672e-01 8.603524416685104370e-02 2.084688842296600342e-01
-6.326870322227478027e-01 -9.519804269075393677e-03 3.738991916179656982e-02 7.243746425956487656e-03 -5.274132490158081055e-01 3.219617903232574463e-01 -8.289106935262680054e-02 4.576798677444458008e-01
-1.994320303201675415e-01 -5.626875162124633789e-02 -4.349834918975830078e-01 4.293765872716903687e-02 9.352023899555206299e-02 6.157101988792419434e-01 3.485482558608055115e-02 -6.139598488807678223e-01
-4.379683136940002441e-01 -2.853365838527679443e-01 -1.528988927602767944e-01 4.300826787948608398e-01 -5.795185565948486328e-01 2.721213698387145996e-01 -4.314833134412765503e-02 -3.265945017337799072e-01
2.317354828119277954e-01 -2.572037875652313232e-01 8.831447362899780273e-02 -6.373064965009689331e-02 -4.566724002361297607e-01 5.396978855133056641e-01 1.988609731197357178e-01 -5.735110640525817871e-01
-5.392522551119327545e-03 6.398854404687881470e-02 -2.427977770566940308e-01 -5.039727687835693359e-01 -2.336883544921875000e-01 6.624796390533447266e-01 -3.689945042133331299e-01 2.308475822210311890e-01
2.465279698371887207e-01 -4.737311303615570068e-01 -1.287813782691955566e-01 -4.408051073551177979e-01 -2.013827413320541382e-01 6.421846747398376465e-01 -1.263472437858581543e-02 2.253738939762115479e-01
9.352287650108337402e-02 -6.890365038998425007e-04 -9.453821927309036255e-02 6.984393000602722168e-01 7.371427118778228760e-02 6.835083365440368652e-01 1.296447962522506714e-01 7.122423499822616577e-02
-1.974201947450637817e-01 -3.794990107417106628e-02 -1.290448606014251709e-01 7.536268830299377441e-01 -4.962332248687744141e-01 3.332424759864807129e-01 -1.329589784145355225e-01 -1.752028474584221840e-03
2.738180756568908691e-01 -5.734886974096298218e-03 1.562870442867279053e-01 -8.731426298618316650e-02 -3.484868705272674561e-01 6.247862577438354492e-01 3.870756328105926514e-01 -4.809499084949493408e-01
3.245781958103179932e-01 -4.909910559654235840e-01 6.572274863719940186e-02 -3.198823630809783936e-01 -4.288637340068817139e-01 5.512663125991821289e-01 7.877983152866363525e-02 2.300167232751846313e-01
-3.925762176513671875e-01 1.545245796442031860e-01 4.819985926151275635e-01 1.111109927296638489e-01 -5.735856890678405762e-01 4.337391853332519531e-01 -7.046367973089218140e-02 -2.350368946790695190e-01
-1.295178681612014771e-01 1.717191040515899658e-01 8.067451417446136475e-02 -4.989851713180541992e-01 -3.748109340667724609e-01 5.785079002380371094e-01 -3.836559951305389404e-01 2.754931449890136719e-01
-3.884006738662719727e-01 -1.240800470113754272e-01 -1.959962844848632812e-01 -2.339459955692291260e-01 -6.356047987937927246e-01 4.432085454463958740e-01 3.666336536407470703e-01 7.586984336376190186e-02
-3.180551826953887939e-01 -2.818268835544586182e-01 1.909441053867340088e-01 -5.860474891960620880e-03 1.994727998971939087e-01 7.400850057601928711e-01 1.371706724166870117e-01 -4.202255904674530029e-01
9.174609929323196411e-02 -1.105479001998901367e-01 -1.350320577621459961e-01 5.965736508369445801e-01 1.064550280570983887e-01 7.195032238960266113e-01 1.464708894491195679e-01 -2.340015619993209839e-01
1.770983077585697174e-02 -7.467096298933029175e-02 1.186441257596015930e-01 -4.897645115852355957e-01 -2.000083960592746735e-02 7.937951683998107910e-01 -6.652691960334777832e-02 -3.243891298770904541e-01
2.802343666553497314e-01 7.037489116191864014e-02 6.275682151317596436e-02 5.996826887130737305e-01 -1.146966516971588135e-01 6.852715611457824707e-01 2.533513903617858887e-01 7.758124172687530518e-02
2.503112256526947021e-01 -2.837202847003936768e-01 -1.274252384901046753e-01 7.074532508850097656e-01 -2.749890387058258057e-01 5.124063491821289062e-01 -4.350328072905540466e-02 -6.941204424947500229e-03
-1.575841605663299561e-01 -5.491368174552917480e-01 -4.120079800486564636e-02 -2.424069344997406006e-01 1.021999567747116089e-01 6.989826560020446777e-01 -9.828759729862213135e-02 -3.232266604900360107e-01
-1.297489851713180542e-01 -1.472433209419250488e-01 -1.396740376949310303e-01 -5.189251899719238281e-01 -4.982177615165710449e-01 4.846211373805999756e-01 -4.104059338569641113e-01 1.455365866422653198e-01
2.619347870349884033e-01 -9.741537272930145264e-02 -5.581700429320335388e-02 6.660364866256713867e-01 -5.577792972326278687e-02 6.222769618034362793e-01 1.394203752279281616e-01 2.557388246059417725e-01
2.483829110860824585e-01 -3.864936530590057373e-01 9.584072232246398926e-02 -3.790338337421417236e-01 -5.000212192535400391e-01 5.517151951789855957e-01 7.395671308040618896e-02 2.760361731052398682e-01
-7.051851153373718262e-01 -2.263531386852264404e-01 -1.709787398576736450e-01 -1.448308825492858887e-01 -5.166844725608825684e-01 3.040983974933624268e-01 -2.621107036247849464e-03 2.045064419507980347e-01
1.763107478618621826e-01 -4.549279808998107910e-01 1.048422083258628845e-01 -3.558854162693023682e-01 -6.008706092834472656e-01 4.786240756511688232e-01 1.331669539213180542e-01 1.282533258199691772e-01
2.899884879589080811e-01 1.215003505349159241e-01 2.414818853139877319e-01 5.458143353462219238e-01 -5.920522660017013550e-02 7.334206104278564453e-01 -5.820355936884880066e-02 -1.090432796627283096e-02
-1.075832918286323547e-01 -2.178918123245239258e-01 4.221650958061218262e-01 -4.049838781356811523e-01 -2.809177637100219727e-01 6.435768008232116699e-01 2.532998323440551758e-01 -2.035849392414093018e-01
-3.049120008945465088e-01 2.158952802419662476e-01 -3.950357437133789062e-01 -1.217835769057273865e-01 3.464646264910697937e-02 5.733774900436401367e-01 1.147142350673675537e-01 5.885676741600036621e-01
-3.088495731353759766e-01 1.863279044628143311e-01 1.538716852664947510e-01 1.784864664077758789e-01 6.631646305322647095e-02 7.065691351890563965e-01 2.114248871803283691e-01 -5.157729983329772949e-01
1.456949394196271896e-02 -2.397246360778808594e-01 -3.644397556781768799e-01 -3.675546348094940186e-01 -2.831781283020973206e-02 7.046579718589782715e-01 1.483328342437744141e-01 3.937764465808868408e-01
-1.611658334732055664e-01 1.775618046522140503e-01 -3.768370747566223145e-01 5.883228778839111328e-01 -4.605185687541961670e-01 3.635339736938476562e-01 2.178116738796234131e-01 -2.503819763660430908e-01
-2.228254526853561401e-01 -7.780157774686813354e-02 -3.182558715343475342e-01 -1.518841236829757690e-01 2.455590292811393738e-03 6.197255849838256836e-01 1.805043518543243408e-01 6.350530982017517090e-01
-5.786539986729621887e-02 -2.448589354753494263e-01 3.846424520015716553e-01 -3.890562057495117188e-01 -2.835107408463954926e-02 7.731947302818298340e-01 2.879020571708679199e-02 -1.947266310453414917e-01
-1.509763449430465698e-01 -7.291320711374282837e-02 -7.732823491096496582e-01 -2.159963548183441162e-01 -2.533396482467651367e-01 4.588876962661743164e-01 2.256536036729812622e-01 3.989244252443313599e-02
-6.478372216224670410e-01 3.518033325672149658e-01 2.370446771383285522e-01 1.647235602140426636e-01 -1.511381566524505615e-01 5.473611950874328613e-01 1.693424284458160400e-01 -1.486380249261856079e-01
1.139321699738502502e-01 -5.530061125755310059e-01 -5.176975131034851074e-01 -2.602580487728118896e-01 -2.633960247039794922e-01 5.220531821250915527e-01 4.917256161570549011e-02 -3.352540358901023865e-02
1.522838920354843140e-01 4.960472583770751953e-01 1.903708279132843018e-01 2.827554643154144287e-01 -4.622689187526702881e-01 6.174633502960205078e-01 -1.230338886380195618e-01 6.681569665670394897e-02
9.817926585674285889e-02 -1.161970430985093117e-03 -2.910661399364471436e-01 -3.216290473937988281e-01 2.237795442342758179e-01 8.295799493789672852e-01 5.084081366658210754e-02 2.476486712694168091e-01
2.992781251668930054e-02 1.686529964208602905e-01 -3.078987300395965576e-01 -3.415351212024688721e-01 -3.043254837393760681e-02 7.527759671211242676e-01 2.392310351133346558e-01 3.665833473205566406e-01
-2.247182130813598633e-01 -6.535382568836212158e-02 -4.386475980281829834e-01 3.754894733428955078e-01 -7.022107839584350586e-01 2.340912520885467529e-01 -5.824654921889305115e-02 -2.460389584302902222e-01
-8.043431490659713745e-02 -1.002774760127067566e-01 -3.594458401203155518e-01 7.075101882219314575e-02 4.725088924169540405e-02 6.337451934814453125e-01 2.002516388893127441e-01 6.366329789161682129e-01
-2.911703288555145264e-01 -3.032089471817016602e-01 2.115460783243179321e-01 -4.493429362773895264e-01 -8.288276940584182739e-02 6.858284473419189453e-01 -1.856138557195663452e-01 -2.548345625400543213e-01
2.462614700198173523e-02 -1.857190877199172974e-01 7.422491908073425293e-02 7.539285421371459961e-01 -3.989880084991455078e-01 4.685625433921813965e-01 -7.669157534837722778e-02 -7.975189387798309326e-02
-5.905368924140930176e-01 1.785575002431869507e-01 2.927885763347148895e-02 7.906924933195114136e-02 9.533339738845825195e-02 6.380519270896911621e-01 3.161310851573944092e-01 -3.100588321685791016e-01
1.533619910478591919e-01 4.015915691852569580e-01 -4.437153637409210205e-01 -7.733089476823806763e-02 1.793825030326843262e-01 6.812018752098083496e-01 -1.014239862561225891e-01 -3.253304362297058105e-01
-3.216819465160369873e-01 -1.612623222172260284e-02 -4.172563254833221436e-01 8.750344067811965942e-02 -4.569311738014221191e-01 3.633834123611450195e-01 5.902398824691772461e-01 1.590103656053543091e-01
-2.419759053736925125e-03 4.515638947486877441e-02 -4.826906323432922363e-01 -1.918998211622238159e-01 1.509206742048263550e-01 7.412868738174438477e-01 1.359604597091674805e-01 3.706357479095458984e-01
3.536439836025238037e-01 -2.863251790404319763e-02 -2.579177021980285645e-01 -2.334203720092773438e-01 -1.461675614118576050e-01 6.934382319450378418e-01 6.984096486121416092e-03 -5.008386373519897461e-01
-1.806356161832809448e-01 -3.969708681106567383e-01 -1.730222254991531372e-01 -1.770082712173461914e-01 9.540966153144836426e-02 7.147346138954162598e-01 -4.779592752456665039e-01 1.106830406934022903e-02
-5.735415816307067871e-01 -2.679913938045501709e-01 6.345165520906448364e-02 2.859361171722412109e-01 -6.133068799972534180e-01 2.939894795417785645e-01 1.030017957091331482e-01 -2.006502747535705566e-01
-3.589226007461547852e-01 1.515884697437286377e-01 3.288697898387908936e-01 -3.661468625068664551e-02 -1.068212185055017471e-02 6.904652118682861328e-01 2.669101059436798096e-01 -4.365803599357604980e-01
-7.759594172239303589e-02 -1.444845646619796753e-01 3.746427595615386963e-02 -1.921444237232208252e-01 -3.576745092868804932e-01 4.794862568378448486e-01 -7.589483857154846191e-01 3.064802102744579315e-02
-4.162632822990417480e-01 -1.498748362064361572e-01 2.719625830650329590e-01 1.598265394568443298e-02 -1.861962676048278809e-01 5.092777013778686523e-01 -4.897042512893676758e-01 4.429450035095214844e-01
-2.475335597991943359e-01 -2.786919772624969482e-01 -3.428976237773895264e-02 7.158427238464355469e-01 1.004838570952415466e-01 5.249268412590026855e-01 2.103825509548187256e-01 1.324595361948013306e-01
-6.343132257461547852e-01 -2.956032454967498779e-01 -1.663146913051605225e-01 -7.824073731899261475e-02 -5.235906243324279785e-01 3.406510949134826660e-01 4.371248558163642883e-02 2.904863059520721436e-01
-1.577061414718627930e-01 -4.308571219444274902e-01 1.025537773966789246e-01 3.050503432750701904e-01 -7.154048681259155273e-01 2.999432981014251709e-01 -1.179956048727035522e-01 -2.649998366832733154e-01
-3.914896249771118164e-01 1.840730756521224976e-01 -3.942016065120697021e-01 -3.991077840328216553e-02 -2.444975674152374268e-01 4.476826488971710205e-01 6.158282756805419922e-01 1.281476318836212158e-01
-6.819479167461395264e-02 -4.679231047630310059e-01 -5.109127163887023926e-01 -9.045377373695373535e-03 -3.112196326255798340e-01 4.665352404117584229e-01 4.446503221988677979e-01 5.529196560382843018e-02
7.686101645231246948e-02 -3.747874498367309570e-01 -4.848220348358154297e-01 -1.444278471171855927e-02 -4.739608168601989746e-01 3.794369697570800781e-01 3.777655661106109619e-01 3.271811604499816895e-01
5.890340730547904968e-02 7.982059568166732788e-02 -2.016544938087463379e-01 6.652532219886779785e-01 -3.545326590538024902e-01 5.499988198280334473e-01 -9.889369457960128784e-02 -2.626033425331115723e-01
-2.224787324666976929e-01 9.616769850254058838e-02 -3.212800025939941406e-01 1.248866394162178040e-01 -1.107516437768936157e-01 5.591248273849487305e-01 6.897048950195312500e-01 -1.478449553251266479e-01
-3.484214544296264648e-01 -2.523562610149383545e-01 2.114671319723129272e-01 -1.993852555751800537e-01 9.029171615839004517e-02 7.049631476402282715e-01 -3.807700574398040771e-01 2.834333777427673340e-01
-1.832807362079620361e-01 1.595217436552047729e-01 -9.302387386560440063e-02 6.358166038990020752e-02 1.588947474956512451e-01 7.028899788856506348e-01 -2.895286679267883301e-01 5.702073574066162109e-01
-1.713434010744094849e-01 -3.294539451599121094e-01 -6.263846904039382935e-02 1.406022757291793823e-01 3.551089391112327576e-02 6.004182100296020508e-01 -5.898389220237731934e-01 -3.587981164455413818e-01
-4.076915383338928223e-01 -1.788621246814727783e-01 -4.126274287700653076e-01 -2.732961438596248627e-02 -5.942894220352172852e-01 3.230670094490051270e-01 3.937371969223022461e-01 -1.349309384822845459e-01
-6.283415555953979492e-01 2.079466283321380615e-01 -3.323321938514709473e-01 3.045557737350463867e-01 2.052091360092163086e-01 4.603926539421081543e-01 4.395265132188796997e-02 3.205341696739196777e-01
-4.389391839504241943e-01 9.009978175163269043e-02 1.295202504843473434e-02 5.744333937764167786e-02 -4.662453755736351013e-02 5.307075977325439453e-01 -3.024648725986480713e-01 6.484116911888122559e-01
-4.086601734161376953e-01 -8.128644526004791260e-02 -1.712989434599876404e-02 2.248762398958206177e-01 3.390143811702728271e-01 7.444972395896911621e-01 3.369525074958801270e-02 -3.243211805820465088e-01
7.934872061014175415e-02 -4.174720048904418945e-01 -4.165710508823394775e-01 -3.701662421226501465e-01 -5.660339593887329102e-01 4.197522997856140137e-01 -1.602967642247676849e-02 1.096492484211921692e-01
-7.560755610466003418e-01 -1.247848123311996460e-01 1.416286826133728027e-01 -1.972371786832809448e-01 -3.694179952144622803e-01 4.059165418148040771e-01 2.902498096227645874e-02 2.274577319622039795e-01
-4.253819584846496582e-01 1.507928818464279175e-01 2.879302799701690674e-01 1.152426898479461670e-01 -1.990232430398464203e-02 6.635612845420837402e-01 9.570667147636413574e-02 -5.002576708793640137e-01
-3.477309048175811768e-01 -1.746968775987625122e-01 -3.646954298019409180e-01 -4.140597879886627197e-01 -5.449086427688598633e-01 4.386066198348999023e-01 2.163816243410110474e-01 8.941008895635604858e-02
-4.679624438285827637e-01 -4.953256249427795410e-02 2.451583296060562134e-01 5.665507912635803223e-02 2.785359621047973633e-01 7.406526803970336914e-01 1.416479051113128662e-01 -2.627404332160949707e-01
-3.421594798564910889e-01 -2.056694328784942627e-01 -5.425750017166137695e-01 -1.551548093557357788e-01 -5.330260396003723145e-01 3.662804067134857178e-01 2.627532780170440674e-01 1.866786330938339233e-01
-5.485178828239440918e-01 2.800475656986236572e-01 1.109150424599647522e-01 5.817128717899322510e-02 1.211328357458114624e-01 7.581384181976318359e-01 1.227695047855377197e-01 2.227447740733623505e-02
-1.737495213747024536e-01 -3.401093184947967529e-01 4.940807353705167770e-03 -4.194571077823638916e-01 -6.808922290802001953e-01 3.710925281047821045e-01 1.470859795808792114e-01 2.349677681922912598e-01
-9.752398729324340820e-02 -3.286790251731872559e-01 -4.360692203044891357e-01 3.325467184185981750e-02 -6.729928255081176758e-01 3.234359025955200195e-01 3.645480275154113770e-01 -2.777622453868389130e-02
-1.450354233384132385e-02 4.510677158832550049e-01 -2.383204698562622070e-01 1.619470715522766113e-01 7.057820260524749756e-02 6.484029889106750488e-01 -1.183751150965690613e-01 -5.233391523361206055e-01
-3.141309320926666260e-02 -3.672189116477966309e-01 -4.315840005874633789e-01 -2.217984758317470551e-03 -4.163191094994544983e-02 6.572737097740173340e-01 -4.785263538360595703e-01 -1.231434792280197144e-01
1.119902282953262329e-01 -3.906240165233612061e-01 -4.469739794731140137e-01 -2.789551317691802979e-01 -1.048911139369010925e-01 7.285045981407165527e-01 7.974274456501007080e-02 -9.586177766323089600e-02
-1.455300301313400269e-01 -2.024411261081695557e-01 3.282696604728698730e-01 -4.063522815704345703e-01 -4.158101975917816162e-01 5.601071715354919434e-01 3.236534595489501953e-01 -2.712667584419250488e-01
-7.543975114822387695e-02 -1.874189674854278564e-01 -5.461840629577636719e-01 -4.675989747047424316e-01 -1.669276505708694458e-01 6.358844637870788574e-01 8.018751442432403564e-02 5.977434292435646057e-02
-5.381251573562622070e-01 5.519216135144233704e-02 -1.716922819614410400e-01 -3.162071406841278076e-01 -4.745958745479583740e-02 6.427018642425537109e-01 2.205765545368194580e-01 3.375467956066131592e-01
9.840558283030986786e-03 1.804699748754501343e-01 5.015401169657707214e-02 5.167692303657531738e-01 -5.255306884646415710e-02 6.814396381378173828e-01 2.567756772041320801e-01 4.058477878570556641e-01
3.006625175476074219e-01 -2.033626288175582886e-01 8.870365470647811890e-02 2.270946279168128967e-02 -4.162184298038482666e-01 5.790770649909973145e-01 2.385130077600479126e-01 -5.425910353660583496e-01
-3.535738885402679443e-01 -6.989947557449340820e-01 2.676501497626304626e-02 2.975298762321472168e-01 2.966367639601230621e-02 4.920843839645385742e-01 -1.938241273164749146e-01 -1.286731362342834473e-01
1.343305408954620361e-01 2.373005300760269165e-01 1.770451664924621582e-01 3.368111252784729004e-01 -3.829113766551017761e-02 7.336125969886779785e-01 4.539869725704193115e-01 -1.873481869697570801e-01
-5.299007296562194824e-01 1.864758580923080444e-01 -9.973988682031631470e-02 2.520056664943695068e-01 1.040170118212699890e-01 5.889003276824951172e-01 1.726795285940170288e-01 -4.727956950664520264e-01
-4.185459315776824951e-01 -2.798931002616882324e-01 -5.890008807182312012e-02 8.096485398709774017e-03 3.644810616970062256e-01 7.007371187210083008e-01 2.654803395271301270e-01 -2.204217463731765747e-01
-3.574181348085403442e-02 4.080107212066650391e-01 3.599489107728004456e-02 2.925990521907806396e-01 -7.021967172622680664e-01 4.770957529544830322e-01 -1.426157802343368530e-01 6.557451188564300537e-02
-7.418187260627746582e-01 1.390656977891921997e-01 -2.846522331237792969e-01 4.360198974609375000e-01 -1.817824244499206543e-01 3.031067252159118652e-01 1.770156919956207275e-01 5.452035740017890930e-02
-4.774454534053802490e-01 -4.384346678853034973e-02 -6.560385227203369141e-02 -2.368062287569046021e-01 2.024939954280853271e-01 7.379094958305358887e-01 8.439832925796508789e-02 3.422064185142517090e-01
-1.896232664585113525e-01 -6.758210062980651855e-01 -2.565300762653350830e-01 9.711860120296478271e-02 -4.473207294940948486e-01 4.016924500465393066e-01 5.871853977441787720e-02 2.591689527034759521e-01
-2.562015652656555176e-01 -1.494328975677490234e-01 -3.582597672939300537e-01 -1.162860170006752014e-01 -6.204760074615478516e-01 3.586996495723724365e-01 4.999288022518157959e-01 -8.107652515172958374e-02
-2.859832942485809326e-01 -6.466363668441772461e-01 -1.669865287840366364e-02 3.447881639003753662e-01 -2.340111583471298218e-01 4.684586226940155029e-01 3.266482949256896973e-01 1.870525884442031384e-03
-1.948597095906734467e-02 -2.192613780498504639e-01 1.639650166034698486e-01 -2.430942803621292114e-01 1.181316450238227844e-01 8.041302561759948730e-01 -4.363878667354583740e-01 1.206257864832878113e-01
4.623672738671302795e-02 3.248541355133056641e-01 4.277145862579345703e-02 -5.724883079528808594e-02 -3.298135101795196533e-01 6.001418828964233398e-01 5.177312493324279785e-01 -3.875980675220489502e-01
-2.104286402463912964e-01 -2.169820219278335571e-01 1.126821860671043396e-01 -3.764413595199584961e-01 -6.833035498857498169e-02 7.374781370162963867e-01 -4.034494459629058838e-01 2.071688324213027954e-01
-2.304720729589462280e-01 -3.491277098655700684e-01 -6.308493763208389282e-02 -3.280771672725677490e-01 -1.908185184001922607e-01 5.767960548400878906e-01 -3.800040185451507568e-01 4.470677971839904785e-01
1.103048548102378845e-01 1.857988834381103516e-01 -6.443805247545242310e-02 -1.568066924810409546e-01 -3.056179285049438477e-01 5.835821032524108887e-01 6.703056097030639648e-01 -2.032019644975662231e-01
-3.917625546455383301e-01 -2.355376034975051880e-01 1.629774123430252075e-01 -2.755922824144363403e-02 3.134405314922332764e-01 7.355517148971557617e-01 8.361006528139114380e-02 -3.427113592624664307e-01
-5.306690931320190430e-01 1.402263045310974121e-01 -2.459876686334609985e-01 3.110005259513854980e-01 3.316126167774200439e-01 5.834940075874328613e-01 8.255409449338912964e-02 2.902553081512451172e-01
-1.468110233545303345e-01 -6.026189923286437988e-01 -3.776678740978240967e-01 -2.476717233657836914e-01 -7.875908166170120239e-02 6.203607916831970215e-01 -1.193064525723457336e-01 -7.770434021949768066e-02
-1.084293648600578308e-01 -2.638981863856315613e-02 4.895445406436920166e-01 -3.752611577510833740e-01 -5.298067331314086914e-01 5.259846448898315430e-01 2.080336511135101318e-01 -8.024345338344573975e-02
1.726555228233337402e-01 4.466153979301452637e-01 -8.594095706939697266e-02 3.525843918323516846e-01 -5.527239441871643066e-01 5.381596684455871582e-01 -9.297447651624679565e-02 1.877747327089309692e-01
-3.189188539981842041e-01 -4.728191532194614410e-03 5.688463151454925537e-02 7.720977813005447388e-02 -2.383924834430217743e-02 5.831629633903503418e-01 -3.921358287334442139e-01 6.282143592834472656e-01
-2.784465551376342773e-01 -6.189833879470825195e-01 2.252798676490783691e-01 -5.256227776408195496e-02 -5.085996389389038086e-01 3.920163810253143311e-01 1.855537593364715576e-01 1.975670307874679565e-01
2.520692944526672363e-01 -4.617796242237091064e-01 2.083267420530319214e-01 -3.646728098392486572e-01 -5.625928044319152832e-01 4.406474828720092773e-01 6.194248050451278687e-02 1.797682195901870728e-01
-5.029872655868530273e-01 -1.874722689390182495e-01 -1.764103919267654419e-01 -2.882583737373352051e-01 -4.950180947780609131e-01 5.350191593170166016e-01 1.871726959943771362e-01 1.769809126853942871e-01
-4.640324115753173828e-01 -3.123311102390289307e-01 -4.155725836753845215e-01 9.307467937469482422e-02 -2.620655894279479980e-01 4.628629088401794434e-01 4.189532399177551270e-01 -2.175259143114089966e-01
-5.282629653811454773e-02 -1.975250244140625000e-01 -3.982899785041809082e-01 -4.951732978224754333e-02 1.979045718908309937e-01 6.726750731468200684e-01 2.064732909202575684e-01 5.126569271087646484e-01
-2.576833367347717285e-01 -7.521072775125503540e-02 9.960807114839553833e-02 -2.879496812820434570e-01 1.545345485210418701e-01 7.841468453407287598e-01 1.878953725099563599e-01 4.012902379035949707e-01
-2.753108143806457520e-01 -7.214432358741760254e-01 -1.941839009523391724e-01 3.170154094696044922e-01 -2.085793912410736084e-01 3.995089530944824219e-01 2.127306163311004639e-01 1.309597641229629517e-01
1.340684443712234497e-01 -4.988215118646621704e-02 6.824941188097000122e-02 -3.727504312992095947e-01 -2.301602810621261597e-01 7.319790720939636230e-01 2.125470042228698730e-01 -4.494366645812988281e-01
-2.868213653564453125e-01 -5.513206124305725098e-02 8.171340450644493103e-03 4.267186522483825684e-01 -7.630082964897155762e-01 3.221255540847778320e-01 2.093161940574645996e-01 5.271342024207115173e-02
-2.937988340854644775e-01 4.316706657409667969e-01 7.023877650499343872e-02 -3.151412010192871094e-01 -4.484439194202423096e-01 5.852200388908386230e-01 -2.716831564903259277e-01 7.549222558736801147e-02
-2.446650341153144836e-02 -1.403494626283645630e-01 5.890530347824096680e-01 -1.613698750734329224e-01 -3.483433723449707031e-01 6.660751700401306152e-01 -3.184224478900432587e-03 -2.041331529617309570e-01
-4.848763644695281982e-01 -3.951291739940643311e-02 -3.567558825016021729e-01 9.649087488651275635e-02 -3.087503314018249512e-01 4.721133112907409668e-01 5.513910651206970215e-01 6.707201898097991943e-02
-3.302689269185066223e-02 3.413112601265311241e-03 -6.715478003025054932e-02 1.395476311445236206e-01 -6.776853799819946289e-01 4.027413129806518555e-01 5.098006725311279297e-01 -3.058752119541168213e-01
-5.022484660148620605e-01 -3.253705203533172607e-01 2.383522689342498779e-01 -8.507578633725643158e-03 -2.756642997264862061e-01 5.125877261161804199e-01 -4.956462979316711426e-01 2.437333203852176666e-02
1.841136664152145386e-01 3.100535869598388672e-01 -7.068722248077392578e-01 3.452255427837371826e-01 -1.804294288158416748e-01 4.457130730152130127e-01 -8.059049397706985474e-02 1.158022880554199219e-01
-7.427443265914916992e-01 1.408935338258743286e-01 7.764622569084167480e-02 2.897762358188629150e-01 4.853160679340362549e-02 5.279139876365661621e-01 9.083788841962814331e-02 -2.217671722173690796e-01
-5.679862499237060547e-01 2.935906685888767242e-02 2.168013453483581543e-01 7.846270455047488213e-04 -3.481297194957733154e-02 6.489720344543457031e-01 1.592260897159576416e-01 -4.263762235641479492e-01
-3.947494029998779297e-01 3.528740108013153076e-01 8.998311124742031097e-03 1.029290705919265747e-01 1.242188066244125366e-01 6.883869171142578125e-01 2.418910712003707886e-01 -4.014463722705841064e-01
-4.446494281291961670e-01 -9.059685468673706055e-02 -1.142683159559965134e-02 -3.297188133001327515e-02 -4.938695728778839111e-01 4.560887515544891357e-01 5.631669163703918457e-01 -1.542095988988876343e-01
-4.894443154335021973e-01 4.106356203556060791e-01 1.658906489610671997e-01 2.154140472412109375e-01 1.122590601444244385e-01 6.503514647483825684e-01 -1.218676716089248657e-01 -2.597863376140594482e-01
