# Supplementary material for: Where is your field going? A machine learning approach to study the relative motion of the domains of physics
Source: PLoS One. 2020 Jun 18;15(6):e0233997. doi: 10.1371/journal.pone.0233997 (PMC7302634; doi:10.1371/journal.pone.0233997)
Supplement: S20 Data — (ZIP) [file pone.0233997.s020.zip › 19/Pacs4Run_19_VS_500_embeddings2000-2004ED8.txt]

2.899514138698577881e-01 -2.100520133972167969e-01 3.224849700927734375e-01 6.040261387825012207e-01 -2.239247113466262817e-01 3.772752881050109863e-01 1.742627471685409546e-01 4.244003593921661377e-01
6.223176717758178711e-01 -8.024838566780090332e-02 -2.299781292676925659e-01 3.362781703472137451e-01 -6.237212419509887695e-01 1.109263747930526733e-01 1.320750564336776733e-01 1.467352956533432007e-01
6.932469606399536133e-01 3.123947679996490479e-01 1.920311897993087769e-01 4.315293729305267334e-01 -1.457044780254364014e-01 1.229300573468208313e-01 3.611221313476562500e-01 1.788118630647659302e-01
5.834989547729492188e-01 -9.003499289974570274e-04 -3.537506759166717529e-01 7.223409414291381836e-01 -3.817459195852279663e-02 -9.202136844396591187e-02 4.778777062892913818e-02 -2.008071914315223694e-02
5.103746652603149414e-01 -5.997039675712585449e-01 3.840247690677642822e-01 -1.657088249921798706e-01 -2.199985831975936890e-01 -2.696295678615570068e-01 3.605364263057708740e-02 2.872959375381469727e-01
2.683205716311931610e-02 -5.908541083335876465e-01 4.396059215068817139e-01 1.275600045919418335e-01 -4.919654428958892822e-01 -1.371434926986694336e-01 -2.688659429550170898e-01 3.279014825820922852e-01
5.216807723045349121e-01 -5.160847306251525879e-01 4.937674999237060547e-01 -1.623443812131881714e-01 -1.915021687746047974e-01 -2.624306976795196533e-01 2.099048644304275513e-01 2.043053209781646729e-01
7.441264390945434570e-01 -1.285195052623748779e-01 -3.873760104179382324e-01 2.475188970565795898e-01 -2.352072745561599731e-01 5.070595070719718933e-02 -1.151853948831558228e-01 3.837597966194152832e-01
8.927677869796752930e-01 7.178532332181930542e-02 -6.726102530956268311e-02 1.718285828828811646e-01 -2.698018848896026611e-01 1.124771162867546082e-01 2.791429758071899414e-01 1.996583119034767151e-02
5.110125541687011719e-01 2.241940647363662720e-01 5.664239525794982910e-01 4.827136099338531494e-01 -2.313403785228729248e-01 1.255553066730499268e-01 2.247320562601089478e-01 1.223427653312683105e-01
6.859157681465148926e-01 -2.336621135473251343e-01 5.436660051345825195e-01 -7.070723921060562134e-02 -2.989740967750549316e-01 2.592411041259765625e-01 1.103379353880882263e-01 -7.472273707389831543e-02
3.016947805881500244e-01 -1.620816439390182495e-01 6.114609837532043457e-01 4.663808941841125488e-01 2.355086505413055420e-01 -3.443813920021057129e-01 -1.965543031692504883e-01 2.803884446620941162e-01
4.852425456047058105e-01 3.614239767193794250e-02 7.670937180519104004e-01 1.208338364958763123e-01 -1.354142278432846069e-01 3.306035697460174561e-01 7.879174500703811646e-02 1.623453199863433838e-01
5.033118724822998047e-01 -4.000579416751861572e-01 1.794279515743255615e-01 4.050364792346954346e-01 -1.027847975492477417e-01 -5.449770092964172363e-01 -2.600877881050109863e-01 1.231737136840820312e-01
9.678045660257339478e-02 -5.811577439308166504e-01 2.052010446786880493e-01 2.097972035408020020e-01 -2.364442944526672363e-01 6.847497224807739258e-01 -1.127901300787925720e-01 1.710473895072937012e-01
7.010801434516906738e-01 -7.338958978652954102e-02 -2.429210245609283447e-01 4.032433331012725830e-01 -3.583797439932823181e-02 -3.114358782768249512e-01 3.407452404499053955e-01 2.590381503105163574e-01
4.580077826976776123e-01 1.321813166141510010e-01 6.982324719429016113e-01 2.420615404844284058e-01 -1.129500716924667358e-01 3.723076581954956055e-01 1.221182793378829956e-01 2.456645816564559937e-01
6.565504074096679688e-01 -4.952042400836944580e-01 1.754259914159774780e-01 3.542308509349822998e-02 -4.647906124591827393e-01 -7.969924807548522949e-02 -2.531718611717224121e-01 7.215936481952667236e-02
6.875661015510559082e-01 -4.097861349582672119e-01 2.763549983501434326e-01 1.403485983610153198e-01 2.587051391601562500e-01 -1.733409240841865540e-02 -4.421166777610778809e-01 -2.371494285762310028e-02
1.536420136690139771e-01 -5.747344493865966797e-01 -1.004444435238838196e-01 4.195650815963745117e-01 -4.237201809883117676e-01 5.278408527374267578e-01 -1.038494333624839783e-02 4.108591377735137939e-02
5.521197319030761719e-01 -2.286730855703353882e-01 5.995882153511047363e-01 1.384672336280345917e-02 4.509851038455963135e-01 2.179159373044967651e-01 1.091848835349082947e-01 1.427533626556396484e-01
3.546316027641296387e-01 -2.672141790390014648e-01 1.395283639430999756e-01 3.585991263389587402e-01 -4.628866016864776611e-01 6.587372422218322754e-01 6.208451464772224426e-02 -5.213578417897224426e-02
6.003521680831909180e-01 6.947129219770431519e-02 -1.327461302280426025e-01 1.605093479156494141e-01 -4.601354002952575684e-01 3.604129701852798462e-02 -9.301394224166870117e-02 6.080221533775329590e-01
4.971475899219512939e-01 -7.137922644615173340e-01 3.293481171131134033e-01 5.643076449632644653e-02 8.225558698177337646e-02 -2.099930942058563232e-01 -2.811722755432128906e-01 4.206336289644241333e-02
3.325365483760833740e-02 -2.506093680858612061e-01 1.404714137315750122e-01 7.699785232543945312e-01 7.369539886713027954e-02 5.498910546302795410e-01 -1.249993741512298584e-01 -7.350877393037080765e-03
1.301052235066890717e-02 -6.889011263847351074e-01 5.849105119705200195e-01 2.446535229682922363e-01 -3.262483775615692139e-01 -1.234796047210693359e-01 -1.776776090264320374e-02 -3.562955185770988464e-02
5.733250379562377930e-01 -1.756446808576583862e-01 2.729531526565551758e-01 4.692183434963226318e-01 -4.701052606105804443e-01 -3.494414687156677246e-01 -4.636314883828163147e-02 2.281200513243675232e-02
6.149502396583557129e-01 -2.463736087083816528e-01 5.762323141098022461e-01 -1.726859360933303833e-01 -2.276150286197662354e-01 3.522916510701179504e-02 2.933241426944732666e-03 3.823790848255157471e-01
6.370386481285095215e-01 -2.411404997110366821e-01 3.486363887786865234e-01 4.080753028392791748e-01 -3.282245397567749023e-01 -3.560099303722381592e-01 -1.160986199975013733e-01 -2.663070103153586388e-03
7.213795185089111328e-01 9.582742303609848022e-02 1.012585610151290894e-01 8.502277731895446777e-02 -3.393947482109069824e-01 3.871664702892303467e-01 -3.033937811851501465e-01 3.095353543758392334e-01
3.864937424659729004e-01 -3.963691592216491699e-01 -2.094618827104568481e-01 -7.730211317539215088e-02 2.770568430423736572e-01 4.023034870624542236e-01 2.103896886110305786e-01 6.006594896316528320e-01
6.320974230766296387e-01 -3.115074634552001953e-01 4.257927238941192627e-01 3.117121756076812744e-01 -4.201318025588989258e-01 -1.250090152025222778e-01 -1.465220302343368530e-01 -1.065148562192916870e-01
7.215310931205749512e-01 -3.480938673019409180e-01 2.046513557434082031e-02 3.358636796474456787e-01 -2.298430055379867554e-01 -4.224514663219451904e-01 -1.163726076483726501e-01 -1.283211726695299149e-02
4.298219382762908936e-01 -3.080335259437561035e-01 1.115249618887901306e-01 3.122938871383666992e-01 -4.436385631561279297e-01 5.856514573097229004e-01 2.227421402931213379e-01 -1.448660045862197876e-01
-1.867066472768783569e-01 -5.870307087898254395e-01 1.284703910350799561e-01 5.606390833854675293e-01 -2.882467210292816162e-01 3.914434611797332764e-01 1.712014675140380859e-01 1.552122682332992554e-01
4.031302332878112793e-01 -4.229663908481597900e-01 5.772456526756286621e-01 1.203113570809364319e-01 -1.609197258949279785e-01 -4.745843410491943359e-01 2.099095284938812256e-01 1.253418624401092529e-01
4.143435359001159668e-01 -3.004116117954254150e-01 4.288038909435272217e-01 2.145796120166778564e-01 -4.532442390918731689e-01 2.733736634254455566e-01 -4.633243680000305176e-01 1.154217198491096497e-01
7.177760601043701172e-01 -5.713179707527160645e-01 9.898828715085983276e-02 1.155677586793899536e-01 1.150160208344459534e-01 -2.668547332286834717e-01 1.386147737503051758e-01 -1.777205318212509155e-01
4.940775334835052490e-01 -7.074176073074340820e-01 3.100407719612121582e-01 -1.548450626432895660e-02 -3.672150373458862305e-01 -2.827410027384757996e-02 -1.522570699453353882e-01 1.594696380198001862e-02
2.311341911554336548e-01 -3.949541151523590088e-01 -7.083758711814880371e-02 -3.675614669919013977e-02 -1.171111315488815308e-01 3.632409274578094482e-01 -5.707102641463279724e-02 7.970590591430664062e-01
4.967452883720397949e-01 -6.908306479454040527e-01 3.263133764266967773e-01 1.336452662944793701e-01 -3.004681468009948730e-01 -1.714066416025161743e-01 -1.685074269771575928e-01 -5.999890342354774475e-02
5.685673952102661133e-01 -6.693939566612243652e-01 3.486569225788116455e-01 1.937884390354156494e-01 6.479585170745849609e-02 -6.725389510393142700e-02 2.149019390344619751e-02 -2.456497997045516968e-01
2.968767881393432617e-01 -5.490608811378479004e-01 4.252834916114807129e-01 4.182509481906890869e-01 3.732275068759918213e-01 -7.910413295030593872e-02 -2.898627221584320068e-01 -1.581765562295913696e-01
4.442682862281799316e-01 2.857297062873840332e-01 4.875595867633819580e-01 5.209010839462280273e-01 -2.637408375740051270e-01 2.066147774457931519e-01 2.425381392240524292e-01 2.021344006061553955e-01
7.078110575675964355e-01 -5.588275790214538574e-01 2.443718016147613525e-01 1.095005646347999573e-01 1.688004732131958008e-01 -1.896340586245059967e-02 -7.728822529315948486e-02 -2.831619083881378174e-01
2.902669608592987061e-01 -6.558616161346435547e-01 2.717459341511130333e-03 1.287782490253448486e-01 -3.722844123840332031e-01 5.042571425437927246e-01 2.734322547912597656e-01 3.692504763603210449e-02
5.157269239425659180e-01 -4.753631651401519775e-01 5.266510248184204102e-01 -8.308825083076953888e-03 3.228110671043395996e-01 -1.979827880859375000e-01 -1.298670619726181030e-01 2.652458548545837402e-01
4.688549935817718506e-01 -1.452005803585052490e-01 5.265733003616333008e-01 4.447644650936126709e-01 2.152163684368133545e-01 -3.998766839504241943e-01 -1.881500780582427979e-01 2.058569639921188354e-01
6.314578056335449219e-01 -4.205288887023925781e-01 3.816824033856391907e-02 3.916475772857666016e-01 2.635723352432250977e-01 -3.852834701538085938e-01 1.433113515377044678e-01 -1.764089465141296387e-01
5.073497295379638672e-01 -4.102588295936584473e-01 3.571677505970001221e-01 2.206741273403167725e-01 5.626992508769035339e-02 -2.057433873414993286e-01 -5.704602003097534180e-01 1.646105796098709106e-01
7.317666411399841309e-01 -3.142835497856140137e-01 -9.581901878118515015e-02 1.320306062698364258e-01 2.154621034860610962e-01 2.287651896476745605e-01 -4.644263386726379395e-01 1.571014970541000366e-01
1.038556266576051712e-02 -7.474656105041503906e-01 5.212004780769348145e-01 2.189965695142745972e-01 -3.150000274181365967e-01 -1.086230576038360596e-01 -9.072467684745788574e-02 -4.819881170988082886e-02
4.256051778793334961e-01 -3.777299523353576660e-01 6.683961749076843262e-01 2.639259397983551025e-01 3.931962251663208008e-01 6.638526916503906250e-02 2.746590226888656616e-02 2.306678332388401031e-03
3.177553713321685791e-01 -1.958928555250167847e-01 6.273553371429443359e-01 3.548758625984191895e-01 3.251469731330871582e-01 -3.891005814075469971e-01 -4.210196807980537415e-02 2.867986559867858887e-01
3.885518014430999756e-01 -1.520172804594039917e-01 -2.802345752716064453e-01 5.480371713638305664e-01 9.597881138324737549e-02 9.887324273586273193e-02 -5.650484561920166016e-01 3.298099040985107422e-01
7.284228205680847168e-01 4.434574395418167114e-02 4.593471288681030273e-01 6.918081641197204590e-02 -7.211483269929885864e-02 4.446530640125274658e-01 -1.958664506673812866e-02 2.198805063962936401e-01
3.726340830326080322e-01 -8.776915073394775391e-02 3.042050600051879883e-01 4.607082307338714600e-01 -6.272577047348022461e-01 4.261599853634834290e-02 -3.438470363616943359e-01 1.874790042638778687e-01
8.053246736526489258e-01 -3.531697094440460205e-01 -5.082672461867332458e-02 2.630485892295837402e-01 1.044495403766632080e-01 -3.743185698986053467e-01 2.810852043330669403e-02 -5.595685914158821106e-02
2.102772593498229980e-01 -3.953064978122711182e-01 1.283860355615615845e-01 -6.926847249269485474e-02 -2.626391053199768066e-01 4.524460732936859131e-01 4.123552143573760986e-01 5.783698558807373047e-01
5.144444108009338379e-01 -7.279987335205078125e-01 2.882592380046844482e-01 -5.885943397879600525e-02 1.121410541236400604e-02 -2.002275288105010986e-01 -2.520272731781005859e-01 1.227706596255302429e-01
1.748286336660385132e-01 -2.268292903900146484e-01 1.607261747121810913e-01 6.450651884078979492e-01 -3.859567940235137939e-01 5.455252528190612793e-01 1.676926761865615845e-01 3.687635809183120728e-02
6.424237489700317383e-01 -1.613080203533172607e-01 1.867405474185943604e-01 4.778753817081451416e-01 -3.293343484401702881e-01 -4.087592363357543945e-01 -1.191729605197906494e-01 9.103302657604217529e-02
5.469924807548522949e-01 -3.414242267608642578e-01 2.971530556678771973e-01 4.473476707935333252e-01 -3.371843993663787842e-01 -4.193708300590515137e-01 -1.684992946684360504e-02 -7.719843834638595581e-02
5.968145728111267090e-01 -2.281852364540100098e-01 -1.757062077522277832e-01 4.815766215324401855e-01 2.997649274766445160e-02 -3.136281371116638184e-01 4.763508737087249756e-01 -5.276330560445785522e-02
6.193118691444396973e-01 2.017236351966857910e-01 5.656830668449401855e-01 2.367292344570159912e-01 -2.397249639034271240e-01 3.188913166522979736e-01 9.640160948038101196e-02 1.768317967653274536e-01
6.502013653516769409e-02 -2.169605791568756104e-01 -5.026217177510261536e-02 7.733337283134460449e-01 -3.121733963489532471e-01 4.242245256900787354e-01 -9.577161073684692383e-02 2.480692416429519653e-01
5.238132551312446594e-02 -4.878712594509124756e-01 -2.837801873683929443e-01 5.283157825469970703e-01 7.657846063375473022e-02 4.345712959766387939e-01 3.804735541343688965e-01 2.451786696910858154e-01
2.418998330831527710e-01 -5.166241526603698730e-02 9.005934000015258789e-02 6.907236576080322266e-01 1.043729782104492188e-01 6.493983864784240723e-01 -1.166471838951110840e-01 8.594902604818344116e-02
4.642149806022644043e-01 -6.420571804046630859e-01 1.956586539745330811e-01 4.086935520172119141e-01 7.620202749967575073e-02 -1.103286817669868469e-01 -2.087750434875488281e-01 -3.246353864669799805e-01
8.188250660896301270e-01 -4.127760231494903564e-01 -1.114274412393569946e-01 2.620424330234527588e-01 5.156902223825454712e-02 -1.573562324047088623e-01 -6.171054020524024963e-02 -2.164040803909301758e-01
6.227833032608032227e-01 1.354996412992477417e-01 6.138346195220947266e-01 5.487303808331489563e-02 -2.398141026496887207e-01 3.100308477878570557e-01 1.119592115283012390e-01 2.186594754457473755e-01
3.024058341979980469e-01 -7.849282026290893555e-02 5.636607408523559570e-01 3.684542179107666016e-01 5.434708595275878906e-01 1.889527589082717896e-01 2.987385988235473633e-01 1.691426187753677368e-01
-2.295570820569992065e-02 -7.183684706687927246e-01 -6.004236638545989990e-02 5.115562081336975098e-01 -2.570399641990661621e-01 3.659784197807312012e-01 9.441233426332473755e-02 9.592371433973312378e-02
9.360116720199584961e-02 -5.970104336738586426e-01 -8.057977259159088135e-02 5.649474263191223145e-01 -3.058089874684810638e-02 5.023351907730102539e-01 2.214485853910446167e-01 -8.272423595190048218e-02
6.492092609405517578e-01 -3.169671297073364258e-01 -9.942759573459625244e-02 3.190501332283020020e-01 2.767844796180725098e-01 -2.720960974693298340e-01 4.587232768535614014e-01 -7.285219430923461914e-02
6.420719623565673828e-01 -2.402779906988143921e-01 2.379663437604904175e-01 1.607846170663833618e-01 4.580450952053070068e-01 -2.912128567695617676e-01 -2.462860196828842163e-01 3.037487268447875977e-01
4.261022508144378662e-01 1.330105662345886230e-01 6.178815960884094238e-01 2.354789972305297852e-01 -1.885513663291931152e-01 4.543270170688629150e-01 1.780757308006286621e-01 2.997357547283172607e-01
6.711372733116149902e-01 -4.966114163398742676e-01 -7.026696112006902695e-03 3.492389917373657227e-01 2.399409413337707520e-01 -2.619203925132751465e-01 -2.607739157974720001e-02 -2.325529903173446655e-01
7.939204573631286621e-01 -3.797635138034820557e-01 -7.879891991615295410e-02 2.832249402999877930e-01 1.348234266042709351e-01 -2.670049965381622314e-01 1.310085654258728027e-01 -1.800332069396972656e-01
5.318546891212463379e-01 -3.199801445007324219e-01 3.393301069736480713e-01 4.476079344749450684e-01 -4.354058206081390381e-01 -2.849360704421997070e-01 -7.587467133998870850e-02 -1.507370322942733765e-01
3.604346215724945068e-01 -2.456401735544204712e-01 4.223711788654327393e-01 1.748895347118377686e-01 5.853499770164489746e-01 -9.073695540428161621e-02 4.182928204536437988e-01 2.737286388874053955e-01
4.296327531337738037e-01 -1.800993829965591431e-01 5.599369406700134277e-01 1.111421063542366028e-01 5.181742906570434570e-01 3.780527412891387939e-01 -1.070754230022430420e-02 2.134359925985336304e-01
2.606540620326995850e-01 8.857992477715015411e-03 6.562194228172302246e-02 6.370849609375000000e-01 -1.163797453045845032e-01 6.239850521087646484e-01 2.515538632869720459e-01 2.358315438032150269e-01
3.250164687633514404e-01 -3.229357302188873291e-01 6.645268201828002930e-01 3.857958614826202393e-01 2.610031366348266602e-01 -3.061707317829132080e-01 2.367074787616729736e-02 1.929220855236053467e-01
1.570290923118591309e-01 -7.626656293869018555e-01 6.368052214384078979e-02 1.741061657667160034e-01 -3.448282480239868164e-01 4.409020245075225830e-01 2.072512209415435791e-01 5.532284826040267944e-02
1.226821616291999817e-01 -2.888054251670837402e-01 6.093769073486328125e-01 3.235462605953216553e-01 -3.715113103389739990e-01 1.314633488655090332e-01 -4.283013939857482910e-01 2.945720553398132324e-01
6.027781367301940918e-01 -3.964016735553741455e-01 2.549129724502563477e-01 4.146831631660461426e-01 -2.916709780693054199e-01 -3.158545196056365967e-01 3.883456438779830933e-02 -2.371442914009094238e-01
-2.056074887514114380e-02 -1.580027639865875244e-01 -4.877029731869697571e-02 6.786445379257202148e-01 -9.442047215998172760e-03 -2.566315531730651855e-01 9.023334830999374390e-02 6.615016460418701172e-01
2.326383888721466064e-01 -2.682814300060272217e-01 1.972107738256454468e-01 -1.034549176692962646e-01 5.637012794613838196e-02 5.047746300697326660e-01 1.556625813245773315e-01 7.362769842147827148e-01
5.867099165916442871e-01 -6.091142296791076660e-01 1.965650618076324463e-01 2.232523411512374878e-01 -1.888687163591384888e-01 -2.012433409690856934e-01 -3.406504690647125244e-01 -6.371138989925384521e-02
7.452879548072814941e-01 -5.117619633674621582e-01 2.147677689790725708e-01 1.365358829498291016e-01 -1.573953628540039062e-01 -2.546099126338958740e-01 -1.328453868627548218e-01 -1.031057685613632202e-01
2.653391957283020020e-01 -6.987876296043395996e-01 -1.835852712392807007e-01 3.119879066944122314e-01 -2.419179081916809082e-01 3.103399574756622314e-01 3.940486609935760498e-01 -1.189250033348798752e-02
4.885665178298950195e-01 1.878323405981063843e-01 4.241576194763183594e-01 2.797062397003173828e-01 -1.610812991857528687e-01 4.302991554141044617e-02 5.992595553398132324e-01 2.845447659492492676e-01
3.543478250503540039e-01 -6.725106239318847656e-01 4.790505766868591309e-01 -1.882475167512893677e-01 -1.146875023841857910e-01 -2.301490157842636108e-01 7.760903984308242798e-02 2.917113304138183594e-01
5.191711708903312683e-02 -4.878620505332946777e-01 7.117772698402404785e-01 3.887805640697479248e-01 2.998963594436645508e-01 1.278234831988811493e-02 -1.919049024581909180e-02 1.051111742854118347e-01
5.333501100540161133e-01 -4.878883063793182373e-01 4.328363537788391113e-01 3.635861575603485107e-01 -1.281739473342895508e-01 -2.203516215085983276e-01 -3.391079232096672058e-02 -3.030296862125396729e-01
5.696659684181213379e-01 -3.706619441509246826e-01 3.116810023784637451e-01 4.563536047935485840e-01 -8.549570292234420776e-02 -4.546894431114196777e-01 -1.007667705416679382e-01 -9.209063649177551270e-02
4.212140142917633057e-01 -5.358043313026428223e-02 3.807784616947174072e-01 4.502084553241729736e-01 3.157934248447418213e-01 -3.190402686595916748e-01 -3.676744103431701660e-01 3.678740859031677246e-01
8.017726540565490723e-01 -2.305209785699844360e-01 9.949556738138198853e-02 2.888626754283905029e-01 -3.933190405368804932e-01 -4.007158428430557251e-02 -1.914264410734176636e-01 -1.331541091203689575e-01
2.562430500984191895e-01 -7.159327864646911621e-01 -3.201565891504287720e-02 5.785485729575157166e-02 4.792205244302749634e-02 4.361565709114074707e-01 4.720982015132904053e-01 4.474299773573875427e-02
4.544968605041503906e-01 2.160882204771041870e-01 4.508343338966369629e-01 6.034427881240844727e-01 -3.440787792205810547e-01 1.092612296342849731e-01 9.781484305858612061e-02 1.986143589019775391e-01
4.643321782350540161e-02 -6.063417196273803711e-01 1.210614517331123352e-01 3.495571315288543701e-01 -7.806604355573654175e-02 5.573997497558593750e-01 4.200340509414672852e-01 -1.141687575727701187e-02
2.802329957485198975e-01 -7.610855102539062500e-01 -1.002858579158782959e-01 7.515633851289749146e-02 -7.762991636991500854e-02 5.390357375144958496e-01 9.037420898675918579e-02 1.475103646516799927e-01
6.042055487632751465e-01 -2.231880277395248413e-01 5.384808778762817383e-01 -7.669042795896530151e-02 -2.166268080472946167e-01 -2.998576164245605469e-01 2.274148166179656982e-01 3.173648416996002197e-01
2.858775556087493896e-01 1.749453991651535034e-01 3.537262082099914551e-01 3.869983851909637451e-01 2.823570072650909424e-01 -8.157911151647567749e-02 3.369825184345245361e-01 6.425263881683349609e-01
4.404339194297790527e-01 7.614883780479431152e-02 4.109273254871368408e-01 6.559484004974365234e-01 3.155187368392944336e-01 2.114493548870086670e-01 1.655558794736862183e-01 -1.715170592069625854e-01
4.507079124450683594e-01 -4.514895379543304443e-01 2.683675615116953850e-03 3.217819631099700928e-01 -4.470134675502777100e-01 5.356128811836242676e-01 -3.659508749842643738e-02 3.777771815657615662e-02
6.541128754615783691e-01 -1.302531808614730835e-01 3.761203214526176453e-02 3.996491804718971252e-02 3.055676221847534180e-01 -2.053823769092559814e-01 -3.185525238513946533e-01 5.613641142845153809e-01
7.748187780380249023e-01 -2.480326294898986816e-01 1.456522196531295776e-01 2.256782352924346924e-01 6.741609424352645874e-02 -3.919773399829864502e-01 -2.850371897220611572e-01 1.629509329795837402e-01
6.305269002914428711e-01 -3.801226019859313965e-01 5.610320568084716797e-01 -1.576747372746467590e-02 -2.963798642158508301e-01 1.203290522098541260e-01 -1.977580040693283081e-01 3.884221985936164856e-02
2.273240983486175537e-01 -5.248865485191345215e-01 -1.229523196816444397e-01 -8.121822774410247803e-02 2.939844876527786255e-02 1.208736095577478409e-02 2.087790369987487793e-01 7.787843346595764160e-01
4.183849990367889404e-01 -3.157267272472381592e-01 1.278377622365951538e-01 -1.482024881988763809e-02 -1.452390253543853760e-01 7.099099159240722656e-01 3.727065026760101318e-01 2.114993482828140259e-01
-4.895682260394096375e-02 -4.585368931293487549e-02 6.844405531883239746e-01 4.159885942935943604e-01 -8.815390616655349731e-02 -1.068747043609619141e-01 4.377349019050598145e-01 3.784048259258270264e-01
2.149045467376708984e-01 -7.129739522933959961e-01 -1.794912815093994141e-01 2.784447968006134033e-01 -1.250076442956924438e-01 5.390803217887878418e-01 1.211336776614189148e-01 1.217690855264663696e-01
2.936674952507019043e-01 1.409805119037628174e-01 3.661115467548370361e-01 4.246561229228973389e-01 1.729260385036468506e-01 -1.870653331279754639e-01 5.126657485961914062e-01 5.017871856689453125e-01
4.177830815315246582e-01 1.694460809230804443e-01 4.344580471515655518e-01 5.960004925727844238e-01 -7.633072137832641602e-02 8.467556536197662354e-02 4.885318279266357422e-01 -3.339669480919837952e-02
5.662211775779724121e-01 -6.445255875587463379e-01 4.009540081024169922e-01 -5.954578518867492676e-02 -2.759603261947631836e-01 -9.675098955631256104e-02 -1.062463596463203430e-01 5.354939028620719910e-02
6.096826791763305664e-01 2.553978860378265381e-01 4.624980390071868896e-01 4.486788511276245117e-01 1.372967362403869629e-01 8.995973318815231323e-02 -1.894987523555755615e-01 2.915285527706146240e-01
3.392238318920135498e-01 -1.258400976657867432e-01 6.185911893844604492e-01 3.904544115066528320e-01 2.365327924489974976e-01 -4.309670627117156982e-01 -7.904203236103057861e-02 2.933489978313446045e-01
7.713123410940170288e-02 1.487397998571395874e-01 4.233241081237792969e-01 4.901601374149322510e-01 -6.734841037541627884e-03 1.285092681646347046e-01 1.928228437900543213e-01 7.062056660652160645e-01
2.930522561073303223e-01 -7.000088691711425781e-01 -5.282424017786979675e-02 -7.073244452476501465e-02 -2.247956693172454834e-01 4.991837143898010254e-01 3.376676887273788452e-02 3.397892415523529053e-01
6.325543671846389771e-02 -7.990380376577377319e-02 -7.936619222164154053e-02 6.090674996376037598e-01 -4.662264883518218994e-02 -1.942415386438369751e-01 -8.561448752880096436e-02 7.517437338829040527e-01
3.957244455814361572e-01 -5.920362472534179688e-01 5.011579394340515137e-01 -7.004386931657791138e-02 4.189094603061676025e-01 3.081531077623367310e-02 -1.558650732040405273e-01 1.900029033422470093e-01
4.422819018363952637e-01 -2.211564332246780396e-01 -1.241386458277702332e-01 6.791833639144897461e-01 2.130380272865295410e-02 -1.777440309524536133e-01 4.848446846008300781e-01 -1.079583093523979187e-01
5.804169774055480957e-01 -3.741577267646789551e-01 6.458392143249511719e-01 -1.625967621803283691e-01 1.749297082424163818e-01 1.294510513544082642e-01 -7.147565484046936035e-02 1.646498739719390869e-01
4.641553163528442383e-01 -4.720499515533447266e-01 3.336026072502136230e-01 3.466608375310897827e-02 4.960212111473083496e-01 -1.842264533042907715e-01 4.111487865447998047e-01 1.471973676234483719e-02
7.581427097320556641e-01 -1.156559139490127563e-01 -3.381930589675903320e-01 8.678793162107467651e-02 2.616143822669982910e-01 -2.016032673418521881e-02 -5.777834355831146240e-02 4.666366279125213623e-01
6.265082359313964844e-01 1.821699738502502441e-01 1.889090836048126221e-01 1.646429896354675293e-01 -1.861925274133682251e-01 3.576681613922119141e-01 -3.751883208751678467e-01 4.562312662601470947e-01
-9.556273370981216431e-02 -2.260684221982955933e-01 -4.237193241715431213e-02 7.151762247085571289e-01 2.553291246294975281e-02 3.728379309177398682e-01 3.897612392902374268e-01 3.673072159290313721e-01
1.918667107820510864e-01 -6.040562391281127930e-01 1.299177259206771851e-01 -1.857601702213287354e-01 3.750903159379959106e-02 4.436133503913879395e-01 1.726647913455963135e-01 5.647167563438415527e-01
1.106104329228401184e-01 -5.288458466529846191e-01 6.220450997352600098e-01 1.699992716312408447e-01 -2.604321539402008057e-01 1.978344656527042389e-02 -3.815262019634246826e-01 2.801234722137451172e-01
4.052813053131103516e-01 -6.889040470123291016e-01 3.928650021553039551e-01 -9.459725022315979004e-02 4.296314418315887451e-01 7.879877835512161255e-02 -5.264987051486968994e-02 6.559197604656219482e-02
5.292412638664245605e-01 -1.223981976509094238e-01 -2.403037846088409424e-01 4.676874577999114990e-01 -8.434123545885086060e-02 -4.607661366462707520e-01 3.571611642837524414e-01 2.854153811931610107e-01
6.396116614341735840e-01 -2.805953919887542725e-01 2.094998061656951904e-01 2.228346765041351318e-01 -4.140545725822448730e-01 -4.646743834018707275e-01 1.047566905617713928e-01 1.424090862274169922e-01
1.471058577299118042e-01 -1.719721406698226929e-01 -6.616792827844619751e-02 4.704919457435607910e-01 6.087961420416831970e-02 7.093356251716613770e-01 -1.173138059675693512e-02 4.648052453994750977e-01
6.002058982849121094e-01 -1.685623228549957275e-01 3.781091570854187012e-01 3.369850814342498779e-01 3.149136006832122803e-01 -4.293078184127807617e-01 -1.528304219245910645e-01 2.190465629100799561e-01
4.302736222743988037e-01 -1.433320343494415283e-01 5.156235694885253906e-01 1.827253848314285278e-01 5.923158526420593262e-01 3.540945351123809814e-01 1.299215666949748993e-02 1.366544216871261597e-01
3.283818960189819336e-01 -2.926574945449829102e-01 1.037203520536422729e-01 4.576461017131805420e-01 1.705379933118820190e-01 -3.287747204303741455e-01 -5.681744813919067383e-01 3.554162085056304932e-01
6.565698385238647461e-01 -5.730554461479187012e-01 2.630564272403717041e-01 1.850779056549072266e-01 -1.436523944139480591e-01 -5.458666756749153137e-02 -8.577490597963333130e-02 -3.257267773151397705e-01
3.784115314483642578e-01 -5.808033943176269531e-01 -1.099365726113319397e-01 -1.467827707529067993e-01 -7.990901917219161987e-02 4.693180024623870850e-01 6.717237085103988647e-02 5.046621561050415039e-01
6.052455902099609375e-01 -5.830786824226379395e-01 3.616708815097808838e-01 2.696506679058074951e-01 -8.821430802345275879e-02 -1.338716447353363037e-01 -1.494548171758651733e-01 -2.052792459726333618e-01
4.826151728630065918e-01 -3.835668861865997314e-01 -4.517555832862854004e-01 3.634550571441650391e-01 -2.010395973920822144e-01 4.929541945457458496e-01 -8.826731704175472260e-03 1.666038669645786285e-02
2.318842858076095581e-01 7.371386885643005371e-02 -1.228844188153743744e-02 6.709000468254089355e-01 1.118478700518608093e-01 5.541186332702636719e-01 3.965704515576362610e-02 4.115922451019287109e-01
2.280428409576416016e-01 -7.418559789657592773e-01 -1.552401334047317505e-01 3.319934010505676270e-01 -1.931288391351699829e-01 4.068076312541961670e-01 2.460361570119857788e-01 -1.478113932535052299e-03
2.874961793422698975e-01 -2.891556620597839355e-01 5.807004570960998535e-01 5.531039834022521973e-01 2.815931439399719238e-01 4.380810260772705078e-02 -3.302111625671386719e-01 -1.856613345444202423e-02
3.724166154861450195e-01 2.809551656246185303e-01 3.977941572666168213e-01 5.612292885780334473e-01 -6.283657252788543701e-02 -1.450425535440444946e-01 3.360527157783508301e-01 4.138047993183135986e-01
4.871666431427001953e-01 -4.773371517658233643e-01 3.979210257530212402e-01 6.607245653867721558e-02 3.626682758331298828e-01 -5.497656762599945068e-02 4.607874751091003418e-01 -1.588563472032546997e-01
2.995499968528747559e-01 -5.529265403747558594e-01 1.316123604774475098e-01 3.954678401350975037e-02 -1.478725671768188477e-01 6.440627574920654297e-01 3.319070041179656982e-01 1.970044523477554321e-01
2.579442262649536133e-01 1.097299717366695404e-02 -4.900687932968139648e-02 5.983026027679443359e-01 1.769012510776519775e-01 6.253690719604492188e-01 1.377373933792114258e-01 3.628008067607879639e-01
5.263851210474967957e-02 -6.222500652074813843e-02 -7.348868995904922485e-02 6.351063251495361328e-01 -2.536753006279468536e-02 5.434288978576660156e-01 -2.211100980639457703e-02 5.367954373359680176e-01
2.543730735778808594e-01 -2.026399075984954834e-01 4.918423593044281006e-01 4.637172818183898926e-01 -5.842335820198059082e-01 2.808280102908611298e-02 -2.927924692630767822e-01 9.717944264411926270e-02
2.442418932914733887e-01 1.162409484386444092e-01 3.275857567787170410e-01 6.454669833183288574e-01 -8.586875349283218384e-02 4.702039994299411774e-03 6.254626512527465820e-01 6.553464382886886597e-02
2.862060964107513428e-01 1.053593754768371582e-01 5.974766016006469727e-01 3.695813119411468506e-01 -1.713448464870452881e-01 -6.635359674692153931e-02 5.457102060317993164e-01 2.861036956310272217e-01
4.487554430961608887e-01 -2.200780808925628662e-01 -3.231725394725799561e-01 5.115681886672973633e-01 4.201650992035865784e-02 4.395317658782005310e-02 -4.777984321117401123e-01 3.899397850036621094e-01
1.456439793109893799e-01 -1.970206350088119507e-01 1.526105850934982300e-01 5.976406335830688477e-01 -4.406082332134246826e-01 5.857244729995727539e-01 4.680342599749565125e-02 1.417986452579498291e-01
-6.570722162723541260e-02 -3.115954399108886719e-01 -7.039686292409896851e-02 8.093370199203491211e-01 -1.871813461184501648e-02 3.737170398235321045e-01 2.704404592514038086e-01 1.595484614372253418e-01
6.205860376358032227e-01 1.995037645101547241e-01 1.266074031591415405e-01 4.267155230045318604e-01 -3.469289243221282959e-01 3.838064968585968018e-01 2.806402146816253662e-01 1.747264266014099121e-01
3.939091861248016357e-01 -5.209664106369018555e-01 4.303233027458190918e-01 -5.235633254051208496e-02 3.602322936058044434e-01 -1.656849235296249390e-01 4.753960967063903809e-01 4.785671457648277283e-02
2.115315347909927368e-01 -3.499700725078582764e-01 -2.500003278255462646e-01 1.427124142646789551e-01 -1.218556836247444153e-01 1.446801424026489258e-01 2.609112262725830078e-01 8.037739396095275879e-01
1.369485855102539062e-01 -1.990797817707061768e-01 6.331149935722351074e-01 3.000990450382232666e-01 3.971727788448333740e-01 5.407489836215972900e-02 5.003864765167236328e-01 1.991512328386306763e-01
2.844372987747192383e-01 -2.801619470119476318e-01 5.488588809967041016e-01 3.313575685024261475e-01 -4.956645667552947998e-01 -2.005673199892044067e-01 -2.575511634349822998e-01 2.780603170394897461e-01
3.267991840839385986e-01 1.409373432397842407e-01 4.882282018661499023e-01 6.932486891746520996e-01 3.340753912925720215e-01 6.623102724552154541e-02 1.957216411828994751e-01 8.881852030754089355e-03
3.766091167926788330e-01 -3.113887012004852295e-01 6.402608752250671387e-02 -4.372305423021316528e-02 -2.549818456172943115e-01 6.723205447196960449e-01 9.128835052251815796e-02 4.794034063816070557e-01
3.468804061412811279e-01 -5.883259773254394531e-01 5.719568729400634766e-01 1.865392923355102539e-02 3.472726941108703613e-01 -6.007071211934089661e-02 -2.174213081598281860e-01 1.859709173440933228e-01
4.283650815486907959e-01 -5.657225847244262695e-01 5.055861473083496094e-01 6.003810837864875793e-02 -2.149709612131118774e-01 -4.084255993366241455e-01 1.350128948688507080e-01 7.737679034471511841e-02
6.086621880531311035e-01 -3.644342720508575439e-01 2.918396294116973877e-01 1.963243931531906128e-01 3.739078938961029053e-01 -2.818260788917541504e-01 -3.385742604732513428e-01 1.978351175785064697e-01
5.739508867263793945e-01 -6.139315962791442871e-01 4.343250393867492676e-01 1.100972965359687805e-01 -1.452259421348571777e-01 -2.144065946340560913e-01 -9.373860433697700500e-03 -1.604993194341659546e-01
7.412957549095153809e-01 -2.389150708913803101e-01 3.616802692413330078e-01 -1.365668838843703270e-03 -1.533290594816207886e-01 -4.002274274826049805e-01 9.387441724538803101e-02 2.647291421890258789e-01
8.310369402170181274e-02 9.039506316184997559e-03 1.106177866458892822e-01 6.620550751686096191e-01 6.235727667808532715e-02 6.047252416610717773e-01 -1.650479435920715332e-01 3.816242814064025879e-01
4.004329144954681396e-01 2.015447616577148438e-01 4.571534693241119385e-01 4.369362890720367432e-01 -1.383558511734008789e-01 2.068589478731155396e-01 5.544505119323730469e-01 1.725754588842391968e-01
3.229401111602783203e-01 -1.850697584450244904e-02 7.391627430915832520e-01 4.039540886878967285e-01 2.222584635019302368e-01 -2.203074991703033447e-01 4.806520044803619385e-02 2.925441265106201172e-01
5.023234710097312927e-02 -4.978734850883483887e-01 -4.388603940606117249e-02 5.753304436802864075e-02 -4.251036047935485840e-02 2.762812376022338867e-01 4.024408757686614990e-01 7.101166248321533203e-01
3.211821615695953369e-01 -2.274005860090255737e-02 -6.030957028269767761e-02 6.741224527359008789e-01 -3.425618112087249756e-01 5.329458713531494141e-01 9.105677902698516846e-02 1.690426021814346313e-01
6.171141862869262695e-01 -1.565670669078826904e-01 3.168487250804901123e-01 3.470307886600494385e-01 3.513498008251190186e-01 -4.521393775939941406e-01 -1.081780046224594116e-01 1.850790083408355713e-01
6.180226206779479980e-01 1.219662576913833618e-01 3.019202314317226410e-02 3.922148346900939941e-01 -5.326611995697021484e-01 1.437271237373352051e-01 3.792245388031005859e-01 1.521051581948995590e-02
1.496635973453521729e-01 9.494411200284957886e-02 5.831041336059570312e-01 5.646225810050964355e-01 2.120123803615570068e-01 -5.259915720671415329e-03 1.843384504318237305e-01 4.804372191429138184e-01
5.251331925392150879e-01 -3.903008997440338135e-01 -5.544790029525756836e-01 2.994245588779449463e-01 6.681394577026367188e-02 -5.000251159071922302e-02 -1.517132222652435303e-01 3.805482983589172363e-01
4.863474667072296143e-01 -1.190091148018836975e-01 7.569174170494079590e-01 8.202516287565231323e-02 2.192782163619995117e-01 1.910801231861114502e-01 4.242881014943122864e-02 2.885416150093078613e-01
7.209500074386596680e-01 1.565708816051483154e-01 3.334777057170867920e-01 1.561210751533508301e-01 -2.499479502439498901e-01 4.432269930839538574e-01 1.125298142433166504e-01 2.203369736671447754e-01
3.675202727317810059e-01 -7.034751772880554199e-01 3.183026015758514404e-01 1.033164784312248230e-01 -1.964295804500579834e-01 -2.120223641395568848e-01 -3.908596634864807129e-01 1.474838703870773315e-01
3.374291360378265381e-01 -2.552396059036254883e-01 5.651605129241943359e-01 2.985591590404510498e-01 2.565748095512390137e-01 -3.790039420127868652e-01 -2.900497615337371826e-01 3.447418808937072754e-01
4.313853383064270020e-02 -4.130453169345855713e-01 7.041174769401550293e-01 4.429737031459808350e-01 2.475638538599014282e-01 -2.519089877605438232e-01 5.544577538967132568e-02 8.778024464845657349e-02
6.970971822738647461e-01 -3.002501465380191803e-02 6.879424303770065308e-02 5.123712420463562012e-01 -3.605303764343261719e-01 -3.256602585315704346e-01 -9.794819355010986328e-02 1.632269285619258881e-02
2.942987084388732910e-01 -7.125415652990341187e-02 -4.104393348097801208e-02 7.011565566062927246e-01 -3.158456087112426758e-01 5.417652726173400879e-01 -6.276180967688560486e-03 1.473041325807571411e-01
4.141031205654144287e-01 8.202770352363586426e-02 4.221759140491485596e-01 5.151047110557556152e-01 3.199039399623870850e-01 -1.605517566204071045e-01 -3.434888422489166260e-01 3.634897470474243164e-01
1.655592620372772217e-01 -1.679627895355224609e-01 -1.713382899761199951e-01 4.533930718898773193e-01 2.218861430883407593e-01 -3.560911118984222412e-01 1.829402288421988487e-03 7.303552031517028809e-01
2.975692227482795715e-02 -1.056435033679008484e-01 -8.872400969266891479e-02 6.808151602745056152e-01 1.382275223731994629e-01 -1.358626633882522583e-01 -4.928504303097724915e-02 6.903464198112487793e-01
4.429127275943756104e-01 -6.072243452072143555e-01 -2.091820389032363892e-01 -1.359385401010513306e-01 -1.949800699949264526e-01 3.536603450775146484e-01 -3.063346724957227707e-03 4.580046534538269043e-01
1.363691538572311401e-01 -2.076539546251296997e-01 -2.612952291965484619e-01 5.048221349716186523e-01 2.877331972122192383e-01 -3.224607706069946289e-01 1.543771475553512573e-01 6.360495686531066895e-01
6.005778908729553223e-01 -6.016039252281188965e-01 1.510951481759548187e-02 2.522049248218536377e-01 2.867858409881591797e-01 -3.352401852607727051e-01 -2.103817462921142578e-02 -1.358990669250488281e-01
2.204358130693435669e-01 -3.865758776664733887e-01 3.390895724296569824e-01 5.817211866378784180e-01 3.647389411926269531e-01 -1.374435126781463623e-01 -4.427173137664794922e-01 2.573201060295104980e-02
3.918448090553283691e-01 -2.203396894037723541e-02 -2.423573881387710571e-01 5.933930873870849609e-01 2.628822326660156250e-01 4.662306308746337891e-01 3.604981899261474609e-01 1.366849690675735474e-01
1.677755825221538544e-02 -5.497548580169677734e-01 -2.712944746017456055e-01 4.303388297557830811e-01 -1.708018630743026733e-01 -3.713661730289459229e-01 2.203216105699539185e-01 4.723010957241058350e-01
4.584400951862335205e-01 -7.886238098144531250e-01 2.836887538433074951e-01 -5.023764446377754211e-02 -7.333233952522277832e-02 -1.709113717079162598e-01 -2.069596499204635620e-01 8.649510145187377930e-02
4.541045427322387695e-01 -2.127581834793090820e-01 -2.667575180530548096e-01 3.313050866127014160e-01 4.116374626755714417e-02 1.397792845964431763e-01 -5.132803320884704590e-01 5.318937897682189941e-01
5.059789419174194336e-01 -4.704053103923797607e-01 -4.526515305042266846e-01 2.009249031543731689e-01 1.084206327795982361e-01 3.789375722408294678e-01 -2.859399318695068359e-01 2.008218020200729370e-01
6.527811884880065918e-01 -4.628423750400543213e-01 2.824005186557769775e-01 3.171206712722778320e-01 2.650255262851715088e-01 -1.947233676910400391e-01 4.005062952637672424e-02 -2.637774050235748291e-01
5.617122054100036621e-01 -3.388954326510429382e-02 -2.394737005233764648e-01 5.210815072059631348e-01 3.735749050974845886e-02 -2.900229692459106445e-01 4.839201271533966064e-01 1.864666044712066650e-01
3.006471097469329834e-01 -3.505582213401794434e-01 7.011890411376953125e-01 -3.020351752638816833e-02 3.584479987621307373e-01 -6.745053082704544067e-02 1.218520626425743103e-01 3.824389874935150146e-01
1.944403946399688721e-01 -6.609652042388916016e-01 -1.537704616785049438e-01 7.367806136608123779e-02 1.579691767692565918e-01 5.800164341926574707e-01 9.788867086172103882e-02 3.539613783359527588e-01
3.546527326107025146e-01 2.703060954809188843e-02 5.541154146194458008e-01 2.859270274639129639e-01 5.033240318298339844e-01 -3.142667934298515320e-02 -3.376711532473564148e-02 4.787793159484863281e-01
1.208974346518516541e-01 -2.996934354305267334e-01 2.442624978721141815e-02 7.501940727233886719e-01 -2.196054607629776001e-01 5.284143090248107910e-01 3.922710660845041275e-03 6.867536902427673340e-02
1.876391470432281494e-01 -7.716908454895019531e-01 -2.031884388998150826e-03 1.700590252876281738e-01 9.585162997245788574e-02 4.755835235118865967e-01 3.155975341796875000e-01 -7.342670112848281860e-02
3.998334705829620361e-01 -4.223874509334564209e-01 -5.604596734046936035e-01 3.604004979133605957e-01 1.662328988313674927e-01 2.462914399802684784e-02 -1.651235669851303101e-01 4.027565121650695801e-01
4.950903952121734619e-01 4.493437334895133972e-02 4.484887123107910156e-01 5.751563310623168945e-01 3.196030259132385254e-01 2.000585198402404785e-01 1.390136182308197021e-01 -2.437726557254791260e-01
9.987404197454452515e-02 -7.171278595924377441e-01 6.331460922956466675e-02 3.532972335815429688e-01 -2.380044758319854736e-02 4.862858355045318604e-01 3.022242486476898193e-01 -1.361811608076095581e-01
-2.477997541427612305e-02 -1.261367350816726685e-01 -5.171436816453933716e-02 6.448958516120910645e-01 4.498448595404624939e-02 -2.032977044582366943e-01 8.722746372222900391e-02 7.169017791748046875e-01
4.710482060909271240e-01 -5.627608299255371094e-01 6.217113733291625977e-01 -4.161438718438148499e-02 9.158302098512649536e-02 2.124153822660446167e-01 -1.399555057287216187e-01 -7.864323444664478302e-03
3.319997489452362061e-01 -2.004794478416442871e-01 -1.376152038574218750e-01 4.288397729396820068e-01 2.479190528392791748e-01 -3.964021429419517517e-02 -5.992227792739868164e-01 4.739615023136138916e-01
2.245016247034072876e-01 -7.463596463203430176e-01 9.866601973772048950e-02 5.973384901881217957e-02 -9.045942127704620361e-02 5.904091596603393555e-01 1.073452979326248169e-01 1.046633496880531311e-01
3.946781754493713379e-01 1.546855419874191284e-01 3.763929307460784912e-01 4.984445869922637939e-01 -2.241888269782066345e-02 1.354744732379913330e-01 6.392034888267517090e-01 5.240015685558319092e-02
6.661162376403808594e-01 -2.113513350486755371e-01 -2.637506723403930664e-01 3.095840811729431152e-01 4.606267511844635010e-01 6.818239390850067139e-02 -2.574629783630371094e-01 2.511973381042480469e-01
3.317980468273162842e-01 -9.932719171047210693e-02 1.413125246763229370e-01 -5.259204283356666565e-02 -4.148247539997100830e-01 3.309411108493804932e-01 3.752968311309814453e-01 6.594390869140625000e-01
1.606945246458053589e-01 -4.256454408168792725e-01 9.937686473131179810e-02 -5.137188732624053955e-02 2.768122218549251556e-02 4.040184020996093750e-01 3.590953648090362549e-01 6.982418298721313477e-01
1.610480062663555145e-02 -5.003889203071594238e-01 -7.594295591115951538e-02 6.791012287139892578e-01 -1.730213165283203125e-01 4.855625331401824951e-01 6.262408941984176636e-02 1.130324378609657288e-01
5.822402238845825195e-01 -1.276236623525619507e-01 -1.599598526954650879e-01 3.273885250091552734e-01 1.713420599699020386e-01 2.815593481063842773e-01 -5.632570981979370117e-01 2.933355569839477539e-01
3.479450345039367676e-01 -1.035982891917228699e-01 6.603771448135375977e-01 3.962933421134948730e-01 4.743900001049041748e-01 7.909286767244338989e-02 2.091696858406066895e-01 -1.285909675061702728e-03
5.936732292175292969e-01 -1.464864909648895264e-01 -1.188012808561325073e-01 4.835973680019378662e-01 2.734762728214263916e-01 -2.362833023071289062e-01 4.935784935951232910e-01 -6.224787235260009766e-02
3.633825480937957764e-01 -4.547425359487533569e-02 1.172214150428771973e-01 4.365357756614685059e-01 -7.627137899398803711e-01 -8.861101418733596802e-02 -3.109751828014850616e-02 2.665137946605682373e-01
3.717445135116577148e-01 -9.734705090522766113e-02 4.406336843967437744e-01 4.754210710525512695e-01 3.822653293609619141e-01 -2.942171096801757812e-01 -3.510210514068603516e-01 2.761158347129821777e-01
1.835793107748031616e-01 -3.749347627162933350e-01 -2.370417863130569458e-01 1.293122768402099609e-01 -1.116743311285972595e-01 1.540284305810928345e-01 2.489380687475204468e-01 8.091019988059997559e-01
1.351532340049743652e-01 -5.486319065093994141e-01 -3.387653231620788574e-01 5.901399850845336914e-01 -2.049967050552368164e-01 -2.904854416847229004e-01 2.436038851737976074e-01 1.787777841091156006e-01
1.631436124444007874e-02 -5.773879885673522949e-01 -2.103148251771926880e-01 4.207122027873992920e-01 1.357024759054183960e-01 5.496663451194763184e-01 1.788570582866668701e-01 3.042825460433959961e-01
6.028479337692260742e-01 1.096614673733711243e-01 1.401334851980209351e-01 4.787523448467254639e-01 1.407997012138366699e-01 4.047747850418090820e-01 4.372154474258422852e-01 2.971864864230155945e-02
5.823391675949096680e-01 -4.575166106224060059e-01 -3.583874106407165527e-01 1.302736997604370117e-01 2.283597439527511597e-01 1.697453409433364868e-01 -4.211985170841217041e-01 2.185795307159423828e-01
2.343795597553253174e-01 -6.782080531120300293e-01 -1.382473260164260864e-01 -2.780428342521190643e-02 7.173447310924530029e-02 5.287213921546936035e-01 6.208129972219467163e-02 4.203192889690399170e-01
4.130522608757019043e-01 -2.083973586559295654e-01 5.437386631965637207e-01 4.731158912181854248e-01 2.190434187650680542e-01 -3.854273259639739990e-01 -2.212781012058258057e-01 1.448089778423309326e-01
3.279387056827545166e-01 -1.769654005765914917e-01 5.373628139495849609e-01 4.417837262153625488e-01 -4.754694700241088867e-01 -7.515777647495269775e-02 -3.409899771213531494e-01 1.709201037883758545e-01
2.173209004104137421e-02 -4.440908879041671753e-02 -1.649239361286163330e-01 6.247201561927795410e-01 1.586454659700393677e-01 -7.568720728158950806e-02 8.007246255874633789e-02 7.367305159568786621e-01
3.658886551856994629e-01 -5.215008258819580078e-01 -3.467494547367095947e-01 1.859102398157119751e-01 -1.429199725389480591e-01 2.894202172756195068e-01 -4.787431359291076660e-01 3.255448639392852783e-01
1.013514399528503418e-01 -7.233752310276031494e-02 5.845767855644226074e-01 5.212118625640869141e-01 4.726501107215881348e-01 1.040098741650581360e-01 3.009146451950073242e-01 2.152613848447799683e-01
4.883940815925598145e-01 -2.533847093582153320e-02 4.312187731266021729e-01 5.704455971717834473e-01 -4.394098520278930664e-01 -1.792906671762466431e-01 7.806742191314697266e-02 -1.347247809171676636e-01
3.690148591995239258e-01 -5.929165482521057129e-01 -2.173690823838114738e-03 1.473657190799713135e-01 -2.885982096195220947e-01 6.277915835380554199e-01 1.145952120423316956e-01 -3.654568456113338470e-03
6.340339779853820801e-01 1.106382254511117935e-02 2.321138978004455566e-01 4.664711356163024902e-01 4.884241819381713867e-01 2.642042040824890137e-01 -7.582678645849227905e-02 -1.108809560537338257e-01
3.440954387187957764e-01 4.735890030860900879e-02 5.372585058212280273e-01 3.256436586380004883e-01 5.138774514198303223e-01 3.361958265304565430e-02 -5.121083185076713562e-02 4.656631350517272949e-01
4.326832592487335205e-01 -4.732106029987335205e-01 -5.059918761253356934e-01 2.550253570079803467e-01 1.686390340328216553e-01 2.595417499542236328e-01 -2.545778155326843262e-01 3.273837566375732422e-01
9.222972393035888672e-02 -5.300129055976867676e-01 -3.766530156135559082e-01 2.135509699583053589e-01 9.424421936273574829e-02 4.010458886623382568e-01 9.765152633190155029e-02 5.863896608352661133e-01
-1.337883025407791138e-01 -6.280727386474609375e-01 -1.955097913742065430e-01 4.346762299537658691e-01 -1.563624292612075806e-01 -2.871012687683105469e-01 2.734430730342864990e-01 4.228599071502685547e-01
7.625964879989624023e-01 -2.719594240188598633e-01 3.116869628429412842e-01 -1.665930449962615967e-01 -3.002601861953735352e-01 -8.117706328630447388e-02 2.563885748386383057e-01 2.389595508575439453e-01
6.128900125622749329e-02 -2.994170486927032471e-01 -2.791580259799957275e-01 5.932045578956604004e-01 5.490490794181823730e-02 -2.867716550827026367e-01 1.395629644393920898e-01 6.099523901939392090e-01
3.257758915424346924e-01 -4.426711797714233398e-01 -3.061710111796855927e-02 -1.215374469757080078e-01 8.239103853702545166e-02 3.389596343040466309e-01 4.190256595611572266e-01 6.204345822334289551e-01
1.595251262187957764e-01 -2.704382538795471191e-01 -3.086620569229125977e-01 4.252614676952362061e-01 -1.286861021071672440e-02 -3.021243512630462646e-01 -5.127472430467605591e-02 7.288494110107421875e-01
5.893005728721618652e-01 -4.051179289817810059e-01 -2.491938173770904541e-01 9.757409989833831787e-02 3.380790650844573975e-01 2.789686918258666992e-01 -4.425988197326660156e-01 1.702089309692382812e-01
3.507863879203796387e-01 -5.512047410011291504e-01 4.620625972747802734e-01 1.923241466283798218e-01 4.020842313766479492e-01 1.655670702457427979e-01 1.245884671807289124e-01 -3.435480892658233643e-01
3.805829212069511414e-02 -3.184019029140472412e-01 6.075139045715332031e-01 4.632836580276489258e-01 -3.490538299083709717e-01 -3.373228758573532104e-02 -3.735166490077972412e-01 2.257784307003021240e-01
6.036503911018371582e-01 -5.888816118240356445e-01 3.048275709152221680e-01 -2.639789879322052002e-01 1.187991127371788025e-01 -1.751010715961456299e-01 5.230715870857238770e-02 2.805540263652801514e-01
2.613713443279266357e-01 -5.856611728668212891e-01 6.448715329170227051e-01 2.216591984033584595e-01 2.104472219944000244e-01 -2.261354476213455200e-01 -1.476432681083679199e-01 8.043771237134933472e-02
3.286331295967102051e-01 -2.328924834728240967e-01 6.505818963050842285e-01 3.381608724594116211e-01 3.278154432773590088e-01 -3.637074232101440430e-01 1.082912981510162354e-01 2.206327170133590698e-01
4.932155609130859375e-01 -1.714642643928527832e-01 2.210801243782043457e-01 6.153081655502319336e-01 1.523142904043197632e-01 -5.229842066764831543e-01 5.231967568397521973e-02 2.020962536334991455e-02
5.954052209854125977e-01 -9.315300732851028442e-02 -4.980430006980895996e-01 3.911981582641601562e-01 -2.144290320575237274e-02 1.943539530038833618e-01 -1.169135645031929016e-01 4.287544488906860352e-01
3.449201881885528564e-01 -2.688183784484863281e-01 1.916866563260555267e-02 6.050724536180496216e-02 -1.606841385364532471e-02 7.995133399963378906e-01 -2.608684822916984558e-02 4.056819379329681396e-01
5.144840478897094727e-01 -4.533707723021507263e-02 -2.037651687860488892e-01 5.087654590606689453e-01 -3.272194042801856995e-02 -2.136782109737396240e-01 6.014126539230346680e-01 1.564031392335891724e-01
6.017546653747558594e-01 -2.185731679201126099e-01 -4.543137252330780029e-01 4.518061280250549316e-01 2.277615815401077271e-01 -1.147279813885688782e-01 1.947245746850967407e-01 2.768244743347167969e-01
3.821752369403839111e-01 -8.466005325317382812e-02 6.531283855438232422e-01 4.341756403446197510e-01 3.704368174076080322e-01 2.962265908718109131e-01 -6.020527705550193787e-02 5.559752508997917175e-02
1.185066699981689453e-01 -6.008148193359375000e-01 5.295173451304435730e-02 4.381314814090728760e-01 -3.880273178219795227e-02 5.300131440162658691e-01 3.601703047752380371e-01 -1.344332844018936157e-01
4.833818078041076660e-01 -1.441340744495391846e-01 -1.587068587541580200e-01 6.356421113014221191e-01 -2.291579991579055786e-01 2.912579774856567383e-01 3.723142147064208984e-01 -2.009377628564834595e-01
5.272223353385925293e-01 -4.369897842407226562e-01 5.016871690750122070e-01 -6.695029884576797485e-02 -2.161151170730590820e-01 -3.527011573314666748e-01 2.333042025566101074e-01 2.221921980381011963e-01
5.034766197204589844e-01 -2.399037778377532959e-01 2.483739107847213745e-01 5.804360508918762207e-01 -2.044632136821746826e-01 -4.904670715332031250e-01 2.419565245509147644e-02 -8.609973639249801636e-02
6.597678661346435547e-01 -1.107463613152503967e-01 -2.229280173778533936e-01 3.888787925243377686e-01 -3.328042030334472656e-01 4.823614358901977539e-01 2.034891769289970398e-02 -8.759375661611557007e-02
3.783168494701385498e-01 -5.895305871963500977e-01 -3.648030757904052734e-02 4.893428832292556763e-02 -2.976090013980865479e-01 6.129130125045776367e-01 9.655572474002838135e-02 1.790195405483245850e-01
1.761389970779418945e-01 -7.504968047142028809e-01 -1.797212660312652588e-02 -1.526481509208679199e-01 -9.128241240978240967e-02 2.938903570175170898e-01 2.814102470874786377e-01 4.562995433807373047e-01
3.662341535091400146e-01 -7.358228564262390137e-01 -2.739445269107818604e-01 1.431912183761596680e-01 -1.467491835355758667e-01 4.088863432407379150e-01 1.918089091777801514e-01 5.808646976947784424e-02
2.918093502521514893e-01 7.783361244946718216e-03 5.148814320564270020e-01 2.772207260131835938e-01 5.215979218482971191e-01 -4.751548916101455688e-02 2.108334004878997803e-02 5.459541678428649902e-01
5.566725730895996094e-01 -1.810739636421203613e-01 4.477871358394622803e-01 5.245581865310668945e-01 3.583956956863403320e-01 -2.140107154846191406e-01 3.634231910109519958e-02 -7.800210267305374146e-02
2.346879094839096069e-01 -2.192022651433944702e-01 -3.483310043811798096e-01 5.387139916419982910e-01 3.591550290584564209e-01 4.205593764781951904e-01 3.550613820552825928e-01 2.310707718133926392e-01
2.677748799324035645e-01 -7.439644336700439453e-01 -1.036479622125625610e-01 -1.357467174530029297e-01 -1.049345731735229492e-01 2.670029401779174805e-01 3.023521006107330322e-01 4.146382808685302734e-01
-1.545476168394088745e-01 -6.373584270477294922e-01 -1.156336441636085510e-01 3.129138648509979248e-01 1.820434033870697021e-01 3.612432777881622314e-01 2.155445069074630737e-01 4.985048174858093262e-01
-1.087331399321556091e-01 -1.633199900388717651e-01 -4.840677976608276367e-02 8.226396441459655762e-01 4.354235529899597168e-02 3.504123985767364502e-01 1.354048103094100952e-01 3.733701705932617188e-01
7.075657844543457031e-01 -4.307275116443634033e-01 -2.339750975370407104e-01 2.862024009227752686e-01 1.292896717786788940e-01 -2.823996841907501221e-01 2.595906555652618408e-01 -1.153927370905876160e-01
-8.211241662502288818e-02 -1.098763495683670044e-01 6.116049885749816895e-01 5.193872451782226562e-01 3.768190741539001465e-01 1.135262623429298401e-01 2.491611391305923462e-01 3.469852805137634277e-01
2.097864598035812378e-01 -5.022203922271728516e-01 3.665600419044494629e-01 4.932576119899749756e-01 4.618221521377563477e-01 -7.245438545942306519e-02 -3.223035633563995361e-01 -6.071504577994346619e-02
-3.467128425836563110e-02 -4.466595649719238281e-01 -1.025844886898994446e-01 5.708343982696533203e-01 3.574805259704589844e-01 4.849178791046142578e-01 2.163528800010681152e-01 2.305892705917358398e-01
2.856215238571166992e-01 -5.514275431632995605e-01 4.327059090137481689e-01 -6.573156267404556274e-02 4.395128488540649414e-01 3.809709548950195312e-01 -2.273647785186767578e-01 1.810742318630218506e-01
3.015931546688079834e-01 -5.262186527252197266e-01 6.970763206481933594e-01 1.768308132886886597e-02 -2.666913270950317383e-01 1.176617592573165894e-01 -2.024526298046112061e-01 1.412509977817535400e-01
-4.522300139069557190e-02 -3.419920802116394043e-01 -1.890931427478790283e-01 6.675615906715393066e-01 2.371546030044555664e-01 4.233324825763702393e-01 2.119596004486083984e-01 3.452855646610260010e-01
-2.887730114161968231e-02 9.295767545700073242e-02 5.725038051605224609e-01 5.160821676254272461e-01 1.356691569089889526e-01 2.517421245574951172e-01 3.796793147921562195e-02 5.596443414688110352e-01
-1.923602074384689331e-02 -6.568881273269653320e-01 -2.073538899421691895e-01 5.000147819519042969e-01 -2.622289024293422699e-02 4.512526690959930420e-01 2.209229320287704468e-01 1.483033001422882080e-01
3.402258157730102539e-01 -4.128438532352447510e-01 1.619596481323242188e-01 4.429731667041778564e-01 3.297894299030303955e-01 -2.714984714984893799e-01 -4.913949966430664062e-01 2.596317231655120850e-01
7.450939416885375977e-01 -2.242469042539596558e-01 -2.597740292549133301e-01 8.368758857250213623e-02 4.090274274349212646e-01 1.414918452501296997e-01 -2.007524818181991577e-01 3.040353059768676758e-01
1.751631051301956177e-01 -3.700957298278808594e-01 -2.448056042194366455e-01 1.615440100431442261e-01 -9.272734075784683228e-02 1.905770450830459595e-01 2.725118100643157959e-01 7.919217348098754883e-01
1.972179412841796875e-01 -6.291286349296569824e-01 1.359882354736328125e-01 2.005461752414703369e-01 1.761644035577774048e-01 5.512563586235046387e-01 3.917918205261230469e-01 -1.348054707050323486e-01
5.535080432891845703e-01 -4.212356805801391602e-01 4.462587237358093262e-01 5.121690407395362854e-02 4.121781587600708008e-01 -8.711609989404678345e-02 3.654875755310058594e-01 -5.794852226972579956e-02
1.060330569744110107e-01 1.114874705672264099e-01 4.640487134456634521e-01 4.419595003128051758e-01 3.289032578468322754e-01 1.049574911594390869e-01 1.142147406935691833e-01 6.583461165428161621e-01
8.221927285194396973e-02 -4.198096096515655518e-01 -5.896425992250442505e-02 1.223501414060592651e-01 -3.546652570366859436e-02 3.042407631874084473e-01 3.351444005966186523e-01 7.696827650070190430e-01
3.519034981727600098e-01 -2.672027051448822021e-01 -1.911539770662784576e-02 7.982041835784912109e-01 1.535832732915878296e-01 -3.525692522525787354e-01 1.830284367315471172e-03 -1.391942799091339111e-01
3.587435185909271240e-01 2.312919870018959045e-02 2.315537035465240479e-01 6.183951497077941895e-01 -3.818677365779876709e-01 5.349103212356567383e-01 5.118383467197418213e-02 -1.291101239621639252e-02
2.896973490715026855e-01 2.948771715164184570e-01 2.667389214038848877e-01 3.798491954803466797e-01 -4.300021752715110779e-02 1.396745592355728149e-01 5.154408141970634460e-02 7.679017782211303711e-01
-3.426406159996986389e-02 -1.894172579050064087e-01 6.000910401344299316e-01 5.077970623970031738e-01 4.104081392288208008e-01 4.032918438315391541e-02 3.908399641513824463e-01 1.488718241453170776e-01
4.186295270919799805e-01 -7.952000945806503296e-02 4.734706878662109375e-01 5.217388868331909180e-01 4.917163550853729248e-01 9.525080025196075439e-02 2.166044712066650391e-01 -1.557721048593521118e-01
2.730270624160766602e-01 1.562256515026092529e-01 3.837509453296661377e-01 7.140121459960937500e-01 9.924000501632690430e-02 1.891331374645233154e-02 4.834908843040466309e-01 1.320084673352539539e-03
3.939041197299957275e-01 2.417264878749847412e-02 4.743433892726898193e-01 4.225901663303375244e-01 5.596860051155090332e-01 -7.191859185695648193e-02 -5.196975171566009521e-02 3.457594215869903564e-01
6.406251788139343262e-01 2.737987041473388672e-01 3.289036750793457031e-01 2.910250127315521240e-01 -2.876697480678558350e-01 1.911694705486297607e-01 4.017974436283111572e-01 2.025329172611236572e-01
2.441274374723434448e-01 1.418830603361129761e-01 4.518264830112457275e-01 3.950471878051757812e-01 -1.740261614322662354e-01 2.194175869226455688e-01 -5.282509326934814453e-02 6.919839978218078613e-01
3.635820746421813965e-01 1.213843002915382385e-01 4.728373289108276367e-01 6.253293752670288086e-01 3.419708907604217529e-01 -1.243235766887664795e-01 -1.608074009418487549e-01 2.832004129886627197e-01
4.658978581428527832e-01 -4.943894594907760620e-02 3.899521529674530029e-01 5.157598853111267090e-01 4.005267322063446045e-01 -4.018220007419586182e-01 -7.729770988225936890e-02 1.859210282564163208e-01
4.811054468154907227e-01 1.674521267414093018e-01 3.153330087661743164e-01 2.273957431316375732e-01 -3.608659207820892334e-01 3.089343905448913574e-01 -3.847839534282684326e-01 4.643598794937133789e-01
1.939581036567687988e-01 2.256616353988647461e-01 4.918260574340820312e-01 4.297367930412292480e-01 8.539963513612747192e-02 2.322961688041687012e-01 -1.218375470489263535e-02 6.507591605186462402e-01
3.580276370048522949e-01 1.851104013621807098e-02 1.319074779748916626e-01 6.331517696380615234e-01 3.571239411830902100e-01 -5.746148154139518738e-02 -5.070234537124633789e-01 2.555007636547088623e-01
4.374520480632781982e-01 2.464336007833480835e-01 5.244467258453369141e-01 3.736958801746368408e-01 -2.411176115274429321e-01 3.329207599163055420e-01 2.311804294586181641e-01 3.328588008880615234e-01
3.000269830226898193e-01 -2.037369995377957821e-04 5.282692313194274902e-01 5.367452502250671387e-01 -1.600875854492187500e-01 -3.899065032601356506e-02 4.979057908058166504e-01 2.603102326393127441e-01
3.607406020164489746e-01 -5.789344906806945801e-01 5.766198039054870605e-01 -1.147610023617744446e-01 1.678223535418510437e-02 -3.038451075553894043e-01 2.447864115238189697e-01 1.910931020975112915e-01
5.233580470085144043e-01 -1.489659491926431656e-02 6.447689533233642578e-01 1.101341471076011658e-01 3.936035633087158203e-01 2.561768591403961182e-01 -2.629285678267478943e-02 2.770852148532867432e-01
6.251071691513061523e-01 -2.379720807075500488e-01 2.680013179779052734e-01 1.973666399717330933e-01 -3.476636707782745361e-01 -5.101480484008789062e-01 9.968996047973632812e-02 2.253280133008956909e-01
2.168059051036834717e-01 -2.346978783607482910e-01 4.395067691802978516e-01 5.580248236656188965e-01 3.208317160606384277e-01 -3.231677114963531494e-01 -3.627632856369018555e-01 2.332092374563217163e-01
5.995779633522033691e-01 -2.597234249114990234e-01 -1.301547586917877197e-01 4.791557192802429199e-01 1.085250303149223328e-01 -3.013084828853607178e-01 4.569785594940185547e-01 -1.229869574308395386e-01
8.414629101753234863e-02 -1.473429948091506958e-01 -2.039347141981124878e-01 5.967445373535156250e-01 -3.365870937705039978e-02 -5.863384157419204712e-02 -3.329325616359710693e-01 6.768316626548767090e-01
4.000663459300994873e-01 1.106555089354515076e-01 3.270828425884246826e-01 4.289730489253997803e-01 -1.083816289901733398e-01 1.517836898565292358e-01 7.079246044158935547e-01 2.755211293697357178e-02
5.703600049018859863e-01 -3.417612910270690918e-01 6.113208532333374023e-01 2.620010077953338623e-01 -1.132023409008979797e-01 1.918098628520965576e-01 7.986874133348464966e-02 -2.440207302570343018e-01
-1.407858431339263916e-01 -7.643599063158035278e-02 1.746676117181777954e-02 6.981242895126342773e-01 3.242469951510429382e-02 3.673595935106277466e-02 -1.131975743919610977e-02 6.957911252975463867e-01
4.245875477790832520e-01 -2.580380737781524658e-01 -4.969182908535003662e-01 5.727099776268005371e-01 -5.001883581280708313e-02 3.356313705444335938e-01 8.761836215853691101e-03 2.509782016277313232e-01
1.542042940855026245e-01 -4.378775656223297119e-01 -2.052426636219024658e-01 1.045937687158584595e-01 -8.612661063671112061e-02 1.638202816247940063e-01 3.547967970371246338e-01 7.558333873748779297e-01
1.413568854331970215e-02 4.702547192573547363e-02 2.369459718465805054e-01 5.659316778182983398e-01 3.625393509864807129e-01 7.709594070911407471e-02 2.559241950511932373e-01 6.467540264129638672e-01
2.334094941616058350e-01 1.826475411653518677e-01 2.677861452102661133e-01 5.592602491378784180e-01 -1.708378642797470093e-02 -1.245157867670059204e-01 5.007244348526000977e-01 5.110357403755187988e-01
2.760182134807109833e-02 -6.863219738006591797e-01 -2.030423581600189209e-01 4.673658311367034912e-01 5.160629004240036011e-02 4.540864229202270508e-01 2.079268842935562134e-01 1.282653957605361938e-01
2.945369780063629150e-01 -2.792787253856658936e-01 -5.766182020306587219e-02 -6.311704218387603760e-02 -1.518892347812652588e-01 1.538724005222320557e-01 3.194741308689117432e-01 8.240947127342224121e-01
3.328277170658111572e-01 -1.545756757259368896e-01 6.586687564849853516e-01 2.805439010262489319e-02 2.326578050851821899e-01 5.750291347503662109e-01 -7.044214755296707153e-02 2.023618519306182861e-01
3.131649196147918701e-01 -2.234202176332473755e-01 1.363324094563722610e-02 -8.410815894603729248e-02 5.904972553253173828e-02 1.130460873246192932e-01 3.496547639369964600e-01 8.403728008270263672e-01
3.866384327411651611e-01 2.992363274097442627e-02 5.069602131843566895e-01 3.635942041873931885e-01 5.310862064361572266e-01 -1.476095872931182384e-03 -1.560401320457458496e-01 3.924318850040435791e-01
3.804306089878082275e-01 -6.485042572021484375e-01 -7.653290033340454102e-02 -1.498509794473648071e-01 -1.230460479855537415e-01 4.662018120288848877e-01 1.834557503461837769e-01 3.745152354240417480e-01
6.111358851194381714e-02 -5.292218923568725586e-01 5.965876579284667969e-02 -1.338944025337696075e-02 1.049769148230552673e-01 3.512248098850250244e-01 1.303632706403732300e-01 7.490508556365966797e-01
2.464412748813629150e-01 -3.979088962078094482e-01 -2.196838408708572388e-01 3.783055767416954041e-02 -6.834299117326736450e-02 1.669136136770248413e-01 2.360425591468811035e-01 8.018702864646911621e-01
6.336576342582702637e-01 -2.626291215419769287e-01 3.666399419307708740e-01 3.412954509258270264e-01 3.445906639099121094e-01 -3.413884341716766357e-01 -1.613016575574874878e-01 1.314892172813415527e-01
4.658464491367340088e-01 -1.267629116773605347e-01 1.927941739559173584e-01 6.579414606094360352e-01 -2.093387544155120850e-01 -4.695060253143310547e-01 -1.771021932363510132e-01 3.518567606806755066e-02
6.374789476394653320e-01 -2.776931226253509521e-01 -3.056183755397796631e-01 2.805542945861816406e-01 2.622293531894683838e-01 1.840399950742721558e-01 -4.229833781719207764e-01 2.506869435310363770e-01
3.714128434658050537e-01 -1.690891534090042114e-01 3.972680568695068359e-01 3.524681627750396729e-01 -6.074575781822204590e-01 -2.493249028921127319e-01 -1.759293973445892334e-01 2.988094687461853027e-01
-1.916563138365745544e-02 -6.368820071220397949e-01 -3.331262469291687012e-01 4.098448455333709717e-01 -2.721120417118072510e-01 -2.082860469818115234e-01 1.665526777505874634e-01 4.121896624565124512e-01
6.340386867523193359e-01 -1.729069799184799194e-01 -2.939446568489074707e-01 4.142909049987792969e-01 3.871672451496124268e-01 1.322190929204225540e-02 -3.522497117519378662e-01 1.894856095314025879e-01
7.324232906103134155e-02 4.032739438116550446e-03 5.242753028869628906e-01 4.291238784790039062e-01 4.147852957248687744e-01 1.532281339168548584e-01 4.652888774871826172e-01 3.515509366989135742e-01
1.158167496323585510e-01 -2.981529384851455688e-02 -5.937623791396617889e-03 4.986335039138793945e-01 -1.296151876449584961e-01 -3.595940470695495605e-01 8.627798408269882202e-02 7.638554573059082031e-01
4.774001240730285645e-01 1.909103840589523315e-01 4.515048265457153320e-01 3.601539731025695801e-01 -2.569779455661773682e-01 1.087028682231903076e-01 5.131058096885681152e-01 2.468669116497039795e-01
3.576967865228652954e-02 -4.336455464363098145e-01 -2.836637198925018311e-01 5.553283691406250000e-01 -1.054155901074409485e-01 -3.863773643970489502e-01 2.193865180015563965e-01 4.618302881717681885e-01
6.496045589447021484e-01 -2.279260307550430298e-01 -2.024604231119155884e-01 1.628358513116836548e-01 3.916052579879760742e-01 -1.482043266296386719e-01 -3.609659671783447266e-01 3.910784125328063965e-01
3.542855679988861084e-01 -1.796737611293792725e-01 4.756326377391815186e-01 3.303099572658538818e-01 -5.859006047248840332e-01 7.250361889600753784e-02 -3.546242713928222656e-01 1.804817169904708862e-01
4.477272033691406250e-01 -1.910738050937652588e-01 -5.893387198448181152e-01 6.018329858779907227e-01 -1.988002285361289978e-02 1.373499780893325806e-01 7.472252845764160156e-02 1.693052947521209717e-01
5.008485317230224609e-01 -4.891197085380554199e-01 3.236266672611236572e-01 1.037458255887031555e-01 2.869902551174163818e-01 -3.552519381046295166e-01 4.228815734386444092e-01 -8.378073573112487793e-02
5.105346441268920898e-01 2.839370444416999817e-02 4.209894537925720215e-01 -1.046383753418922424e-02 1.398313343524932861e-01 -2.579519152641296387e-02 -3.018662631511688232e-01 6.707198023796081543e-01
4.325759410858154297e-01 1.622713655233383179e-01 3.343418240547180176e-01 6.519187688827514648e-01 5.424280837178230286e-02 3.784897178411483765e-02 4.916535913944244385e-01 -6.054116040468215942e-02
3.349197506904602051e-01 -1.701459735631942749e-01 3.078822493553161621e-01 4.685789942741394043e-01 2.854548394680023193e-01 -3.673703372478485107e-01 -4.564234316349029541e-01 3.460540771484375000e-01
1.462755054235458374e-01 -3.404427170753479004e-01 -2.361751943826675415e-01 6.708480119705200195e-01 -2.630223929882049561e-01 -3.373262286186218262e-01 4.008561074733734131e-01 1.150266304612159729e-01
-7.945176959037780762e-02 -4.281068444252014160e-01 5.584619566798210144e-02 1.761276423931121826e-01 1.490076333284378052e-01 4.085149466991424561e-01 2.350360453128814697e-01 7.293438911437988281e-01
4.416393339633941650e-01 -2.782894670963287354e-01 3.166812956333160400e-01 5.004965066909790039e-01 -3.002297598868608475e-03 -5.189294815063476562e-01 -2.969830334186553955e-01 1.386728733777999878e-01
5.670250058174133301e-01 -3.125187456607818604e-01 2.254556119441986084e-01 4.195028543472290039e-01 1.931711100041866302e-02 -4.689908325672149658e-01 -3.379609286785125732e-01 1.394948810338973999e-01
8.971396833658218384e-02 -2.190928310155868530e-01 -6.952597200870513916e-02 3.285962641239166260e-01 2.668586075305938721e-01 6.548178791999816895e-01 -2.810949459671974182e-02 5.747610926628112793e-01
6.699545383453369141e-01 -2.832678332924842834e-02 -2.872709333896636963e-01 5.330948829650878906e-01 1.800200641155242920e-01 2.593915462493896484e-01 2.521593868732452393e-01 -1.427167654037475586e-01
-7.287149131298065186e-02 -1.242147758603096008e-01 -9.972092695534229279e-03 9.003690481185913086e-01 2.386648021638393402e-02 2.298751324415206909e-01 1.917330175638198853e-01 2.798621654510498047e-01
6.669611930847167969e-01 -2.652243077754974365e-01 -1.226264908909797668e-01 2.537544369697570801e-01 -4.303779602050781250e-01 3.427220284938812256e-01 3.168993592262268066e-01 -4.776649549603462219e-02
7.350627798587083817e-03 -3.816673457622528076e-01 2.892642617225646973e-01 5.551108717918395996e-01 4.026780650019645691e-02 -1.397017836570739746e-01 6.605168581008911133e-01 -7.094869762659072876e-02
3.271394371986389160e-01 -6.162134408950805664e-01 -1.173484697937965393e-01 -9.134419262409210205e-02 -3.130210936069488525e-01 3.839846551418304443e-01 8.022902905941009521e-02 4.891661405563354492e-01
7.807631492614746094e-01 -6.962046027183532715e-02 -2.761686146259307861e-01 3.375641107559204102e-01 3.660174608230590820e-01 2.378080412745475769e-02 -1.239485442638397217e-01 2.131798118352890015e-01
5.132507681846618652e-01 -2.223832309246063232e-01 8.136011660099029541e-02 5.775329470634460449e-01 3.616755008697509766e-01 -4.593784809112548828e-01 -6.993928551673889160e-02 1.504691597074270248e-02
1.891254074871540070e-02 -5.494415760040283203e-01 -2.512722015380859375e-01 5.277037024497985840e-01 -1.924666464328765869e-01 -3.481757938861846924e-01 3.432108461856842041e-01 2.829913198947906494e-01
1.421360224485397339e-01 2.729534730315208435e-02 1.842171102762222290e-01 5.247465372085571289e-01 3.015648126602172852e-01 1.081035509705543518e-01 2.625804767012596130e-02 7.526220679283142090e-01
1.998953819274902344e-01 1.927478238940238953e-02 -1.153224930167198181e-01 7.614350914955139160e-01 2.648255825042724609e-01 3.754936158657073975e-01 3.459706306457519531e-01 1.891137212514877319e-01
2.968833744525909424e-01 -7.141701877117156982e-02 6.831182241439819336e-01 3.913074135780334473e-01 -4.281719624996185303e-01 1.526674330234527588e-01 2.225099802017211914e-01 1.756094247102737427e-01
1.689523644745349884e-02 -2.070084214210510254e-02 5.294585227966308594e-01 4.623555839061737061e-01 4.006668925285339355e-01 1.820205003023147583e-01 2.539774179458618164e-01 4.970081150531768799e-01
3.058848381042480469e-01 1.891897916793823242e-01 2.014827728271484375e-01 3.528190851211547852e-01 1.467542797327041626e-01 8.181460201740264893e-02 4.234098494052886963e-01 7.057327628135681152e-01
2.306053042411804199e-01 1.433574855327606201e-01 5.964925885200500488e-01 4.011828303337097168e-01 -1.726135909557342529e-01 1.376366317272186279e-01 4.674264788627624512e-01 3.772161900997161865e-01
3.195125460624694824e-01 -2.713310718536376953e-01 -7.760736346244812012e-02 -5.973907932639122009e-02 4.433787986636161804e-02 1.850240826606750488e-01 2.779817879199981689e-01 8.373923897743225098e-01
8.175220489501953125e-01 -1.522680222988128662e-01 -1.259983927011489868e-01 2.695333659648895264e-01 3.475559651851654053e-01 1.900668442249298096e-01 -2.508806288242340088e-01 -9.309366345405578613e-03
6.851423978805541992e-01 5.194776505231857300e-02 5.745321512222290039e-02 1.438924074172973633e-01 -2.377061396837234497e-01 2.350234687328338623e-01 -4.484156966209411621e-01 4.371024668216705322e-01
1.906574964523315430e-01 -3.831938505172729492e-01 -1.951228082180023193e-02 4.397782385349273682e-01 2.747214138507843018e-01 -3.011292815208435059e-01 -4.871445298194885254e-01 4.685786664485931396e-01
2.697173357009887695e-01 2.145695537328720093e-01 5.052071213722229004e-01 6.507425308227539062e-01 1.271704137325286865e-01 7.604952901601791382e-02 2.552686035633087158e-01 3.396977186203002930e-01
5.069696307182312012e-01 -2.592465579509735107e-01 -6.081455573439598083e-02 2.862084805965423584e-01 4.586921632289886475e-01 -4.624449014663696289e-01 2.512321174144744873e-01 3.206058442592620850e-01
4.792551696300506592e-01 -1.573669910430908203e-01 -3.865892887115478516e-01 5.437035560607910156e-01 -2.095294445753097534e-01 3.336019814014434814e-01 3.782167732715606689e-01 -4.737587645649909973e-02
2.104536816477775574e-02 -2.842635810375213623e-01 3.176871538162231445e-01 6.510476469993591309e-01 2.059562057256698608e-01 -3.095142245292663574e-01 4.962014853954315186e-01 9.762386232614517212e-02
4.392170310020446777e-01 -3.879394829273223877e-01 4.440901279449462891e-01 1.874735951423645020e-01 3.678483068943023682e-01 -3.719822764396667480e-01 3.879751861095428467e-01 -4.584025125950574875e-03
3.694512546062469482e-01 -3.011286258697509766e-01 -2.998077869415283203e-01 3.474138975143432617e-01 -7.555416226387023926e-02 1.720241904258728027e-01 -5.378044247627258301e-01 4.875569343566894531e-01
5.665366053581237793e-01 1.648130267858505249e-01 3.807499110698699951e-01 3.797485232353210449e-01 -3.701746165752410889e-01 4.289938807487487793e-01 1.970577538013458252e-01 -5.288262292742729187e-02
4.269549548625946045e-01 6.655778735876083374e-02 2.593531608581542969e-01 5.464180111885070801e-01 -9.634945541620254517e-02 1.115032285451889038e-01 4.441343843936920166e-01 4.779866635799407959e-01
4.088180661201477051e-01 -3.849096000194549561e-01 4.849221408367156982e-01 1.343951672315597534e-01 4.734463989734649658e-01 -1.929503381252288818e-01 -2.614451944828033447e-01 3.190078735351562500e-01
5.947836041450500488e-01 -1.970088630914688110e-01 5.285752415657043457e-01 -2.009308636188507080e-01 2.574308514595031738e-01 3.957958817481994629e-01 9.535557776689529419e-02 2.358754128217697144e-01
5.556303262710571289e-01 -5.490439534187316895e-01 1.313685625791549683e-01 3.936572372913360596e-01 1.388829648494720459e-01 -2.366915531456470490e-02 -2.040492296218872070e-01 -3.951166272163391113e-01
5.838331580162048340e-01 -2.135956734418869019e-01 -2.674227058887481689e-01 5.203472375869750977e-01 1.699893772602081299e-01 -2.395548373460769653e-01 4.204794466495513916e-01 -9.029789268970489502e-02
2.864735126495361328e-01 3.019050359725952148e-01 3.400166034698486328e-01 5.965508222579956055e-01 1.174858659505844116e-01 2.629777044057846069e-02 2.743629515171051025e-01 5.152986645698547363e-01
-1.073894202709197998e-01 -3.126347064971923828e-01 6.030189990997314453e-01 5.996869206428527832e-01 1.993858367204666138e-01 -2.829049229621887207e-01 1.568789780139923096e-01 1.518877148628234863e-01
2.314760982990264893e-01 -1.232628896832466125e-01 4.517181515693664551e-01 2.912651598453521729e-01 5.293254256248474121e-01 5.449321120977401733e-03 5.254891514778137207e-01 2.932343184947967529e-01
5.637840032577514648e-01 -3.658249378204345703e-01 2.365074753761291504e-01 4.777170419692993164e-01 -1.661487221717834473e-01 -3.591618537902832031e-01 1.500363051891326904e-01 -2.916449904441833496e-01
5.521683096885681152e-01 4.268289729952812195e-02 2.338103204965591431e-01 1.529407873749732971e-02 -4.317573830485343933e-02 4.146249890327453613e-01 -4.789911210536956787e-01 4.849500954151153564e-01
1.286542713642120361e-01 -5.918819904327392578e-01 -2.649833559989929199e-01 1.582763791084289551e-01 -2.369992733001708984e-01 4.137098491191864014e-01 1.959209293127059937e-01 5.216768980026245117e-01
1.361878365278244019e-01 -5.236115455627441406e-01 -2.300977408885955811e-01 4.194392263889312744e-02 9.025519341230392456e-02 -6.595668196678161621e-02 1.451973151415586472e-02 7.999202013015747070e-01
5.803939104080200195e-01 -1.036499068140983582e-01 5.233305692672729492e-01 -1.312940940260887146e-02 1.952876746654510498e-01 2.022847831249237061e-01 -3.669393360614776611e-01 4.057725965976715088e-01
4.920178279280662537e-02 -3.326087594032287598e-01 3.254652917385101318e-01 5.819282531738281250e-01 5.354057624936103821e-02 -1.076714321970939636e-01 6.302489638328552246e-01 -1.752394735813140869e-01
1.785612851381301880e-01 -4.960417747497558594e-01 4.368474781513214111e-01 4.864325523376464844e-01 8.271799236536026001e-02 -1.573339402675628662e-01 4.867756664752960205e-01 -1.614288836717605591e-01
1.134454458951950073e-01 -7.412333488464355469e-01 5.370530858635902405e-02 3.400348722934722900e-01 -1.328978538513183594e-01 4.941263198852539062e-01 2.235878705978393555e-01 -8.591368049383163452e-02
-1.421138793230056763e-01 -3.663407862186431885e-01 7.887383103370666504e-01 4.234892725944519043e-01 1.494006365537643433e-01 9.664515405893325806e-02 6.839206069707870483e-02 8.836598694324493408e-02
2.419395931065082550e-02 -6.579156517982482910e-01 -1.901161670684814453e-02 5.240757465362548828e-01 -8.202476426959037781e-03 3.807329833507537842e-01 3.773377239704132080e-01 -6.431455910205841064e-02
2.131084501743316650e-01 -5.535713434219360352e-01 6.463329792022705078e-01 2.836619019508361816e-01 1.578284054994583130e-01 -4.086476285010576248e-03 2.859706878662109375e-01 -2.079122811555862427e-01
2.114387452602386475e-01 -4.863326549530029297e-01 4.661219120025634766e-01 4.618316292762756348e-01 1.760706156492233276e-01 -6.244849413633346558e-02 4.190283715724945068e-01 -2.788025140762329102e-01
2.522196471691131592e-01 -2.622000873088836670e-01 2.117768377065658569e-01 6.558901071548461914e-01 -5.149008035659790039e-01 3.308802545070648193e-01 1.315023303031921387e-01 2.641338668763637543e-02
2.549143135547637939e-01 -1.010572537779808044e-01 5.602777004241943359e-01 2.655064165592193604e-01 4.652657508850097656e-01 4.492694437503814697e-01 -1.584797725081443787e-02 3.490485846996307373e-01
3.958896696567535400e-01 -2.713112533092498779e-01 5.048032402992248535e-01 1.399134397506713867e-01 -2.520408928394317627e-01 -5.031901001930236816e-01 3.696536719799041748e-01 2.046729624271392822e-01
-1.268209367990493774e-01 -3.019886910915374756e-01 -8.198649436235427856e-02 5.659172534942626953e-01 -1.476503312587738037e-01 4.201982319355010986e-01 2.519386708736419678e-01 5.512667298316955566e-01
2.893198430538177490e-01 -7.028740644454956055e-01 5.662935972213745117e-01 7.891383022069931030e-02 2.650270164012908936e-01 1.531403064727783203e-01 -3.786994889378547668e-02 1.485827285796403885e-02
7.084271311759948730e-01 -2.253784537315368652e-01 3.531739115715026855e-01 -5.215298756957054138e-02 -4.071969389915466309e-01 -2.722120285034179688e-01 1.186701878905296326e-01 2.566953897476196289e-01
1.437693536281585693e-01 -5.076178908348083496e-01 7.525345087051391602e-01 3.418891727924346924e-01 1.933966428041458130e-01 -2.010136609897017479e-03 -3.178704902529716492e-02 -6.429000757634639740e-03
-1.718079298734664917e-01 -1.726763099431991577e-01 1.142210662364959717e-01 7.948420643806457520e-01 1.550735682249069214e-01 3.390177786350250244e-01 2.652933299541473389e-01 2.940804958343505859e-01
6.241973638534545898e-01 -5.165805220603942871e-01 4.246545433998107910e-01 -1.400278657674789429e-01 -3.995946422219276428e-02 -2.809238433837890625e-01 1.953093707561492920e-01 1.578678637742996216e-01
6.242359057068824768e-02 -5.318402647972106934e-01 1.612993329763412476e-01 -4.271024093031883240e-02 -2.498102001845836639e-02 3.205975890159606934e-01 3.213144242763519287e-01 6.919233798980712891e-01
-6.283428519964218140e-02 -5.115377902984619141e-01 5.637246370315551758e-02 1.426503211259841919e-01 1.292799562215805054e-01 3.213514089584350586e-01 3.733555972576141357e-01 6.719221472740173340e-01
1.077683493494987488e-01 -3.255082070827484131e-01 -3.181003332138061523e-01 5.781065821647644043e-01 -4.765474051237106323e-02 -3.944762349128723145e-01 2.737157642841339111e-01 4.628527164459228516e-01
7.665802240371704102e-01 -1.183363646268844604e-01 -2.573864161968231201e-01 4.175724983215332031e-01 3.792788386344909668e-01 -4.572279006242752075e-02 -9.025087952613830566e-02 6.040254607796669006e-02
2.954966723918914795e-01 5.780410021543502808e-02 4.536823630332946777e-01 2.903532683849334717e-01 5.684637427330017090e-01 8.093106746673583984e-02 2.468205541372299194e-01 4.781073927879333496e-01
4.992699325084686279e-01 1.595741361379623413e-01 2.191026061773300171e-01 7.711930871009826660e-01 2.229438126087188721e-01 -3.582439944148063660e-02 -1.434275060892105103e-01 -1.047012135386466980e-01
6.359435915946960449e-01 -1.273410022258758545e-01 2.442188858985900879e-01 6.508930921554565430e-01 1.152063310146331787e-01 -9.921444207429885864e-02 -8.609600365161895752e-02 -2.559821307659149170e-01
1.387164592742919922e-01 -6.687330603599548340e-01 -7.910735905170440674e-02 -6.511108577251434326e-02 -5.055101588368415833e-02 3.518549501895904541e-01 1.073260381817817688e-01 6.206288337707519531e-01
7.175771594047546387e-01 -3.001604676246643066e-01 -4.496200755238533020e-02 4.610096216201782227e-01 -1.539984252303838730e-02 -2.908519804477691650e-01 1.652332842350006104e-01 -2.613451778888702393e-01
5.301683396100997925e-02 -3.364259302616119385e-01 3.349289298057556152e-02 1.805931031703948975e-01 1.300939023494720459e-01 6.427079439163208008e-01 1.476025283336639404e-01 6.312582492828369141e-01
5.302699208259582520e-01 -2.558462023735046387e-01 -5.166227817535400391e-01 4.102852940559387207e-01 1.245569735765457153e-01 -6.297013163566589355e-02 -2.001025527715682983e-01 3.982496261596679688e-01
2.094969600439071655e-01 -4.572964906692504883e-01 7.139896601438522339e-02 -1.155646815896034241e-01 1.645143143832683563e-03 2.717750668525695801e-01 1.012376621365547180e-01 8.027605414390563965e-01
6.167756319046020508e-01 -5.900506973266601562e-01 -9.340462833642959595e-02 2.093901932239532471e-01 1.173181831836700439e-01 -4.295856952667236328e-01 1.433592140674591064e-01 1.110847224481403828e-04
7.278011441230773926e-01 8.683308959007263184e-02 -2.377772033214569092e-01 4.068876802921295166e-01 -1.363075226545333862e-01 3.499118387699127197e-01 -2.363892942667007446e-01 2.092179805040359497e-01
7.128868699073791504e-01 -5.456931889057159424e-02 4.490645527839660645e-01 1.459964513778686523e-01 3.287295997142791748e-01 -1.804701238870620728e-01 -1.585622876882553101e-01 3.163318336009979248e-01
3.805418014526367188e-01 -1.514590531587600708e-01 5.391594171524047852e-01 3.432709574699401855e-01 4.718398749828338623e-01 -3.062152564525604248e-01 2.319838255643844604e-01 2.313078939914703369e-01
2.635013461112976074e-01 -6.593419313430786133e-01 -2.096771150827407837e-01 -5.019577220082283020e-02 -8.455280214548110962e-02 3.749523162841796875e-01 2.348760515451431274e-01 4.964330494403839111e-01
1.838527172803878784e-01 -7.797475457191467285e-01 1.478989720344543457e-01 2.213160395622253418e-01 -7.010908424854278564e-02 4.720075130462646484e-01 2.043438404798507690e-01 -1.336952745914459229e-01
6.402731537818908691e-01 -1.699839681386947632e-01 -3.266955316066741943e-01 5.360087752342224121e-01 2.338192164897918701e-01 -2.201733589172363281e-01 -2.118066251277923584e-01 1.382405757904052734e-01
8.368192315101623535e-01 -1.733495667576789856e-02 2.956313490867614746e-01 3.642577528953552246e-01 -1.571813672780990601e-01 2.089336216449737549e-01 -1.432969886809587479e-02 -1.038600578904151917e-01
6.401152610778808594e-01 -4.949510991573333740e-01 3.538355603814125061e-02 1.291236132383346558e-01 2.436931431293487549e-01 -3.613619208335876465e-01 -3.126578927040100098e-01 1.990661621093750000e-01
7.323395013809204102e-01 5.477799475193023682e-02 -3.095313906669616699e-01 2.308526188135147095e-01 5.559328943490982056e-02 6.969973444938659668e-02 -1.828349828720092773e-01 5.198061466217041016e-01
6.037801504135131836e-01 -2.204325199127197266e-01 5.507932305335998535e-01 6.318674422800540924e-03 3.287155628204345703e-01 3.035220801830291748e-01 2.883874773979187012e-01 9.953210130333900452e-03
3.850858211517333984e-01 -7.794595509767532349e-02 7.113973498344421387e-01 1.031193360686302185e-01 3.621384501457214355e-01 -1.506892964243888855e-02 1.714175641536712646e-01 4.100709855556488037e-01
5.972827076911926270e-01 -2.444238066673278809e-01 -5.313572883605957031e-01 3.672066330909729004e-01 -2.813357673585414886e-02 -1.865317225456237793e-01 -2.243326790630817413e-02 3.608882129192352295e-01
4.383137524127960205e-01 -3.366242051124572754e-01 6.424665451049804688e-01 1.354133635759353638e-01 1.728363931179046631e-01 3.700447380542755127e-01 2.361419945955276489e-01 -2.022294104099273682e-01
7.347090840339660645e-01 -2.407493442296981812e-02 -1.374684572219848633e-01 1.473812311887741089e-01 3.116547167301177979e-01 1.234376728534698486e-01 -3.372594714164733887e-01 4.391977190971374512e-01
-1.540677398443222046e-01 -4.146914184093475342e-01 -1.711683869361877441e-01 5.685718655586242676e-01 4.129080101847648621e-02 2.831484377384185791e-01 3.590055108070373535e-01 4.908755421638488770e-01
1.876961439847946167e-01 -6.759684681892395020e-01 -1.515054553747177124e-01 1.877201944589614868e-01 4.280588924884796143e-01 -3.002975881099700928e-01 1.396155506372451782e-01 3.959022462368011475e-01
2.458018362522125244e-01 2.191840112209320068e-01 3.103506267070770264e-01 3.732502758502960205e-01 2.201550751924514771e-01 2.300572246313095093e-01 1.891882717609405518e-01 7.202219367027282715e-01
6.514027118682861328e-01 1.588237881660461426e-01 1.689504384994506836e-01 6.291193962097167969e-01 -3.231645822525024414e-01 -1.064881756901741028e-01 -9.501100331544876099e-02 3.621799871325492859e-02
2.590765655040740967e-01 -6.524388194084167480e-01 5.282949209213256836e-01 8.015437424182891846e-02 -2.289078533649444580e-01 1.031056344509124756e-01 -3.803917467594146729e-01 1.181321665644645691e-01
2.297017276287078857e-01 -6.317980289459228516e-01 -4.445133730769157410e-02 2.372906953096389771e-01 -3.229473829269409180e-01 5.436431765556335449e-01 2.432587146759033203e-01 1.754075586795806885e-01
6.575084328651428223e-01 -3.335452079772949219e-01 -1.873617172241210938e-01 4.212706387042999268e-01 2.414029091596603394e-01 -3.730599284172058105e-01 2.022644579410552979e-01 -7.414038479328155518e-02
3.285417854785919189e-01 7.262071967124938965e-02 6.626500487327575684e-01 5.482335686683654785e-01 -6.302771717309951782e-02 1.094733402132987976e-01 3.042335212230682373e-01 1.964851170778274536e-01
3.730434477329254150e-01 2.160561084747314453e-01 -1.087703779339790344e-01 6.927972435951232910e-01 -1.463134679943323135e-02 3.100924789905548096e-01 3.523391783237457275e-01 3.191313743591308594e-01
6.081311702728271484e-01 -4.978131055831909180e-01 3.325008153915405273e-01 1.205672789365053177e-02 4.547554552555084229e-01 1.292018890380859375e-01 -1.576012521982192993e-01 -1.527180820703506470e-01
1.672599613666534424e-01 -6.998496502637863159e-02 5.149892568588256836e-01 4.290183484554290771e-01 -1.187612339854240417e-01 -9.830293804407119751e-02 6.985837221145629883e-01 7.790137827396392822e-02
3.571614325046539307e-01 -4.343777596950531006e-01 6.176474690437316895e-01 1.395641416311264038e-01 3.982452452182769775e-01 3.133841156959533691e-01 5.644086748361587524e-02 -1.509661972522735596e-01
1.672724485397338867e-01 -1.915238201618194580e-01 6.607361435890197754e-01 4.770750999450683594e-01 3.140575289726257324e-01 -2.049135863780975342e-01 3.511901497840881348e-01 8.490882813930511475e-02
2.881445884704589844e-01 1.803745627403259277e-01 2.765183448791503906e-01 4.534139037132263184e-01 9.980598837137222290e-02 1.248147934675216675e-01 3.663375675678253174e-01 6.653180122375488281e-01
3.350223600864410400e-01 -4.189947247505187988e-01 3.874320685863494873e-01 4.839145839214324951e-01 -5.731220357120037079e-03 -5.329647660255432129e-01 -1.986141055822372437e-01 6.629173457622528076e-02
2.700357139110565186e-01 -5.462331175804138184e-01 -1.993839442729949951e-01 1.747752577066421509e-01 2.923125959932804108e-02 1.558859795331954956e-01 -6.138417124748229980e-01 3.955415785312652588e-01
3.184746205806732178e-01 -1.421379745006561279e-01 9.529157727956771851e-02 -9.432976692914962769e-02 -1.494905948638916016e-01 1.702174246311187744e-01 3.653724193572998047e-01 8.219328522682189941e-01
3.716911375522613525e-02 -5.864526629447937012e-01 -2.354363203048706055e-01 3.589616119861602783e-01 3.645890057086944580e-01 4.191541969776153564e-01 8.816559612751007080e-02 3.924535214900970459e-01
5.829461216926574707e-01 -1.563562750816345215e-01 1.012789756059646606e-01 4.811803400516510010e-01 1.471421308815479279e-02 -4.688244760036468506e-01 -3.436638116836547852e-01 2.362555861473083496e-01
-2.589409996289759874e-04 -1.504633128643035889e-01 -6.183995679020881653e-02 4.696148931980133057e-01 1.216208413243293762e-01 -3.385182023048400879e-01 1.703250855207443237e-01 7.711040377616882324e-01
6.673132181167602539e-01 1.007645502686500549e-01 -2.308390289545059204e-01 2.726870179176330566e-01 -2.315343469381332397e-01 9.807942807674407959e-02 -2.122667133808135986e-01 5.555267333984375000e-01
1.929569989442825317e-01 -7.656899690628051758e-01 8.020065724849700928e-03 8.640844374895095825e-02 1.490179598331451416e-01 -1.067034676671028137e-01 -4.963600337505340576e-01 2.983127832412719727e-01
3.434092998504638672e-01 3.087517060339450836e-02 -6.515028327703475952e-02 5.302706956863403320e-01 3.425986766815185547e-01 5.472708344459533691e-01 2.896035313606262207e-01 3.081165254116058350e-01
1.184188574552536011e-02 7.059340178966522217e-02 4.262696802616119385e-01 5.225520133972167969e-01 -1.488610357046127319e-01 1.125264838337898254e-01 -1.710199713706970215e-01 6.899567246437072754e-01
4.642097055912017822e-01 -1.560324430465698242e-01 -2.936096191406250000e-01 5.665293931961059570e-01 2.530341409146785736e-02 -3.178602159023284912e-01 4.614683091640472412e-01 1.958892196416854858e-01
3.412600755691528320e-01 1.461416035890579224e-01 5.447822213172912598e-01 4.640631079673767090e-01 -3.473205566406250000e-01 6.733210384845733643e-02 4.451057016849517822e-01 1.635775864124298096e-01
3.290542662143707275e-01 2.429950386285781860e-01 3.833325803279876709e-01 8.031491041183471680e-01 1.730219423770904541e-01 7.051291316747665405e-02 6.719717383384704590e-02 3.550034388899803162e-02
3.726482093334197998e-01 1.196544095873832703e-01 1.621042788028717041e-01 8.725898265838623047e-01 2.352098971605300903e-01 2.516721375286579132e-02 -4.265130264684557915e-04 -5.628605931997299194e-02
1.436348557472229004e-01 1.419912576675415039e-01 3.486105799674987793e-01 5.906148552894592285e-01 3.526143729686737061e-01 1.629562526941299438e-01 2.861186861991882324e-01 5.060601234436035156e-01
5.181846022605895996e-01 -1.372585445642471313e-01 -3.202728331089019775e-01 4.569335579872131348e-01 -2.001031488180160522e-02 -3.107495978474617004e-02 -4.822808802127838135e-01 4.090488553047180176e-01
3.628221750259399414e-01 7.850256562232971191e-02 5.824701786041259766e-01 6.681426167488098145e-01 1.135161593556404114e-01 3.330195322632789612e-02 2.490661591291427612e-01 2.196737378835678101e-02
-4.088264703750610352e-02 -5.099713206291198730e-01 -2.378649860620498657e-01 5.424466729164123535e-01 -2.081267386674880981e-01 -3.394278883934020996e-01 3.149562180042266846e-01 3.601447045803070068e-01
3.060775697231292725e-01 2.109268903732299805e-01 2.335483729839324951e-01 1.985231041908264160e-01 -1.618556082248687744e-01 3.033937513828277588e-01 -2.528129816055297852e-01 7.653174400329589844e-01
7.386776804924011230e-01 -2.317607402801513672e-02 -3.062804639339447021e-01 4.584752619266510010e-01 2.706235051155090332e-01 5.533778294920921326e-02 -1.956801861524581909e-01 1.876714974641799927e-01
9.359179139137268066e-01 -8.341209590435028076e-02 -2.953542023897171021e-02 4.994776844978332520e-02 -4.111418500542640686e-02 2.159962654113769531e-01 -1.206354945898056030e-01 2.254667282104492188e-01
3.015862032771110535e-02 -4.439578056335449219e-01 2.713655829429626465e-01 5.651852488517761230e-01 1.247334480285644531e-02 -1.295252889394760132e-01 5.906735658645629883e-01 -2.075829654932022095e-01
2.878722250461578369e-01 1.177054122090339661e-01 6.348716020584106445e-01 3.512276411056518555e-01 8.550789952278137207e-02 3.545629605650901794e-02 3.840255737304687500e-01 4.699018299579620361e-01
6.019262075424194336e-01 7.577951997518539429e-02 4.296553730964660645e-01 8.452121168375015259e-03 -4.725323989987373352e-03 3.107416629791259766e-01 -3.508343994617462158e-01 4.770741462707519531e-01
1.478636860847473145e-01 1.259122937917709351e-01 2.737488150596618652e-01 4.019314348697662354e-01 1.371355652809143066e-01 4.947472736239433289e-02 3.916606605052947998e-01 7.423902153968811035e-01
2.314694225788116455e-01 -5.569455027580261230e-01 1.781352758407592773e-01 -1.588388085365295410e-01 -2.088489942252635956e-02 3.738603293895721436e-01 2.358566969633102417e-01 6.192216873168945312e-01
2.604279220104217529e-01 -4.608756601810455322e-01 4.660172760486602783e-01 4.180227518081665039e-01 3.291680216789245605e-01 -4.114231169223785400e-01 2.159676104784011841e-01 5.994354188442230225e-02
7.583440095186233521e-02 -3.158711791038513184e-01 -2.966127395629882812e-01 5.120297670364379883e-01 -1.574161350727081299e-01 -2.678444981575012207e-01 -8.724652230739593506e-02 6.634671092033386230e-01
5.493539571762084961e-01 -9.923714399337768555e-02 -1.657176464796066284e-01 6.017982363700866699e-01 4.794773757457733154e-01 -2.032699249684810638e-02 -2.611132860183715820e-01 -1.572023145854473114e-02
1.191476732492446899e-01 -5.925429984927177429e-03 6.773624569177627563e-02 4.907341599464416504e-01 -6.179820746183395386e-02 -1.892071217298507690e-01 -1.128265932202339172e-01 8.294651508331298828e-01
4.925884902477264404e-01 -3.670222163200378418e-01 2.068241685628890991e-01 5.869997143745422363e-01 -2.747958302497863770e-01 -2.421915680170059204e-01 -1.641551405191421509e-01 -2.723781466484069824e-01
3.901869952678680420e-01 2.344046384096145630e-01 2.257444709539413452e-01 4.983391463756561279e-01 2.498169243335723877e-01 -5.954723805189132690e-02 -3.418627008795738220e-02 6.529802083969116211e-01
5.716144442558288574e-01 -3.749144077301025391e-01 5.140721797943115234e-01 2.832590639591217041e-01 -7.798234373331069946e-02 2.418747544288635254e-01 -2.583996653556823730e-01 -2.384015619754791260e-01
2.695697247982025146e-01 -4.285698235034942627e-01 6.755443811416625977e-01 2.392579317092895508e-01 2.916497588157653809e-01 -3.177587687969207764e-01 1.647398620843887329e-01 1.299460083246231079e-01
1.583606153726577759e-01 -5.379708409309387207e-01 -7.523266971111297607e-02 5.816104412078857422e-01 -2.008845806121826172e-01 4.678705632686614990e-01 2.654958069324493408e-01 -1.087807342410087585e-01
1.089602410793304443e-01 -5.672292709350585938e-01 -2.664291262626647949e-01 1.024439781904220581e-01 -2.443827539682388306e-01 -2.022508718073368073e-02 9.144652634859085083e-02 7.186131477355957031e-01
8.525550365447998047e-02 7.177045196294784546e-02 4.558851718902587891e-01 4.105676412582397461e-01 -1.249445825815200806e-01 6.876509636640548706e-02 -4.911900311708450317e-02 7.670927047729492188e-01
3.574206233024597168e-01 -2.311669290065765381e-01 -3.148039579391479492e-01 5.903321504592895508e-01 -1.296460069715976715e-02 -1.267901062965393066e-01 5.953340530395507812e-01 2.350221574306488037e-02
3.498179912567138672e-01 -1.526831984519958496e-01 4.310249984264373779e-01 3.492118120193481445e-01 -2.845696210861206055e-01 -2.426600903272628784e-01 5.183664560317993164e-01 3.715054392814636230e-01
3.878032863140106201e-01 -4.643562138080596924e-01 -6.451918929815292358e-02 4.389123618602752686e-01 -5.240682363510131836e-01 -3.739092051982879639e-01 1.447454988956451416e-01 4.204897955060005188e-02
2.955132126808166504e-01 -1.665469608269631863e-03 4.967885017395019531e-01 6.836640238761901855e-01 4.085137546062469482e-01 -6.135576963424682617e-02 1.651196777820587158e-01 -2.369090169668197632e-02
7.334172725677490234e-01 -3.657171428203582764e-01 1.475797295570373535e-01 -6.487817503511905670e-03 -4.950356483459472656e-01 6.749344617128372192e-02 1.992873847484588623e-01 1.311373859643936157e-01
4.961980879306793213e-01 -4.237024113535881042e-02 4.987112283706665039e-01 4.238049387931823730e-01 2.905412614345550537e-01 -3.943017423152923584e-01 -7.697067409753799438e-02 2.790270745754241943e-01
6.645968556404113770e-01 -2.013836354017257690e-01 -4.484386444091796875e-01 3.196673989295959473e-01 -8.181903511285781860e-02 -1.162519454956054688e-01 -1.243912875652313232e-01 4.228345751762390137e-01
4.609219431877136230e-01 -6.364303231239318848e-01 1.858502179384231567e-01 3.608447015285491943e-01 -2.098218947649002075e-01 -3.695927858352661133e-01 -1.084674894809722900e-01 -1.592768728733062744e-01
4.015045166015625000e-01 -2.621736228466033936e-01 4.470857083797454834e-01 2.589388191699981689e-01 -5.076528191566467285e-01 1.342224329710006714e-01 -4.483861625194549561e-01 1.623179167509078979e-01
4.892271161079406738e-01 -4.480017423629760742e-01 4.037243425846099854e-01 3.283961713314056396e-01 -4.053154289722442627e-01 -3.145892322063446045e-01 8.747840672731399536e-02 -1.349614709615707397e-01
4.904480576515197754e-01 -3.061586916446685791e-01 5.980952382087707520e-01 3.338037729263305664e-01 -3.381837606430053711e-01 -2.421830296516418457e-01 8.979644626379013062e-02 -1.244998499751091003e-01
2.905977666378021240e-01 -5.175672769546508789e-01 -2.150093019008636475e-01 2.771937549114227295e-01 3.551461398601531982e-01 -3.926708698272705078e-01 3.315023481845855713e-01 3.666042685508728027e-01
-6.218568235635757446e-02 -1.463110893964767456e-01 -1.266904473304748535e-01 7.610050439834594727e-01 9.377603232860565186e-02 8.281115442514419556e-02 2.292238175868988037e-01 5.579889416694641113e-01
4.346859157085418701e-01 2.276673913002014160e-01 2.601051032543182373e-01 6.672614812850952148e-01 -9.611487388610839844e-02 -6.908473372459411621e-02 4.723845422267913818e-01 9.573571383953094482e-02
5.152328312397003174e-02 3.673910349607467651e-02 2.499542683362960815e-01 4.299393892288208008e-01 -9.576164186000823975e-03 5.965146422386169434e-01 3.442438691854476929e-02 6.257508993148803711e-01
4.624706506729125977e-01 -5.909751653671264648e-01 4.013569355010986328e-01 -3.605883568525314331e-02 3.623024523258209229e-01 -2.191314548254013062e-01 3.063458502292633057e-01 3.676985949277877808e-02
-5.201502889394760132e-02 -5.463418737053871155e-02 -1.179868802428245544e-01 7.467067837715148926e-01 1.669928804039955139e-02 5.187099054455757141e-02 9.813956916332244873e-02 6.404818296432495117e-01
-1.969073712825775146e-01 -6.762306094169616699e-01 1.773676276206970215e-01 2.511126697063446045e-01 4.338201582431793213e-01 3.732246160507202148e-01 -8.412303030490875244e-02 2.735860049724578857e-01
5.784261226654052734e-01 -2.573851644992828369e-01 6.522206068038940430e-01 -6.123718246817588806e-02 1.034683436155319214e-01 3.826522231101989746e-01 -9.269975125789642334e-02 6.567090004682540894e-02
3.638216555118560791e-01 6.235220469534397125e-03 6.356818228960037231e-02 6.335521340370178223e-01 -3.442407250404357910e-01 1.635696887969970703e-01 5.279658436775207520e-01 1.953494399785995483e-01
3.385509848594665527e-01 -6.283707022666931152e-01 6.421784162521362305e-01 -7.202251255512237549e-02 1.169139817357063293e-01 2.035350650548934937e-01 -1.154764071106910706e-01 6.725261360406875610e-02
5.017971992492675781e-01 -1.639716178178787231e-01 -3.915225267410278320e-01 4.512121379375457764e-01 4.705673083662986755e-03 4.768535122275352478e-02 -4.119571149349212646e-01 4.386638104915618896e-01
5.429748892784118652e-01 -4.394439160823822021e-01 4.067019224166870117e-01 3.318424820899963379e-01 -1.117596626281738281e-01 2.208653837442398071e-01 -3.349117562174797058e-02 -4.173105657100677490e-01
5.060483217239379883e-01 -1.279850751161575317e-01 4.143967926502227783e-01 -1.041161268949508667e-01 1.628464013338088989e-01 4.365408122539520264e-01 -3.517972230911254883e-01 4.517988562583923340e-01
7.828722000122070312e-01 -1.418204754590988159e-01 -3.996526598930358887e-01 2.405604720115661621e-01 1.229617521166801453e-01 2.612243406474590302e-02 -1.610508747398853302e-02 3.651648163795471191e-01
