# Supplementary material for: Where is your field going? A machine learning approach to study the relative motion of the domains of physics
Source: PLoS One. 2020 Jun 18;15(6):e0233997. doi: 10.1371/journal.pone.0233997 (PMC7302634; doi:10.1371/journal.pone.0233997)
Supplement: S20 Data — (ZIP) [file pone.0233997.s020.zip › 19/Pacs4Run_19_VS_500_embeddings2001-2005ED8.txt]

9.296516329050064087e-02 -8.917326480150222778e-02 -5.496293306350708008e-01 4.772585928440093994e-01 -4.577057063579559326e-01 1.223232150077819824e-01 4.785669744014739990e-01 -7.322124671190977097e-03
-2.386416792869567871e-01 4.614800959825515747e-02 -4.319267570972442627e-01 2.314600497484207153e-01 4.975659772753715515e-02 -5.071785449981689453e-01 6.598927974700927734e-01 -7.497850060462951660e-02
-2.558975219726562500e-01 -8.953338116407394409e-02 -7.167943120002746582e-01 5.789949744939804077e-02 1.351339817047119141e-01 1.391342878341674805e-01 5.642896294593811035e-01 -2.308931946754455566e-01
-3.389657139778137207e-01 4.293513596057891846e-01 -4.337069988250732422e-01 2.670454084873199463e-01 2.455912157893180847e-02 -1.939650177955627441e-01 3.332554996013641357e-01 -5.404257178306579590e-01
-7.271901369094848633e-01 5.120588466525077820e-02 -2.552732527256011963e-01 6.225627288222312927e-02 5.051771178841590881e-02 -1.384527087211608887e-01 5.219317078590393066e-01 -3.246511816978454590e-01
-2.521343529224395752e-02 -9.869569540023803711e-02 2.651336193084716797e-01 3.839596211910247803e-01 -1.093789413571357727e-01 1.393565982580184937e-01 6.610841751098632812e-01 -5.508959293365478516e-01
2.317862361669540405e-01 -1.761002540588378906e-01 2.616748213768005371e-01 1.235970854759216309e-01 -4.310854375362396240e-01 -1.581734269857406616e-01 7.827684879302978516e-01 8.907221257686614990e-02
9.556613117456436157e-02 -7.896877825260162354e-02 3.376714587211608887e-01 4.965269565582275391e-01 -2.400902211666107178e-01 6.738585233688354492e-02 6.294025778770446777e-01 -4.071098566055297852e-01
-1.833467930555343628e-01 1.359453350305557251e-01 -5.669963955879211426e-01 5.912202596664428711e-02 -3.588701784610748291e-01 -6.126021146774291992e-01 3.372828662395477295e-01 -7.137087732553482056e-02
7.562161982059478760e-02 -1.192397102713584900e-01 -4.954842329025268555e-01 -1.557932198047637939e-01 1.091729924082756042e-01 1.919503062963485718e-01 8.008260130882263184e-01 -1.421309262514114380e-01
1.818308979272842407e-01 3.147182762622833252e-01 -3.147494792938232422e-02 1.860519498586654663e-01 1.271828562021255493e-01 2.201929688453674316e-02 7.994424700736999512e-01 -4.201376140117645264e-01
1.939922571182250977e-01 1.157350912690162659e-01 -9.100279211997985840e-02 -2.203384600579738617e-02 -5.423398222774267197e-03 3.864031136035919189e-01 8.811941146850585938e-01 -1.198565810918807983e-01
2.490155100822448730e-01 -5.309265255928039551e-01 -1.914637684822082520e-01 -1.860515922307968140e-01 -4.079872965812683105e-01 1.686782836914062500e-01 5.210021734237670898e-01 -3.442173600196838379e-01
1.133850812911987305e-01 4.258008301258087158e-01 -3.925133347511291504e-01 3.172551393508911133e-01 -4.355351328849792480e-01 2.976777404546737671e-02 4.511633515357971191e-01 3.962256610393524170e-01
-5.806055292487144470e-02 -3.281496837735176086e-02 -7.689951658248901367e-01 -2.767564961686730385e-03 -1.330198347568511963e-01 -2.809366881847381592e-01 2.830578684806823730e-01 -4.769166409969329834e-01
-3.222988545894622803e-01 2.609646022319793701e-01 -3.594888150691986084e-01 -2.148511856794357300e-01 -2.477822452783584595e-01 -4.128654897212982178e-01 6.455253958702087402e-01 6.380259245634078979e-02
1.383523689582943916e-03 6.679009646177291870e-02 1.418267190456390381e-01 1.718943715095520020e-01 -3.333340585231781006e-01 -5.148167014122009277e-01 7.124158143997192383e-01 -2.493804693222045898e-01
2.152598202228546143e-01 -1.252061128616333008e-01 1.435894146561622620e-02 1.198712959885597229e-01 -6.185691356658935547e-01 -2.695516049861907959e-01 4.132258594036102295e-01 -5.453165769577026367e-01
2.677023112773895264e-01 1.130394116044044495e-01 -2.852462232112884521e-01 -7.851948589086532593e-02 -2.611918933689594269e-02 3.767709136009216309e-01 8.270329236984252930e-01 -3.748169913887977600e-02
4.981936812400817871e-01 2.205443829298019409e-01 -1.457610875368118286e-01 -5.926307290792465210e-02 -4.057579636573791504e-01 3.106602728366851807e-01 4.819939732551574707e-01 -4.300433099269866943e-01
2.328741103410720825e-01 -4.472208321094512939e-01 -2.209998518228530884e-01 6.505604833364486694e-02 -4.103425443172454834e-01 -4.714421927928924561e-01 4.100196957588195801e-01 -3.659713268280029297e-01
1.767993718385696411e-01 4.859682321548461914e-01 -2.177633941173553467e-01 5.869545936584472656e-01 -2.585518658161163330e-01 -3.369191288948059082e-02 5.165836215019226074e-01 7.614037394523620605e-02
1.177554130554199219e-01 2.551411092281341553e-01 -2.703347802162170410e-01 5.991193652153015137e-01 -1.361978799104690552e-01 -1.949195563793182373e-01 6.053745746612548828e-01 2.568851709365844727e-01
-2.777871191501617432e-01 -4.471794664859771729e-01 -5.196218192577362061e-02 2.020913809537887573e-01 -1.283880919218063354e-01 -4.032382667064666748e-01 6.834603548049926758e-01 -1.819928139448165894e-01
-1.488758623600006104e-01 -2.726013064384460449e-01 -1.764535754919052124e-01 1.266144067049026489e-01 -2.241013050079345703e-01 -4.372924566268920898e-01 5.300532579421997070e-01 -5.778882503509521484e-01
1.575554907321929932e-01 -1.379490345716476440e-01 2.255881428718566895e-01 2.535615861415863037e-01 -5.866028070449829102e-01 -1.384407430887222290e-01 4.275431334972381592e-01 -5.430479645729064941e-01
2.592214941978454590e-01 -3.398581147193908691e-01 -1.812765300273895264e-01 5.791519284248352051e-01 -1.946975588798522949e-01 3.918663784861564636e-02 5.411614775657653809e-01 3.416494131088256836e-01
-1.193124130368232727e-01 -9.576974809169769287e-02 3.688448369503021240e-01 -7.481916993856430054e-02 -5.027633905410766602e-01 -5.881262943148612976e-02 7.307643294334411621e-01 -2.114282697439193726e-01
-1.438923086971044540e-02 1.805430650711059570e-01 2.666545808315277100e-01 3.126224279403686523e-01 -6.659139692783355713e-02 1.690267175436019897e-01 7.678092122077941895e-01 -4.193139374256134033e-01
-2.783516235649585724e-02 5.358312129974365234e-01 -2.672921717166900635e-01 -1.169475391507148743e-01 -2.162286937236785889e-01 -3.691124022006988525e-01 6.556514501571655273e-01 -1.187883540987968445e-01
6.895764917135238647e-02 8.179773390293121338e-02 2.867452800273895264e-01 2.757803797721862793e-01 -3.957095146179199219e-01 -2.817749679088592529e-01 6.575425863265991211e-01 -4.024064838886260986e-01
-4.651732146739959717e-01 3.336142599582672119e-01 -3.885712474584579468e-02 9.846594929695129395e-02 -6.710435152053833008e-01 3.574288785457611084e-01 2.803471982479095459e-01 -6.678867340087890625e-02
1.275883167982101440e-01 2.170497477054595947e-01 6.897470355033874512e-02 -2.016328088939189911e-02 -2.065887451171875000e-01 -3.259193301200866699e-01 8.783838748931884766e-01 -1.048136651515960693e-01
1.770292967557907104e-01 1.264460571110248566e-02 -2.749062478542327881e-01 3.250790834426879883e-01 -1.871919333934783936e-01 -2.404403984546661377e-01 2.776628732681274414e-01 -7.856854796409606934e-01
3.054271042346954346e-01 1.807482242584228516e-01 -1.519090086221694946e-01 5.543237924575805664e-01 -5.634039640426635742e-01 7.249314337968826294e-02 3.368484675884246826e-01 3.279440402984619141e-01
2.270461916923522949e-01 -6.062893867492675781e-01 -2.199303805828094482e-01 -8.282883465290069580e-02 -4.113725125789642334e-01 -4.910600185394287109e-02 4.603461623191833496e-01 -3.769296109676361084e-01
1.277401894330978394e-01 -2.939054965972900391e-01 -4.523161798715591431e-02 1.564148366451263428e-01 -9.819418936967849731e-02 -3.454721570014953613e-01 7.752197980880737305e-01 -3.752752244472503662e-01
-3.602541238069534302e-02 -3.595823645591735840e-01 2.172571867704391479e-01 2.105184644460678101e-01 -1.059016063809394836e-01 1.941021829843521118e-01 6.980441808700561523e-01 -4.916576445102691650e-01
-2.717727422714233398e-01 -3.046216070652008057e-01 -2.766348421573638916e-01 1.326353102922439575e-01 -3.004458248615264893e-01 -3.201221823692321777e-01 2.694799900054931641e-01 -6.883755922317504883e-01
3.457885608077049255e-02 3.045256137847900391e-01 -1.418589055538177490e-01 4.460491836071014404e-01 -6.322193890810012817e-02 -1.187258511781692505e-01 7.767496109008789062e-01 2.560305893421173096e-01
-2.518896758556365967e-01 -4.732365310192108154e-01 -1.458347588777542114e-01 2.424725331366062164e-02 -1.376647502183914185e-01 -3.128602802753448486e-01 6.509439349174499512e-01 -3.875331878662109375e-01
-9.157507121562957764e-02 -4.951894581317901611e-01 -1.201963350176811218e-01 1.579768210649490356e-01 -9.030320495367050171e-02 -2.874933481216430664e-01 6.789841055870056152e-01 -3.939175307750701904e-01
1.908299624919891357e-01 -8.769673854112625122e-02 1.318495720624923706e-01 2.440126091241836548e-01 -3.086580038070678711e-01 -3.400274515151977539e-01 6.687447428703308105e-01 -4.699561893939971924e-01
-7.759962081909179688e-01 1.592277362942695618e-02 -3.288619592785835266e-02 2.244791388511657715e-01 -3.824202716350555420e-01 1.483139246702194214e-01 4.203178584575653076e-01 3.456195816397666931e-02
-1.354828625917434692e-01 -1.244283914566040039e-01 -4.041102528572082520e-01 -1.264065504074096680e-01 1.330365240573883057e-01 3.438324928283691406e-01 8.027680516242980957e-01 -8.076066523790359497e-02
1.699637174606323242e-01 -2.932408154010772705e-01 8.988985791802406311e-03 1.526878327131271362e-01 -6.499403119087219238e-01 9.231112152338027954e-02 2.977464795112609863e-01 -5.849197506904602051e-01
2.536655664443969727e-01 1.347444206476211548e-01 -7.819136232137680054e-02 -1.240742585650878027e-05 -4.257254898548126221e-01 -2.022605985403060913e-01 4.783783257007598877e-01 -6.785179376602172852e-01
4.329516291618347168e-01 -1.966633647680282593e-02 -5.805709213018417358e-02 5.959672853350639343e-02 -4.957554936408996582e-01 1.632116436958312988e-01 4.332471787929534912e-01 -5.874770879745483398e-01
2.396255731582641602e-01 1.048495769500732422e-01 -1.587880700826644897e-01 -3.836366534233093262e-02 -3.916056752204895020e-01 -2.319766730070114136e-01 4.328933954238891602e-01 -7.143779397010803223e-01
-1.703733503818511963e-01 5.087499618530273438e-01 -8.928371965885162354e-02 4.506280422210693359e-01 -3.840170502662658691e-01 5.275239795446395874e-02 5.492768287658691406e-01 2.217025011777877808e-01
-6.540977209806442261e-02 6.685246247798204422e-03 3.889814019203186035e-01 -1.895797625184059143e-02 -5.297519564628601074e-01 -9.347762167453765869e-02 6.987133026123046875e-01 -2.577506005764007568e-01
-2.945559620857238770e-01 1.883009523153305054e-01 -9.424743242561817169e-03 1.222167313098907471e-01 -6.761873364448547363e-01 -4.139004945755004883e-01 3.686304390430450439e-01 -3.135637044906616211e-01
3.645609915256500244e-01 -2.073721140623092651e-01 -3.327988833189010620e-02 -2.440190874040126801e-02 -5.283700227737426758e-01 -3.610642552375793457e-01 4.986808300018310547e-01 -4.051721096038818359e-01
-2.518000602722167969e-01 -1.878581345081329346e-01 -5.023511052131652832e-01 9.853783994913101196e-03 1.450507044792175293e-01 4.372932910919189453e-01 6.415252089500427246e-01 -1.582181751728057861e-01
-1.490678042173385620e-01 2.325291782617568970e-01 -3.160037696361541748e-01 -6.762561947107315063e-02 -1.919605433940887451e-01 3.638069331645965576e-02 8.560236692428588867e-01 -2.198374122381210327e-01
-1.798023469746112823e-02 -1.983514875173568726e-01 -6.801763772964477539e-01 3.475553393363952637e-01 -6.606279313564300537e-02 -1.802766174077987671e-01 1.892582178115844727e-01 -5.515579581260681152e-01
1.519329696893692017e-01 1.113411858677864075e-01 -3.204240202903747559e-01 -9.328462183475494385e-02 1.045756265521049500e-01 2.450986057519912720e-01 8.817207217216491699e-01 -6.859435886144638062e-02
2.430127710103988647e-01 2.451668493449687958e-02 -1.413003951311111450e-01 -6.675273925065994263e-02 -4.673214852809906006e-01 4.742662310600280762e-01 4.074184596538543701e-01 -5.537279248237609863e-01
-1.934725642204284668e-01 -3.384580016136169434e-01 -3.880149498581886292e-02 -2.545689940452575684e-01 -5.696358084678649902e-01 1.206226423382759094e-01 3.720859885215759277e-01 -5.515623092651367188e-01
9.782276302576065063e-02 2.339758127927780151e-01 -4.946374595165252686e-01 -1.351298987865447998e-01 -6.705554723739624023e-01 -4.286525547504425049e-01 1.099990010261535645e-01 -1.651436835527420044e-01
3.086592555046081543e-01 4.768458753824234009e-02 9.826033562421798706e-02 2.765744924545288086e-01 -5.348491668701171875e-01 -2.081849724054336548e-01 4.447784721851348877e-01 -5.376566648483276367e-01
4.245829209685325623e-02 -1.533991098403930664e-01 -9.850836545228958130e-02 -1.065053939819335938e-01 -5.207049101591110229e-02 -3.373968899250030518e-01 9.135540127754211426e-01 4.989740252494812012e-02
2.595427632331848145e-01 -6.115747690200805664e-01 -1.666357517242431641e-01 2.582112886011600494e-02 -3.521243333816528320e-01 2.642437517642974854e-01 4.138714969158172607e-01 -4.062925577163696289e-01
2.614992260932922363e-01 -1.924614980816841125e-02 -6.344396471977233887e-01 2.272915989160537720e-01 -1.692056655883789062e-01 -1.763940900564193726e-01 1.540518105030059814e-01 -6.273716688156127930e-01
1.372364461421966553e-01 9.084312617778778076e-02 -3.032007813453674316e-01 7.211470007896423340e-01 -1.327653080224990845e-01 -2.540963888168334961e-01 5.089956521987915039e-01 1.402210295200347900e-01
1.400189995765686035e-01 -5.385671928524971008e-02 -5.449894666671752930e-01 6.786068677902221680e-01 -8.787275105714797974e-02 4.079496860504150391e-02 4.100654423236846924e-01 2.059945762157440186e-01
1.753244996070861816e-01 1.211248338222503662e-01 -4.649181663990020752e-01 -1.077764481306076050e-01 -3.468267321586608887e-01 5.580373406410217285e-01 2.601604759693145752e-01 -4.769144952297210693e-01
-2.316546812653541565e-02 -5.587439611554145813e-02 -8.493535965681076050e-02 1.888366341590881348e-01 -1.094775572419166565e-01 -5.124560594558715820e-01 7.524433135986328125e-01 -3.357089161872863770e-01
1.403997540473937988e-01 2.374296039342880249e-01 -1.698050349950790405e-01 8.465182781219482422e-02 2.183968722820281982e-01 2.857598066329956055e-01 8.532969355583190918e-01 -1.744813919067382812e-01
2.159791737794876099e-01 -4.880460500717163086e-01 -2.392707765102386475e-01 -3.066893219947814941e-01 -5.617716908454895020e-01 -3.582771122455596924e-02 4.163442552089691162e-01 -2.713699340820312500e-01
-2.839188575744628906e-01 -3.322972357273101807e-01 -5.430284887552261353e-03 -1.230105087161064148e-01 -4.542084038257598877e-01 -2.390354573726654053e-01 4.436245858669281006e-01 -5.775479078292846680e-01
-3.675764799118041992e-01 2.056385427713394165e-01 -1.248840913176536560e-01 -1.798297278583049774e-02 -5.043739080429077148e-01 3.467048704624176025e-01 5.621783137321472168e-01 3.406451344490051270e-01
-9.738668054342269897e-02 -1.402436010539531708e-02 -5.465146899223327637e-02 8.552924394607543945e-01 -3.960352838039398193e-01 1.549103260040283203e-01 2.485366016626358032e-01 1.148728281259536743e-01
1.118198707699775696e-01 -2.781908512115478516e-01 -4.141135811805725098e-01 4.253468513488769531e-01 -1.144918650388717651e-01 -2.297630757093429565e-01 5.832005143165588379e-01 3.894534707069396973e-01
1.706354022026062012e-01 2.668882012367248535e-01 5.128911882638931274e-02 6.228475570678710938e-01 -5.087698101997375488e-01 1.838578730821609497e-01 4.232552647590637207e-01 1.931044310331344604e-01
-4.181130975484848022e-02 -3.877183794975280762e-01 -5.793256685137748718e-02 8.466541767120361328e-02 -1.595502942800521851e-01 -3.744474649429321289e-01 7.361600399017333984e-01 -3.602818548679351807e-01
4.982682317495346069e-02 -2.410745918750762939e-01 -1.822389103472232819e-02 4.092276990413665771e-01 -4.101229906082153320e-01 -1.224819198250770569e-01 2.951740026473999023e-01 -7.080045938491821289e-01
7.388090342283248901e-02 8.504305034875869751e-02 -2.092410326004028320e-01 7.544186115264892578e-01 -2.022104561328887939e-01 2.887557446956634521e-01 4.648832678794860840e-01 1.843767613172531128e-01
-5.249649286270141602e-02 -6.154536828398704529e-02 -3.197964131832122803e-01 5.365759506821632385e-02 -2.716623246669769287e-01 -3.276289999485015869e-01 3.480284214019775391e-01 -7.655341625213623047e-01
1.598875820636749268e-01 1.474048048257827759e-01 -3.112773299217224121e-01 -1.397175043821334839e-01 -5.735704675316810608e-02 3.895875811576843262e-01 8.234066963195800781e-01 5.680084973573684692e-02
-7.275523990392684937e-02 -2.105067111551761627e-02 -2.277039736509323120e-01 1.787991225719451904e-01 -3.183315992355346680e-01 -4.400824606418609619e-01 3.226871490478515625e-01 -7.150599956512451172e-01
1.527606509625911713e-02 -4.768528640270233154e-01 -1.195497885346412659e-01 1.406551748514175415e-01 -1.139269247651100159e-01 -3.605747520923614502e-01 7.057994604110717773e-01 -3.116979002952575684e-01
-9.660105220973491669e-03 -2.218778878450393677e-01 -3.347198367118835449e-01 1.980864107608795166e-01 -2.860626876354217529e-01 -2.420563101768493652e-01 2.253103405237197876e-01 -7.798802852630615234e-01
-1.427784711122512817e-01 -9.231236577033996582e-02 1.041080728173255920e-01 3.284138143062591553e-01 -2.385516315698623657e-01 -3.346341252326965332e-01 5.540655255317687988e-01 -6.136147379875183105e-01
-1.362600773572921753e-01 -1.603561043739318848e-01 -2.716324925422668457e-01 1.555062234401702881e-01 -3.199338912963867188e-01 -2.316347062587738037e-01 2.244804352521896362e-01 -8.070620298385620117e-01
-1.325380653142929077e-01 3.623499572277069092e-01 7.271587383002042770e-03 7.057858109474182129e-01 -2.964844405651092529e-01 1.669320613145828247e-01 4.866749644279479980e-01 1.810282282531261444e-02
-5.767031759023666382e-02 5.140466690063476562e-01 -4.073709622025489807e-02 4.059691727161407471e-01 -4.519316554069519043e-01 1.719737648963928223e-01 5.457769632339477539e-01 1.851218789815902710e-01
1.604135334491729736e-01 3.584393486380577087e-02 -3.894525468349456787e-01 1.696702092885971069e-01 -1.591093838214874268e-01 5.694156289100646973e-01 1.507751047611236572e-01 -6.482579708099365234e-01
-3.286166787147521973e-01 -3.755864799022674561e-01 2.613456360995769501e-02 3.445471227169036865e-01 -2.537798834964632988e-03 -1.890010684728622437e-01 6.220446228981018066e-01 -4.570370614528656006e-01
1.653057187795639038e-01 -3.689286410808563232e-01 -1.427061259746551514e-01 4.925861582159996033e-02 -4.310426414012908936e-01 3.656149804592132568e-01 4.026452600955963135e-01 -5.763496756553649902e-01
-2.619237452745437622e-02 -2.619421184062957764e-01 -5.002343058586120605e-01 5.838057398796081543e-01 -1.501810848712921143e-01 -3.251119554042816162e-01 3.868410587310791016e-01 2.484729140996932983e-01
2.569179534912109375e-01 3.667484223842620850e-01 -2.037583589553833008e-01 -1.488091051578521729e-01 -3.951797485351562500e-01 4.794632494449615479e-01 3.841821551322937012e-01 -4.496434032917022705e-01
3.086126782000064850e-02 -3.941293060779571533e-01 -1.552549004554748535e-01 2.293535768985748291e-01 -1.150331869721412659e-01 -3.794486224651336670e-01 6.319838166236877441e-01 -4.586775898933410645e-01
3.013935089111328125e-01 -2.118348628282546997e-01 3.220569714903831482e-02 1.006290093064308167e-01 -6.330099701881408691e-01 4.709094762802124023e-01 3.732660412788391113e-01 -3.022249341011047363e-01
9.542810171842575073e-02 -2.299961745738983154e-01 -8.143988847732543945e-01 1.366728395223617554e-01 -4.922000765800476074e-01 -2.248031087219715118e-02 3.308967873454093933e-02 1.104943454265594482e-01
1.154798269271850586e-01 -2.561562061309814453e-01 2.672156784683465958e-03 3.703101277351379395e-01 9.056991338729858398e-02 2.024893313646316528e-01 6.917595267295837402e-01 -5.061378479003906250e-01
1.093469262123107910e-01 2.849270403385162354e-01 -3.778477385640144348e-02 4.514024257659912109e-01 -2.816311419010162354e-01 -3.116471767425537109e-01 7.051401734352111816e-01 -1.673478186130523682e-01
1.155899018049240112e-01 -3.055152110755443573e-02 3.607484400272369385e-01 4.167872071266174316e-01 -2.830389440059661865e-01 1.563280969858169556e-01 6.225146651268005371e-01 -4.356382489204406738e-01
-6.487434357404708862e-02 1.118581518530845642e-01 -4.524557888507843018e-01 -4.005302488803863525e-01 -2.215494960546493530e-01 2.898052632808685303e-01 4.587581157684326172e-01 -5.240306258201599121e-01
-6.263852715492248535e-01 9.900054335594177246e-02 -3.203533887863159180e-01 -7.513661868870258331e-03 -3.616562485694885254e-01 3.854992389678955078e-01 4.222026765346527100e-01 1.936431378126144409e-01
-1.864010691642761230e-01 -1.544912010431289673e-01 -4.754259884357452393e-01 -2.184055149555206299e-01 2.807361818850040436e-02 -6.232953630387783051e-03 8.159356713294982910e-01 -3.283624723553657532e-02
1.377508640289306641e-01 -8.529037982225418091e-02 -8.711010217666625977e-03 6.574880331754684448e-02 -4.723058640956878662e-01 -5.033007860183715820e-01 5.407506823539733887e-01 -4.478344917297363281e-01
1.124067306518554688e-01 -2.608956098556518555e-01 -1.019548773765563965e-01 1.176668629050254822e-01 -1.973569989204406738e-01 -2.504138946533203125e-01 6.398635506629943848e-01 -6.196578145027160645e-01
-3.703304827213287354e-01 3.477989733219146729e-01 -2.127022892236709595e-01 5.355979800224304199e-01 -3.173102140426635742e-01 2.031785845756530762e-01 4.726142287254333496e-01 2.108371257781982422e-01
-3.744858205318450928e-01 -2.419944405555725098e-01 -2.421689033508300781e-01 -3.013417124748229980e-01 -6.880705356597900391e-01 -1.232875585556030273e-01 2.359687089920043945e-01 -3.277565240859985352e-01
-3.413627669215202332e-02 2.178640663623809814e-01 -2.813648879528045654e-01 5.134728550910949707e-01 -2.378433048725128174e-01 4.123304486274719238e-01 5.229562520980834961e-01 3.293635547161102295e-01
-2.445048242807388306e-01 5.016117095947265625e-01 -2.836855053901672363e-01 4.987741410732269287e-01 -4.362702071666717529e-01 1.072630658745765686e-01 3.631958961486816406e-01 1.600054949522018433e-01
8.548973500728607178e-02 -2.960050106048583984e-01 -4.245546162128448486e-01 1.804503612220287323e-02 -1.592057347297668457e-01 6.763938665390014648e-01 4.891804158687591553e-01 -4.845357686281204224e-02
1.537132114171981812e-01 2.133057564496994019e-01 1.302274614572525024e-01 1.950163096189498901e-01 -1.083532795310020447e-01 -8.689199388027191162e-02 8.111535906791687012e-01 -4.456696212291717529e-01
3.905954957008361816e-01 -2.005574107170104980e-01 -7.590575218200683594e-01 -2.400968410074710846e-02 -2.318231016397476196e-01 2.879073023796081543e-01 3.025221228599548340e-01 -4.811205342411994934e-02
1.622437983751296997e-01 -8.945471048355102539e-02 -5.827710032463073730e-01 4.666976630687713623e-01 -6.462305784225463867e-02 -1.050486192107200623e-01 1.782895922660827637e-01 -6.010387539863586426e-01
6.048779189586639404e-02 -2.949497103691101074e-01 1.959542781114578247e-01 3.542914092540740967e-01 -1.629824042320251465e-01 4.323660954833030701e-02 6.839587688446044922e-01 -4.991923570632934570e-01
-5.401920080184936523e-01 1.133213043212890625e-01 1.634741872549057007e-01 2.589094340801239014e-01 -4.689421951770782471e-01 4.502875804901123047e-01 4.090495705604553223e-01 -1.077307537198066711e-01
3.655652701854705811e-01 2.118653804063796997e-01 1.276638507843017578e-01 -8.206251077353954315e-03 -3.296835124492645264e-01 1.843494772911071777e-01 6.552378535270690918e-01 -4.828014075756072998e-01
-2.345194518566131592e-01 2.240772098302841187e-01 -2.590303719043731689e-01 1.453586369752883911e-01 -2.370303422212600708e-01 1.963424682617187500e-01 7.188593745231628418e-01 4.416691362857818604e-01
3.192270696163177490e-01 7.318282872438430786e-02 1.807980686426162720e-01 1.007052361965179443e-01 -6.422445178031921387e-01 2.573123574256896973e-01 3.628546595573425293e-01 -4.894464313983917236e-01
-4.498257935047149658e-01 1.216775178909301758e-01 -4.844801723957061768e-01 -2.502476871013641357e-01 -4.737607240676879883e-01 -2.950728237628936768e-01 2.322879582643508911e-01 -3.464556336402893066e-01
4.919268488883972168e-01 3.019871935248374939e-02 -2.458399534225463867e-01 3.915723562240600586e-01 -2.503904998302459717e-01 1.495925188064575195e-01 2.559872567653656006e-01 -6.266793012619018555e-01
-3.201528489589691162e-01 -3.169704079627990723e-01 1.671557873487472534e-01 2.388749569654464722e-01 -1.258570849895477295e-01 1.587740927934646606e-01 5.529962778091430664e-01 -6.042976379394531250e-01
4.890417680144309998e-02 -5.117101073265075684e-01 -1.856028586626052856e-01 1.444585323333740234e-01 -2.473318427801132202e-01 -3.967648148536682129e-01 5.055487751960754395e-01 -4.541688859462738037e-01
4.007921740412712097e-02 -2.502290345728397369e-02 2.728259265422821045e-01 3.056422173976898193e-01 -2.706517875194549561e-01 -1.881956309080123901e-01 7.499437928199768066e-01 -3.985356390476226807e-01
-2.045999318361282349e-01 2.181912586092948914e-02 -5.900148749351501465e-01 -2.257971018552780151e-01 3.580087423324584961e-02 3.823741376399993896e-01 5.685390830039978027e-01 -2.963656187057495117e-01
1.874501854181289673e-01 -6.080285310745239258e-01 -1.884404271841049194e-01 -4.601445794105529785e-02 -3.085166513919830322e-01 2.541140317916870117e-01 4.511879086494445801e-01 -4.406922161579132080e-01
-2.544951140880584717e-01 4.485453367233276367e-01 -1.841152012348175049e-01 6.021685004234313965e-01 -3.634687662124633789e-01 1.532109379768371582e-01 3.979046940803527832e-01 1.536968946456909180e-01
2.207667678594589233e-01 -1.296962201595306396e-01 -7.006716728210449219e-01 -1.465708017349243164e-01 -2.804199159145355225e-01 2.822836339473724365e-01 4.044079482555389404e-01 3.164679408073425293e-01
2.754110693931579590e-01 -2.508102655410766602e-01 -7.651609778404235840e-01 3.057135082781314850e-02 -5.719875916838645935e-02 3.428509235382080078e-01 3.725849390029907227e-01 -1.232845410704612732e-01
-4.531879350543022156e-02 -4.696483314037322998e-01 -1.395045667886734009e-01 -2.166740745306015015e-01 -3.941003978252410889e-01 1.451260298490524292e-01 4.487871229648590088e-01 -5.772182345390319824e-01
-2.614153027534484863e-01 4.824897944927215576e-01 -2.119649648666381836e-01 3.071293532848358154e-01 -5.645535588264465332e-01 2.834501443430781364e-03 4.026050865650177002e-01 2.806927263736724854e-01
9.741908311843872070e-02 -1.520766168832778931e-01 -4.819117486476898193e-01 7.430743575096130371e-01 -3.527443110942840576e-01 1.526203304529190063e-01 9.649021178483963013e-02 1.610966622829437256e-01
2.119239866733551025e-01 5.282915830612182617e-01 -3.087565302848815918e-01 -2.730181813240051270e-01 -2.909321486949920654e-01 -2.043090015649795532e-01 6.161382198333740234e-01 -1.080193184316158295e-02
2.475845366716384888e-01 -4.375690966844558716e-02 7.041956484317779541e-02 -2.445273250341415405e-01 -3.880446851253509521e-01 -1.116265803575515747e-01 8.405994176864624023e-01 4.887083917856216431e-02
-1.990599632263183594e-01 -2.355627864599227905e-01 -7.223887443542480469e-01 -2.671014703810214996e-02 -6.036615371704101562e-01 -2.341095358133316040e-02 9.656671434640884399e-02 8.969945460557937622e-02
-1.508192569017410278e-01 -5.339509844779968262e-01 -1.371753364801406860e-01 -1.445934623479843140e-01 -4.428606629371643066e-01 1.081019863486289978e-01 3.613547980785369873e-01 -5.603896975517272949e-01
2.314578443765640259e-01 2.785950005054473877e-01 9.889605641365051270e-02 6.655994802713394165e-02 -6.381207704544067383e-01 2.034300565719604492e-01 2.830578684806823730e-01 -5.708745718002319336e-01
5.015160143375396729e-02 -1.840446591377258301e-01 -4.526658356189727783e-01 -5.041628479957580566e-01 -2.667819559574127197e-01 1.567039936780929565e-01 6.201961040496826172e-01 -1.554155796766281128e-01
2.145152539014816284e-01 -8.398627489805221558e-02 2.616726160049438477e-01 -8.409211784601211548e-02 -4.794278740882873535e-01 -4.874830320477485657e-02 7.899528145790100098e-01 -1.230146735906600952e-01
4.604424834251403809e-01 1.823067814111709595e-01 -2.120467871427536011e-01 2.999975681304931641e-01 -2.441251724958419800e-01 1.896033138036727905e-01 2.607580125331878662e-01 -6.754652857780456543e-01
2.497025132179260254e-01 5.363547429442405701e-02 -4.480946660041809082e-01 6.040791515260934830e-03 -3.409709334373474121e-01 6.470789313316345215e-01 2.191035449504852295e-01 -3.885460495948791504e-01
-4.617568254470825195e-01 1.847251504659652710e-01 -1.087111979722976685e-01 2.470106631517410278e-01 -6.282500624656677246e-01 3.164106011390686035e-01 3.507147133350372314e-01 2.490186691284179688e-01
-1.728876978158950806e-01 -1.611919254064559937e-01 -8.005093336105346680e-01 1.542175859212875366e-01 -9.043542295694351196e-02 -1.825466156005859375e-01 1.964507400989532471e-01 -4.465804398059844971e-01
-4.543471634387969971e-01 3.004667460918426514e-01 -2.764836139976978302e-02 1.649080961942672729e-01 -6.420084238052368164e-01 4.494397714734077454e-02 4.387733638286590576e-01 2.619400620460510254e-01
2.500029206275939941e-01 -2.897733151912689209e-01 -3.073753416538238525e-01 -6.281493604183197021e-02 -7.215762734413146973e-01 -3.757748901844024658e-01 1.514496207237243652e-01 -2.651201188564300537e-01
1.382201910018920898e-01 -3.033223152160644531e-01 -7.138550877571105957e-01 -2.524384260177612305e-01 -7.670235633850097656e-02 1.611659079790115356e-01 5.311083793640136719e-01 -4.053061082959175110e-02
-2.218327224254608154e-01 -3.289040327072143555e-01 -5.021349787712097168e-01 5.425684452056884766e-01 -2.005183883011341095e-02 -1.829845272004604340e-02 4.427800774574279785e-01 3.151213824748992920e-01
1.911979764699935913e-01 -1.104080211371183395e-02 -6.272406876087188721e-02 9.376325458288192749e-02 -3.092702925205230713e-01 -4.043242037296295166e-01 5.771262645721435547e-01 -5.986605286598205566e-01
-2.978105843067169189e-01 -2.941163778305053711e-01 -1.434718519449234009e-01 5.042147040367126465e-01 -2.475887835025787354e-01 -9.069440513849258423e-02 5.301037430763244629e-01 4.466006755828857422e-01
-6.869760155677795410e-02 4.059654176235198975e-01 -4.140565171837806702e-02 6.826204061508178711e-01 -3.116253316402435303e-01 2.300131320953369141e-01 4.590635299682617188e-01 4.507891461253166199e-02
-2.104626148939132690e-01 1.132110059261322021e-01 -7.320123910903930664e-01 -1.785258352756500244e-01 -3.644332662224769592e-02 3.973912596702575684e-01 4.553637206554412842e-01 -9.258063137531280518e-02
-2.172711789608001709e-01 -4.668173491954803467e-01 -3.554401397705078125e-01 6.165441274642944336e-01 -1.412467062473297119e-01 -1.598725616931915283e-01 3.715514838695526123e-01 2.117786556482315063e-01
2.224766314029693604e-01 -1.490259319543838501e-01 -3.357665240764617920e-01 7.767187952995300293e-01 -2.629780173301696777e-01 2.331549674272537231e-01 2.561882436275482178e-01 1.520298272371292114e-01
1.907463073730468750e-01 -3.888745307922363281e-01 -1.043935865163803101e-01 -3.070163913071155548e-02 -5.524556040763854980e-01 1.815794706344604492e-01 4.715178012847900391e-01 -4.899435937404632568e-01
2.321881800889968872e-01 3.131360411643981934e-01 -2.307659387588500977e-01 -2.115265727043151855e-01 -4.829442203044891357e-01 4.484793543815612793e-01 3.481701612472534180e-01 -4.409611523151397705e-01
2.135331034660339355e-01 -2.266209870576858521e-01 -1.045815087854862213e-02 2.932574450969696045e-01 -3.817701637744903564e-01 -3.516534864902496338e-01 5.497246384620666504e-01 -4.953093230724334717e-01
-3.696375712752342224e-02 -2.504870295524597168e-02 -5.063730478286743164e-01 -3.585213124752044678e-01 -2.500053048133850098e-01 4.608028233051300049e-01 4.365206062793731689e-01 -3.842694461345672607e-01
-1.712873280048370361e-01 -3.011904954910278320e-01 -5.081927776336669922e-01 4.801482856273651123e-01 -3.288489580154418945e-01 1.352162752300500870e-02 3.634891808032989502e-01 3.881927132606506348e-01
3.992119133472442627e-01 -7.416818290948867798e-02 1.833505779504776001e-01 1.334510296583175659e-01 -6.429209709167480469e-01 2.162908166646957397e-01 3.716793656349182129e-01 -4.306130409240722656e-01
1.247887965291738510e-02 -2.813994288444519043e-01 -4.932518601417541504e-01 -1.053420547395944595e-02 7.490818202495574951e-02 4.982734322547912598e-01 6.505311727523803711e-01 -1.310151442885398865e-02
8.569795638322830200e-02 -1.900256574153900146e-01 -1.148414984345436096e-02 -1.573889255523681641e-01 -1.937954276800155640e-01 -2.765358686447143555e-01 9.005244970321655273e-01 8.166928589344024658e-02
5.010245442390441895e-01 1.051358412951231003e-02 -1.369359195232391357e-01 4.262873530387878418e-01 -2.392799556255340576e-01 2.794983386993408203e-01 2.650986909866333008e-01 -5.854399204254150391e-01
-4.014355242252349854e-01 -2.916240096092224121e-01 -1.542583405971527100e-01 1.309134960174560547e-01 -3.058210015296936035e-02 -3.812757730484008789e-01 6.364580988883972168e-01 -4.018526971340179443e-01
-1.290393471717834473e-01 3.491809666156768799e-01 -4.577650427818298340e-01 5.016421079635620117e-01 -3.530674576759338379e-01 -4.406816363334655762e-01 2.782142162322998047e-01 6.299101561307907104e-02
-2.694826424121856689e-01 2.217989116907119751e-01 -4.783470332622528076e-01 -5.540247261524200439e-02 -7.097012996673583984e-01 -3.448822796344757080e-01 1.082752272486686707e-01 -1.093419045209884644e-01
-6.594098359346389771e-02 -2.257200479507446289e-01 1.135733127593994141e-01 -1.785716712474822998e-01 -2.404680550098419189e-01 -1.312237083911895752e-01 8.959171175956726074e-01 -1.490083932876586914e-01
-5.041415244340896606e-02 6.397724151611328125e-02 -5.445272326469421387e-01 1.395031996071338654e-02 1.894877105951309204e-01 4.183164238929748535e-01 6.476046442985534668e-01 -2.576330602169036865e-01
-1.572913825511932373e-01 1.980626434087753296e-01 -6.691833734512329102e-01 8.617583662271499634e-02 1.019272208213806152e-01 -8.475761115550994873e-02 6.776658892631530762e-01 6.319759041070938110e-02
-3.218137919902801514e-01 3.204535543918609619e-01 -2.863807082176208496e-01 3.636181950569152832e-01 -2.942560613155364990e-01 1.524498611688613892e-01 5.699533224105834961e-01 3.805770277976989746e-01
-2.281155437231063843e-01 -2.146676927804946899e-01 -7.162888646125793457e-01 -3.940659016370773315e-02 -5.895782709121704102e-01 1.900934427976608276e-01 5.364388972520828247e-02 2.535297162830829620e-02
3.157927095890045166e-01 -5.063323974609375000e-01 -2.844446599483489990e-01 -1.793966740369796753e-01 -5.297770500183105469e-01 -1.310378499329090118e-02 3.411133289337158203e-01 -3.655364513397216797e-01
-4.529449343681335449e-01 -2.714380323886871338e-01 -6.440966129302978516e-01 1.029369831085205078e-01 -4.440913200378417969e-01 1.444823592901229858e-01 -6.119597330689430237e-02 -2.717879712581634521e-01
-2.791499793529510498e-01 1.860877573490142822e-01 -4.963795468211174011e-02 3.657307475805282593e-02 -5.156252384185791016e-01 -9.454504400491714478e-02 6.246346235275268555e-01 4.676200449466705322e-01
-4.804052710533142090e-01 -4.871682077646255493e-02 1.141995489597320557e-01 1.011625006794929504e-01 -8.137035369873046875e-01 1.350075751543045044e-01 2.507124245166778564e-01 1.909910701215267181e-02
2.611275911331176758e-01 9.973712265491485596e-02 -3.233749866485595703e-01 5.899118781089782715e-01 -2.116841375827789307e-01 -2.281973510980606079e-01 5.519786477088928223e-01 2.602556347846984863e-01
5.229223966598510742e-01 -1.153710409998893738e-01 -4.024503231048583984e-01 -2.502144575119018555e-01 -4.749551713466644287e-01 2.862945199012756348e-01 3.778677284717559814e-01 -1.957987695932388306e-01
-1.045941412448883057e-01 -8.235491812229156494e-02 1.693766415119171143e-01 4.459639489650726318e-01 -1.741075366735458374e-01 -1.087687350809574127e-02 5.027241706848144531e-01 -6.866893768310546875e-01
-1.019710302352905273e-01 -3.538437783718109131e-01 -4.517029225826263428e-01 4.660798311233520508e-01 -9.032738208770751953e-02 -1.272090226411819458e-01 5.073646306991577148e-01 4.017091989517211914e-01
2.666180729866027832e-01 -4.508733153343200684e-01 -1.401951313018798828e-01 -1.517179757356643677e-01 -2.709110677242279053e-01 3.631131649017333984e-01 6.176142096519470215e-01 -3.102642893791198730e-01
3.658560216426849365e-01 -2.058381140232086182e-01 -6.132369637489318848e-01 -1.141922548413276672e-01 -3.041479587554931641e-01 4.177945554256439209e-01 4.052070379257202148e-01 5.856297165155410767e-02
-2.687869966030120850e-01 -7.517904788255691528e-02 -1.670177131891250610e-01 5.553551018238067627e-02 5.930848419666290283e-02 -3.662025332450866699e-01 8.619514703750610352e-01 1.026667803525924683e-01
1.973270773887634277e-01 -2.044603526592254639e-01 2.038177400827407837e-01 2.274829596281051636e-01 -5.239804983139038086e-01 -3.813124001026153564e-01 5.839505195617675781e-01 -2.549801468849182129e-01
-3.848794996738433838e-01 -1.592039130628108978e-02 -1.967122964560985565e-02 1.555954813957214355e-01 -7.598467469215393066e-01 2.932276427745819092e-01 3.170419633388519287e-01 2.513008713722229004e-01
-4.286758601665496826e-01 -3.143037855625152588e-01 -3.851746022701263428e-01 6.713980436325073242e-01 2.472338825464248657e-02 -3.390420228242874146e-02 3.413743376731872559e-01 4.263953305780887604e-03
3.337440267205238342e-02 5.081146210432052612e-02 -6.849874854087829590e-01 3.691044747829437256e-01 -5.267174243927001953e-01 1.078070998191833496e-01 -1.898965239524841309e-01 -2.564061880111694336e-01
-2.884180247783660889e-01 1.665058434009552002e-01 -4.541314542293548584e-01 2.591232657432556152e-01 3.775951564311981201e-01 6.170483678579330444e-02 6.445577144622802734e-01 -2.321001440286636353e-01
-5.027488470077514648e-01 3.858176171779632568e-01 -2.195181399583816528e-01 1.686929464340209961e-01 -6.013619303703308105e-01 -3.911014646291732788e-02 3.436599969863891602e-01 2.011841535568237305e-01
3.787645399570465088e-01 6.510405987501144409e-02 -2.057780474424362183e-01 -9.861603379249572754e-02 -2.559081315994262695e-01 4.749424755573272705e-01 6.072486042976379395e-01 -3.747251629829406738e-01
-2.651879377663135529e-02 8.356961607933044434e-02 -4.401581883430480957e-01 -3.896916508674621582e-01 -1.967934370040893555e-01 2.283519804477691650e-01 5.325288176536560059e-01 -5.217806100845336914e-01
-1.781162619590759277e-01 -1.247274503111839294e-02 -4.957483112812042236e-01 2.200685590505599976e-01 1.266524195671081543e-01 8.861922472715377808e-02 8.029136061668395996e-01 -7.319860905408859253e-02
-1.285449713468551636e-01 -6.394081562757492065e-02 -1.188809722661972046e-01 -2.667210996150970459e-01 -4.412660300731658936e-01 -7.374871522188186646e-02 4.293592870235443115e-01 -7.138704061508178711e-01
-8.932677656412124634e-02 -2.773730158805847168e-01 -2.882706932723522186e-03 -2.113648355007171631e-01 -6.546081900596618652e-01 5.438536405563354492e-02 3.481131494045257568e-01 -5.636923909187316895e-01
4.030155837535858154e-01 -4.876461029052734375e-01 -1.291267275810241699e-01 -2.545440196990966797e-02 -4.950037002563476562e-01 4.812770336866378784e-02 4.228554666042327881e-01 -3.953557908535003662e-01
-9.372269734740257263e-03 5.927787721157073975e-02 -5.534353256225585938e-01 6.597059965133666992e-01 -4.976572096347808838e-02 -3.058736622333526611e-01 3.801521360874176025e-01 1.197690591216087341e-01
1.436691731214523315e-01 -3.512482941150665283e-01 -1.446086168289184570e-01 8.135631680488586426e-02 -7.527604699134826660e-01 3.463619202375411987e-02 9.618888050317764282e-02 -5.013513565063476562e-01
3.668970242142677307e-02 2.825335972011089325e-02 -5.188717246055603027e-01 6.398896574974060059e-01 -1.832464151084423065e-02 -2.194733172655105591e-01 4.910479784011840820e-01 1.718619614839553833e-01
2.917593419551849365e-01 -3.657491207122802734e-01 1.030822098255157471e-02 8.056006580591201782e-02 -5.103032588958740234e-01 5.106831789016723633e-01 3.858667016029357910e-01 -3.231223523616790771e-01
-4.175837337970733643e-01 1.717001795768737793e-01 -4.218005239963531494e-01 2.246181666851043701e-01 -5.980872511863708496e-01 -4.037232697010040283e-01 6.010027229785919189e-02 -2.084731757640838623e-01
-3.059394955635070801e-01 -3.316499292850494385e-01 -6.081774830818176270e-01 1.705430075526237488e-02 -6.141207814216613770e-01 5.259937793016433716e-02 -6.717836856842041016e-02 -2.044867575168609619e-01
-3.638225197792053223e-01 2.796617150306701660e-01 -2.420856803655624390e-01 4.414926171302795410e-01 -5.873951315879821777e-01 1.846128851175308228e-01 2.756381034851074219e-01 2.842709124088287354e-01
4.061726927757263184e-01 -6.026840582489967346e-02 5.195018276572227478e-02 1.353055536746978760e-01 -3.835559487342834473e-01 5.254771113395690918e-01 4.859994947910308838e-01 -3.885204792022705078e-01
2.140637636184692383e-01 -2.622535824775695801e-02 2.628145813941955566e-01 4.014975130558013916e-01 -4.933138787746429443e-01 -2.303522229194641113e-01 4.939390718936920166e-01 -4.275752604007720947e-01
3.588911294937133789e-01 2.083835601806640625e-01 1.438470780849456787e-01 5.078337341547012329e-02 -4.157702326774597168e-01 1.200295314192771912e-01 6.312599778175354004e-01 -4.676979184150695801e-01
-1.656272858381271362e-01 2.588402628898620605e-01 -4.193871617317199707e-01 -1.468942910432815552e-01 -7.005105614662170410e-01 -3.907822370529174805e-01 2.439634501934051514e-01 7.184411585330963135e-02
-3.614432215690612793e-01 2.832315266132354736e-01 -3.464224189519882202e-02 4.936582446098327637e-01 -5.614356994628906250e-01 -4.082284867763519287e-01 1.221276968717575073e-01 -2.178634405136108398e-01
1.418897658586502075e-01 -8.689352124929428101e-02 -2.131843864917755127e-01 1.871756911277770996e-01 -4.214445948600769043e-01 -2.760400772094726562e-01 2.247802913188934326e-01 -7.664821147918701172e-01
1.604946255683898926e-01 -2.519374527037143707e-02 -7.097911834716796875e-01 2.646140456199645996e-01 -5.313469097018241882e-02 -1.998165845870971680e-01 2.058240622282028198e-01 -5.609539151191711426e-01
-1.578724086284637451e-01 3.633119165897369385e-01 -2.531265914440155029e-01 5.555072426795959473e-01 -2.707484066486358643e-01 4.213169217109680176e-01 4.336320161819458008e-01 1.776794642210006714e-01
-1.581833213567733765e-01 -2.539825439453125000e-01 -7.461957335472106934e-01 5.186942964792251587e-02 -5.639033913612365723e-01 1.786930114030838013e-01 -1.893360912799835205e-02 -2.638398855924606323e-02
-1.290452014654874802e-02 3.053417205810546875e-01 -1.918423026800155640e-01 6.059927344322204590e-01 -2.353500574827194214e-01 3.837881386280059814e-01 5.116083621978759766e-01 1.953030079603195190e-01
2.340255081653594971e-01 -6.300803273916244507e-02 -2.927832603454589844e-01 7.295725345611572266e-01 -5.886245146393775940e-02 1.204294059425592422e-02 5.447961688041687012e-01 1.511669605970382690e-01
-2.983072102069854736e-01 -1.011972054839134216e-01 -7.456431388854980469e-01 1.735156178474426270e-01 -6.097312644124031067e-02 -7.924944162368774414e-02 1.668392866849899292e-01 -5.261625051498413086e-01
-7.788205891847610474e-02 3.894611895084381104e-01 -3.853152990341186523e-01 -6.659454852342605591e-02 -6.059239506721496582e-01 -4.727261066436767578e-01 2.676237821578979492e-01 -1.646668165922164917e-01
-4.072645306587219238e-01 1.459094285964965820e-01 -4.651630818843841553e-01 2.642233073711395264e-01 -5.777214765548706055e-01 -3.625295758247375488e-01 -2.335892617702484131e-02 -2.468194663524627686e-01
8.470449596643447876e-02 8.683023042976856232e-03 -4.404533505439758301e-01 -2.308715432882308960e-01 -4.492984414100646973e-01 6.276519894599914551e-01 2.596877217292785645e-01 -2.866968810558319092e-01
-1.845398396253585815e-01 8.912510424852371216e-02 -6.518942117691040039e-01 -4.106092825531959534e-02 8.822895586490631104e-02 4.405146241188049316e-01 5.284504890441894531e-01 -2.241701632738113403e-01
-1.288146674633026123e-01 -3.904720246791839600e-01 -1.875409632921218872e-01 -5.295342206954956055e-02 8.113928139209747314e-02 -1.414887756109237671e-01 8.430588245391845703e-01 -2.358216643333435059e-01
5.063409805297851562e-01 -1.017204746603965759e-01 -4.487544596195220947e-01 -2.220571786165237427e-01 -4.594485461711883545e-01 2.988437116146087646e-01 3.534131944179534912e-01 -2.393330931663513184e-01
-2.660737335681915283e-01 9.853382408618927002e-02 -6.570966243743896484e-01 4.154482781887054443e-01 -3.864502310752868652e-01 3.587193191051483154e-01 -1.390344202518463135e-01 -1.332994252443313599e-01
-1.392747312784194946e-01 -5.957209039479494095e-03 -6.347424387931823730e-01 5.651789307594299316e-01 -3.373675942420959473e-01 1.897021383047103882e-02 -1.299262046813964844e-01 -3.566288948059082031e-01
-6.659120321273803711e-02 -3.364926874637603760e-01 1.551476866006851196e-01 -1.033330112695693970e-01 -2.427659928798675537e-01 -1.429642289876937866e-01 8.763334155082702637e-01 -1.598169282078742981e-02
-4.812781214714050293e-01 -2.475734613835811615e-02 -1.593171656131744385e-01 8.490038663148880005e-02 -5.588407516479492188e-01 4.139138162136077881e-01 4.073068797588348389e-01 2.926464974880218506e-01
2.489472776651382446e-01 1.597294360399246216e-01 -7.119856029748916626e-02 7.882900238037109375e-01 -2.903297543525695801e-01 1.210550591349601746e-01 4.256370365619659424e-01 7.699824869632720947e-02
-1.733764410018920898e-01 5.030632019042968750e-01 -2.472123503684997559e-01 4.358055591583251953e-01 -3.102183341979980469e-01 1.735090762376785278e-01 5.387316942214965820e-01 2.219349294900894165e-01
-3.569258153438568115e-01 3.286244571208953857e-01 -3.443801030516624451e-02 1.811234802007675171e-01 -6.613835096359252930e-01 -3.853296041488647461e-01 1.725367307662963867e-01 -3.390316665172576904e-01
-2.597236335277557373e-01 -4.178442955017089844e-01 -2.553588338196277618e-02 2.677773535251617432e-01 2.634464576840400696e-02 -7.327243685722351074e-02 6.919700503349304199e-01 -4.480041861534118652e-01
-3.125526607036590576e-01 1.491912901401519775e-01 1.780297309160232544e-01 5.286518931388854980e-01 -6.256142258644104004e-01 3.559691011905670166e-01 2.223472744226455688e-01 -3.660320863127708435e-02
-1.482116729021072388e-01 3.929857537150382996e-02 -5.831875652074813843e-02 7.356818318367004395e-01 -5.151168704032897949e-01 1.982770264148712158e-01 2.934664487838745117e-01 2.026780545711517334e-01
-4.993924200534820557e-01 9.309265762567520142e-02 -2.196644246578216553e-01 -2.285446077585220337e-01 -2.910895943641662598e-01 2.523854672908782959e-01 6.541867852210998535e-01 2.550761997699737549e-01
-2.813415825366973877e-01 2.235589474439620972e-01 -3.195068240165710449e-01 -1.003720611333847046e-01 -6.417548656463623047e-01 -2.973740994930267334e-01 1.704575866460800171e-01 -4.789287149906158447e-01
-4.629812762141227722e-02 3.452234864234924316e-01 -1.909262835979461670e-01 1.724426597356796265e-01 -8.018597364425659180e-01 -3.824638724327087402e-01 1.368703693151473999e-01 6.705850362777709961e-02
-2.724534571170806885e-01 1.950822398066520691e-02 -4.795222282409667969e-01 3.864832520484924316e-01 2.510233819484710693e-01 3.857521712779998779e-01 4.829017817974090576e-01 -3.179089128971099854e-01
-6.102202460169792175e-02 1.013845056295394897e-01 -3.963124752044677734e-01 -1.912929415702819824e-01 -8.033479452133178711e-01 -3.564920127391815186e-01 9.114399552345275879e-02 -1.076061129570007324e-01
2.388020604848861694e-01 6.407534237951040268e-03 -2.822765707969665527e-01 -2.251362055540084839e-01 -3.581593930721282959e-01 4.956015348434448242e-01 4.124952554702758789e-01 -5.181842446327209473e-01
-5.348045825958251953e-01 -7.558714598417282104e-02 8.813546597957611084e-02 7.255750894546508789e-02 -7.571507692337036133e-01 1.857807040214538574e-01 2.948208749294281006e-01 -2.295911312103271484e-02
4.947676882147789001e-02 1.393972188234329224e-01 -3.555198609828948975e-01 -3.588017225265502930e-01 -3.051894605159759521e-01 2.706996798515319824e-01 4.393913447856903076e-01 -6.029127836227416992e-01
-4.365127980709075928e-01 2.965652644634246826e-01 -1.415660083293914795e-01 4.131107628345489502e-01 -5.901710987091064453e-01 -3.352875411510467529e-01 1.017678305506706238e-01 -2.443934231996536255e-01
-3.237571716308593750e-01 2.027875930070877075e-01 -1.647022902034223080e-03 2.555877566337585449e-01 -6.892551779747009277e-01 -4.718878865242004395e-01 1.748165786266326904e-01 -2.458028346300125122e-01
-4.920859038829803467e-01 3.260332345962524414e-01 -3.351210057735443115e-01 3.633105456829071045e-01 -5.265732407569885254e-01 2.861766219139099121e-01 1.865562647581100464e-01 1.152101606130599976e-01
-2.852399051189422607e-01 1.998720616102218628e-01 1.232889443635940552e-01 3.996758759021759033e-01 1.135940775275230408e-01 1.227243542671203613e-01 6.214959025382995605e-01 -5.380764007568359375e-01
-3.731303513050079346e-01 -5.032830238342285156e-01 -5.906298160552978516e-01 5.403498560190200806e-02 -3.918663263320922852e-01 1.653666496276855469e-01 1.856682449579238892e-01 2.008446156978607178e-01
2.337812334299087524e-01 -4.389188587665557861e-01 -4.084195494651794434e-01 -3.915684819221496582e-01 -4.980767071247100830e-01 -6.974324584007263184e-02 3.913911283016204834e-01 -1.625812649726867676e-01
-1.289900094270706177e-01 4.832576811313629150e-01 -2.781054377555847168e-01 4.579611420631408691e-01 -2.587667107582092285e-01 -2.415144443511962891e-02 5.855331420898437500e-01 2.288232445716857910e-01
5.822090315632522106e-04 3.092334046959877014e-02 -3.830035924911499023e-01 -3.310456275939941406e-01 -2.820617854595184326e-01 4.191634356975555420e-01 3.745180368423461914e-01 -5.892705321311950684e-01
-3.552727997303009033e-01 -5.739299207925796509e-02 -5.803994089365005493e-02 2.618549466133117676e-01 -3.441939353942871094e-01 -1.476359963417053223e-01 6.268113851547241211e-01 5.151622295379638672e-01
-3.219910264015197754e-01 -3.654816746711730957e-01 -6.120468378067016602e-01 1.775701045989990234e-01 -5.824167728424072266e-01 -9.312283992767333984e-02 -5.013167858123779297e-02 -7.885401695966720581e-02
-4.350788891315460205e-01 1.514048874378204346e-01 -6.560472398996353149e-02 4.051706939935684204e-02 -6.667791604995727539e-01 3.826428949832916260e-01 3.971953690052032471e-01 1.818330883979797363e-01
2.193420007824897766e-02 -4.545314311981201172e-01 -3.031544685363769531e-01 -2.146278768777847290e-01 -3.656634390354156494e-01 2.512483298778533936e-01 3.364457786083221436e-01 -5.872998237609863281e-01
4.214460551738739014e-01 -2.830453217029571533e-01 4.739712923765182495e-02 1.261788159608840942e-01 -4.529699683189392090e-01 8.985181152820587158e-02 5.215062499046325684e-01 -4.887505173683166504e-01
5.168803967535495758e-03 1.237201243638992310e-01 -8.190553188323974609e-01 2.124959677457809448e-01 7.321774959564208984e-02 -4.894418269395828247e-02 2.530493736267089844e-01 -4.437007606029510498e-01
-2.949162125587463379e-01 4.731779098510742188e-01 -2.095598429441452026e-01 4.717839062213897705e-01 -3.534187674522399902e-01 -1.279271543025970459e-01 4.876334965229034424e-01 2.087467163801193237e-01
2.747392356395721436e-01 -3.900932967662811279e-01 -2.151009738445281982e-01 -1.233046725392341614e-01 -3.493195176124572754e-01 3.119472861289978027e-01 4.335330724716186523e-01 -5.509871840476989746e-01
-1.665636897087097168e-02 -8.862914517521858215e-03 2.780537307262420654e-01 4.154463410377502441e-01 -3.213756680488586426e-01 1.382175236940383911e-01 4.477347135543823242e-01 -6.533619165420532227e-01
6.081640720367431641e-03 -5.372954010963439941e-01 -4.516455829143524170e-01 7.308252900838851929e-02 -1.492965370416641235e-01 -3.485542163252830505e-02 3.257481753826141357e-01 -6.101929545402526855e-01
-1.067938059568405151e-01 -3.385520279407501221e-01 2.200051955878734589e-02 3.385777026414871216e-02 -2.176738344132900238e-02 -1.921750158071517944e-01 9.087135195732116699e-01 -9.582257270812988281e-02
-4.467569589614868164e-01 -3.427692055702209473e-01 -3.185862302780151367e-01 7.062204480171203613e-01 -6.439270079135894775e-02 1.260515600442886353e-01 2.497314661741256714e-01 -1.648280210793018341e-02
2.152669942006468773e-03 -1.903922706842422485e-01 5.482476577162742615e-02 4.406842589378356934e-01 7.977213710546493530e-02 1.669239550828933716e-01 6.293780207633972168e-01 -5.798224210739135742e-01
-5.170600414276123047e-01 3.319448232650756836e-01 -4.421765804290771484e-01 2.215463668107986450e-01 -3.883674442768096924e-01 -3.980286717414855957e-01 2.132281363010406494e-01 -1.521070748567581177e-01
3.662877529859542847e-02 2.415206730365753174e-01 -5.849822163581848145e-01 4.083690941333770752e-01 -1.501491069793701172e-01 -4.916867017745971680e-01 3.938050568103790283e-01 1.094247028231620789e-01
1.453968435525894165e-01 -1.267564855515956879e-02 -4.265344738960266113e-01 -1.343588978052139282e-01 -4.581301212310791016e-01 6.858137845993041992e-01 1.859595477581024170e-01 -2.528048753738403320e-01
1.040931865572929382e-01 -3.223984837532043457e-01 -4.703324735164642334e-01 6.994094848632812500e-01 -3.419932126998901367e-01 9.936392307281494141e-02 1.098992377519607544e-01 1.895444691181182861e-01
-4.132658839225769043e-01 2.821550071239471436e-01 -3.080806732177734375e-01 2.959248125553131104e-01 -6.499255895614624023e-01 6.501678377389907837e-02 2.556798756122589111e-01 2.740659713745117188e-01
-3.897156715393066406e-01 5.721506103873252869e-02 -6.511346101760864258e-01 2.480568885803222656e-01 -2.621855735778808594e-01 -2.305966913700103760e-01 6.415618956089019775e-02 -4.830192029476165771e-01
2.933421730995178223e-01 8.706703037023544312e-02 -3.073880374431610107e-01 -2.227610796689987183e-01 -4.654584228992462158e-01 4.230566024780273438e-01 4.561536908149719238e-01 -3.981896042823791504e-01
4.280372336506843567e-02 -1.221534311771392822e-01 -5.614934563636779785e-01 1.346142590045928955e-01 -2.295834124088287354e-01 -3.604178130626678467e-01 2.221526503562927246e-01 -6.464434862136840820e-01
1.972356885671615601e-01 2.788559198379516602e-01 -6.644902378320693970e-02 -4.688015207648277283e-02 -4.661072790622711182e-01 1.281417012214660645e-01 3.239344954490661621e-01 -7.335628271102905273e-01
3.394357487559318542e-02 -6.300648301839828491e-02 -3.839830756187438965e-01 -2.069152295589447021e-01 -3.181141912937164307e-01 1.218347176909446716e-01 3.905311524868011475e-01 -7.321653366088867188e-01
-3.119421303272247314e-01 5.246978402137756348e-01 -8.944226801395416260e-02 5.675398111343383789e-01 -3.299836814403533936e-01 1.468398720026016235e-01 4.080032408237457275e-01 1.911236904561519623e-02
8.621984720230102539e-02 2.010430246591567993e-01 -2.052634060382843018e-01 5.664843320846557617e-01 -2.146396189928054810e-01 3.550706505775451660e-01 5.733054876327514648e-01 2.971288263797760010e-01
-7.273223996162414551e-02 6.892418116331100464e-02 -4.409331679344177246e-01 2.391875535249710083e-01 3.304001390933990479e-01 2.698067128658294678e-01 6.896761655807495117e-01 -2.841013967990875244e-01
-1.294516772031784058e-01 -3.198831677436828613e-01 -2.560215890407562256e-01 7.603564262390136719e-01 -2.805946171283721924e-01 3.204863965511322021e-01 1.995056569576263428e-01 1.264151483774185181e-01
2.742809355258941650e-01 -4.205295990686863661e-04 -5.197287797927856445e-01 -2.146529853343963623e-01 -4.480433166027069092e-01 3.876656293869018555e-01 4.310927391052246094e-01 2.677826881408691406e-01
3.981559574604034424e-01 -2.719892263412475586e-01 -5.225620865821838379e-01 -1.146265342831611633e-01 -3.898393809795379639e-01 4.517693221569061279e-01 2.254652529954910278e-01 -2.727241218090057373e-01
2.534880638122558594e-01 -3.723140805959701538e-03 -4.376144707202911377e-01 -2.079342454671859741e-01 -5.359547734260559082e-01 5.786274075508117676e-01 2.653792798519134521e-01 -9.221444278955459595e-02
-3.206023573875427246e-01 2.717511355876922607e-01 -3.359436988830566406e-01 -1.290527433156967163e-01 -5.947185158729553223e-01 -3.243205547332763672e-01 2.298796325922012329e-01 -4.267715811729431152e-01
2.536146342754364014e-01 -5.063625425100326538e-02 -7.510172724723815918e-01 4.414021670818328857e-01 -3.472247626632452011e-03 -2.048334777355194092e-01 3.353595137596130371e-01 -1.407767981290817261e-01
-8.521675318479537964e-02 -2.376135438680648804e-01 -2.436031699180603027e-01 6.924239993095397949e-01 -3.532395064830780029e-01 3.239203095436096191e-01 3.059559166431427002e-01 2.723469734191894531e-01
-2.842438817024230957e-01 -3.586989641189575195e-01 -2.073609456419944763e-02 -2.275162637233734131e-01 -5.656009316444396973e-01 2.673697173595428467e-01 2.999368011951446533e-01 -5.069455504417419434e-01
-3.791829943656921387e-01 2.810658812522888184e-01 -2.678517997264862061e-01 2.337119728326797485e-01 -6.894748210906982422e-01 1.152229309082031250e-01 2.782944142818450928e-01 2.911301553249359131e-01
1.423940211534500122e-01 -3.587853014469146729e-01 -9.387890994548797607e-02 1.796258538961410522e-01 -7.466012835502624512e-01 9.924609959125518799e-02 3.270313516259193420e-02 -4.915134012699127197e-01
3.293775320053100586e-01 3.087695240974426270e-01 1.559224128723144531e-01 6.052474305033683777e-02 -7.286627888679504395e-01 3.010936975479125977e-01 2.701569199562072754e-01 -2.713029980659484863e-01
1.280058026313781738e-01 1.024479120969772339e-01 3.472941517829895020e-01 1.303841769695281982e-01 -3.438035547733306885e-01 7.552094012498855591e-02 7.595195770263671875e-01 -3.670576214790344238e-01
5.591972917318344116e-02 2.518093399703502655e-02 1.666856929659843445e-02 -1.127001717686653137e-01 -1.330687552690505981e-01 -2.318026870489120483e-01 9.547142982482910156e-01 1.845395751297473907e-02
1.349534839391708374e-01 -1.195764169096946716e-01 -6.349743604660034180e-01 2.798196673393249512e-01 -1.125626042485237122e-01 -2.017716318368911743e-01 2.010372579097747803e-01 -6.262582540512084961e-01
3.074525296688079834e-01 -7.434391975402832031e-02 9.963531047105789185e-02 4.935801029205322266e-01 -1.108234599232673645e-01 2.100276350975036621e-01 5.083236694335937500e-01 -5.758567452430725098e-01
3.881838619709014893e-01 -1.112623699009418488e-02 -6.637490987777709961e-01 -1.733554899692535400e-01 -4.028554260730743408e-01 3.844055533409118652e-01 2.604875564575195312e-01 2.570382691919803619e-02
2.853852808475494385e-01 1.787065416574478149e-01 -5.488032698631286621e-01 3.292539417743682861e-01 6.430667638778686523e-02 -1.228450685739517212e-01 6.495532989501953125e-01 1.894206553697586060e-01
-1.389351934194564819e-01 1.645991206169128418e-02 -6.906854510307312012e-01 -3.096047341823577881e-01 -1.096832007169723511e-01 3.864491283893585205e-01 4.172803163528442383e-01 -2.683809101581573486e-01
-6.865580379962921143e-02 -6.529386341571807861e-02 -2.358685620129108429e-02 5.488458275794982910e-01 -6.465738415718078613e-01 4.494448900222778320e-01 1.400681436061859131e-01 2.226148396730422974e-01
-4.287407994270324707e-01 -8.925837278366088867e-02 3.004630655050277710e-02 1.052064225077629089e-01 -7.932385206222534180e-01 2.606335878372192383e-01 2.708700597286224365e-01 1.603602468967437744e-01
3.813751041889190674e-01 1.147600412368774414e-01 -7.147731781005859375e-01 -1.448656916618347168e-01 -2.726718485355377197e-01 6.499747931957244873e-02 4.219081997871398926e-01 2.300329059362411499e-01
2.794746160507202148e-01 -4.152510464191436768e-01 -4.614236354827880859e-01 -3.189448118209838867e-01 -3.536140322685241699e-01 1.138383522629737854e-01 4.706816971302032471e-01 -2.743714153766632080e-01
1.126432493329048157e-01 -2.087777554988861084e-01 1.579688489437103271e-01 -2.293176800012588501e-01 -3.879375755786895752e-01 2.722457610070705414e-02 8.452906608581542969e-01 2.072300203144550323e-02
2.310263514518737793e-01 -3.608656823635101318e-01 -1.532433032989501953e-01 4.642645269632339478e-02 -7.534247636795043945e-01 -2.371994405984878540e-01 2.435675412416458130e-01 -3.279123604297637939e-01
7.195393741130828857e-02 8.037424832582473755e-02 9.819866716861724854e-02 6.989999413490295410e-01 -4.699115455150604248e-01 2.496841996908187866e-01 4.105812609195709229e-01 1.959150880575180054e-01
1.223997548222541809e-01 1.040473654866218567e-01 -4.770334959030151367e-01 -1.025798320770263672e-01 8.314337581396102905e-02 3.390425443649291992e-01 7.837375402450561523e-01 -1.228855689987540245e-03
-1.596552878618240356e-01 -3.715122491121292114e-02 -7.063237428665161133e-01 -5.009438842535018921e-02 -6.413581371307373047e-01 -1.757872700691223145e-01 8.312292397022247314e-02 1.502547562122344971e-01
8.750286698341369629e-02 -1.731622666120529175e-01 -4.185315966606140137e-01 -4.722167849540710449e-01 -6.277219653129577637e-01 -1.142985150218009949e-01 2.907645404338836670e-01 -2.693652510643005371e-01
1.494936048984527588e-01 1.511195152997970581e-01 -1.443712413311004639e-01 1.999566853046417236e-01 -1.676494181156158447e-01 3.270318210124969482e-01 3.260376155376434326e-01 -8.078565597534179688e-01
-4.794885516166687012e-01 -7.967266440391540527e-02 1.604977697134017944e-01 1.318970024585723877e-01 -7.719689607620239258e-01 2.026938199996948242e-01 2.882058620452880859e-01 2.243434078991413116e-02
-1.906569451093673706e-01 2.146832942962646484e-01 -2.937087416648864746e-01 5.189254283905029297e-01 -1.515484750270843506e-01 4.566060304641723633e-01 5.224772691726684570e-01 2.399459630250930786e-01
-2.088871598243713379e-01 -1.853328645229339600e-01 -7.624891400337219238e-01 1.783820539712905884e-01 -5.348442196846008301e-01 1.324528008699417114e-01 -6.222422048449516296e-02 -3.652556240558624268e-02
4.140166342258453369e-01 8.903301320970058441e-03 -6.084113121032714844e-01 -8.799303323030471802e-02 -2.673181891441345215e-01 2.888210117816925049e-01 4.847297668457031250e-01 2.465040087699890137e-01
-1.381853371858596802e-01 -6.662081927061080933e-02 -4.626905322074890137e-01 -1.978475414216518402e-02 1.612432897090911865e-01 3.850582242012023926e-01 7.639961242675781250e-01 -6.350725144147872925e-02
-2.635411024093627930e-01 -5.858583450317382812e-01 -1.547728329896926880e-01 -6.544808298349380493e-02 -2.230628877878189087e-01 -2.520654499530792236e-01 5.830624699592590332e-01 -3.253031373023986816e-01
-1.077479124069213867e-02 -2.971760742366313934e-02 -5.305878520011901855e-01 -3.395916521549224854e-01 -4.188726842403411865e-01 2.865601778030395508e-01 5.149151682853698730e-01 2.818621098995208740e-01
-1.000141352415084839e-02 2.255860567092895508e-01 -7.214958071708679199e-01 3.261211216449737549e-01 -5.233290195465087891e-01 1.614884287118911743e-01 -1.258740127086639404e-01 -7.939691841602325439e-02
3.580590486526489258e-01 -4.266595244407653809e-01 -2.959133088588714600e-01 -2.173796147108078003e-01 -6.176099777221679688e-01 -1.434239000082015991e-01 2.840812504291534424e-01 -2.687418758869171143e-01
2.740136086940765381e-01 -4.165672883391380310e-02 -1.335231810808181763e-01 -2.369240075349807739e-01 -3.931860625743865967e-01 4.996957480907440186e-01 5.735005736351013184e-01 -3.406257629394531250e-01
-2.056037336587905884e-01 -1.639325767755508423e-01 -6.945986151695251465e-01 3.958215117454528809e-01 -4.693973660469055176e-01 4.766441881656646729e-02 -1.604086905717849731e-01 -2.082655578851699829e-01
3.118189871311187744e-01 -5.838425159454345703e-01 -2.181530445814132690e-01 -3.080403991043567657e-02 -5.830840468406677246e-01 1.080569066107273102e-02 2.648659944534301758e-01 -3.210907876491546631e-01
-2.084141522645950317e-01 9.864560328423976898e-03 -6.884596943855285645e-01 -1.420952528715133667e-01 1.844549551606178284e-02 3.249324560165405273e-01 4.016014635562896729e-01 -4.416936337947845459e-01
-3.321626484394073486e-01 1.876099109649658203e-01 -3.079676032066345215e-01 6.970281600952148438e-01 -3.528414368629455566e-01 -3.283381760120391846e-01 1.183627694845199585e-01 -1.657268404960632324e-01
2.881153523921966553e-01 -2.397367507219314575e-01 -8.441242575645446777e-01 1.161962002515792847e-02 -8.535421639680862427e-02 6.312701106071472168e-02 3.650287985801696777e-01 4.815236479043960571e-02
5.220913887023925781e-02 -4.842454791069030762e-01 -5.279410481452941895e-01 1.867792904376983643e-01 -2.166605591773986816e-01 -1.804347634315490723e-01 2.633626759052276611e-01 -5.480092167854309082e-01
-1.158047169446945190e-01 3.693456947803497314e-02 4.858499392867088318e-02 -3.476749658584594727e-01 -2.715995311737060547e-01 1.437832266092300415e-01 7.414940595626831055e-01 -4.666188359260559082e-01
2.176923155784606934e-01 -3.122574687004089355e-01 -5.062968730926513672e-01 3.113250620663166046e-02 -3.480154573917388916e-01 -2.799229025840759277e-01 2.029063403606414795e-01 -5.976260900497436523e-01
2.380143702030181885e-01 4.234486818313598633e-01 -3.416073620319366455e-01 -2.921358644962310791e-01 -2.611279189586639404e-01 -2.852463424205780029e-01 6.422125101089477539e-01 3.346537938341498375e-03
2.671484947204589844e-01 4.262520372867584229e-01 2.818942815065383911e-02 -8.726538717746734619e-02 -3.634163737297058105e-01 4.657570421695709229e-01 5.947473049163818359e-01 -1.892234236001968384e-01
1.757686585187911987e-02 -2.547743022441864014e-01 -6.694961190223693848e-01 -1.265631616115570068e-01 -1.927286535501480103e-01 3.182930350303649902e-01 5.699822306632995605e-01 -8.487276732921600342e-02
-4.338366091251373291e-01 1.504529966041445732e-03 8.151835948228836060e-02 1.168685182929039001e-01 -7.973673343658447266e-01 2.630919814109802246e-01 2.831356525421142578e-01 7.938557863235473633e-02
-3.817967697978019714e-02 -4.280148148536682129e-01 -6.445748805999755859e-01 1.670177429914474487e-01 -4.194282591342926025e-01 8.399342000484466553e-02 2.009411156177520752e-01 3.855147361755371094e-01
-5.987733602523803711e-01 7.441034913063049316e-02 -1.092314496636390686e-01 -4.238195344805717468e-02 -4.578243792057037354e-01 5.147414207458496094e-01 3.837171792984008789e-01 -2.012436091899871826e-02
3.458023369312286377e-01 -2.285804152488708496e-01 -6.693952679634094238e-01 1.001301482319831848e-01 -4.124374091625213623e-01 3.162602484226226807e-01 2.477126419544219971e-01 1.963899284601211548e-01
-5.381080508232116699e-02 1.430225670337677002e-01 -7.322787046432495117e-01 4.174576103687286377e-01 -3.824879229068756104e-01 1.776378899812698364e-01 -1.385261714458465576e-01 -2.628766894340515137e-01
-2.102029919624328613e-01 1.194108650088310242e-01 -6.280064582824707031e-01 5.829518660902976990e-02 1.822332739830017090e-01 3.631960451602935791e-01 5.734065771102905273e-01 -2.232712805271148682e-01
5.457449331879615784e-02 3.968636989593505859e-01 -2.200594991445541382e-01 5.580713152885437012e-01 -3.094363808631896973e-01 3.137408494949340820e-01 4.978177249431610107e-01 1.940213292837142944e-01
3.436132669448852539e-01 -1.325677335262298584e-01 -2.055181264877319336e-01 4.600308537483215332e-01 -1.638534665107727051e-01 6.358617544174194336e-02 2.894269824028015137e-01 -7.041524648666381836e-01
2.450598031282424927e-01 8.368495106697082520e-02 -5.662503242492675781e-01 -1.955948472023010254e-01 -4.412116408348083496e-01 5.609663128852844238e-01 2.524283230304718018e-01 -3.122085705399513245e-02
-2.092898637056350708e-01 -3.232282400131225586e-01 -8.048713207244873047e-01 -7.920445501804351807e-02 -4.067384600639343262e-01 7.540357112884521484e-02 1.402423381805419922e-01 8.270528167486190796e-02
-3.105409443378448486e-01 1.010211482644081116e-01 -1.986952573060989380e-01 -1.387638896703720093e-01 -6.789895892143249512e-01 -3.140358328819274902e-01 1.142876297235488892e-01 -5.117779970169067383e-01
2.829988002777099609e-01 -3.139384090900421143e-01 -4.254981279373168945e-01 7.124072909355163574e-01 -3.151546120643615723e-01 1.371239423751831055e-01 7.443470507860183716e-02 9.547612816095352173e-02
-2.908996343612670898e-01 4.713028669357299805e-01 -1.409785747528076172e-01 2.297666668891906738e-01 -6.316599249839782715e-01 8.830669522285461426e-02 3.891044259071350098e-01 2.497772127389907837e-01
-5.691614747047424316e-01 1.708837598562240601e-02 1.890557631850242615e-02 4.230386391282081604e-02 -6.963035464286804199e-01 3.003525733947753906e-01 3.138718903064727783e-01 7.100982591509819031e-03
-3.654688000679016113e-01 2.350327521562576294e-01 -4.849486649036407471e-01 5.297142267227172852e-01 -2.853051424026489258e-01 -3.959604799747467041e-01 1.169262453913688660e-01 -2.087206840515136719e-01
5.507541447877883911e-02 -5.351536870002746582e-01 -1.316741853952407837e-01 -1.366811338812112808e-02 -4.774792790412902832e-01 -2.910191714763641357e-01 4.129169583320617676e-01 -4.581192135810852051e-01
5.056592822074890137e-01 -2.220225483179092407e-01 -6.758824586868286133e-01 2.761350572109222412e-01 -2.548159062862396240e-01 -6.320620328187942505e-02 2.055035978555679321e-01 -2.253646403551101685e-01
-5.414699912071228027e-01 2.383391186594963074e-02 -2.469710856676101685e-01 2.670370042324066162e-01 -5.594671964645385742e-01 4.030117392539978027e-01 2.522353231906890869e-01 1.867993921041488647e-01
-2.227369397878646851e-01 1.977695822715759277e-01 -4.354563951492309570e-01 -1.819813698530197144e-01 -6.448717713356018066e-01 -3.063240051269531250e-01 9.951491653919219971e-02 -4.110215306282043457e-01
-5.787418484687805176e-01 1.430484466254711151e-02 3.990168869495391846e-02 -1.090243682265281677e-01 -5.549350976943969727e-01 3.561036586761474609e-01 4.652103483676910400e-01 1.383963134139776230e-02
-3.843066990375518799e-01 1.395262125879526138e-02 -4.278642237186431885e-01 5.790442228317260742e-01 1.523071825504302979e-01 -2.254629135131835938e-02 2.470931261777877808e-01 -4.989917576313018799e-01
1.093294005841016769e-02 -5.892650485038757324e-01 -2.438990324735641479e-01 2.724243402481079102e-01 -2.698824368417263031e-02 -1.797634065151214600e-01 5.677664279937744141e-01 -4.044050574302673340e-01
1.102556884288787842e-01 -6.270143389701843262e-01 -1.488960981369018555e-01 3.980398178100585938e-02 -4.147029221057891846e-01 -2.465075999498367310e-01 4.534957408905029297e-01 -3.640595972537994385e-01
2.398146539926528931e-01 1.503801494836807251e-01 -4.589743018150329590e-01 -1.973979622125625610e-01 -4.176442027091979980e-01 5.284386873245239258e-01 3.599141836166381836e-01 -2.950238883495330811e-01
-2.924053966999053955e-01 -2.539542317390441895e-01 2.106610499322414398e-02 -3.408758044242858887e-01 -4.193396866321563721e-01 2.588002383708953857e-01 4.690239429473876953e-01 -5.201533436775207520e-01
-6.354776024818420410e-02 -8.988850563764572144e-02 -2.441478371620178223e-01 -3.968737423419952393e-01 -1.760556250810623169e-01 1.520339548587799072e-01 8.415780663490295410e-01 -9.165827929973602295e-02
-2.886421978473663330e-01 1.998410671949386597e-01 -2.033624500036239624e-01 -7.081813365221023560e-02 -7.527564167976379395e-01 -4.100443422794342041e-01 2.372706234455108643e-01 -1.982468664646148682e-01
-1.073903366923332214e-01 -1.072676554322242737e-01 -5.010513067245483398e-01 -5.046436786651611328e-01 -3.003781735897064209e-01 3.202699124813079834e-03 4.219882488250732422e-01 -4.504796862602233887e-01
-3.989587351679801941e-02 -1.697504967451095581e-01 -7.349115014076232910e-01 5.049003958702087402e-01 -7.453998178243637085e-02 -6.784226745367050171e-02 8.419010043144226074e-02 -3.966443836688995361e-01
-2.437985986471176147e-01 2.903769910335540771e-01 -4.361803829669952393e-01 9.910292923450469971e-02 -4.779297709465026855e-01 -3.323082327842712402e-01 1.217192038893699646e-01 -5.500070452690124512e-01
-8.726243674755096436e-02 -3.176956772804260254e-01 -4.878277182579040527e-01 6.767435669898986816e-01 1.998381316661834717e-02 3.358722627162933350e-01 2.864640951156616211e-01 1.503195334225893021e-02
-2.038955092430114746e-01 1.854885518550872803e-01 -4.525481164455413818e-01 6.819951534271240234e-01 4.872557148337364197e-02 -2.481352090835571289e-01 4.318876564502716064e-01 -6.025864183902740479e-02
5.448486804962158203e-01 -2.723066210746765137e-01 -2.850544750690460205e-01 4.380467534065246582e-01 -2.266358435153961182e-01 4.301072284579277039e-02 2.220099270343780518e-01 -5.033347606658935547e-01
-4.410701692104339600e-01 -2.395659685134887695e-01 -2.294162362813949585e-01 5.105619430541992188e-01 -5.458614230155944824e-01 -6.140704452991485596e-02 2.230737060308456421e-01 2.885523438453674316e-01
-4.059183895587921143e-01 -1.431398689746856689e-01 -1.696565300226211548e-01 3.542283177375793457e-01 -6.642421483993530273e-01 3.750983178615570068e-01 1.699752509593963623e-01 2.228723615407943726e-01
-1.698352396488189697e-01 3.318293392658233643e-01 -2.237284034490585327e-01 -4.735999554395675659e-02 -5.960012078285217285e-01 -2.211575210094451904e-01 2.535437047481536865e-01 -5.833827853202819824e-01
2.332851737737655640e-01 -2.828307151794433594e-01 5.295451264828443527e-03 -1.633759140968322754e-01 -5.839877724647521973e-01 5.801119804382324219e-01 3.983097672462463379e-01 5.140822380781173706e-02
1.603285670280456543e-01 -1.427567452192306519e-01 -3.654489219188690186e-01 -1.174592375755310059e-01 -5.076781511306762695e-01 2.099453508853912354e-01 3.943351209163665771e-01 -5.909748673439025879e-01
-2.466365545988082886e-01 3.662356734275817871e-01 -3.404614329338073730e-01 4.320369660854339600e-01 -3.434174880385398865e-02 -2.670616209506988525e-01 5.928642749786376953e-01 -2.801472842693328857e-01
-3.219282254576683044e-02 4.772199317812919617e-02 -6.735329031944274902e-01 2.836900055408477783e-01 -1.151516884565353394e-01 -2.308776676654815674e-01 1.293565332889556885e-01 -6.158425211906433105e-01
2.514424920082092285e-01 3.993096053600311279e-01 -1.091695725917816162e-01 -2.950965464115142822e-01 -4.999677836894989014e-01 -6.967762857675552368e-02 6.074782609939575195e-01 -2.334009110927581787e-01
1.448275595903396606e-01 1.820599138736724854e-01 -4.351851344108581543e-01 1.678517013788223267e-01 2.867409586906433105e-01 1.665850281715393066e-01 7.839557528495788574e-01 -6.132949143648147583e-02
4.210043251514434814e-01 -2.997599542140960693e-01 -6.742417216300964355e-01 2.125210911035537720e-01 -2.884577512741088867e-01 1.325910687446594238e-01 3.066853582859039307e-01 -1.956731081008911133e-01
-5.313559770584106445e-01 3.621305227279663086e-01 -2.631907723844051361e-02 2.470442652702331543e-01 -5.730734467506408691e-01 7.549877744168043137e-03 4.166123867034912109e-01 1.508733481168746948e-01
1.635621488094329834e-01 5.279537439346313477e-01 -2.055626958608627319e-01 -1.763554066419601440e-01 -3.999985456466674805e-01 -3.749147951602935791e-01 5.556215047836303711e-01 -1.089955866336822510e-01
3.767895996570587158e-01 3.749991580843925476e-02 -2.249258309602737427e-01 -4.371516704559326172e-01 -4.949022531509399414e-01 -4.649472236633300781e-02 6.029229760169982910e-01 -6.575811654329299927e-02
-1.892932131886482239e-02 -2.325446307659149170e-01 -4.316012263298034668e-01 -1.204558387398719788e-01 -3.785672411322593689e-02 5.171782374382019043e-01 6.566187739372253418e-01 2.114731818437576294e-01
1.151163876056671143e-01 -3.737145066261291504e-01 -6.717323660850524902e-01 -3.114038519561290741e-02 -9.971430152654647827e-02 4.102676510810852051e-01 4.481621086597442627e-01 1.256175339221954346e-01
4.972417056560516357e-01 -2.950343489646911621e-01 -6.478783488273620605e-01 1.950467377901077271e-01 -2.985215187072753906e-01 4.067286103963851929e-02 2.585406899452209473e-01 -2.242833822965621948e-01
-4.493847191333770752e-01 -2.995022833347320557e-01 -2.707432806491851807e-01 -1.320419609546661377e-01 -1.311413384974002838e-02 -2.332244813442230225e-01 7.179704308509826660e-01 -2.181002795696258545e-01
3.889792263507843018e-01 -1.463985294103622437e-01 -6.937274932861328125e-01 -1.432045102119445801e-01 -1.091787889599800110e-01 1.916593909263610840e-01 5.253563523292541504e-01 2.906256169080734253e-02
3.199459314346313477e-01 -1.889662444591522217e-01 -7.674456238746643066e-01 4.396921023726463318e-02 -4.503157436847686768e-01 6.970326602458953857e-02 2.075881808996200562e-01 1.424239426851272583e-01
-6.724154949188232422e-01 4.623266309499740601e-02 -4.126408323645591736e-02 -2.324677444994449615e-02 -4.770834147930145264e-01 3.763931095600128174e-01 4.114972352981567383e-01 -6.976107507944107056e-02
5.416986942291259766e-01 -6.990758329629898071e-02 -4.727154672145843506e-01 2.478697299957275391e-01 -3.054007589817047119e-01 -1.543290615081787109e-01 4.674886465072631836e-01 -2.848569750785827637e-01
1.177804395556449890e-01 -5.758894085884094238e-01 -1.277639865875244141e-01 6.673403829336166382e-02 -5.131981372833251953e-01 5.559519529342651367e-01 2.196766883134841919e-01 -1.139715909957885742e-01
3.347632288932800293e-01 4.623020887374877930e-01 -4.094450548291206360e-02 -5.574970319867134094e-02 -3.423956334590911865e-01 3.461683094501495361e-01 5.554627180099487305e-01 -3.518803119659423828e-01
3.537382781505584717e-01 -1.263445895165205002e-02 -6.122852563858032227e-01 -9.796523302793502808e-02 -3.598286807537078857e-01 4.562346637248992920e-01 2.364909052848815918e-01 -3.109090924263000488e-01
2.136093378067016602e-01 -2.634869813919067383e-01 -3.439186811447143555e-01 5.626821424812078476e-03 -8.063164949417114258e-01 -2.712572813034057617e-01 -1.929177716374397278e-02 -2.062401622533798218e-01
-1.117828208953142166e-02 3.922198414802551270e-01 -2.982597053050994873e-01 1.045879274606704712e-01 -2.543594129383563995e-02 4.939480498433113098e-02 6.197530031204223633e-01 -5.991331934928894043e-01
3.560389578342437744e-01 4.857380315661430359e-02 -8.227621316909790039e-01 7.666991651058197021e-02 -2.071558982133865356e-01 2.514001727104187012e-01 2.810516357421875000e-01 5.436479300260543823e-02
-7.968241348862648010e-03 5.280212312936782837e-02 -5.032312870025634766e-01 -1.558494865894317627e-01 -4.936892986297607422e-01 -3.560892641544342041e-01 1.451646834611892700e-01 -5.727267265319824219e-01
-2.960224822163581848e-02 1.441996097564697266e-01 -6.981382146477699280e-03 6.896182894706726074e-01 -4.716029167175292969e-01 3.434427082538604736e-01 3.598595261573791504e-01 1.812378317117691040e-01
-2.515072375535964966e-02 -4.777987953275442123e-03 -7.018216252326965332e-01 -1.335060596466064453e-01 -2.925809025764465332e-01 4.106729030609130859e-01 4.777377247810363770e-01 -8.048655837774276733e-02
3.070179224014282227e-01 -8.621574938297271729e-02 -2.003202773630619049e-02 -2.897123433649539948e-02 -6.732040047645568848e-01 9.978330135345458984e-02 3.300169408321380615e-01 -5.700832605361938477e-01
3.048656284809112549e-01 -2.019492536783218384e-01 3.508094325661659241e-02 -6.140801310539245605e-02 -6.064455509185791016e-01 3.124131858348846436e-01 4.836196899414062500e-01 -4.024990499019622803e-01
3.290655910968780518e-01 2.993717193603515625e-01 -3.070670068264007568e-01 -2.173755615949630737e-01 -5.224583745002746582e-01 4.840359687805175781e-01 3.498656153678894043e-01 -1.757574826478958130e-01
2.130206227302551270e-01 -3.250684142112731934e-01 -3.518941700458526611e-01 6.368548870086669922e-01 -3.705669045448303223e-01 2.667477130889892578e-01 2.029292732477188110e-01 2.643569409847259521e-01
-8.527752757072448730e-02 3.795002400875091553e-01 -4.322987794876098633e-01 -6.607826799154281616e-02 -7.171012759208679199e-01 -3.412916660308837891e-01 1.607048660516738892e-01 3.030498512089252472e-02
-1.849662512540817261e-01 -1.254247575998306274e-01 -2.092189528048038483e-02 3.971164226531982422e-01 -3.257265985012054443e-01 -1.496788263320922852e-01 2.265250384807586670e-01 -7.823693156242370605e-01
-3.900328874588012695e-01 -9.057527035474777222e-02 9.566214680671691895e-02 2.860220372676849365e-01 7.697172462940216064e-02 1.686758175492286682e-02 7.023992538452148438e-01 -4.991360306739807129e-01
-8.935787528753280640e-02 -1.256826668977737427e-01 -5.552375316619873047e-01 -4.916226565837860107e-01 -2.286465913057327271e-01 2.634610831737518311e-01 4.579457938671112061e-01 -3.079482614994049072e-01
1.189163625240325928e-01 -3.541722297668457031e-01 -2.863250076770782471e-01 1.205003112554550171e-01 -1.014054864645004272e-01 -3.896302878856658936e-01 5.902458429336547852e-01 -5.034219622611999512e-01
1.981736570596694946e-01 5.878755450248718262e-01 -1.332036107778549194e-01 -2.526347041130065918e-01 -4.444298148155212402e-01 -1.802021414041519165e-01 5.485920310020446777e-01 -5.116700008511543274e-02
2.476438879966735840e-02 -1.253620386123657227e-01 -4.722374975681304932e-01 2.647269368171691895e-01 -2.054356932640075684e-01 1.961193680763244629e-01 8.728609234094619751e-02 -7.760780453681945801e-01
-1.346658319234848022e-01 -4.756224155426025391e-01 2.595510520040988922e-02 3.813410997390747070e-01 6.951300799846649170e-02 1.858718991279602051e-01 5.768293738365173340e-01 -4.872793555259704590e-01
-1.608012914657592773e-01 4.516260623931884766e-01 -5.100988745689392090e-01 -2.534281909465789795e-01 -3.616545796394348145e-01 -3.445798158645629883e-01 4.171283841133117676e-01 -1.490798890590667725e-01
3.140128850936889648e-01 1.072018891572952271e-01 -1.832440644502639771e-01 9.017752856016159058e-02 -5.122601985931396484e-01 2.286123782396316528e-01 3.681270778179168701e-01 -6.308737993240356445e-01
3.947792947292327881e-01 4.510085657238960266e-02 8.157847076654434204e-02 2.589025795459747314e-01 -6.320374011993408203e-01 3.084818422794342041e-01 3.900506794452667236e-01 -3.487946689128875732e-01
-1.447155773639678955e-01 5.674183368682861328e-01 -4.912657141685485840e-01 6.931026279926300049e-02 -2.540540695190429688e-01 -3.985224962234497070e-01 4.163017570972442627e-01 -1.194871813058853149e-01
-3.304330632090568542e-02 -8.233539015054702759e-02 -2.985434234142303467e-01 7.559887170791625977e-01 -5.481368303298950195e-01 4.605386778712272644e-02 1.524736639112234116e-02 1.693355590105056763e-01
-5.251944661140441895e-01 -2.565497532486915588e-02 -1.932180672883987427e-01 1.300378292798995972e-01 -5.827465057373046875e-01 3.231911361217498779e-01 3.523016571998596191e-01 3.179739117622375488e-01
-3.478879928588867188e-01 -1.286495774984359741e-01 -1.174190565943717957e-01 2.572272121906280518e-01 -7.325425744056701660e-01 3.690365850925445557e-01 1.961098760366439819e-01 2.668412625789642334e-01
-3.067063689231872559e-01 3.135522082448005676e-02 -4.468564093112945557e-01 -1.557844281196594238e-01 -4.452789723873138428e-01 -2.768322527408599854e-01 1.700430065393447876e-01 -6.141453981399536133e-01
-1.495389193296432495e-01 -4.223889410495758057e-01 -4.625533521175384521e-01 1.609955281019210815e-01 -1.292742341756820679e-01 -3.293155729770660400e-01 3.200306296348571777e-01 -5.759950876235961914e-01
-4.168451726436614990e-01 -1.678608655929565430e-01 -4.113703966140747070e-02 3.585158586502075195e-01 -5.868195295333862305e-01 1.821812540292739868e-01 3.839824795722961426e-01 3.779515326023101807e-01
1.373147219419479370e-01 1.650759726762771606e-01 3.391960263252258301e-01 3.366882354021072388e-02 -5.149376392364501953e-01 -1.714975088834762573e-01 7.225900888442993164e-01 -1.449085175991058350e-01
-4.723809361457824707e-01 3.373331427574157715e-01 -3.500461578369140625e-02 3.818029761314392090e-01 -6.405548453330993652e-01 5.572272092103958130e-02 2.975352704524993896e-01 1.188316270709037781e-01
1.577458232641220093e-01 7.002974301576614380e-02 -7.337295413017272949e-01 -1.554687321186065674e-01 -3.503976762294769287e-01 4.628622829914093018e-01 2.657297849655151367e-01 -7.070750463753938675e-03
3.039413094520568848e-01 -2.577177286148071289e-01 -4.618169367313385010e-01 -1.508252918720245361e-01 -3.747761249542236328e-01 3.317455947399139404e-01 2.777797281742095947e-01 -5.267868041992187500e-01
1.416591107845306396e-01 -1.993698440492153168e-02 7.511129975318908691e-02 3.404938280582427979e-01 -1.519750505685806274e-01 1.103991568088531494e-01 5.398432016372680664e-01 -7.288638353347778320e-01
1.021964624524116516e-01 -2.994304895401000977e-01 -5.013309717178344727e-01 2.988667488098144531e-01 1.725408136844635010e-01 4.898381531238555908e-01 4.963505268096923828e-01 -2.077685296535491943e-01
-1.437846124172210693e-01 -3.440943956375122070e-01 -7.607855200767517090e-01 8.782033622264862061e-02 -4.978592097759246826e-01 1.555761545896530151e-01 -3.215480828657746315e-03 -4.837394133210182190e-02
1.341736018657684326e-01 -7.364777382463216782e-03 -4.209967553615570068e-01 2.148664146661758423e-01 -3.251333236694335938e-01 -3.924120068550109863e-01 2.040037363767623901e-01 -6.761812567710876465e-01
-2.773883938789367676e-01 3.399869799613952637e-01 -5.984354615211486816e-01 -1.138262897729873657e-01 -5.914713144302368164e-01 -1.612440347671508789e-01 1.048912256956100464e-01 -2.225826829671859741e-01
2.661161124706268311e-01 -2.449605911970138550e-01 -5.138803124427795410e-01 -1.343531534075737000e-02 -9.523800015449523926e-02 3.982116580009460449e-01 6.545504927635192871e-01 -9.404197335243225098e-02
2.394922226667404175e-01 3.291792869567871094e-01 -2.591149508953094482e-02 -4.288930445909500122e-02 -4.638803005218505859e-01 3.645310997962951660e-01 3.526670038700103760e-01 -5.994428396224975586e-01
-2.326196618378162384e-02 -3.689746558666229248e-02 -1.590106934309005737e-01 3.922790884971618652e-01 5.411738902330398560e-02 9.926347993314266205e-03 9.009472131729125977e-01 -6.478492170572280884e-02
1.963139027357101440e-01 1.038847640156745911e-01 -6.437453627586364746e-02 5.936472415924072266e-01 -3.422264456748962402e-01 3.604019284248352051e-01 5.106806755065917969e-01 2.937762737274169922e-01
-4.676464498043060303e-01 1.502182483673095703e-01 -2.227997779846191406e-01 2.024449855089187622e-01 -6.671559810638427734e-01 2.038424462080001831e-01 3.006731867790222168e-01 3.017687797546386719e-01
-3.832903206348419189e-01 6.284603849053382874e-03 -1.693156361579895020e-01 1.303741186857223511e-01 -8.698193430900573730e-01 2.050350755453109741e-01 2.810644917190074921e-02 -8.926948159933090210e-02
-2.435975819826126099e-01 1.531074494123458862e-01 -4.981418848037719727e-01 9.197244793176651001e-02 -5.746170282363891602e-01 -4.412232041358947754e-01 4.596253111958503723e-02 -3.655664026737213135e-01
-6.539214253425598145e-01 2.076937444508075714e-02 -1.018805280327796936e-01 2.211525440216064453e-01 -5.208559036254882812e-01 3.500131964683532715e-01 3.445394635200500488e-01 1.263380236923694611e-02
9.186893701553344727e-02 -3.879038989543914795e-01 -3.502608537673950195e-01 1.145126894116401672e-01 -5.072924494743347168e-01 -7.582458853721618652e-02 2.522974908351898193e-01 -6.152607202529907227e-01
3.560986518859863281e-01 3.194205462932586670e-02 -6.712689399719238281e-01 6.236368790268898010e-02 -2.058386206626892090e-01 4.667384624481201172e-01 3.633465766906738281e-01 1.595216840505599976e-01
-4.472498297691345215e-01 2.348896712064743042e-01 -1.927132904529571533e-01 2.616997957229614258e-01 -6.917549967765808105e-01 9.254795312881469727e-02 2.908417284488677979e-01 2.597886621952056885e-01
6.533387303352355957e-02 2.277622818946838379e-01 -1.644490659236907959e-01 9.812755137681961060e-02 -8.093901276588439941e-01 -4.669074118137359619e-01 1.774674654006958008e-01 5.073054134845733643e-02
-9.548821300268173218e-02 -2.834988236427307129e-01 -3.212437629699707031e-01 4.592501223087310791e-01 -3.365311622619628906e-01 5.355917811393737793e-01 3.110445439815521240e-01 3.155023157596588135e-01
-1.010239347815513611e-01 4.205866530537605286e-02 -7.285115122795104980e-01 4.643717408180236816e-01 -3.547831773757934570e-01 2.036783993244171143e-01 -1.385198980569839478e-01 -2.347582280635833740e-01
-1.530607044696807861e-01 -4.558390378952026367e-02 -6.483017802238464355e-01 -4.368220865726470947e-01 -2.821549177169799805e-01 1.009540334343910217e-01 4.021826982498168945e-01 -3.344125151634216309e-01
-1.911834329366683960e-01 -1.281372904777526855e-01 -1.782313883304595947e-01 6.157421469688415527e-01 -4.492266178131103516e-01 2.242556363344192505e-01 -1.222770288586616516e-01 -5.187271833419799805e-01
1.752708107233047485e-01 -4.049514234066009521e-01 -2.817690968513488770e-01 -5.519219115376472473e-02 -3.159437477588653564e-01 5.934304594993591309e-01 4.193153381347656250e-01 -3.082999885082244873e-01
8.109138906002044678e-02 -3.876651525497436523e-01 -6.669019460678100586e-01 -2.889909744262695312e-01 -3.443736433982849121e-01 2.125536203384399414e-01 3.297812938690185547e-01 -2.057626396417617798e-01
3.339675962924957275e-01 -3.089124262332916260e-01 -8.695182204246520996e-02 -9.051812812685966492e-03 -2.689135670661926270e-01 6.010819673538208008e-01 5.347417593002319336e-01 -2.565804123878479004e-01
4.854319095611572266e-01 3.172940313816070557e-01 -1.739348769187927246e-01 1.841203123331069946e-02 -2.002624273300170898e-01 2.030344158411026001e-01 5.588377714157104492e-01 -4.893468022346496582e-01
-4.296860396862030029e-01 1.916263252496719360e-01 -3.188236951828002930e-01 -2.681847214698791504e-01 -5.134156346321105957e-01 -2.097155004739761353e-01 3.086472153663635254e-01 -4.497091174125671387e-01
2.735348939895629883e-01 -5.968354344367980957e-01 -1.957700252532958984e-01 4.842186346650123596e-02 -3.631220757961273193e-01 -2.218494862318038940e-01 4.659267067909240723e-01 -3.607397675514221191e-01
1.920722424983978271e-01 2.810955047607421875e-01 -1.322376132011413574e-01 -2.916835620999336243e-02 -3.688171505928039551e-01 3.443935811519622803e-01 3.988983631134033203e-01 -6.723117828369140625e-01
-1.820427924394607544e-01 4.160010516643524170e-01 -1.158056408166885376e-01 6.410197615623474121e-01 -4.056594073772430420e-01 -2.704973891377449036e-02 4.299114644527435303e-01 1.391804665327072144e-01
-1.774470061063766479e-01 -1.846489757299423218e-01 -4.454142749309539795e-01 1.784985512495040894e-01 -1.943901777267456055e-01 -2.297973483800888062e-01 2.303540408611297607e-01 -7.486684918403625488e-01
-2.336888015270233154e-01 -1.709322482347488403e-01 -7.214497327804565430e-01 4.391275048255920410e-01 1.080202087759971619e-01 8.672397583723068237e-02 4.225385487079620361e-01 7.155898213386535645e-02
-4.669889807701110840e-01 -5.932403802871704102e-01 -8.246364444494247437e-02 -5.580446869134902954e-02 -4.724652767181396484e-01 -1.540410667657852173e-01 3.153942823410034180e-01 -2.713801264762878418e-01
-2.891869544982910156e-01 -1.526373326778411865e-01 -7.264559268951416016e-01 2.923364639282226562e-01 -5.272923707962036133e-01 1.584812439978122711e-02 -3.323247283697128296e-02 -2.193752117455005646e-02
-3.790508806705474854e-01 1.261698603630065918e-01 -5.938478708267211914e-01 3.858221322298049927e-02 -3.872088491916656494e-01 -3.529509603977203369e-01 1.332455873489379883e-01 -4.404525160789489746e-01
-3.256315588951110840e-01 -1.626787148416042328e-02 -5.450110509991645813e-02 7.322450280189514160e-01 -4.905568957328796387e-01 3.022866845130920410e-01 1.221518442034721375e-01 -8.718844503164291382e-02
5.778176337480545044e-02 -1.265894472599029541e-01 -4.867118000984191895e-01 -2.982109487056732178e-01 -4.181459844112396240e-01 9.914140403270721436e-02 5.555749535560607910e-01 4.018453061580657959e-01
5.755150318145751953e-01 -1.151316463947296143e-01 -6.137432456016540527e-01 2.785300314426422119e-01 -2.918791770935058594e-01 -1.104533970355987549e-01 1.861066669225692749e-01 -2.631318569183349609e-01
-3.695066869258880615e-01 3.080847263336181641e-01 -2.379107177257537842e-01 1.130366548895835876e-01 -5.933942794799804688e-01 4.303108751773834229e-01 3.591753542423248291e-01 1.813244670629501343e-01
-5.890459418296813965e-01 4.251771047711372375e-02 -1.514151394367218018e-01 -1.563067287206649780e-01 -3.761072754859924316e-01 4.764808118343353271e-01 4.842045307159423828e-01 3.023403324186801910e-02
7.002075016498565674e-02 -1.642712354660034180e-01 -3.946270942687988281e-01 -4.461912512779235840e-01 -3.036740124225616455e-01 2.817356586456298828e-01 5.753879547119140625e-01 -3.326117992401123047e-01
-2.248532883822917938e-02 1.379366405308246613e-02 -4.874537289142608643e-01 -2.228214591741561890e-01 -5.030724406242370605e-01 -2.632992863655090332e-01 1.750369668006896973e-01 -5.991638302803039551e-01
2.577461302280426025e-01 -1.688880622386932373e-01 -7.830585837364196777e-01 1.698783636093139648e-01 -6.593139469623565674e-02 2.570503056049346924e-01 4.387132227420806885e-01 1.063866168260574341e-02
-4.066598415374755859e-01 5.051885247230529785e-01 -1.503940522670745850e-01 1.817960590124130249e-01 -2.427394539117813110e-01 -1.085878610610961914e-01 4.063554704189300537e-01 -5.365685820579528809e-01
2.276849895715713501e-01 3.581733107566833496e-01 -4.842400550842285156e-01 -2.844976186752319336e-01 -3.919572532176971436e-01 -1.096434965729713440e-01 5.118048787117004395e-01 2.772142887115478516e-01
2.584252357482910156e-01 -1.597468852996826172e-01 -6.723859906196594238e-01 9.852308034896850586e-02 -3.086757063865661621e-01 4.426683485507965088e-01 3.355794847011566162e-01 2.050314247608184814e-01
-2.802178859710693359e-01 2.067680209875106812e-01 -3.960855007171630859e-01 -9.312420338392257690e-02 -6.043861508369445801e-01 -5.157462954521179199e-01 2.298145443201065063e-01 -1.705212891101837158e-01
3.410563468933105469e-01 9.453096240758895874e-02 7.894547283649444580e-02 2.342884987592697144e-01 -4.854600429534912109e-01 2.337307110428810120e-02 3.794009685516357422e-01 -6.583755016326904297e-01
1.116569340229034424e-01 -3.383696079254150391e-01 -1.924619972705841064e-01 3.732796758413314819e-02 -1.727690696716308594e-01 -4.798742830753326416e-01 6.771689653396606445e-01 -3.404663801193237305e-01
-3.504597023129463196e-02 -1.918691955506801605e-02 -8.197561502456665039e-01 2.407258301973342896e-01 -9.391808509826660156e-02 -1.096943840384483337e-01 1.129448562860488892e-01 -4.846076965332031250e-01
1.094471290707588196e-01 -1.008365228772163391e-01 -4.804101586341857910e-01 -3.406074643135070801e-01 -3.817227482795715332e-01 3.724960088729858398e-01 3.283173143863677979e-01 -4.886595904827117920e-01
-3.674659430980682373e-01 -5.469353199005126953e-01 -5.697919726371765137e-01 2.497819513082504272e-01 -2.564926445484161377e-01 1.922586411237716675e-01 2.027243971824645996e-01 1.868887543678283691e-01
1.103822737932205200e-01 1.585703939199447632e-01 4.080539941787719727e-02 -1.142465099692344666e-01 -4.906496107578277588e-01 -1.343965679407119751e-01 6.952472329139709473e-01 -4.536359906196594238e-01
3.211551904678344727e-01 8.779256790876388550e-02 1.042678728699684143e-01 2.534115314483642578e-01 -8.019180893898010254e-01 -3.033210933208465576e-01 1.325493305921554565e-01 -2.478242665529251099e-01
-5.894603952765464783e-02 7.038307189941406250e-02 -5.610085129737854004e-01 1.469736173748970032e-02 1.901701837778091431e-01 3.946849703788757324e-01 6.750248074531555176e-01 -1.703686416149139404e-01
1.830554008483886719e-01 -2.460475713014602661e-01 -4.213716089725494385e-01 -2.869342863559722900e-01 -4.366849660873413086e-01 2.784732580184936523e-01 5.324304699897766113e-01 3.071525394916534424e-01
2.868593335151672363e-01 -3.028755486011505127e-01 -4.345699548721313477e-01 1.167325749993324280e-01 -6.592163816094398499e-03 5.232759714126586914e-01 5.913026332855224609e-01 8.561700815334916115e-04
-3.751820027828216553e-01 -4.412097930908203125e-01 -3.199989199638366699e-01 6.370151042938232422e-01 -1.427454948425292969e-01 -2.608653530478477478e-02 3.288104832172393799e-01 1.649596691131591797e-01
1.454962641000747681e-01 4.406779706478118896e-01 -1.948962062597274780e-01 -3.762785196304321289e-01 -4.353579580783843994e-01 -6.428615003824234009e-02 6.335176229476928711e-01 -1.002492383122444153e-01
-1.673101931810379028e-01 -2.337693721055984497e-01 -5.561922788619995117e-01 3.813199996948242188e-01 8.175913244485855103e-03 -2.523716688156127930e-01 3.830038309097290039e-01 -5.021495223045349121e-01
-4.142600297927856445e-01 3.954453766345977783e-02 -5.326027870178222656e-01 2.226715683937072754e-01 -6.825380325317382812e-01 1.599483639001846313e-01 -3.909075632691383362e-02 -2.463257871568202972e-02
1.831611841917037964e-01 -2.320041656494140625e-01 -2.168172746896743774e-01 5.274910107254981995e-02 -4.504886865615844727e-01 3.106021583080291748e-01 4.388127624988555908e-01 -6.089856624603271484e-01
5.600942298769950867e-02 2.341405004262924194e-01 1.480724960565567017e-01 3.530345484614372253e-02 -2.833802103996276855e-01 -3.477447628974914551e-01 8.467975258827209473e-01 -2.392859570682048798e-02
-1.055152863264083862e-01 -2.631946504116058350e-01 -7.544327378273010254e-01 -2.046775966882705688e-01 -4.517638683319091797e-01 3.212527930736541748e-02 2.371777892112731934e-01 2.171580046415328979e-01
-1.490733213722705841e-02 -1.162558495998382568e-01 -7.149143815040588379e-01 4.917328655719757080e-01 -1.196790114045143127e-02 -1.376066505908966064e-01 1.380647718906402588e-01 -4.418348371982574463e-01
-5.237996578216552734e-01 1.707285642623901367e-01 -2.348967492580413818e-01 4.335952997207641602e-01 3.001790307462215424e-02 -2.302236296236515045e-02 4.759235382080078125e-01 -4.747315645217895508e-01
-8.009602129459381104e-02 4.842586815357208252e-01 -1.553895026445388794e-01 4.402405321598052979e-01 -2.202238589525222778e-01 3.959118425846099854e-01 5.637911558151245117e-01 1.342215985059738159e-01
-2.095192521810531616e-01 -1.356745660305023193e-01 -6.701310276985168457e-01 7.710378617048263550e-03 -1.328332573175430298e-01 3.940880298614501953e-01 5.387657880783081055e-01 -1.591872125864028931e-01
-4.409027695655822754e-01 2.526198625564575195e-01 -4.349404871463775635e-01 -1.393480002880096436e-01 -4.445851743221282959e-01 -2.783048748970031738e-01 2.167245596647262573e-01 -4.594756364822387695e-01
-1.754240989685058594e-01 -9.401935338973999023e-02 -5.951423645019531250e-01 4.107443094253540039e-01 -3.469307422637939453e-01 -1.071638893336057663e-02 -1.160664632916450500e-01 -5.509395003318786621e-01
2.706907689571380615e-01 -1.829842329025268555e-01 -4.071037750691175461e-03 3.225823119282722473e-02 -4.061158299446105957e-01 4.475969374179840088e-01 4.823828637599945068e-01 -5.424202084541320801e-01
-2.581882476806640625e-01 -1.756712645292282104e-01 -7.980542778968811035e-01 2.774138450622558594e-01 -3.750816285610198975e-01 1.148471236228942871e-01 -6.752181053161621094e-02 -1.737641394138336182e-01
-1.612154543399810791e-01 1.057615131139755249e-01 -7.633832693099975586e-01 -1.164419874548912048e-01 4.120930284261703491e-02 2.484261393547058105e-01 4.132488071918487549e-01 -3.637624084949493408e-01
2.031599637120962143e-03 5.309354513883590698e-02 -8.470689654350280762e-01 2.944605648517608643e-01 3.360236063599586487e-02 -9.955699555575847626e-03 4.298974573612213135e-01 8.309115469455718994e-02
4.745821356773376465e-01 -5.817315354943275452e-02 -1.216548681259155273e-01 4.983008205890655518e-01 -2.613240480422973633e-01 1.941792368888854980e-01 2.300993949174880981e-01 -5.910520553588867188e-01
1.614484488964080811e-01 3.300056755542755127e-01 -3.351807296276092529e-01 7.048113346099853516e-01 -2.966648340225219727e-01 2.403143979609012604e-02 3.845676481723785400e-01 1.394476741552352905e-01
-7.421138882637023926e-02 -3.400465846061706543e-01 -7.165060043334960938e-01 3.878504931926727295e-01 -2.960287630558013916e-01 2.282784283161163330e-01 1.302006691694259644e-01 2.415697127580642700e-01
3.161951303482055664e-01 -4.202902913093566895e-01 -1.654189378023147583e-01 2.187993675470352173e-01 5.763924866914749146e-02 -1.287226378917694092e-01 7.459424734115600586e-01 -2.679893076419830322e-01
1.525590270757675171e-01 -4.394703507423400879e-01 -3.075795471668243408e-01 -1.883968710899353027e-01 -3.223123848438262939e-01 1.285383850336074829e-01 4.845166802406311035e-01 -5.461952090263366699e-01
4.627272114157676697e-02 -1.970898360013961792e-01 -4.251029714941978455e-02 3.054884076118469238e-01 -2.887459695339202881e-01 -4.631977677345275879e-01 5.387082695960998535e-01 -5.251201391220092773e-01
-9.006971865892410278e-02 -4.640050828456878662e-01 -2.349537611007690430e-02 2.264622598886489868e-01 -9.852890670299530029e-02 -3.487924337387084961e-01 7.300801873207092285e-01 -2.456996142864227295e-01
2.703317403793334961e-01 1.958393007516860962e-01 2.475700899958610535e-02 1.633449792861938477e-01 -6.062628030776977539e-01 2.816763818264007568e-01 2.163957953453063965e-01 -6.062588691711425781e-01
8.283229172229766846e-02 -2.583903968334197998e-01 -1.557584255933761597e-01 -8.099538087844848633e-02 -5.715401172637939453e-01 5.365235209465026855e-01 5.279158949851989746e-01 -4.838978499174118042e-02
6.110004615038633347e-03 -2.982267141342163086e-01 -6.079435944557189941e-01 2.839509844779968262e-01 -2.346600592136383057e-01 9.590040892362594604e-02 4.537431895732879639e-01 4.366403818130493164e-01
5.334379523992538452e-02 -2.002425491809844971e-01 2.229567617177963257e-02 -2.943493723869323730e-01 -6.028819680213928223e-01 2.344803959131240845e-01 5.049849748611450195e-01 -4.432394504547119141e-01
1.781454682350158691e-01 -3.231050074100494385e-01 -2.661805152893066406e-01 -1.882653534412384033e-01 -4.953561723232269287e-01 5.673956274986267090e-01 3.430673778057098389e-01 -2.693709433078765869e-01
-3.324036598205566406e-01 2.029073089361190796e-01 -5.782348513603210449e-01 9.308979660272598267e-02 -4.051983952522277832e-01 -5.119166374206542969e-01 2.358798086643218994e-01 -1.530729979276657104e-01
1.262109726667404175e-01 2.014110088348388672e-01 -2.278423011302947998e-01 -2.779389917850494385e-01 -2.060506790876388550e-01 -1.217821165919303894e-01 6.588615775108337402e-01 -5.682920217514038086e-01
2.762061655521392822e-01 -1.429000496864318848e-01 -6.080587506294250488e-01 2.677644416689872742e-02 -3.978068530559539795e-01 5.699089169502258301e-01 2.194792330265045166e-01 4.024619609117507935e-02
-2.845042645931243896e-01 2.273279279470443726e-01 -2.611276209354400635e-01 -2.744834125041961670e-01 -6.265259981155395508e-01 -3.975608944892883301e-01 4.132987558841705322e-01 -4.944978281855583191e-02
-5.103222131729125977e-01 3.256254792213439941e-01 -3.229491710662841797e-01 2.689497917890548706e-02 -4.284038245677947998e-01 -4.092521667480468750e-01 3.041206896305084229e-01 -2.915703058242797852e-01
9.426564723253250122e-02 -1.164677515625953674e-01 3.514806330204010010e-01 4.475912153720855713e-01 -6.684519052505493164e-01 3.472197651863098145e-01 2.911241948604583740e-01 3.911424055695533752e-02
-3.477172553539276123e-01 -1.771191209554672241e-01 -7.940471172332763672e-02 -3.220887780189514160e-01 -1.369743496179580688e-01 3.434946835041046143e-01 7.422285079956054688e-01 -2.236548960208892822e-01
1.243124380707740784e-01 6.130443215370178223e-01 4.205392301082611084e-02 -1.998038291931152344e-01 -3.928167819976806641e-01 1.438324749469757080e-01 5.449471473693847656e-01 -3.083390891551971436e-01
-4.619356989860534668e-01 1.332934796810150146e-01 -5.177497267723083496e-01 3.455961495637893677e-02 -3.463384211063385010e-01 -3.759149610996246338e-01 2.894090116024017334e-01 -3.931526243686676025e-01
