# Supplementary material for: Where is your field going? A machine learning approach to study the relative motion of the domains of physics
Source: PLoS One. 2020 Jun 18;15(6):e0233997. doi: 10.1371/journal.pone.0233997 (PMC7302634; doi:10.1371/journal.pone.0233997)
Supplement: S20 Data — (ZIP) [file pone.0233997.s020.zip › 19/Pacs4Run_19_VS_500_embeddings2002-2006ED8.txt]

5.123809576034545898e-01 -1.595468968152999878e-01 -4.185552597045898438e-01 1.932971775531768799e-01 4.741873145103454590e-01 -2.343388833105564117e-02 2.983634173870086670e-01 -4.301568269729614258e-01
2.524326145648956299e-01 2.295149415731430054e-01 -5.188117623329162598e-01 7.669241726398468018e-02 1.027241051197052002e-01 -3.237537741661071777e-01 2.541361451148986816e-01 -6.546748876571655273e-01
5.521772503852844238e-01 -1.939418166875839233e-02 -6.213738918304443359e-01 -3.013555705547332764e-02 -1.350133270025253296e-01 -3.663436770439147949e-01 3.870414197444915771e-01 -7.398168742656707764e-02
3.240574300289154053e-01 4.770587682723999023e-01 -5.059264898300170898e-01 3.273060917854309082e-01 1.166966557502746582e-01 7.813020795583724976e-02 4.844002425670623779e-01 -2.234834432601928711e-01
2.218111604452133179e-01 6.878934800624847412e-03 -7.078375220298767090e-01 6.241410225629806519e-02 4.143010675907135010e-01 -1.118907481431961060e-01 5.091730952262878418e-01 -4.899773746728897095e-02
5.920462012290954590e-01 1.782216876745223999e-01 -3.508737981319427490e-01 -1.300805807113647461e-01 1.755873560905456543e-01 5.226618051528930664e-01 -2.841616570949554443e-01 -3.048455417156219482e-01
3.512387573719024658e-01 5.098003149032592773e-02 -2.982922792434692383e-01 1.792582124471664429e-01 2.880116403102874756e-01 -1.110571026802062988e-01 -6.302384138107299805e-01 -5.103290081024169922e-01
6.398456692695617676e-01 2.272225916385650635e-01 -2.940734922885894775e-01 5.553608015179634094e-02 2.224577665328979492e-01 4.998030066490173340e-01 -3.487432599067687988e-01 -1.687942892313003540e-01
2.335642427206039429e-01 -1.384107619524002075e-01 -4.521249532699584961e-01 3.938755095005035400e-01 -1.566637158393859863e-01 -4.587576985359191895e-01 3.430327773094177246e-01 -4.626678228378295898e-01
4.999842345714569092e-01 1.829327046871185303e-01 -5.998135209083557129e-01 -2.961744666099548340e-01 4.552991390228271484e-01 8.026452735066413879e-03 -2.038048356771469116e-01 -1.419782042503356934e-01
-1.745568215847015381e-02 -1.398232132196426392e-01 -6.565765738487243652e-01 3.132584318518638611e-02 5.655862092971801758e-01 6.203727796673774719e-02 1.966987699270248413e-01 -4.308640062808990479e-01
2.985872626304626465e-01 2.576767802238464355e-01 -4.855091273784637451e-01 5.479141473770141602e-01 2.620875537395477295e-01 -4.416668713092803955e-01 1.874866932630538940e-01 -9.802385419607162476e-02
6.778283119201660156e-01 8.723581582307815552e-02 1.195166632533073425e-01 4.162381589412689209e-01 5.169669389724731445e-01 -2.759011685848236084e-01 -3.139023482799530029e-02 3.223068639636039734e-02
3.919869065284729004e-01 -3.859271854162216187e-02 -6.615027785301208496e-01 6.217751652002334595e-02 -8.864785730838775635e-02 -1.865915581583976746e-02 6.108956336975097656e-01 -1.483402401208877563e-01
5.914990901947021484e-01 -2.834542691707611084e-01 -6.384627819061279297e-01 1.061620339751243591e-01 -1.277017891407012939e-01 9.444584697484970093e-02 -3.527663946151733398e-01 -3.472405672073364258e-02
2.573169171810150146e-01 -5.050427094101905823e-02 -5.781282782554626465e-01 -1.120070815086364746e-01 7.505713701248168945e-01 8.807063847780227661e-02 -9.380119293928146362e-02 -6.743154674768447876e-02
5.896088480949401855e-01 3.083803057670593262e-01 -5.631471872329711914e-01 2.967835962772369385e-01 2.636385336518287659e-02 -2.280997484922409058e-02 -3.412673175334930420e-01 -1.853891611099243164e-01
1.542060673236846924e-01 -5.563195347785949707e-01 -6.091089844703674316e-01 5.786362290382385254e-02 8.127679675817489624e-02 2.019301801919937134e-01 -2.724438607692718506e-01 -4.132311344146728516e-01
4.301352500915527344e-01 -3.849622011184692383e-01 -4.150514304637908936e-01 9.987909346818923950e-02 5.033963918685913086e-01 4.097602665424346924e-01 -1.796255409717559814e-01 1.759755760431289673e-01
3.748898208141326904e-01 -1.779524385929107666e-01 -6.589236259460449219e-01 7.705761492252349854e-02 -3.116485178470611572e-01 1.740351319313049316e-01 -1.603364497423171997e-01 -4.843052029609680176e-01
2.534523606300354004e-01 -6.149271503090858459e-02 -6.193470358848571777e-01 -5.406486615538597107e-02 7.152724266052246094e-01 -1.796430796384811401e-01 -6.715586874634027481e-03 -3.918603435158729553e-02
1.832289397716522217e-01 2.782964408397674561e-01 -5.333249568939208984e-01 4.562104344367980957e-01 -3.950235247611999512e-02 2.351360470056533813e-01 -8.360873907804489136e-03 -5.826624631881713867e-01
3.838516175746917725e-01 1.662349700927734375e-02 -7.401185631752014160e-01 2.065579742193222046e-01 -2.782305181026458740e-01 1.535115987062454224e-01 -6.107526365667581558e-03 -4.011540114879608154e-01
8.828049302101135254e-01 2.311599105596542358e-01 9.876900352537631989e-03 7.608698308467864990e-02 1.720661669969558716e-01 -2.788285315036773682e-01 4.673163592815399170e-02 -2.275915145874023438e-01
6.644300222396850586e-01 -1.423628330230712891e-01 -3.873006701469421387e-01 1.837852299213409424e-01 -1.364936679601669312e-01 3.035492300987243652e-01 -4.831024110317230225e-01 -1.016177833080291748e-01
5.835208892822265625e-01 -3.376378118991851807e-01 -2.420426718890666962e-02 -2.378843426704406738e-01 2.358169257640838623e-01 -5.062914490699768066e-01 -1.529735028743743896e-01 -3.911364078521728516e-01
6.534520387649536133e-01 3.263359069824218750e-01 -1.503678560256958008e-01 -2.014369517564773560e-02 5.020900368690490723e-01 -3.179883360862731934e-01 1.650639623403549194e-01 -2.510616779327392578e-01
4.402847290039062500e-01 -7.823871076107025146e-02 -4.879796206951141357e-01 1.909953802824020386e-01 -4.529177546501159668e-01 3.697760999202728271e-01 2.338949143886566162e-01 -3.589554131031036377e-01
2.137096971273422241e-01 7.553249597549438477e-02 -7.034130692481994629e-01 3.733939826488494873e-01 -1.075420826673507690e-01 2.501438856124877930e-01 -8.585576713085174561e-02 -4.825988411903381348e-01
5.263763070106506348e-01 2.302269339561462402e-01 -4.800113439559936523e-01 -4.958156868815422058e-02 4.987062811851501465e-01 3.478240668773651123e-01 -2.262394726276397705e-01 -1.272025704383850098e-01
3.333559334278106689e-01 1.538532525300979614e-01 -6.419338583946228027e-01 2.321137189865112305e-01 3.402788937091827393e-01 -5.159957408905029297e-01 -7.454504072666168213e-02 -1.079299226403236389e-01
7.105367779731750488e-01 2.462981492280960083e-01 -4.160436689853668213e-01 1.488946229219436646e-01 6.160866096615791321e-02 1.384045481681823730e-01 -4.443341493606567383e-01 -1.372162699699401855e-01
6.863005161285400391e-01 -9.798086434602737427e-02 -5.609167814254760742e-01 -1.586638689041137695e-01 -2.953426241874694824e-01 2.608308494091033936e-01 1.032622903585433960e-01 -1.169046983122825623e-01
4.177022576332092285e-01 1.081026345491409302e-01 -2.577902376651763916e-01 5.274203419685363770e-01 2.505447864532470703e-01 2.439655959606170654e-01 -5.551999807357788086e-01 -1.966514438390731812e-01
1.523234993219375610e-01 -4.865235388278961182e-01 -6.197615265846252441e-01 2.689423784613609314e-02 -7.981703430414199829e-02 2.175693958997726440e-01 -2.275022417306900024e-01 -4.998006224632263184e-01
2.568708062171936035e-01 -2.831640243530273438e-01 2.016661018133163452e-01 5.251455307006835938e-01 1.863122880458831787e-01 4.015610739588737488e-02 -1.390390992164611816e-01 -6.940690875053405762e-01
3.668896853923797607e-01 9.882552176713943481e-02 -5.031091570854187012e-01 3.082989454269409180e-01 3.815324306488037109e-01 -2.756766974925994873e-01 -4.822827875614166260e-01 -2.308614850044250488e-01
6.354236006736755371e-01 3.449381291866302490e-01 -1.015443205833435059e-01 -2.394169755280017853e-02 3.959312736988067627e-01 -2.787679135799407959e-01 -9.727147221565246582e-02 -4.716305732727050781e-01
8.850308656692504883e-01 -1.785641014575958252e-01 1.458950489759445190e-01 8.627811819314956665e-02 2.319030314683914185e-01 -3.182739913463592529e-01 2.972982265055179596e-02 1.202427316457033157e-02
3.857822716236114502e-01 1.711492836475372314e-01 -7.425644993782043457e-01 1.900634616613388062e-01 8.901208639144897461e-02 2.031192183494567871e-01 -2.705191075801849365e-01 -3.346529603004455566e-01
3.632956445217132568e-01 -3.172802552580833435e-02 -4.417972564697265625e-01 -2.118082046508789062e-01 1.631711870431900024e-01 4.448516964912414551e-01 -2.881024777889251709e-01 -5.651914477348327637e-01
5.768570303916931152e-01 9.669343382120132446e-02 -6.232507228851318359e-01 1.952097713947296143e-01 1.152702141553163528e-02 2.303386479616165161e-01 -4.037417471408843994e-01 -1.230516433715820312e-01
1.906382739543914795e-01 -2.082421630620956421e-02 6.490468978881835938e-02 3.251919746398925781e-01 1.589394956827163696e-01 -1.280849874019622803e-01 1.745252162218093872e-01 -8.838182687759399414e-01
7.028984278440475464e-02 -8.605672419071197510e-02 -4.953700304031372070e-01 -1.663561612367630005e-01 5.785581469535827637e-01 1.944792270660400391e-01 3.725666403770446777e-01 -4.508105218410491943e-01
5.917978286743164062e-01 -6.315270811319351196e-02 -6.713355779647827148e-01 2.706654071807861328e-01 -3.721005469560623169e-02 2.637370526790618896e-01 -6.059488281607627869e-02 2.173073142766952515e-01
5.882575511932373047e-01 -4.749129116535186768e-01 -4.844823777675628662e-01 -1.225733160972595215e-01 -1.647501587867736816e-01 1.465982198715209961e-01 -3.110413253307342529e-01 -1.824359744787216187e-01
6.449095904827117920e-02 -4.691073670983314514e-02 -6.494881510734558105e-01 7.967789471149444580e-02 6.861581802368164062e-01 1.925848983228206635e-02 1.895762532949447632e-01 -2.415239065885543823e-01
2.019178271293640137e-01 1.363478451967239380e-01 -6.518038511276245117e-01 2.931517660617828369e-01 -8.423769474029541016e-02 2.462970912456512451e-01 -1.353545933961868286e-01 -5.863215923309326172e-01
5.230232477188110352e-01 -4.173776507377624512e-01 -4.505636990070343018e-01 6.771828234195709229e-02 1.937189847230911255e-01 3.864570260047912598e-01 -3.972057700157165527e-01 8.539327536709606647e-04
7.312474250793457031e-01 2.301221787929534912e-01 1.410240679979324341e-01 3.057752251625061035e-01 2.746349275112152100e-01 -2.068883925676345825e-01 -1.455538719892501831e-01 -3.994015157222747803e-01
5.837615728378295898e-01 -1.318140029907226562e-01 -6.991202235221862793e-01 1.740176975727081299e-01 -8.757577836513519287e-02 2.716546356678009033e-01 -6.247207149863243103e-02 1.934620887041091919e-01
4.979595839977264404e-01 -2.564325928688049316e-02 -5.894900560379028320e-01 -1.263185143470764160e-01 -1.103177294135093689e-01 1.184319853782653809e-01 5.799489617347717285e-01 -1.593335419893264771e-01
6.031702160835266113e-01 -6.002527847886085510e-02 -2.830123007297515869e-01 5.841729640960693359e-01 -2.851780056953430176e-01 -1.974070370197296143e-01 -2.092730104923248291e-01 -2.171116918325424194e-01
4.600866138935089111e-01 4.325795173645019531e-02 -2.635531127452850342e-01 4.632031619548797607e-01 2.719605863094329834e-01 2.757945954799652100e-01 -5.903020501136779785e-01 -6.284822523593902588e-02
3.102857470512390137e-01 2.801515460014343262e-01 -5.812099575996398926e-01 1.216744780540466309e-01 -7.150276098400354385e-03 3.593435883522033691e-01 -2.831572853028774261e-02 -5.853610038757324219e-01
2.982842326164245605e-01 -1.956585049629211426e-01 -6.334763765335083008e-01 4.584050774574279785e-01 -2.664765119552612305e-01 3.154801428318023682e-01 -1.486144363880157471e-01 -2.620936036109924316e-01
1.417720168828964233e-01 -7.028415054082870483e-02 -6.617273688316345215e-01 7.082280702888965607e-03 7.056609988212585449e-01 -1.174590270966291428e-02 6.187989935278892517e-02 -1.873580217361450195e-01
4.657424092292785645e-01 -2.385132610797882080e-01 -5.743386149406433105e-01 1.988540887832641602e-01 -1.760351061820983887e-01 -2.972341328859329224e-02 -5.019523501396179199e-01 -2.701101303100585938e-01
4.013990163803100586e-01 -1.135436445474624634e-01 -6.796044111251831055e-01 1.257139891386032104e-01 5.467875003814697266e-01 -1.893782317638397217e-01 1.866022357717156410e-03 -1.160885691642761230e-01
2.324882596731185913e-01 -4.886663854122161865e-01 -5.566166639328002930e-01 4.982929825782775879e-01 -1.244912073016166687e-01 2.999025583267211914e-01 -1.880522221326828003e-01 -9.073624014854431152e-02
4.634179174900054932e-01 -2.405738085508346558e-01 -5.466165542602539062e-01 -1.641405075788497925e-01 -1.615183055400848389e-01 3.042578399181365967e-01 5.107764005661010742e-01 -1.486028134822845459e-01
8.860923349857330322e-02 -6.384686827659606934e-01 -4.935426414012908936e-01 2.662335336208343506e-01 -5.221201106905937195e-02 8.468130975961685181e-02 -2.824411988258361816e-01 -4.247016608715057373e-01
4.420547783374786377e-01 3.445846736431121826e-01 -6.565866470336914062e-01 2.309409379959106445e-01 -5.170677788555622101e-03 -1.235261112451553345e-01 -1.549858897924423218e-01 -4.026202559471130371e-01
7.360720634460449219e-01 9.814279526472091675e-02 -1.246936470270156860e-01 -1.581774801015853882e-01 4.826796948909759521e-01 -3.146445453166961670e-01 2.371396571397781372e-01 -1.406456381082534790e-01
7.232651710510253906e-01 -4.549529403448104858e-02 -4.900011420249938965e-01 -5.587692558765411377e-02 -1.982719637453556061e-03 1.134941279888153076e-01 -4.549100100994110107e-01 -1.084723100066184998e-01
1.990598142147064209e-01 -5.729016661643981934e-01 -3.405308723449707031e-01 1.648941785097122192e-01 4.828191995620727539e-01 4.797085523605346680e-01 1.442052721977233887e-01 7.055362313985824585e-02
6.429364681243896484e-01 -1.632586121559143066e-01 -5.254221335053443909e-02 -3.711122870445251465e-01 4.997428655624389648e-01 -1.906672120094299316e-01 1.737240105867385864e-01 -3.212743103504180908e-01
3.874866664409637451e-01 -3.449627161026000977e-01 -4.246593117713928223e-01 4.654676616191864014e-01 -1.328599900007247925e-01 -5.493680834770202637e-01 -8.678941056132316589e-03 -1.196936666965484619e-01
4.072455465793609619e-01 -5.146921873092651367e-01 -5.253028869628906250e-01 1.153682470321655273e-01 3.005367517471313477e-01 3.826113045215606689e-01 -1.623296737670898438e-01 1.300971508026123047e-01
2.066383808851242065e-01 -6.263118982315063477e-01 -4.198738932609558105e-01 -4.443924501538276672e-02 6.919494271278381348e-02 3.023380637168884277e-01 -3.296499252319335938e-01 -4.264970719814300537e-01
6.048414707183837891e-01 2.106586396694183350e-01 -5.880868434906005859e-01 -1.785527728497982025e-02 -1.771734207868576050e-01 2.725944519042968750e-01 -1.342784762382507324e-01 -3.462600111961364746e-01
1.095032319426536560e-01 1.513833999633789062e-01 -5.498554706573486328e-01 2.253074496984481812e-01 2.655220329761505127e-01 -1.764033883810043335e-01 -3.105861544609069824e-01 -6.433537006378173828e-01
4.245578050613403320e-01 -2.107475996017456055e-01 -1.358685344457626343e-01 -2.206818014383316040e-01 4.311394989490509033e-01 -5.027812719345092773e-01 8.311679959297180176e-02 -5.124418139457702637e-01
2.953717112541198730e-01 1.531731486320495605e-01 -6.480931043624877930e-01 -1.893181651830673218e-01 6.434646248817443848e-01 -4.903758317232131958e-02 6.411530077457427979e-03 -1.301348060369491577e-01
3.508894741535186768e-01 9.087403863668441772e-02 1.467524915933609009e-01 5.715786814689636230e-01 4.602634012699127197e-01 8.634007722139358521e-02 2.619129717350006104e-01 -4.821665585041046143e-01
2.828986942768096924e-01 1.742455661296844482e-01 -7.057057023048400879e-01 3.701800704002380371e-01 -9.316619485616683960e-03 2.894282937049865723e-01 -1.512310802936553955e-01 -3.844822049140930176e-01
8.988400101661682129e-01 -6.774076819419860840e-02 1.935951411724090576e-01 8.386833220720291138e-02 8.558265864849090576e-02 -2.431973963975906372e-01 -9.618338197469711304e-02 -2.593534886837005615e-01
8.645067811012268066e-01 2.810856997966766357e-01 1.191186010837554932e-01 1.689618378877639771e-01 6.437142938375473022e-02 8.122913539409637451e-02 1.980857402086257935e-01 -2.844322323799133301e-01
7.821553349494934082e-01 -1.724506169557571411e-01 2.873545885086059570e-01 2.493221871554851532e-02 1.606103330850601196e-01 -1.812307685613632202e-01 3.511519730091094971e-01 -3.055347502231597900e-01
6.592802405357360840e-01 -2.006776779890060425e-01 -5.671837925910949707e-01 -1.804660111665725708e-01 -3.238949775695800781e-01 9.145370870828628540e-02 -1.518931686878204346e-01 -1.856590807437896729e-01
5.032532215118408203e-01 1.700244098901748657e-01 -4.822536408901214600e-01 9.639556705951690674e-02 1.413279920816421509e-01 5.384117960929870605e-01 -2.963150143623352051e-01 -2.798286676406860352e-01
5.262008309364318848e-01 -8.110529929399490356e-02 -6.569385528564453125e-01 1.557340174913406372e-01 -3.491642475128173828e-01 2.794791162014007568e-01 1.950131505727767944e-01 -1.505294144153594971e-01
3.516261279582977295e-01 -5.581952929496765137e-01 -5.361145734786987305e-01 1.252483855932950974e-02 2.317287772893905640e-01 3.907798230648040771e-01 -1.730193346738815308e-01 -2.021353691816329956e-01
8.392720222473144531e-01 1.580967456102371216e-01 1.184011250734329224e-01 2.966247498989105225e-01 2.026869654655456543e-01 -1.312534958124160767e-01 -1.757379770278930664e-01 -2.818327248096466064e-01
4.927315711975097656e-01 -5.876802802085876465e-01 -3.708184659481048584e-01 -1.920574158430099487e-01 2.972730696201324463e-01 2.450939565896987915e-01 -2.957163751125335693e-01 -3.955447301268577576e-02
3.254872560501098633e-01 -5.926664471626281738e-01 -4.955298602581024170e-01 -6.650197505950927734e-02 2.918679714202880859e-01 3.757708072662353516e-01 2.143212109804153442e-01 1.432064026594161987e-01
8.621890544891357422e-01 -6.468417495489120483e-02 2.095635682344436646e-01 -1.814113557338714600e-01 3.296169042587280273e-01 -6.659907102584838867e-02 -1.765509694814682007e-02 -2.494487017393112183e-01
3.493814468383789062e-01 7.628048956394195557e-02 -4.001625776290893555e-01 -1.702811121940612793e-01 3.226433694362640381e-01 5.884991288185119629e-01 -1.732451915740966797e-01 -4.500490427017211914e-01
5.778627991676330566e-01 -1.980005353689193726e-01 -6.096992492675781250e-01 9.801109135150909424e-02 -4.044094681739807129e-01 2.476916015148162842e-01 8.826288580894470215e-02 -1.133242845535278320e-01
6.117271184921264648e-01 1.310322731733322144e-01 -2.088065147399902344e-01 -5.475732684135437012e-02 3.678480386734008789e-01 -2.754181921482086182e-01 9.544853121042251587e-03 -5.922529697418212891e-01
2.373922057449817657e-02 -2.790326774120330811e-01 -4.605432152748107910e-01 3.927067518234252930e-01 3.878928124904632568e-01 5.827658772468566895e-01 2.345695197582244873e-01 -1.007916554808616638e-01
4.993714988231658936e-01 -1.463938653469085693e-01 -1.012716442346572876e-01 -1.073834151029586792e-01 5.145788192749023438e-01 -4.231566488742828369e-01 3.891855776309967041e-01 -3.348007500171661377e-01
5.881993174552917480e-01 4.581096395850181580e-02 -6.591004133224487305e-01 1.509237140417098999e-01 -3.974389135837554932e-01 8.965988457202911377e-02 1.114114671945571899e-01 -1.277593374252319336e-01
4.499541521072387695e-01 1.210968568921089172e-01 -4.015030264854431152e-01 -1.536828279495239258e-01 9.487476944923400879e-02 5.760197043418884277e-01 -1.367260366678237915e-01 -4.884256720542907715e-01
3.231264054775238037e-01 -4.318836033344268799e-01 -3.271211981773376465e-01 2.953959405422210693e-01 5.608955025672912598e-01 3.560743927955627441e-01 -1.003553941845893860e-01 2.516638934612274170e-01
1.783380955457687378e-01 -1.037386581301689148e-01 -4.343202412128448486e-01 1.124513968825340271e-01 8.657755255699157715e-01 4.908261820673942566e-02 5.495370551943778992e-02 -3.403642028570175171e-02
3.622396290302276611e-01 1.558182984590530396e-01 -6.989370584487915039e-01 2.841869294643402100e-01 -7.615383714437484741e-02 3.814007341861724854e-01 -7.973960041999816895e-02 -3.429334759712219238e-01
2.111150771379470825e-01 6.516303867101669312e-02 -7.129105329513549805e-01 2.562472224235534668e-01 -7.641770690679550171e-02 2.613970935344696045e-01 -1.531847566366195679e-01 -5.288161039352416992e-01
6.356647014617919922e-01 1.184263825416564941e-01 -2.106114625930786133e-01 4.962117876857519150e-03 2.199494093656539917e-01 5.424612760543823242e-01 -3.979046642780303955e-01 -1.911908239126205444e-01
3.737183511257171631e-01 -5.429875850677490234e-01 -1.065785363316535950e-01 3.484263718128204346e-01 2.587029635906219482e-01 -1.179847642779350281e-01 5.914927721023559570e-01 4.503223299980163574e-02
7.406549900770187378e-02 1.205947548151016235e-01 -7.107623219490051270e-01 3.117133975028991699e-01 4.929892122745513916e-01 -7.287658005952835083e-02 2.674685418605804443e-01 -2.402793914079666138e-01
5.392061471939086914e-01 -1.882204562425613403e-01 -5.598155856132507324e-01 5.928660556674003601e-02 -3.826121985912322998e-01 3.580765128135681152e-01 2.330639958381652832e-01 -1.673078089952468872e-01
2.815381288528442383e-01 -3.871383666992187500e-01 -3.916842639446258545e-01 7.619549036026000977e-01 -1.511335819959640503e-01 1.016213819384574890e-01 -4.545246437191963196e-02 4.042619839310646057e-02
7.568787932395935059e-01 1.842965185642242432e-01 2.953775525093078613e-01 3.595443069934844971e-01 2.167019397020339966e-01 1.749654263257980347e-01 5.892292130738496780e-03 -3.147092759609222412e-01
3.814311325550079346e-01 4.944480210542678833e-02 -6.773533225059509277e-01 3.044980764389038086e-01 -6.230559945106506348e-02 4.364030659198760986e-01 -1.785660237073898315e-01 -2.726231217384338379e-01
1.616451293230056763e-01 -5.471750721335411072e-02 1.194736063480377197e-01 2.717497050762176514e-01 5.187308192253112793e-01 2.788451313972473145e-01 8.149005472660064697e-02 -7.275149822235107422e-01
7.424364686012268066e-01 1.289529502391815186e-01 2.270847856998443604e-01 4.588497579097747803e-01 2.507119774818420410e-01 -1.370994597673416138e-01 -1.946660806424915791e-03 -2.973082661628723145e-01
7.925532460212707520e-01 9.947131574153900146e-02 2.479766011238098145e-01 1.406310200691223145e-01 4.872239232063293457e-01 1.255011856555938721e-01 -6.219524145126342773e-02 -1.539131700992584229e-01
6.070039272308349609e-01 -8.568574488162994385e-02 -4.842928051948547363e-01 -2.833426892757415771e-01 -8.576010167598724365e-02 1.934235990047454834e-01 5.120855569839477539e-01 -4.880927875638008118e-02
2.399678230285644531e-01 -4.325656592845916748e-01 -5.660126805305480957e-01 3.154588639736175537e-01 -1.792427450418472290e-01 4.720788300037384033e-01 -1.110435426235198975e-01 -2.609610855579376221e-01
5.759168267250061035e-01 -4.633851647377014160e-01 -3.493773043155670166e-01 1.168281286954879761e-01 1.489043533802032471e-01 2.553327083587646484e-01 -4.498724341392517090e-01 1.677151173353195190e-01
6.233106851577758789e-01 2.459721826016902924e-02 -5.835957527160644531e-01 2.866234779357910156e-01 -1.703116744756698608e-01 2.405443787574768066e-02 -3.804407417774200439e-01 -1.175665855407714844e-01
1.568134874105453491e-01 -4.874484837055206299e-01 -3.201510608196258545e-01 -9.958933293819427490e-02 6.753623485565185547e-01 2.000501453876495361e-01 2.248080521821975708e-01 -2.805637717247009277e-01
5.385289192199707031e-01 7.007692754268646240e-02 -6.176313161849975586e-01 -2.344752997159957886e-01 2.794348895549774170e-01 2.004346065223217010e-02 -3.141837716102600098e-01 -3.023769259452819824e-01
5.713676214218139648e-01 -2.644913196563720703e-01 -2.953486740589141846e-01 1.034053042531013489e-02 5.969481915235519409e-02 7.043359875679016113e-01 6.158484145998954773e-02 1.131376400589942932e-01
2.747268080711364746e-01 -1.105346530675888062e-01 -4.352678060531616211e-01 6.698746681213378906e-01 -2.729726433753967285e-01 -1.475479602813720703e-01 3.674913942813873291e-01 -2.068398296833038330e-01
7.724820822477340698e-02 -7.383782863616943359e-01 -3.440397977828979492e-01 6.369075924158096313e-02 3.860303759574890137e-01 -4.710715264081954956e-02 3.509812355041503906e-01 -2.279998511075973511e-01
4.879305064678192139e-01 -1.678828597068786621e-01 -4.389593899250030518e-01 5.853043124079704285e-02 4.256783127784729004e-01 4.607560336589813232e-01 -3.643315434455871582e-01 1.067359521985054016e-01
4.500489234924316406e-01 1.959788054227828979e-01 1.637208163738250732e-01 2.107204794883728027e-01 6.960965991020202637e-01 1.082737743854522705e-01 1.898804120719432831e-02 -4.372714459896087646e-01
1.022237390279769897e-01 5.815483257174491882e-02 -5.102837681770324707e-01 3.582824170589447021e-01 3.569081425666809082e-01 1.321397870779037476e-01 -4.480644464492797852e-01 -5.018030405044555664e-01
2.202356308698654175e-01 -2.654057145118713379e-01 7.426157593727111816e-02 5.528594851493835449e-01 -6.168714910745620728e-02 1.896824836730957031e-01 2.603200972080230713e-01 -6.799533367156982422e-01
5.720062255859375000e-01 2.178377062082290649e-01 -5.681852102279663086e-01 1.498384028673171997e-01 1.421144455671310425e-01 2.405877411365509033e-01 -3.947914838790893555e-01 -2.147803306579589844e-01
2.069251239299774170e-01 -4.443474411964416504e-01 -6.817710995674133301e-01 3.157770931720733643e-01 -8.527325093746185303e-02 3.418252170085906982e-01 -1.500794738531112671e-01 -2.203871905803680420e-01
8.183016777038574219e-01 1.691121309995651245e-01 2.171743363142013550e-01 2.571804821491241455e-01 1.816299557685852051e-01 -1.155022233724594116e-01 -1.949072070419788361e-02 -3.765191733837127686e-01
9.690562635660171509e-02 -5.020348429679870605e-01 -6.010908484458923340e-01 -1.010987609624862671e-01 1.863031834363937378e-01 3.164873123168945312e-01 -1.780580431222915649e-01 -4.477294683456420898e-01
5.919522643089294434e-01 2.237985283136367798e-01 1.766597777605056763e-01 5.983979701995849609e-01 2.279775142669677734e-01 -1.339956223964691162e-01 9.036537259817123413e-02 -3.634877204895019531e-01
1.395245343446731567e-01 -6.485148668289184570e-01 -4.830542802810668945e-01 -8.584123104810714722e-02 3.893426060676574707e-01 -1.023802980780601501e-01 3.724114000797271729e-01 -1.359835118055343628e-01
6.962874531745910645e-01 -4.249620437622070312e-01 1.621373146772384644e-01 -2.140673100948333740e-01 3.761386871337890625e-01 -1.078894659876823425e-01 3.055567443370819092e-01 -1.264603435993194580e-01
2.158507704734802246e-02 -1.097368076443672180e-01 -5.234992504119873047e-01 1.857866048812866211e-01 5.290850996971130371e-01 3.260531723499298096e-01 4.773587286472320557e-01 -2.545795738697052002e-01
5.983295440673828125e-01 -2.209352701902389526e-01 -4.924336671829223633e-01 -5.804438889026641846e-02 1.523378193378448486e-01 5.072600245475769043e-01 8.965331315994262695e-02 2.424293756484985352e-01
2.852283120155334473e-01 -1.911142021417617798e-01 -5.673208236694335938e-01 2.396563291549682617e-01 4.205016493797302246e-01 -5.370340347290039062e-01 -1.355053335428237915e-01 1.387198269367218018e-01
3.105518221855163574e-01 -1.999707967042922974e-01 -5.573485493659973145e-01 1.841035634279251099e-01 -1.330306082963943481e-01 1.420838385820388794e-01 6.799872517585754395e-01 -1.370048522949218750e-01
6.864945888519287109e-01 -3.535464406013488770e-01 -3.693815469741821289e-01 1.647125631570816040e-01 1.072583496570587158e-01 2.105034440755844116e-01 -2.273387014865875244e-01 3.642228245735168457e-01
3.268216848373413086e-01 -6.827258318662643433e-02 -6.621556282043457031e-01 1.670348793268203735e-01 -2.068845182657241821e-01 2.852594554424285889e-01 -2.056966722011566162e-01 -5.056584477424621582e-01
3.624256551265716553e-01 -3.259184360504150391e-01 1.161961071193218231e-02 -2.815213203430175781e-01 4.472128450870513916e-01 -2.205415070056915283e-01 2.701137363910675049e-01 -6.011958718299865723e-01
6.419026851654052734e-02 -5.703232288360595703e-01 -2.392754107713699341e-01 2.660078704357147217e-01 6.080101132392883301e-01 -2.905353903770446777e-01 2.328557819128036499e-01 -1.851735711097717285e-01
3.085522353649139404e-01 7.536315917968750000e-02 1.006094068288803101e-01 6.101786494255065918e-01 2.109974473714828491e-01 -1.206307858228683472e-01 -3.831471502780914307e-02 -6.753785014152526855e-01
-2.918384037911891937e-02 -4.032683372497558594e-01 -4.422672092914581299e-01 3.290629982948303223e-01 4.327380061149597168e-01 4.734210073947906494e-01 2.936215400695800781e-01 -1.871819645166397095e-01
7.707958221435546875e-01 -3.320398628711700439e-01 1.315229386091232300e-01 -2.640984058380126953e-01 3.672372102737426758e-01 -1.920517832040786743e-01 9.912296384572982788e-02 -1.643306910991668701e-01
2.309419810771942139e-01 -5.405682325363159180e-01 -2.254309952259063721e-01 2.854709327220916748e-02 4.866444170475006104e-01 5.788856148719787598e-01 1.499498337507247925e-01 -9.165836870670318604e-02
3.678416311740875244e-01 -6.128007546067237854e-02 -3.037016391754150391e-01 2.658623158931732178e-01 3.686624169349670410e-01 -7.347029633820056915e-03 -6.953589320182800293e-01 -2.802321314811706543e-01
1.688697040081024170e-01 -6.619126200675964355e-01 -5.199145078659057617e-01 9.424209594726562500e-02 -4.465261101722717285e-02 4.446924105286598206e-02 -3.045240044593811035e-01 -3.968068361282348633e-01
-7.263852655887603760e-02 -4.009993076324462891e-01 -7.180660367012023926e-01 3.603459298610687256e-01 3.685491681098937988e-01 -8.314575254917144775e-02 1.232481934130191803e-02 -2.134517133235931396e-01
4.182851314544677734e-01 -3.474887311458587646e-01 -5.731018260121345520e-02 -1.129178032279014587e-01 3.362773060798645020e-01 -4.027763903141021729e-01 4.397446513175964355e-01 -4.685803949832916260e-01
4.722704887390136719e-01 1.112000551074743271e-02 2.784096598625183105e-01 3.821642100811004639e-01 2.147994637489318848e-01 3.937402069568634033e-01 4.955126345157623291e-02 -5.913122296333312988e-01
8.973361253738403320e-01 2.581892013549804688e-01 1.365516632795333862e-01 1.395593732595443726e-01 1.321086734533309937e-01 5.577979236841201782e-02 1.194617301225662231e-01 -2.348782867193222046e-01
-3.501881659030914307e-02 -2.951084673404693604e-01 -4.055921733379364014e-01 1.288176178932189941e-01 4.491594433784484863e-01 2.066200226545333862e-01 5.540350079536437988e-01 -4.233140349388122559e-01
3.918434381484985352e-01 -3.508451879024505615e-01 -1.314739137887954712e-01 5.849537253379821777e-01 2.781892418861389160e-01 -1.059700176119804382e-01 4.711088240146636963e-01 2.309712469577789307e-01
4.035716056823730469e-01 -5.601361989974975586e-01 -4.618079960346221924e-01 2.117310166358947754e-01 -3.133513331413269043e-01 -2.094075679779052734e-01 -2.422945201396942139e-01 -2.540341317653656006e-01
4.285435080528259277e-01 -2.265483289957046509e-01 1.617732644081115723e-01 -1.478111557662487030e-02 4.688247740268707275e-01 -3.432373702526092529e-01 6.268119812011718750e-02 -6.301584243774414062e-01
5.989884138107299805e-01 -2.024013996124267578e-01 -2.824415564537048340e-01 -7.717753946781158447e-02 1.146941408514976501e-01 7.036205530166625977e-01 -3.216033801436424255e-02 7.242967188358306885e-02
5.327302813529968262e-01 1.181387677788734436e-01 -7.060404419898986816e-01 2.992296814918518066e-01 -7.652098685503005981e-02 2.306795418262481689e-01 -2.318434715270996094e-01 -3.728714212775230408e-02
-1.023387238383293152e-01 -4.880444407463073730e-01 -5.398768782615661621e-01 8.899378031492233276e-02 3.583392798900604248e-01 -6.184789538383483887e-02 3.375551104545593262e-01 -4.536263644695281982e-01
1.104409918189048767e-01 -3.272184431552886963e-01 -5.130001902580261230e-01 -1.879738569259643555e-01 6.003531813621520996e-01 9.525553137063980103e-02 3.536129295825958252e-01 -2.961217164993286133e-01
6.936501264572143555e-01 2.057061344385147095e-01 -1.074638441205024719e-01 2.062983065843582153e-01 -7.249193638563156128e-02 -4.497857093811035156e-01 3.035488724708557129e-01 -3.503182530403137207e-01
6.042612791061401367e-01 -3.917062282562255859e-01 -3.786253035068511963e-01 -3.134473785758018494e-02 1.509235352277755737e-01 2.321062982082366943e-01 -5.017981529235839844e-01 9.296477586030960083e-02
1.299592703580856323e-01 -7.441418617963790894e-02 -4.729122817516326904e-01 5.730875954031944275e-02 7.238030433654785156e-01 1.409919112920761108e-01 3.987915813922882080e-01 -2.187203615903854370e-01
4.449512660503387451e-01 -3.991178870201110840e-01 5.146836116909980774e-02 1.251803617924451828e-02 4.369248747825622559e-01 -4.455840289592742920e-01 3.547938764095306396e-01 -3.529739379882812500e-01
2.746236324310302734e-01 -4.530449807643890381e-01 -3.353074491024017334e-01 3.563788831233978271e-01 4.650153815746307373e-01 4.645422101020812988e-01 -1.330850869417190552e-01 1.736215054988861084e-01
3.872297406196594238e-01 -5.103945136070251465e-01 -6.455683112144470215e-01 -2.836677618324756622e-02 2.305328249931335449e-01 1.377350687980651855e-01 -2.897461950778961182e-01 -1.261672079563140869e-01
5.952835679054260254e-01 -6.590012926608324051e-03 -6.818340420722961426e-01 1.826354712247848511e-01 -1.160181909799575806e-01 1.874305456876754761e-01 -2.930953800678253174e-01 -1.133377104997634888e-01
1.182952076196670532e-01 2.671657204627990723e-01 -4.891405701637268066e-01 2.525604367256164551e-01 2.413052022457122803e-01 -2.460730820894241333e-01 -5.050188302993774414e-02 -7.001805901527404785e-01
1.692526638507843018e-01 1.126779615879058838e-01 -6.313688755035400391e-01 3.065246641635894775e-01 -1.647188961505889893e-01 1.106244698166847229e-01 7.846666872501373291e-02 -6.484953165054321289e-01
2.220868170261383057e-01 1.186598390340805054e-01 -5.535388588905334473e-01 9.501686692237854004e-02 5.539463758468627930e-01 -2.614368498325347900e-01 4.365879595279693604e-01 -2.352638095617294312e-01
4.980315864086151123e-01 -4.174307286739349365e-01 -2.607691884040832520e-01 3.730948567390441895e-01 -1.885691657662391663e-03 2.815351262688636780e-02 5.446981191635131836e-01 2.702288925647735596e-01
1.330731511116027832e-01 9.451037645339965820e-02 -5.167953968048095703e-01 3.409498929977416992e-01 3.835969269275665283e-01 -8.660611510276794434e-02 -4.439277052879333496e-01 -4.881761968135833740e-01
4.514095783233642578e-01 -2.133044600486755371e-01 -2.499563246965408325e-01 7.170498967170715332e-01 -1.921012103557586670e-01 -3.381458222866058350e-01 1.333327293395996094e-01 -7.119552791118621826e-02
1.262571662664413452e-01 -7.965317964553833008e-01 -3.474900424480438232e-01 1.939082741737365723e-01 3.597712814807891846e-01 1.374699026346206665e-01 -1.846046596765518188e-01 -9.399020671844482422e-02
6.561850309371948242e-01 3.565673530101776123e-02 -5.693909525871276855e-01 -2.984540164470672607e-01 -8.828255534172058105e-02 1.976792812347412109e-01 -1.379866153001785278e-01 -2.982576191425323486e-01
6.510652899742126465e-01 -2.360946834087371826e-01 4.025687649846076965e-02 2.450018972158432007e-01 -7.273582369089126587e-02 3.106099963188171387e-01 5.897617340087890625e-01 9.559690207242965698e-02
2.930467426776885986e-01 2.307020425796508789e-01 -5.302812457084655762e-01 4.827558528631925583e-03 4.535284265875816345e-02 4.253254830837249756e-01 -3.839100524783134460e-02 -6.286860108375549316e-01
2.902128100395202637e-01 9.540504962205886841e-02 7.483020424842834473e-02 5.284911394119262695e-01 4.791888892650604248e-01 -3.203511536121368408e-01 1.870571635663509369e-02 -5.377500057220458984e-01
6.730852127075195312e-01 5.383887887001037598e-02 -9.991554170846939087e-02 -1.718091517686843872e-01 5.894637703895568848e-01 -3.353822529315948486e-01 1.462107300758361816e-01 -1.524141728878021240e-01
4.711777567863464355e-01 -3.324760794639587402e-01 -1.355034410953521729e-01 4.612655937671661377e-01 3.875743746757507324e-01 -7.970041036605834961e-02 3.576817512512207031e-01 3.896430432796478271e-01
2.796529531478881836e-01 -3.869815468788146973e-01 2.742327451705932617e-01 5.615522861480712891e-01 1.927988827228546143e-01 1.101760789752006531e-01 2.908234000205993652e-01 -4.976006448268890381e-01
5.868760347366333008e-01 1.988706886768341064e-01 2.258121520280838013e-01 3.459886908531188965e-01 5.397635698318481445e-01 -1.165302842855453491e-02 4.675706103444099426e-02 -3.894367814064025879e-01
1.446855347603559494e-02 -2.169710993766784668e-01 -5.534375905990600586e-01 4.863143563270568848e-01 3.829834163188934326e-01 4.813111722469329834e-01 1.653929650783538818e-01 -6.502119451761245728e-02
4.602458477020263672e-01 -3.207169473171234131e-01 -4.469123855233192444e-02 -1.595850884914398193e-01 1.100568249821662903e-01 -3.848991692066192627e-01 5.022096633911132812e-01 -4.953537583351135254e-01
3.907738327980041504e-01 -2.661778628826141357e-01 -2.782954648137092590e-02 -2.479255199432373047e-01 5.600720047950744629e-01 -2.942800521850585938e-01 1.157612875103950500e-01 -5.481985211372375488e-01
5.951372385025024414e-01 8.029881864786148071e-02 -2.125072032213211060e-01 -2.622654438018798828e-01 4.525556564331054688e-01 -2.822488546371459961e-01 3.866261541843414307e-01 -3.024410009384155273e-01
5.727699398994445801e-01 -1.379809826612472534e-01 -5.401290655136108398e-01 9.917113929986953735e-02 3.672137856483459473e-01 1.813339889049530029e-01 -3.428594470024108887e-01 2.569846212863922119e-01
7.967334240674972534e-02 -7.670218944549560547e-01 -3.118393719196319580e-01 1.140595600008964539e-01 4.867892265319824219e-01 -3.389256820082664490e-02 1.087656319141387939e-01 -2.124475389719009399e-01
1.293552815914154053e-01 -6.011072397232055664e-01 -5.680024623870849609e-01 -4.494966939091682434e-02 3.016884624958038330e-01 2.501085698604583740e-01 -2.452407628297805786e-01 -2.890962064266204834e-01
3.381657004356384277e-01 -2.640335857868194580e-01 -6.199086904525756836e-01 5.376522541046142578e-01 -1.333986669778823853e-01 3.326760530471801758e-01 -5.332954972982406616e-02 1.061171889305114746e-01
3.755052387714385986e-01 -1.718680560588836670e-01 2.415856868028640747e-01 5.820709466934204102e-01 2.101005315780639648e-01 2.252410501241683960e-01 2.707993984222412109e-01 -5.138860940933227539e-01
6.111096143722534180e-01 3.470601141452789307e-02 -3.978677988052368164e-01 2.022760957479476929e-01 -1.185303330421447754e-01 -3.563864389434456825e-03 -5.795303583145141602e-01 -2.760587632656097412e-01
6.328901648521423340e-01 7.344537973403930664e-02 -2.130896002054214478e-01 -2.446316927671432495e-01 3.834151923656463623e-01 -3.229797780513763428e-01 4.302586615085601807e-01 -2.288196235895156860e-01
2.713297009468078613e-01 -3.345711231231689453e-01 -5.263957381248474121e-01 -3.112413920462131500e-02 6.176348924636840820e-01 3.217262327671051025e-01 -2.203118801116943359e-01 -5.350827053189277649e-02
3.880921602249145508e-01 -2.825571298599243164e-01 -5.397566556930541992e-01 -2.233328074216842651e-01 -1.663714498281478882e-01 1.812090873718261719e-01 5.533506274223327637e-01 -2.482296377420425415e-01
3.837844431400299072e-01 1.978536695241928101e-01 7.190640270709991455e-02 7.252010107040405273e-01 8.736390620470046997e-02 -9.983568638563156128e-02 8.056486397981643677e-02 -5.083168745040893555e-01
6.248122453689575195e-01 -1.055012494325637817e-01 3.581742942333221436e-01 3.674778044223785400e-01 2.425108253955841064e-01 -6.278690695762634277e-02 -8.174590766429901123e-02 -5.154747962951660156e-01
7.464131116867065430e-01 -3.081873059272766113e-01 1.037156730890274048e-01 2.037779688835144043e-01 -3.371547162532806396e-02 2.254383116960525513e-01 4.716325998306274414e-01 1.456336528062820435e-01
2.668716013431549072e-01 -5.557203292846679688e-01 -5.184728503227233887e-01 -2.921202406287193298e-02 -2.272845059633255005e-02 1.183376461267471313e-01 -4.320258498191833496e-01 -3.861612975597381592e-01
5.141052603721618652e-01 -6.867662072181701660e-01 -3.979409337043762207e-01 -4.267399758100509644e-02 -2.158369570970535278e-01 1.883008703589439392e-02 -2.092922180891036987e-01 -1.145714297890663147e-01
2.991233468055725098e-01 6.909713894128799438e-02 -5.986592769622802734e-01 -7.266547530889511108e-02 6.205000877380371094e-01 -1.470536440610885620e-01 3.170591294765472412e-01 -1.868317276239395142e-01
3.091002106666564941e-01 -2.130140513181686401e-01 -2.694720625877380371e-01 7.153804302215576172e-01 -1.160451620817184448e-01 -4.611523747444152832e-01 2.342739701271057129e-02 -2.191367745399475098e-01
3.829916119575500488e-01 -1.760112345218658447e-01 -4.937341213226318359e-01 1.291498690843582153e-01 -9.696101397275924683e-02 3.224990144371986389e-02 7.334231138229370117e-01 -1.163331717252731323e-01
3.531224727630615234e-01 -6.284328699111938477e-01 -2.854666113853454590e-01 -3.069573342800140381e-01 2.356660664081573486e-01 3.888853788375854492e-01 -1.424195617437362671e-01 -2.785839140415191650e-01
7.455956339836120605e-01 7.807838916778564453e-02 -3.600315153598785400e-01 1.591893136501312256e-01 -5.701737105846405029e-02 1.838209033012390137e-01 -4.838590621948242188e-01 -1.089337840676307678e-01
6.146469712257385254e-01 -8.692530542612075806e-02 -1.354213058948516846e-01 5.690982937812805176e-01 -2.813122272491455078e-01 -3.043194711208343506e-01 3.076834082603454590e-01 -7.762326300144195557e-02
8.978287875652313232e-02 -4.058763384819030762e-01 -5.081276297569274902e-01 3.392487168312072754e-01 3.377634584903717041e-01 5.715788602828979492e-01 1.130459606647491455e-01 -1.881437376141548157e-02
2.263364046812057495e-01 2.108550965785980225e-01 -5.837729573249816895e-01 -1.599794477224349976e-01 3.704862296581268311e-01 -1.211937069892883301e-01 4.452105164527893066e-01 -4.333212673664093018e-01
6.924980282783508301e-01 -1.943642795085906982e-01 -5.300489068031311035e-01 -5.184984952211380005e-02 -3.642805814743041992e-01 2.437052428722381592e-01 1.099496521055698395e-02 -8.255466818809509277e-02
4.161637723445892334e-01 -5.497289896011352539e-01 -2.267124801874160767e-01 4.843283295631408691e-01 -4.983051866292953491e-02 -1.602626964449882507e-02 4.475465714931488037e-01 1.886674910783767700e-01
6.753308176994323730e-01 -5.528796929866075516e-03 -7.570400089025497437e-02 3.248539865016937256e-01 -4.101223945617675781e-01 -3.516094386577606201e-01 3.939573839306831360e-02 -3.731685578823089600e-01
4.872693717479705811e-01 -4.456845819950103760e-01 -3.559921383857727051e-01 -1.745789498090744019e-01 4.148096442222595215e-01 3.012324571609497070e-01 -3.772984445095062256e-01 3.954156115651130676e-02
8.880500793457031250e-01 1.192565858364105225e-01 2.490413635969161987e-01 7.213124632835388184e-02 2.959609031677246094e-01 1.143188551068305969e-01 -1.150230504572391510e-02 -1.706646978855133057e-01
9.467973560094833374e-02 -5.285655856132507324e-01 -2.389690726995468140e-01 2.249080091714859009e-01 5.040035247802734375e-01 5.627087950706481934e-01 1.242717877030372620e-01 -1.336414963006973267e-01
3.185474872589111328e-02 1.935595124959945679e-01 -7.139256000518798828e-01 3.150204718112945557e-01 2.569697201251983643e-01 2.349383085966110229e-01 -1.934824883937835693e-02 -4.806126058101654053e-01
1.302063763141632080e-01 2.062648385763168335e-01 -4.836432635784149170e-01 2.204581052064895630e-01 2.656530141830444336e-01 8.852340281009674072e-03 -3.032711148262023926e-01 -7.038219571113586426e-01
7.319924235343933105e-01 -5.643831938505172729e-02 -1.457467526197433472e-01 1.213044896721839905e-01 -1.001853272318840027e-01 2.355220466852188110e-01 5.947758555412292480e-01 7.601776719093322754e-02
4.581117331981658936e-01 -2.700781524181365967e-01 -4.994018375873565674e-01 3.657174408435821533e-01 -1.148097366094589233e-01 -5.638221502304077148e-01 -4.735367372632026672e-02 -2.684974670410156250e-02
4.597009420394897461e-01 -4.342326521873474121e-01 -2.832054160535335541e-02 4.959513843059539795e-01 2.622234225273132324e-01 -8.634912222623825073e-02 4.825886189937591553e-01 2.103285640478134155e-01
3.129957020282745361e-01 -4.951821863651275635e-01 -4.819060564041137695e-01 5.002207159996032715e-01 -1.612247973680496216e-01 2.391970455646514893e-01 -2.989752888679504395e-01 -4.217925667762756348e-02
8.026772141456604004e-01 1.074744947254657745e-02 3.294367492198944092e-01 1.900280714035034180e-01 3.217036724090576172e-01 9.114477038383483887e-02 -1.924766600131988525e-01 -2.492118328809738159e-01
5.946514010429382324e-01 -2.581074237823486328e-01 -1.658614426851272583e-01 4.813859760761260986e-01 -3.166267573833465576e-01 -3.382359445095062256e-01 3.239716291427612305e-01 -3.023705631494522095e-02
5.639681965112686157e-02 -5.587111711502075195e-01 -5.606428384780883789e-01 2.146334648132324219e-01 3.007811028510332108e-03 4.245787858963012695e-01 -7.138252258300781250e-02 -3.726951777935028076e-01
2.918415367603302002e-01 3.174385055899620056e-02 2.119123935699462891e-01 3.641302585601806641e-01 3.635273277759552002e-01 4.771394729614257812e-01 2.185982316732406616e-01 -5.733443498611450195e-01
9.127362072467803955e-02 -8.343642204999923706e-02 -4.817406535148620605e-01 1.495716720819473267e-01 5.904328823089599609e-01 1.869675815105438232e-01 5.632525682449340820e-01 -1.715823560953140259e-01
6.431168913841247559e-01 -7.012135535478591919e-02 -1.791669279336929321e-01 5.541573166847229004e-01 -4.034055471420288086e-01 -2.523204684257507324e-01 -4.296614229679107666e-02 -1.185108348727226257e-01
7.487410902976989746e-01 -7.680037617683410645e-02 -7.949789613485336304e-02 -3.255763649940490723e-01 3.921832442283630371e-01 -2.859611809253692627e-01 5.243750661611557007e-02 -2.878150641918182373e-01
9.008030891418457031e-01 -5.053292959928512573e-02 6.024333462119102478e-02 -2.185496836900711060e-01 1.526072919368743896e-01 -2.192646563053131104e-01 6.970735639333724976e-02 -2.416233718395233154e-01
2.661620378494262695e-01 -8.590977638959884644e-02 -3.436116874217987061e-01 2.698833346366882324e-01 4.691989421844482422e-01 -1.533457189798355103e-01 -6.251716017723083496e-01 -3.104340434074401855e-01
7.438119649887084961e-01 1.925801634788513184e-01 1.541334241628646851e-01 3.880041241645812988e-01 4.031246006488800049e-01 -1.294432282447814941e-01 -4.545262828469276428e-02 -2.324252277612686157e-01
4.780451357364654541e-01 -2.634725272655487061e-01 3.179548978805541992e-01 2.505119442939758301e-01 -3.582427045330405235e-03 -4.873564839363098145e-02 3.706023097038269043e-02 -7.310556173324584961e-01
5.664634704589843750e-01 -9.986558556556701660e-02 -2.914545312523841858e-02 6.718523502349853516e-01 -9.577822685241699219e-02 -4.244635105133056641e-01 -9.869161993265151978e-02 -1.335224211215972900e-01
6.467480659484863281e-01 -1.143865808844566345e-01 -9.451815485954284668e-02 3.938078284263610840e-01 -3.701649308204650879e-01 -3.285494744777679443e-01 1.495516598224639893e-01 -3.705155849456787109e-01
7.399128675460815430e-01 -2.043925225734710693e-01 3.608950376510620117e-01 5.289033055305480957e-02 1.785627007484436035e-01 -1.825865954160690308e-01 1.469425857067108154e-01 -4.369156360626220703e-01
2.741115689277648926e-01 -4.227473437786102295e-01 2.171734571456909180e-01 4.881981611251831055e-01 1.932692825794219971e-01 2.067625373601913452e-01 3.427780866622924805e-01 -5.128793120384216309e-01
6.056321412324905396e-02 1.021870449185371399e-01 -5.748663842678070068e-02 5.842428207397460938e-01 5.265904664993286133e-01 1.639080643653869629e-01 2.986778914928436279e-01 -4.978691339492797852e-01
3.436546027660369873e-01 -3.584794700145721436e-01 -5.606583952903747559e-01 4.819895327091217041e-01 -3.447282612323760986e-01 -2.235543578863143921e-01 1.635021865367889404e-01 -1.058074459433555603e-01
2.946901619434356689e-01 -7.817580550909042358e-02 1.398209333419799805e-01 1.363763362169265747e-01 5.101230144500732422e-01 -2.740008831024169922e-01 -1.854480504989624023e-01 -7.065442800521850586e-01
2.538642585277557373e-01 -2.906191945075988770e-01 -4.042008817195892334e-01 -3.311265408992767334e-01 3.646782040596008301e-01 1.414647698402404785e-01 4.685235023498535156e-01 -4.533800482749938965e-01
1.420161724090576172e-01 -8.015582561492919922e-01 -3.609926998615264893e-01 2.059331089258193970e-01 3.470613062381744385e-01 8.680772036314010620e-02 -1.804827600717544556e-01 -6.364315003156661987e-02
7.689114660024642944e-02 -6.030527949333190918e-01 -9.711308777332305908e-02 2.846243977546691895e-01 7.063138484954833984e-01 -6.768205761909484863e-02 3.066991828382015228e-02 -1.886060833930969238e-01
4.663027524948120117e-01 -4.130932688713073730e-01 6.084256991744041443e-02 -1.710789054632186890e-01 -6.377119570970535278e-02 -2.680803537368774414e-01 3.935528397560119629e-01 -5.900239944458007812e-01
6.385751366615295410e-01 -1.559912115335464478e-01 -2.148451954126358032e-01 4.653704762458801270e-01 -3.964563310146331787e-01 -2.830294668674468994e-01 -1.359971910715103149e-01 -2.222206890583038330e-01
1.134082302451133728e-01 -3.543452918529510498e-01 -5.927307009696960449e-01 5.302009582519531250e-01 2.791891694068908691e-01 3.748247623443603516e-01 6.231158226728439331e-02 8.253628015518188477e-02
6.019443869590759277e-01 -5.477204546332359314e-02 3.463579118251800537e-01 4.629355669021606445e-01 1.459439545869827271e-01 4.924954846501350403e-02 -9.954163432121276855e-02 -5.164844393730163574e-01
5.602530837059020996e-01 3.435969948768615723e-01 -4.985318183898925781e-01 -2.853305935859680176e-01 2.962307333946228027e-01 2.531590461730957031e-01 7.363569922745227814e-03 -2.936218082904815674e-01
2.192666530609130859e-01 1.728836297988891602e-01 -5.589442253112792969e-01 2.432995140552520752e-01 4.744279384613037109e-01 -1.291535645723342896e-01 -4.136646389961242676e-01 -3.708628416061401367e-01
2.497408390045166016e-01 -5.101862549781799316e-01 -4.611136317253112793e-01 4.341272115707397461e-01 -8.119016885757446289e-02 4.840588271617889404e-01 -5.853621289134025574e-02 -1.786507666110992432e-01
4.073186516761779785e-01 -3.567080497741699219e-01 -2.077407017350196838e-02 5.511491298675537109e-01 4.080755114555358887e-01 -1.752046197652816772e-01 3.944060802459716797e-01 2.233285903930664062e-01
1.719843149185180664e-01 -5.263182520866394043e-01 -4.084912538528442383e-01 2.118129134178161621e-01 4.179269671440124512e-01 5.520686507225036621e-01 -1.369901583530008793e-03 -4.729001969099044800e-02
4.744420647621154785e-01 1.152446195483207703e-01 -3.480223715305328369e-01 -3.285871148109436035e-01 1.329162418842315674e-01 4.874832928180694580e-01 -1.254397630691528320e-01 -5.113633275032043457e-01
5.142728686332702637e-01 -9.186584502458572388e-02 -5.443486571311950684e-01 9.077139198780059814e-02 -4.135245382785797119e-01 2.327197194099426270e-01 3.774883151054382324e-01 -2.342449575662612915e-01
7.192569375038146973e-01 2.676343917846679688e-01 1.541950255632400513e-01 2.855407297611236572e-01 3.720913529396057129e-01 -2.180666625499725342e-01 -5.598980560898780823e-02 -3.414554297924041748e-01
2.023685574531555176e-01 -6.776700615882873535e-01 -1.509431004524230957e-01 5.737940594553947449e-02 4.920943081378936768e-01 4.293630719184875488e-01 1.922828555107116699e-01 -1.012515649199485779e-01
5.600091218948364258e-01 3.111146390438079834e-01 -3.122809827327728271e-01 -8.268144913017749786e-03 2.148489356040954590e-01 -4.276922643184661865e-01 4.076800048351287842e-01 -3.110084235668182373e-01
3.613340258598327637e-01 -4.500304162502288818e-01 -2.705945074558258057e-01 6.290729641914367676e-01 -2.035385519266128540e-01 -3.814158439636230469e-01 2.979109063744544983e-02 -1.008093506097793579e-01
5.152654051780700684e-01 -3.806768953800201416e-01 -6.172412633895874023e-01 -3.403543680906295776e-02 1.245957985520362854e-01 1.592275202274322510e-01 -4.080385565757751465e-01 8.270625956356525421e-03
6.398500204086303711e-01 -4.990887343883514404e-01 2.394426912069320679e-01 -1.745080649852752686e-01 1.991751044988632202e-01 -8.117385953664779663e-02 2.494453340768814087e-01 -3.810950815677642822e-01
5.772323012351989746e-01 -2.338774688541889191e-02 -2.910761535167694092e-01 4.455041289329528809e-01 -2.150712311267852783e-01 -4.367330670356750488e-01 3.549073040485382080e-01 -1.417955309152603149e-01
2.384754419326782227e-01 -3.306259810924530029e-01 -4.998462498188018799e-01 -1.091286167502403259e-02 -6.776624172925949097e-02 -4.761828109622001648e-02 6.890949010848999023e-01 -3.195919990539550781e-01
4.716995954513549805e-01 -3.394731283187866211e-01 -6.381854414939880371e-02 6.217814683914184570e-01 1.089853234589099884e-02 -6.589682400226593018e-02 4.934459328651428223e-01 1.536961197853088379e-01
6.567712873220443726e-02 -6.228206157684326172e-01 -5.885843038558959961e-01 3.097639083862304688e-01 -2.004824951291084290e-02 -1.173094585537910461e-01 -2.000973075628280640e-01 -3.334568738937377930e-01
5.100343227386474609e-01 -2.293425649404525757e-01 -3.916417658329010010e-01 2.624275386333465576e-01 -3.304094374179840088e-01 -8.181170374155044556e-02 5.614852905273437500e-01 -1.840821951627731323e-01
1.512437313795089722e-01 -5.530917644500732422e-01 -5.486351847648620605e-01 2.940439246594905853e-02 2.173642516136169434e-01 4.202572405338287354e-01 -1.974512636661529541e-01 -3.263421654701232910e-01
6.267069578170776367e-01 3.891273438930511475e-01 1.952109672129154205e-02 3.555758893489837646e-01 2.249720692634582520e-01 -1.888723820447921753e-01 1.038092933595180511e-02 -4.925544559955596924e-01
6.083995103836059570e-01 -5.246927738189697266e-01 7.100015878677368164e-02 -2.484752088785171509e-01 3.773383200168609619e-01 -2.158291637897491455e-01 2.782761156558990479e-01 -1.461595147848129272e-01
1.537527740001678467e-01 -4.653705060482025146e-01 -5.952801704406738281e-01 2.675269544124603271e-01 5.141582489013671875e-01 2.493434995412826538e-01 -7.161387056112289429e-02 4.692226275801658630e-02
3.937862515449523926e-01 -2.578145265579223633e-01 -5.606901645660400391e-01 5.362623333930969238e-01 -3.120734691619873047e-01 -1.934542953968048096e-01 1.591529846191406250e-01 -1.279429942369461060e-01
1.911440193653106689e-01 -3.545401096343994141e-01 -6.282017827033996582e-01 -5.638060718774795532e-02 -2.208178937435150146e-01 3.198851048946380615e-01 1.850038319826126099e-01 -5.046144127845764160e-01
8.925936371088027954e-02 -6.239446401596069336e-01 -1.298839598894119263e-01 1.404749006032943726e-01 5.952515006065368652e-01 3.818525671958923340e-01 1.137696728110313416e-01 -2.303120046854019165e-01
2.941257655620574951e-01 -6.934633105993270874e-02 1.792154163122177124e-01 6.378868818283081055e-01 2.866061329841613770e-01 1.544768512248992920e-01 5.400488898158073425e-02 -6.006167531013488770e-01
2.507911026477813721e-01 -6.699929386377334595e-02 -6.051506400108337402e-01 -1.740753650665283203e-01 6.162995696067810059e-01 1.453160773962736130e-02 3.892369568347930908e-01 -6.755539774894714355e-02
1.376446634531021118e-01 -3.562971651554107666e-01 -5.735632181167602539e-01 2.553352415561676025e-01 6.441904604434967041e-02 5.893558263778686523e-01 2.207385748624801636e-01 -2.443761676549911499e-01
6.344459652900695801e-01 5.037261918187141418e-02 -2.969726622104644775e-01 -1.351962238550186157e-01 1.953040957450866699e-01 6.221671700477600098e-01 -2.171832621097564697e-01 -1.267515569925308228e-01
6.993619203567504883e-01 -1.018561981618404388e-02 -2.977951467037200928e-01 -2.641467750072479248e-01 1.311247944831848145e-01 4.043733775615692139e-01 -3.638828992843627930e-01 -1.980182677507400513e-01
3.952083885669708252e-01 -3.343017697334289551e-01 -4.792566597461700439e-01 -2.555014491081237793e-01 -2.470456510782241821e-01 2.380623072385787964e-01 4.107540249824523926e-01 -3.881503641605377197e-01
5.653630495071411133e-01 8.363247662782669067e-02 -3.995628654956817627e-01 -2.908108830451965332e-01 1.868789643049240112e-01 -1.367716025561094284e-02 5.938205718994140625e-01 -2.035069763660430908e-01
5.619524121284484863e-01 7.563029974699020386e-02 -3.597134947776794434e-01 4.130095615983009338e-02 3.974470496177673340e-01 2.320216596126556396e-01 -5.516910552978515625e-01 -1.767165362834930420e-01
7.408557534217834473e-01 1.418564021587371826e-01 2.012043148279190063e-01 3.298100233078002930e-01 3.217503055930137634e-02 -1.715062707662582397e-01 -9.571205079555511475e-02 -4.920786321163177490e-01
8.909161686897277832e-01 6.969400495290756226e-02 1.784594953060150146e-01 -7.834365963935852051e-02 3.744830787181854248e-01 1.071477383375167847e-01 3.241174854338169098e-03 -1.081514880061149597e-01
5.770138502120971680e-01 -2.989082634449005127e-01 -4.616644680500030518e-01 2.457242757081985474e-01 1.198392808437347412e-01 4.240202605724334717e-01 -5.415096879005432129e-02 3.272725939750671387e-01
-4.651366174221038818e-02 -3.663971722126007080e-01 -4.553213417530059814e-01 2.444442361593246460e-01 3.675487637519836426e-01 3.518129587173461914e-01 4.799378514289855957e-01 -3.275882303714752197e-01
-1.644772663712501526e-02 -6.010847687721252441e-01 -6.380577683448791504e-01 2.258901149034500122e-01 1.374980509281158447e-01 1.461259573698043823e-01 -8.738446980714797974e-02 -3.638518154621124268e-01
5.519883632659912109e-01 1.782585680484771729e-01 1.623881310224533081e-01 6.015080213546752930e-01 6.455656141042709351e-02 2.073039412498474121e-01 8.711043745279312134e-02 -4.697021543979644775e-01
1.505425721406936646e-01 -5.137367546558380127e-02 -4.773381948471069336e-01 4.484985955059528351e-03 7.222578525543212891e-01 1.044229492545127869e-01 3.763621449470520020e-01 -2.694746851921081543e-01
6.547074019908905029e-02 -5.138831585645675659e-02 -5.752797126770019531e-01 5.026327967643737793e-01 -8.194151520729064941e-02 3.474177718162536621e-01 -5.145017802715301514e-02 -5.286073684692382812e-01
3.758647292852401733e-02 -7.870155572891235352e-01 -1.618330776691436768e-01 1.905032098293304443e-01 4.942160546779632568e-01 3.579400479793548584e-02 1.531720459461212158e-01 -2.184492200613021851e-01
9.239699840545654297e-01 1.651025861501693726e-01 1.751396059989929199e-01 1.817360371351242065e-01 1.951257586479187012e-01 -3.337341919541358948e-02 -1.714870147407054901e-02 -1.258438378572463989e-01
3.713797032833099365e-01 -2.243897020816802979e-01 2.936966419219970703e-01 4.841535985469818115e-01 2.628104686737060547e-01 2.706086337566375732e-01 2.581549882888793945e-01 -5.311511754989624023e-01
1.146299019455909729e-01 -8.808969855308532715e-01 -2.763941287994384766e-01 9.913089126348495483e-02 2.809931039810180664e-01 1.784114390611648560e-01 4.243273288011550903e-03 -1.177032068371772766e-01
4.448453485965728760e-01 1.017514541745185852e-01 -4.673653841018676758e-01 -1.951434463262557983e-01 5.983167290687561035e-01 -3.312828242778778076e-01 2.387390136718750000e-01 -1.025689616799354553e-01
9.149640798568725586e-02 -5.089307427406311035e-01 -3.265758156776428223e-01 3.039506077766418457e-01 5.410833358764648438e-01 -4.735110402107238770e-01 1.093517541885375977e-01 -6.810454279184341431e-02
5.791083574295043945e-01 -6.844707727432250977e-01 -3.319656550884246826e-01 -1.021304279565811157e-01 -1.761882305145263672e-01 2.032304555177688599e-02 -2.056229263544082642e-01 -4.201640188694000244e-02
5.478102564811706543e-01 1.923704296350479126e-01 2.073110938072204590e-01 5.407890081405639648e-01 8.503609895706176758e-02 2.752182185649871826e-01 1.197722107172012329e-01 -4.797346293926239014e-01
5.962349772453308105e-01 -3.671683967113494873e-01 -2.777357995510101318e-01 2.164609879255294800e-01 3.171309828758239746e-01 1.450993353500962257e-03 -3.700296878814697266e-01 3.849706649780273438e-01
1.192977204918861389e-01 -4.253404960036277771e-02 -5.813190937042236328e-01 5.097777396440505981e-02 7.596900463104248047e-01 -8.238749206066131592e-02 1.794918626546859741e-01 -1.652095764875411987e-01
6.476122140884399414e-01 -1.415940839797258377e-02 2.645267546176910400e-02 3.336236178874969482e-01 1.126644238829612732e-01 2.986324727535247803e-01 5.963454246520996094e-01 1.043592244386672974e-01
6.423339843750000000e-01 -2.780932784080505371e-01 1.278579887002706528e-02 3.986958265304565430e-01 -1.975807361304759979e-02 1.841562390327453613e-01 5.195969343185424805e-01 2.160196602344512939e-01
3.787274360656738281e-01 -4.903232157230377197e-01 -5.586784482002258301e-01 -5.446266382932662964e-02 -4.264439344406127930e-01 9.226277470588684082e-02 1.399595886468887329e-01 -3.018364012241363525e-01
6.348518729209899902e-01 -5.154264625161886215e-03 -5.489263311028480530e-02 1.375077813863754272e-01 3.651409968733787537e-02 3.430397808551788330e-01 6.740281581878662109e-01 4.112921282649040222e-02
2.368810772895812988e-01 -6.506754755973815918e-01 -4.519299566745758057e-01 1.832095235586166382e-01 -1.849251687526702881e-01 -1.765793412923812866e-01 -3.335366845130920410e-01 -3.256963491439819336e-01
3.663984537124633789e-01 -3.770878911018371582e-01 -2.151833102107048035e-02 7.054713964462280273e-01 1.503643095493316650e-01 -3.212358057498931885e-01 2.918550372123718262e-01 1.200944408774375916e-01
6.991435885429382324e-01 -4.652058184146881104e-01 3.202725648880004883e-01 1.150815840810537338e-02 2.057982236146926880e-01 -1.906094402074813843e-01 2.056803554296493530e-01 -2.666186690330505371e-01
9.743576496839523315e-02 -5.412495732307434082e-01 -6.165411472320556641e-01 5.513790845870971680e-01 -1.434661075472831726e-02 -7.853874564170837402e-02 -3.391690552234649658e-02 -7.673778384923934937e-02
5.810574889183044434e-01 -3.552120327949523926e-01 -8.338174223899841309e-02 4.751183986663818359e-01 1.505864709615707397e-01 -2.565277740359306335e-03 3.947953581809997559e-01 3.534974157810211182e-01
7.987064719200134277e-01 7.953822612762451172e-02 2.678641080856323242e-01 1.559586375951766968e-01 4.087816476821899414e-01 1.981006115674972534e-01 -1.193759813904762268e-01 -1.976624876260757446e-01
1.279413551092147827e-01 -5.631030201911926270e-01 -2.284469306468963623e-01 1.904037445783615112e-01 7.119052410125732422e-01 -2.260392606258392334e-01 2.332239970564842224e-02 -1.402054578065872192e-01
4.917727708816528320e-01 -2.122330069541931152e-01 -5.935176610946655273e-01 -7.872083038091659546e-02 1.512343585491180420e-01 5.601433515548706055e-01 1.161097139120101929e-01 6.740017235279083252e-02
3.490599095821380615e-01 -3.323616683483123779e-01 2.344772964715957642e-01 5.871475934982299805e-01 2.064989358186721802e-01 1.977255195379257202e-01 2.367967963218688965e-01 -4.797512292861938477e-01
4.722253680229187012e-01 -5.593422651290893555e-01 -4.067124724388122559e-01 9.644236415624618530e-02 -3.312252461910247803e-01 -1.488995738327503204e-02 -2.988255023956298828e-01 -3.003242611885070801e-01
-4.692282527685165405e-02 -3.713739514350891113e-01 -6.307600140571594238e-01 5.757591724395751953e-01 1.044544950127601624e-01 2.450651824474334717e-01 1.461098343133926392e-01 -1.954669207334518433e-01
2.697786092758178711e-01 -3.679960668087005615e-01 2.301306426525115967e-01 5.285102128982543945e-01 2.553349733352661133e-01 1.281720846891403198e-01 3.590997755527496338e-01 -4.989375472068786621e-01
6.567414402961730957e-01 -1.144243329763412476e-01 -1.013623476028442383e-01 4.702011123299598694e-02 -1.879067718982696533e-01 -4.933876395225524902e-01 3.201629221439361572e-01 -4.023281931877136230e-01
8.735514879226684570e-01 -1.686840653419494629e-01 2.726601660251617432e-01 2.023338340222835541e-02 1.490211114287376404e-02 -1.513208597898483276e-01 4.949358850717544556e-02 -3.288323283195495605e-01
1.524198353290557861e-01 9.907390177249908447e-02 -4.683906137943267822e-01 4.706611633300781250e-01 2.932748496532440186e-01 1.379581913352012634e-02 -4.499175846576690674e-01 -4.872522652149200439e-01
6.402586102485656738e-01 -5.370449423789978027e-01 3.218729421496391296e-02 -2.409361302852630615e-01 3.333872258663177490e-01 -2.637807726860046387e-01 2.482306808233261108e-01 -1.481846719980239868e-02
1.062265634536743164e-01 -1.683625429868698120e-01 -4.724475443363189697e-01 2.017375230789184570e-01 3.147715926170349121e-01 4.226337075233459473e-01 6.239724159240722656e-01 -1.715323030948638916e-01
2.052471488714218140e-01 -2.030415534973144531e-01 -2.857040166854858398e-01 4.099980294704437256e-01 7.821002006530761719e-01 -1.727548390626907349e-01 1.444129049777984619e-01 6.739777326583862305e-02
1.907579451799392700e-01 -4.679089784622192383e-01 -5.446643233299255371e-01 1.257326453924179077e-01 5.070677995681762695e-01 3.156210184097290039e-01 -2.710305154323577881e-01 -4.486272111535072327e-02
2.870820164680480957e-01 -7.508966326713562012e-01 -7.832577824592590332e-02 1.231201812624931335e-01 5.129530429840087891e-01 -9.146912395954132080e-02 2.463904470205307007e-01 -1.578179933130741119e-02
3.525702059268951416e-01 -2.278564274311065674e-01 -6.266283392906188965e-01 1.453209668397903442e-01 -2.671065330505371094e-01 3.643441498279571533e-01 3.220385015010833740e-01 -3.196765780448913574e-01
4.380960166454315186e-01 -5.806283354759216309e-01 -4.063687324523925781e-01 -1.792878806591033936e-01 6.203758716583251953e-02 1.765678524971008301e-01 4.885037839412689209e-01 1.467060414142906666e-03
4.079118669033050537e-01 -4.844182729721069336e-01 5.441656708717346191e-02 3.684308826923370361e-01 4.349486529827117920e-01 -3.146049082279205322e-01 3.939422965049743652e-01 1.299889236688613892e-01
6.473611593246459961e-01 -3.504874110221862793e-01 4.403162002563476562e-01 6.433349102735519409e-02 8.533447235822677612e-02 1.626614779233932495e-01 1.244846135377883911e-01 -4.591598808765411377e-01
3.422739207744598389e-01 7.208604365587234497e-02 -6.543549895286560059e-01 4.388225674629211426e-01 3.036241233348846436e-01 2.770337164402008057e-01 -1.102147251367568970e-01 2.753611505031585693e-01
3.832269906997680664e-01 -2.540580928325653076e-01 -3.198373019695281982e-01 2.265301942825317383e-01 6.735065579414367676e-01 1.520083099603652954e-01 -2.785474658012390137e-01 2.840306460857391357e-01
1.163560450077056885e-01 -2.972202599048614502e-01 1.282502561807632446e-01 4.907866120338439941e-01 2.729441821575164795e-01 3.805634081363677979e-01 2.700240910053253174e-01 -5.903910398483276367e-01
5.841665863990783691e-01 -1.344120949506759644e-01 -2.248773425817489624e-01 1.080951839685440063e-01 -2.628419399261474609e-01 -4.869538247585296631e-01 4.220728874206542969e-01 -3.067133426666259766e-01
-2.417091839015483856e-02 -5.881801843643188477e-01 -3.229297697544097900e-01 1.233300790190696716e-01 2.959238588809967041e-01 -1.550214141607284546e-01 4.622093141078948975e-01 -4.568653106689453125e-01
5.357573628425598145e-01 -1.325567960739135742e-01 -3.320662081241607666e-01 -2.982400655746459961e-01 -1.481338739395141602e-01 -1.624746322631835938e-01 5.176608562469482422e-01 -4.241029024124145508e-01
5.009357333183288574e-01 -1.783389896154403687e-01 -5.754528641700744629e-01 -8.307060599327087402e-02 -2.217313200235366821e-01 8.905179798603057861e-02 5.613068938255310059e-01 -8.397273719310760498e-02
1.763953119516372681e-01 -3.597480058670043945e-01 -5.434761047363281250e-01 6.290625929832458496e-01 4.162993654608726501e-02 3.373069763183593750e-01 -1.747918576002120972e-01 4.815562441945075989e-02
1.399997323751449585e-01 -2.791921198368072510e-01 1.147392019629478455e-01 5.500442981719970703e-01 3.459509015083312988e-01 2.621428966522216797e-01 3.679094910621643066e-01 -5.128152966499328613e-01
3.509199619293212891e-01 -3.389729261398315430e-01 -4.953741133213043213e-01 5.632734894752502441e-01 -4.125615358352661133e-01 -1.504823565483093262e-01 4.249884560704231262e-02 -6.798581779003143311e-02
4.660799205303192139e-01 -1.457069218158721924e-01 -4.143657088279724121e-01 7.330233603715896606e-02 -6.590892374515533447e-02 7.448629736900329590e-01 1.310511678457260132e-01 -9.015311300754547119e-02
4.154137372970581055e-01 -3.316723406314849854e-01 -4.863452613353729248e-01 2.671116888523101807e-01 -3.775213956832885742e-01 -3.236358761787414551e-01 3.481376469135284424e-01 -2.026871293783187866e-01
3.174446821212768555e-01 -4.211170375347137451e-01 -2.343957722187042236e-01 5.127532482147216797e-01 2.729454636573791504e-01 1.124797016382217407e-02 5.534001588821411133e-01 1.521665006875991821e-01
2.512214183807373047e-01 -6.560367941856384277e-01 -4.092194139957427979e-01 6.091339141130447388e-02 -1.187144517898559570e-01 1.019956097006797791e-01 -3.441163301467895508e-01 -4.386576712131500244e-01
3.869916200637817383e-01 -6.410397589206695557e-02 2.328927516937255859e-01 2.127088308334350586e-01 1.637176126241683960e-01 3.279605209827423096e-01 1.602469682693481445e-01 -7.659004330635070801e-01
1.880547404289245605e-01 -6.018049120903015137e-01 -1.796773821115493774e-01 1.015228778123855591e-01 5.941911935806274414e-01 3.975808322429656982e-01 1.260464042425155640e-01 -1.812565922737121582e-01
1.558427661657333374e-01 -1.023961007595062256e-01 -4.249147772789001465e-01 2.200775966048240662e-02 5.582529902458190918e-01 1.021056771278381348e-01 6.436784267425537109e-01 -2.186260074377059937e-01
4.035776555538177490e-01 -2.288743257522583008e-01 -5.476322174072265625e-01 2.804068922996520996e-01 3.688246607780456543e-01 -3.382308483123779297e-01 -2.976464629173278809e-01 2.592057883739471436e-01
2.211013622581958771e-02 9.285166114568710327e-02 -7.039950489997863770e-01 3.695192337036132812e-01 6.176533177495002747e-02 5.965773761272430420e-02 1.503095626831054688e-01 -5.733841061592102051e-01
3.802047073841094971e-01 -3.456916511058807373e-01 -6.238539218902587891e-01 3.093283474445343018e-01 -3.707821071147918701e-01 -1.317657232284545898e-01 2.953180074691772461e-01 -9.491892158985137939e-02
1.043471246957778931e-01 8.984810113906860352e-02 -5.470674037933349609e-01 5.914347767829895020e-01 5.299069881439208984e-01 1.879982203245162964e-01 8.112053573131561279e-02 9.610314667224884033e-02
2.139051556587219238e-01 -1.024754419922828674e-01 -5.746181607246398926e-01 2.472577840089797974e-01 4.656439721584320068e-01 -5.150314569473266602e-01 -2.561064958572387695e-01 -6.890999525785446167e-02
3.818678855895996094e-01 -9.250005334615707397e-02 -7.906048297882080078e-01 -2.748901247978210449e-01 3.061749637126922607e-01 -2.124160993844270706e-03 1.989694684743881226e-02 -2.255138605833053589e-01
3.934979438781738281e-01 -5.990597605705261230e-01 -5.157908201217651367e-01 -1.456117182970046997e-01 7.176198810338973999e-02 8.346609771251678467e-02 4.243755638599395752e-01 8.266150206327438354e-02
2.786921560764312744e-01 1.717834025621414185e-01 -6.315323710441589355e-01 -1.492437124252319336e-01 6.168825626373291016e-01 -8.467163145542144775e-02 2.597588598728179932e-01 -1.285547912120819092e-01
2.795293331146240234e-01 -2.454507052898406982e-01 -6.094810366630554199e-01 3.020990192890167236e-01 -2.291834503412246704e-01 2.036742717027664185e-01 -3.241048455238342285e-01 -4.470281898975372314e-01
-8.757083117961883545e-02 -4.006698131561279297e-01 -6.139606833457946777e-01 4.818615615367889404e-01 3.135218024253845215e-01 2.027365267276763916e-01 2.178515791893005371e-01 -1.892076730728149414e-01
2.022282481193542480e-01 3.586369752883911133e-02 -6.207762956619262695e-01 4.198266193270683289e-02 -9.896724671125411987e-02 3.280257284641265869e-01 -4.524879902601242065e-02 -6.717506647109985352e-01
2.584150433540344238e-01 -3.847875297069549561e-01 2.139240801334381104e-01 5.198446512222290039e-01 2.269059121608734131e-01 2.399668097496032715e-01 2.768214941024780273e-01 -5.324074625968933105e-01
3.842293620109558105e-01 -5.603798627853393555e-01 -5.095141530036926270e-01 1.708581149578094482e-01 8.836483955383300781e-02 3.856866359710693359e-01 2.881455719470977783e-01 9.977309405803680420e-02
1.783177703619003296e-01 -3.765240013599395752e-01 -5.349828600883483887e-01 1.731440573930740356e-01 -2.406032979488372803e-01 2.508426904678344727e-01 -2.348773330450057983e-01 -5.781587958335876465e-01
4.928281605243682861e-01 -3.867004811763763428e-01 -3.543816208839416504e-01 -1.012831926345825195e-01 -1.605885922908782959e-01 6.410919427871704102e-01 2.043596096336841583e-02 -1.858315765857696533e-01
5.635953545570373535e-01 -4.003577530384063721e-01 -5.707038640975952148e-01 -2.418979108333587646e-01 1.420857608318328857e-01 -1.078259646892547607e-01 2.984196841716766357e-01 1.303356587886810303e-01
4.488562643527984619e-01 -2.890148758888244629e-01 3.740192651748657227e-01 8.333805203437805176e-02 2.400189191102981567e-01 2.906834483146667480e-01 2.225120216608047485e-01 -6.136328577995300293e-01
3.493965268135070801e-01 -7.585021853446960449e-01 -2.441582381725311279e-01 -2.632160782814025879e-01 3.982828557491302490e-01 5.512542277574539185e-02 -8.935251086950302124e-02 -6.362831592559814453e-02
5.676482319831848145e-01 1.248719543218612671e-01 2.136159539222717285e-01 5.410310626029968262e-01 1.758512407541275024e-01 -6.364122033119201660e-02 -8.782310783863067627e-02 -5.302352905273437500e-01
2.237160205841064453e-01 -2.227595299482345581e-01 -6.256082057952880859e-01 -6.523513700813055038e-03 5.955258011817932129e-01 1.003395169973373413e-01 2.872875034809112549e-01 -2.482898235321044922e-01
1.270685642957687378e-01 -6.336551904678344727e-01 -6.310787051916122437e-02 9.502856433391571045e-02 6.089316010475158691e-01 3.281356990337371826e-01 2.365874350070953369e-01 -1.867545247077941895e-01
4.201548099517822266e-01 -3.075251281261444092e-01 -3.962328433990478516e-01 5.774925351142883301e-01 -2.860506474971771240e-01 -3.558245599269866943e-01 -2.923550456762313843e-02 -1.706150770187377930e-01
3.769189417362213135e-01 -9.961886703968048096e-02 -5.442894697189331055e-01 3.696455955505371094e-01 2.527777552604675293e-01 -5.046387910842895508e-01 -2.308533787727355957e-01 2.080125957727432251e-01
3.254997134208679199e-01 -4.227614030241966248e-02 -5.961702466011047363e-01 4.146427214145660400e-01 6.149268150329589844e-02 -5.745496153831481934e-01 1.385578960180282593e-01 -1.087575256824493408e-01
1.324599534273147583e-01 -1.982395052909851074e-01 9.485766291618347168e-02 4.063212871551513672e-01 2.454290091991424561e-01 2.128438651561737061e-01 2.609947621822357178e-01 -7.716245055198669434e-01
3.453824520111083984e-01 -3.868099451065063477e-01 -4.318087100982666016e-01 5.547203421592712402e-01 -3.524729311466217041e-01 -2.478141039609909058e-01 1.954309940338134766e-01 -1.143381074070930481e-01
4.261081814765930176e-01 -3.895685076713562012e-01 -1.939437091350555420e-01 -2.930740118026733398e-01 3.304458558559417725e-01 -1.726792603731155396e-01 5.641963481903076172e-01 -2.929700016975402832e-01
6.320323348045349121e-01 1.768742650747299194e-01 -1.734420061111450195e-01 -1.244095265865325928e-01 2.731222845613956451e-02 -3.650324642658233643e-01 4.485093355178833008e-01 -4.342066645622253418e-01
6.109578013420104980e-01 7.770016789436340332e-02 -2.789320349693298340e-01 -7.320862263441085815e-02 4.134534299373626709e-02 2.080754190683364868e-01 7.016078233718872070e-01 -1.650055684149265289e-02
3.452160656452178955e-01 -3.385686576366424561e-01 1.933640092611312866e-01 -5.445729196071624756e-02 3.829325139522552490e-01 -1.221905425190925598e-01 1.755869835615158081e-01 -7.303720116615295410e-01
4.125955700874328613e-01 1.067792847752571106e-01 1.191358566284179688e-01 5.658673644065856934e-01 9.336420148611068726e-02 -2.200258821249008179e-01 4.030938260257244110e-03 -6.533141136169433594e-01
2.178381681442260742e-01 -3.792907893657684326e-01 -2.932828962802886963e-01 1.988393217325210571e-01 6.676212549209594727e-01 8.116170763969421387e-03 4.580729603767395020e-01 -1.658863723278045654e-01
3.183846473693847656e-01 -6.522394418716430664e-01 -3.054095208644866943e-01 1.077261641621589661e-01 4.708919525146484375e-01 -2.940641343593597412e-01 2.258103787899017334e-01 9.555915743112564087e-02
1.528962105512619019e-01 -1.367132067680358887e-01 -3.641488850116729736e-01 4.031463861465454102e-01 3.967164754867553711e-01 -3.729683905839920044e-02 -6.079163551330566406e-01 -3.666926324367523193e-01
5.770741701126098633e-01 -2.297092229127883911e-01 -5.278154611587524414e-01 4.239650964736938477e-01 -3.721315860748291016e-01 -1.231126412749290466e-01 4.070722311735153198e-02 -2.424920350313186646e-02
1.355620175600051880e-01 -6.263971328735351562e-01 -4.084195196628570557e-01 5.123874917626380920e-02 3.482626974582672119e-01 -3.899306058883666992e-01 3.268346786499023438e-01 -1.991581022739410400e-01
5.743199586868286133e-01 2.798322737216949463e-01 -4.382585287094116211e-01 -6.668405234813690186e-02 3.797487914562225342e-01 -2.368747293949127197e-01 2.967699766159057617e-01 -3.270201385021209717e-01
2.772063612937927246e-01 7.803842425346374512e-02 -3.757564127445220947e-01 -2.850620150566101074e-01 1.722973436117172241e-01 5.252785086631774902e-01 7.749693002551794052e-03 -6.236582398414611816e-01
-1.247849036008119583e-02 -6.172000765800476074e-01 -3.849986493587493896e-01 1.176319718360900879e-01 4.904404878616333008e-01 -1.197573319077491760e-01 3.534435927867889404e-01 -2.775805890560150146e-01
1.330671012401580811e-01 -8.260822296142578125e-01 -3.368298709392547607e-01 1.444751173257827759e-01 3.314206600189208984e-01 1.610706448554992676e-01 1.670957654714584351e-01 -4.300552979111671448e-02
5.973773002624511719e-01 -4.940314590930938721e-01 -3.783738017082214355e-01 -9.966646879911422729e-02 7.141937315464019775e-02 2.119408547878265381e-01 -4.382390379905700684e-01 -6.244914978742599487e-02
2.096266895532608032e-01 -6.836811304092407227e-01 -2.044297158718109131e-01 -3.241572678089141846e-01 2.287010401487350464e-01 2.826849520206451416e-01 -3.744932264089584351e-02 -4.562344849109649658e-01
1.770391315221786499e-01 -4.608508646488189697e-01 -5.378224849700927734e-01 3.745062947273254395e-01 3.406004607677459717e-01 -2.253374755382537842e-01 -3.960197269916534424e-01 5.611031875014305115e-02
7.087706774473190308e-02 -2.768301665782928467e-01 -4.347576797008514404e-01 -1.222549006342887878e-01 7.301892042160034180e-01 -2.987450221553444862e-03 2.803383171558380127e-01 -3.203219175338745117e-01
1.496948748826980591e-01 -7.116911411285400391e-01 -5.254192948341369629e-01 2.807287871837615967e-02 1.742604672908782959e-01 2.945035696029663086e-01 -9.461644291877746582e-02 -2.611173689365386963e-01
6.325041055679321289e-01 -7.122914493083953857e-02 -4.647035002708435059e-01 -2.501843571662902832e-01 -3.958999812602996826e-01 1.464863419532775879e-01 -5.090845748782157898e-02 -3.681531548500061035e-01
3.661731481552124023e-01 -1.158182397484779358e-01 -4.408096373081207275e-01 2.962542772293090820e-01 3.445401787757873535e-02 -6.594552993774414062e-01 2.733469903469085693e-01 -2.442060559988021851e-01
2.558997273445129395e-01 -3.468464016914367676e-01 -5.269274115562438965e-01 -2.617804408073425293e-01 5.407186746597290039e-01 2.525469288229942322e-02 4.167269468307495117e-01 -3.681985661387443542e-02
5.056630373001098633e-01 -5.105864405632019043e-01 -5.255171656608581543e-01 -2.427025437355041504e-01 2.419999539852142334e-01 2.408266961574554443e-01 -1.639289110898971558e-01 -7.141047716140747070e-02
2.917958796024322510e-01 -6.570800542831420898e-01 -3.766591250896453857e-01 -8.398908376693725586e-02 2.299862168729305267e-02 2.550855875015258789e-01 4.492282867431640625e-01 -2.584008872509002686e-01
3.969880344811826944e-04 -5.389990806579589844e-01 -5.093468427658081055e-01 1.927774846553802490e-01 5.110225677490234375e-01 -6.468009948730468750e-02 3.314835131168365479e-01 -1.940966993570327759e-01
2.761479616165161133e-01 -1.735696382820606232e-02 -6.325849294662475586e-01 2.401873171329498291e-01 -2.679048776626586914e-01 4.177971184253692627e-01 3.256212770938873291e-01 -3.364976346492767334e-01
3.997864127159118652e-01 -2.356000989675521851e-01 3.402512967586517334e-01 2.287861108779907227e-01 4.946911036968231201e-01 3.834390267729759216e-02 1.422957926988601685e-01 -5.917025208473205566e-01
6.651728749275207520e-01 -3.355427980422973633e-01 -4.812288284301757812e-01 -1.117240190505981445e-01 2.334508746862411499e-01 2.941944599151611328e-01 -2.031051814556121826e-01 1.363497078418731689e-01
6.209029555320739746e-01 -5.560662150382995605e-01 1.896921992301940918e-01 -1.346715241670608521e-01 3.988897800445556641e-01 -2.527177333831787109e-01 1.026044189929962158e-01 -1.328278630971908569e-01
5.119700431823730469e-01 -6.990767717361450195e-01 -1.587388813495635986e-01 2.085413634777069092e-01 -3.167015314102172852e-01 -2.048269510269165039e-01 -1.748177856206893921e-01 -8.761054277420043945e-02
9.377571940422058105e-02 -4.618338346481323242e-01 -5.513637065887451172e-01 -6.288446485996246338e-02 5.615636110305786133e-01 7.805158197879791260e-02 2.366511672735214233e-01 -3.041540682315826416e-01
3.348896503448486328e-01 -1.002431437373161316e-01 -4.113546013832092285e-01 3.324507474899291992e-01 4.115132391452789307e-01 -5.703490376472473145e-01 -3.125116527080535889e-01 7.589059323072433472e-02
2.833217382431030273e-01 -5.081939101219177246e-01 -1.947807371616363525e-01 2.785619199275970459e-01 6.434810757637023926e-01 3.098773658275604248e-01 -1.165001094341278076e-01 1.492232233285903931e-01
4.084445238113403320e-01 -6.106076240539550781e-01 -1.129549667239189148e-01 4.097985625267028809e-01 1.445238143205642700e-01 -1.394295599311590195e-02 4.689427614212036133e-01 1.965929567813873291e-01
5.590996742248535156e-01 6.715504825115203857e-02 -3.834259212017059326e-01 2.725134491920471191e-01 2.267970442771911621e-01 -5.607877299189567566e-02 -6.373075246810913086e-01 -2.959933504462242126e-02
4.560185372829437256e-01 5.671196430921554565e-02 2.445318549871444702e-01 5.322100520133972168e-01 1.928897202014923096e-01 2.584056854248046875e-01 1.722403466701507568e-01 -5.586954355239868164e-01
3.719851374626159668e-01 -3.603806495666503906e-01 -4.759876430034637451e-01 5.078675150871276855e-01 -1.709805279970169067e-01 -4.067734181880950928e-01 2.268989086151123047e-01 -3.281775861978530884e-02
4.336386024951934814e-01 -2.232429981231689453e-01 -4.480862319469451904e-01 2.232708483934402466e-01 5.717546343803405762e-01 1.822719871997833252e-01 -9.644150733947753906e-02 3.769104480743408203e-01
4.986930489540100098e-01 -1.994139552116394043e-01 3.817738294601440430e-01 1.698648333549499512e-01 1.515990793704986572e-01 4.556993842124938965e-01 2.299457490444183350e-01 -5.034031867980957031e-01
3.647393882274627686e-01 3.297591507434844971e-01 -5.257423520088195801e-01 -5.841423571109771729e-02 1.732371449470520020e-01 4.359357357025146484e-01 1.226855721324682236e-02 -5.081391334533691406e-01
2.772107422351837158e-01 -3.661963045597076416e-01 -5.414264798164367676e-01 3.839618861675262451e-01 -4.284808635711669922e-01 -3.023568913340568542e-02 3.023325800895690918e-01 -2.693883776664733887e-01
4.285228848457336426e-01 -4.572753980755805969e-02 -3.007140755653381348e-01 5.991125106811523438e-01 2.528203651309013367e-02 -5.815571546554565430e-01 -3.276936337351799011e-02 -1.580841690301895142e-01
4.550684392452239990e-01 -2.889289259910583496e-01 -5.783843994140625000e-01 1.713905930519104004e-01 3.388357758522033691e-01 3.519803285598754883e-01 -8.845952898263931274e-02 3.146501183509826660e-01
6.536229848861694336e-01 -2.329402118921279907e-01 3.152945339679718018e-01 -8.457473665475845337e-02 3.747573494911193848e-01 8.574539795517921448e-03 3.771588802337646484e-01 -3.594257831573486328e-01
1.267261989414691925e-02 -6.701300144195556641e-01 -2.239072173833847046e-01 2.905511558055877686e-01 4.727203845977783203e-01 1.234487742185592651e-01 3.287204504013061523e-01 -2.635326683521270752e-01
5.733008384704589844e-01 -2.999209761619567871e-01 -6.181510686874389648e-01 -1.042186748236417770e-02 1.534447968006134033e-01 2.671541869640350342e-01 4.843521490693092346e-02 3.192045986652374268e-01
3.793760240077972412e-01 -4.479651451110839844e-01 -5.341656804084777832e-01 -3.067380487918853760e-01 -1.766849011182785034e-01 2.297006547451019287e-01 3.186382949352264404e-01 -3.007815778255462646e-01
3.379963338375091553e-01 9.252021461725234985e-02 -7.400385737419128418e-01 2.997576892375946045e-01 -9.349168837070465088e-02 4.071645140647888184e-01 2.658200636506080627e-02 -2.538831532001495361e-01
5.257685184478759766e-01 -3.117205500602722168e-01 -3.615036308765411377e-01 3.881565034389495850e-01 -3.781972527503967285e-01 -2.770341038703918457e-01 3.399624824523925781e-01 -9.844682365655899048e-02
4.096089005470275879e-01 -4.387469589710235596e-01 2.644149363040924072e-01 4.797254502773284912e-01 -1.371384710073471069e-01 2.223815321922302246e-01 3.667240142822265625e-01 -3.700310289859771729e-01
6.137130856513977051e-01 -1.471996027976274490e-02 -4.619027972221374512e-01 -2.069868296384811401e-01 9.223008900880813599e-02 5.283415317535400391e-01 -2.008913904428482056e-01 -1.973153650760650635e-01
2.978966832160949707e-01 7.507494837045669556e-02 1.883682310581207275e-01 4.260698556900024414e-01 2.647421956062316895e-01 4.388320147991180420e-01 2.687073051929473877e-01 -5.947585105895996094e-01
4.306325912475585938e-01 6.605731695890426636e-02 1.897581517696380615e-01 3.551459610462188721e-01 2.528580427169799805e-01 5.803213715553283691e-01 1.022416204214096069e-01 -4.867153167724609375e-01
3.349565714597702026e-02 -6.590411067008972168e-01 -5.655426979064941406e-01 3.750048279762268066e-01 2.044964432716369629e-01 -1.633343994617462158e-01 1.729966402053833008e-01 -7.517293840646743774e-02
6.867578029632568359e-01 -1.787366569042205811e-01 2.150214277207851410e-02 2.068457454442977905e-01 8.694785088300704956e-02 3.682608902454376221e-01 5.313223004341125488e-01 1.664034277200698853e-01
6.715940833091735840e-01 -4.076951146125793457e-01 -1.262375852093100548e-03 -2.912330329418182373e-01 4.172707200050354004e-01 -2.496197670698165894e-01 2.404093742370605469e-01 -6.087889894843101501e-02
4.751635193824768066e-01 -1.020711660385131836e-01 -5.763586163520812988e-01 1.327277272939682007e-01 4.435316026210784912e-01 3.279725313186645508e-01 -6.763532012701034546e-02 3.242442309856414795e-01
4.699165523052215576e-01 -6.070420742034912109e-01 -4.608400166034698486e-01 -1.734906136989593506e-01 4.081327468156814575e-03 6.791032105684280396e-02 3.776140809059143066e-01 1.448616981506347656e-01
2.117768526077270508e-01 -5.052672028541564941e-01 -6.715403795242309570e-01 2.530793845653533936e-01 -2.747865021228790283e-01 -1.813455671072006226e-01 2.041090279817581177e-01 -1.865091323852539062e-01
6.667253375053405762e-01 -4.731802642345428467e-01 2.066073715686798096e-01 1.681061834096908569e-01 3.395890593528747559e-01 -2.151401489973068237e-01 3.090313673019409180e-01 5.937172099947929382e-02
4.988706409931182861e-01 -2.404151260852813721e-01 -1.511658281087875366e-01 6.078924536705017090e-01 -1.366120874881744385e-01 -4.510454237461090088e-01 -2.562587559223175049e-01 -1.147646903991699219e-01
3.271490633487701416e-01 -3.193202614784240723e-01 -5.950548052787780762e-01 1.696707308292388916e-01 -2.648027837276458740e-01 1.537956446409225464e-01 -3.215675950050354004e-01 -4.592934250831604004e-01
6.428309082984924316e-01 -1.435801535844802856e-01 -5.255795121192932129e-01 -1.534000784158706665e-01 -4.182450175285339355e-01 1.099072620272636414e-01 1.769276261329650879e-01 -2.192620337009429932e-01
4.958783388137817383e-01 -2.736479789018630981e-02 1.908981502056121826e-01 4.860491156578063965e-01 1.471511088311672211e-02 -1.115491464734077454e-01 2.356664538383483887e-01 -6.422394514083862305e-01
2.433910667896270752e-01 -6.454099416732788086e-01 -3.958844840526580811e-01 -6.076138466596603394e-02 4.431949555873870850e-01 2.464213371276855469e-01 -2.930166423320770264e-01 -1.441749930381774902e-01
1.705387383699417114e-01 -6.450977921485900879e-01 -4.241949319839477539e-01 -1.273905932903289795e-01 2.556784152984619141e-01 4.320973455905914307e-01 -2.952228114008903503e-02 -3.250300586223602295e-01
3.712565302848815918e-01 -3.721135854721069336e-01 -6.991867423057556152e-01 -2.721135020256042480e-01 -1.346620172262191772e-01 -2.428341098129749298e-02 -2.210127376019954681e-02 -3.762714862823486328e-01
3.389317393302917480e-01 -3.649014234542846680e-01 -2.598569393157958984e-01 -1.488981842994689941e-01 3.772431015968322754e-01 -3.604214489459991455e-01 5.442650318145751953e-01 -3.063255548477172852e-01
2.645860910415649414e-01 -1.879718452692031860e-01 -6.218557357788085938e-01 6.238468289375305176e-01 -1.564785242080688477e-01 -2.783778011798858643e-01 8.853094279766082764e-02 -9.462560713291168213e-02
1.939404010772705078e-01 -1.910218447446823120e-01 -2.860203087329864502e-01 3.989349007606506348e-01 5.932760238647460938e-01 -5.701885223388671875e-01 -7.253668457269668579e-02 -5.087365582585334778e-02
4.420097768306732178e-01 -1.137339919805526733e-01 -3.518275916576385498e-01 6.632016897201538086e-01 -2.762106060981750488e-01 -3.511377573013305664e-01 9.232532978057861328e-02 -1.412754505872726440e-01
3.464246988296508789e-01 -2.552239894866943359e-01 -3.887910842895507812e-01 1.974963694810867310e-01 5.649050474166870117e-01 5.459651947021484375e-01 -7.425214350223541260e-02 4.447929561138153076e-02
-1.054031867533922195e-02 -5.461295843124389648e-01 -4.477892220020294189e-01 2.661933898925781250e-01 1.975866407155990601e-01 5.176600217819213867e-01 2.439485788345336914e-01 -2.524555027484893799e-01
2.140180915594100952e-01 -2.036006003618240356e-01 -4.508981406688690186e-01 5.419582128524780273e-01 -3.512197732925415039e-01 2.655388116836547852e-01 8.489312604069709778e-03 -4.709320366382598877e-01
8.744459748268127441e-01 -2.536714673042297363e-01 4.097718279808759689e-03 7.382676703855395317e-04 -1.889521777629852295e-01 3.290353715419769287e-01 1.625733226537704468e-01 2.409307472407817841e-02
4.598546326160430908e-01 -1.450152695178985596e-01 -6.157330870628356934e-01 1.339473277330398560e-01 -3.277126252651214600e-01 3.017753958702087402e-01 3.677725791931152344e-01 -1.916105300188064575e-01
6.022137999534606934e-01 -4.551550149917602539e-01 2.429607659578323364e-01 9.162051230669021606e-02 3.691782653331756592e-01 -9.498665481805801392e-02 4.452597200870513916e-01 -1.384802013635635376e-01
5.394186824560165405e-02 -5.538354516029357910e-01 -1.874460875988006592e-01 4.275408387184143066e-01 6.577447056770324707e-01 -5.379072949290275574e-02 -5.696986615657806396e-02 -1.834727376699447632e-01
5.017127394676208496e-01 8.459159731864929199e-02 2.077849805355072021e-01 5.656765699386596680e-01 6.370217353105545044e-02 -1.377150882035493851e-03 9.512332268059253693e-03 -6.114030480384826660e-01
9.385147094726562500e-01 2.936390601098537445e-02 2.128978371620178223e-01 -2.015348710119724274e-02 2.548909783363342285e-01 2.675877138972282410e-02 9.438619017601013184e-03 -8.259374648332595825e-02
2.374624891672283411e-04 -5.450280904769897461e-01 -5.266044139862060547e-01 9.725598990917205811e-02 2.634584009647369385e-01 4.587739706039428711e-01 1.446334868669509888e-01 -3.396626114845275879e-01
-5.090115964412689209e-02 -4.206518530845642090e-01 -5.014319419860839844e-01 6.116887927055358887e-01 1.023408323526382446e-01 1.321072131395339966e-01 3.691105842590332031e-01 -1.752009242773056030e-01
7.040835618972778320e-01 -2.469321191310882568e-01 -1.671680361032485962e-01 1.390864606946706772e-02 -2.536756992340087891e-01 2.571598589420318604e-01 5.335351824760437012e-01 -3.159018466249108315e-03
4.760416150093078613e-01 -1.201712116599082947e-01 -4.206118583679199219e-01 -2.231697142124176025e-01 -3.521245345473289490e-02 9.071976691484451294e-02 6.939985752105712891e-01 -2.027810961008071899e-01
5.743514299392700195e-01 -1.459010094404220581e-01 1.401165723800659180e-01 5.983509421348571777e-01 -6.835924088954925537e-02 3.272839188575744629e-01 3.934558928012847900e-01 -6.768788397312164307e-02
7.455106973648071289e-01 1.729476600885391235e-01 1.559523195028305054e-01 2.875199019908905029e-01 1.565455049276351929e-01 -2.742574810981750488e-01 1.130974441766738892e-01 -4.413607418537139893e-01
1.122125834226608276e-01 -6.436190009117126465e-01 -2.758380472660064697e-01 5.410031974315643311e-02 4.933129251003265381e-01 -2.755461633205413818e-01 3.208439648151397705e-01 -2.681885659694671631e-01
7.357397079467773438e-01 -2.932116389274597168e-01 3.252331614494323730e-01 -1.794921583496034145e-03 -1.211812347173690796e-01 8.974640816450119019e-02 7.542742788791656494e-02 -4.883704781532287598e-01
4.017401933670043945e-01 -3.805970251560211182e-01 -4.597375988960266113e-01 -2.728272974491119385e-02 -8.015996962785720825e-02 2.298620156943798065e-02 6.849005222320556641e-01 -7.486756145954132080e-02
1.982698440551757812e-01 -4.973417222499847412e-01 -3.173830807209014893e-01 3.804827481508255005e-02 5.243739485740661621e-01 -1.337830573320388794e-01 5.290105342864990234e-01 -1.960678249597549438e-01
6.985503435134887695e-01 3.628452718257904053e-01 -3.585523366928100586e-01 8.142893016338348389e-02 2.992186695337295532e-02 -5.261616036295890808e-02 3.826436698436737061e-01 -3.083833158016204834e-01
4.040916562080383301e-01 -8.219265192747116089e-02 -3.250063061714172363e-01 1.053871363401412964e-01 4.771976768970489502e-01 -2.919747531414031982e-01 6.220123171806335449e-01 -1.155520528554916382e-01
1.060877218842506409e-01 -6.218150854110717773e-01 -1.981126964092254639e-01 2.689333558082580566e-01 6.559392809867858887e-01 -1.318307518959045410e-01 1.940019279718399048e-01 -7.242500036954879761e-02
4.609287157654762268e-02 -1.072849780321121216e-01 -1.285200938582420349e-02 4.642562866210937500e-01 4.589999914169311523e-01 4.226230680942535400e-01 2.151750475168228149e-01 -5.788564085960388184e-01
4.609568715095520020e-01 -5.636100769042968750e-01 -4.630125761032104492e-01 -9.026999026536941528e-02 -1.332397386431694031e-02 4.351863861083984375e-01 1.101728715002536774e-02 -2.400978654623031616e-01
6.202600002288818359e-01 -3.931274116039276123e-01 -3.316085040569305420e-02 4.597333669662475586e-01 -1.069421041756868362e-02 -1.162670701742172241e-01 4.273753762245178223e-01 2.280170619487762451e-01
2.661486864089965820e-01 -1.340440511703491211e-01 1.170563697814941406e-01 4.373005330562591553e-01 1.104532927274703979e-01 3.060667812824249268e-01 2.579940855503082275e-01 -7.306334972381591797e-01
2.606253325939178467e-01 -9.879718720912933350e-02 -1.818258017301559448e-01 5.503768920898437500e-01 7.482168078422546387e-01 -1.135519593954086304e-01 8.341992646455764771e-02 8.158971369266510010e-02
5.789901018142700195e-01 1.171032637357711792e-01 -6.285605430603027344e-01 2.053801417350769043e-01 -1.211802382022142410e-02 -2.369248121976852417e-01 2.218754142522811890e-01 -3.290574848651885986e-01
6.598140001296997070e-01 -2.517339885234832764e-01 -5.456962585449218750e-01 4.821800068020820618e-02 4.384848475456237793e-02 2.968434393405914307e-01 -2.826335430145263672e-01 1.767646968364715576e-01
5.206087827682495117e-01 -3.384002670645713806e-02 -7.154677510261535645e-01 1.946256011724472046e-01 2.946771383285522461e-01 -2.799626998603343964e-02 -1.678155809640884399e-01 2.495349347591400146e-01
1.665749028325080872e-02 -6.468998789787292480e-01 -4.162929654121398926e-01 4.127207025885581970e-02 2.933743000030517578e-01 4.027022421360015869e-01 2.151069231331348419e-03 -3.974892795085906982e-01
4.936450123786926270e-01 2.368824034929275513e-01 -4.671159982681274414e-01 2.835136055946350098e-01 2.988079786300659180e-01 -2.404156923294067383e-01 -4.662462472915649414e-01 -1.927503943443298340e-01
6.182994246482849121e-01 4.023830890655517578e-01 -4.508504867553710938e-01 6.735998392105102539e-02 4.351923465728759766e-01 -1.493144184350967407e-01 -2.536090835928916931e-02 -1.888384819030761719e-01
3.210678398609161377e-01 -1.689667552709579468e-01 -3.068593144416809082e-01 1.695816963911056519e-01 6.353762745857238770e-01 3.077550828456878662e-01 4.914508759975433350e-01 -7.419531792402267456e-02
7.266653776168823242e-01 -2.762089371681213379e-01 -1.655000150203704834e-01 2.373542040586471558e-01 -2.392263114452362061e-01 -8.303209394216537476e-02 -4.969782531261444092e-01 2.877492643892765045e-02
3.257759809494018555e-01 1.272800117731094360e-01 -7.827346324920654297e-01 3.385694622993469238e-01 -1.033609807491302490e-01 1.730861514806747437e-01 -1.044574081897735596e-01 -3.143455982208251953e-01
5.232245922088623047e-01 -3.788123130798339844e-01 1.003450155258178711e-01 3.946051001548767090e-01 4.438632428646087646e-01 -2.761569321155548096e-01 3.498095870018005371e-01 1.459831744432449341e-01
1.070606261491775513e-01 -7.280273437500000000e-01 -1.967331320047378540e-01 1.052042841911315918e-01 5.511846542358398438e-01 -3.534818813204765320e-02 1.815942078828811646e-01 -2.659167945384979248e-01
5.522013306617736816e-01 3.770874142646789551e-01 -3.806746304035186768e-01 2.318909615278244019e-01 9.183662384748458862e-02 3.300760388374328613e-01 4.849918484687805176e-01 -3.989009186625480652e-02
4.910351336002349854e-01 -3.903318569064140320e-02 -5.441430807113647461e-01 3.765512108802795410e-01 -3.107382059097290039e-01 -1.204594075679779053e-01 4.434459209442138672e-01 -1.084686070680618286e-01
9.215801954269409180e-01 1.156295388936996460e-01 6.438444554805755615e-02 -5.977822840213775635e-02 2.300915867090225220e-01 -1.954528540372848511e-01 1.313942372798919678e-01 -1.455764770507812500e-01
1.284850835800170898e-01 7.320171594619750977e-02 -4.437164068222045898e-01 2.103730849921703339e-02 7.292720675468444824e-01 1.194395422935485840e-01 3.800350427627563477e-01 -3.004596233367919922e-01
6.256558299064636230e-01 -2.843300104141235352e-01 -2.806194126605987549e-01 -5.267588421702384949e-02 -1.488290145061910152e-03 6.652470827102661133e-01 3.607945283874869347e-03 6.016902625560760498e-02
8.673949837684631348e-01 -6.419795751571655273e-02 3.040295839309692383e-01 1.056503579020500183e-01 1.469336748123168945e-01 -9.401213377714157104e-02 7.095187902450561523e-02 -3.231819868087768555e-01
2.083761990070343018e-02 -1.738609820604324341e-01 -5.559243559837341309e-01 2.862975001335144043e-01 3.252454996109008789e-01 1.299859881401062012e-01 6.258454918861389160e-01 -2.528958022594451904e-01
3.197921216487884521e-01 -3.468953073024749756e-01 6.746238470077514648e-02 -2.359241992235183716e-01 3.558869659900665283e-01 -2.699790298938751221e-01 2.439300566911697388e-01 -6.768597960472106934e-01
3.476045131683349609e-01 -5.378521680831909180e-01 -3.146915435791015625e-01 -6.827936321496963501e-02 3.128340542316436768e-01 5.623152852058410645e-01 -1.919694691896438599e-01 -1.878231614828109741e-01
3.715371191501617432e-01 -2.987467944622039795e-01 -5.486556291580200195e-01 3.302795588970184326e-01 -2.957088053226470947e-01 -4.109283685684204102e-01 2.771546244621276855e-01 -1.717046350240707397e-01
1.077367812395095825e-01 -3.998932242393493652e-01 -7.491667866706848145e-01 7.992714643478393555e-02 1.520328968763351440e-01 8.518368750810623169e-02 -2.313928455114364624e-01 -4.206260442733764648e-01
6.600335836410522461e-01 -4.753699600696563721e-01 -3.344354629516601562e-01 8.150596916675567627e-02 1.412951648235321045e-01 1.537440121173858643e-01 -1.846734136343002319e-01 3.770716488361358643e-01
4.150213301181793213e-01 -6.331393122673034668e-01 -4.235870540142059326e-01 -1.465924829244613647e-01 4.379084706306457520e-01 -1.347273495048284531e-02 8.161532133817672729e-02 -1.654391139745712280e-01
1.005053371191024780e-01 -4.283998012542724609e-01 -5.186858773231506348e-01 5.989791080355644226e-02 6.665297746658325195e-01 -3.813533810898661613e-03 2.563392519950866699e-01 -1.541537493467330933e-01
3.176844418048858643e-01 -1.915772706270217896e-01 -4.984801113605499268e-01 4.149698913097381592e-01 5.295780301094055176e-01 -2.091482430696487427e-01 -2.763939499855041504e-01 2.027383446693420410e-01
2.971838712692260742e-01 -3.929453790187835693e-01 -2.409282028675079346e-01 6.097438931465148926e-01 3.600192666053771973e-01 -1.268971115350723267e-01 3.791182041168212891e-01 1.949213594198226929e-01
2.386947125196456909e-01 -4.144712686538696289e-01 -7.303816080093383789e-01 2.327783256769180298e-01 3.104609549045562744e-01 1.832876652479171753e-01 -2.287891656160354614e-01 -3.564229235053062439e-02
2.286217659711837769e-01 3.866915032267570496e-02 -7.597898840904235840e-01 1.938602626323699951e-01 2.967308759689331055e-01 4.100171327590942383e-01 -1.711640506982803345e-01 -2.142753452062606812e-01
1.174126043915748596e-01 -5.878436565399169922e-01 -2.532858848571777344e-01 6.862981617450714111e-02 6.599075198173522949e-01 1.325997561216354370e-01 1.904681771993637085e-01 -2.871437668800354004e-01
3.314733803272247314e-01 6.568467617034912109e-02 -7.114269733428955078e-01 4.027681648731231689e-01 3.353044688701629639e-01 1.414594054222106934e-01 1.078186184167861938e-01 2.709161043167114258e-01
2.854639887809753418e-01 2.606698572635650635e-01 -6.665765047073364258e-01 4.278985559940338135e-01 6.926244497299194336e-02 2.579245865345001221e-01 -1.463548392057418823e-01 -3.611067831516265869e-01
2.910232543945312500e-01 -6.243892312049865723e-01 -2.888587675988674164e-02 1.912877112627029419e-01 6.592051386833190918e-01 -1.747482866048812866e-01 1.297604590654373169e-01 -7.805123925209045410e-02
3.212623894214630127e-01 -1.997116506099700928e-01 5.964025110006332397e-02 2.342247962951660156e-02 8.061653971672058105e-01 -1.914235204458236694e-01 2.755063474178314209e-01 -3.005842566490173340e-01
4.400497972965240479e-01 -9.278172254562377930e-02 -3.770450949668884277e-01 3.830700814723968506e-01 5.424075722694396973e-01 1.990310847759246826e-02 -2.967130541801452637e-01 3.552481830120086670e-01
5.418894290924072266e-01 1.026289388537406921e-01 -6.131209135055541992e-01 1.217157691717147827e-01 -2.487063854932785034e-01 7.513295859098434448e-02 -2.547025382518768311e-01 -4.155934751033782959e-01
3.970798552036285400e-01 -4.311999678611755371e-01 3.648847714066505432e-02 5.377708077430725098e-01 4.327225685119628906e-01 -2.328125238418579102e-01 3.292339444160461426e-01 1.265698820352554321e-01
1.540764719247817993e-01 -7.190409302711486816e-01 -1.728632450103759766e-01 5.666044354438781738e-02 5.154721140861511230e-01 2.369910031557083130e-01 2.947163581848144531e-01 -1.319641023874282837e-01
5.290012955665588379e-01 -1.969150602817535400e-01 -8.577547967433929443e-02 4.161287248134613037e-01 1.498338729143142700e-01 7.647812366485595703e-02 6.741849780082702637e-01 1.343017071485519409e-01
1.858721226453781128e-01 -7.687732577323913574e-02 -5.712406039237976074e-01 1.423440128564834595e-01 4.796909093856811523e-01 3.546467050909996033e-02 5.973330140113830566e-01 -1.574673056602478027e-01
4.219227135181427002e-01 3.760529160499572754e-01 -5.084816217422485352e-01 -1.232075020670890808e-01 2.526656091213226318e-01 4.691820740699768066e-01 1.484749652445316315e-02 -3.501994609832763672e-01
