# Supplementary material for: Where is your field going? A machine learning approach to study the relative motion of the domains of physics
Source: PLoS One. 2020 Jun 18;15(6):e0233997. doi: 10.1371/journal.pone.0233997 (PMC7302634; doi:10.1371/journal.pone.0233997)
Supplement: S20 Data — (ZIP) [file pone.0233997.s020.zip › 19/Pacs4Run_19_VS_500_embeddings2003-2007ED8.txt]

4.993999600410461426e-01 6.326660513877868652e-02 -4.951581954956054688e-01 1.383593380451202393e-01 3.319765031337738037e-01 -3.704787492752075195e-01 4.114442169666290283e-01 -2.559739053249359131e-01
3.778481185436248779e-01 3.512169420719146729e-02 -4.655816555023193359e-01 -2.465035021305084229e-01 -1.460675746202468872e-01 -7.031342983245849609e-01 2.143934369087219238e-01 -1.294949054718017578e-01
1.050716266036033630e-01 -6.978221237659454346e-02 -4.769712686538696289e-01 -1.735352724790573120e-01 1.745324432849884033e-01 -8.116421699523925781e-01 -7.118619978427886963e-02 1.793939024209976196e-01
1.192921176552772522e-01 -1.363992840051651001e-01 -7.747375369071960449e-01 -4.093666374683380127e-01 7.277142256498336792e-02 -3.765958845615386963e-01 1.639828085899353027e-01 -1.592324227094650269e-01
1.730817109346389771e-01 -1.761564314365386963e-01 -6.589034199714660645e-01 3.122811205685138702e-02 1.780574470758438110e-01 -4.933940470218658447e-01 2.953085303306579590e-01 3.762091398239135742e-01
2.532287538051605225e-01 -8.419681191444396973e-01 -9.809932857751846313e-02 -1.783733963966369629e-01 7.022314518690109253e-02 -3.698067069053649902e-01 -1.447268724441528320e-01 1.512955874204635620e-01
3.532244563102722168e-01 -4.775111973285675049e-01 6.219762563705444336e-02 4.535846412181854248e-01 1.370537579059600830e-01 -6.386011242866516113e-01 -4.754158481955528259e-02 9.355612844228744507e-02
2.661855518817901611e-01 -8.349626660346984863e-01 -1.106782183051109314e-01 -1.577126234769821167e-01 -3.348065167665481567e-02 -4.284067749977111816e-01 -9.112603962421417236e-02 -4.361576214432716370e-02
2.870103418827056885e-01 -1.213521361351013184e-01 -6.601905226707458496e-01 -6.748664379119873047e-02 -3.714181482791900635e-02 -4.703581035137176514e-01 -1.671986430883407593e-01 -4.603488743305206299e-01
3.756502270698547363e-01 -1.445675045251846313e-01 -5.082593560218811035e-01 -1.509964559227228165e-02 -3.671501204371452332e-02 -6.357435584068298340e-01 -4.163217544555664062e-01 2.428309805691242218e-02
5.051692128181457520e-01 -6.581893563270568848e-01 -1.052618101239204407e-01 -2.601222097873687744e-01 -3.145584464073181152e-01 -2.944553494453430176e-01 1.073494032025337219e-01 1.888711303472518921e-01
9.048025310039520264e-02 -7.695507407188415527e-01 2.537119388580322266e-02 -1.861177086830139160e-01 3.547438383102416992e-01 -3.325913846492767334e-01 -1.063276678323745728e-01 -3.414027392864227295e-01
2.871702313423156738e-01 -3.419734537601470947e-01 -4.553357064723968506e-01 -1.650869399309158325e-01 1.423493325710296631e-01 -2.895354926586151123e-01 4.482404291629791260e-01 5.108712315559387207e-01
-1.971077639609575272e-03 -2.396693080663681030e-01 -7.798115611076354980e-01 3.445687517523765564e-02 7.734163850545883179e-02 -4.928488731384277344e-01 2.472787052392959595e-01 -1.524234712123870850e-01
7.867142558097839355e-01 9.202153235673904419e-02 -1.667654365301132202e-01 -3.682776987552642822e-01 3.557778596878051758e-01 -1.061606779694557190e-01 -1.554434001445770264e-01 2.171702086925506592e-01
3.145260810852050781e-01 -4.920494854450225830e-01 8.922521770000457764e-02 -1.120445430278778076e-01 -2.697398886084556580e-02 -7.207990884780883789e-01 -2.336456179618835449e-01 -2.521436810493469238e-01
-1.287026703357696533e-01 -4.852185249328613281e-01 -1.975554414093494415e-02 -4.448840022087097168e-02 5.388696193695068359e-01 -6.600753068923950195e-01 5.951910093426704407e-02 -1.265174448490142822e-01
1.018140465021133423e-01 -2.771674692630767822e-01 7.192604243755340576e-02 -3.756441473960876465e-01 1.936139017343521118e-01 -7.720579504966735840e-01 3.641427457332611084e-01 -1.924940571188926697e-02
2.925169467926025391e-01 -8.254600167274475098e-01 -3.797766268253326416e-01 4.950800165534019470e-02 2.112832665443420410e-01 1.519157290458679199e-01 1.048082336783409119e-01 8.754678070545196533e-02
4.995961189270019531e-01 -6.699109673500061035e-01 -2.560581266880035400e-01 -2.588978596031665802e-02 3.386955335736274719e-02 -1.037293374538421631e-01 6.211066152900457382e-03 4.726959466934204102e-01
-6.849755346775054932e-02 -4.554926455020904541e-01 -1.717008501291275024e-01 -3.617301881313323975e-01 2.605977952480316162e-01 -6.580127477645874023e-01 2.412722408771514893e-01 -2.615346908569335938e-01
4.932176172733306885e-01 -5.025899410247802734e-01 -4.915237724781036377e-01 -1.508666574954986572e-01 -6.599273532629013062e-02 -1.497053653001785278e-01 1.637994684278964996e-02 4.612466096878051758e-01
4.320671409368515015e-02 -5.581774115562438965e-01 5.014906451106071472e-02 1.130024995654821396e-02 7.708045244216918945e-01 -1.909279227256774902e-01 -4.763029515743255615e-03 2.308958917856216431e-01
1.430539879947900772e-02 -3.960627615451812744e-01 4.419698938727378845e-02 -4.042904078960418701e-01 2.376702874898910522e-01 -6.144800186157226562e-01 4.887782931327819824e-01 -6.744201481342315674e-02
-1.464007049798965454e-01 -3.063171207904815674e-01 -2.156599760055541992e-01 -2.689599096775054932e-01 3.477624356746673584e-01 -4.233692884445190430e-01 4.013897478580474854e-01 -5.519002676010131836e-01
1.995886862277984619e-01 -7.911463975906372070e-01 2.133347839117050171e-01 -6.647477298974990845e-02 2.141520828008651733e-01 -3.047330677509307861e-01 -1.279265433549880981e-02 -3.813582360744476318e-01
6.331833004951477051e-01 9.936454147100448608e-02 6.293066591024398804e-02 -3.816646635532379150e-01 3.803066611289978027e-01 -5.256018042564392090e-01 -1.281195729970932007e-01 4.767247661948204041e-02
6.394918560981750488e-01 2.281356006860733032e-01 5.728381872177124023e-02 5.758034065365791321e-02 1.594919264316558838e-01 -4.455127716064453125e-01 5.471856594085693359e-01 -9.526830166578292847e-02
6.823335289955139160e-01 1.802457571029663086e-01 -1.136560738086700439e-01 -2.286892384290695190e-01 1.790401339530944824e-01 -6.169355511665344238e-01 -6.238163635134696960e-02 1.419847160577774048e-01
3.863657116889953613e-01 -7.596615552902221680e-01 -2.022375017404556274e-01 -1.501284539699554443e-01 -1.340756565332412720e-01 -4.118843674659729004e-01 -6.558927893638610840e-02 1.351678371429443359e-01
5.041458010673522949e-01 -3.465553820133209229e-01 -4.827917218208312988e-01 -1.484290510416030884e-02 -3.434811234474182129e-01 -4.778534173965454102e-01 -1.988521218299865723e-01 -8.101267367601394653e-02
3.987231850624084473e-01 -6.614874005317687988e-01 2.294105291366577148e-01 -4.476273059844970703e-02 -3.021595766767859459e-03 -5.233445763587951660e-01 -1.059656739234924316e-01 -2.523768544197082520e-01
-9.288397431373596191e-02 -5.796128511428833008e-01 -3.664292693138122559e-01 1.508733779191970825e-01 2.248037904500961304e-01 -5.010211467742919922e-01 1.757143288850784302e-01 -4.073746204376220703e-01
-8.556175976991653442e-02 -5.570604801177978516e-01 -2.556704357266426086e-02 -1.005591545253992081e-02 7.314088940620422363e-01 -3.601415157318115234e-01 -1.987220533192157745e-02 1.286552399396896362e-01
4.580698013305664062e-01 -5.365455150604248047e-01 3.860547542572021484e-01 2.305290848016738892e-01 2.641589753329753876e-02 -4.392271935939788818e-01 3.111190497875213623e-01 -9.846612811088562012e-02
6.976397633552551270e-01 -2.483370006084442139e-01 -1.806987226009368896e-01 -9.769384749233722687e-03 8.220317214727401733e-02 2.055255919694900513e-01 -1.335346139967441559e-03 -6.081777215003967285e-01
4.145404398441314697e-01 -2.062466889619827271e-01 -6.210467815399169922e-01 -1.104169934988021851e-01 1.444595158100128174e-01 -7.123055309057235718e-02 3.299749493598937988e-01 5.028933882713317871e-01
6.492596864700317383e-01 1.423849165439605713e-01 1.665575504302978516e-01 3.215970844030380249e-02 6.534935832023620605e-01 -3.189565241336822510e-01 -2.108649909496307373e-02 1.345287170261144638e-02
7.802468538284301758e-01 -2.237034402787685394e-02 5.738497525453567505e-02 -1.089959219098091125e-01 -3.442457877099514008e-03 -6.070032119750976562e-01 -7.829974591732025146e-02 3.074862249195575714e-02
2.504896819591522217e-01 -5.689208507537841797e-01 1.794106662273406982e-01 -6.806641817092895508e-02 2.385865338146686554e-02 -7.148364186286926270e-01 2.213621735572814941e-01 -1.272839605808258057e-01
4.723333418369293213e-01 -3.918223679065704346e-01 -1.491931453347206116e-02 2.892130911350250244e-01 -3.032961189746856689e-01 -6.161910891532897949e-01 2.009140253067016602e-01 -1.657200902700424194e-01
7.138185501098632812e-01 -8.740256726741790771e-02 -9.846685081720352173e-02 -1.824138611555099487e-01 -1.411104500293731689e-01 -1.302708983421325684e-01 2.124390751123428345e-01 -5.981975793838500977e-01
2.325293570756912231e-01 -7.356573343276977539e-01 1.424753963947296143e-01 -1.773546822369098663e-02 2.763738483190536499e-02 -4.922346770763397217e-01 9.313887357711791992e-02 -3.638555705547332764e-01
1.183681562542915344e-01 -7.820652127265930176e-01 9.478507936000823975e-02 -2.552022337913513184e-01 3.296938240528106689e-01 -4.077878296375274658e-01 -2.646779641509056091e-02 1.567199826240539551e-01
9.560459107160568237e-02 -8.009938597679138184e-01 6.001321598887443542e-02 -2.867178991436958313e-02 4.940726757049560547e-01 -1.051039844751358032e-01 1.006962507963180542e-01 -2.820471823215484619e-01
1.512105166912078857e-01 -7.473968267440795898e-01 -1.834811866283416748e-01 1.295689940452575684e-01 -7.169096916913986206e-02 -1.779936254024505615e-01 4.202218055725097656e-01 -3.932837843894958496e-01
2.184135094285011292e-02 -5.006085634231567383e-01 -9.613953530788421631e-02 -3.465269207954406738e-01 1.706119179725646973e-01 -7.350748181343078613e-01 2.138237506151199341e-01 6.653178483247756958e-02
-1.005468964576721191e-01 -1.733148396015167236e-01 -6.123425364494323730e-01 2.000224888324737549e-01 3.420463502407073975e-01 -5.105237960815429688e-01 3.348124623298645020e-01 -2.348411381244659424e-01
1.530723869800567627e-01 -8.820007443428039551e-01 -8.565074205398559570e-02 1.792234033346176147e-01 3.780888617038726807e-01 -9.159170091152191162e-02 -1.458911132067441940e-02 -8.736933767795562744e-02
3.373779356479644775e-01 -1.986756920814514160e-01 -5.434806942939758301e-01 -2.453268170356750488e-01 2.202942818403244019e-01 -2.533070445060729980e-01 2.831668853759765625e-01 5.461410880088806152e-01
1.958949565887451172e-01 -4.086084663867950439e-01 -3.000997602939605713e-01 -6.590055823326110840e-01 2.735278904438018799e-01 -1.659183055162429810e-01 -2.434509098529815674e-01 -3.296990096569061279e-01
-1.375767681747674942e-02 -4.357005655765533447e-01 1.636414974927902222e-02 -2.116275280714035034e-01 3.239114582538604736e-01 -7.690076231956481934e-01 2.582687735557556152e-01 4.390507563948631287e-02
1.980059295892715454e-01 -3.727670609951019287e-01 -1.159546673297882080e-01 -2.720761299133300781e-01 -6.726320367306470871e-03 -8.396995067596435547e-01 2.848133258521556854e-02 -1.685696691274642944e-01
8.390851020812988281e-01 -1.115508675575256348e-01 9.709943830966949463e-02 -1.769546866416931152e-01 2.404732853174209595e-01 -2.383884936571121216e-01 -3.562172353267669678e-01 -3.470362722873687744e-02
-1.092869341373443604e-01 -5.587058663368225098e-01 -1.240858584642410278e-01 -5.306850075721740723e-01 4.610269367694854736e-01 -3.623930513858795166e-01 2.402385137975215912e-02 -1.855494976043701172e-01
3.759023249149322510e-01 -4.375814497470855713e-01 -4.769054055213928223e-01 -2.205735296010971069e-01 1.858529299497604370e-01 -1.893169432878494263e-01 1.083463504910469055e-01 5.558842420578002930e-01
5.698453634977340698e-02 -8.101692795753479004e-01 -2.416638284921646118e-01 8.028323762118816376e-03 5.314539000391960144e-02 -2.159118205308914185e-01 2.783790230751037598e-01 -3.936693072319030762e-01
6.305151581764221191e-01 -3.870274424552917480e-01 -5.418365597724914551e-01 -2.042623907327651978e-01 1.192425377666950226e-02 -2.357580959796905518e-01 1.023734286427497864e-01 2.261544317007064819e-01
-1.022552512586116791e-02 -6.629293560981750488e-01 -1.575889438390731812e-01 -4.466599822044372559e-01 5.380780696868896484e-01 4.471084102988243103e-02 7.231981307268142700e-02 -1.983013302087783813e-01
-3.646586090326309204e-02 -4.225361943244934082e-01 -6.205362081527709961e-02 -1.833589971065521240e-01 8.233106732368469238e-01 -2.412492632865905762e-01 -1.901851147413253784e-01 1.022267192602157593e-01
-1.303715854883193970e-01 -4.134956896305084229e-01 -5.511933565139770508e-01 2.730313837528228760e-01 3.480495810508728027e-01 -3.857258856296539307e-01 2.674738466739654541e-01 -3.036433458328247070e-01
1.953169256448745728e-01 -7.677736282348632812e-01 1.532481908798217773e-01 -2.417265325784683228e-01 9.994063526391983032e-02 -4.734483063220977783e-01 2.348997890949249268e-01 3.374970704317092896e-02
4.761593937873840332e-01 -5.347015261650085449e-01 4.198092520236968994e-01 2.460384070873260498e-01 2.100853994488716125e-02 -4.065309166908264160e-01 2.604635059833526611e-01 -1.305450052022933960e-01
3.295379877090454102e-02 -6.036283373832702637e-01 5.085385963320732117e-02 1.465135365724563599e-01 4.047387242317199707e-01 -5.885865688323974609e-01 -2.266310304403305054e-01 -2.210998684167861938e-01
6.108807921409606934e-01 1.940157860517501831e-01 -5.047753825783729553e-02 -7.404079288244247437e-02 3.471408188343048096e-01 -6.504272818565368652e-01 -2.126518078148365021e-02 1.927123516798019409e-01
1.103411167860031128e-01 -6.962938904762268066e-01 -5.449107289314270020e-02 -3.410084545612335205e-01 3.983247280120849609e-02 -5.659635663032531738e-01 5.850552767515182495e-02 -2.417009174823760986e-01
1.715614795684814453e-01 -8.511236906051635742e-01 -1.497666686773300171e-01 4.410581663250923157e-02 8.570418506860733032e-02 -3.382952213287353516e-01 -1.742590069770812988e-01 -2.638649344444274902e-01
5.955703258514404297e-01 3.107286393642425537e-01 -2.300463169813156128e-01 -9.768553078174591064e-02 4.599734246730804443e-01 -3.752017319202423096e-01 3.231215178966522217e-01 1.718158125877380371e-01
2.428043037652969360e-01 -5.646643638610839844e-01 -5.168917179107666016e-01 1.623820066452026367e-01 3.732880353927612305e-01 2.226166576147079468e-01 3.501026928424835205e-01 1.310773491859436035e-01
2.574152648448944092e-01 -3.149820268154144287e-01 -5.729387402534484863e-01 -1.499785035848617554e-01 2.405785918235778809e-01 -2.725949883460998535e-01 -5.049679279327392578e-01 -3.107933402061462402e-01
3.176544308662414551e-01 -8.573668003082275391e-01 -1.665496528148651123e-01 3.327750787138938904e-02 2.452263534069061279e-01 1.691814213991165161e-01 2.122255116701126099e-01 -3.706422075629234314e-02
1.853082627058029175e-01 -4.087340235710144043e-01 2.426543980836868286e-01 -2.930307686328887939e-01 9.987081587314605713e-02 -6.285802125930786133e-01 4.611186981201171875e-01 -1.900827288627624512e-01
1.213455274701118469e-01 -7.915614247322082520e-01 -7.352387905120849609e-02 9.072225540876388550e-02 4.387267231941223145e-01 -1.714768260717391968e-01 3.442219495773315430e-01 6.852106004953384399e-02
6.616298556327819824e-01 2.672329545021057129e-01 -2.342623323202133179e-01 1.015540063381195068e-01 8.049622178077697754e-02 -5.128017067909240723e-01 3.778915703296661377e-01 -1.157294586300849915e-01
1.566067337989807129e-02 -6.444147229194641113e-01 1.394657976925373077e-02 1.548826694488525391e-02 7.006865143775939941e-01 -1.658755093812942505e-01 5.689419433474540710e-02 2.496738284826278687e-01
1.219779849052429199e-01 -6.757007241249084473e-01 1.929597556591033936e-02 -5.227012634277343750e-01 2.326302230358123779e-01 -4.256425499916076660e-01 3.216413035988807678e-02 1.365205496549606323e-01
7.183964848518371582e-01 -1.257344186305999756e-01 3.409878313541412354e-01 -2.118762582540512085e-01 3.425689935684204102e-01 -3.548322319984436035e-01 -1.049732714891433716e-01 -2.294651567935943604e-01
2.678378820419311523e-01 -2.596907317638397217e-01 -1.917746365070343018e-01 1.434769332408905029e-01 -1.548630893230438232e-01 -7.894606590270996094e-01 3.811598718166351318e-01 1.046275198459625244e-01
8.145417571067810059e-01 -5.877523124217987061e-02 -3.475534915924072266e-01 -3.238918781280517578e-01 4.235407337546348572e-02 2.049792557954788208e-01 1.455354392528533936e-01 -2.058563977479934692e-01
3.002260029315948486e-01 -6.839568614959716797e-01 2.019253373146057129e-01 -6.231125909835100174e-03 4.312376976013183594e-01 1.926738470792770386e-01 4.219265878200531006e-01 1.197862252593040466e-02
1.429748535156250000e-01 -3.390066921710968018e-01 -4.018539190292358398e-01 -3.579630553722381592e-01 4.226069748401641846e-01 2.541660070419311523e-01 5.395895838737487793e-01 2.016296535730361938e-01
7.568645477294921875e-02 -7.373485565185546875e-01 1.664808578789234161e-02 -2.212961167097091675e-01 1.794980764389038086e-01 -3.283530771732330322e-01 2.066056430339813232e-01 -4.675662815570831299e-01
6.252108812332153320e-01 6.393207609653472900e-02 1.654186248779296875e-01 -2.704909145832061768e-01 6.209996938705444336e-01 -3.097825646400451660e-01 -1.455398350954055786e-01 -4.132425785064697266e-02
6.437250971794128418e-01 1.155925989151000977e-01 2.644934654235839844e-01 -2.571665644645690918e-01 4.435820579528808594e-01 -3.972570002079010010e-01 2.819272279739379883e-01 4.586629942059516907e-02
-1.033764705061912537e-01 -5.739385485649108887e-01 -3.942672908306121826e-01 -5.897837132215499878e-02 1.720622926950454712e-01 -5.187216997146606445e-01 1.637145429849624634e-01 -4.189302623271942139e-01
5.062144398689270020e-01 -4.646701812744140625e-01 -3.410996794700622559e-01 -3.193487524986267090e-01 -1.374001353979110718e-01 -2.074211239814758301e-01 6.204588338732719421e-02 4.937045574188232422e-01
7.572076916694641113e-01 -1.476830691099166870e-01 1.704765111207962036e-01 -2.470660060644149780e-01 4.036535024642944336e-01 -1.845306158065795898e-01 -3.428797423839569092e-01 -1.296276412904262543e-02
5.667634010314941406e-01 2.454083114862442017e-01 1.600504219532012939e-01 -6.653378903865814209e-02 5.735782980918884277e-01 -3.402227461338043213e-01 4.566340893507003784e-02 -3.764072954654693604e-01
1.783583313226699829e-01 -7.715108990669250488e-01 -4.184383153915405273e-02 -2.409179061651229858e-01 9.267623722553253174e-02 -3.752389848232269287e-01 2.956126332283020020e-01 2.763818204402923584e-01
6.374030113220214844e-01 -3.380431735422462225e-05 -9.292303025722503662e-02 -2.497495263814926147e-01 3.473480045795440674e-02 -6.953321695327758789e-01 1.380313485860824585e-01 -1.377020031213760376e-01
-1.544160544872283936e-01 -5.431402921676635742e-01 -3.463554680347442627e-01 -2.597893476486206055e-01 2.658882439136505127e-01 -3.128814697265625000e-01 2.900715470314025879e-01 -4.908856451511383057e-01
1.011639609932899475e-01 -6.432921886444091797e-01 -5.048792362213134766e-01 3.823688626289367676e-01 3.685751855373382568e-01 4.284472391009330750e-02 1.916510313749313354e-01 2.046112902462482452e-02
5.455220937728881836e-01 2.933754920959472656e-01 -2.914677560329437256e-01 2.524383068084716797e-01 3.738117814064025879e-01 -5.657347440719604492e-01 8.738701045513153076e-02 1.517359632998704910e-02
-2.987074293196201324e-02 -4.855587482452392578e-01 -9.074962697923183441e-03 -1.553298979997634888e-01 2.272538393735885620e-01 -7.274057865142822266e-01 3.941066265106201172e-01 -5.520042404532432556e-02
-7.779891788959503174e-02 -5.139910578727722168e-01 -3.462415337562561035e-01 -2.353313863277435303e-01 1.446822732686996460e-01 -4.911055862903594971e-01 1.482812166213989258e-01 -5.199916958808898926e-01
4.066323339939117432e-01 -6.987867951393127441e-01 -4.104056358337402344e-01 -7.508124224841594696e-03 2.408132106065750122e-01 3.132285177707672119e-01 3.175164386630058289e-02 1.440376788377761841e-01
2.981562912464141846e-01 -4.325300753116607666e-01 4.284987971186637878e-02 2.858137786388397217e-01 -2.198049984872341156e-02 -6.210264563560485840e-01 4.949972629547119141e-01 9.651814401149749756e-02
7.523450255393981934e-02 -5.627480745315551758e-01 6.237411499023437500e-02 -1.724158227443695068e-01 1.727672517299652100e-01 -5.866891145706176758e-01 5.025145411491394043e-01 -1.321475058794021606e-01
6.015074253082275391e-01 -4.508274793624877930e-01 -4.382018446922302246e-01 -5.864757671952247620e-02 1.284138299524784088e-02 2.564359456300735474e-02 1.484429091215133667e-01 4.654301702976226807e-01
3.306801915168762207e-01 -8.595504760742187500e-01 -3.986321017146110535e-02 -2.469521947205066681e-02 7.376538962125778198e-02 -3.316404819488525391e-01 -1.839429438114166260e-01 -1.905329525470733643e-02
5.105937644839286804e-02 -6.463409066200256348e-01 1.553813219070434570e-01 -1.804045736789703369e-01 1.777325868606567383e-01 -4.626862108707427979e-01 4.669014513492584229e-01 -2.434810847043991089e-01
3.322176039218902588e-01 -3.574783802032470703e-01 -3.333027362823486328e-01 -2.110410928726196289e-01 -4.702386632561683655e-02 -4.547250866889953613e-01 5.243595838546752930e-01 3.496744632720947266e-01
3.650247752666473389e-01 4.316078498959541321e-02 -6.248516440391540527e-01 3.200615942478179932e-01 4.739008247852325439e-01 1.505575031042098999e-01 2.268161475658416748e-01 -2.707765698432922363e-01
-1.287916898727416992e-01 -3.286737799644470215e-01 -4.776585400104522705e-01 4.061440229415893555e-01 3.734378516674041748e-01 -4.490038752555847168e-01 3.091666400432586670e-01 -2.136151045560836792e-01
2.950049042701721191e-01 -8.830320835113525391e-01 1.079848874360322952e-02 2.511218003928661346e-02 2.607218027114868164e-01 1.123594567179679871e-01 3.441091254353523254e-02 -2.251545786857604980e-01
-1.055870950222015381e-01 -5.827444195747375488e-01 -7.068008929491043091e-02 -3.863676786422729492e-01 6.063267588615417480e-01 -1.683572083711624146e-01 3.145903348922729492e-01 6.426920648664236069e-03
4.237380996346473694e-02 -1.562039554119110107e-01 -6.491366028785705566e-01 -2.175100147724151611e-01 3.400332033634185791e-01 -4.448387920856475830e-01 -2.629081308841705322e-01 -3.499874770641326904e-01
8.061829209327697754e-01 -2.016858570277690887e-02 2.994701266288757324e-01 -2.483656555414199829e-01 3.555990457534790039e-01 -1.632774770259857178e-01 1.946850121021270752e-01 8.533568680286407471e-02
8.695843815803527832e-01 -1.714791953563690186e-01 2.689391672611236572e-01 -2.095931917428970337e-01 2.835504114627838135e-01 5.885782651603221893e-03 -3.902874886989593506e-02 -1.272852867841720581e-01
2.105733752250671387e-02 -4.627498090267181396e-01 -4.401194751262664795e-01 -4.379925727844238281e-01 4.937409162521362305e-01 7.675237208604812622e-02 -1.405642628669738770e-01 -3.611746430397033691e-01
8.003091812133789062e-01 -2.411765903234481812e-01 -1.281543225049972534e-01 -1.309468299150466919e-01 -1.664530932903289795e-01 1.067468672990798950e-01 3.477263450622558594e-01 -3.282580375671386719e-01
2.871857769787311554e-02 -8.254383802413940430e-01 -3.449300825595855713e-01 2.864171266555786133e-01 2.610773742198944092e-01 -1.590464562177658081e-01 1.139348447322845459e-01 -1.018675565719604492e-01
8.357986807823181152e-01 -6.927205622196197510e-02 1.094232574105262756e-01 -3.473343551158905029e-01 3.401458859443664551e-01 -1.385428663343191147e-02 -1.875443160533905029e-01 -1.138557568192481995e-01
9.816200733184814453e-01 -1.151761263608932495e-01 -6.498420238494873047e-02 9.220361709594726562e-02 -3.519253106787800789e-03 7.976843044161796570e-03 4.806210845708847046e-02 8.969932049512863159e-02
2.812509536743164062e-01 -7.446941733360290527e-01 -2.678800225257873535e-01 -1.666538268327713013e-01 -2.045224606990814209e-01 -4.740362465381622314e-01 3.064093878492712975e-03 -1.568139530718326569e-02
-1.768336445093154907e-01 -4.761353433132171631e-01 -3.310977816581726074e-01 -4.688356071710586548e-02 3.736210167407989502e-01 -3.381023406982421875e-01 3.411826789379119873e-01 -5.097936987876892090e-01
1.622233539819717407e-01 -6.358993053436279297e-01 4.702905938029289246e-02 1.241949386894702911e-02 1.079345420002937317e-01 -6.269114613533020020e-01 -1.078203506767749786e-02 -4.026978611946105957e-01
4.801542162895202637e-01 -4.020355343818664551e-01 -1.794590502977371216e-01 3.719953596591949463e-01 2.408692687749862671e-01 1.598142087459564209e-02 4.755497872829437256e-01 3.909121155738830566e-01
3.017565608024597168e-01 -9.125115871429443359e-01 -1.911650002002716064e-01 1.650418341159820557e-01 1.401186920702457428e-02 -7.143332064151763916e-02 7.426198571920394897e-02 4.085162281990051270e-02
3.283149600028991699e-01 -2.542975842952728271e-01 -5.432471632957458496e-01 5.366462469100952148e-01 4.078640937805175781e-01 -7.490128278732299805e-02 1.018490940332412720e-01 2.491962462663650513e-01
-1.199049204587936401e-01 -6.480586528778076172e-01 -1.007140204310417175e-01 -2.987284362316131592e-01 6.193269491195678711e-01 -2.153250128030776978e-01 1.894298344850540161e-01 2.112949453294277191e-02
6.531857848167419434e-01 -6.640804558992385864e-02 -2.099136263132095337e-01 7.523319683969020844e-03 7.695571333169937134e-02 8.681222796440124512e-02 2.609754800796508789e-01 -6.657711863517761230e-01
1.287184804677963257e-01 -3.357942998409271240e-01 -3.748034536838531494e-01 -8.368414640426635742e-02 5.495615005493164062e-01 1.565387547016143799e-01 5.388808250427246094e-01 3.260034620761871338e-01
4.884608089923858643e-01 2.584397196769714355e-01 1.260087490081787109e-01 -3.016628697514533997e-02 6.095083951950073242e-01 -3.863342702388763428e-01 3.948628902435302734e-01 -3.398958221077919006e-02
-1.127167604863643646e-02 -4.824505150318145752e-01 -2.887785807251930237e-02 -8.548687398433685303e-02 8.201248049736022949e-01 -2.237046211957931519e-01 -1.623517870903015137e-01 9.982982277870178223e-02
-6.032010540366172791e-03 -6.317666769027709961e-01 -6.039369478821754456e-02 -6.479998677968978882e-02 6.561305522918701172e-01 -2.254442274570465088e-01 2.753556333482265472e-02 3.330125212669372559e-01
7.644555568695068359e-01 4.883563145995140076e-02 1.163657903671264648e-01 -4.439386725425720215e-01 3.232246339321136475e-01 -2.203787714242935181e-01 -1.239649578928947449e-01 -1.849103569984436035e-01
3.314038217067718506e-01 -6.882818341255187988e-01 1.940103024244308472e-01 -2.292730957269668579e-01 -4.442092776298522949e-02 -5.496929883956909180e-01 1.080792769789695740e-01 -1.020629554986953735e-01
4.946356415748596191e-01 3.512546420097351074e-01 -4.055609703063964844e-01 1.138981059193611145e-01 4.016693830490112305e-01 -3.625747561454772949e-01 3.379962146282196045e-01 -2.178600579500198364e-01
-8.452760428190231323e-02 -5.281665325164794922e-01 1.349436938762664795e-01 -2.005998194217681885e-01 4.448232948780059814e-01 -5.701073408126831055e-01 3.086211383342742920e-01 -1.931525021791458130e-01
6.521499752998352051e-01 3.571016490459442139e-01 -4.182359874248504639e-01 1.067589446902275085e-01 3.379682600498199463e-01 -2.458892315626144409e-01 2.925647199153900146e-01 2.412291243672370911e-02
3.090724349021911621e-01 -8.208326697349548340e-01 -1.537205874919891357e-01 1.979846805334091187e-01 1.565225720405578613e-01 1.426378190517425537e-01 9.090937674045562744e-02 -3.387782275676727295e-01
3.354353457689285278e-02 -7.930303215980529785e-01 -4.310474395751953125e-01 2.592096030712127686e-01 1.369597017765045166e-01 -2.452792078256607056e-01 1.758240461349487305e-01 -8.457084000110626221e-02
8.615744709968566895e-01 -1.184361353516578674e-01 -2.072933167219161987e-01 -2.081705927848815918e-01 -7.149082422256469727e-02 -1.257919613271951675e-02 -8.668973296880722046e-02 -3.802270293235778809e-01
2.526698112487792969e-01 -5.623502135276794434e-01 -2.518506646156311035e-01 3.493527173995971680e-01 3.842375874519348145e-01 1.580067425966262817e-01 4.924999475479125977e-01 1.388639211654663086e-01
8.117202520370483398e-01 -8.480037748813629150e-02 -9.282553195953369141e-02 -4.413814842700958252e-01 1.939036846160888672e-01 -3.233784437179565430e-02 -2.332952320575714111e-01 -1.934267431497573853e-01
4.422197639942169189e-01 2.979249060153961182e-01 -7.019212096929550171e-02 2.298604138195514679e-02 7.084307074546813965e-01 -2.632782459259033203e-01 3.725651800632476807e-01 1.526380237191915512e-02
2.166057378053665161e-01 -2.023438513278961182e-01 -5.183463096618652344e-01 -2.041288316249847412e-01 2.979587316513061523e-01 -3.813345730304718018e-02 6.203233003616333008e-01 3.560238480567932129e-01
-6.348232179880142212e-02 -9.469707310199737549e-02 -7.160466313362121582e-01 8.364500477910041809e-03 2.756865024566650391e-01 -3.528792858123779297e-01 4.246240854263305664e-01 -3.055768013000488281e-01
1.159772127866744995e-01 -5.679400563240051270e-01 2.204573526978492737e-02 -4.577765166759490967e-01 1.586327403783798218e-01 -5.488156676292419434e-01 3.492943942546844482e-01 7.468952238559722900e-02
5.117540359497070312e-01 -3.576070368289947510e-01 -5.779812335968017578e-01 2.930409312248229980e-01 -1.883591562509536743e-01 -2.313117384910583496e-01 -3.178762495517730713e-01 -1.613334380090236664e-02
2.415608465671539307e-01 -2.309625595808029175e-01 -5.502761006355285645e-01 4.312524795532226562e-01 3.874416649341583252e-01 -2.052366137504577637e-01 2.225684523582458496e-01 3.971807062625885010e-01
7.047001719474792480e-01 -1.415427625179290771e-01 3.359414935111999512e-01 -3.636666834354400635e-01 3.236868381500244141e-01 -3.530018329620361328e-01 -4.005294293165206909e-02 -8.523905277252197266e-02
5.651850998401641846e-02 -8.560498356819152832e-01 -3.540249168872833252e-01 1.987992972135543823e-01 2.101956456899642944e-01 -2.196339666843414307e-01 8.139279484748840332e-02 -9.139334782958030701e-03
1.805899441242218018e-01 -4.166268110275268555e-01 -5.048726797103881836e-01 -3.379070460796356201e-01 4.341676831245422363e-01 -1.886449009180068970e-01 -1.124997958540916443e-01 4.335748255252838135e-01
4.887887835502624512e-01 -1.009424626827239990e-01 -3.803926706314086914e-01 6.102017164230346680e-01 3.243472576141357422e-01 -1.860625892877578735e-01 1.006026640534400940e-01 2.896723747253417969e-01
2.912186384201049805e-01 -5.306094884872436523e-02 -5.428421497344970703e-01 8.479561656713485718e-02 1.998343914747238159e-01 -7.717860490083694458e-02 7.010939121246337891e-01 2.703427970409393311e-01
3.627305030822753906e-01 -6.137240529060363770e-01 1.429973393678665161e-01 4.415044784545898438e-01 4.147513955831527710e-02 -4.626543819904327393e-01 2.460443824529647827e-01 -9.371140971779823303e-03
7.457330822944641113e-01 -2.540478110313415527e-01 1.211054325103759766e-01 -2.979495227336883545e-01 -7.476294040679931641e-02 8.016711473464965820e-02 4.151555299758911133e-01 -3.025408983230590820e-01
2.705788910388946533e-01 -1.277156472206115723e-01 -2.647168934345245361e-01 5.789766088128089905e-02 -1.307539939880371094e-01 -7.952755093574523926e-01 4.291139841079711914e-01 5.788098648190498352e-02
7.905853986740112305e-01 3.332696259021759033e-01 -2.337420284748077393e-01 1.154888980090618134e-02 3.003579378128051758e-01 -2.015681713819503784e-01 1.428868621587753296e-01 -2.405748963356018066e-01
2.326853871345520020e-01 -1.429235041141510010e-01 -7.051708102226257324e-01 1.046320497989654541e-01 3.906105458736419678e-01 -1.451151669025421143e-01 2.714478671550750732e-01 4.121865332126617432e-01
2.467676810920238495e-02 -3.952419161796569824e-01 -1.812806129455566406e-01 1.033584848046302795e-01 6.003093123435974121e-01 -3.806032240390777588e-01 -4.485429823398590088e-01 -3.052999079227447510e-01
2.997806370258331299e-01 -8.697810173034667969e-01 1.693295240402221680e-01 1.052838340401649475e-01 2.888940274715423584e-01 -2.127086184918880463e-02 -4.588074982166290283e-02 -1.668479442596435547e-01
4.467054307460784912e-01 1.805850416421890259e-01 -2.323447018861770630e-01 -3.315010964870452881e-01 2.846104502677917480e-01 -5.932217836380004883e-01 -2.832902371883392334e-01 -3.013267517089843750e-01
6.895878911018371582e-01 3.431882560253143311e-01 -2.826776504516601562e-01 1.794954240322113037e-01 4.398843944072723389e-01 -2.409242540597915649e-01 1.800784468650817871e-01 -1.029271632432937622e-01
4.681527614593505859e-01 1.707431860268115997e-02 -6.746557354927062988e-01 -7.308805733919143677e-02 -6.188192963600158691e-02 -5.335487723350524902e-01 7.694417983293533325e-02 1.600469052791595459e-01
3.578367829322814941e-01 -2.545852027833461761e-02 -6.499135494232177734e-01 2.204663455486297607e-01 5.589048862457275391e-01 1.221757829189300537e-01 -8.996529877185821533e-02 -2.547868192195892334e-01
1.232566237449645996e-01 -6.615611910820007324e-01 4.863851517438888550e-02 -2.499117748811841011e-03 1.767334295436739922e-03 -5.867727994918823242e-01 2.742415368556976318e-01 -3.539191186428070068e-01
2.847396731376647949e-01 -7.760553956031799316e-01 1.563043892383575439e-02 -5.873859673738479614e-02 5.544195175170898438e-01 -2.209809049963951111e-02 2.265647798776626587e-02 6.770796328783035278e-02
3.680313825607299805e-01 -2.109705805778503418e-01 -3.395887911319732666e-01 -1.658534407615661621e-01 2.549041211605072021e-01 -1.488520950078964233e-01 5.000535845756530762e-01 5.831206440925598145e-01
2.668331563472747803e-01 -7.049692869186401367e-01 -4.422466456890106201e-01 -8.053123205900192261e-02 3.268564939498901367e-01 3.292735815048217773e-01 1.122302412986755371e-01 4.357949644327163696e-02
3.611862063407897949e-01 -3.317388296127319336e-01 -5.018043518066406250e-01 1.906721591949462891e-01 1.016489341855049133e-01 -2.147906422615051270e-01 4.278755187988281250e-01 4.814410209655761719e-01
2.812629379332065582e-02 -2.529594600200653076e-01 -1.480381041765213013e-01 -5.455176830291748047e-01 1.464289128780364990e-01 -6.665886640548706055e-01 3.807441592216491699e-01 -7.048448175191879272e-02
3.218730539083480835e-02 -4.468178153038024902e-01 -3.855455815792083740e-01 -3.934752047061920166e-01 3.427871763706207275e-01 1.343344748020172119e-01 5.683264732360839844e-01 1.931474953889846802e-01
3.190295696258544922e-01 3.500393629074096680e-01 -3.522752821445465088e-01 -3.849764913320541382e-02 3.158333599567413330e-01 -4.464443624019622803e-01 5.008513331413269043e-01 -3.165394663810729980e-01
1.119313910603523254e-01 -1.583263427019119263e-01 -5.891840457916259766e-01 3.471075594425201416e-01 5.500325560569763184e-01 -4.327622428536415100e-02 -7.208506762981414795e-02 -4.303228557109832764e-01
1.789516955614089966e-01 -2.847172087058424950e-03 -3.268655538558959961e-01 3.491695523262023926e-01 4.652942121028900146e-01 -7.563416659832000732e-02 2.530004978179931641e-01 -6.730372309684753418e-01
2.100892513990402222e-01 -7.805297374725341797e-01 1.556454300880432129e-01 -7.445994019508361816e-02 1.414317935705184937e-01 -4.234033226966857910e-01 8.581328392028808594e-02 -3.320073187351226807e-01
2.754501402378082275e-01 -5.883270502090454102e-01 -2.341409027576446533e-01 2.214892655611038208e-01 5.855214595794677734e-01 1.297549903392791748e-01 -1.559654027223587036e-01 3.002035319805145264e-01
2.369414269924163818e-01 -3.336263298988342285e-01 -3.887196257710456848e-02 3.182329609990119934e-02 9.453254193067550659e-02 -8.009454011917114258e-01 3.866310417652130127e-01 1.734791845083236694e-01
3.952599465847015381e-01 -2.930107116699218750e-01 -2.647621929645538330e-01 5.638107657432556152e-01 5.011409521102905273e-01 -3.361168503761291504e-02 1.594613939523696899e-01 3.036984801292419434e-01
9.155688881874084473e-01 -2.200725022703409195e-03 -2.089852839708328247e-01 -5.713222175836563110e-02 -9.215675294399261475e-02 -9.508100897073745728e-02 -1.159759834408760071e-01 -2.894929349422454834e-01
1.614663898944854736e-01 -7.449547648429870605e-01 -2.008948475122451782e-01 -4.632267057895660400e-01 -5.740465223789215088e-02 -3.248171806335449219e-01 1.046465262770652771e-01 -2.104303240776062012e-01
4.276062548160552979e-01 -8.507067561149597168e-01 -2.665807865560054779e-02 7.682263106107711792e-02 -1.448510140180587769e-01 -1.436057686805725098e-01 1.484224945306777954e-01 -1.523319035768508911e-01
2.550075948238372803e-01 -1.139071136713027954e-01 -5.284379720687866211e-01 -3.550595343112945557e-01 4.400023818016052246e-01 -1.833637654781341553e-01 -3.787738680839538574e-01 -3.820839524269104004e-01
9.572227597236633301e-01 -8.157841116189956665e-02 6.344380229711532593e-02 -2.465973347425460815e-01 6.319841742515563965e-02 -7.136187702417373657e-02 3.882639482617378235e-02 -4.050018638372421265e-02
5.502077937126159668e-01 -1.395749896764755249e-01 -2.443978637456893921e-01 -3.026992678642272949e-01 2.246684134006500244e-01 1.925610154867172241e-01 1.639101207256317139e-01 -6.418806910514831543e-01
-1.408615559339523315e-01 -3.062197566032409668e-01 -5.677268505096435547e-01 1.496164947748184204e-01 3.187389671802520752e-01 -4.213377237319946289e-01 4.568785429000854492e-01 -2.320141494274139404e-01
5.316864252090454102e-01 3.160405158996582031e-01 -3.110475540161132812e-01 -1.300244331359863281e-01 3.473193347454071045e-01 -5.996851921081542969e-01 1.150088310241699219e-01 1.014439761638641357e-01
-7.989623397588729858e-02 -5.897440910339355469e-01 -2.126659154891967773e-01 -2.998838722705841064e-01 2.308471798896789551e-01 -7.589750736951828003e-02 5.804471969604492188e-01 -3.386614918708801270e-01
3.229515850543975830e-01 -3.523218929767608643e-01 -3.860446065664291382e-02 2.721776962280273438e-01 -7.209709286689758301e-02 -6.860139369964599609e-01 4.548530578613281250e-01 1.153090000152587891e-01
4.382176101207733154e-01 -7.158748060464859009e-02 -5.436437129974365234e-01 3.074936270713806152e-01 4.935121834278106689e-01 9.460644423961639404e-02 -2.172106653451919556e-01 -3.362359702587127686e-01
8.115046471357345581e-02 -5.504961609840393066e-01 -4.075816273689270020e-01 -1.968006491661071777e-01 4.345977902412414551e-01 2.175328731536865234e-01 4.720142483711242676e-01 1.628557443618774414e-01
2.346120476722717285e-01 -5.864995718002319336e-01 1.842532306909561157e-01 2.068694084882736206e-01 1.680960208177566528e-01 -6.142573952674865723e-01 -3.969499468803405762e-02 -3.421800136566162109e-01
5.161340832710266113e-01 3.041158616542816162e-01 -3.290213942527770996e-01 -9.575098752975463867e-02 3.514565527439117432e-01 -6.209072470664978027e-01 3.673291951417922974e-02 1.153210625052452087e-01
7.022128701210021973e-01 3.197639286518096924e-01 -3.113049864768981934e-01 1.854885220527648926e-01 2.664323747158050537e-01 -3.123937547206878662e-01 3.228621780872344971e-01 -2.270347811281681061e-02
5.838456749916076660e-01 2.010496258735656738e-01 -1.172074377536773682e-01 1.617313176393508911e-02 3.608916699886322021e-01 -6.475058197975158691e-01 4.055652767419815063e-02 2.314147353172302246e-01
6.302304267883300781e-01 -7.190738618373870850e-02 -2.233917564153671265e-01 -4.327650070190429688e-01 2.507431805133819580e-01 2.548359334468841553e-01 2.327432781457901001e-01 -4.224530458450317383e-01
8.586920499801635742e-01 5.352376401424407959e-02 -1.766932383179664612e-02 -2.797545492649078369e-01 2.595332562923431396e-01 7.785446941852569580e-02 9.319768846035003662e-02 -3.148070871829986572e-01
3.746700584888458252e-01 -3.721351549029350281e-02 -1.924730092287063599e-01 5.339260697364807129e-01 2.944737970829010010e-01 -2.136575430631637573e-01 4.669015482068061829e-02 -6.336957812309265137e-01
-1.061142012476921082e-01 -6.008439064025878906e-01 -1.621861457824707031e-01 -1.960790455341339111e-01 6.918419599533081055e-01 -1.295558512210845947e-01 1.719551384449005127e-01 1.948755532503128052e-01
1.707848161458969116e-01 -6.397470235824584961e-01 -7.366393506526947021e-02 1.812713406980037689e-02 5.880046486854553223e-01 -4.969178140163421631e-02 7.903192937374114990e-02 4.487056434154510498e-01
-1.076120585203170776e-01 -6.145532727241516113e-01 -2.783656716346740723e-01 2.992363274097442627e-02 3.588393330574035645e-01 -3.262524008750915527e-01 1.020378991961479187e-01 -5.354839563369750977e-01
3.689090013504028320e-01 -8.086391091346740723e-01 -2.100108861923217773e-01 1.058066338300704956e-01 1.890158504247665405e-01 -1.139612309634685516e-02 1.391722708940505981e-01 3.154102861881256104e-01
7.070866823196411133e-01 -2.212161570787429810e-01 -2.188383489847183228e-01 -5.426680445671081543e-01 -4.769909754395484924e-02 -5.271125957369804382e-02 -1.601562052965164185e-01 -2.793015241622924805e-01
2.230156511068344116e-01 4.203049838542938232e-02 -5.446843504905700684e-01 -3.082736730575561523e-01 3.720740377902984619e-01 -2.965547442436218262e-01 -2.286601662635803223e-01 -5.273657441139221191e-01
2.005892992019653320e-01 6.004568189382553101e-02 -5.516059994697570801e-01 -4.230352342128753662e-01 4.005616307258605957e-01 -2.077348679304122925e-01 -1.207679882645606995e-01 -5.047199726104736328e-01
2.645205259323120117e-01 -6.368114948272705078e-01 2.299020290374755859e-01 1.730841994285583496e-01 5.022072792053222656e-01 3.306920081377029419e-02 3.862243592739105225e-01 1.980199515819549561e-01
3.136987686157226562e-01 -1.355931255966424942e-02 -2.625077962875366211e-01 -6.647802591323852539e-01 3.021388351917266846e-01 -2.935324311256408691e-01 -1.620278954505920410e-01 -4.322778284549713135e-01
7.082867622375488281e-02 -6.692801117897033691e-01 -2.809426560997962952e-02 1.704198718070983887e-01 6.119590401649475098e-01 6.777234957553446293e-04 -1.167083233594894409e-01 -3.593050837516784668e-01
8.692570775747299194e-02 -2.675618231296539307e-01 -5.581078305840492249e-02 -2.684125006198883057e-01 1.415360718965530396e-01 -6.986914277076721191e-01 5.355547666549682617e-01 2.251068949699401855e-01
4.973149299621582031e-01 -5.400291457772254944e-02 -6.427817940711975098e-01 -1.516526043415069580e-01 3.832984343171119690e-02 -5.004115700721740723e-01 1.148940622806549072e-01 2.202565521001815796e-01
3.002546727657318115e-01 -5.006168484687805176e-01 -3.215725421905517578e-01 1.568125039339065552e-01 4.560130834579467773e-01 2.763586938381195068e-01 4.571157395839691162e-01 1.948175579309463501e-01
2.774931788444519043e-01 -3.691764473915100098e-01 -6.341159343719482422e-01 -2.963275909423828125e-01 1.454148888587951660e-01 -1.845333129167556763e-01 -4.388164877891540527e-01 -2.214393615722656250e-01
4.409622400999069214e-02 -6.606866717338562012e-01 7.629798352718353271e-02 1.164956092834472656e-01 6.553130149841308594e-01 -2.738830745220184326e-01 -1.843540072441101074e-01 6.101171672344207764e-02
3.313411772251129150e-01 -2.054772526025772095e-01 -5.952993631362915039e-01 -2.206224352121353149e-01 2.424359023571014404e-01 -2.671948671340942383e-01 -5.482059717178344727e-01 -1.193252652883529663e-01
1.839865893125534058e-01 1.599518023431301117e-02 -3.095327615737915039e-01 4.143543243408203125e-01 3.585532903671264648e-01 -3.510047793388366699e-01 2.898255586624145508e-01 -6.021870970726013184e-01
7.312815189361572266e-01 -1.250846385955810547e-01 -2.103931605815887451e-01 -2.435066550970077515e-01 9.928460419178009033e-02 2.768434286117553711e-01 3.936652541160583496e-01 -3.233395516872406006e-01
3.039468824863433838e-01 4.074285179376602173e-02 -4.082160890102386475e-01 -5.157626271247863770e-01 3.001834452152252197e-01 -2.377987653017044067e-01 -1.224929913878440857e-01 -5.582489967346191406e-01
-3.190528601408004761e-02 5.866364226676523685e-04 -7.458001971244812012e-01 -2.723285695537924767e-03 3.608463108539581299e-01 -4.000037312507629395e-01 3.349690139293670654e-01 -2.008457034826278687e-01
2.840054333209991455e-01 -9.434688836336135864e-02 -4.584534466266632080e-01 2.271406911313533783e-02 2.556089162826538086e-01 -2.569451928138732910e-01 6.026912927627563477e-01 4.529352784156799316e-01
4.293559789657592773e-01 -3.523558080196380615e-01 -7.237856090068817139e-02 2.723241746425628662e-01 -1.863833367824554443e-01 -6.804566383361816406e-01 3.157945275306701660e-01 1.208865940570831299e-01
7.370240688323974609e-01 -1.241216510534286499e-01 3.796568214893341064e-01 -2.786103487014770508e-01 3.652819097042083740e-01 -2.249335348606109619e-01 1.798598170280456543e-01 5.701684579253196716e-02
1.351583749055862427e-01 -1.983871310949325562e-01 -6.008638739585876465e-01 1.313956528902053833e-01 5.830854177474975586e-01 1.750117242336273193e-01 -3.956067189574241638e-02 -4.380523562431335449e-01
3.107441663742065430e-01 -7.186962366104125977e-01 1.492961049079895020e-01 5.272109806537628174e-02 1.096474826335906982e-01 -4.551967978477478027e-01 -1.580872833728790283e-01 -3.429675996303558350e-01
3.241425156593322754e-01 -6.845424324274063110e-02 -5.750153660774230957e-01 3.835583329200744629e-01 5.336412787437438965e-01 1.231046617031097412e-01 -2.630586363375186920e-02 -3.344640731811523438e-01
2.317339926958084106e-01 -2.112608253955841064e-01 -3.214658796787261963e-01 -6.576471328735351562e-01 2.601945698261260986e-01 -2.395127564668655396e-01 -2.688938677310943604e-01 -4.104348421096801758e-01
5.955764651298522949e-01 -2.367306947708129883e-01 -3.091887235641479492e-01 3.750103414058685303e-01 4.545654952526092529e-01 1.348927170038223267e-01 4.704177007079124451e-02 3.549338579177856445e-01
6.489629745483398438e-01 5.428292229771614075e-02 1.688066273927688599e-01 -2.086740136146545410e-01 2.567211687564849854e-01 -1.776495426893234253e-01 1.783382296562194824e-01 -6.120378375053405762e-01
3.132307827472686768e-01 -8.405707031488418579e-02 -5.840475559234619141e-01 -3.752042651176452637e-01 -7.614037394523620605e-02 -4.644217789173126221e-01 3.776603639125823975e-01 2.209498137235641479e-01
4.133762121200561523e-01 -8.479936122894287109e-01 -4.690719651989638805e-04 1.161469519138336182e-01 2.109755277633666992e-01 1.116946339607238770e-01 7.212168537080287933e-03 1.987414360046386719e-01
8.080425262451171875e-01 -1.603326648473739624e-01 3.187206089496612549e-01 -3.271429538726806641e-01 3.165326118469238281e-01 -2.419498376548290253e-02 9.993043541908264160e-02 -4.461798816919326782e-02
5.967838168144226074e-01 2.570993006229400635e-01 -1.252151094377040863e-02 -1.330712139606475830e-01 3.956375718116760254e-01 -5.590631961822509766e-01 2.869700789451599121e-01 9.193389117717742920e-02
2.380954846739768982e-02 -7.018713951110839844e-01 -1.359891444444656372e-01 -4.269445538520812988e-01 4.748554825782775879e-01 6.915110349655151367e-02 2.944766171276569366e-02 -2.736752033233642578e-01
2.169566750526428223e-01 -5.470563173294067383e-01 -3.609992265701293945e-01 2.401514500379562378e-01 5.975240468978881836e-01 5.738616362214088440e-02 -1.666749864816665649e-01 2.784913480281829834e-01
8.780616521835327148e-01 -1.054077520966529846e-01 5.081407353281974792e-02 -3.753272891044616699e-01 1.875747740268707275e-01 -1.552373170852661133e-01 -1.109382659196853638e-01 5.342422053217887878e-02
8.954430222511291504e-01 1.603711955249309540e-02 -9.808141738176345825e-02 2.587833702564239502e-01 -1.978337951004505157e-02 -1.728676408529281616e-01 -2.728405967354774475e-02 -3.005272448062896729e-01
3.621900081634521484e-01 3.475869894027709961e-01 -3.620934486389160156e-01 -2.264086008071899414e-01 4.547256231307983398e-01 -2.616522610187530518e-01 4.340927004814147949e-01 -3.193047642707824707e-01
9.476909041404724121e-02 -5.592872500419616699e-01 4.691309481859207153e-02 -4.205929040908813477e-01 5.353162288665771484e-01 1.538203209638595581e-01 4.281627237796783447e-01 -7.463108748197555542e-02
6.854550540447235107e-02 -3.913552761077880859e-01 -6.400917172431945801e-01 -3.909934759140014648e-01 2.648801803588867188e-01 -1.361408233642578125e-01 -1.907259523868560791e-01 -3.930355310440063477e-01
2.297045439481735229e-01 -7.870677113533020020e-01 -2.053501829504966736e-02 -3.534414768218994141e-01 8.304942399263381958e-02 -3.685705661773681641e-01 1.822641640901565552e-01 1.626530736684799194e-01
5.708768963813781738e-01 2.120851576328277588e-01 1.236937344074249268e-01 -2.814626693725585938e-01 4.839340150356292725e-01 -5.192949175834655762e-01 1.637417674064636230e-01 -6.266847252845764160e-02
5.174297094345092773e-01 -1.183105707168579102e-01 -2.416858226060867310e-01 -2.278059422969818115e-01 2.855366170406341553e-01 -1.625152826309204102e-01 -5.306019783020019531e-01 -4.674192667007446289e-01
7.376585006713867188e-01 2.179762274026870728e-01 8.193100988864898682e-02 -2.666829526424407959e-01 4.269974231719970703e-01 -1.600527912378311157e-01 1.590306460857391357e-01 -3.118963837623596191e-01
-1.112239882349967957e-01 -3.828862905502319336e-01 -3.879854083061218262e-01 2.840008400380611420e-02 2.775130569934844971e-01 -5.483432412147521973e-01 2.396226078271865845e-01 -5.045544505119323730e-01
3.887226581573486328e-01 -4.892633110284805298e-02 -4.948307871818542480e-01 -2.928055822849273682e-01 3.874500691890716553e-01 -7.107827067375183105e-02 5.911687612533569336e-01 1.061042398214340210e-01
5.250706076622009277e-01 -1.451116055250167847e-01 -2.517201006412506104e-01 -3.105199337005615234e-01 2.205344885587692261e-01 1.980996727943420410e-01 2.594348490238189697e-01 -6.231150031089782715e-01
8.100936412811279297e-01 -1.113356724381446838e-01 -3.739138245582580566e-01 -2.081359028816223145e-01 -1.744374632835388184e-01 8.001010119915008545e-02 3.246305286884307861e-01 -7.749580591917037964e-02
5.036433339118957520e-01 3.102702200412750244e-01 -4.791785776615142822e-02 -1.596796810626983643e-01 5.642378330230712891e-01 -6.984402239322662354e-02 4.987855553627014160e-01 -2.241711020469665527e-01
3.052911758422851562e-01 -4.066310524940490723e-01 -1.925441920757293701e-01 2.941604256629943848e-01 4.700001478195190430e-01 2.841713726520538330e-01 5.331802368164062500e-01 1.786338984966278076e-01
7.327199578285217285e-01 -8.813762664794921875e-02 3.189319670200347900e-01 -3.336146771907806396e-01 4.251569211483001709e-01 -2.419184595346450806e-01 -3.566724481061100960e-03 5.514566972851753235e-02
2.948629558086395264e-01 8.052637428045272827e-02 -6.675235033035278320e-01 -4.160638749599456787e-01 3.258822262287139893e-01 -2.328297495841979980e-01 -1.851744353771209717e-01 -3.052475750446319580e-01
2.688816189765930176e-01 -1.733115464448928833e-01 -2.796912789344787598e-01 -6.582639217376708984e-01 2.840737998485565186e-01 -2.103485614061355591e-01 -2.413981407880783081e-01 -4.504550993442535400e-01
2.142828553915023804e-01 -9.253765344619750977e-01 -1.907837390899658203e-01 -1.895180344581604004e-02 2.185670100152492523e-02 -2.397698462009429932e-01 5.114661157131195068e-02 -2.049619331955909729e-02
4.457721114158630371e-01 2.997479438781738281e-01 -1.050215214490890503e-01 1.355548202991485596e-01 6.226425170898437500e-01 -3.095617294311523438e-01 4.449481070041656494e-01 2.330058440566062927e-02
1.396061182022094727e-01 -4.868913590908050537e-01 -5.773325562477111816e-01 -4.429571628570556641e-01 1.188628599047660828e-01 -1.683232486248016357e-01 -2.883267998695373535e-01 -2.972029447555541992e-01
3.536432385444641113e-01 4.683829471468925476e-02 -4.856363534927368164e-01 3.591994941234588623e-01 6.525663137435913086e-01 -5.572367087006568909e-02 -1.902778893709182739e-01 -2.066927254199981689e-01
3.332305550575256348e-01 -4.022993445396423340e-01 -2.666958570480346680e-01 3.952030539512634277e-01 5.087785720825195312e-01 1.569488942623138428e-01 3.583191633224487305e-01 2.965118288993835449e-01
8.336521983146667480e-01 -3.734490647912025452e-02 -3.725730255246162415e-02 -3.454944491386413574e-01 1.522717475891113281e-01 -3.364006876945495605e-01 -2.154532670974731445e-01 1.013157237321138382e-02
1.946340315043926239e-02 -5.459571480751037598e-01 -4.863250255584716797e-01 -4.361032843589782715e-01 3.103119432926177979e-01 1.584405004978179932e-01 3.902646899223327637e-01 3.391939029097557068e-02
3.138763085007667542e-02 -1.010732129216194153e-01 -7.356068491935729980e-01 1.205997690558433533e-01 1.110986098647117615e-01 -4.287546277046203613e-01 4.589426219463348389e-01 -1.622816771268844604e-01
7.462835311889648438e-01 -1.552975326776504517e-01 2.165640443563461304e-01 -4.575369060039520264e-01 1.611618101596832275e-01 3.534400463104248047e-02 1.498010009527206421e-01 -3.362154364585876465e-01
-9.420650452375411987e-02 -2.016969323158264160e-01 -5.561854839324951172e-01 2.532950639724731445e-01 3.470901548862457275e-01 -4.692186713218688965e-01 3.942386209964752197e-01 -2.843958735466003418e-01
3.680480271577835083e-02 4.538680613040924072e-02 -6.558455228805541992e-01 -2.787283360958099365e-01 3.392143845558166504e-01 -3.564748167991638184e-01 1.782499402761459351e-01 -4.635180830955505371e-01
3.425095379352569580e-01 -6.793068051338195801e-01 -3.537723720073699951e-01 -2.840767242014408112e-02 4.283245503902435303e-01 2.110074758529663086e-01 9.820500016212463379e-02 2.400773912668228149e-01
2.386092692613601685e-01 -1.279123574495315552e-01 -4.436391890048980713e-01 -4.726529866456985474e-02 4.368377923965454102e-01 9.848226606845855713e-02 6.656550168991088867e-01 2.898823320865631104e-01
3.698300719261169434e-01 -6.637788414955139160e-01 -2.113733589649200439e-01 -3.321770727634429932e-01 -1.767863780260086060e-01 -4.737693369388580322e-01 -7.701065391302108765e-02 7.721218466758728027e-02
4.746815860271453857e-01 1.540977656841278076e-01 -3.934657871723175049e-01 -2.649985849857330322e-01 5.374905467033386230e-02 -7.171373963356018066e-01 -9.285258501768112183e-02 9.752989746630191803e-03
9.753960184752941132e-03 -3.316138088703155518e-01 1.238498240709304810e-01 -5.758872032165527344e-01 3.924689292907714844e-01 -4.783487319946289062e-01 3.976374268531799316e-01 4.458122327923774719e-02
-1.421642303466796875e-01 -4.856798648834228516e-01 -3.998101651668548584e-01 -1.042299941182136536e-01 5.713045001029968262e-01 -9.663739055395126343e-02 4.832386374473571777e-01 -6.281212717294692993e-02
1.424989998340606689e-01 -7.099587917327880859e-01 -2.966871857643127441e-01 8.682841435074806213e-03 4.168489873409271240e-01 1.840852349996566772e-01 3.822975158691406250e-01 1.837172955274581909e-01
2.200914919376373291e-01 -1.726510524749755859e-01 -4.176718294620513916e-01 -1.655036658048629761e-01 4.903832972049713135e-01 -2.413560152053833008e-01 -5.956853032112121582e-01 -2.575666606426239014e-01
3.987942636013031006e-01 -2.466032356023788452e-01 -3.181587457656860352e-01 5.274065732955932617e-01 5.385527014732360840e-01 3.149068355560302734e-02 1.254418939352035522e-01 3.065955042839050293e-01
1.353795230388641357e-01 -8.049576878547668457e-01 9.448369592428207397e-02 2.744573950767517090e-01 3.889161050319671631e-01 -2.135425060987472534e-01 1.277750879526138306e-01 -1.904706656932830811e-01
4.540082216262817383e-01 -1.648140102624893188e-01 -4.914216399192810059e-01 -1.636746823787689209e-01 1.503016650676727295e-01 -1.556060314178466797e-01 4.308533668518066406e-01 5.157421231269836426e-01
-2.966880239546298981e-02 -6.575689315795898438e-01 -1.145995631814002991e-01 1.824669092893600464e-01 5.707314014434814453e-01 -1.469332277774810791e-01 3.718070685863494873e-01 1.863637864589691162e-01
2.280263751745223999e-01 -2.663944102823734283e-02 -6.287500262260437012e-01 1.018108502030372620e-01 5.296752452850341797e-01 8.691868931055068970e-02 3.807677328586578369e-02 -5.020374059677124023e-01
3.320386409759521484e-01 -3.144769072532653809e-01 -5.289290547370910645e-01 -2.440974861383438110e-01 1.389097273349761963e-01 -2.449346929788589478e-01 3.164140880107879639e-01 5.216306447982788086e-01
7.937537431716918945e-01 -1.230225265026092529e-01 2.204545028507709503e-02 -5.280190110206604004e-01 6.723479181528091431e-02 -2.040610760450363159e-01 -1.164863035082817078e-01 -1.256976276636123657e-01
-5.639651417732238770e-02 -3.680579662322998047e-01 -2.498889118432998657e-01 -2.159639894962310791e-01 7.800564765930175781e-01 -2.277291864156723022e-01 -2.395799309015274048e-01 1.857978403568267822e-01
1.416111886501312256e-01 -6.450061798095703125e-01 7.266042381525039673e-02 8.040493726730346680e-02 5.699242353439331055e-01 7.434929907321929932e-02 5.782300140708684921e-03 -4.709500372409820557e-01
5.988911390304565430e-01 -5.350682139396667480e-02 -2.102621495723724365e-01 -3.631415665149688721e-01 2.965432703495025635e-01 2.398521602153778076e-01 1.978254616260528564e-01 -5.270507931709289551e-01
8.375396952033042908e-03 -5.106266140937805176e-01 -2.595738768577575684e-01 -5.460391938686370850e-02 7.444052696228027344e-01 -1.684985160827636719e-01 3.910515457391738892e-02 2.911533415317535400e-01
7.229846715927124023e-01 -1.579129099845886230e-01 2.403555661439895630e-01 -4.120592474937438965e-01 2.814629077911376953e-01 -1.985000818967819214e-01 -2.168870866298675537e-01 -2.431652098894119263e-01
8.084521293640136719e-01 -6.341220438480377197e-02 -1.846645772457122803e-01 -2.010827958583831787e-01 1.181173175573348999e-01 1.686428934335708618e-01 9.942366927862167358e-02 -4.642966091632843018e-01
2.685229182243347168e-01 1.307490170001983643e-01 -4.271967411041259766e-01 3.518693745136260986e-01 2.169440239667892456e-01 -6.976060271263122559e-01 2.630010843276977539e-01 -4.003239795565605164e-02
7.079020142555236816e-01 -3.150225430727005005e-02 3.386964499950408936e-01 -1.901818662881851196e-01 4.082743525505065918e-01 -3.200626373291015625e-01 1.907685548067092896e-01 2.036598324775695801e-01
-2.171410620212554932e-01 -3.282244503498077393e-01 -3.205601572990417480e-01 4.589757416397333145e-03 6.109462380409240723e-01 -5.101214647293090820e-01 3.287021219730377197e-01 2.853541262447834015e-02
4.549134969711303711e-01 -7.735675573348999023e-01 9.937579929828643799e-02 1.324741393327713013e-01 -1.540229618549346924e-01 -3.604187071323394775e-01 1.118836924433708191e-01 -3.285453841090202332e-02
7.517403960227966309e-01 -2.331624031066894531e-01 -9.541970677673816681e-03 -5.149417519569396973e-01 1.870520859956741333e-01 1.603945940732955933e-01 -4.087465628981590271e-02 -2.299568206071853638e-01
1.690302938222885132e-01 -7.317841649055480957e-01 -1.753205060958862305e-01 2.527021989226341248e-02 6.494119763374328613e-02 1.336718797683715820e-01 5.248419046401977539e-01 -3.271090090274810791e-01
2.077745497226715088e-01 -4.533148407936096191e-01 -3.159441649913787842e-01 3.980155289173126221e-01 6.474310159683227539e-01 1.159851923584938049e-01 -2.957936003804206848e-02 2.441390752792358398e-01
5.133084058761596680e-01 6.097335368394851685e-02 -4.567354917526245117e-01 -1.230114847421646118e-01 1.700871288776397705e-01 -5.729699134826660156e-01 8.591363579034805298e-02 3.800686299800872803e-01
2.923151850700378418e-01 -8.532432913780212402e-01 -3.914921730756759644e-02 -1.765879094600677490e-01 -9.786245226860046387e-02 -3.119375109672546387e-01 -4.439141135662794113e-03 -2.165873497724533081e-01
-1.187026873230934143e-01 -3.125446140766143799e-01 -4.249459207057952881e-01 -5.102378129959106445e-01 5.414421558380126953e-01 -5.458859726786613464e-02 3.506345152854919434e-01 1.679873615503311157e-01
1.300419867038726807e-01 1.444847043603658676e-02 -3.475399911403656006e-01 2.777177095413208008e-01 3.881740570068359375e-01 -2.748339474201202393e-01 3.678786754608154297e-01 -6.507084965705871582e-01
4.680108428001403809e-01 -7.356857657432556152e-01 -1.166182532906532288e-01 2.863855063915252686e-01 8.699984848499298096e-02 2.140528708696365356e-01 -1.164439991116523743e-01 -2.777931690216064453e-01
4.961183965206146240e-01 -1.546335071325302124e-01 -5.021728873252868652e-01 5.151045322418212891e-01 2.271823883056640625e-01 -2.560484707355499268e-01 -1.874401718378067017e-01 2.452308833599090576e-01
9.427252225577831268e-03 -4.614841341972351074e-01 -8.549298346042633057e-02 3.008717484772205353e-02 7.563554644584655762e-01 -2.241869121789932251e-01 -3.914825618267059326e-01 -5.601162090897560120e-02
2.741624414920806885e-01 6.797308474779129028e-02 -2.571062445640563965e-01 2.535997629165649414e-01 3.802390396595001221e-01 -1.268169134855270386e-01 3.033504486083984375e-01 -7.328795194625854492e-01
7.918888926506042480e-01 -2.215223312377929688e-01 -3.865013644099235535e-02 -4.587738811969757080e-01 1.460939496755599976e-01 1.424564719200134277e-01 6.735529750585556030e-02 -2.563175261020660400e-01
-2.431373894214630127e-01 -3.915130198001861572e-01 -3.735670149326324463e-01 7.893305271863937378e-02 6.443078517913818359e-01 -3.882486224174499512e-01 1.079144030809402466e-01 -2.535821199417114258e-01
2.957566082477569580e-01 2.717394530773162842e-01 -3.210866153240203857e-01 -5.307685136795043945e-01 4.478548169136047363e-01 -4.002319276332855225e-01 4.640493169426918030e-02 -3.015969097614288330e-01
5.925049185752868652e-01 -4.673727601766586304e-02 -2.348318397998809814e-01 -2.810901701450347900e-01 2.712518870830535889e-01 1.566485911607742310e-01 1.616220772266387939e-01 -6.231834888458251953e-01
3.513249382376670837e-02 -2.004145234823226929e-01 -5.849069356918334961e-01 -2.093716524541378021e-02 3.773645162582397461e-01 -1.068796142935752869e-01 6.559247374534606934e-01 1.788313686847686768e-01
9.720014035701751709e-02 -1.132004782557487488e-01 -3.082909286022186279e-01 -3.771292567253112793e-01 2.205480039119720459e-01 -6.583156585693359375e-01 4.963832795619964600e-01 1.097752973437309265e-01
5.662649869918823242e-01 -8.981578797101974487e-02 -1.907690465450286865e-01 -3.228002488613128662e-01 2.959617972373962402e-01 2.366211861371994019e-01 1.543986201286315918e-01 -6.027128100395202637e-01
7.883421778678894043e-01 -2.158427983522415161e-01 3.467709422111511230e-01 -2.863338291645050049e-01 2.913559079170227051e-01 -6.643963605165481567e-02 1.657997369766235352e-01 1.135753765702247620e-01
5.449826717376708984e-01 -2.148782312870025635e-01 -4.517494142055511475e-01 -3.652461245656013489e-02 9.375089406967163086e-02 -1.712579429149627686e-01 2.890893816947937012e-01 5.742110610008239746e-01
3.436751365661621094e-01 2.712868750095367432e-01 -7.467114180326461792e-02 9.580177813768386841e-02 6.142011284828186035e-01 -4.876384735107421875e-01 4.157694578170776367e-01 7.508888840675354004e-02
8.088349364697933197e-03 -4.493404328823089600e-01 -4.687803387641906738e-01 -3.872344195842742920e-01 5.942348837852478027e-01 -2.737484127283096313e-02 -2.685483694076538086e-01 4.836863651871681213e-02
1.587788015604019165e-01 6.911801174283027649e-04 -3.660263121128082275e-01 3.405493497848510742e-01 4.790485203266143799e-01 -1.052197217941284180e-01 1.894768327474594116e-01 -6.696114540100097656e-01
3.776651918888092041e-01 -1.367067843675613403e-01 -3.217675685882568359e-01 6.377242803573608398e-01 5.394657850265502930e-01 -1.474733948707580566e-01 -3.238795325160026550e-02 1.209663674235343933e-01
3.524160683155059814e-01 2.358460426330566406e-01 -3.383827582001686096e-02 1.370597332715988159e-01 6.585282683372497559e-01 -3.261308372020721436e-01 5.079641938209533691e-01 4.691040515899658203e-02
3.938042223453521729e-01 -3.857197985053062439e-02 -5.697370767593383789e-01 1.044273898005485535e-01 4.820595681667327881e-01 -1.164468936622142792e-02 -4.041257500648498535e-01 -3.347989022731781006e-01
3.183120787143707275e-01 -6.911036372184753418e-01 -3.297461867332458496e-01 -2.365906387567520142e-01 3.433546125888824463e-01 2.182625085115432739e-01 -9.314767085015773773e-03 3.012107908725738525e-01
-2.461089566349983215e-02 7.645352929830551147e-02 -5.377972126007080078e-01 -2.632542550563812256e-01 3.565562367439270020e-01 -4.121875464916229248e-01 5.233653187751770020e-01 -2.531372904777526855e-01
-1.155155152082443237e-01 -1.988786906003952026e-01 -6.122539043426513672e-01 1.519437581300735474e-01 3.454286158084869385e-01 -4.792348444461822510e-01 2.892787456512451172e-01 -3.413098454475402832e-01
1.024216562509536743e-01 -2.456261068582534790e-01 -4.229373037815093994e-01 -2.764967381954193115e-01 6.108559370040893555e-01 4.686444997787475586e-02 3.921928107738494873e-01 3.803875446319580078e-01
1.014845743775367737e-01 -7.047569155693054199e-01 -1.678858697414398193e-01 -5.447114109992980957e-01 2.453612089157104492e-01 8.819891512393951416e-02 3.080820441246032715e-01 -7.229635864496231079e-02
2.576727569103240967e-01 -2.260972112417221069e-01 -2.107632905244827271e-01 4.648290276527404785e-01 8.522658050060272217e-02 -1.476673036813735962e-01 7.294825315475463867e-01 -2.465437352657318115e-01
2.315475046634674072e-01 2.175071239471435547e-01 -5.196599364280700684e-01 -4.479059875011444092e-01 3.995318710803985596e-01 -3.756676614284515381e-01 1.612612418830394745e-02 -3.569286465644836426e-01
6.673676967620849609e-01 -1.787163466215133667e-01 -3.303630053997039795e-01 3.911914229393005371e-01 3.350147902965545654e-01 8.037369698286056519e-04 -6.371514499187469482e-02 3.797571659088134766e-01
1.665843278169631958e-01 -7.193283736705780029e-02 -4.650148451328277588e-01 3.613856136798858643e-01 6.467256546020507812e-01 -2.554115839302539825e-02 -4.490149766206741333e-02 -4.464464783668518066e-01
6.081013083457946777e-01 -1.874136924743652344e-01 -3.318178951740264893e-01 -5.215416103601455688e-02 3.043046407401561737e-02 2.950926721096038818e-01 3.590465188026428223e-01 -5.151174068450927734e-01
3.593868017196655273e-01 -8.354832977056503296e-02 -5.529046058654785156e-01 5.013565421104431152e-01 3.313937783241271973e-01 -1.671271771192550659e-01 3.258243799209594727e-01 2.507671713829040527e-01
3.272627294063568115e-01 -1.732475161552429199e-01 -7.415271401405334473e-01 -5.780576169490814209e-02 -4.320654273033142090e-02 -4.212524890899658203e-01 -3.341681361198425293e-01 -1.367177963256835938e-01
2.932289242744445801e-01 -6.966041326522827148e-01 -8.218680322170257568e-02 -4.201295971870422363e-02 -2.041601836681365967e-01 -1.179938390851020813e-01 5.987792611122131348e-01 -7.809828221797943115e-02
7.030281424522399902e-01 -9.482470899820327759e-02 4.951553791761398315e-02 -2.064285129308700562e-01 5.976651236414909363e-02 1.052370443940162659e-01 4.927421808242797852e-01 -4.407419562339782715e-01
9.965814650058746338e-02 -8.437694311141967773e-01 -3.641780018806457520e-01 -1.155626326799392700e-01 5.198647454380989075e-02 -5.494576320052146912e-02 3.463205397129058838e-01 -8.050781488418579102e-02
-1.162333339452743530e-01 -4.498474299907684326e-01 -3.344534337520599365e-01 -1.938576437532901764e-02 3.563659489154815674e-01 -3.047275245189666748e-01 5.526641607284545898e-01 -3.828824758529663086e-01
5.765819549560546875e-01 1.755057275295257568e-01 1.766478717327117920e-01 -3.070104718208312988e-01 6.254836320877075195e-01 -2.802757620811462402e-01 6.132194027304649353e-02 -1.942841857671737671e-01
-5.877802893519401550e-02 -7.994759082794189453e-01 -2.932228446006774902e-01 6.483720988035202026e-02 2.450105994939804077e-01 -2.867683768272399902e-01 3.497423231601715088e-01 -5.112784728407859802e-02
4.864134490489959717e-01 1.591726988554000854e-01 -3.970628976821899414e-01 3.905709385871887207e-01 6.449580788612365723e-01 2.380366064608097076e-02 -3.472723439335823059e-02 -1.005879119038581848e-01
1.776453107595443726e-01 -4.206197857856750488e-01 -2.861771881580352783e-01 4.602614641189575195e-01 -1.351103559136390686e-02 -2.713566124439239502e-01 6.030054092407226562e-01 -2.456634491682052612e-01
7.665268331766128540e-02 -6.204431056976318359e-01 -1.186309307813644409e-01 -1.169859245419502258e-01 5.667423009872436523e-01 -1.989935785531997681e-01 -2.411204725503921509e-01 -4.030900597572326660e-01
4.760634005069732666e-01 -2.676888108253479004e-01 -4.024474918842315674e-01 -3.264943659305572510e-01 -7.548888772726058960e-02 -3.794356584548950195e-01 2.063546031713485718e-01 4.908070564270019531e-01
5.909568071365356445e-01 -6.573284268379211426e-01 -2.925905883312225342e-01 -7.510884106159210205e-02 1.350307837128639221e-03 2.876622378826141357e-01 -1.425435096025466919e-01 1.561046391725540161e-01
9.135158360004425049e-02 -3.408007323741912842e-01 -6.602090001106262207e-01 -1.435532867908477783e-01 1.083638444542884827e-01 -2.399979233741760254e-01 -5.137934535741806030e-02 -5.891051292419433594e-01
5.745475888252258301e-01 -1.338557302951812744e-01 -4.453129470348358154e-01 -1.988798826932907104e-01 8.887544274330139160e-02 2.403757721185684204e-01 2.581844031810760498e-01 -5.308318734169006348e-01
2.686608731746673584e-01 -2.801754176616668701e-01 -2.043629735708236694e-01 4.463186562061309814e-01 1.473282277584075928e-01 -7.633553445339202881e-02 7.526881098747253418e-01 -1.195259913802146912e-01
-6.430875509977340698e-02 -3.185755312442779541e-01 -6.960451602935791016e-01 -3.089061379432678223e-01 3.501068949699401855e-01 -2.669598758220672607e-01 -5.646472796797752380e-02 -3.426974117755889893e-01
4.551769196987152100e-01 -4.581718444824218750e-01 -5.146893262863159180e-01 2.302630245685577393e-01 -2.129695415496826172e-01 -2.583707571029663086e-01 -3.622343242168426514e-01 -1.471096128225326538e-01
4.567750096321105957e-01 -6.233701109886169434e-01 -3.129609823226928711e-01 2.458697557449340820e-01 3.806655853986740112e-02 -1.516008377075195312e-01 -4.689350426197052002e-01 -6.133501417934894562e-03
5.998280644416809082e-01 -2.244627475738525391e-02 -3.439365625381469727e-01 -7.544178515672683716e-02 3.318154811859130859e-02 1.079631969332695007e-01 3.551014661788940430e-01 -6.138927936553955078e-01
2.605172619223594666e-02 -3.988400101661682129e-01 -5.674334764480590820e-01 -3.831956982612609863e-01 2.719025611877441406e-01 -1.513385176658630371e-01 -2.491366863250732422e-01 -4.610040485858917236e-01
6.063002943992614746e-01 -1.197646036744117737e-01 -2.818652987480163574e-01 -1.816775202751159668e-01 1.569848656654357910e-01 1.916284263134002686e-01 1.557797342538833618e-01 -6.480499505996704102e-01
3.779667913913726807e-01 -4.584772288799285889e-01 -1.982374042272567749e-01 -1.069676503539085388e-01 -1.977422833442687988e-01 -1.382267028093338013e-01 7.163990736007690430e-01 1.573637723922729492e-01
5.011268258094787598e-01 2.670389115810394287e-01 -2.907091081142425537e-01 -2.695510089397430420e-01 1.696094721555709839e-01 -6.868266463279724121e-01 8.336080610752105713e-02 -1.137780025601387024e-01
6.960362195968627930e-01 3.182401508092880249e-02 -5.172282084822654724e-02 -1.734958142042160034e-01 2.355566769838333130e-01 1.846254765987396240e-01 3.939501941204071045e-01 -4.868001937866210938e-01
5.070359110832214355e-01 -3.272343277931213379e-01 -4.702660441398620605e-01 3.949913680553436279e-01 -2.625494301319122314e-01 -4.164419770240783691e-01 -1.258314996957778931e-01 -2.177557535469532013e-02
7.224350571632385254e-01 -2.797471284866333008e-01 -4.801073074340820312e-01 2.583066225051879883e-01 8.428758382797241211e-02 1.315187811851501465e-01 -3.336856141686439514e-02 2.776483595371246338e-01
-1.303255259990692139e-01 -4.452882409095764160e-01 3.324448317289352417e-02 -1.241510957479476929e-01 6.912881731986999512e-01 -5.287163257598876953e-01 9.810683131217956543e-02 -3.420271724462509155e-02
3.657926917076110840e-01 -4.844656586647033691e-01 -2.718849778175354004e-01 4.021045863628387451e-01 4.220528006553649902e-01 1.677072048187255859e-01 3.762106895446777344e-01 2.192952483892440796e-01
6.038245558738708496e-01 2.280366569757461548e-01 1.198754161596298218e-01 -1.213242579251527786e-02 6.072590947151184082e-01 -8.894414454698562622e-02 3.449336886405944824e-01 -2.705991566181182861e-01
4.903912842273712158e-01 -4.399218857288360596e-01 2.349433600902557373e-01 7.082078605890274048e-02 4.350129067897796631e-01 2.856251001358032227e-01 4.370158314704895020e-01 2.096911072731018066e-01
-2.309226058423519135e-02 -4.052301645278930664e-01 -4.566118121147155762e-02 -3.434563875198364258e-01 2.087424546480178833e-01 -5.990302562713623047e-01 5.503321886062622070e-01 -9.965915977954864502e-02
2.652955949306488037e-01 -6.123941540718078613e-01 -5.051437616348266602e-01 -3.498925268650054932e-01 -2.475838363170623779e-01 -2.265060395002365112e-01 2.521908581256866455e-01 -2.816757746040821075e-02
-5.090320482850074768e-02 -5.533779263496398926e-01 1.045277938246726990e-01 -2.757023274898529053e-01 5.380898118019104004e-01 -5.512223839759826660e-01 3.226203098893165588e-02 -9.907717257738113403e-02
3.314383029937744141e-01 -4.278183728456497192e-02 -5.524198412895202637e-01 -2.751581743359565735e-02 1.843148618936538696e-01 -1.865279674530029297e-01 6.190807819366455078e-01 3.610652685165405273e-01
3.047151267528533936e-01 -2.963218651711940765e-02 -7.273604869842529297e-01 3.320973217487335205e-01 4.571803808212280273e-01 2.453400567173957825e-02 1.245551835745573044e-02 -2.390767335891723633e-01
5.650366544723510742e-01 1.763182431459426880e-01 -4.897878039628267288e-03 -3.622922897338867188e-01 4.961800873279571533e-01 1.504146307706832886e-01 3.926760852336883545e-01 -3.087908923625946045e-01
3.782874941825866699e-01 2.545971572399139404e-01 -3.751946985721588135e-01 -1.746616810560226440e-01 4.271941483020782471e-01 -1.991903036832809448e-01 6.272110342979431152e-01 7.235933840274810791e-02
4.267757534980773926e-01 -1.079502627253532410e-01 -5.186792612075805664e-01 6.293248534202575684e-01 2.471942752599716187e-01 -2.078705728054046631e-01 1.247987672686576843e-01 1.457434892654418945e-01
7.891417294740676880e-02 -6.366579532623291016e-01 -3.334322869777679443e-01 1.032814905047416687e-01 6.076718568801879883e-01 -4.166625067591667175e-02 -1.406212002038955688e-01 2.753533124923706055e-01
1.911119818687438965e-01 -4.517393708229064941e-01 -4.801627993583679199e-02 7.856485992670059204e-02 1.418613195419311523e-01 2.802578173577785492e-02 8.171865940093994141e-01 -2.494507282972335815e-01
-3.549773618578910828e-02 -4.358393847942352295e-01 -2.666410431265830994e-02 -5.656074360013008118e-02 8.581475019454956055e-01 -2.152845114469528198e-01 -1.279095113277435303e-01 7.581741362810134888e-02
5.928627774119377136e-02 -3.535521626472473145e-01 -6.272161006927490234e-01 -2.719421684741973877e-01 2.681486606597900391e-01 -1.196123063564300537e-01 -1.716927886009216309e-01 -5.370699167251586914e-01
4.149215519428253174e-01 -2.893809378147125244e-01 -3.361649811267852783e-01 5.175653100013732910e-01 4.243111610412597656e-01 1.989255547523498535e-01 3.275536000728607178e-01 1.905659288167953491e-01
-1.105943694710731506e-01 -6.815181374549865723e-01 -3.162409663200378418e-01 2.889450788497924805e-01 4.654006659984588623e-01 -3.456962108612060547e-01 1.535844895988702774e-02 -5.886349081993103027e-02
-1.168232224881649017e-02 -6.898813694715499878e-02 -3.559905886650085449e-01 4.016691148281097412e-01 3.924848437309265137e-01 -5.757944583892822266e-01 3.251108229160308838e-01 -3.402294814586639404e-01
8.317864686250686646e-02 -6.131708025932312012e-01 -1.473888158798217773e-01 -2.839950323104858398e-01 2.345373928546905518e-01 -5.800110101699829102e-01 3.054131381213665009e-02 3.498185873031616211e-01
1.232721731066703796e-01 -4.524228572845458984e-01 -5.481784343719482422e-01 -4.504243135452270508e-01 2.353656888008117676e-01 -1.953923404216766357e-01 -2.778177261352539062e-01 -3.255428075790405273e-01
7.220411896705627441e-01 2.330120354890823364e-01 -2.771119177341461182e-01 -8.537649177014827728e-03 2.701427042484283447e-01 -9.260030835866928101e-02 1.940843462944030762e-01 -4.777837693691253662e-01
2.083754986524581909e-01 -5.058338046073913574e-01 -4.876187443733215332e-01 3.768947720527648926e-01 5.290158390998840332e-01 1.068435385823249817e-01 -3.011173382401466370e-02 1.694408059120178223e-01
4.771159291267395020e-01 -2.515265531837940216e-02 -7.174887657165527344e-01 -1.237482298165559769e-02 -1.089458391070365906e-01 -3.836520314216613770e-01 -1.214998438954353333e-01 -2.880352139472961426e-01
8.123519420623779297e-01 1.181561648845672607e-01 -1.649793535470962524e-01 -1.232695803046226501e-01 2.367831170558929443e-01 1.319830417633056641e-01 2.125667631626129150e-01 -4.062503576278686523e-01
4.671083092689514160e-01 -2.395276129245758057e-01 -4.512998759746551514e-01 5.228386521339416504e-01 4.686049520969390869e-01 -1.176038831472396851e-01 3.177020233124494553e-03 1.182085201144218445e-01
2.247709184885025024e-01 -3.074148893356323242e-01 -4.919372797012329102e-01 -6.510970592498779297e-01 2.645918130874633789e-01 -6.942371279001235962e-02 -3.032385110855102539e-01 -1.492055654525756836e-01
4.893388748168945312e-01 -7.340171337127685547e-01 1.137601211667060852e-01 3.727697730064392090e-01 1.483134031295776367e-01 4.259069100953638554e-05 1.872366368770599365e-01 -1.131953969597816467e-01
3.868492245674133301e-01 -4.046822488307952881e-01 -3.222878575325012207e-01 4.960690438747406006e-01 4.272628128528594971e-01 1.626815497875213623e-01 2.787339389324188232e-01 2.234156578779220581e-01
5.727031230926513672e-01 -1.897615343332290649e-01 -6.545868515968322754e-01 2.913928329944610596e-01 1.150738969445228577e-01 5.557939875870943069e-03 3.041183054447174072e-01 1.297964304685592651e-01
7.990358471870422363e-01 -2.438665181398391724e-01 6.501197814941406250e-03 -3.431438207626342773e-01 1.257953345775604248e-01 2.902116253972053528e-02 -2.985222637653350830e-01 -2.801760435104370117e-01
-1.800888031721115112e-01 -2.708681523799896240e-01 -2.422062754631042480e-01 -2.184131741523742676e-01 3.449602723121643066e-01 -5.068262219429016113e-01 5.538762807846069336e-01 -3.243161737918853760e-01
2.572028040885925293e-01 -3.753866553306579590e-01 2.465446591377258301e-01 1.088506430387496948e-01 6.794369816780090332e-01 2.487249486148357391e-02 3.892990648746490479e-01 3.263311982154846191e-01
4.404733180999755859e-01 -3.036729395389556885e-01 -5.108965039253234863e-01 2.852519452571868896e-01 -2.272316813468933105e-02 -1.135749220848083496e-01 5.827748179435729980e-01 1.354252547025680542e-01
6.585574150085449219e-01 -2.903542108833789825e-02 -1.311729196459054947e-02 -2.057119756937026978e-01 3.037409782409667969e-01 2.722060978412628174e-01 4.168709218502044678e-01 -4.275904297828674316e-01
1.950810253620147705e-01 -8.615652322769165039e-01 1.914461329579353333e-02 5.757293477654457092e-02 4.143815338611602783e-01 -3.829621151089668274e-02 -6.263238191604614258e-02 -1.971449404954910278e-01
1.607048362493515015e-01 -3.045077025890350342e-01 -3.466268256306648254e-02 2.166970223188400269e-01 6.314908862113952637e-01 -1.213227212429046631e-01 -3.835291564464569092e-01 -5.222024321556091309e-01
3.519859611988067627e-01 -1.037236377596855164e-01 -5.294852852821350098e-01 3.330486416816711426e-01 5.160385370254516602e-01 -5.165375396609306335e-02 1.629859507083892822e-01 4.225433766841888428e-01
3.102899789810180664e-01 -2.787192165851593018e-01 -2.755326926708221436e-01 4.732913076877593994e-01 6.230728328227996826e-02 -1.056385487318038940e-01 6.859965324401855469e-01 -2.011962831020355225e-01
3.653798401355743408e-01 -3.649421632289886475e-01 -2.111101001501083374e-01 3.497495055198669434e-01 2.737662494182586670e-01 -1.154986917972564697e-01 6.275081634521484375e-01 2.904622256755828857e-01
7.322971820831298828e-01 -1.280372589826583862e-01 -1.099004969000816345e-01 -3.956650197505950928e-01 2.608686871826648712e-02 9.066913276910781860e-02 3.137087523937225342e-01 -4.140093922615051270e-01
5.057181715965270996e-01 -1.264578402042388916e-01 -3.965794146060943604e-01 -3.181244432926177979e-01 -1.573459357023239136e-01 -6.584060788154602051e-01 9.649943560361862183e-02 4.701761528849601746e-02
4.736909866333007812e-01 -2.526206970214843750e-01 -1.936642080545425415e-01 4.650713205337524414e-01 5.953714847564697266e-01 9.576499462127685547e-02 5.061202123761177063e-02 3.029893636703491211e-01
3.452504575252532959e-01 -2.978627383708953857e-01 -4.145459830760955811e-01 2.441527545452117920e-01 1.461375653743743896e-01 -2.303737848997116089e-01 5.198799967765808105e-01 4.646693468093872070e-01
4.892786741256713867e-01 -6.325464248657226562e-01 -3.775678575038909912e-01 1.124263554811477661e-01 2.005321234464645386e-01 3.976423144340515137e-01 4.307592287659645081e-02 7.145797461271286011e-02
5.119292140007019043e-01 -2.448378503322601318e-01 -4.654362499713897705e-01 1.335230469703674316e-01 1.424759924411773682e-01 -1.173766255378723145e-01 3.082650303840637207e-01 5.607311725616455078e-01
4.952638745307922363e-01 -5.716426372528076172e-01 3.445544838905334473e-01 3.187410533428192139e-01 -4.002827778458595276e-02 -4.138147532939910889e-01 2.659071423113346100e-02 -1.845881938934326172e-01
2.368190288543701172e-01 -7.662925124168395996e-01 1.138202324509620667e-01 2.165188789367675781e-01 3.581666052341461182e-01 -4.485174268484115601e-02 4.075228869915008545e-01 2.252081036567687988e-02
2.503954470157623291e-01 -3.014526963233947754e-01 -7.135961651802062988e-01 -1.351217478513717651e-01 1.320772916078567505e-01 -1.143850088119506836e-01 -3.027437031269073486e-01 -4.435864090919494629e-01
-2.627345547080039978e-02 -6.415981650352478027e-01 -1.865045279264450073e-01 -4.158212244510650635e-01 1.065557897090911865e-01 -3.071714043617248535e-01 2.541008293628692627e-01 -4.579244256019592285e-01
8.658657781779766083e-03 -9.943360835313796997e-02 -6.692957878112792969e-01 -4.221539795398712158e-01 4.150032401084899902e-01 -2.426067441701889038e-01 -6.377999484539031982e-02 -3.587669134140014648e-01
-1.239615008234977722e-01 -3.569320738315582275e-01 -6.387327313423156738e-01 -3.798103034496307373e-01 3.661315143108367920e-01 -9.681420773267745972e-02 1.093359291553497314e-01 -3.868051171302795410e-01
8.268234133720397949e-01 -1.763848960399627686e-01 -8.535754680633544922e-02 -2.453062087297439575e-01 2.489562518894672394e-02 -2.302896790206432343e-02 -2.119008302688598633e-01 -4.144130945205688477e-01
1.746955066919326782e-01 -6.081639230251312256e-02 -5.600626468658447266e-01 4.028258025646209717e-01 6.395640373229980469e-01 5.856368690729141235e-02 3.497074171900749207e-02 -2.759518325328826904e-01
6.884847879409790039e-01 -1.667904108762741089e-01 -1.485417038202285767e-01 -4.246160984039306641e-01 5.272658169269561768e-02 2.570116519927978516e-01 3.782655298709869385e-01 -2.896314859390258789e-01
5.885987281799316406e-01 2.223566174507141113e-01 8.717437088489532471e-02 2.238613665103912354e-01 5.607762932777404785e-01 -1.793513596057891846e-01 4.373737275600433350e-01 -9.199508279561996460e-02
1.447538286447525024e-01 -5.531917214393615723e-01 -2.500410079956054688e-01 -4.922908544540405273e-01 4.442577436566352844e-02 -5.489252209663391113e-01 4.573389887809753418e-02 2.505398392677307129e-01
4.683502912521362305e-01 -2.285288572311401367e-01 -5.151104927062988281e-01 -2.984492480754852295e-01 -2.051375247538089752e-02 -2.525752186775207520e-01 -5.254031419754028320e-01 -1.837069094181060791e-01
4.107091426849365234e-01 -1.201829388737678528e-01 -2.335637360811233521e-01 -5.886450037360191345e-02 2.538720965385437012e-01 9.906429797410964966e-02 1.664047390222549438e-01 -8.104947805404663086e-01
6.013913154602050781e-01 1.665997654199600220e-01 2.477798983454704285e-02 3.561125993728637695e-01 6.698223352432250977e-01 -3.702702373266220093e-02 1.174383014440536499e-01 -1.389892995357513428e-01
4.502044320106506348e-01 -7.262338995933532715e-01 -4.429477751255035400e-01 1.314399391412734985e-01 -8.397909253835678101e-02 1.981581151485443115e-01 9.073517471551895142e-02 4.323301464319229126e-02
3.043464720249176025e-01 -5.740473866462707520e-01 -3.124816119670867920e-01 2.991079390048980713e-01 2.749877274036407471e-01 -1.574950814247131348e-01 -4.981367588043212891e-01 2.053525596857070923e-01
5.202608704566955566e-01 3.277707993984222412e-01 -8.544377237558364868e-02 -4.085803031921386719e-01 5.400614142417907715e-01 -1.861919909715652466e-01 3.448998630046844482e-01 -4.865087568759918213e-02
3.755411803722381592e-01 -1.746278554201126099e-01 -3.891538977622985840e-01 4.528724253177642822e-01 5.271290540695190430e-01 -7.005433086305856705e-03 2.428274005651473999e-01 3.675056695938110352e-01
-4.569700732827186584e-02 -4.476296305656433105e-01 -5.004312843084335327e-02 -2.555443942546844482e-01 2.239733785390853882e-01 -6.501284837722778320e-01 4.568193554878234863e-01 -2.195844054222106934e-01
3.384828269481658936e-01 -7.641710638999938965e-01 -1.385001242160797119e-01 1.613135039806365967e-01 4.291117563843727112e-02 2.107282429933547974e-01 4.450806081295013428e-01 -1.091927215456962585e-01
3.498529195785522461e-01 -1.223362907767295837e-01 -5.500946044921875000e-01 2.122126817703247070e-01 4.583699107170104980e-01 -1.084852516651153564e-01 2.593682706356048584e-01 4.752416908740997314e-01
1.203524693846702576e-01 -3.027451932430267334e-01 -6.124300360679626465e-01 -1.277406066656112671e-01 6.137411594390869141e-01 -5.267744511365890503e-02 -2.373180091381072998e-01 2.582624852657318115e-01
7.195214033126831055e-01 -3.343706429004669189e-01 -4.383449256420135498e-02 -2.536088228225708008e-01 3.969886526465415955e-02 3.003983497619628906e-01 3.590667247772216797e-01 -2.889673709869384766e-01
2.210572510957717896e-01 -2.701291441917419434e-01 7.707604207098484039e-03 3.043535053730010986e-01 4.684332907199859619e-01 -4.095189869403839111e-01 7.721959054470062256e-02 -6.263986229896545410e-01
-1.244453042745590210e-01 -4.323247373104095459e-01 2.988229505717754364e-02 1.432793140411376953e-01 6.580944061279296875e-01 -5.731368660926818848e-01 7.536820322275161743e-02 -9.451111406087875366e-02
2.492088675498962402e-01 -6.983364224433898926e-01 -1.075968220829963684e-01 1.891514360904693604e-01 -4.033249337226152420e-03 1.807349734008312225e-02 5.894622206687927246e-01 -2.346425801515579224e-01
1.759287863969802856e-01 1.324283704161643982e-02 -2.590318024158477783e-01 3.895181715488433838e-01 4.009168148040771484e-01 -2.021086812019348145e-01 3.640675842761993408e-01 -6.449221372604370117e-01
2.598968446254730225e-01 -1.859521567821502686e-01 -5.549860596656799316e-01 -3.542997837066650391e-01 2.957620918750762939e-01 -2.096751630306243896e-01 -4.502391517162322998e-01 -3.608093261718750000e-01
-1.206967234611511230e-01 -3.694661855697631836e-01 -6.805202364921569824e-01 -2.752103209495544434e-01 4.439764916896820068e-01 -2.506362199783325195e-01 -1.331879198551177979e-01 -1.800158768892288208e-01
4.033866524696350098e-01 7.929569110274314880e-03 1.842433065176010132e-01 -8.370261639356613159e-02 4.100659191608428955e-01 -2.028352320194244385e-01 3.162446618080139160e-01 -6.978235840797424316e-01
2.511444687843322754e-01 -2.787362337112426758e-01 -2.163781076669692993e-01 4.356545805931091309e-01 -1.970438100397586823e-02 -8.973068743944168091e-02 7.236147522926330566e-01 -3.009316027164459229e-01
2.771475315093994141e-01 -8.108295202255249023e-01 -3.350483477115631104e-01 1.452301591634750366e-01 -1.195039525628089905e-01 -6.833731383085250854e-02 3.257457911968231201e-01 8.563815057277679443e-02
4.957503080368041992e-01 2.007207572460174561e-01 -1.471655070781707764e-01 1.223433241248130798e-01 7.868918180465698242e-01 1.185568571090698242e-01 1.486097723245620728e-01 -1.482491344213485718e-01
4.933713972568511963e-01 -4.786577522754669189e-01 -5.162397623062133789e-01 1.845263540744781494e-01 -1.477747708559036255e-01 -1.176358312368392944e-01 -4.251283705234527588e-01 -1.025105938315391541e-01
4.734877943992614746e-01 3.180830776691436768e-01 -5.613277554512023926e-01 7.020392268896102905e-02 3.568514585494995117e-01 -2.412211745977401733e-01 4.111987054347991943e-01 2.267237869091331959e-04
3.466004133224487305e-01 -1.042081266641616821e-01 -3.226944506168365479e-01 9.550326317548751831e-02 3.006243407726287842e-01 -7.004661858081817627e-02 1.728759706020355225e-01 -7.940959334373474121e-01
5.960717797279357910e-01 -1.314892768859863281e-01 -5.502423644065856934e-01 3.984831869602203369e-01 4.832863342016935349e-03 -2.492993324995040894e-01 -2.894502580165863037e-01 1.410621255636215210e-01
1.534922122955322266e-01 -3.646018207073211670e-01 -6.963057070970535278e-02 -2.312908321619033813e-01 5.154638290405273438e-01 1.548579037189483643e-01 6.534390449523925781e-01 2.617160081863403320e-01
3.077986538410186768e-01 -1.407710313796997070e-01 -5.652949810028076172e-01 -1.521972715854644775e-01 -2.457396499812602997e-02 -6.889281868934631348e-01 -1.105451881885528564e-01 -2.351058125495910645e-01
1.654446274042129517e-01 -3.761185109615325928e-01 1.343892365694046021e-01 -4.431996867060661316e-02 6.610487103462219238e-01 9.714366495609283447e-02 5.317214727401733398e-01 2.863361835479736328e-01
1.776360273361206055e-01 -5.479893684387207031e-01 1.192299947142601013e-01 2.458963915705680847e-02 5.955873131752014160e-01 9.491655975580215454e-02 4.873482286930084229e-01 2.282342761754989624e-01
6.815025955438613892e-02 -1.977440118789672852e-01 -4.181101620197296143e-01 3.217070698738098145e-01 3.536952733993530273e-01 -3.056966066360473633e-01 2.664029300212860107e-01 -6.232333779335021973e-01
6.491252779960632324e-01 -2.933296859264373779e-01 -2.743110060691833496e-01 3.521213531494140625e-01 3.931692838668823242e-01 9.189491719007492065e-02 -1.844364106655120850e-01 3.103458881378173828e-01
7.458748817443847656e-01 -2.000396996736526489e-01 -2.890867926180362701e-02 -4.784936904907226562e-01 8.739301562309265137e-02 8.145210891962051392e-02 2.843397483229637146e-02 -3.984753191471099854e-01
4.340554475784301758e-01 -2.399691790342330933e-01 -1.661746352910995483e-01 4.509301185607910156e-01 6.111644506454467773e-01 2.262601442635059357e-02 1.374094784259796143e-01 3.607539832592010498e-01
4.724377021193504333e-02 -3.209450244903564453e-01 -2.274580150842666626e-01 9.805018454790115356e-02 6.406608223915100098e-01 5.705567821860313416e-02 5.906684994697570801e-01 2.661207914352416992e-01
4.029270112514495850e-01 -2.841904759407043457e-01 -2.698036730289459229e-01 -8.811044692993164062e-02 2.143244594335556030e-01 -2.070732414722442627e-01 -5.912131071090698242e-01 -4.878327846527099609e-01
5.030490085482597351e-02 3.509058058261871338e-02 -6.291782855987548828e-01 1.952449828386306763e-01 2.334331125020980835e-01 -5.112348794937133789e-01 4.851778745651245117e-01 -1.048931032419204712e-01
5.013588666915893555e-01 -1.683091185986995697e-02 -6.220169663429260254e-01 3.463784754276275635e-01 3.754318654537200928e-01 -4.478992894291877747e-02 2.321054935455322266e-01 2.112929075956344604e-01
-1.168133765459060669e-01 -4.825072884559631348e-01 -6.453043222427368164e-01 1.859459280967712402e-01 3.762330114841461182e-01 -3.093996047973632812e-01 2.443933486938476562e-01 -7.443413883447647095e-02
7.772425562143325806e-02 -4.365846812725067139e-01 -6.366562247276306152e-01 -4.159262478351593018e-01 2.789662480354309082e-01 -1.353122591972351074e-01 -3.025690913200378418e-01 -1.932546794414520264e-01
-8.120792917907238007e-03 -1.174815073609352112e-01 -7.355470657348632812e-01 1.804037839174270630e-01 3.239557147026062012e-01 -2.833916842937469482e-01 3.696476221084594727e-01 -3.010974824428558350e-01
-8.959821611642837524e-02 -5.553982853889465332e-01 -4.769048392772674561e-01 -4.432477056980133057e-02 2.068833261728286743e-01 -4.272355735301971436e-01 5.193296447396278381e-02 -4.754723310470581055e-01
4.796260595321655273e-01 8.198780566453933716e-02 -6.687597036361694336e-01 3.354472517967224121e-01 1.579581946134567261e-01 -2.892824709415435791e-01 3.067748248577117920e-01 2.695498801767826080e-02
6.192350387573242188e-01 -1.599360555410385132e-01 -7.680696994066238403e-02 -2.143772095441818237e-01 8.278433233499526978e-03 6.721721589565277100e-02 3.783509433269500732e-01 -6.256000399589538574e-01
7.128048539161682129e-01 -1.870593577623367310e-01 -3.887962102890014648e-01 -2.179871499538421631e-02 -3.743020817637443542e-02 3.001872003078460693e-01 2.874026000499725342e-01 -3.621696829795837402e-01
1.974749416112899780e-01 -8.901177644729614258e-01 -7.852454483509063721e-02 -2.190091907978057861e-01 7.997331768274307251e-02 -3.191897273063659668e-01 6.589896976947784424e-02 -4.407370835542678833e-02
6.709881871938705444e-02 -6.264126896858215332e-01 -9.124878048896789551e-02 -3.731092512607574463e-01 5.565859079360961914e-01 -2.090176641941070557e-01 2.984156310558319092e-01 -1.141924709081649780e-01
2.599182724952697754e-01 -7.540014386177062988e-01 -4.514706432819366455e-01 -1.619939357042312622e-01 2.821381390094757080e-01 1.935951411724090576e-01 1.449662912636995316e-02 1.287069916725158691e-01
5.158681273460388184e-01 -3.633911609649658203e-01 -1.584261506795883179e-01 3.808420896530151367e-01 4.556233584880828857e-01 -3.753752913326025009e-03 2.187822461128234863e-01 4.197800457477569580e-01
2.553513646125793457e-01 -6.945980191230773926e-01 -1.900719106197357178e-01 -5.781659483909606934e-02 5.080788731575012207e-01 7.153899222612380981e-02 2.015198348090052605e-03 3.867729008197784424e-01
-1.714097410440444946e-01 -4.145330488681793213e-01 -4.937605261802673340e-01 -1.681744307279586792e-01 2.861506044864654541e-01 -4.292784631252288818e-01 3.481758534908294678e-01 -3.732432723045349121e-01
6.931852083653211594e-03 -1.918406039476394653e-01 -2.058954238891601562e-01 2.417602688074111938e-01 1.662247925996780396e-01 -6.835082173347473145e-01 4.289069771766662598e-01 -4.284074604511260986e-01
5.511977672576904297e-01 -6.990332901477813721e-02 -4.808772206306457520e-01 5.228308439254760742e-01 3.098151981830596924e-01 -6.240493059158325195e-02 1.724336892366409302e-01 2.389271408319473267e-01
5.182320252060890198e-03 -1.786318272352218628e-01 -6.651778221130371094e-01 -2.603698968887329102e-01 6.556481122970581055e-01 -8.874596655368804932e-02 1.363454461097717285e-01 3.833232074975967407e-02
7.152419090270996094e-01 4.948730021715164185e-02 -8.600635826587677002e-02 -3.222800195217132568e-01 1.921690255403518677e-01 -1.114719808101654053e-01 -9.958443045616149902e-02 -5.616462826728820801e-01
4.121413826942443848e-01 1.318883001804351807e-01 -2.753800451755523682e-01 4.527797698974609375e-01 6.624214649200439453e-01 -1.350972801446914673e-01 -3.043052181601524353e-02 -2.718855142593383789e-01
4.159425571560859680e-02 -3.634614646434783936e-01 9.035030752420425415e-02 -8.058089762926101685e-02 1.791300475597381592e-01 -7.516963481903076172e-01 4.680556654930114746e-01 -1.878780722618103027e-01
4.691660702228546143e-01 -5.754616856575012207e-02 -5.789017081260681152e-01 2.051271349191665649e-01 2.379091382026672363e-01 -1.807151287794113159e-01 5.528715252876281738e-01 6.664465367794036865e-02
5.141531825065612793e-01 -3.185413777828216553e-01 1.184071227908134460e-01 2.713623642921447754e-01 -1.608929038047790527e-01 -6.889310479164123535e-01 8.158656954765319824e-02 -1.983714550733566284e-01
-1.347839832305908203e-01 -1.242469400167465210e-01 1.859189360402524471e-03 -3.457196056842803955e-01 6.350115537643432617e-01 -4.515512287616729736e-01 2.413230091333389282e-01 -4.260227978229522705e-01
1.061214059591293335e-01 -5.859173536300659180e-01 -3.702864423394203186e-02 1.310271173715591431e-01 4.176372289657592773e-01 -9.478691965341567993e-02 6.178978085517883301e-01 -2.483884692192077637e-01
2.438437938690185547e-01 2.215757593512535095e-02 -4.322475194931030273e-01 2.671390473842620850e-01 6.040391325950622559e-01 -1.240220740437507629e-01 -1.382730305194854736e-01 -5.314921736717224121e-01
8.190056085586547852e-01 1.420021057128906250e-02 9.250540286302566528e-02 -3.062853217124938965e-01 3.007122278213500977e-01 -2.438337802886962891e-01 -1.955077350139617920e-01 -1.963524818420410156e-01
5.034283995628356934e-01 -9.160058945417404175e-02 -4.778895080089569092e-01 4.000754058361053467e-01 4.695892035961151123e-01 -2.680928260087966919e-02 -4.758613929152488708e-02 3.552933335304260254e-01
2.557398974895477295e-01 -4.758181273937225342e-01 -6.301320195198059082e-01 -4.075395464897155762e-01 -1.011081188917160034e-01 -3.642364740371704102e-01 -4.620952159166336060e-02 -3.611683612689375877e-03
2.123905159533023834e-02 -8.205712437629699707e-01 -3.180324733257293701e-01 3.012365698814392090e-01 2.655579745769500732e-01 -1.893195211887359619e-01 9.076210856437683105e-02 -1.404394507408142090e-01
7.881041765213012695e-01 -2.973501384258270264e-01 -4.444043338298797607e-01 2.148318886756896973e-01 -8.975654840469360352e-02 3.858936205506324768e-02 -1.736333668231964111e-01 8.445610851049423218e-02
3.126829862594604492e-01 -8.642980456352233887e-01 2.162010036408901215e-02 -4.932095762342214584e-03 3.642717599868774414e-01 -2.476403862237930298e-02 1.463186442852020264e-01 -3.153804456815123558e-03
2.965419292449951172e-01 -7.942588329315185547e-01 -1.297409683465957642e-01 2.434822767972946167e-01 2.253407537937164307e-01 1.934807151556015015e-01 1.465948764234781265e-02 -3.415717482566833496e-01
-8.517291396856307983e-02 -1.790016442537307739e-01 -6.747362613677978516e-01 -2.510915696620941162e-01 3.524479866027832031e-01 -4.052513837814331055e-01 -1.535648945719003677e-02 -3.920507729053497314e-01
5.084754824638366699e-01 -5.273057818412780762e-01 -3.974386453628540039e-01 3.921111226081848145e-01 -5.978808179497718811e-02 -7.970734685659408569e-02 -3.765167593955993652e-01 1.637080713408067822e-04
5.338422656059265137e-01 -4.163276255130767822e-01 3.676739754155278206e-03 2.395989000797271729e-02 4.601781666278839111e-01 2.610152065753936768e-01 4.717087447643280029e-01 1.967081129550933838e-01
7.305880188941955566e-01 -4.251025989651679993e-02 3.410069644451141357e-01 -1.352649033069610596e-01 4.709261953830718994e-01 -2.238660156726837158e-01 1.790426075458526611e-01 1.609592288732528687e-01
1.724909394979476929e-01 -9.022810459136962891e-01 -1.257541924715042114e-01 9.240379184484481812e-02 2.171359658241271973e-01 -6.902179867029190063e-02 -5.680698901414871216e-02 -2.768467962741851807e-01
3.639539182186126709e-01 -8.059666156768798828e-01 -2.165394723415374756e-01 -6.717373430728912354e-02 -1.225254908204078674e-01 -2.950113117694854736e-01 1.276362836360931396e-01 -2.195873856544494629e-01
5.086319446563720703e-01 -9.278717637062072754e-02 -2.466446906328201294e-01 6.525489687919616699e-01 4.440137743949890137e-01 -1.906631439924240112e-01 -1.049195528030395508e-01 3.900771588087081909e-02
6.978563666343688965e-01 1.756163984537124634e-01 1.364870071411132812e-01 -2.464107424020767212e-01 3.508493602275848389e-01 -5.178519487380981445e-01 4.546965938061475754e-03 -1.073399707674980164e-01
3.687952160835266113e-01 -5.452752113342285156e-01 -2.607512176036834717e-01 1.489026397466659546e-01 -2.483587116003036499e-01 -1.102461889386177063e-01 6.272718906402587891e-01 -9.589227288961410522e-02
2.865605652332305908e-01 -5.525550246238708496e-01 3.990593925118446350e-02 6.186929345130920410e-02 2.991067767143249512e-01 -2.066851705312728882e-01 -4.435459971427917480e-01 -5.274741053581237793e-01
4.869125783443450928e-01 -6.861972808837890625e-01 -3.632895648479461670e-01 2.800959646701812744e-01 -2.257552593946456909e-01 2.785523422062397003e-02 -1.235722824931144714e-01 -1.208507865667343140e-01
8.312228322029113770e-01 1.774096786975860596e-01 -3.525051474571228027e-01 1.028141602873802185e-01 1.997878402471542358e-01 -1.591540575027465820e-01 1.374552845954895020e-01 2.421255707740783691e-01
9.650806337594985962e-02 -7.483694553375244141e-01 4.354787990450859070e-02 -9.381662309169769287e-02 9.741718322038650513e-02 -4.463667869567871094e-01 4.534163475036621094e-01 7.491109520196914673e-02
2.535913288593292236e-01 -8.228892683982849121e-01 -1.518962383270263672e-01 -4.039372783154249191e-03 3.226080238819122314e-01 1.197707429528236389e-01 3.087831437587738037e-01 1.472681909799575806e-01
1.287706643342971802e-01 -2.152072787284851074e-01 -7.802659273147583008e-01 -3.889757692813873291e-01 1.321376711130142212e-01 -2.231800705194473267e-01 -1.360442787408828735e-01 -3.020085394382476807e-01
4.530511200428009033e-01 -4.927881956100463867e-01 6.784126162528991699e-02 2.648347616195678711e-01 2.966438829898834229e-01 2.841405272483825684e-01 5.484831333160400391e-01 8.716322481632232666e-02
5.116011202335357666e-02 -5.328386425971984863e-01 -2.232986092567443848e-01 -8.618184179067611694e-02 5.456951856613159180e-01 -4.374595880508422852e-01 -2.826497256755828857e-01 2.951798737049102783e-01
-3.014033101499080658e-02 -4.198050796985626221e-01 -9.007957577705383301e-02 -3.150358498096466064e-01 7.662801146507263184e-01 -6.523378938436508179e-02 3.169018626213073730e-01 -1.537068188190460205e-01
6.705203056335449219e-01 1.448294706642627716e-02 -1.155002117156982422e-01 -2.565009891986846924e-01 3.995951265096664429e-03 -6.218342781066894531e-01 2.838246822357177734e-01 6.171911209821701050e-02
3.999784886837005615e-01 1.094081923365592957e-01 -4.288512468338012695e-01 4.417478740215301514e-01 6.221515536308288574e-01 -6.239509955048561096e-02 -1.154682934284210205e-01 -2.114086598157882690e-01
6.236665248870849609e-01 3.460867106914520264e-01 -3.853183388710021973e-01 6.024677772074937820e-03 3.113525807857513428e-01 -1.916120946407318115e-01 3.821286261081695557e-01 -2.511563897132873535e-01
6.063654422760009766e-01 -3.777373731136322021e-01 -6.312293410301208496e-01 -2.518508397042751312e-02 -5.776162073016166687e-02 -3.862596303224563599e-02 -2.695979177951812744e-01 1.141890585422515869e-01
2.726895213127136230e-01 -6.491948366165161133e-01 -8.838864415884017944e-02 -4.190120697021484375e-01 -1.175802275538444519e-01 -5.367519855499267578e-01 8.997965604066848755e-02 1.038210093975067139e-01
3.270405530929565430e-01 -6.212554872035980225e-02 -7.399514317512512207e-01 2.352099716663360596e-01 5.037747025489807129e-01 6.261350959539413452e-02 -8.767621964216232300e-02 -1.446951180696487427e-01
1.423004716634750366e-01 -4.718210920691490173e-02 -6.119890213012695312e-01 -1.570452302694320679e-01 3.412441611289978027e-01 -2.257132679224014282e-01 5.875814557075500488e-01 2.562902569770812988e-01
3.271791934967041016e-01 -2.285999059677124023e-01 -4.090014100074768066e-01 3.070938587188720703e-01 3.787737190723419189e-01 -2.377832084894180298e-01 3.970206379890441895e-01 4.706074893474578857e-01
3.184779584407806396e-01 -1.401078253984451294e-01 -2.202979624271392822e-01 3.897697031497955322e-01 6.736479401588439941e-01 -3.299732506275177002e-02 2.550112307071685791e-01 3.982073366641998291e-01
2.026548534631729126e-01 -7.655659317970275879e-01 1.844224184751510620e-01 -7.763615995645523071e-02 5.250269174575805664e-01 -1.149277761578559875e-01 -6.295467913150787354e-02 -1.999395638704299927e-01
7.386609166860580444e-02 -3.075294494628906250e-01 5.269850790500640869e-02 -3.643683344125747681e-02 2.388636767864227295e-01 -8.528138995170593262e-01 3.066901266574859619e-01 -1.321304589509963989e-01
3.563822805881500244e-01 -6.395083665847778320e-01 -2.896443009376525879e-01 2.612314186990261078e-02 3.445959389209747314e-01 3.223571181297302246e-01 3.462549149990081787e-01 1.920715719461441040e-01
4.001224935054779053e-01 -1.845541894435882568e-01 -4.763380885124206543e-01 -1.885205656290054321e-01 1.084667369723320007e-01 -2.790118455886840820e-01 3.665013015270233154e-01 5.652150511741638184e-01
