# Supplementary material for: Where is your field going? A machine learning approach to study the relative motion of the domains of physics
Source: PLoS One. 2020 Jun 18;15(6):e0233997. doi: 10.1371/journal.pone.0233997 (PMC7302634; doi:10.1371/journal.pone.0233997)
Supplement: S20 Data — (ZIP) [file pone.0233997.s020.zip › 19/Pacs4Run_19_VS_500_embeddings2004-2008ED8.txt]

-2.654647827148437500e-02 -4.154388904571533203e-01 -3.525716364383697510e-01 3.165811672806739807e-02 7.507334351539611816e-01 -1.882285624742507935e-01 -6.923110783100128174e-02 -3.123669922351837158e-01
-2.261559367179870605e-01 -6.233484745025634766e-01 -2.185839563608169556e-01 -1.992856413125991821e-01 5.552474260330200195e-01 1.354220807552337646e-01 3.657203018665313721e-01 -1.113836467266082764e-01
-1.866640448570251465e-01 -2.364139705896377563e-01 -2.138613760471343994e-01 -4.795133695006370544e-02 8.416353464126586914e-01 2.065864205360412598e-01 3.304512798786163330e-01 3.166943043470382690e-02
-2.474395781755447388e-01 -2.755307555198669434e-01 -5.750602483749389648e-01 -1.526957452297210693e-01 3.198945224285125732e-01 -6.749826669692993164e-02 5.517657995223999023e-01 -3.122695982456207275e-01
-6.927766650915145874e-02 -2.363959401845932007e-01 -1.348613649606704712e-01 -1.730848848819732666e-01 7.020033597946166992e-01 1.304029822349548340e-01 2.859176397323608398e-01 -5.473654866218566895e-01
2.123890668153762817e-01 -2.662279307842254639e-01 -5.884132981300354004e-01 -3.816749155521392822e-01 4.255684018135070801e-01 3.457832336425781250e-01 -2.993268370628356934e-01 4.285325109958648682e-02
-3.006650209426879883e-01 2.490512467920780182e-02 -3.330023586750030518e-01 -4.794934988021850586e-01 6.118097901344299316e-01 -2.251424938440322876e-01 3.614193201065063477e-01 1.120332777500152588e-01
9.864620119333267212e-02 -2.709514796733856201e-01 -4.872060418128967285e-01 -4.580606818199157715e-01 4.042801260948181152e-01 3.600505590438842773e-01 -4.201059937477111816e-01 -9.851900860667228699e-03
-1.464050859212875366e-01 -4.632264375686645508e-01 -4.780099093914031982e-01 -5.208987593650817871e-01 2.569727897644042969e-01 -2.622807398438453674e-02 -3.019189238548278809e-01 3.260057866573333740e-01
-5.059970617294311523e-01 -3.799350187182426453e-02 -5.192773342132568359e-01 -4.451646804809570312e-01 2.021861970424652100e-01 3.198385834693908691e-01 -3.593043386936187744e-01 -4.927011206746101379e-02
8.975046873092651367e-02 -2.511789798736572266e-01 -3.901568651199340820e-01 -7.576355934143066406e-01 4.004724621772766113e-01 1.035252138972282410e-01 3.794070705771446228e-02 -1.734496653079986572e-01
-5.941135287284851074e-01 -2.139100432395935059e-01 -3.360019922256469727e-01 -3.076788596808910370e-02 5.005829334259033203e-01 -1.367705762386322021e-01 4.455934762954711914e-01 -1.399448215961456299e-01
-2.002606689929962158e-01 -9.381848573684692383e-02 -5.400612950325012207e-01 4.055910930037498474e-02 5.629629492759704590e-01 1.490059047937393188e-01 4.541619420051574707e-01 -3.352454900741577148e-01
-2.607784233987331390e-02 -3.257407546043395996e-01 8.382495492696762085e-02 -2.337264865636825562e-01 6.075854897499084473e-01 1.401606351137161255e-01 -5.273471027612686157e-02 -6.633040308952331543e-01
-4.850409030914306641e-01 -2.390622496604919434e-01 -3.274580538272857666e-01 -5.999793410301208496e-01 4.259122014045715332e-01 1.977892816066741943e-01 9.421967552043497562e-04 1.409183889627456665e-01
-9.584436565637588501e-02 -4.076235294342041016e-01 -2.110293693840503693e-02 -4.001470804214477539e-01 2.912322878837585449e-01 -5.808655619621276855e-01 -4.913561344146728516e-01 -2.102233655750751495e-02
-3.723859786987304688e-01 -2.964813113212585449e-01 -7.335274219512939453e-01 -3.086364567279815674e-01 1.964695565402507782e-02 3.152500689029693604e-01 -6.448025349527597427e-03 -2.007447630167007446e-01
-3.419660627841949463e-01 -5.319182276725769043e-01 -1.988787353038787842e-01 -5.391615256667137146e-02 5.326430201530456543e-01 5.181018114089965820e-01 -4.175756126642227173e-02 -6.148802116513252258e-02
-4.256083965301513672e-01 -5.671030282974243164e-01 -3.117817640304565430e-01 -1.665012538433074951e-01 2.311140596866607666e-01 4.971885979175567627e-01 -1.348621249198913574e-01 -2.313506454229354858e-01
-4.555375576019287109e-01 -3.220660090446472168e-01 -5.650222301483154297e-01 -1.892567723989486694e-01 2.911252379417419434e-01 4.488091170787811279e-01 8.448439836502075195e-02 -2.009215652942657471e-01
-1.480279024690389633e-02 2.978534102439880371e-01 -3.523404300212860107e-01 -4.011437594890594482e-01 4.947377145290374756e-01 1.481941193342208862e-01 -4.922994971275329590e-01 -3.419336378574371338e-01
4.162022843956947327e-02 -3.618993163108825684e-01 9.250807017087936401e-02 -5.149741768836975098e-01 5.706340074539184570e-01 1.179676130414009094e-02 -1.977708190679550171e-01 -4.781892001628875732e-01
-3.448934555053710938e-01 -2.348441332578659058e-01 -6.893173456192016602e-01 1.958959400653839111e-01 2.742159068584442139e-01 4.640710353851318359e-01 5.744322389364242554e-02 -1.360414475202560425e-01
2.859780490398406982e-01 -4.563498795032501221e-01 -6.643283963203430176e-01 -1.757662147283554077e-01 1.847212314605712891e-01 -4.500936567783355713e-01 1.639930531382560730e-02 -2.757153473794460297e-02
1.145896092057228088e-01 -2.558286786079406738e-01 -2.197105064988136292e-02 -6.051426529884338379e-01 5.707851648330688477e-01 1.238447725772857666e-01 -2.851756811141967773e-01 -3.637061417102813721e-01
-3.591015338897705078e-01 6.062137428671121597e-03 -6.393597722053527832e-01 -4.165024161338806152e-01 2.364267706871032715e-01 2.713490426540374756e-01 -3.851072788238525391e-01 1.044925153255462646e-01
-2.538081705570220947e-01 -5.998706817626953125e-01 -2.856128215789794922e-01 -3.127673566341400146e-01 1.607766002416610718e-01 -6.056214570999145508e-01 -5.633808299899101257e-02 -2.319377847015857697e-02
-3.297843039035797119e-01 -1.891302764415740967e-01 -4.026690721511840820e-01 -4.366487860679626465e-01 -6.129073724150657654e-02 1.522453129291534424e-01 -4.637486040592193604e-01 -5.105581879615783691e-01
-4.742701053619384766e-01 -2.939549982547760010e-01 7.665088027715682983e-02 -5.684237480163574219e-01 5.788987278938293457e-01 -7.720768451690673828e-02 1.198116540908813477e-01 -6.509973853826522827e-02
-5.607855692505836487e-02 -7.501007318496704102e-01 -1.167097464203834534e-01 -3.173876404762268066e-01 3.589055836200714111e-01 -4.337596595287322998e-01 1.793562667444348335e-03 -5.370464175939559937e-02
-1.111764162778854370e-01 2.059144340455532074e-02 -8.535345792770385742e-01 -1.624405086040496826e-01 3.274121582508087158e-01 3.455876708030700684e-01 4.119165241718292236e-02 -6.309738755226135254e-02
-2.715401351451873779e-01 -1.144426316022872925e-01 -4.826246798038482666e-01 -5.983851552009582520e-01 4.201493561267852783e-01 2.284641712903976440e-01 -2.530107498168945312e-01 1.715858280658721924e-01
2.465231418609619141e-01 -3.203774094581604004e-01 -3.205849528312683105e-01 -4.748089611530303955e-01 5.712234377861022949e-01 2.945117354393005371e-01 -3.069975972175598145e-01 -3.294903784990310669e-02
-2.489539682865142822e-01 -2.701122164726257324e-01 -5.275582671165466309e-01 -3.777232170104980469e-01 -1.126228272914886475e-01 2.655327618122100830e-01 -3.262462913990020752e-01 -5.044211149215698242e-01
-2.753064408898353577e-02 -2.927139401435852051e-01 -4.019704163074493408e-01 -2.758682072162628174e-01 2.051507532596588135e-01 -7.540903687477111816e-01 -2.551453411579132080e-01 -6.245186552405357361e-03
-5.995571017265319824e-01 -1.487372368574142456e-01 -2.661522664129734039e-02 3.519025146961212158e-01 5.104888081550598145e-01 -3.739541471004486084e-01 -3.050401210784912109e-01 -1.935901492834091187e-02
4.801142215728759766e-02 3.182799788191914558e-03 1.025305036455392838e-02 -2.107164114713668823e-01 8.243668079376220703e-01 2.225386677309870720e-03 -1.560387667268514633e-02 -5.228281021118164062e-01
-7.974173128604888916e-02 -6.101798415184020996e-01 -5.334262251853942871e-01 -8.953616768121719360e-02 2.859393656253814697e-01 4.855180680751800537e-01 -8.764454722404479980e-02 -5.992598831653594971e-02
-1.333921253681182861e-01 -1.775397956371307373e-01 -5.206519365310668945e-01 -2.709466218948364258e-01 5.264224410057067871e-01 1.747636348009109497e-01 -2.702411115169525146e-01 4.748712480068206787e-01
-7.344430685043334961e-02 -8.468822836875915527e-01 -8.784454315900802612e-02 -2.563987672328948975e-01 3.127350807189941406e-01 -2.904507219791412354e-01 -8.456467837095260620e-02 -1.209269613027572632e-01
-4.311986640095710754e-02 -4.624291881918907166e-02 -6.927047967910766602e-01 7.186271250247955322e-02 5.385950207710266113e-01 2.015424519777297974e-01 3.240553736686706543e-01 -2.743764221668243408e-01
-3.470921218395233154e-01 -4.038313329219818115e-01 -3.400189280509948730e-01 -4.513328373432159424e-01 4.289760887622833252e-01 4.454695284366607666e-01 -1.060322821140289307e-01 -5.853898823261260986e-02
-3.886744976043701172e-01 3.338589332997798920e-03 -5.503983423113822937e-02 -3.708214266225695610e-03 5.952828526496887207e-01 -4.321235418319702148e-01 -4.550526738166809082e-01 3.125900030136108398e-01
-3.358708620071411133e-01 -4.263602793216705322e-01 -4.832585155963897705e-02 -5.272265672683715820e-01 5.253915190696716309e-01 4.741179943084716797e-02 -2.288927286863327026e-01 3.072919547557830811e-01
-8.531274795532226562e-01 -5.868281796574592590e-02 -3.879508674144744873e-01 -1.412340253591537476e-01 1.598241925239562988e-01 -1.125815138220787048e-01 -2.325113415718078613e-01 7.743961364030838013e-02
-2.747202813625335693e-01 1.538357138633728027e-01 -3.827872276306152344e-01 -9.450892359018325806e-02 6.781588196754455566e-01 4.020601809024810791e-01 -3.341381251811981201e-01 1.104777157306671143e-01
-3.701051771640777588e-01 -1.312194317579269409e-01 -4.618987739086151123e-01 -5.484978556632995605e-01 3.548991382122039795e-01 3.250356316566467285e-01 -3.098179399967193604e-01 6.336002051830291748e-02
-4.217673838138580322e-01 -3.949532508850097656e-01 -2.880625426769256592e-01 -4.850689470767974854e-01 4.368714094161987305e-01 3.765445053577423096e-01 3.306788951158523560e-02 -1.188133955001831055e-01
1.910136193037033081e-01 -4.028123021125793457e-01 -6.479370594024658203e-01 -3.721313178539276123e-01 1.452652812004089355e-01 3.485891222953796387e-01 -2.627418935298919678e-01 -1.769243925809860229e-01
2.514118701219558716e-02 -3.070269823074340820e-01 1.213573291897773743e-01 -2.114598155021667480e-01 7.092614769935607910e-01 9.468578547239303589e-02 -5.339168757200241089e-02 -5.751447081565856934e-01
-3.369252085685729980e-01 6.024746596813201904e-02 -5.887400507926940918e-01 -1.410906016826629639e-01 1.514386534690856934e-01 2.387431114912033081e-01 -6.581767797470092773e-01 -5.658199638128280640e-02
-5.975990891456604004e-01 -1.946936249732971191e-01 -4.654884636402130127e-01 -1.518873274326324463e-01 2.002289444208145142e-01 4.824335277080535889e-01 -1.814376115798950195e-01 -2.438589483499526978e-01
-2.400529980659484863e-01 -7.474492192268371582e-01 -1.136653125286102295e-01 -1.818371117115020752e-01 1.801116317510604858e-01 -3.577359020709991455e-01 -4.202741086483001709e-01 2.576805651187896729e-02
3.077202476561069489e-02 -2.878781557083129883e-01 8.561923354864120483e-02 -4.856933057308197021e-01 6.249934434890747070e-01 3.396962583065032959e-02 -9.323798120021820068e-02 -5.220025777816772461e-01
-1.712101101875305176e-01 -1.232296526432037354e-01 -4.796756803989410400e-01 -2.614144086837768555e-01 5.327239036560058594e-01 1.660345345735549927e-01 -3.043123185634613037e-01 5.030974149703979492e-01
-3.254865063354372978e-03 -3.114286959171295166e-01 -5.310575962066650391e-01 -3.087747097015380859e-01 3.837334215641021729e-01 4.959828257560729980e-01 -3.603115677833557129e-01 -5.062717199325561523e-02
-2.186817377805709839e-01 -3.188929557800292969e-01 -5.802176594734191895e-01 -2.942125797271728516e-01 4.118694663047790527e-01 5.014925599098205566e-01 -7.426856458187103271e-02 -2.500337921082973480e-02
4.001681506633758545e-02 -5.990790724754333496e-01 -1.827321201562881470e-01 -2.699620723724365234e-01 4.463537335395812988e-01 -5.606356263160705566e-01 1.503789145499467850e-02 -1.395071148872375488e-01
-3.743684887886047363e-01 -5.474672317504882812e-01 -4.035785794258117676e-01 -1.578005105257034302e-01 2.377916425466537476e-01 5.089517831802368164e-01 -1.295169591903686523e-01 -1.999994069337844849e-01
-4.400618076324462891e-01 -2.258697897195816040e-01 -5.894410610198974609e-01 -5.336050987243652344e-01 5.802971497178077698e-02 2.215034663677215576e-01 -2.609418928623199463e-01 5.129672959446907043e-02
-4.787601232528686523e-01 -1.366924494504928589e-01 -4.575922787189483643e-01 -3.907583355903625488e-01 -1.698639988899230957e-01 9.344198554754257202e-02 -3.208610415458679199e-01 -4.994838237762451172e-01
-5.129022598266601562e-01 -3.018406778573989868e-02 -3.657172620296478271e-01 1.034103683196008205e-03 1.433681696653366089e-01 4.086430966854095459e-01 -4.877007901668548584e-01 -4.205643236637115479e-01
-2.414483875036239624e-01 -2.766585350036621094e-01 5.660905689001083374e-02 -5.338909029960632324e-01 7.112777233123779297e-01 -1.353416708298027515e-03 -6.302776187658309937e-02 -2.588982284069061279e-01
-3.569416105747222900e-01 1.962858438491821289e-01 -5.618573427200317383e-01 -1.255790293216705322e-01 5.015653371810913086e-01 4.434595704078674316e-01 -2.227737754583358765e-01 -6.898188591003417969e-02
-9.605834260582923889e-03 1.378199905157089233e-01 -8.172585368156433105e-01 -5.927620921283960342e-03 4.169542491436004639e-01 1.821773946285247803e-01 1.819244772195816040e-01 -2.698714733123779297e-01
-1.357969641685485840e-01 -2.247256599366664886e-02 -7.574374079704284668e-01 -4.531530737876892090e-01 2.545015215873718262e-01 2.240520417690277100e-01 -2.688322961330413818e-01 1.214665845036506653e-01
-3.002450764179229736e-01 -4.470517113804817200e-02 -3.504013717174530029e-01 -3.145041763782501221e-01 3.057840466499328613e-01 4.112441241741180420e-01 -5.002470612525939941e-01 -4.162784516811370850e-01
3.094937503337860107e-01 -3.033405244350433350e-01 -3.662605583667755127e-01 -1.687105298042297363e-01 5.508954524993896484e-01 -5.667453408241271973e-01 -3.051973320543766022e-02 -1.548241972923278809e-01
-2.677304670214653015e-02 8.137391507625579834e-02 -6.142234206199645996e-01 -4.120971262454986572e-01 2.393200546503067017e-01 2.068216502666473389e-01 -5.479255318641662598e-01 -2.128272652626037598e-01
-7.966806292533874512e-01 -1.934823989868164062e-01 -2.659623026847839355e-01 -2.850177288055419922e-01 1.578429341316223145e-01 -2.539851069450378418e-01 2.023261785507202148e-01 -2.133886367082595825e-01
3.960081338882446289e-01 -6.037538051605224609e-01 -3.536487221717834473e-01 -4.948070645332336426e-02 5.279809832572937012e-01 -2.293839305639266968e-01 4.681661352515220642e-02 -1.325532346963882446e-01
1.459565609693527222e-01 -5.173797607421875000e-01 -5.842782258987426758e-01 -2.757301330566406250e-01 2.135249376296997070e-01 4.207138121128082275e-01 -2.223095297813415527e-01 -1.469428688287734985e-01
2.265868941321969032e-03 3.100306689739227295e-01 -3.201409876346588135e-01 -8.671507984399795532e-02 4.198853969573974609e-01 2.732141502201557159e-02 -4.628442525863647461e-01 -6.345006823539733887e-01
-4.245230853557586670e-01 -4.151946902275085449e-01 -1.940908730030059814e-01 -3.118864297866821289e-01 4.291591048240661621e-01 5.190504789352416992e-01 -2.114982008934020996e-01 -1.188559457659721375e-01
2.743289619684219360e-02 -5.707970857620239258e-01 -4.046182036399841309e-01 -1.568016037344932556e-02 1.680259555578231812e-01 -6.162789463996887207e-01 -2.195746004581451416e-01 -2.307182401418685913e-01
-3.371743112802505493e-02 1.508396118879318237e-01 -2.946627438068389893e-01 -2.283315956592559814e-01 4.093474447727203369e-01 1.826487630605697632e-01 -7.306036353111267090e-01 -3.200651705265045166e-01
-2.877400219440460205e-01 -5.190423727035522461e-01 1.624797284603118896e-01 2.174180597066879272e-01 6.495198607444763184e-01 -2.737371623516082764e-01 -2.758804559707641602e-01 -3.481687605381011963e-02
-3.735052347183227539e-01 7.122553884983062744e-02 2.144696563482284546e-02 7.817513495683670044e-02 4.389504492282867432e-01 1.958113759756088257e-01 -3.095699548721313477e-01 -7.224931716918945312e-01
-4.310167133808135986e-01 1.853828132152557373e-01 -1.089822351932525635e-01 -2.095824629068374634e-01 3.247808218002319336e-01 7.511018961668014526e-02 -7.453675270080566406e-01 -2.394971698522567749e-01
-5.012814402580261230e-01 -5.336139798164367676e-01 -2.098716944456100464e-01 -1.722075790166854858e-02 5.955343693494796753e-02 -5.107301473617553711e-01 -2.574272155761718750e-01 -2.982774674892425537e-01
-1.388504356145858765e-01 -5.451906323432922363e-01 -4.797213375568389893e-01 -1.919710338115692139e-01 -4.856319166719913483e-03 -5.747893452644348145e-01 -2.932008504867553711e-01 1.136265788227319717e-02
-2.484927177429199219e-01 -6.968796849250793457e-01 -1.843019425868988037e-01 -2.818466424942016602e-01 4.715147912502288818e-01 1.642495989799499512e-01 2.610342053230851889e-04 2.998352050781250000e-01
-3.408989906311035156e-01 -6.866599917411804199e-01 -3.051448464393615723e-01 -1.827814131975173950e-01 -1.758599840104579926e-02 -3.763868212699890137e-01 -3.734489679336547852e-01 -6.574978679418563843e-02
-1.504672169685363770e-01 -2.333177030086517334e-01 -4.663220643997192383e-01 -2.522700428962707520e-01 -1.657502055168151855e-01 1.670171767473220825e-01 -5.726187825202941895e-01 -5.084937214851379395e-01
-2.748870551586151123e-01 -1.388428807258605957e-01 -6.990934610366821289e-01 -1.662077605724334717e-01 2.210545390844345093e-01 4.130624234676361084e-01 -4.025311470031738281e-01 8.535932004451751709e-02
-2.950040400028228760e-01 2.414415776729583740e-02 -7.286543250083923340e-01 -5.728205665946006775e-02 4.418129026889801025e-01 4.222616553306579590e-01 3.757514432072639465e-02 -5.706044286489486694e-02
-1.320104748010635376e-01 -4.177631735801696777e-01 -4.472711682319641113e-01 1.850537657737731934e-01 2.916938662528991699e-01 -6.859071850776672363e-01 -1.222493276000022888e-01 5.702624469995498657e-02
2.774491310119628906e-01 -4.369947612285614014e-01 -4.079897105693817139e-01 -3.147698938846588135e-01 3.753109574317932129e-01 3.916195333003997803e-01 -3.428730070590972900e-01 -2.339569777250289917e-01
-1.793640255928039551e-01 -7.686322331428527832e-01 -3.337209522724151611e-01 -3.228294849395751953e-01 3.429140448570251465e-01 -2.031625807285308838e-01 -8.254548534750938416e-03 -5.011262372136116028e-02
1.365156769752502441e-01 -3.708863854408264160e-01 -3.097159974277019501e-02 -6.800035238265991211e-01 5.204522013664245605e-01 4.324958473443984985e-02 -5.550500378012657166e-02 -3.234517574310302734e-01
-4.597389996051788330e-01 -2.908955886960029602e-02 -6.654381752014160156e-01 -7.993175834417343140e-02 4.021311700344085693e-01 4.052437245845794678e-01 9.988208115100860596e-02 -5.185011774301528931e-02
-1.664540320634841919e-01 -5.640081763267517090e-01 -2.680233716964721680e-01 -1.746159046888351440e-01 5.288294553756713867e-01 2.635286748409271240e-01 -2.319462597370147705e-01 3.859451711177825928e-01
2.697657644748687744e-01 -4.917949736118316650e-01 -3.577113151550292969e-01 -4.143620654940605164e-02 6.428658962249755859e-01 -3.596065342426300049e-01 1.117792502045631409e-01 -2.452975884079933167e-02
-3.938412666320800781e-01 3.721377998590469360e-02 -6.662430167198181152e-01 8.871860057115554810e-02 4.004534780979156494e-01 4.619554579257965088e-01 -5.018832534551620483e-02 -1.243734881281852722e-01
-3.864925205707550049e-01 -5.344268083572387695e-01 -3.942194283008575439e-01 -1.831588745117187500e-01 2.733600437641143799e-01 5.046557784080505371e-01 -9.271684288978576660e-02 -1.950795054435729980e-01
1.934488713741302490e-01 -2.129773348569869995e-01 -5.687865018844604492e-01 -4.299679398536682129e-01 3.611884713172912598e-01 2.166414260864257812e-01 -4.614822268486022949e-01 1.359083503484725952e-01
8.228784054517745972e-02 1.251824647188186646e-01 -1.720804423093795776e-01 -1.796415895223617554e-01 4.021310806274414062e-01 9.263435751199722290e-02 -7.254192829132080078e-01 -4.681361615657806396e-01
2.329636812210083008e-01 2.131903171539306641e-01 -5.034819245338439941e-01 -7.576493080705404282e-03 3.478285372257232666e-01 1.359911113977432251e-01 -4.082435369491577148e-01 -5.835968255996704102e-01
-6.000726670026779175e-02 -5.596093535423278809e-01 -1.958256363868713379e-01 2.793428674340248108e-02 1.314527243375778198e-01 -5.711730718612670898e-01 -4.404229819774627686e-01 -3.265233039855957031e-01
9.686684608459472656e-02 -1.667938232421875000e-01 -8.386799693107604980e-01 -1.392922550439834595e-02 2.468268275260925293e-01 1.809246689081192017e-01 2.182216644287109375e-01 -3.434250056743621826e-01
-3.525633811950683594e-01 -3.594468235969543457e-01 -3.534043431282043457e-01 -2.088322937488555908e-01 4.358418285846710205e-01 5.782430171966552734e-01 -2.071325331926345825e-01 -1.037522107362747192e-01
6.897408515214920044e-02 -1.656741052865982056e-01 1.722875982522964478e-01 -2.965446710586547852e-01 6.544823646545410156e-01 -9.215457737445831299e-02 -3.934875726699829102e-01 -5.084297657012939453e-01
-7.085709571838378906e-01 1.515850126743316650e-01 -3.018133342266082764e-01 1.893897205591201782e-01 5.295987129211425781e-01 -1.567042246460914612e-02 1.914524883031845093e-01 -1.749712377786636353e-01
-3.927081823348999023e-01 -2.682844698429107666e-01 -4.142295420169830322e-01 -2.334873676300048828e-01 3.537110686302185059e-01 5.680814981460571289e-01 -2.859881520271301270e-01 -1.344767510890960693e-01
-1.787391006946563721e-01 -4.557161033153533936e-01 2.022096216678619385e-01 -1.134595572948455811e-01 6.752095818519592285e-01 2.438991665840148926e-01 3.884346922859549522e-03 -4.372684061527252197e-01
-3.016680181026458740e-01 2.331655323505401611e-01 -3.946906924247741699e-01 -3.356401324272155762e-01 3.015459775924682617e-01 2.072823345661163330e-01 -6.715852022171020508e-01 -3.567337617278099060e-02
-4.284078478813171387e-01 -2.045118957757949829e-01 -3.590118885040283203e-01 1.116117741912603378e-02 1.603760719299316406e-01 4.814305603504180908e-01 -3.487334251403808594e-01 -5.162523388862609863e-01
-8.867150545120239258e-02 -7.682593166828155518e-02 -3.564639091491699219e-01 5.111312270164489746e-01 3.741181194782257080e-01 -3.195191323757171631e-01 -8.578364551067352295e-02 -5.903370380401611328e-01
-3.289104700088500977e-01 -6.318124383687973022e-02 1.182203814387321472e-01 1.618240624666213989e-01 6.435050964355468750e-01 -2.586564421653747559e-01 -6.038057208061218262e-01 4.560373723506927490e-02
1.494264006614685059e-01 1.027123406529426575e-01 -6.905407905578613281e-01 5.655383691191673279e-02 3.357031047344207764e-01 3.659265041351318359e-01 -4.546550214290618896e-01 -1.837579607963562012e-01
-2.287278175354003906e-01 -6.749687790870666504e-01 -1.702000051736831665e-01 1.435773670673370361e-01 9.883283823728561401e-02 -3.835627734661102295e-01 -5.174258947372436523e-01 -1.337929666042327881e-01
-3.560669124126434326e-01 -6.538133621215820312e-01 -1.830605417490005493e-01 -1.494096685200929642e-02 1.205434873700141907e-01 -4.346578419208526611e-01 -4.566059708595275879e-01 -7.928910665214061737e-03
1.311659663915634155e-01 -3.582946956157684326e-01 -5.022333264350891113e-01 1.456197351217269897e-01 3.095245361328125000e-01 -6.653565168380737305e-01 -4.337112605571746826e-02 -2.014723718166351318e-01
5.656647309660911560e-02 -7.393885254859924316e-01 1.295862793922424316e-01 6.082081794738769531e-02 4.209892153739929199e-01 -1.097429320216178894e-01 -4.716285765171051025e-01 -1.338054686784744263e-01
-3.673658357001841068e-04 -5.353245735168457031e-01 -4.705042243003845215e-01 -1.707817018032073975e-01 3.779196441173553467e-01 5.234139561653137207e-01 -6.821372359991073608e-02 -2.035887837409973145e-01
-4.731199145317077637e-01 -7.636857032775878906e-02 -6.301227211952209473e-01 -4.529830217361450195e-01 2.655112743377685547e-01 2.964392006397247314e-01 -9.143310040235519409e-02 3.667080402374267578e-02
-2.627235651016235352e-01 2.226179987192153931e-01 -1.159673705697059631e-01 -1.264840662479400635e-01 4.524166584014892578e-01 1.672802679240703583e-02 -2.237503975629806519e-01 -7.726228237152099609e-01
8.582033962011337280e-02 -3.586922883987426758e-01 -5.175019502639770508e-01 -5.273913145065307617e-01 4.555409848690032959e-01 2.257270365953445435e-01 -1.841477751731872559e-01 1.601378470659255981e-01
5.643856525421142578e-02 2.722380459308624268e-01 -8.354572206735610962e-02 -1.205448284745216370e-01 6.714753508567810059e-01 -1.676786690950393677e-01 -3.877816200256347656e-01 -5.213640928268432617e-01
-7.901711463928222656e-01 -8.088976889848709106e-02 -3.307387828826904297e-01 1.035878360271453857e-01 1.524419635534286499e-01 2.159126251935958862e-01 -2.455598562955856323e-01 -3.446906507015228271e-01
-4.258276820182800293e-01 -7.142314314842224121e-02 -2.161744534969329834e-01 3.538610637187957764e-01 5.777602195739746094e-01 -4.730274081230163574e-01 -2.508437633514404297e-01 1.453828066587448120e-01
2.938331365585327148e-01 -4.141320884227752686e-01 -3.331682384014129639e-01 2.588698565959930420e-01 6.989111900329589844e-01 -2.725147008895874023e-01 2.143941633403301239e-02 -3.068098612129688263e-02
4.450470209121704102e-01 -1.902274787425994873e-01 -3.678213953971862793e-01 -5.438337847590446472e-02 6.870549321174621582e-01 -3.723183870315551758e-01 -1.288518458604812622e-01 1.511905249208211899e-02
-3.999215960502624512e-01 -9.191717952489852905e-02 -5.463878512382507324e-01 -3.587690889835357666e-01 -1.558573395013809204e-01 1.172757968306541443e-01 -3.411593437194824219e-01 -4.999241530895233154e-01
7.317624241113662720e-02 2.931832969188690186e-01 -3.904933035373687744e-01 -2.291450649499893188e-01 4.036839902400970459e-01 -4.129381775856018066e-01 -1.192189604043960571e-01 -5.966611504554748535e-01
2.356962710618972778e-01 1.000770702958106995e-01 -7.577522397041320801e-01 -1.083952710032463074e-01 2.639573812484741211e-01 2.463788390159606934e-01 -4.548462629318237305e-01 -1.059850752353668213e-01
1.201221123337745667e-01 -2.350444197654724121e-01 -4.742282032966613770e-01 2.530402839183807373e-01 4.353095293045043945e-01 -6.533515453338623047e-01 -3.105008974671363831e-02 -1.551653742790222168e-01
-3.878853917121887207e-01 -2.012643516063690186e-01 -4.919499456882476807e-01 -1.157210469245910645e-01 5.505425482988357544e-02 4.226817786693572998e-01 -3.690620958805084229e-01 -4.855243861675262451e-01
-2.520898282527923584e-01 -5.024196580052375793e-03 -7.919870615005493164e-01 9.038560092449188232e-02 3.238081634044647217e-01 4.176434874534606934e-01 -3.865555673837661743e-02 -1.422689110040664673e-01
-3.082726597785949707e-01 -6.790029406547546387e-01 -2.907992005348205566e-01 7.720809429883956909e-03 9.984385967254638672e-02 -4.407361149787902832e-01 -3.859047293663024902e-01 7.848446816205978394e-02
-4.263551831245422363e-01 -5.912578105926513672e-01 -2.204732149839401245e-01 -4.766218736767768860e-02 1.178570277988910675e-02 -5.043925046920776367e-01 -2.726426422595977783e-01 -2.981116771697998047e-01
-1.986045688390731812e-01 -2.642274200916290283e-01 -4.196178019046783447e-01 -5.870720744132995605e-01 3.951961100101470947e-01 3.676818013191223145e-01 -2.761746942996978760e-01 -4.863245040178298950e-02
-4.035738706588745117e-01 -4.822012484073638916e-01 2.664721384644508362e-02 1.288162618875503540e-01 5.756608843803405762e-01 -2.757102251052856445e-01 -3.327063918113708496e-01 2.630800008773803711e-01
-4.308627247810363770e-01 -4.164948463439941406e-01 -5.440665483474731445e-01 -1.672689318656921387e-01 1.291020810604095459e-01 4.849560856819152832e-01 -2.039161622524261475e-01 -1.532009989023208618e-01
-2.480048537254333496e-01 3.956541419029235840e-01 -3.477676212787628174e-01 -2.454935312271118164e-01 4.585121572017669678e-01 1.291333585977554321e-01 -6.113612055778503418e-01 8.407101035118103027e-03
8.491311967372894287e-02 2.020585685968399048e-01 -6.857173442840576172e-01 -7.597617059946060181e-02 3.911784887313842773e-01 3.142392635345458984e-01 -4.051370918750762939e-01 -2.451089471578598022e-01
1.298832893371582031e-02 3.637932240962982178e-01 -2.872492969036102295e-01 -2.708357200026512146e-02 4.717903435230255127e-01 -5.487024039030075073e-02 -4.667562246322631836e-01 -5.837654471397399902e-01
-6.110132858157157898e-02 -3.071824610233306885e-01 -4.126980602741241455e-01 -3.065889179706573486e-01 -1.201133243739604950e-02 2.203295081853866577e-01 -4.360007941722869873e-01 -6.315086483955383301e-01
-4.488842189311981201e-01 -5.469604730606079102e-01 4.514298867434263229e-03 -1.376294195652008057e-01 2.518442869186401367e-01 -4.002093374729156494e-01 -5.019410252571105957e-01 6.954954564571380615e-02
-1.873129606246948242e-01 -7.598891109228134155e-02 -5.178844928741455078e-01 3.231828808784484863e-01 5.192677378654479980e-01 9.014804661273956299e-02 3.579791784286499023e-01 -4.249393641948699951e-01
-1.595627367496490479e-01 -3.923778235912322998e-01 -3.243834078311920166e-01 -3.264130949974060059e-01 3.690920472145080566e-01 1.487695425748825073e-01 -5.325107574462890625e-01 4.085098803043365479e-01
-1.785811036825180054e-01 -7.130728363990783691e-01 -2.050942629575729370e-01 -1.558097749948501587e-01 5.337775945663452148e-01 1.469252556562423706e-01 2.513087093830108643e-01 1.537330895662307739e-01
-1.078940182924270630e-01 4.786922410130500793e-02 -3.723176941275596619e-02 6.663068383932113647e-02 6.630019545555114746e-01 -1.674961745738983154e-01 1.338415406644344330e-02 -7.158463001251220703e-01
-2.156625688076019287e-01 3.564927726984024048e-02 -3.553451597690582275e-02 -1.394036561250686646e-01 5.865854024887084961e-01 1.232321374118328094e-02 2.862465567886829376e-02 -7.658126354217529297e-01
2.236414253711700439e-01 -4.613511860370635986e-01 -3.077574968338012695e-01 -4.505358170717954636e-03 5.453378558158874512e-01 -4.567658901214599609e-01 -2.698227465152740479e-01 2.521342933177947998e-01
1.561633497476577759e-01 2.562152966856956482e-02 -4.908913969993591309e-01 -5.230250358581542969e-01 3.766791522502899170e-01 1.958014219999313354e-01 -5.267544388771057129e-01 -5.226189270615577698e-02
-4.103797674179077148e-01 -1.804875284433364868e-01 -3.524069488048553467e-02 -4.640217423439025879e-01 2.750675678253173828e-01 8.959814906120300293e-02 -1.203475818037986755e-01 -6.959031224250793457e-01
1.189365983009338379e-01 1.702355891466140747e-01 -2.880530357360839844e-01 -1.554650962352752686e-01 4.742666780948638916e-01 -5.389453172683715820e-01 -1.041211411356925964e-01 -5.687688589096069336e-01
-3.243929445743560791e-01 -4.683335125446319580e-01 -5.119299292564392090e-01 -5.418264120817184448e-02 3.482047319412231445e-01 -3.926701247692108154e-01 3.164145946502685547e-01 1.867362111806869507e-01
-2.026813477277755737e-01 -3.044147789478302002e-01 -1.052660122513771057e-01 3.041141033172607422e-01 4.326310753822326660e-01 -2.577465176582336426e-01 -7.003542780876159668e-01 1.363332569599151611e-01
3.021830022335052490e-01 -3.430478274822235107e-01 -3.918589949607849121e-01 1.821529418230056763e-01 5.038096308708190918e-01 -5.415181517601013184e-01 -4.919545352458953857e-02 -2.340606003999710083e-01
-1.050079017877578735e-01 -3.689325451850891113e-01 -6.947307288646697998e-02 -2.644157409667968750e-01 7.215295433998107910e-01 -1.422489732503890991e-01 3.173465430736541748e-01 -3.695556521415710449e-01
4.790681228041648865e-02 2.311508059501647949e-01 -3.532833755016326904e-01 -2.122875601053237915e-01 5.195764899253845215e-01 -2.980909943580627441e-01 6.069384142756462097e-02 -6.417923569679260254e-01
-5.942561626434326172e-01 -1.337891966104507446e-01 -6.619820594787597656e-01 -3.004628717899322510e-01 -2.147775590419769287e-01 -9.860847890377044678e-02 -1.164337992668151855e-01 -1.762163043022155762e-01
-1.486328989267349243e-01 1.559590697288513184e-01 -2.072445005178451538e-01 -2.025745362043380737e-01 4.524086117744445801e-01 -2.533692121505737305e-01 1.001293361186981201e-01 -7.685720324516296387e-01
1.305956989526748657e-01 -4.775535762310028076e-01 -2.266019582748413086e-01 -2.369484603404998779e-01 5.919417738914489746e-01 -5.025784969329833984e-01 1.494125127792358398e-01 -1.486270874738693237e-01
2.137382328510284424e-01 -1.893976479768753052e-01 -7.223094999790191650e-02 -1.137601435184478760e-01 6.117519140243530273e-01 2.413005568087100983e-02 -6.964430958032608032e-02 -7.215352058410644531e-01
-3.330827951431274414e-01 -1.759461611509323120e-01 -3.007175624370574951e-01 4.027828574180603027e-01 1.969941854476928711e-01 -2.979866266250610352e-01 -6.832525134086608887e-02 -6.878681182861328125e-01
2.681179940700531006e-01 -2.855268418788909912e-01 -5.018203854560852051e-01 2.344496697187423706e-01 6.628943085670471191e-01 -2.539537847042083740e-01 1.736547201871871948e-01 7.562739402055740356e-02
-1.875830441713333130e-01 1.589410454034805298e-01 -4.343151748180389404e-01 -3.849999308586120605e-01 2.340319603681564331e-01 2.011729776859283447e-01 -7.114356756210327148e-01 -3.624126315116882324e-02
-4.220694899559020996e-01 -5.200995877385139465e-02 -4.518882632255554199e-01 -3.588011562824249268e-01 5.047484040260314941e-01 4.495587646961212158e-01 -1.684945374727249146e-01 3.076296672224998474e-02
-1.825975626707077026e-01 -7.426113486289978027e-01 -3.339236080646514893e-01 -2.035290151834487915e-01 3.590516448020935059e-01 2.432826459407806396e-01 -1.219682469964027405e-01 2.434676289558410645e-01
9.570610523223876953e-02 2.726953923702239990e-01 -3.881550729274749756e-01 -2.804914116859436035e-01 3.281908929347991943e-01 -4.456416070461273193e-01 -2.452946156263351440e-01 -5.662707686424255371e-01
2.334727346897125244e-01 -8.490825444459915161e-02 -1.062926873564720154e-01 -1.811441183090209961e-01 6.482459902763366699e-01 2.904859930276870728e-02 -9.133579581975936890e-02 -6.817336082458496094e-01
-3.655715882778167725e-01 1.560701131820678711e-01 -1.050223410129547119e-01 -1.819414496421813965e-01 5.043717622756958008e-01 3.008764386177062988e-01 -1.880961954593658447e-01 -6.461961865425109863e-01
-2.315133064985275269e-01 -8.984027802944183350e-02 -6.220217347145080566e-01 3.833682835102081299e-01 5.678715929388999939e-02 -1.656067669391632080e-01 8.160886354744434357e-03 -6.113355755805969238e-01
-3.722230792045593262e-01 -6.387125849723815918e-01 -2.782764136791229248e-01 1.356935221701860428e-02 3.497846424579620361e-01 4.358468353748321533e-01 1.224203109741210938e-01 -2.203995585441589355e-01
-2.392648607492446899e-01 -1.335284709930419922e-01 -3.366011977195739746e-01 -2.951286435127258301e-01 2.017676383256912231e-01 2.102414071559906006e-01 -7.442268133163452148e-01 -2.928071022033691406e-01
-9.983360022306442261e-02 1.021851971745491028e-01 -3.007915616035461426e-01 -4.020642638206481934e-01 6.369165182113647461e-01 3.004722893238067627e-01 -4.775672852993011475e-01 5.868218839168548584e-02
-4.185050427913665771e-01 -2.722156792879104614e-02 -4.665498733520507812e-01 -4.712752699851989746e-01 3.900947570800781250e-01 3.849708437919616699e-01 -2.868314683437347412e-01 -4.116419702768325806e-02
-8.067448139190673828e-01 -1.671460121870040894e-01 -3.183961510658264160e-01 9.044714272022247314e-02 1.260487586259841919e-01 -3.203096985816955566e-01 7.230722159147262573e-02 -2.965696156024932861e-01
-3.737416267395019531e-01 4.896375536918640137e-02 -2.710291370749473572e-02 -6.549336910247802734e-01 5.647054910659790039e-01 -3.011383116245269775e-01 1.154733300209045410e-01 -7.305119931697845459e-02
-4.306946098804473877e-01 1.041868254542350769e-01 -2.815472483634948730e-01 1.305269300937652588e-01 5.407805442810058594e-01 5.248723030090332031e-01 -2.937250137329101562e-01 -2.305042147636413574e-01
-3.850856423377990723e-01 -1.660260558128356934e-01 -3.297497928142547607e-01 4.265862107276916504e-01 5.151392817497253418e-01 -1.347559690475463867e-01 -3.514535725116729736e-01 3.555088043212890625e-01
-2.441383004188537598e-01 -5.166414976119995117e-01 1.534915864467620850e-01 -1.262779086828231812e-01 6.386765241622924805e-01 -2.774611711502075195e-01 -3.143438696861267090e-01 2.242047041654586792e-01
3.359764232300221920e-04 -1.012330427765846252e-01 -8.058957457542419434e-01 1.367776095867156982e-02 2.737638950347900391e-01 1.439097523689270020e-01 3.037438988685607910e-01 -3.901022970676422119e-01
-1.298807710409164429e-01 3.715784549713134766e-01 -2.762607336044311523e-01 -2.224277853965759277e-01 3.982268273830413818e-01 8.358200639486312866e-02 -5.760225653648376465e-01 -4.710563123226165771e-01
-7.526595145463943481e-02 8.601710200309753418e-02 -5.868021249771118164e-01 -4.666441082954406738e-01 1.824734061956405640e-01 1.870368570089340210e-01 -5.461329817771911621e-01 -2.414584010839462280e-01
-1.894255578517913818e-01 -6.714245676994323730e-01 8.330142498016357422e-02 4.155116900801658630e-02 3.528419435024261475e-01 -3.780961036682128906e-01 -4.758578538894653320e-01 -1.036654636263847351e-01
-8.929869532585144043e-02 1.737238764762878418e-01 -3.606300950050354004e-01 -4.595324099063873291e-01 1.188418939709663391e-01 -2.050372362136840820e-01 -4.691223800182342529e-01 -5.868407487869262695e-01
-2.441962510347366333e-01 2.262265384197235107e-01 -2.349144071340560913e-01 -1.233818605542182922e-01 3.659583032131195068e-01 2.521943747997283936e-01 -3.865586519241333008e-01 -6.868965625762939453e-01
2.146600279957056046e-03 -3.384913504123687744e-01 -6.705260276794433594e-01 -2.177207767963409424e-01 4.091202616691589355e-01 4.513625800609588623e-01 -1.128971427679061890e-01 6.751439720392227173e-02
4.945041239261627197e-02 -4.254482090473175049e-01 -2.976559400558471680e-01 -2.043370604515075684e-01 6.311380267143249512e-01 -4.700111746788024902e-01 2.586400210857391357e-01 7.441009394824504852e-03
-1.549629718065261841e-01 -3.418941795825958252e-01 -5.772398114204406738e-01 6.142097711563110352e-01 1.805824190378189087e-01 4.730713739991188049e-02 -5.578456446528434753e-02 -3.326792716979980469e-01
4.434095919132232666e-01 -4.503750801086425781e-01 -2.978240549564361572e-01 8.977929502725601196e-02 5.972888469696044922e-01 -3.277076184749603271e-01 -1.356332749128341675e-01 -1.457672566175460815e-01
-4.231089055538177490e-01 -2.363803088665008545e-01 -5.168316364288330078e-01 -4.381620287895202637e-01 2.338763773441314697e-01 1.968873292207717896e-01 -3.664738535881042480e-01 2.797077596187591553e-01
-2.465635389089584351e-01 -1.689821630716323853e-01 -4.164921641349792480e-01 -1.622619032859802246e-01 2.038967423141002655e-02 3.027416467666625977e-01 -3.799318373203277588e-01 -6.887962222099304199e-01
1.042008996009826660e-01 -5.281841158866882324e-01 -2.289446890354156494e-01 -3.294708132743835449e-01 4.984198212623596191e-01 -5.290908813476562500e-01 7.324088364839553833e-02 -1.243922561407089233e-01
-4.134905040264129639e-01 -3.042533993721008301e-01 -2.088032215833663940e-01 4.045813381671905518e-01 5.165475010871887207e-01 -1.037740930914878845e-01 -4.211582839488983154e-01 2.724076807498931885e-01
-2.202577590942382812e-01 -3.692342340946197510e-01 -2.870912551879882812e-01 3.462668955326080322e-01 1.563291251659393311e-01 -2.619431316852569580e-01 -8.752885460853576660e-02 -7.156230211257934570e-01
-3.065168559551239014e-01 -6.025282740592956543e-01 -8.886484801769256592e-02 -3.032276034355163574e-01 5.276817083358764648e-01 2.157435566186904907e-01 -2.101211398839950562e-01 2.720646858215332031e-01
-1.741991639137268066e-01 -1.752481758594512939e-01 -4.082138538360595703e-01 4.548454582691192627e-01 2.286176830530166626e-01 -2.481139451265335083e-01 -1.288042813539505005e-01 -6.595472097396850586e-01
-1.375631839036941528e-01 -5.849002599716186523e-01 -2.621114552021026611e-01 2.200116366147994995e-01 2.957580387592315674e-01 -3.161448240280151367e-01 -5.040773749351501465e-01 2.834537327289581299e-01
-6.360025405883789062e-01 -2.827212512493133545e-01 -5.125992298126220703e-01 -1.333452481776475906e-02 1.945893019437789917e-01 -3.168520629405975342e-01 2.933021821081638336e-02 3.369171619415283203e-01
-4.282849654555320740e-02 -5.042155385017395020e-01 -4.043988287448883057e-01 6.359727382659912109e-01 2.568185031414031982e-01 9.141232818365097046e-02 -1.089990288019180298e-01 -2.995659708976745605e-01
-7.338579278439283371e-03 -2.996667921543121338e-01 -1.617251187562942505e-01 -3.249675333499908447e-01 5.625597015023231506e-02 9.237901121377944946e-02 -6.202476024627685547e-01 -6.180464625358581543e-01
-6.642045974731445312e-01 -6.206638365983963013e-02 -5.708782672882080078e-01 1.465868651866912842e-01 2.493169754743576050e-01 -3.013289570808410645e-01 2.290739566087722778e-01 4.644889011979103088e-02
-7.870481014251708984e-01 -8.488876745104789734e-03 -3.565495610237121582e-01 -3.157180547714233398e-01 2.250390350818634033e-01 -2.807353138923645020e-01 1.334645748138427734e-01 -8.006418496370315552e-02
-2.693046331405639648e-01 1.572812199592590332e-01 -8.234127759933471680e-01 -1.034260913729667664e-01 2.921663224697113037e-01 3.430353403091430664e-01 -1.029472649097442627e-01 -1.998965442180633545e-02
-5.553072690963745117e-01 1.861324347555637360e-02 -6.729969978332519531e-01 9.971168637275695801e-02 1.777552068233489990e-01 -3.931966125965118408e-01 2.027544528245925903e-01 3.331803902983665466e-02
-6.186441779136657715e-01 -4.888313114643096924e-01 9.574797004461288452e-02 7.222155481576919556e-02 4.336154460906982422e-01 -1.902036517858505249e-01 -3.556597232818603516e-01 1.150911152362823486e-01
-6.079370975494384766e-01 3.904196619987487793e-02 -5.589028596878051758e-01 4.039264749735593796e-03 2.657731473445892334e-01 -4.394702315330505371e-01 8.946781605482101440e-02 2.114841043949127197e-01
6.814823299646377563e-02 1.703090369701385498e-01 -1.486740708351135254e-01 -2.890842258930206299e-01 4.107215702533721924e-01 -5.404751896858215332e-01 -3.501427471637725830e-01 -5.265656113624572754e-01
-2.352472245693206787e-01 -5.359065532684326172e-01 -1.828263401985168457e-01 -4.304678142070770264e-01 5.441222786903381348e-01 5.836806446313858032e-02 -1.129840165376663208e-01 3.556597530841827393e-01
-3.430746961385011673e-03 1.103379726409912109e-01 -1.559143066406250000e-01 -5.668699145317077637e-01 4.524205923080444336e-01 1.859136973507702351e-03 -4.841739237308502197e-01 -4.506114721298217773e-01
-3.669274449348449707e-01 -4.163651540875434875e-02 -6.220229268074035645e-01 -5.001968517899513245e-02 -3.951283171772956848e-02 1.294728219509124756e-01 -6.744380593299865723e-01 -3.201738372445106506e-02
-1.312798559665679932e-01 2.681536972522735596e-02 -2.705270424485206604e-02 -1.149046793580055237e-01 6.018468737602233887e-01 -1.655003428459167480e-01 7.864644378423690796e-02 -7.565158605575561523e-01
-1.000757068395614624e-01 -1.123615428805351257e-01 -5.505924224853515625e-01 3.079541325569152832e-01 5.364418625831604004e-01 4.281967505812644958e-02 3.817367851734161377e-01 -3.795337975025177002e-01
-3.530345559120178223e-01 2.365283221006393433e-01 -2.960824370384216309e-01 -4.240563213825225830e-01 2.395680695772171021e-01 4.322164133191108704e-02 -6.031890511512756348e-01 -3.589350581169128418e-01
-1.207482516765594482e-01 2.823719680309295654e-01 -1.726237982511520386e-01 -2.019919687882065773e-03 4.223431050777435303e-01 -1.305042486637830734e-02 -5.132341980934143066e-01 -6.587333679199218750e-01
-2.666060924530029297e-01 -1.873137652873992920e-01 -3.317831084132194519e-02 4.041368663311004639e-01 6.494627594947814941e-01 -2.300200164318084717e-01 -4.987044036388397217e-01 7.739631831645965576e-02
-2.623279392719268799e-01 -6.632512211799621582e-01 4.842648655176162720e-02 -6.443852186203002930e-02 4.962180852890014648e-01 4.089538156986236572e-01 -6.624804437160491943e-02 -2.586889863014221191e-01
-6.242872402071952820e-02 -3.905132412910461426e-01 -7.480085492134094238e-01 4.155309796333312988e-01 1.780160069465637207e-01 1.232606638222932816e-02 1.366973370313644409e-01 -2.467620521783828735e-01
-4.010776281356811523e-01 -2.228539735078811646e-01 -3.070726692676544189e-01 3.145243823528289795e-01 3.645851612091064453e-01 -6.115569472312927246e-01 -2.572350800037384033e-01 1.521820127964019775e-01
1.451569944620132446e-01 -5.155832767486572266e-01 -8.079259097576141357e-02 -2.118806093931198120e-01 7.131392359733581543e-01 7.815546542406082153e-02 1.397197246551513672e-01 -3.570501804351806641e-01
2.951683700084686279e-01 -7.948760688304901123e-02 -6.150451898574829102e-01 -1.695343405008316040e-01 4.223979711532592773e-01 3.505203425884246826e-01 -4.451200664043426514e-01 1.088289637118577957e-02
-1.671745926141738892e-01 -5.799120068550109863e-01 -2.165389358997344971e-01 2.925716340541839600e-02 8.944673836231231689e-02 -5.724388360977172852e-01 -3.221629261970520020e-01 -3.854007124900817871e-01
-4.127687513828277588e-01 -7.273762486875057220e-03 -4.254564344882965088e-01 5.047811865806579590e-01 1.709211766719818115e-01 -1.402022242546081543e-01 -2.519362047314643860e-02 -5.867251157760620117e-01
-2.966394722461700439e-01 1.385267730802297592e-02 -5.623679757118225098e-01 -5.655404925346374512e-01 2.777487933635711670e-01 1.989885568618774414e-01 -3.754194378852844238e-01 1.343076974153518677e-01
-8.354503512382507324e-01 -6.894409656524658203e-02 -1.496829539537429810e-01 -1.674374938011169434e-01 2.245499938726425171e-01 -3.270094096660614014e-01 1.018072441220283508e-01 -2.812593579292297363e-01
-1.536194533109664917e-01 -6.415330171585083008e-01 -2.876513600349426270e-01 1.456541270017623901e-01 3.323313221335411072e-02 -3.898321092128753662e-01 -5.309615731239318848e-01 -1.608860641717910767e-01
-3.406122624874114990e-01 -2.397640235722064972e-02 -6.816733479499816895e-01 4.315641894936561584e-02 4.617856144905090332e-01 3.263016939163208008e-01 2.693858146667480469e-01 -1.567802727222442627e-01
-5.543841719627380371e-01 6.224440038204193115e-02 -1.268758773803710938e-01 3.940769284963607788e-02 2.605728507041931152e-01 3.251929581165313721e-01 -5.905061364173889160e-01 -3.857295215129852295e-01
-7.204183340072631836e-01 1.589817851781845093e-01 -5.197997093200683594e-01 -5.542758479714393616e-02 3.168323040008544922e-01 -9.522538632154464722e-02 2.064796090126037598e-01 -1.742812693119049072e-01
-5.885529518127441406e-01 -1.639189422130584717e-01 -3.312778472900390625e-01 -2.378314882516860962e-01 4.536276757717132568e-01 -1.675978899002075195e-01 4.283725023269653320e-01 -2.075021415948867798e-01
5.503380298614501953e-02 -3.580234572291374207e-02 -1.998437494039535522e-01 -4.928349852561950684e-01 3.075456321239471436e-01 1.147989854216575623e-01 -7.232232689857482910e-01 -2.864447534084320068e-01
3.508402034640312195e-02 -7.006577253341674805e-01 -4.645819216966629028e-02 1.063123196363449097e-01 5.518767237663269043e-01 -1.275210529565811157e-01 -3.331792056560516357e-01 2.500986456871032715e-01
3.061316013336181641e-01 -3.484380245208740234e-01 -6.303492188453674316e-01 -2.002909332513809204e-01 4.226082861423492432e-01 3.844812810420989990e-01 -1.254718303680419922e-01 -7.246466726064682007e-02
-2.099294029176235199e-02 1.387122124433517456e-01 -4.637067317962646484e-01 -4.369155466556549072e-01 5.782007426023483276e-02 -2.069948315620422363e-01 -4.626109004020690918e-01 -5.605356693267822266e-01
2.215656936168670654e-01 -1.467134356498718262e-01 -5.877906084060668945e-01 1.624108105897903442e-01 3.793576657772064209e-01 -5.936308503150939941e-01 -2.259929925203323364e-01 1.006293222308158875e-01
2.287234365940093994e-01 -1.176823079586029053e-01 -6.192796826362609863e-01 2.046141177415847778e-01 5.349482297897338867e-01 -4.430411756038665771e-01 -4.059301689267158508e-02 1.560749411582946777e-01
-9.738815575838088989e-02 -5.312383770942687988e-01 -4.080075919628143311e-01 1.977206170558929443e-01 2.248085141181945801e-01 -5.649625658988952637e-01 -3.267358541488647461e-01 1.620487719774246216e-01
1.133192051202058792e-02 -4.739899039268493652e-01 -1.093232408165931702e-01 -1.875277906656265259e-01 5.929996967315673828e-01 6.648673862218856812e-02 4.004535973072052002e-01 -4.600593447685241699e-01
-2.760153412818908691e-01 -6.793197989463806152e-01 -1.192482933402061462e-02 -2.207580804824829102e-01 2.449456602334976196e-01 -3.929038941860198975e-01 -4.448139369487762451e-01 -3.510731458663940430e-02
1.964656710624694824e-01 -8.268772810697555542e-02 -5.031608343124389648e-01 6.827399134635925293e-02 4.849579632282257080e-01 -6.692567467689514160e-01 1.755589246749877930e-02 -1.154762580990791321e-01
2.055519223213195801e-01 -5.488524436950683594e-01 -3.634634017944335938e-01 -1.409597545862197876e-01 3.825713992118835449e-01 -5.496889948844909668e-01 -3.089580126106739044e-02 -2.346501052379608154e-01
-2.380771338939666748e-01 -5.977678894996643066e-01 -2.381843626499176025e-01 -7.792659848928451538e-02 -2.346507459878921509e-02 -5.406041145324707031e-01 -3.503595590591430664e-01 -3.280749619007110596e-01
-8.214111924171447754e-01 1.200843378901481628e-01 -3.428838551044464111e-01 -1.096797659993171692e-01 3.578808605670928955e-01 2.308681420981884003e-02 8.114580810070037842e-02 -2.146350145339965820e-01
2.089452147483825684e-01 -3.183288574218750000e-01 -4.993573427200317383e-01 1.297045499086380005e-01 4.620183408260345459e-01 -5.810261964797973633e-01 1.704572327435016632e-02 -1.936093866825103760e-01
-5.696011707186698914e-02 -5.160333514213562012e-01 -5.017770528793334961e-01 -1.707870215177536011e-01 1.425813734531402588e-01 -6.474822163581848145e-01 -4.293181002140045166e-02 -9.006030112504959106e-02
-2.240078896284103394e-01 -6.204912662506103516e-01 -1.739739775657653809e-01 -4.293939843773841858e-02 5.545592308044433594e-01 -2.677754759788513184e-01 3.870058655738830566e-01 -6.072412431240081787e-02
-2.045890241861343384e-01 -2.675141394138336182e-01 2.455801963806152344e-01 1.916464865207672119e-01 7.866049408912658691e-01 -2.340797334909439087e-01 -3.249646425247192383e-01 -1.019756197929382324e-01
-2.723812758922576904e-01 -1.070122122764587402e-01 -6.005448102951049805e-01 -4.239549934864044189e-01 -1.423301845788955688e-01 1.422745436429977417e-01 -4.594227969646453857e-01 -3.498506844043731689e-01
-6.470507979393005371e-01 7.496000267565250397e-03 -3.082100152969360352e-01 -2.585391141474246979e-02 1.663518995046615601e-01 3.554012477397918701e-01 -5.182425975799560547e-01 -2.510951757431030273e-01
-1.293026506900787354e-01 4.141902029514312744e-01 -1.855694353580474854e-01 -1.144481473602354527e-03 4.279812872409820557e-01 -1.693958044052124023e-01 -4.741093516349792480e-01 -5.836499929428100586e-01
-8.087964057922363281e-01 -3.001980483531951904e-01 -2.453969717025756836e-01 1.711732894182205200e-02 1.013032570481300354e-01 -4.097463786602020264e-01 -1.136464476585388184e-01 -6.439696997404098511e-02
2.781655266880989075e-02 -2.393800579011440277e-02 -8.331647515296936035e-01 -8.577318862080574036e-03 3.993772566318511963e-01 8.432765305042266846e-02 2.645132541656494141e-01 -2.604528665542602539e-01
-8.269428461790084839e-02 3.248344063758850098e-01 -1.683283895254135132e-01 -8.207996934652328491e-02 3.686511218547821045e-01 -2.726790904998779297e-01 -5.299914479255676270e-01 -6.011856198310852051e-01
-2.819844186305999756e-01 -7.779362797737121582e-01 -6.828029453754425049e-02 -1.844022721052169800e-01 2.267693877220153809e-01 -4.002068042755126953e-01 -2.544726431369781494e-01 -1.695199124515056610e-02
-3.422349095344543457e-01 -6.519486010074615479e-02 -3.669796586036682129e-01 4.232162535190582275e-01 5.646559000015258789e-01 -2.114477455615997314e-01 -2.789570391178131104e-01 3.513908982276916504e-01
-8.254258036613464355e-01 -2.791799418628215790e-02 -4.519593417644500732e-01 -1.218907982110977173e-01 1.899463087320327759e-01 -1.450467705726623535e-01 -1.929456740617752075e-02 2.031697779893875122e-01
3.455330729484558105e-01 -2.798307836055755615e-01 -2.998731732368469238e-01 -1.498746871948242188e-01 7.427023053169250488e-01 -1.897462308406829834e-01 -1.390620023012161255e-01 -2.880397439002990723e-01
-3.322572738397866488e-04 -7.320903241634368896e-02 -5.052267909049987793e-01 9.277283400297164917e-02 5.767332911491394043e-01 1.369841769337654114e-02 4.704958200454711914e-01 -4.202430546283721924e-01
-3.103331625461578369e-01 2.097260057926177979e-01 -3.552668914198875427e-02 -1.083542257547378540e-01 4.630618989467620850e-01 -1.456711590290069580e-01 -1.254824250936508179e-01 -7.715655565261840820e-01
-6.023333072662353516e-01 -3.250311687588691711e-02 -5.172864794731140137e-01 2.924276143312454224e-02 3.012451827526092529e-01 -4.085464775562286377e-01 3.317134976387023926e-01 2.244293689727783203e-03
-1.296164244413375854e-01 -1.912180036306381226e-01 -4.564835131168365479e-01 2.197644859552383423e-01 1.138795539736747742e-02 -3.579382300376892090e-01 -2.402051724493503571e-02 -7.490897774696350098e-01
-5.264747738838195801e-01 -4.395216107368469238e-01 -1.430293768644332886e-01 -1.490170657634735107e-01 2.452034354209899902e-01 4.986023604869842529e-01 -2.145215719938278198e-01 -3.636384010314941406e-01
-3.751379847526550293e-01 1.080186963081359863e-01 -7.215733528137207031e-01 1.603789776563644409e-01 4.143097102642059326e-01 -2.154238820075988770e-01 2.868288457393646240e-01 -2.971987612545490265e-02
-5.164702981710433960e-02 3.014057874679565430e-01 -3.205205202102661133e-01 -2.355560213327407837e-01 3.026421368122100830e-01 -5.003988742828369141e-01 -2.034162580966949463e-01 -6.040676832199096680e-01
-8.566346764564514160e-01 -7.239470630884170532e-02 -4.074562191963195801e-01 -8.184706419706344604e-02 1.616302281618118286e-01 -1.092200353741645813e-01 -9.082913398742675781e-02 2.047271579504013062e-01
-7.618572562932968140e-03 -3.943752497434616089e-03 -8.570437133312225342e-02 -1.483669728040695190e-01 4.090953171253204346e-01 9.288522601127624512e-02 -6.432394981384277344e-01 -6.171100139617919922e-01
1.465982012450695038e-02 -5.955798029899597168e-01 -3.132319450378417969e-01 -9.938147850334644318e-03 7.246710360050201416e-02 -5.697553157806396484e-01 -3.286547064781188965e-01 -3.301060497760772705e-01
2.124538272619247437e-01 -1.281499862670898438e-01 -4.545165598392486572e-02 -1.277855634689331055e-01 6.695601940155029297e-01 -1.216489896178245544e-01 -1.230800673365592957e-01 -6.646714210510253906e-01
-4.273588359355926514e-01 -3.308363854885101318e-01 -1.410682201385498047e-01 1.063330844044685364e-01 1.822648942470550537e-01 -4.524363279342651367e-01 -6.546194553375244141e-01 1.012873798608779907e-01
-4.800855517387390137e-01 2.809864580631256104e-01 -1.589998453855514526e-01 -1.515043228864669800e-01 4.360171854496002197e-01 2.371268421411514282e-01 -2.660757005214691162e-01 -5.702573657035827637e-01
9.337418526411056519e-02 -2.313672751188278198e-01 -4.653190970420837402e-01 -4.288502931594848633e-01 3.986937701702117920e-01 1.691937297582626343e-01 -5.089412927627563477e-01 3.011836707592010498e-01
-4.375456273555755615e-01 5.867702886462211609e-02 -5.420215725898742676e-01 -4.150348529219627380e-02 1.618325524032115936e-02 1.295867860317230225e-01 -7.001333832740783691e-01 -4.857475310564041138e-02
2.891484797000885010e-01 -3.329079449176788330e-01 -4.849447309970855713e-01 -4.339258968830108643e-01 5.675614476203918457e-01 2.421081066131591797e-01 1.644921954721212387e-03 -3.684281557798385620e-02
-3.546701073646545410e-01 -8.261784166097640991e-02 -4.894339144229888916e-01 5.333063602447509766e-01 1.725282967090606689e-01 -2.635672092437744141e-01 -6.443061679601669312e-02 -4.899358749389648438e-01
2.108625024557113647e-01 -3.331694304943084717e-01 -5.615739226341247559e-01 -2.856304123997688293e-02 5.372788310050964355e-01 -1.130831614136695862e-01 3.941290080547332764e-01 -2.675073742866516113e-01
2.509625554084777832e-01 -2.884984314441680908e-01 -9.405232220888137817e-02 -1.707327067852020264e-01 6.015923023223876953e-01 1.298629045486450195e-01 3.025922365486621857e-02 -6.603769063949584961e-01
-3.965655863285064697e-01 1.887694746255874634e-01 -4.432902336120605469e-01 -8.676615357398986816e-02 3.754823803901672363e-01 2.902861535549163818e-01 -6.366964429616928101e-02 -6.113595366477966309e-01
-3.306674957275390625e-01 -2.015720158815383911e-01 -3.044613301753997803e-01 4.614276289939880371e-01 5.118050575256347656e-01 -1.629437208175659180e-01 -3.880745172500610352e-01 3.245282471179962158e-01
-2.101006209850311279e-01 -5.240223407745361328e-01 -1.224135309457778931e-01 6.822398304939270020e-02 6.327397227287292480e-01 4.104975461959838867e-01 1.703792810440063477e-01 -2.524318099021911621e-01
-5.662362575531005859e-01 7.617730647325515747e-02 -1.366527229547500610e-01 -1.947038024663925171e-01 2.724273204803466797e-01 2.279620617628097534e-01 -1.432601511478424072e-01 -6.857719421386718750e-01
-2.387395203113555908e-01 -7.055360823869705200e-02 -3.447843492031097412e-01 -3.975123763084411621e-01 1.502126902341842651e-01 1.431785970926284790e-01 -2.581474781036376953e-01 -7.425828576087951660e-01
8.187476545572280884e-02 -4.727525413036346436e-01 -1.857606619596481323e-01 -4.722047746181488037e-01 4.131391644477844238e-01 -2.678676843643188477e-01 2.394533008337020874e-01 -4.610230326652526855e-01
-4.076622128486633301e-01 -5.357049107551574707e-01 -2.908950150012969971e-01 -7.316071540117263794e-02 8.535672724246978760e-02 -4.835490286350250244e-01 -4.256144464015960693e-01 1.860284507274627686e-01
-7.910116314888000488e-01 -2.169896382838487625e-03 -3.617573082447052002e-01 -1.078346371650695801e-01 -1.873607002198696136e-02 -3.781477808952331543e-01 2.759606577455997467e-03 -2.973970174789428711e-01
-2.901547253131866455e-01 -8.132867217063903809e-01 -6.100370548665523529e-03 -1.071029007434844971e-01 2.683414220809936523e-01 -2.577571272850036621e-01 -3.200781047344207764e-01 4.439519718289375305e-02
-3.875086605548858643e-01 -3.147231042385101318e-01 -7.891249656677246094e-02 3.472787141799926758e-01 5.530934929847717285e-01 -3.282411992549896240e-01 -4.305422604084014893e-01 1.579090505838394165e-01
-1.472036540508270264e-01 2.915009856224060059e-01 -3.100259602069854736e-01 -2.535482645034790039e-01 3.729066848754882812e-01 1.671884208917617798e-01 -4.644241034984588623e-01 -5.918231010437011719e-01
-3.479454219341278076e-01 -2.021233588457107544e-01 -6.367262005805969238e-01 -2.214423418045043945e-01 9.069354832172393799e-02 3.208578824996948242e-01 -2.032265067100524902e-02 -5.215697884559631348e-01
1.374801713973283768e-02 1.725211739540100098e-01 -4.103148877620697021e-01 -3.491946458816528320e-01 3.626689314842224121e-02 -2.666568756103515625e-01 -4.441191256046295166e-01 -6.403819918632507324e-01
-5.478100180625915527e-01 5.528287217020988464e-02 -4.016682803630828857e-01 -4.559470117092132568e-01 -7.348259538412094116e-02 -4.547354951500892639e-02 -1.728451699018478394e-01 -5.387762784957885742e-01
-1.192675158381462097e-01 -5.966441631317138672e-01 -1.236925944685935974e-01 8.499693870544433594e-02 6.248941272497177124e-02 -4.377541542053222656e-01 -5.200235843658447266e-01 -3.759100437164306641e-01
-2.788175940513610840e-01 1.624740809202194214e-01 -5.759248733520507812e-01 -4.789184927940368652e-01 2.207948118448257446e-01 2.436612397432327271e-01 -3.833299279212951660e-01 -2.823961079120635986e-01
-1.607989333570003510e-02 -4.685570001602172852e-01 -6.407876014709472656e-01 5.370805263519287109e-01 1.457160860300064087e-01 2.969454787671566010e-02 4.642378911375999451e-02 -2.384565770626068115e-01
-7.807402312755584717e-02 2.361725717782974243e-01 -3.087005317211151123e-01 1.000599041581153870e-01 5.999647974967956543e-01 3.729600310325622559e-01 -5.667611956596374512e-01 -1.119999215006828308e-01
2.957380414009094238e-01 1.447438895702362061e-01 -5.614002943038940430e-01 -2.301910333335399628e-02 2.295750975608825684e-01 -4.138292670249938965e-01 -2.139316648244857788e-01 -5.533188581466674805e-01
7.749469578266143799e-02 3.739407360553741455e-01 -3.358010351657867432e-01 -1.534209847450256348e-01 3.809683024883270264e-01 -3.221717476844787598e-01 -3.915425240993499756e-01 -5.618055462837219238e-01
-1.205181479454040527e-01 6.586315482854843140e-02 -5.056352019309997559e-01 -2.551007270812988281e-01 2.225159555673599243e-01 2.335923910140991211e-01 -4.529999792575836182e-01 -5.925422906875610352e-01
1.478268504142761230e-01 -1.284503042697906494e-01 -6.757399439811706543e-01 -2.601360082626342773e-01 3.445813357830047607e-01 2.759443223476409912e-01 -4.606951177120208740e-01 1.738700568675994873e-01
-4.341436922550201416e-01 -5.805095434188842773e-01 -8.779764920473098755e-02 2.734497487545013428e-01 2.038349062204360962e-01 -8.360526710748672485e-02 -5.819740891456604004e-01 6.937208771705627441e-02
-2.324122041463851929e-01 -5.496624708175659180e-01 -5.438519716262817383e-01 5.468832254409790039e-01 1.093554720282554626e-01 -9.622543305158615112e-02 -8.516424894332885742e-02 -1.432782262563705444e-01
-3.453143239021301270e-01 -2.383661866188049316e-01 -4.933925867080688477e-01 -3.249567374587059021e-02 4.384295940399169922e-01 -5.061672925949096680e-01 3.192106485366821289e-01 1.706636697053909302e-01
2.182878553867340088e-01 -1.960951834917068481e-01 -5.502131581306457520e-01 2.360834926366806030e-01 4.079915583133697510e-01 -5.900050997734069824e-01 3.166617127135396004e-03 -2.021237015724182129e-01
-3.837135434150695801e-01 -1.390987038612365723e-01 -3.181534409523010254e-01 3.610640466213226318e-01 5.709683895111083984e-01 -3.029399514198303223e-01 -2.741154432296752930e-01 3.300148844718933105e-01
-1.357092410326004028e-01 -1.038901880383491516e-01 -7.180161476135253906e-01 1.113820746541023254e-01 3.691221177577972412e-01 1.429434865713119507e-01 3.826144039630889893e-01 -3.738439977169036865e-01
-1.219514980912208557e-01 1.230812743306159973e-01 -2.732787132263183594e-01 8.125641942024230957e-02 5.597903728485107422e-01 1.014793068170547485e-01 4.888848960399627686e-02 -7.500942945480346680e-01
-3.645631074905395508e-01 9.921909868717193604e-02 -6.912760436534881592e-02 -2.482356876134872437e-01 3.567974567413330078e-01 -2.207956649363040924e-02 -1.314379721879959106e-01 -8.036054372787475586e-01
-5.323887467384338379e-01 -7.882869988679885864e-02 -6.118205785751342773e-01 -3.406189382076263428e-01 -2.267268002033233643e-01 -9.272032231092453003e-02 -2.112254351377487183e-01 -3.396828174591064453e-01
-6.415858864784240723e-02 3.050977587699890137e-01 -2.957610785961151123e-01 -2.667764127254486084e-01 2.272894531488418579e-01 -5.180988311767578125e-01 -3.783166110515594482e-01 -5.300419330596923828e-01
-4.090090394020080566e-01 -2.373912334442138672e-01 -3.090918362140655518e-01 4.472216665744781494e-01 4.760144054889678955e-01 -2.050181627273559570e-01 -3.402567803859710693e-01 3.105078935623168945e-01
-2.413190752267837524e-01 3.115037977695465088e-01 -2.347391098737716675e-01 -3.788133263587951660e-01 4.190343916416168213e-01 -8.886785362847149372e-04 -6.859415769577026367e-01 4.702871199697256088e-03
1.469353288412094116e-01 -4.480427801609039307e-01 -2.340971864759922028e-02 -3.656834959983825684e-01 5.616174340248107910e-01 6.040631607174873352e-02 1.259178817272186279e-01 -5.554069876670837402e-01
-4.224155470728874207e-02 1.898172199726104736e-01 -3.385973274707794189e-01 -4.381618499755859375e-01 3.751787245273590088e-01 -6.103850007057189941e-01 1.003564149141311646e-01 -3.635255098342895508e-01
-3.469555377960205078e-01 -1.371551603078842163e-01 -2.982719987630844116e-02 1.573174297809600830e-01 3.675630986690521240e-01 4.517526030540466309e-01 -6.197388172149658203e-01 -3.345337212085723877e-01
-1.445135772228240967e-01 -3.351966738700866699e-01 -6.114142537117004395e-01 5.529670119285583496e-01 1.336233615875244141e-01 -4.923838004469871521e-02 -3.080233931541442871e-02 -4.073458015918731689e-01
4.772335290908813477e-02 -2.558226883411407471e-01 1.543916314840316772e-01 -3.425414562225341797e-01 6.463769078254699707e-01 -8.706057071685791016e-02 -1.883285790681838989e-01 -5.746785402297973633e-01
-2.527487277984619141e-01 5.419994145631790161e-02 -8.504513502120971680e-01 -1.194400042295455933e-01 7.431310415267944336e-02 1.460047960281372070e-01 1.135384961962699890e-01 -3.948621451854705811e-01
-3.555879592895507812e-01 -5.463647246360778809e-01 -9.306044876575469971e-02 3.118403255939483643e-01 2.623772025108337402e-01 -1.688494086265563965e-01 -6.083492040634155273e-01 4.119924828410148621e-02
-2.005395740270614624e-01 -2.494580447673797607e-01 -5.755259394645690918e-01 4.041545093059539795e-01 3.773558139801025391e-02 -1.034396961331367493e-01 -3.296875581145286560e-02 -6.243180632591247559e-01
7.727024704217910767e-02 -1.545518487691879272e-01 -3.546091914176940918e-01 3.319195806980133057e-01 2.784968018531799316e-01 -4.736213982105255127e-01 -1.088931113481521606e-01 -6.484513878822326660e-01
-3.853259384632110596e-01 -3.481285646557807922e-02 -1.251940280199050903e-01 3.346738815307617188e-01 7.537313103675842285e-01 -9.354300051927566528e-02 -3.153116106986999512e-01 2.152888327836990356e-01
8.635243773460388184e-02 3.939995765686035156e-01 -4.013069868087768555e-01 1.609297245740890503e-01 7.992829084396362305e-01 7.620127405971288681e-03 -1.046064645051956177e-01 -2.254572696983814240e-02
-5.926979780197143555e-01 -2.036054730415344238e-01 -2.229437679052352905e-01 2.781580090522766113e-01 9.664316475391387939e-02 -3.811874985694885254e-01 3.464476019144058228e-02 -5.695033073425292969e-01
-6.915646791458129883e-01 6.342934444546699524e-03 -2.393237054347991943e-01 -3.305985033512115479e-01 2.310040406882762909e-02 -5.650856066495180130e-03 -9.185151755809783936e-02 -5.883237123489379883e-01
-3.348618745803833008e-01 -1.011984869837760925e-01 -6.326277852058410645e-01 -1.228677760809659958e-02 3.561989963054656982e-01 -4.390052855014801025e-01 3.593741953372955322e-01 1.688320934772491455e-01
-3.275249898433685303e-01 9.037485718727111816e-02 -5.361344292759895325e-02 3.781820237636566162e-01 7.344825863838195801e-01 -2.558725774288177490e-01 -3.647286891937255859e-01 2.647900022566318512e-02
-1.649825423955917358e-01 -1.632204651832580566e-01 4.434162378311157227e-02 -3.370319604873657227e-01 3.236604332923889160e-01 1.372659802436828613e-01 -6.659733653068542480e-01 -5.132880806922912598e-01
-2.725670635700225830e-01 1.971615254878997803e-01 -2.375821322202682495e-01 -7.115729451179504395e-01 4.402208328247070312e-01 -2.660889327526092529e-01 -2.391094565391540527e-01 4.777152836322784424e-02
3.856453113257884979e-03 3.098910450935363770e-01 -2.649256587028503418e-01 -1.047688722610473633e-01 5.414548516273498535e-01 -4.364119470119476318e-01 3.042595088481903076e-02 -5.815805792808532715e-01
1.065630465745925903e-01 3.543778881430625916e-02 -1.016836836934089661e-01 -3.713152706623077393e-01 4.047135114669799805e-01 -5.757025480270385742e-01 -2.805637717247009277e-01 -5.150063037872314453e-01
7.538437098264694214e-02 -1.976563632488250732e-01 -6.229929924011230469e-01 5.868348851799964905e-02 5.802674889564514160e-01 -1.439284235239028931e-01 4.382861852645874023e-01 -1.190158650279045105e-01
9.544516354799270630e-02 4.237191379070281982e-01 -4.882112145423889160e-01 -1.157991215586662292e-02 7.521516680717468262e-01 -5.295352893881499767e-04 -8.182001113891601562e-02 2.100477367639541626e-02
-2.340455502271652222e-01 -1.382969766855239868e-01 -1.996234953403472900e-01 3.882763385772705078e-01 4.771974384784698486e-01 -3.979025483131408691e-01 -5.829950571060180664e-01 9.778323769569396973e-02
-6.284171342849731445e-01 5.618314445018768311e-02 -6.318507194519042969e-01 -4.561379551887512207e-02 2.145888358354568481e-01 8.235653489828109741e-02 2.240871340036392212e-01 -3.123675286769866943e-01
-3.297402709722518921e-02 4.713425636291503906e-01 -2.929535508155822754e-01 1.593356877565383911e-01 7.833647131919860840e-01 4.012668132781982422e-02 -1.074864789843559265e-01 -1.967628151178359985e-01
-1.265055835247039795e-01 -4.302304387092590332e-01 -5.255468487739562988e-01 1.151250582188367844e-02 1.157178059220314026e-01 -6.754715442657470703e-01 -2.177141457796096802e-01 7.425826042890548706e-02
-6.639651954174041748e-02 -1.290594041347503662e-01 -2.793226763606071472e-02 7.342627644538879395e-02 7.165729403495788574e-01 5.193918347358703613e-01 -4.288093149662017822e-01 -7.510930299758911133e-02
-3.933873474597930908e-01 -1.050837710499763489e-01 -2.906898260116577148e-01 4.479888379573822021e-01 5.553491711616516113e-01 -2.425119876861572266e-01 -3.415986001491546631e-01 2.551371455192565918e-01
-4.738939106464385986e-01 4.205906018614768982e-02 -9.393998235464096069e-02 -6.901056766510009766e-01 4.887751340866088867e-01 -2.198202311992645264e-01 2.782729454338550568e-02 2.425926923751831055e-02
-3.196072876453399658e-01 4.963988065719604492e-02 -1.371257454156875610e-01 3.290199935436248779e-01 7.654463648796081543e-01 -3.425255119800567627e-01 -1.930612623691558838e-01 1.668078303337097168e-01
-2.866646647453308105e-01 5.174511671066284180e-02 -6.536139249801635742e-01 1.652330607175827026e-01 4.610261619091033936e-01 4.585885405540466309e-01 -9.020323865115642548e-03 -1.941716372966766357e-01
1.099859327077865601e-01 1.899876818060874939e-02 -6.407436728477478027e-01 2.501931227743625641e-02 3.624793887138366699e-01 4.925719499588012695e-01 -3.528696298599243164e-01 -2.789772748947143555e-01
-1.320297867059707642e-01 -1.829851120710372925e-01 1.716470718383789062e-01 5.688008293509483337e-02 7.689025402069091797e-01 3.952284157276153564e-01 -2.987607419490814209e-01 -2.823328077793121338e-01
-5.213348865509033203e-01 5.020600929856300354e-02 -7.124224901199340820e-01 -3.326492309570312500e-01 -7.939261198043823242e-02 4.013061895966529846e-02 -2.877587974071502686e-01 -1.294960826635360718e-01
-1.425960510969161987e-01 -1.202309951186180115e-01 -2.280227988958358765e-01 3.936287462711334229e-01 5.751402378082275391e-01 -4.590202569961547852e-01 -4.473046064376831055e-01 1.292507797479629517e-01
-4.550695121288299561e-01 4.658474922180175781e-01 -2.354377508163452148e-02 -2.706308066844940186e-01 4.428096413612365723e-01 -1.702657341957092285e-01 -4.426512122154235840e-01 -2.847659289836883545e-01
1.399276703596115112e-01 1.368576288223266602e-01 -5.283309221267700195e-01 -1.438437681645154953e-02 5.304685831069946289e-01 4.469837546348571777e-01 -2.836439013481140137e-01 -3.474256992340087891e-01
-1.506390124559402466e-01 -4.538741707801818848e-02 -4.312900602817535400e-01 3.420245349407196045e-01 2.137767076492309570e-01 -2.668845057487487793e-01 -2.671497175469994545e-03 -7.451986670494079590e-01
-2.710244357585906982e-01 -6.606538891792297363e-01 -4.044282734394073486e-01 -4.163831472396850586e-02 2.177502959966659546e-01 4.910365045070648193e-01 -4.469410702586174011e-02 -1.850853860378265381e-01
-5.138946771621704102e-01 -9.067049622535705566e-02 -3.675740361213684082e-01 -4.554791748523712158e-01 3.233838379383087158e-01 -3.187628984451293945e-01 3.820469379425048828e-01 -1.815833002328872681e-01
1.541956365108489990e-01 2.994259893894195557e-01 -3.768809437751770020e-01 -1.366776227951049805e-01 5.727071762084960938e-01 -4.662751555442810059e-01 2.479587681591510773e-02 -4.240601956844329834e-01
-1.076430752873420715e-01 2.108269836753606796e-04 1.610571891069412231e-01 -4.575894176959991455e-01 4.428055882453918457e-01 -6.230451166629791260e-02 -7.049118280410766602e-01 -2.371207773685455322e-01
-4.379456341266632080e-01 -3.657948076725006104e-01 -6.025932431221008301e-01 -2.562039792537689209e-01 -1.239595264196395874e-01 3.020693361759185791e-01 -1.882573664188385010e-01 -3.218478560447692871e-01
-7.771072983741760254e-01 1.719701141119003296e-01 -4.576627314090728760e-01 1.226569116115570068e-01 2.608253061771392822e-01 -6.380684673786163330e-02 1.273164004087448120e-01 -2.317756861448287964e-01
-1.026494801044464111e-01 -6.030831485986709595e-02 1.551191061735153198e-01 -2.220113724470138550e-01 5.793690085411071777e-01 -3.762077391147613525e-01 -3.932074308395385742e-01 -5.297756195068359375e-01
4.484555870294570923e-02 -2.910428643226623535e-01 -4.788488745689392090e-01 -5.616735219955444336e-01 4.909850060939788818e-01 1.886209696531295776e-01 1.088440045714378357e-01 -2.828753590583801270e-01
-8.238335251808166504e-01 1.598182022571563721e-01 -3.591446578502655029e-01 -2.424099147319793701e-01 3.225347995758056641e-01 1.973549462854862213e-02 3.098402358591556549e-02 -5.129088088870048523e-02
-8.309032320976257324e-01 2.535052970051765442e-02 -4.243268966674804688e-01 7.014822959899902344e-02 2.087143808603286743e-01 1.683159172534942627e-02 1.433933526277542114e-01 -2.440830618143081665e-01
-3.152111172676086426e-01 3.756495714187622070e-01 -2.409365028142929077e-01 1.704470962285995483e-01 7.218587994575500488e-01 2.570421099662780762e-01 -2.608289420604705811e-01 -1.313175410032272339e-01
-3.552386909723281860e-02 4.382455945014953613e-01 -2.348660528659820557e-01 -1.043603420257568359e-01 4.187835156917572021e-01 -4.219142496585845947e-01 -3.399910628795623779e-01 -5.211916565895080566e-01
2.762721478939056396e-01 -1.717327088117599487e-01 -2.622230947017669678e-01 1.567844152450561523e-01 6.751819252967834473e-01 -4.796571731567382812e-01 -3.194418549537658691e-01 1.133777946233749390e-01
-5.887782573699951172e-01 -1.670724749565124512e-01 4.807699099183082581e-02 -5.182013511657714844e-01 5.274415016174316406e-01 -2.461319714784622192e-01 1.229086592793464661e-01 -2.647623606026172638e-02
2.466063946485519409e-02 3.306646347045898438e-01 -5.245382189750671387e-01 -3.281909823417663574e-01 1.377035230398178101e-01 -2.315426021814346313e-01 -3.306382000446319580e-01 -5.703572630882263184e-01
-7.183802127838134766e-01 -1.576405763626098633e-02 -5.554898381233215332e-01 -9.449996985495090485e-03 2.657068073749542236e-01 -4.134748503565788269e-02 2.737178504467010498e-01 -1.667088568210601807e-01
1.868432760238647461e-02 3.354005813598632812e-01 -4.462997913360595703e-01 -2.988781630992889404e-01 5.630444884300231934e-01 -7.306378334760665894e-02 -5.245408415794372559e-01 -3.383837267756462097e-02
2.600277662277221680e-01 -3.287149071693420410e-01 -5.349134206771850586e-01 2.568441927433013916e-01 1.215330660343170166e-01 -5.213052034378051758e-01 -2.801926732063293457e-01 -3.274040222167968750e-01
-4.428754374384880066e-02 -3.394720554351806641e-01 -2.234077602624893188e-01 3.183794617652893066e-01 5.744701623916625977e-01 -3.561020493507385254e-01 -4.737193584442138672e-01 2.242453545331954956e-01
7.131586223840713501e-02 5.384810268878936768e-02 -8.031968474388122559e-01 4.733813181519508362e-02 2.970126457512378693e-02 2.185480743646621704e-01 -4.833558499813079834e-01 -2.497400045394897461e-01
3.359421789646148682e-01 -5.893195867538452148e-01 -5.620688796043395996e-01 -5.526320636272430420e-02 1.717648953199386597e-01 3.443616926670074463e-01 -1.127324625849723816e-01 -2.450983971357345581e-01
6.405637413263320923e-02 1.451596915721893311e-01 -4.116503894329071045e-01 -1.656037569046020508e-01 4.924815595149993896e-01 -5.437734127044677734e-01 -2.006909251213073730e-01 -4.465875625610351562e-01
-2.782094478607177734e-01 -1.073258444666862488e-01 -3.683232069015502930e-01 -4.461838603019714355e-01 3.862866759300231934e-01 1.085311099886894226e-01 -5.102970004081726074e-01 3.936232924461364746e-01
-5.756406784057617188e-01 -2.367379218339920044e-01 -5.195715427398681641e-01 -1.935984343290328979e-01 -2.233294211328029633e-02 3.794702887535095215e-01 -3.140308558940887451e-01 -2.490910291671752930e-01
-8.734826743602752686e-02 3.623995780944824219e-01 -2.800234854221343994e-01 -7.161008566617965698e-02 4.392298460006713867e-01 -5.409393832087516785e-02 -4.057396352291107178e-01 -6.457725167274475098e-01
1.538235545158386230e-01 -3.257388472557067871e-01 -7.500682473182678223e-01 2.808419764041900635e-01 2.919228971004486084e-01 1.729662269353866577e-01 2.181598544120788574e-01 -2.569591999053955078e-01
-2.041815221309661865e-02 -5.397136211395263672e-01 -4.326253533363342285e-01 -1.118714660406112671e-01 4.292888343334197998e-01 -4.063513875007629395e-01 3.881290256977081299e-01 -9.250947088003158569e-02
-1.232749298214912415e-01 6.424953043460845947e-02 -4.311527609825134277e-01 -5.320809483528137207e-01 7.973022013902664185e-02 1.180534437298774719e-02 -4.184946715831756592e-01 -5.744897127151489258e-01
-4.335150718688964844e-01 -1.137730181217193604e-01 -5.135071873664855957e-01 -3.910945653915405273e-01 -1.608160138130187988e-01 8.077587932348251343e-02 -3.171854615211486816e-01 -4.994824528694152832e-01
-2.816669344902038574e-01 -5.124594271183013916e-02 -9.361647069454193115e-02 -7.117848992347717285e-01 5.581879615783691406e-01 -2.944007217884063721e-01 6.051908805966377258e-02 -2.697614580392837524e-02
-4.997687879949808121e-03 3.765502199530601501e-02 -8.351875096559524536e-02 -1.688403636217117310e-01 6.959871649742126465e-01 -1.639543175697326660e-01 1.422538459300994873e-01 -6.569317579269409180e-01
3.300653100013732910e-01 -2.680049836635589600e-01 -4.026524126529693604e-01 2.036572247743606567e-01 6.437130570411682129e-01 -3.200297355651855469e-01 2.849889174103736877e-02 -3.130930364131927490e-01
-1.330764144659042358e-01 5.222739651799201965e-02 3.632068634033203125e-03 1.993299275636672974e-01 7.246795892715454102e-01 -1.958493143320083618e-01 -1.162270680069923401e-01 -6.023213863372802734e-01
-8.863009214401245117e-01 1.379376649856567383e-01 -2.388957440853118896e-01 -1.904506236314773560e-01 2.392073273658752441e-01 -1.164672002196311951e-01 -7.134510576725006104e-02 -1.619452685117721558e-01
-1.190743446350097656e-01 -1.527488529682159424e-01 -2.665005028247833252e-01 4.964195489883422852e-01 4.888757765293121338e-01 -3.670765459537506104e-01 -5.175377726554870605e-01 5.868775397539138794e-02
-4.388533532619476318e-01 1.432262510061264038e-01 -1.763631850481033325e-01 -3.421091437339782715e-01 1.270127296447753906e-01 -1.396686136722564697e-01 -5.744729042053222656e-01 -5.225827693939208984e-01
1.944885216653347015e-02 2.662501335144042969e-01 -2.838579118251800537e-01 -1.375613063573837280e-01 5.543891787528991699e-01 -3.919811844825744629e-01 -4.770947992801666260e-02 -6.049474477767944336e-01
-3.733567893505096436e-01 -2.586555480957031250e-01 -5.086186900734901428e-02 2.962168157100677490e-01 4.724922776222229004e-01 -3.006731271743774414e-01 -6.174929141998291016e-01 9.175943583250045776e-02
1.120045185089111328e-01 7.301422953605651855e-02 -4.816142097115516663e-02 -1.849005520343780518e-01 4.342544972896575928e-01 -1.049196571111679077e-01 -7.738128304481506348e-01 -3.837248980998992920e-01
-4.996853470802307129e-01 -1.485119760036468506e-01 -7.536700963973999023e-01 2.463195100426673889e-02 -2.769657075405120850e-01 -1.847944855690002441e-01 -1.979753822088241577e-01 -9.787865728139877319e-02
3.240830004215240479e-01 1.230001002550125122e-01 -1.573281288146972656e-01 -9.600966423749923706e-02 7.710420489311218262e-01 -5.389897897839546204e-02 -9.598387777805328369e-02 -4.891292452812194824e-01
-2.168852239847183228e-01 -2.470968663692474365e-01 -7.611030340194702148e-01 1.249325275421142578e-01 3.018960356712341309e-01 3.956309556961059570e-01 -8.984943479299545288e-02 2.031746506690979004e-01
-6.182724237442016602e-01 -5.351267457008361816e-01 1.109191309660673141e-02 7.044306397438049316e-02 1.628893464803695679e-01 -2.373329102993011475e-01 -4.925269782543182373e-01 -2.916403487324714661e-02
9.023158252239227295e-02 2.669607400894165039e-01 -2.641983628273010254e-01 -3.673269152641296387e-01 5.204798579216003418e-01 -3.293271958827972412e-01 -3.307698369026184082e-01 -4.765458106994628906e-01
4.755740240216255188e-02 1.293326467275619507e-01 -6.495857238769531250e-02 -9.395514428615570068e-02 7.870978713035583496e-01 2.197962021455168724e-03 -2.533530592918395996e-01 -5.331497788429260254e-01
-9.558161348104476929e-02 -2.817301750183105469e-01 -4.652071893215179443e-01 3.508197963237762451e-01 3.021728396415710449e-01 -5.390932559967041016e-01 -4.146357178688049316e-01 1.347124278545379639e-01
-2.357272207736968994e-01 -2.548125684261322021e-01 -6.097619235515594482e-02 3.988492488861083984e-01 5.413827896118164062e-01 -1.293125152587890625e-01 -6.312226653099060059e-01 9.189701825380325317e-02
-3.181392550468444824e-01 -3.253429532051086426e-01 -5.196612477302551270e-01 2.449783533811569214e-01 3.312174379825592041e-01 5.147607922554016113e-01 7.533380389213562012e-02 -2.872599959373474121e-01
-3.990541696548461914e-01 -3.854994103312492371e-02 -4.689229428768157959e-01 5.519388318061828613e-01 3.388992249965667725e-01 -2.247423231601715088e-01 -3.665212988853454590e-01 1.226571947336196899e-01
-8.165972679853439331e-02 -6.765992045402526855e-01 -2.147732116281986237e-02 -2.400492280721664429e-01 5.844428539276123047e-01 -2.521505951881408691e-01 2.199434190988540649e-01 -1.546995937824249268e-01
-2.095114737749099731e-01 2.121576815843582153e-01 -3.349399566650390625e-01 -1.242453083395957947e-01 4.803668856620788574e-01 2.128053605556488037e-01 -6.928581595420837402e-01 -1.654733717441558838e-01
-5.802682638168334961e-01 -2.019364088773727417e-01 -9.709584712982177734e-02 -2.188116759061813354e-01 5.640256404876708984e-01 -3.198172450065612793e-01 3.627661466598510742e-01 -1.148777678608894348e-01
2.154436260461807251e-01 -2.800243794918060303e-01 -5.424064993858337402e-01 2.099055945873260498e-01 3.275714516639709473e-01 -6.065732240676879883e-01 -1.909928768873214722e-01 -1.587229222059249878e-01
-1.549874246120452881e-01 -5.753175355494022369e-03 -5.023839473724365234e-01 4.926758110523223877e-01 1.676679551601409912e-01 -2.028820067644119263e-01 -1.248157545924186707e-01 -6.292647123336791992e-01
6.167685240507125854e-02 4.030112922191619873e-01 -4.022407829761505127e-01 8.505413681268692017e-02 7.808536887168884277e-01 -1.491419374942779541e-01 -8.893999457359313965e-02 -1.576701849699020386e-01
-5.469310879707336426e-01 -5.120282173156738281e-01 2.110160700976848602e-02 1.784805580973625183e-02 3.735111653804779053e-01 -2.500594556331634521e-01 -4.257272481918334961e-01 2.337642908096313477e-01
-1.710162758827209473e-01 8.024670183658599854e-02 -1.300373375415802002e-01 -5.939843654632568359e-01 5.382794737815856934e-01 -5.477495193481445312e-01 6.854675710201263428e-02 -1.066496409475803375e-02
-3.258134126663208008e-01 -4.087370336055755615e-01 -3.942466080188751221e-01 6.443778872489929199e-01 1.860518008470535278e-01 6.954880058765411377e-02 -3.399178981781005859e-01 -3.361254185438156128e-02
-7.816023379564285278e-02 1.700021475553512573e-01 5.660561379045248032e-03 -1.820020563900470734e-02 9.029515981674194336e-01 -9.483111649751663208e-02 -8.341347426176071167e-02 -3.651776313781738281e-01
-7.619564980268478394e-02 -3.061868548393249512e-01 -2.876104116439819336e-01 2.495826780796051025e-01 4.833340048789978027e-01 -7.127582430839538574e-01 -1.147574409842491150e-01 2.504504844546318054e-02
-1.816190313547849655e-03 3.427478671073913574e-01 -3.662782907485961914e-01 -1.929423660039901733e-01 2.736569046974182129e-01 -5.133472681045532227e-01 -3.275532126426696777e-01 -5.151982307434082031e-01
2.264574766159057617e-01 -4.559155404567718506e-01 -3.589016795158386230e-01 -1.723125427961349487e-01 5.939862728118896484e-01 4.247334003448486328e-01 6.460826098918914795e-02 -2.120464444160461426e-01
-3.822199702262878418e-01 -3.043357431888580322e-01 -3.983669877052307129e-01 -8.982821553945541382e-02 4.577332437038421631e-01 5.817724466323852539e-01 -1.487273722887039185e-01 -1.562807559967041016e-01
2.503767609596252441e-01 6.949357222765684128e-03 1.114827953279018402e-02 -1.306416094303131104e-01 7.402834892272949219e-01 -2.098083347082138062e-01 -1.932670325040817261e-01 -5.391479134559631348e-01
1.697364747524261475e-01 -3.134845793247222900e-01 -5.716958045959472656e-01 2.475227713584899902e-01 2.134237885475158691e-01 -5.907801985740661621e-01 -3.003987073898315430e-01 1.739557133987545967e-03
-3.729240596294403076e-01 -3.443023934960365295e-02 -2.897337675094604492e-01 -2.485818117856979370e-01 2.045279145240783691e-01 -1.098556891083717346e-01 -5.847679078578948975e-02 -8.103604912757873535e-01
-1.529142707586288452e-01 1.411023736000061035e-01 -3.782279416918754578e-02 -4.093429744243621826e-01 3.174760043621063232e-01 -5.842722058296203613e-01 -3.783562481403350830e-01 -4.498854279518127441e-01
1.551592499017715454e-01 -6.917280144989490509e-03 -5.009611696004867554e-02 -1.954672783613204956e-01 5.809278488159179688e-01 1.827886700630187988e-01 -6.770061850547790527e-01 -3.254759013652801514e-01
-1.445892155170440674e-01 -2.819552421569824219e-01 -2.170467078685760498e-01 4.719397425651550293e-01 4.448107481002807617e-01 -2.409497043117880821e-03 -6.471160054206848145e-01 1.146181151270866394e-01
-7.631836533546447754e-01 -2.307313494384288788e-02 -3.882740437984466553e-01 -1.011700253002345562e-03 2.150796204805374146e-01 -2.079265117645263672e-01 2.389577776193618774e-01 -3.459291458129882812e-01
-4.845913127064704895e-02 -2.345759719610214233e-01 -5.197291076183319092e-02 1.141573935747146606e-01 6.832315325736999512e-01 -3.610346913337707520e-01 2.091593295335769653e-01 -5.347837209701538086e-01
-6.890639662742614746e-01 1.549065411090850830e-01 -5.620709657669067383e-01 3.265768662095069885e-02 2.462807744741439819e-01 1.042591854929924011e-01 1.759148389101028442e-01 -2.858918905258178711e-01
-1.134908348321914673e-01 3.049956560134887695e-01 -2.595242559909820557e-01 -1.643473356962203979e-01 3.519955575466156006e-01 -4.488551616668701172e-01 -2.350377440452575684e-01 -6.473948359489440918e-01
1.609592586755752563e-01 -2.152131199836730957e-01 -8.823915123939514160e-01 2.471029460430145264e-01 1.022678539156913757e-01 2.099170535802841187e-02 -2.596104145050048828e-01 9.901442378759384155e-02
-4.587893187999725342e-01 -2.438637018203735352e-01 -6.316629052162170410e-01 -3.734950721263885498e-01 -1.062740478664636612e-02 3.129260540008544922e-01 -1.219154372811317444e-01 -2.804408967494964600e-01
-7.672209739685058594e-01 -2.296658158302307129e-01 -5.505976080894470215e-02 -2.347525358200073242e-01 3.042980134487152100e-01 -4.132862985134124756e-01 1.191583201289176941e-01 -1.512739360332489014e-01
1.166120078414678574e-02 2.039074152708053589e-01 -1.369548141956329346e-01 5.598283931612968445e-02 6.075152158737182617e-01 2.797563076019287109e-01 -6.713171601295471191e-01 -1.959335803985595703e-01
-6.537152528762817383e-01 9.171845763921737671e-02 -5.631901025772094727e-01 -6.761500984430313110e-02 1.825912147760391235e-01 6.251235306262969971e-02 1.975447684526443481e-01 -4.076984822750091553e-01
-1.854784190654754639e-01 1.551050096750259399e-01 -6.191557645797729492e-01 -3.826207220554351807e-01 1.618775427341461182e-01 1.050259098410606384e-01 -6.104438900947570801e-01 -4.371869191527366638e-02
-4.378997683525085449e-01 2.262616306543350220e-01 -1.359053999185562134e-01 -1.320806741714477539e-01 3.512698709964752197e-01 9.387686848640441895e-02 -3.130700886249542236e-01 -7.006553411483764648e-01
-4.892888367176055908e-01 5.306308716535568237e-02 -7.619002461433410645e-01 8.759150654077529907e-02 1.702260076999664307e-01 -2.506267130374908447e-01 2.658887505531311035e-01 -8.443283289670944214e-02
-8.675982058048248291e-02 -2.186889350414276123e-01 -6.432164907455444336e-01 1.313056796789169312e-01 1.751511842012405396e-01 -4.898899495601654053e-01 -4.062419533729553223e-01 2.792431712150573730e-01
3.840377926826477051e-02 -1.362116783857345581e-01 -8.455079197883605957e-01 4.242391288280487061e-01 2.667904794216156006e-01 6.428357958793640137e-02 -2.726225182414054871e-02 -9.516401588916778564e-02
9.543644264340400696e-03 4.468198120594024658e-01 -3.797815740108489990e-01 1.458056122064590454e-01 7.832751274108886719e-01 7.974196970462799072e-02 -1.220099031925201416e-01 -1.590306870639324188e-03
8.771659433841705322e-02 1.057877391576766968e-01 -1.957932263612747192e-01 -1.828041970729827881e-01 5.484238266944885254e-01 -3.548590242862701416e-01 1.450393628329038620e-02 -6.945921778678894043e-01
-2.574546933174133301e-01 1.766962856054306030e-01 -3.198286294937133789e-01 -5.979171991348266602e-01 4.211673736572265625e-01 -5.107372403144836426e-01 6.274525076150894165e-02 -2.299347333610057831e-02
-3.777177929878234863e-01 3.454387560486793518e-02 -9.241491556167602539e-02 -1.506732255220413208e-01 2.082215398550033569e-01 5.325471237301826477e-02 -5.069600939750671387e-01 -7.222825884819030762e-01
2.093038558959960938e-01 -1.600969433784484863e-01 -4.128310382366180420e-01 2.467749565839767456e-01 2.996563613414764404e-01 -6.019840240478515625e-01 -2.624542415142059326e-01 -4.221052527427673340e-01
-2.093699872493743896e-01 -9.707414358854293823e-02 -8.527257442474365234e-01 -9.700493514537811279e-02 3.150247633457183838e-01 2.398167252540588379e-01 2.306086272001266479e-01 -1.601804979145526886e-02
-5.260922312736511230e-01 -4.899164736270904541e-01 -1.179342940449714661e-01 2.674302756786346436e-01 3.064668774604797363e-01 -2.340012043714523315e-01 -4.864620566368103027e-01 1.116132736206054688e-01
-1.629526466131210327e-01 -3.915997743606567383e-01 -6.212666630744934082e-01 2.628574147820472717e-02 5.606704354286193848e-01 -5.786113068461418152e-02 2.973376214504241943e-01 1.652994453907012939e-01
3.014790713787078857e-01 -2.756591513752937317e-02 -3.873452842235565186e-01 1.415656786412000656e-02 7.407454848289489746e-01 -3.571678102016448975e-01 1.025487855076789856e-01 -2.670670449733734131e-01
-2.398599870502948761e-02 3.382527232170104980e-01 -3.995119035243988037e-01 6.806982681155204773e-03 6.896867156028747559e-01 2.777650654315948486e-01 -4.138484597206115723e-01 -3.552141785621643066e-02
3.689179942011833191e-02 1.995147466659545898e-01 -1.998441368341445923e-01 -2.576079666614532471e-01 6.961801648139953613e-01 3.114135265350341797e-01 -4.677648544311523438e-01 -2.282195836305618286e-01
-2.441681176424026489e-01 -2.342167496681213379e-02 5.762488022446632385e-02 3.515937030315399170e-01 8.057625889778137207e-01 -1.335332542657852173e-01 -3.810675442218780518e-01 2.444324269890785217e-02
-1.672271901043131948e-04 -1.072890162467956543e-01 -1.875121891498565674e-01 -3.939596414566040039e-01 2.201788127422332764e-01 1.380679905414581299e-01 -5.690955519676208496e-01 -6.377404332160949707e-01
6.498664617538452148e-02 3.966975584626197815e-02 -7.822070121765136719e-01 -1.441018879413604736e-01 3.082237243652343750e-01 1.639722436666488647e-01 1.012141481041908264e-01 -4.790163934230804443e-01
3.745599836111068726e-02 -3.543879389762878418e-01 -3.470705449581146240e-01 3.020687997341156006e-01 2.092867493629455566e-01 -3.550302684307098389e-01 -4.001128673553466797e-02 -6.998960375785827637e-01
1.895044893026351929e-01 -1.425795704126358032e-01 -5.422359108924865723e-01 2.130428105592727661e-01 6.085692644119262695e-01 1.344403475522994995e-01 3.277064263820648193e-01 -3.294387161731719971e-01
-4.393303766846656799e-02 7.524160295724868774e-02 -6.443217992782592773e-01 3.141782283782958984e-01 3.910851478576660156e-01 -1.025640666484832764e-01 2.621914446353912354e-01 -4.963254332542419434e-01
-7.768107652664184570e-01 -1.679465621709823608e-01 -4.302894175052642822e-01 -1.041858419775962830e-01 9.218105673789978027e-02 -2.688630521297454834e-01 2.302514761686325073e-01 -1.963540017604827881e-01
-3.864934146404266357e-01 -4.278281237930059433e-03 -2.126464396715164185e-01 2.619628012180328369e-01 6.110383868217468262e-01 -3.524654507637023926e-01 -4.233857989311218262e-01 2.447572201490402222e-01
-5.040040612220764160e-01 2.773389220237731934e-02 -8.996292203664779663e-02 -6.798025369644165039e-01 3.879104852676391602e-01 -3.339426815509796143e-01 -1.396994851529598236e-02 -1.131303608417510986e-01
1.436608582735061646e-01 1.194050759077072144e-01 -3.269213736057281494e-01 5.883252993226051331e-02 5.269802212715148926e-01 -4.710000455379486084e-01 -6.338768452405929565e-02 -5.926196575164794922e-01
-3.266049623489379883e-01 1.989030390977859497e-01 -2.762153446674346924e-01 -2.662070691585540771e-01 2.761698961257934570e-01 5.381364375352859497e-02 -4.719171524047851562e-01 -6.361873149871826172e-01
6.253756117075681686e-03 -4.548095464706420898e-01 -2.782256007194519043e-01 2.223607338964939117e-02 1.087711527943611145e-01 -6.356963515281677246e-01 -3.826259672641754150e-01 -3.909751176834106445e-01
-3.294648230075836182e-01 -5.830273032188415527e-02 -7.367323637008666992e-01 1.541345417499542236e-01 3.878076970577239990e-01 3.901706933975219727e-01 1.182748302817344666e-01 -7.003469020128250122e-02
-1.679354719817638397e-02 -5.035050511360168457e-01 -6.833745241165161133e-01 2.423361241817474365e-01 2.824325561523437500e-01 3.388404548168182373e-01 1.299831867218017578e-01 -9.484920650720596313e-02
-3.261557593941688538e-02 -4.588558077812194824e-01 -6.035720705986022949e-01 5.700459480285644531e-01 2.054954767227172852e-01 1.100097820162773132e-01 -9.297633916139602661e-02 -1.901605129241943359e-01
-4.652375578880310059e-01 -5.208970308303833008e-01 -4.834113121032714844e-01 1.899336725473403931e-01 8.558844774961471558e-02 4.040607511997222900e-01 -1.258704662322998047e-01 -2.366965264081954956e-01
-5.082139968872070312e-01 -4.056718945503234863e-01 -4.758060276508331299e-01 -6.627169996500015259e-02 2.776942960917949677e-02 2.666755914688110352e-01 -5.123842954635620117e-01 -1.092736050486564636e-01
-1.828719228506088257e-01 3.795420378446578979e-02 -2.845786213874816895e-01 -8.097725510597229004e-01 1.372683346271514893e-01 -2.606692016124725342e-01 -2.640801668167114258e-01 -2.680887281894683838e-01
-1.097866371273994446e-01 -9.046205133199691772e-02 -1.074966639280319214e-01 1.688257753849029541e-01 6.852203011512756348e-01 -8.455021679401397705e-02 -2.337810769677162170e-02 -6.800613999366760254e-01
-2.141847759485244751e-01 -2.665577232837677002e-01 -6.081302762031555176e-01 -4.113624393939971924e-01 4.740496277809143066e-01 -1.074192021042108536e-02 3.422178030014038086e-01 -4.559591785073280334e-02
-2.985117137432098389e-01 -3.307672441005706787e-01 -3.028664588928222656e-01 -5.826641917228698730e-01 4.504138827323913574e-01 -4.385133460164070129e-02 -1.435346901416778564e-01 3.806053698062896729e-01
-3.714759647846221924e-01 2.224531918764114380e-01 -1.701846420764923096e-01 -1.321222633123397827e-01 2.165204733610153198e-01 -6.068451702594757080e-02 -3.223045766353607178e-01 -7.820851802825927734e-01
-2.148164361715316772e-01 1.158908978104591370e-01 -4.029424786567687988e-01 2.486826479434967041e-02 5.119379758834838867e-01 2.699000835418701172e-01 -5.691105127334594727e-01 -3.444254696369171143e-01
-1.953250914812088013e-01 2.966044843196868896e-01 -1.978004127740859985e-01 -2.389276921749114990e-01 3.444693982601165771e-01 -4.382388591766357422e-01 -1.147848889231681824e-01 -6.736277937889099121e-01
-2.205120623111724854e-01 1.923434436321258545e-01 -1.748507171869277954e-01 -2.929006814956665039e-01 4.406420588493347168e-01 1.833821088075637817e-01 -5.623775124549865723e-01 -5.039365887641906738e-01
-5.925218462944030762e-01 2.664916217327117920e-02 -6.085297465324401855e-01 1.818716973066329956e-01 3.705689311027526855e-01 7.915079593658447266e-02 2.935512661933898926e-01 -1.227336004376411438e-01
-7.792152762413024902e-01 9.196223318576812744e-02 -4.137118458747863770e-01 -1.572142690420150757e-01 2.709235548973083496e-01 -3.597489744424819946e-02 1.928592026233673096e-01 -2.767744362354278564e-01
-1.539385169744491577e-01 3.750698268413543701e-01 -5.163689851760864258e-01 -1.311381906270980835e-01 3.720408082008361816e-01 8.315151184797286987e-02 -6.372443437576293945e-01 1.956014148890972137e-02
1.588685512542724609e-01 7.598507404327392578e-02 -8.463519811630249023e-01 3.165801614522933960e-02 1.304612457752227783e-01 1.849572956562042236e-01 -4.334525465965270996e-01 -1.120840162038803101e-01
-5.174967050552368164e-01 -2.703077197074890137e-01 -2.429820150136947632e-01 1.608108580112457275e-01 3.762942254543304443e-01 -5.334084033966064453e-01 -2.775179445743560791e-01 2.666313052177429199e-01
-3.327155411243438721e-01 -7.928809151053428650e-03 -1.910202056169509888e-01 -4.289231300354003906e-01 4.105703234672546387e-01 2.686471343040466309e-01 -6.530155539512634277e-01 -4.006663337349891663e-02
-1.868286877870559692e-01 -2.814799845218658447e-01 -4.643247723579406738e-01 5.371083021163940430e-01 9.854944050312042236e-02 -1.638960391283035278e-01 -8.645439147949218750e-02 -5.811479091644287109e-01
-5.416570901870727539e-01 -2.385367304086685181e-01 -3.950697183609008789e-01 -1.472243014723062515e-02 6.168381497263908386e-02 3.852742612361907959e-01 -4.275924265384674072e-01 -3.979127109050750732e-01
1.985625326633453369e-01 -4.676358997821807861e-01 1.058488562703132629e-01 8.034379780292510986e-02 6.328971982002258301e-01 -3.867280483245849609e-01 -2.767479717731475830e-01 -3.122878670692443848e-01
-8.244065046310424805e-01 -2.700919508934020996e-01 -2.822183370590209961e-01 -9.402644634246826172e-02 9.320744127035140991e-02 -3.562517464160919189e-01 4.564774036407470703e-02 -1.457032412290573120e-01
-7.074532508850097656e-01 -3.500868082046508789e-01 -4.194885492324829102e-01 -2.320401370525360107e-01 -8.651093393564224243e-02 -1.329348683357238770e-01 1.068691313266754150e-01 -3.325041830539703369e-01
1.880127191543579102e-01 -2.474679499864578247e-01 -5.941460132598876953e-01 -2.332141250371932983e-01 3.607411086559295654e-01 4.424157440662384033e-01 -4.100328683853149414e-01 -4.494140669703483582e-02
1.790162026882171631e-01 2.040601521730422974e-01 -3.445834815502166748e-01 -1.497586220502853394e-01 5.719223022460937500e-01 -5.159230828285217285e-01 -6.470331549644470215e-02 -4.332310259342193604e-01
-1.112680956721305847e-01 -3.617428243160247803e-02 -2.998419404029846191e-01 -1.101342737674713135e-01 7.476854920387268066e-01 -3.205296024680137634e-02 3.114251494407653809e-01 -4.766858816146850586e-01
-2.961632907390594482e-01 1.506890207529067993e-01 -1.633285172283649445e-02 -3.400976359844207764e-01 5.428276658058166504e-01 -1.966349780559539795e-01 -4.815852344036102295e-01 -4.565035104751586914e-01
-2.742527723312377930e-01 -6.123291254043579102e-01 -4.523489475250244141e-01 6.415107753127813339e-03 3.202932178974151611e-01 4.838307201862335205e-01 -9.190465509891510010e-02 -7.163286209106445312e-03
-1.593603193759918213e-01 -5.374351739883422852e-01 2.847696244716644287e-01 -1.909242123365402222e-01 5.202528834342956543e-01 -1.412556022405624390e-01 -2.854792475700378418e-01 -4.428403377532958984e-01
9.208603203296661377e-02 2.428396642208099365e-01 -3.394155502319335938e-01 -1.837912201881408691e-01 4.396015107631683350e-01 -5.700119733810424805e-01 -5.774663016200065613e-02 -5.119267106056213379e-01
-1.091977804899215698e-01 -6.940383315086364746e-01 -2.941772341728210449e-01 -8.870770782232284546e-02 2.532609105110168457e-01 -5.695676207542419434e-01 -1.485263258218765259e-01 -3.699882701039314270e-02
-3.741374611854553223e-01 -6.462073326110839844e-01 -1.717446595430374146e-01 -1.055568307638168335e-01 2.323694825172424316e-01 -4.990265667438507080e-01 -2.993482947349548340e-01 9.573972225189208984e-02
-5.035910010337829590e-01 -7.862791419029235840e-02 -1.461116969585418701e-01 -1.294587254524230957e-01 2.353886067867279053e-01 -4.626821726560592651e-02 8.340573310852050781e-02 -7.984990477561950684e-01
2.676860392093658447e-01 1.372306495904922485e-01 -5.545235872268676758e-01 1.264782100915908813e-01 3.168054223060607910e-01 -4.671953320503234863e-01 -1.745781302452087402e-01 -4.867278039455413818e-01
-2.011371254920959473e-01 1.371979564428329468e-01 -5.212017297744750977e-01 -4.184549450874328613e-01 3.408023715019226074e-01 3.281090557575225830e-01 -5.056866407394409180e-01 -1.201830431818962097e-01
-2.307391166687011719e-01 3.505966067314147949e-01 -7.519684731960296631e-02 -1.624136418104171753e-01 4.703595638275146484e-01 -1.591227948665618896e-01 -6.073627471923828125e-01 -4.199534952640533447e-01
-3.613002896308898926e-01 -1.044974252581596375e-01 1.093865558505058289e-01 -5.832324028015136719e-01 5.244126319885253906e-01 -2.947044372558593750e-01 -2.092897146940231323e-01 -3.174198865890502930e-01
-2.189168184995651245e-01 1.300889253616333008e-01 -2.449977546930313110e-01 -7.676175832748413086e-01 3.568261563777923584e-01 -3.262735903263092041e-01 -1.823871135711669922e-01 -1.372852176427841187e-01
-4.682224392890930176e-01 -1.726617813110351562e-01 -1.833293586969375610e-01 -3.072136938571929932e-01 6.405913829803466797e-01 3.316037356853485107e-01 -3.146595358848571777e-01 6.030816957354545593e-02
6.724815815687179565e-02 -2.118199318647384644e-01 -6.848635673522949219e-01 1.810609996318817139e-01 4.546048045158386230e-01 3.620108067989349365e-01 1.260895878076553345e-01 -3.085011243820190430e-01
-3.334610760211944580e-01 1.219657883048057556e-01 -5.852486491203308105e-01 -5.152919888496398926e-01 1.923445016145706177e-01 1.467794626951217651e-01 -4.021645188331604004e-01 -2.135631740093231201e-01
1.651154309511184692e-01 -1.411698013544082642e-01 -4.945192337036132812e-01 3.624773621559143066e-01 1.488128155469894409e-01 -3.586344718933105469e-01 -1.673920154571533203e-01 -6.309396028518676758e-01
-6.915501356124877930e-01 -1.233322247862815857e-01 -3.072152733802795410e-01 -2.587925456464290619e-02 3.647957444190979004e-01 -2.690914459526538849e-02 3.906507790088653564e-01 -3.536784052848815918e-01
-2.300171852111816406e-01 -1.828458607196807861e-01 -3.122357130050659180e-01 -6.872129440307617188e-01 5.631421208381652832e-01 -3.212671354413032532e-02 8.720203489065170288e-02 1.346895992755889893e-01
-5.791363716125488281e-01 -2.774972021579742432e-01 -2.401939332485198975e-01 -3.649242520332336426e-01 4.011321663856506348e-01 -2.427753806114196777e-01 3.959356248378753662e-01 -1.418511122465133667e-01
-4.654297977685928345e-02 1.776753813028335571e-01 -1.076436266303062439e-01 -8.490592241287231445e-02 8.960424661636352539e-01 2.958069741725921631e-01 -2.154349535703659058e-01 -1.032609045505523682e-01
1.176735907793045044e-01 2.715035378932952881e-01 -3.945359885692596436e-01 -3.880127072334289551e-01 3.549660742282867432e-01 -5.724118351936340332e-01 -2.067574560642242432e-01 -3.313931226730346680e-01
-2.944812178611755371e-01 -5.722755193710327148e-01 -3.243486285209655762e-01 -3.272984623908996582e-01 3.889442682266235352e-01 4.640175104141235352e-01 -7.574010640382766724e-02 -3.359757736325263977e-02
1.223722696304321289e-01 -7.369691133499145508e-02 -2.788866162300109863e-01 2.156415767967700958e-02 4.089331626892089844e-01 3.135959804058074951e-01 -5.694912075996398926e-01 -5.580879449844360352e-01
4.307977557182312012e-01 -3.858928084373474121e-01 -3.902732431888580322e-01 1.092090606689453125e-01 5.993487834930419922e-01 -2.918014228343963623e-01 -2.187505364418029785e-01 9.508610516786575317e-02
-1.410536319017410278e-01 -3.796191513538360596e-01 -3.004080355167388916e-01 -2.805815041065216064e-01 3.763303458690643311e-01 5.589156746864318848e-01 -4.220806360244750977e-01 -1.867052018642425537e-01
