# Supplementary material for: Where is your field going? A machine learning approach to study the relative motion of the domains of physics
Source: PLoS One. 2020 Jun 18;15(6):e0233997. doi: 10.1371/journal.pone.0233997 (PMC7302634; doi:10.1371/journal.pone.0233997)
Supplement: S20 Data — (ZIP) [file pone.0233997.s020.zip › 19/Pacs4Run_19_VS_500_embeddings2005-2009ED8.txt]

-6.466875970363616943e-02 2.327521145343780518e-01 -7.952377200126647949e-02 -4.811565950512886047e-02 -2.345824986696243286e-01 6.811419129371643066e-01 -5.123546123504638672e-01 3.892489671707153320e-01
-3.859378695487976074e-01 1.001952141523361206e-01 1.469277143478393555e-01 1.010970249772071838e-01 1.517663002014160156e-01 7.879345417022705078e-01 -3.757821619510650635e-01 1.553011983633041382e-01
-1.950150430202484131e-01 -2.996464669704437256e-01 3.338922858238220215e-01 5.731015000492334366e-03 1.018673926591873169e-02 6.482080817222595215e-01 -5.253168344497680664e-01 2.538290917873382568e-01
-4.696162939071655273e-01 -9.749996662139892578e-02 -3.871336877346038818e-01 2.251955680549144745e-02 -1.458843350410461426e-01 7.315631508827209473e-01 -2.399273216724395752e-01 7.444770634174346924e-02
-3.090095706284046173e-02 1.492141187191009521e-01 3.988629579544067383e-02 -2.114079147577285767e-01 -2.970363497734069824e-01 7.344089150428771973e-01 -5.498095750808715820e-01 -2.486462146043777466e-02
3.086237311363220215e-01 2.834051251411437988e-01 2.790180146694183350e-01 -1.015785802155733109e-02 2.435425221920013428e-01 5.026742815971374512e-01 6.652505695819854736e-02 6.557886600494384766e-01
-5.324915051460266113e-01 1.113105490803718567e-01 2.804474830627441406e-01 -2.655424177646636963e-01 6.928928941488265991e-02 5.140455961227416992e-01 -4.208494722843170166e-01 3.297590613365173340e-01
-2.296502441167831421e-01 4.716958105564117432e-01 1.557014137506484985e-01 1.526270955801010132e-01 -2.645753920078277588e-01 4.906464815139770508e-01 3.816777169704437256e-01 4.699083864688873291e-01
2.103227972984313965e-01 3.455149233341217041e-01 2.253377139568328857e-01 -1.899429247714579105e-03 3.329411149024963379e-01 5.009292364120483398e-01 5.583779886364936829e-02 6.486179828643798828e-01
1.205116063356399536e-01 2.102019488811492920e-01 -2.194429934024810791e-01 -3.471586108207702637e-01 2.045042961835861206e-01 5.405237674713134766e-01 1.935984641313552856e-01 6.333636045455932617e-01
-3.057401999831199646e-02 5.328532457351684570e-01 4.103389978408813477e-01 6.096876040101051331e-02 2.161999791860580444e-01 5.969130992889404297e-01 -2.106410861015319824e-01 3.092250525951385498e-01
-3.821747899055480957e-01 1.460654437541961670e-01 1.388679891824722290e-01 -1.807425320148468018e-01 2.188484221696853638e-01 6.450089812278747559e-01 1.199686527252197266e-01 5.498468875885009766e-01
-5.911245942115783691e-02 3.153889179229736328e-01 2.497877627611160278e-01 6.322532296180725098e-01 -2.529673874378204346e-01 1.582179367542266846e-01 -5.910383164882659912e-02 5.851313471794128418e-01
-1.546149887144565582e-02 -1.467158645391464233e-01 -3.386517763137817383e-01 2.129564881324768066e-01 8.677547425031661987e-02 7.650995850563049316e-01 -4.677968323230743408e-01 8.036542683839797974e-02
1.293698549270629883e-01 -1.962513327598571777e-01 -2.122198790311813354e-01 -8.235540986061096191e-02 -4.102532193064689636e-02 7.167525887489318848e-01 2.384558916091918945e-01 5.662600994110107422e-01
7.830423861742019653e-02 1.956797838211059570e-01 3.287415206432342529e-01 -1.813501268625259399e-01 -4.539078772068023682e-01 6.399021744728088379e-01 -4.416136741638183594e-01 6.394636631011962891e-02
-3.479228019714355469e-01 -2.668091841042041779e-02 -3.154844343662261963e-01 -1.129653677344322205e-02 3.683343529701232910e-01 5.487493872642517090e-01 -5.307457447052001953e-01 2.451379895210266113e-01
4.009948298335075378e-02 -4.198400676250457764e-02 3.423533216118812561e-02 -9.205536544322967529e-02 -1.994686275720596313e-01 9.161946773529052734e-01 9.177454560995101929e-02 3.152147233486175537e-01
-9.504518657922744751e-02 -2.327002584934234619e-01 2.388725131750106812e-01 -1.110568344593048096e-01 -2.361292093992233276e-01 8.115839958190917969e-01 2.266706153750419617e-02 3.904919922351837158e-01
-9.188383072614669800e-02 -6.868845969438552856e-02 -1.216993182897567749e-01 -3.189540654420852661e-02 5.909085273742675781e-02 9.139257669448852539e-01 9.180121868848800659e-02 3.518972396850585938e-01
1.527841687202453613e-01 -1.786483526229858398e-01 -3.839899003505706787e-01 8.631903678178787231e-02 2.326786816120147705e-01 7.869142293930053711e-01 -1.447414606809616089e-02 3.409687876701354980e-01
3.486017286777496338e-01 6.431307792663574219e-01 -8.248584717512130737e-02 -2.573767602443695068e-01 2.305729985237121582e-01 3.855388462543487549e-01 -2.811344265937805176e-01 3.331249058246612549e-01
-4.973129630088806152e-01 4.088948667049407959e-01 -3.445347845554351807e-01 4.335741102695465088e-01 -3.392081558704376221e-01 2.777109742164611816e-01 -8.060939610004425049e-02 2.830379307270050049e-01
5.838951840996742249e-02 5.649924278259277344e-01 3.395386934280395508e-01 -2.222577333450317383e-01 -8.031068742275238037e-02 4.695265889167785645e-01 -5.101959705352783203e-01 1.596376895904541016e-01
1.001785621047019958e-01 2.344531863927841187e-01 -2.194055020809173584e-01 -1.875697523355484009e-01 2.226669937372207642e-01 4.413739144802093506e-01 3.138042390346527100e-01 7.133093476295471191e-01
1.926869153976440430e-01 5.606822371482849121e-01 3.655329048633575439e-01 -3.201357424259185791e-01 -4.152372851967811584e-02 4.407350420951843262e-01 -3.914408385753631592e-01 2.514128088951110840e-01
-4.295410513877868652e-01 2.766714096069335938e-01 1.090457290410995483e-02 4.816207885742187500e-01 2.198254019021987915e-01 2.482771128416061401e-01 -1.744765341281890869e-01 6.053620576858520508e-01
-4.458958208560943604e-01 3.096605837345123291e-01 1.604408621788024902e-01 -2.785845994949340820e-01 2.309222072362899780e-01 4.923402070999145508e-01 -4.770651757717132568e-01 2.803953289985656738e-01
3.988258838653564453e-01 1.110183075070381165e-01 -2.555723190307617188e-01 -4.141658246517181396e-01 -3.708877563476562500e-01 4.573632478713989258e-01 5.097635090351104736e-02 4.923666417598724365e-01
1.500970870256423950e-01 7.481526583433151245e-02 -3.525876700878143311e-01 3.079979717731475830e-01 2.943584024906158447e-01 7.065646052360534668e-01 1.007707566022872925e-01 3.957999944686889648e-01
-4.764500856399536133e-01 2.282710224390029907e-01 2.254499793052673340e-01 4.664770066738128662e-01 1.009499281644821167e-01 3.561380505561828613e-01 -3.222186267375946045e-01 4.600099921226501465e-01
-1.989646255970001221e-01 2.805346846580505371e-01 7.940626144409179688e-02 -6.947725266218185425e-02 2.499964535236358643e-01 5.158466100692749023e-01 2.563122510910034180e-01 6.901369094848632812e-01
1.639094203710556030e-01 4.288983345031738281e-01 3.517912030220031738e-01 -8.490349352359771729e-02 3.282890617847442627e-01 5.086135268211364746e-01 -1.395898312330245972e-01 5.217927694320678711e-01
4.459550082683563232e-01 -4.685505293309688568e-03 -1.464329510927200317e-01 -2.445076256990432739e-01 -3.132788538932800293e-01 5.267712473869323730e-01 1.997524797916412354e-01 5.516727566719055176e-01
-1.412175595760345459e-01 6.157149672508239746e-01 -9.114874154329299927e-02 5.326299071311950684e-01 -7.055351883172988892e-02 2.042550221085548401e-02 -1.151282563805580139e-01 5.387955904006958008e-01
-2.550743222236633301e-01 6.939303874969482422e-02 2.011727727949619293e-02 -2.459889203310012817e-01 -1.450772881507873535e-01 -2.081043124198913574e-01 -2.328430265188217163e-01 8.663924336433410645e-01
9.778713434934616089e-02 -1.705899387598037720e-01 2.836757302284240723e-01 1.780020743608474731e-01 1.133609563112258911e-02 7.909358143806457520e-01 7.990550249814987183e-02 4.659261703491210938e-01
2.998132109642028809e-01 3.620453476905822754e-01 2.726773321628570557e-01 1.653084158897399902e-01 -2.888192832469940186e-01 5.482359528541564941e-01 -5.416329503059387207e-01 3.159104846417903900e-03
-1.987497657537460327e-01 3.400300443172454834e-02 2.182229310274124146e-01 -9.237161278724670410e-02 1.115894764661788940e-01 8.287169933319091797e-01 2.559133246541023254e-02 4.508986175060272217e-01
1.920123249292373657e-01 -1.745070368051528931e-01 -3.882606923580169678e-01 3.940802812576293945e-01 -1.032294146716594696e-02 7.462003827095031738e-01 -1.875378340482711792e-01 1.858520060777664185e-01
-3.627171218395233154e-01 -7.380796968936920166e-02 -3.018355667591094971e-01 -4.375011324882507324e-01 2.121907919645309448e-01 3.635514378547668457e-01 -1.045428737998008728e-01 6.263810992240905762e-01
-3.416421115398406982e-01 2.777642905712127686e-01 2.704135179519653320e-01 4.311645627021789551e-01 2.159532308578491211e-01 3.147498071193695068e-01 -4.145317077636718750e-01 4.791257679462432861e-01
-4.293133020401000977e-01 5.612749457359313965e-01 1.509199887514114380e-01 -1.482685208320617676e-01 -8.624899387359619141e-02 5.003780722618103027e-01 1.333173960447311401e-01 4.246285259723663330e-01
-5.549328401684761047e-02 1.986285001039505005e-01 1.451756805181503296e-01 -1.237438097596168518e-01 -5.259992554783821106e-02 8.184408545494079590e-01 2.099512517452239990e-01 4.520920217037200928e-01
-1.013828516006469727e-01 3.488741815090179443e-01 2.280212789773941040e-01 -1.780209243297576904e-01 -2.184570431709289551e-01 3.711449503898620605e-01 3.530500233173370361e-01 6.886268258094787598e-01
-3.378728330135345459e-01 -5.888827890157699585e-02 1.152285784482955933e-01 -1.220095753669738770e-01 -4.316041469573974609e-01 8.242177963256835938e-02 -2.917883172631263733e-02 8.125781416893005371e-01
-3.957196697592735291e-02 2.562384009361267090e-01 -1.720847748219966888e-02 -1.482035070657730103e-01 2.593420147895812988e-01 6.006763577461242676e-01 2.450976818799972534e-01 6.499018669128417969e-01
8.806680142879486084e-02 5.249248743057250977e-01 -3.948203325271606445e-01 -1.319786757230758667e-01 7.012756913900375366e-02 6.578317284584045410e-01 1.429151892662048340e-01 2.920809984207153320e-01
1.326581537723541260e-01 2.792062759399414062e-01 3.263283073902130127e-01 -1.049715951085090637e-01 -2.262475639581680298e-01 5.460254549980163574e-01 -6.564199328422546387e-01 8.196054399013519287e-02
-1.007384806871414185e-01 3.565584421157836914e-01 2.263664156198501587e-01 -2.515029907226562500e-01 -2.004332393407821655e-01 3.360358774662017822e-01 3.267984688282012939e-01 6.988071203231811523e-01
4.212266504764556885e-01 1.232552081346511841e-01 2.429100126028060913e-01 6.959030032157897949e-02 -3.049578145146369934e-02 5.477089881896972656e-01 2.188388258218765259e-01 6.282693743705749512e-01
1.477011591196060181e-01 -6.934435665607452393e-02 -2.178221791982650757e-01 -3.555786311626434326e-01 1.224156543612480164e-01 7.501516938209533691e-01 4.531900212168693542e-02 4.687497615814208984e-01
2.475192248821258545e-01 2.963863313198089600e-01 -3.984264433383941650e-01 -2.780677676200866699e-01 2.623225562274456024e-02 4.683020710945129395e-01 1.886073946952819824e-01 5.993800163269042969e-01
1.448514163494110107e-01 3.935918509960174561e-01 3.792416155338287354e-01 -3.020572364330291748e-01 -1.625593900680541992e-01 5.139545798301696777e-01 -5.219083428382873535e-01 1.614845097064971924e-01
-3.520797193050384521e-02 2.070810459554195404e-02 3.927477821707725525e-02 4.726701416075229645e-03 1.841971576213836670e-01 8.386282324790954590e-01 1.285026520490646362e-01 4.929786324501037598e-01
-1.830425858497619629e-01 3.681669011712074280e-02 2.302713990211486816e-01 4.929031729698181152e-01 1.374322474002838135e-01 1.336126327514648438e-01 -2.197173237800598145e-01 7.642943859100341797e-01
-3.802760839462280273e-01 4.837225377559661865e-01 1.918245702981948853e-01 4.925441443920135498e-01 2.885665185749530792e-02 2.919639945030212402e-01 -3.712445199489593506e-01 3.436685204505920410e-01
2.578350901603698730e-01 2.261987924575805664e-01 -6.934985518455505371e-02 -3.189164102077484131e-01 -1.578023731708526611e-01 7.537262439727783203e-01 7.697588950395584106e-02 4.206042587757110596e-01
2.584863901138305664e-01 2.026515901088714600e-01 2.199325710535049438e-01 1.105972081422805786e-01 3.129083197563886642e-03 6.923708915710449219e-01 2.164816409349441528e-01 5.525065064430236816e-01
-2.356975898146629333e-02 -1.023785304278135300e-02 -1.783320754766464233e-01 -2.187459617853164673e-01 -9.367091953754425049e-02 5.254380106925964355e-01 4.181409776210784912e-01 6.782227754592895508e-01
3.560496866703033447e-01 -1.551335155963897705e-01 -2.691384255886077881e-01 -4.737507998943328857e-01 -3.349189758300781250e-01 4.418919980525970459e-01 8.423968218266963959e-03 4.947491586208343506e-01
7.437513768672943115e-02 -1.564684063196182251e-01 8.044515550136566162e-02 3.869524458423256874e-03 -2.393144667148590088e-01 8.231883645057678223e-01 2.140232026576995850e-01 4.275315701961517334e-01
1.535001099109649658e-01 3.993291258811950684e-01 -4.121569395065307617e-01 -7.523699104785919189e-02 2.201788723468780518e-01 6.868067979812622070e-01 1.000809073448181152e-01 3.335288763046264648e-01
-1.458230316638946533e-01 4.404604434967041016e-01 1.602341383695602417e-01 -2.853627800941467285e-01 -1.212872341275215149e-01 5.921807885169982910e-01 -5.213449001312255859e-01 2.010825723409652710e-01
3.135780692100524902e-01 1.493506580591201782e-01 -3.714060485363006592e-01 -4.991980195045471191e-01 2.789611928164958954e-02 5.749546289443969727e-01 -7.863020896911621094e-02 3.933046758174896240e-01
3.432158231735229492e-01 -5.727561190724372864e-02 -4.420636296272277832e-01 2.986727654933929443e-01 1.205171346664428711e-01 6.908795833587646484e-01 -2.854476273059844971e-01 1.448354572057723999e-01
1.162453815340995789e-01 2.849019467830657959e-01 -7.660125941038131714e-02 -6.255156546831130981e-02 3.777993321418762207e-01 5.375924706459045410e-01 1.838419437408447266e-01 6.557452082633972168e-01
3.954808413982391357e-01 4.173231869935989380e-02 2.912018895149230957e-01 4.116906970739364624e-02 1.501948982477188110e-01 6.674533486366271973e-01 1.595756853930652142e-03 5.360081195831298828e-01
-2.410845085978507996e-02 5.545983090996742249e-03 8.919826894998550415e-02 -1.203932687640190125e-01 -1.868508905172348022e-01 8.734833598136901855e-01 1.710090041160583496e-01 3.870486319065093994e-01
-2.391593903303146362e-01 2.273234575986862183e-01 -2.561826705932617188e-01 6.307687163352966309e-01 3.364754840731620789e-03 9.637741744518280029e-02 -3.967038989067077637e-01 5.108368396759033203e-01
-2.243652641773223877e-01 4.893726110458374023e-01 -8.752742409706115723e-02 5.464243888854980469e-01 -3.363704085350036621e-01 2.512694895267486572e-01 -4.320338368415832520e-01 2.024824917316436768e-01
-5.213681459426879883e-01 2.822017073631286621e-01 -7.900334894657135010e-02 4.435079395771026611e-01 -4.393025636672973633e-01 3.794564604759216309e-01 -2.439019232988357544e-01 2.216629534959793091e-01
-3.830186128616333008e-01 -1.816352307796478271e-01 -1.748959273099899292e-01 -4.835754334926605225e-01 1.226839348673820496e-01 3.518699109554290771e-01 -4.407238960266113281e-01 4.719854891300201416e-01
5.777467489242553711e-01 3.846658170223236084e-01 -1.523957252502441406e-01 -2.366979718208312988e-01 -1.064120754599571228e-01 2.586601674556732178e-01 -4.881364703178405762e-01 3.499779403209686279e-01
-1.458044201135635376e-01 -1.870051026344299316e-01 3.569082617759704590e-01 7.647579908370971680e-02 -4.147359132766723633e-01 3.315164521336555481e-02 -4.066558182239532471e-01 6.870694160461425781e-01
6.006056070327758789e-01 -3.872796148061752319e-02 1.546170860528945923e-01 -1.474761664867401123e-01 -2.361634820699691772e-01 4.340867400169372559e-01 -5.043600201606750488e-01 3.058334589004516602e-01
-5.778671056032180786e-02 -5.534456297755241394e-02 -1.045722700655460358e-02 5.808609127998352051e-01 2.065513730049133301e-01 1.926861703395843506e-01 -2.169126123189926147e-01 7.274932265281677246e-01
2.542669773101806641e-01 5.784555077552795410e-01 -3.374944329261779785e-01 -3.147368729114532471e-01 -3.375855684280395508e-01 3.556654155254364014e-01 1.114655882120132446e-01 3.672727346420288086e-01
3.661006093025207520e-01 6.300007104873657227e-01 -2.921341657638549805e-01 -2.986302077770233154e-01 -3.087820298969745636e-02 3.939831852912902832e-01 -9.986764937639236450e-02 3.583258092403411865e-01
-4.635435640811920166e-01 2.473414242267608643e-01 3.584092855453491211e-02 -1.827633008360862732e-02 -3.899557888507843018e-01 7.122904658317565918e-01 1.517977863550186157e-01 1.996623575687408447e-01
4.581780433654785156e-01 2.004509270191192627e-01 3.650654852390289307e-01 7.196544110774993896e-02 2.030247636139392853e-02 6.091395020484924316e-01 -7.129925303161144257e-03 4.898230433464050293e-01
7.299276441335678101e-02 1.734946817159652710e-01 -2.072340101003646851e-01 -1.000735238194465637e-01 1.511832773685455322e-01 6.846865415573120117e-01 2.865475118160247803e-01 5.812482833862304688e-01
1.579276323318481445e-01 -5.817076191306114197e-02 -3.479443788528442383e-01 1.241112500429153442e-01 3.352496027946472168e-01 7.672439813613891602e-01 -1.359682064503431320e-02 3.660131692886352539e-01
-2.776080667972564697e-01 2.328193634748458862e-01 -1.521333456039428711e-01 5.817071795463562012e-01 6.526715308427810669e-02 1.096360310912132263e-01 -1.030718460679054260e-01 6.930348873138427734e-01
-4.394764304161071777e-01 3.898447751998901367e-01 -1.757273375988006592e-01 3.296386003494262695e-01 -3.789003565907478333e-02 -6.919055432081222534e-02 -3.278641998767852783e-01 6.337364315986633301e-01
-1.806294023990631104e-01 1.849563866853713989e-01 -5.361510440707206726e-02 3.872622847557067871e-01 1.927596628665924072e-01 -2.404015278443694115e-03 -1.643737703561782837e-01 8.462486267089843750e-01
5.514997839927673340e-01 1.184156313538551331e-01 -1.448668986558914185e-01 -2.936342954635620117e-01 -3.029251992702484131e-01 4.373061060905456543e-01 1.097650453448295593e-01 5.287435650825500488e-01
-2.298119664192199707e-01 2.890850901603698730e-01 1.727087497711181641e-01 -2.576378583908081055e-01 -4.184624850749969482e-01 6.129710078239440918e-01 2.161869257688522339e-01 4.121040403842926025e-01
-9.994269348680973053e-03 -3.042430989444255829e-02 -3.945212662220001221e-01 1.928801299072802067e-03 3.358705937862396240e-01 7.586525082588195801e-01 -1.238390337675809860e-02 3.934560120105743408e-01
6.811414659023284912e-02 5.559907555580139160e-01 3.835069537162780762e-01 -1.148826777935028076e-01 3.105755895376205444e-02 5.147487521171569824e-01 -4.892022907733917236e-01 1.439081430435180664e-01
-3.128845989704132080e-02 3.124092221260070801e-01 -5.525425449013710022e-02 5.388886928558349609e-01 7.180408388376235962e-02 -6.030319258570671082e-02 -4.056004285812377930e-01 6.592901945114135742e-01
2.199310809373855591e-01 4.759193360805511475e-01 1.551587730646133423e-01 3.153632581233978271e-02 2.789292037487030029e-01 4.071663022041320801e-01 1.423253118991851807e-01 6.604694724082946777e-01
5.015700459480285645e-01 3.316665589809417725e-01 -2.005236744880676270e-01 -2.257895618677139282e-01 1.107928305864334106e-01 3.322775959968566895e-01 3.948259353637695312e-02 6.503782272338867188e-01
-4.045098125934600830e-01 2.409515976905822754e-01 2.978079020977020264e-01 2.382546812295913696e-01 1.580554097890853882e-01 5.235683321952819824e-01 -1.548477560281753540e-01 5.565753579139709473e-01
8.610332012176513672e-02 -7.333789765834808350e-02 1.227640658617019653e-01 2.052052877843379974e-02 -1.844559460878372192e-01 8.624135851860046387e-01 1.929864585399627686e-01 3.958419859409332275e-01
-4.513774216175079346e-01 4.770882129669189453e-01 4.340191371738910675e-03 3.139001429080963135e-01 -4.078559577465057373e-01 2.863029241561889648e-01 -4.089337587356567383e-01 2.335603386163711548e-01
2.735854089260101318e-01 -3.910829499363899231e-02 -3.663845062255859375e-01 5.751578211784362793e-01 -5.546412244439125061e-02 6.337450742721557617e-01 -1.262553930282592773e-01 1.947512179613113403e-01
1.742734313011169434e-01 -5.735350400209426880e-02 -4.476870000362396240e-01 2.769879624247550964e-02 2.331937998533248901e-01 7.655783891677856445e-01 1.459615863859653473e-02 3.527687191963195801e-01
-6.289713084697723389e-02 1.794294863939285278e-01 2.429474145174026489e-01 -2.679685354232788086e-01 -3.658541738986968994e-01 7.356850504875183105e-01 -3.934642970561981201e-01 5.588016286492347717e-02
-4.038647413253784180e-01 4.662849605083465576e-01 -3.439259231090545654e-01 2.866006493568420410e-01 -7.196009159088134766e-02 -3.327932208776473999e-02 -4.678575098514556885e-01 4.403067529201507568e-01
2.024992704391479492e-01 5.523986816406250000e-01 -2.977612316608428955e-01 -3.096009790897369385e-01 1.359426230192184448e-01 2.748044133186340332e-01 1.548484712839126587e-01 5.927556753158569336e-01
7.299226522445678711e-02 2.859797142446041107e-02 1.436199806630611420e-02 1.760747097432613373e-02 -1.236430332064628601e-01 8.600376844406127930e-01 2.473078817129135132e-01 4.209800958633422852e-01
-1.198702156543731689e-01 -3.807566463947296143e-01 -2.982597351074218750e-01 -1.712795644998550415e-01 2.382884472608566284e-01 5.027989149093627930e-01 -5.079894065856933594e-01 3.933430612087249756e-01
4.092845916748046875e-01 5.545225143432617188e-01 -1.704481989145278931e-01 -3.660106360912322998e-01 7.641310244798660278e-02 1.307379305362701416e-01 -3.717639744281768799e-01 4.481459558010101318e-01
1.386213898658752441e-01 9.115094691514968872e-02 7.757716812193393707e-04 -4.129548370838165283e-02 -8.843995630741119385e-03 8.073637485504150391e-01 2.456718534231185913e-01 5.084295272827148438e-01
7.248632609844207764e-02 1.887009441852569580e-01 4.345635473728179932e-01 3.502804338932037354e-01 -7.831455022096633911e-02 1.211062166839838028e-02 -5.134001970291137695e-01 6.146025061607360840e-01
1.359745860099792480e-01 5.835219621658325195e-01 1.586573272943496704e-01 -3.096335232257843018e-01 -1.757206022739410400e-01 3.058491051197052002e-01 -5.939638018608093262e-01 2.067695111036300659e-01
2.681027650833129883e-01 -4.515660926699638367e-03 2.627340853214263916e-01 1.548420041799545288e-01 -5.317375063896179199e-02 8.150656223297119141e-01 2.315832115709781647e-02 4.091447889804840088e-01
3.709215223789215088e-01 4.748488366603851318e-01 -8.534383773803710938e-02 -2.135484218597412109e-01 1.385477930307388306e-01 4.435538053512573242e-01 9.061282128095626831e-02 5.999191999435424805e-01
-4.258373007178306580e-02 1.810569502413272858e-02 3.091155290603637695e-01 -1.261076331138610840e-01 -5.703942179679870605e-01 -4.455098509788513184e-02 -1.248370781540870667e-01 7.372140288352966309e-01
5.657092332839965820e-01 4.059959352016448975e-01 -3.243165016174316406e-01 2.457146495580673218e-01 1.034858748316764832e-01 4.462982118129730225e-01 4.393174871802330017e-02 3.711631298065185547e-01
6.420835852622985840e-01 3.999581634998321533e-01 -3.702754974365234375e-01 3.797779232263565063e-02 4.694611951708793640e-02 3.271007537841796875e-01 -2.900046110153198242e-01 3.097003698348999023e-01
-5.012519285082817078e-02 -1.214379519224166870e-01 5.038170889019966125e-02 5.022207498550415039e-01 -1.879940927028656006e-02 7.462742738425731659e-03 -3.388673663139343262e-01 7.827746868133544922e-01
3.998389840126037598e-01 -4.561433102935552597e-03 -2.402618229389190674e-01 -3.588443100452423096e-01 -1.368678212165832520e-01 7.206759452819824219e-01 -5.574598908424377441e-02 3.352589011192321777e-01
5.427207350730895996e-01 1.131416335701942444e-01 1.003483310341835022e-01 -1.337345540523529053e-01 -4.966393411159515381e-01 3.647128641605377197e-01 -4.616548120975494385e-01 2.681548297405242920e-01
1.611177623271942139e-01 4.036562889814376831e-02 -2.293942719697952271e-01 1.580706387758255005e-01 9.151384234428405762e-02 5.369864404201507568e-02 -8.585046529769897461e-01 3.827727138996124268e-01
-1.118423640727996826e-01 -6.919263303279876709e-02 6.269963085651397705e-02 4.644045829772949219e-01 4.883188381791114807e-02 1.249458361417055130e-02 -2.210033833980560303e-01 8.436335921287536621e-01
5.283977985382080078e-01 4.420958161354064941e-01 -1.821141093969345093e-01 3.059508800506591797e-01 8.032263070344924927e-02 4.061190485954284668e-01 1.576547622680664062e-01 4.498178660869598389e-01
-4.924620091915130615e-01 2.762164175510406494e-01 -1.219396740198135376e-01 1.513605117797851562e-01 -4.859690964221954346e-01 1.198034211993217468e-01 -5.619560480117797852e-01 2.776564955711364746e-01
-1.573451906442642212e-01 -1.613263338804244995e-01 -1.275511533021926880e-01 -1.986924409866333008e-01 -3.161799907684326172e-01 -1.153491586446762085e-01 -1.332142651081085205e-01 8.731821775436401367e-01
-5.830957368016242981e-02 4.939788281917572021e-01 2.199619710445404053e-01 1.995038054883480072e-02 3.366987705230712891e-01 6.540380120277404785e-01 -6.829454749822616577e-02 3.975017964839935303e-01
3.179163634777069092e-01 6.229553818702697754e-01 -1.179363504052162170e-01 6.232670694589614868e-02 -5.364524126052856445e-01 3.490216434001922607e-01 -2.807035446166992188e-01 6.834132224321365356e-02
-2.207394987344741821e-01 2.506418526172637939e-01 -1.069718897342681885e-01 4.124796092510223389e-01 -6.518893837928771973e-01 1.979268193244934082e-01 -4.254450201988220215e-01 2.484594732522964478e-01
-1.984138935804367065e-01 1.108432710170745850e-01 -2.005765438079833984e-01 -1.563024967908859253e-01 2.124385684728622437e-01 5.996846556663513184e-01 2.868783473968505859e-01 6.297883391380310059e-01
-2.663658857345581055e-01 4.472978115081787109e-01 -2.707653343677520752e-01 2.841020822525024414e-01 -2.579626739025115967e-01 -5.531216412782669067e-02 -5.911459326744079590e-01 3.948269486427307129e-01
1.230894997715950012e-01 3.705104291439056396e-01 -5.650506019592285156e-01 -8.995245397090911865e-02 -3.669407963752746582e-01 3.097917735576629639e-01 -5.365743041038513184e-01 4.085199534893035889e-02
-3.402279019355773926e-01 -1.026090905070304871e-01 2.968544363975524902e-01 -3.409168124198913574e-02 -1.323718428611755371e-01 1.358746923506259918e-02 -2.976723909378051758e-01 8.234778046607971191e-01
-1.362649947404861450e-01 5.890596508979797363e-01 4.389590024948120117e-02 -1.117400079965591431e-01 -1.848463565111160278e-01 3.990145027637481689e-01 3.382000327110290527e-01 5.588093996047973633e-01
2.346713393926620483e-01 -8.894987404346466064e-02 -2.677271664142608643e-01 -4.592147469520568848e-01 3.752529621124267578e-01 3.211422860622406006e-01 -4.257606863975524902e-01 4.787920117378234863e-01
2.690878883004188538e-02 3.097231686115264893e-01 1.890592426061630249e-01 -1.058997735381126404e-01 1.868593543767929077e-01 6.840726137161254883e-01 1.626559495925903320e-01 5.718920826911926270e-01
-1.872315704822540283e-01 1.433653384447097778e-01 6.634709425270557404e-03 4.294977486133575439e-01 2.104876190423965454e-01 6.128944829106330872e-02 -2.078454047441482544e-01 8.176903128623962402e-01
3.758391737937927246e-01 -1.239680424332618713e-01 -2.787002325057983398e-01 -4.427054524421691895e-01 -3.067758083343505859e-01 3.646752536296844482e-01 3.988937288522720337e-02 5.839728713035583496e-01
-4.304274618625640869e-01 1.573762446641921997e-01 1.760572046041488647e-01 7.434782385826110840e-02 -3.529402315616607666e-01 7.809464931488037109e-01 -8.944093436002731323e-02 1.048680618405342102e-01
-2.592623233795166016e-01 -9.758889675140380859e-02 -2.965604141354560852e-02 5.236681103706359863e-01 -4.908084869384765625e-02 6.891328096389770508e-02 -2.112147361040115356e-01 7.722578048706054688e-01
1.353476196527481079e-01 6.345529556274414062e-01 -4.244461357593536377e-01 -2.442451417446136475e-01 2.526158094406127930e-01 1.927549242973327637e-01 1.598450168967247009e-02 4.878405630588531494e-01
3.666668534278869629e-01 5.878743901848793030e-02 -3.011491298675537109e-01 -3.800734877586364746e-01 -1.220216751098632812e-01 7.079751491546630859e-01 -4.124322161078453064e-02 3.303539752960205078e-01
2.304172217845916748e-01 -1.477072089910507202e-01 -8.134149014949798584e-02 -7.233203202486038208e-02 -6.465320289134979248e-02 7.300484180450439453e-01 2.466131001710891724e-01 5.614920258522033691e-01
6.448175311088562012e-01 4.536702930927276611e-01 -2.404126226902008057e-01 2.760848216712474823e-02 -3.002988100051879883e-01 1.980424970388412476e-01 -3.169577717781066895e-01 2.999513447284698486e-01
-5.091374516487121582e-01 -1.742096096277236938e-01 -1.301179826259613037e-01 3.837302625179290771e-01 1.975189298391342163e-01 4.443623125553131104e-01 -2.918839156627655029e-01 4.739014506340026855e-01
1.342054456472396851e-01 -1.758942753076553345e-01 -3.918082714080810547e-01 2.087602466344833374e-01 7.692993618547916412e-03 6.983188986778259277e-01 -5.133423805236816406e-01 5.221917852759361267e-02
2.823778390884399414e-01 3.152394667267799377e-02 2.376537024974822998e-02 1.345417499542236328e-01 -6.052232980728149414e-01 4.849344193935394287e-01 -5.426282286643981934e-01 6.856276094913482666e-02
2.060977071523666382e-01 -9.681794047355651855e-02 -5.240665078163146973e-01 2.061938941478729248e-01 1.177761629223823547e-01 7.263315916061401367e-01 6.621893495321273804e-02 2.918467521667480469e-01
-5.188294649124145508e-01 -8.884923532605171204e-03 -2.022147923707962036e-01 -1.935471445322036743e-01 2.679667472839355469e-01 5.123161673545837402e-01 -4.727659225463867188e-01 3.075776994228363037e-01
-4.658717811107635498e-01 3.896018862724304199e-01 7.736323773860931396e-02 2.321604043245315552e-01 -4.323827028274536133e-01 5.285486206412315369e-02 -4.260607361793518066e-01 4.472295045852661133e-01
4.705707430839538574e-01 3.922529518604278564e-01 -3.088144958019256592e-01 1.310120671987533569e-01 2.306140959262847900e-01 5.407885909080505371e-01 2.125401981174945831e-02 4.075332283973693848e-01
-2.267197519540786743e-01 -1.099411547183990479e-01 2.438630461692810059e-01 3.441692590713500977e-01 -4.274264723062515259e-02 1.198224201798439026e-01 -6.236688047647476196e-02 8.593692183494567871e-01
4.634617567062377930e-01 2.800658345222473145e-02 1.787326335906982422e-01 -4.212039522826671600e-03 -3.550289869308471680e-01 4.501877129077911377e-01 -6.234101653099060059e-01 1.873523741960525513e-01
-3.609701395034790039e-01 3.850548565387725830e-01 3.284682705998420715e-02 4.537234306335449219e-01 -1.260744780302047729e-01 3.406444787979125977e-01 -5.797110199928283691e-01 2.156177759170532227e-01
5.738157629966735840e-01 1.333048492670059204e-01 -4.596529901027679443e-02 -2.607640027999877930e-01 -3.643247485160827637e-01 4.872395396232604980e-01 5.032372474670410156e-02 4.584618210792541504e-01
-2.769207358360290527e-01 1.376825124025344849e-01 2.681594491004943848e-01 -7.540703751146793365e-03 -9.909448027610778809e-02 6.319546103477478027e-01 -6.455472707748413086e-01 8.046305924654006958e-02
-9.431113488972187042e-03 3.854209780693054199e-01 -3.976760208606719971e-01 -1.400683671236038208e-01 -3.474746644496917725e-01 1.380783319473266602e-01 -7.210592031478881836e-01 1.177532076835632324e-01
1.310759782791137695e-02 8.097342215478420258e-03 2.021083235740661621e-01 1.069435402750968933e-01 -4.571525156497955322e-01 -1.095554903149604797e-01 -2.781870961189270020e-02 8.518882393836975098e-01
-3.405378758907318115e-01 2.814940512180328369e-01 -1.865765750408172607e-01 1.917218118906021118e-01 -2.581898272037506104e-01 5.327488854527473450e-02 -7.406725287437438965e-01 3.393094539642333984e-01
-1.449134349822998047e-01 2.235585749149322510e-01 3.035525679588317871e-01 1.282602399587631226e-01 -3.557014763355255127e-01 7.441037297248840332e-01 1.752827018499374390e-01 3.308907747268676758e-01
9.136357158422470093e-02 -2.090368978679180145e-02 2.414231933653354645e-02 -6.292184591293334961e-01 -3.422695696353912354e-01 5.083661079406738281e-01 -4.102706015110015869e-01 2.254121005535125732e-01
2.027060836553573608e-01 4.281769692897796631e-01 -5.652742385864257812e-01 -1.211600676178932190e-01 -4.194700717926025391e-01 1.782891601324081421e-01 -4.579326808452606201e-01 1.546466201543807983e-01
3.112964630126953125e-01 4.910678267478942871e-01 -2.413970082998275757e-01 -3.199175298213958740e-01 6.470227986574172974e-02 2.823163866996765137e-01 1.687279790639877319e-01 6.236737966537475586e-01
1.326975524425506592e-01 3.491720184683799744e-02 -3.367518186569213867e-01 -1.254315301775932312e-02 2.158582359552383423e-01 3.467598557472229004e-02 -7.986089587211608887e-01 4.266608655452728271e-01
-4.955005645751953125e-01 2.871677838265895844e-02 -2.844850718975067139e-01 2.776622474193572998e-01 -4.105978310108184814e-01 2.787533104419708252e-01 -5.482124686241149902e-01 2.208971530199050903e-01
-3.501137793064117432e-01 8.354859054088592529e-02 4.611842930316925049e-01 5.370884388685226440e-02 -2.008515000343322754e-01 4.153369739651679993e-02 -3.052858412265777588e-01 7.208318710327148438e-01
2.094682157039642334e-01 1.759957075119018555e-01 -1.785926371812820435e-01 -1.503839939832687378e-01 -5.294412374496459961e-01 5.105402469635009766e-01 -5.735558867454528809e-01 2.668935246765613556e-02
3.117745518684387207e-01 2.994974851608276367e-01 2.907212972640991211e-01 3.845717385411262512e-02 -5.414738059043884277e-01 5.028421282768249512e-01 -4.179134964942932129e-01 8.002606779336929321e-02
2.412874102592468262e-01 -1.931986659765243530e-01 -6.423619389533996582e-01 9.186600893735885620e-02 -7.036962080746889114e-03 1.335542351007461548e-01 -5.875841379165649414e-01 3.467634618282318115e-01
2.160307615995407104e-01 -1.901636868715286255e-01 -4.022416472434997559e-01 3.997612297534942627e-01 5.101828835904598236e-03 7.140133380889892578e-01 -2.373649924993515015e-01 1.714003384113311768e-01
-9.272445738315582275e-02 2.659514844417572021e-01 -1.823407411575317383e-01 -8.984861522912979126e-02 8.963461220264434814e-02 7.903205752372741699e-01 2.869650721549987793e-01 4.054149091243743896e-01
8.392348885536193848e-02 3.068050742149353027e-01 -4.713741242885589600e-01 -2.552441358566284180e-01 -1.532917916774749756e-01 7.548262476921081543e-01 4.935578256845474243e-02 1.256479620933532715e-01
1.422810405492782593e-01 7.250256538391113281e-01 -1.069699525833129883e-01 -1.338463425636291504e-01 1.292411684989929199e-01 5.390728116035461426e-01 3.843894228339195251e-02 3.405232727527618408e-01
5.583146810531616211e-01 -1.682388782501220703e-01 2.250257879495620728e-01 -2.208712995052337646e-01 -2.245424240827560425e-01 3.361343741416931152e-01 -4.706805646419525146e-01 4.190633893013000488e-01
2.600324451923370361e-01 2.880912721157073975e-01 -4.658884108066558838e-01 -9.607953578233718872e-02 -3.288274705410003662e-01 4.583286643028259277e-01 -5.510275959968566895e-01 -3.576326742768287659e-02
1.831907331943511963e-01 -3.499012887477874756e-01 -3.008221685886383057e-01 -3.120066523551940918e-01 1.213188245892524719e-01 3.251608908176422119e-01 1.682277396321296692e-02 7.317357659339904785e-01
-3.600706756114959717e-01 -4.570590704679489136e-02 -1.478246301412582397e-01 -1.529290527105331421e-01 -3.858247697353363037e-01 -1.428655683994293213e-01 -3.460588157176971436e-01 7.307480573654174805e-01
-2.830363810062408447e-01 -3.434520065784454346e-01 -2.452982515096664429e-01 -3.082664310932159424e-01 1.273464113473892212e-01 2.685551345348358154e-01 -4.858777821063995361e-01 5.677285790443420410e-01
-2.407981269061565399e-02 -1.410197615623474121e-01 1.088859066367149353e-01 -8.265572786331176758e-02 -1.756488680839538574e-01 9.366043210029602051e-01 -7.564599066972732544e-02 2.168945372104644775e-01
6.997386366128921509e-02 2.819184064865112305e-01 -1.903758198022842407e-01 -2.043554782867431641e-01 1.634765267372131348e-01 7.369243502616882324e-01 1.679423600435256958e-01 4.895249903202056885e-01
7.076523900032043457e-01 8.151897788047790527e-02 2.752843312919139862e-02 -2.077576965093612671e-01 -1.593547016382217407e-01 2.546187341213226318e-01 -4.298620522022247314e-01 4.167200624942779541e-01
1.456913053989410400e-01 2.448038607835769653e-01 -5.455749575048685074e-03 3.764021769165992737e-02 4.603626728057861328e-01 7.063699364662170410e-01 -2.950505539774894714e-02 4.534706771373748779e-01
3.082176744937896729e-01 4.624671041965484619e-01 1.363859791308641434e-02 5.351144820451736450e-02 -3.981843888759613037e-01 4.985304176807403564e-01 -5.300699472427368164e-01 -4.363996442407369614e-03
-1.241485625505447388e-01 -7.427035272121429443e-02 2.941116690635681152e-01 4.679264426231384277e-01 -1.960771977901458740e-01 8.633298426866531372e-02 -4.107939898967742920e-01 6.774680614471435547e-01
-4.168001413345336914e-01 2.817271947860717773e-01 -3.333436697721481323e-02 3.814813494682312012e-01 -5.202939510345458984e-01 2.564485967159271240e-01 -4.459298849105834961e-01 2.548393905162811279e-01
5.859165191650390625e-01 -1.447942759841680527e-02 -1.580319404602050781e-01 -3.400935530662536621e-01 -1.962904930114746094e-01 5.379728674888610840e-01 -1.398320794105529785e-01 4.103129804134368896e-01
4.244911074638366699e-01 6.255983710289001465e-01 9.289681166410446167e-02 -5.499924346804618835e-02 1.736673414707183838e-01 3.104020357131958008e-01 -4.872546996921300888e-03 5.387446880340576172e-01
2.763484716415405273e-01 4.317534267902374268e-01 -2.107244580984115601e-01 -4.970254600048065186e-01 -2.275715619325637817e-01 3.784319460391998291e-01 -1.487798988819122314e-02 5.005601048469543457e-01
-2.976557314395904541e-01 5.889225602149963379e-01 -1.980435401201248169e-01 3.153707087039947510e-01 -3.268566429615020752e-01 3.904566541314125061e-02 -4.403541386127471924e-01 3.515961468219757080e-01
-4.163747131824493408e-01 3.452002704143524170e-01 8.260058611631393433e-02 3.783206939697265625e-01 -1.164211332798004150e-01 4.168924391269683838e-01 -5.733619332313537598e-01 2.035250365734100342e-01
2.999634742736816406e-01 -4.408293068408966064e-01 -3.073421716690063477e-01 3.806341588497161865e-01 -7.141315937042236328e-02 2.285768091678619385e-01 -4.532507061958312988e-01 4.621325433254241943e-01
-3.655850589275360107e-01 5.448607206344604492e-01 1.896201074123382568e-01 4.583649635314941406e-01 -9.819623827934265137e-02 3.119647204875946045e-01 -3.617692291736602783e-01 2.925385832786560059e-01
-1.778692156076431274e-01 2.006932497024536133e-01 -1.143706664443016052e-01 -6.249299645423889160e-02 3.564736619591712952e-02 5.490953326225280762e-01 4.157400429248809814e-01 6.599108576774597168e-01
2.881034612655639648e-01 -1.738302223384380341e-02 -3.462596535682678223e-01 1.088592037558555603e-01 1.327333599328994751e-01 4.413349553942680359e-02 -7.843460440635681152e-01 3.875356614589691162e-01
-5.206003189086914062e-01 2.940065860748291016e-01 5.266024172306060791e-02 -3.613138794898986816e-01 2.545481324195861816e-01 3.807775974273681641e-01 -4.339307248592376709e-01 3.333652019500732422e-01
5.216999650001525879e-01 4.235257506370544434e-01 -1.384124606847763062e-01 -3.007930219173431396e-01 6.216996535658836365e-02 3.397575020790100098e-02 -3.542848229408264160e-01 5.552327632904052734e-01
3.791278004646301270e-01 3.246416449546813965e-01 -4.570910036563873291e-01 -4.350722134113311768e-01 -3.707386255264282227e-01 2.305637449026107788e-01 -2.784620523452758789e-01 2.906922996044158936e-01
4.391788840293884277e-01 4.169495105743408203e-01 -7.826122455298900604e-03 2.681282758712768555e-01 2.275741249322891235e-01 4.824286699295043945e-01 1.046284213662147522e-01 5.156030654907226562e-01
-3.064543902873992920e-01 4.279731810092926025e-01 1.305030435323715210e-01 -1.350848525762557983e-01 -4.422020614147186279e-01 6.325516104698181152e-01 1.792586594820022583e-01 2.446384131908416748e-01
-5.908868908882141113e-01 -1.736423969268798828e-01 -3.721655011177062988e-01 -5.159345641732215881e-02 1.601974070072174072e-01 2.806802093982696533e-01 2.706549502909183502e-02 6.118456125259399414e-01
-4.193859398365020752e-01 -1.694762110710144043e-01 -5.953580141067504883e-01 -5.973316356539726257e-02 1.819796264171600342e-01 2.770457267761230469e-01 -3.437802493572235107e-01 4.575132727622985840e-01
1.919302716851234436e-02 4.509931206703186035e-01 -3.158077299594879150e-01 -3.168734610080718994e-01 -5.066297650337219238e-01 8.167145401239395142e-02 -5.395759940147399902e-01 2.039788514375686646e-01
-1.866877824068069458e-01 -1.756301224231719971e-01 -3.836156800389289856e-02 -2.503791451454162598e-02 -3.742595613002777100e-01 -1.231709346175193787e-01 -3.340498507022857666e-01 8.157038092613220215e-01
-1.795539855957031250e-01 3.216452151536941528e-02 3.909270465373992920e-02 2.673183381557464600e-01 -1.957722604274749756e-01 -1.578370630741119385e-01 -2.866671979427337646e-01 8.650555610656738281e-01
1.649519503116607666e-01 -4.449697136878967285e-01 -4.089927375316619873e-01 2.721354365348815918e-01 -3.139447271823883057e-01 1.145222261548042297e-01 -4.519941806793212891e-01 4.663524627685546875e-01
-3.910103738307952881e-01 -2.666987478733062744e-01 -4.622735977172851562e-01 -6.212968844920396805e-03 2.728602886199951172e-01 2.917776703834533691e-01 -4.153449833393096924e-01 4.797383844852447510e-01
-5.732364654541015625e-01 -1.633035540580749512e-01 -4.778308272361755371e-01 -6.878589838743209839e-02 1.195541918277740479e-01 2.330274581909179688e-01 -9.320753812789916992e-02 5.782694816589355469e-01
-2.522436901926994324e-02 -2.028939127922058105e-01 -3.485235869884490967e-01 3.064371645450592041e-01 -1.929430663585662842e-02 6.404631733894348145e-01 -5.705825090408325195e-01 8.182706683874130249e-02
-4.191248714923858643e-01 6.253238767385482788e-03 -3.633162379264831543e-01 -4.801048040390014648e-01 1.174686998128890991e-01 3.857216238975524902e-01 -3.421853482723236084e-01 4.267612397670745850e-01
1.402523070573806763e-01 3.532710671424865723e-02 -3.032937943935394287e-01 -1.720706373453140259e-02 2.456312030553817749e-01 2.641870826482772827e-02 -7.736737132072448730e-01 4.766490757465362549e-01
3.424175679683685303e-01 4.480418190360069275e-02 1.338371187448501587e-01 9.300228953361511230e-02 -5.431535840034484863e-01 4.012112021446228027e-01 -6.237176060676574707e-01 9.576611965894699097e-02
-3.454325795173645020e-01 1.470484435558319092e-01 -1.085949242115020752e-01 4.140428081154823303e-02 -8.827231824398040771e-02 -2.166236937046051025e-01 -1.257942467927932739e-01 8.803431391716003418e-01
1.357891969382762909e-02 -1.456115692853927612e-01 1.568051725625991821e-01 -2.756271325051784515e-02 -5.305182337760925293e-01 -9.781099110841751099e-02 -2.125224024057388306e-01 7.855463027954101562e-01
4.955012723803520203e-02 -4.285090863704681396e-01 -3.779979646205902100e-01 4.608422517776489258e-01 -6.733532994985580444e-02 3.766839802265167236e-01 -4.346982538700103760e-01 3.511113226413726807e-01
2.684335708618164062e-01 6.585776805877685547e-01 -1.817237585783004761e-02 -3.763373494148254395e-01 -4.535060003399848938e-02 3.946184515953063965e-01 -2.627948522567749023e-01 3.541428446769714355e-01
-3.577669858932495117e-01 4.911760687828063965e-01 2.417793273925781250e-01 -1.579293310642242432e-01 -3.140799105167388916e-01 5.917171239852905273e-01 9.795928746461868286e-02 2.982929944992065430e-01
-2.805909216403961182e-01 -3.320057690143585205e-01 2.642227709293365479e-01 1.886696182191371918e-02 -5.200989544391632080e-02 1.323983818292617798e-01 -2.703175246715545654e-01 8.047144412994384766e-01
4.562351405620574951e-01 3.459835946559906006e-01 -7.052421569824218750e-02 -4.563915133476257324e-01 -3.537906408309936523e-01 4.375010132789611816e-01 -7.316321134567260742e-02 3.700675070285797119e-01
6.143411993980407715e-01 3.824338018894195557e-01 -1.223536431789398193e-01 -1.016602665185928345e-01 -3.617975711822509766e-01 1.879176348447799683e-01 -3.900614976882934570e-01 3.642330765724182129e-01
-3.106011077761650085e-02 2.418996691703796387e-01 -9.856747090816497803e-02 5.499716997146606445e-01 9.375529736280441284e-02 -3.100566007196903229e-02 -3.947088420391082764e-01 6.802859306335449219e-01
1.626272499561309814e-01 1.251746267080307007e-01 -5.204184055328369141e-01 1.624813973903656006e-01 3.062619566917419434e-01 6.044254302978515625e-01 1.719644665718078613e-01 4.146684706211090088e-01
1.185892522335052490e-02 -1.346200853586196899e-01 -4.053925573825836182e-01 1.171986013650894165e-01 2.810934484004974365e-01 7.965909242630004883e-01 -1.615771800279617310e-01 2.529434561729431152e-01
3.122420012950897217e-01 5.349534749984741211e-01 -2.310246527194976807e-01 -2.135802507400512695e-01 -4.534959495067596436e-01 3.780897855758666992e-01 1.602968722581863403e-01 3.782001733779907227e-01
-4.076350331306457520e-01 5.164491534233093262e-01 -1.565037518739700317e-01 -4.357955455780029297e-01 1.344624459743499756e-01 3.011679649353027344e-01 -4.549410641193389893e-01 1.922215074300765991e-01
2.381461560726165771e-01 2.863165736198425293e-01 -4.132474958896636963e-01 -4.108371734619140625e-01 -3.798974454402923584e-01 5.705696344375610352e-01 -1.484880223870277405e-02 2.272803336381912231e-01
2.171828150749206543e-01 1.355595290660858154e-01 -5.604577660560607910e-01 -2.951956689357757568e-01 -1.535737514495849609e-02 3.696012198925018311e-01 1.556779146194458008e-01 6.100206971168518066e-01
-1.797921210527420044e-01 -1.687059402465820312e-01 -5.450034737586975098e-01 -3.084434568881988525e-01 2.690443992614746094e-01 4.337518811225891113e-01 -3.663038313388824463e-01 3.903110325336456299e-01
-2.199123203754425049e-01 2.718588709831237793e-01 2.745508253574371338e-01 -8.878925442695617676e-02 -9.185429662466049194e-02 6.880068182945251465e-01 -5.327212214469909668e-01 1.699620783329010010e-01
-3.992411196231842041e-01 2.560988664627075195e-01 3.603032231330871582e-01 8.529226481914520264e-02 -2.018052041530609131e-01 -5.254282802343368530e-02 -4.167395830154418945e-01 6.486669182777404785e-01
-3.452697396278381348e-01 3.364894986152648926e-01 -3.723096847534179688e-01 3.160779476165771484e-01 -3.806194663047790527e-01 -1.095365732908248901e-01 -4.112475514411926270e-01 4.506106376647949219e-01
4.255538806319236755e-02 6.277636159211397171e-03 1.935770660638809204e-01 -6.794350594282150269e-02 -3.425841331481933594e-01 8.945567011833190918e-01 -4.077493399381637573e-02 1.918414533138275146e-01
-4.869247972965240479e-01 1.133890170603990555e-02 8.284786343574523926e-02 4.201517701148986816e-01 1.117494404315948486e-01 5.333119630813598633e-01 -4.713828861713409424e-01 2.455055862665176392e-01
-3.886357843875885010e-01 1.777719855308532715e-01 -1.210385113954544067e-01 3.369555175304412842e-01 -1.688257008790969849e-01 -1.356122642755508423e-01 -3.343035876750946045e-01 7.283668518066406250e-01
3.781521022319793701e-01 1.709830164909362793e-01 2.834954559803009033e-01 3.474774360656738281e-01 1.687178164720535278e-01 6.511528491973876953e-01 -2.219504117965698242e-02 4.167699515819549561e-01
3.806536197662353516e-01 6.656472086906433105e-01 -6.642001867294311523e-02 -3.038913905620574951e-01 -1.330230981111526489e-01 3.319136202335357666e-01 3.239384666085243225e-02 4.316756129264831543e-01
2.664854824542999268e-01 -8.484587818384170532e-02 -4.968730211257934570e-01 5.991187877953052521e-03 2.621724903583526611e-01 6.789900362491607666e-02 -6.176758408546447754e-01 4.690413475036621094e-01
-2.835942208766937256e-01 -2.042426019906997681e-01 -1.021770909428596497e-01 -4.815028905868530273e-01 1.078883036971092224e-01 3.290894627571105957e-01 -5.661280155181884766e-01 4.417389929294586182e-01
2.185585200786590576e-01 -1.009737700223922729e-01 -3.708693087100982666e-01 3.562947213649749756e-01 1.301706284284591675e-01 7.224231362342834473e-01 -3.118176162242889404e-01 2.036580741405487061e-01
-3.422103524208068848e-01 6.603738665580749512e-02 -3.594928085803985596e-01 3.789666593074798584e-01 -4.454106092453002930e-01 1.115591451525688171e-01 -5.207890868186950684e-01 3.516010046005249023e-01
-3.398565808311104774e-03 -8.380299061536788940e-02 -7.282199710607528687e-02 6.009497642517089844e-01 -5.063262954354286194e-02 -1.939617656171321869e-02 -3.661622703075408936e-01 6.996480822563171387e-01
-3.936275467276573181e-02 1.857012361288070679e-01 -5.902963876724243164e-02 -7.571274042129516602e-02 3.204649984836578369e-01 4.330067038536071777e-01 2.804220020771026611e-01 7.654538750648498535e-01
-2.260437794029712677e-02 -1.190388575196266174e-01 -3.345210850238800049e-01 -4.114164412021636963e-01 3.627855181694030762e-01 4.283377528190612793e-01 -4.359752237796783447e-01 4.460828602313995361e-01
1.544258147478103638e-01 7.920135557651519775e-02 -4.101672172546386719e-01 -5.422317385673522949e-01 5.786106735467910767e-02 5.715136528015136719e-01 -2.338235732167959213e-03 4.214808046817779541e-01
-3.872884213924407959e-01 4.041748940944671631e-01 -3.601754829287528992e-02 5.386011600494384766e-01 -2.043453454971313477e-01 2.603553235530853271e-01 -3.817408680915832520e-01 3.741574883460998535e-01
-3.538812696933746338e-01 5.552721023559570312e-01 -2.667842209339141846e-01 2.687787115573883057e-01 -2.840168774127960205e-01 6.481866538524627686e-02 -4.960827827453613281e-01 3.034134507179260254e-01
4.013209342956542969e-01 4.489397406578063965e-01 -4.616003036499023438e-01 -4.588411748409271240e-02 -4.084553122520446777e-01 1.508178710937500000e-01 -4.382360577583312988e-01 2.014494389295578003e-01
-1.294740140438079834e-01 -1.686742645688354969e-03 2.224773466587066650e-01 5.638724565505981445e-01 -3.177866712212562561e-02 1.593600064516067505e-01 -1.673428714275360107e-01 7.492504119873046875e-01
4.260514080524444580e-01 2.731089293956756592e-01 -5.084564685821533203e-01 -4.118425846099853516e-01 -2.463559359312057495e-01 1.679856479167938232e-01 -3.325763046741485596e-01 3.409279584884643555e-01
-7.873068749904632568e-02 2.500006258487701416e-01 2.318764030933380127e-01 1.459582448005676270e-01 -7.321734726428985596e-02 7.410730719566345215e-01 -5.477375388145446777e-01 -4.079326242208480835e-02
-8.502510935068130493e-02 1.853397041559219360e-01 -4.889899864792823792e-03 5.404012799263000488e-01 2.040760517120361328e-01 3.769240900874137878e-02 -2.256029397249221802e-01 7.565698623657226562e-01
-2.471907287836074829e-01 1.312516164034605026e-03 2.134223729372024536e-01 5.838291049003601074e-01 2.902626991271972656e-02 2.134376168251037598e-01 -2.065062373876571655e-01 6.807690858840942383e-01
-1.003795415163040161e-01 -1.522408872842788696e-01 4.424783289432525635e-01 9.241283871233463287e-03 -5.354971885681152344e-01 1.094147935509681702e-01 -3.861272335052490234e-01 5.683759450912475586e-01
-4.964485764503479004e-01 4.318873286247253418e-01 -1.441901326179504395e-01 4.488603472709655762e-01 3.131612390279769897e-02 1.668916493654251099e-01 -2.009397149085998535e-01 5.249148011207580566e-01
4.965954124927520752e-01 2.200300805270671844e-03 4.441151395440101624e-03 4.105182830244302750e-03 -4.989196062088012695e-01 2.605233490467071533e-01 -6.260418891906738281e-01 2.112578004598617554e-01
4.896635711193084717e-01 3.993914425373077393e-01 -3.094096779823303223e-01 -1.128661632537841797e-01 -5.303241014480590820e-01 6.711204349994659424e-02 -3.117631375789642334e-01 3.306038379669189453e-01
-6.866381317377090454e-02 2.328043431043624878e-01 -1.983350515365600586e-01 6.308962702751159668e-01 1.361468583345413208e-01 8.879362046718597412e-02 -4.420033097267150879e-01 5.309739708900451660e-01
5.603392124176025391e-01 4.921911358833312988e-01 -2.200431674718856812e-01 -1.579889282584190369e-02 -4.408835768699645996e-01 9.237051755189895630e-02 -2.907797992229461670e-01 3.280789256095886230e-01
-2.545606493949890137e-01 2.884308993816375732e-01 4.315414652228355408e-02 1.492771804332733154e-01 -4.420393705368041992e-01 2.959730327129364014e-01 -6.878659129142761230e-01 2.677724361419677734e-01
2.864154279232025146e-01 2.694162130355834961e-01 -4.762752652168273926e-01 -1.329932957887649536e-01 -5.549808144569396973e-01 1.442211270332336426e-01 -4.882954657077789307e-01 1.833570897579193115e-01
-5.318260192871093750e-01 -1.923607140779495239e-01 -4.872765243053436279e-01 -4.944963380694389343e-02 1.139450147747993469e-01 3.526265025138854980e-01 -3.508019447326660156e-01 4.241272211074829102e-01
-3.151403069496154785e-01 -4.425273835659027100e-02 -1.711339652538299561e-01 -2.168008536100387573e-01 -4.808239638805389404e-01 -1.094219088554382324e-01 -3.163013756275177002e-01 6.922625899314880371e-01
3.893507122993469238e-01 4.461561739444732666e-01 -1.301700323820114136e-01 -4.555212855339050293e-01 -1.733184307813644409e-01 3.007797896862030029e-01 -4.139491319656372070e-01 3.647534847259521484e-01
4.110347107052803040e-02 4.625590145587921143e-02 -3.580411970615386963e-01 3.483614325523376465e-01 -1.278070732951164246e-02 6.600492000579833984e-01 -5.551903247833251953e-01 -5.056804046034812927e-02
-2.809183895587921143e-01 -1.999456882476806641e-01 -1.356816142797470093e-01 -1.109341457486152649e-01 3.994405567646026611e-01 3.382449224591255188e-02 -2.720797061920166016e-01 7.846442461013793945e-01
-1.728001087903976440e-01 -1.907546520233154297e-01 2.464458718895912170e-02 1.775859296321868896e-02 -3.384023904800415039e-01 8.772981762886047363e-01 -2.066348046064376831e-01 7.722654938697814941e-02
2.441352754831314087e-01 3.779846131801605225e-01 1.378814429044723511e-01 1.859894692897796631e-01 -3.496306836605072021e-01 4.815030395984649658e-01 -6.218048334121704102e-01 5.651668086647987366e-02
1.146490797400474548e-01 -1.852118521928787231e-01 1.115996018052101135e-01 -3.134030699729919434e-01 -2.591507732868194580e-01 8.043921589851379395e-01 -1.963937655091285706e-02 3.567693829536437988e-01
-2.594537138938903809e-01 -1.319452971220016479e-01 -5.849635601043701172e-01 1.744937449693679810e-01 2.321198880672454834e-01 5.091495513916015625e-01 -3.763768672943115234e-01 2.964310050010681152e-01
2.007375061511993408e-01 2.607700526714324951e-01 -5.012726783752441406e-01 -2.473283261060714722e-01 -5.818381309509277344e-01 9.524776786565780640e-02 -4.224604964256286621e-01 2.306018173694610596e-01
-4.504903256893157959e-01 -6.359326094388961792e-02 -4.849458932876586914e-01 -3.952690660953521729e-01 1.136014312505722046e-01 2.954998910427093506e-01 1.111578103154897690e-02 5.488673448562622070e-01
-2.714686691761016846e-01 -5.394801124930381775e-02 -1.065256670117378235e-01 -8.775351196527481079e-02 -4.572667181491851807e-01 -1.620990931987762451e-01 -3.311201035976409912e-01 7.478880882263183594e-01
9.409288316965103149e-02 1.386930048465728760e-01 -4.750301837921142578e-01 5.210065469145774841e-02 1.709501445293426514e-01 -1.091281697154045105e-02 -7.652187347412109375e-01 3.586639761924743652e-01
-1.046458780765533447e-01 3.376637101173400879e-01 3.122261464595794678e-01 2.665775418281555176e-01 -6.522999703884124756e-02 6.310604810714721680e-01 -5.477434992790222168e-01 6.299436092376708984e-02
-2.237770892679691315e-02 -1.056072339415550232e-01 3.795440867543220520e-02 3.186887204647064209e-01 -2.208418697118759155e-01 -8.178553730249404907e-02 -9.008793532848358154e-02 9.065139293670654297e-01
4.217107594013214111e-02 5.985658168792724609e-01 2.270787656307220459e-01 -4.021696746349334717e-02 6.933549046516418457e-02 4.107779562473297119e-01 1.992568820714950562e-01 6.111539602279663086e-01
7.756392657756805420e-02 3.632066547870635986e-01 4.042397737503051758e-01 1.262538880109786987e-01 3.549030721187591553e-01 6.025385856628417969e-01 -1.977599710226058960e-01 3.931883573532104492e-01
-2.195055782794952393e-01 -1.040638163685798645e-01 2.990858852863311768e-01 5.428978800773620605e-01 2.392975054681301117e-02 2.530118823051452637e-01 -2.417220920324325562e-01 6.586201190948486328e-01
-2.941341400146484375e-01 -1.187492832541465759e-01 -1.182368025183677673e-01 5.186271071434020996e-01 -2.477937564253807068e-02 7.760597020387649536e-02 -7.296894490718841553e-02 7.774757742881774902e-01
-1.366428732872009277e-01 -1.431687772274017334e-01 1.229369789361953735e-01 -7.600567489862442017e-02 -3.513689339160919189e-01 -8.763697743415832520e-02 -2.941410541534423828e-01 8.498715758323669434e-01
4.223763644695281982e-01 -2.788683474063873291e-01 5.681256204843521118e-02 -3.666553199291229248e-01 -1.611526310443878174e-01 4.692726433277130127e-01 -4.672705829143524170e-01 3.763485550880432129e-01
2.542897164821624756e-01 -4.980299472808837891e-01 -1.939130425453186035e-01 3.863995075225830078e-01 -2.316059470176696777e-01 2.565491497516632080e-01 -4.625851511955261230e-01 4.085977971553802490e-01
1.852227896451950073e-01 2.562385499477386475e-01 -5.340939164161682129e-01 -3.498182892799377441e-01 -1.393990777432918549e-02 2.614504098892211914e-01 1.795889139175415039e-01 6.257814168930053711e-01
5.333961248397827148e-01 -5.298198014497756958e-02 1.037607565522193909e-01 -3.759756982326507568e-01 -3.237819299101829529e-02 3.323145508766174316e-01 -4.520237743854522705e-01 4.947230219841003418e-01
2.303224205970764160e-01 4.255881607532501221e-01 2.233479022979736328e-01 4.156765528023242950e-03 -2.525320351123809814e-01 6.400282979011535645e-01 -4.923810064792633057e-01 -8.779579773545265198e-03
8.921784162521362305e-02 8.721562474966049194e-02 6.343316286802291870e-02 5.952402949333190918e-01 -2.386314235627651215e-02 2.424874342978000641e-02 -4.011143445968627930e-01 6.812113523483276367e-01
4.431788623332977295e-01 6.443259119987487793e-02 -2.280946969985961914e-01 -3.108669221401214600e-01 -1.548241525888442993e-01 3.953568935394287109e-01 2.115595340728759766e-01 6.524878144264221191e-01
-4.964475631713867188e-01 -8.593954145908355713e-02 -5.157007575035095215e-01 -3.286814987659454346e-01 1.003918424248695374e-01 2.775198519229888916e-01 -5.435463413596153259e-02 5.311545133590698242e-01
-3.588053286075592041e-01 -3.740413486957550049e-02 -1.307857930660247803e-01 -1.316781342029571533e-01 -4.211519360542297363e-01 -1.399578303098678589e-01 -3.252201676368713379e-01 7.298564314842224121e-01
1.325730532407760620e-01 -1.103630512952804565e-01 -5.349122881889343262e-01 8.670929819345474243e-02 2.213610559701919556e-01 4.916660487651824951e-02 -6.282966732978820801e-01 4.800208210945129395e-01
4.066309928894042969e-01 1.087945699691772461e-02 -2.003036737442016602e-01 -4.844553172588348389e-01 -4.015280306339263916e-01 4.739921391010284424e-01 -2.146691828966140747e-01 3.574046492576599121e-01
2.023904323577880859e-01 6.684712171554565430e-01 -4.477403461933135986e-01 -1.320127099752426147e-01 9.842399507761001587e-02 4.781687557697296143e-01 -9.216545522212982178e-02 2.178499251604080200e-01
6.351494193077087402e-01 -2.016351073980331421e-01 -7.688776403665542603e-02 -9.598633646965026855e-02 -8.639210462570190430e-02 5.412456393241882324e-01 -3.467700183391571045e-01 3.466174900531768799e-01
3.989313840866088867e-01 -7.825406640768051147e-02 7.126863300800323486e-02 -3.036347329616546631e-01 -4.098917543888092041e-01 4.034279882907867432e-01 -5.826398134231567383e-01 2.592723965644836426e-01
2.351282387971878052e-01 4.664665758609771729e-01 -5.547789335250854492e-01 9.447863698005676270e-02 -1.862078756093978882e-01 7.665838301181793213e-02 -5.835076570510864258e-01 1.714253425598144531e-01
2.577987909317016602e-01 -1.270074993371963501e-01 -3.684558570384979248e-01 -6.019478291273117065e-02 -4.859498143196105957e-01 7.035265564918518066e-01 8.798354864120483398e-02 1.979589611291885376e-01
5.543428659439086914e-02 -2.715074717998504639e-01 -4.671042263507843018e-01 3.047309815883636475e-01 1.829529739916324615e-02 7.263471484184265137e-01 -2.200480699539184570e-01 1.892815828323364258e-01
-4.775756224989891052e-02 -1.130982674658298492e-02 -6.817995011806488037e-02 6.400926709175109863e-01 -3.296013548970222473e-02 5.431755185127258301e-01 -5.272046923637390137e-01 9.567230194807052612e-02
5.296803116798400879e-01 2.881372570991516113e-01 -4.806636571884155273e-01 -2.180138975381851196e-01 -3.543274700641632080e-01 1.456636339426040649e-01 -3.353944420814514160e-01 3.139949440956115723e-01
-1.566807329654693604e-01 -3.302586972713470459e-01 -1.811575591564178467e-01 -4.515006542205810547e-01 1.577104926109313965e-01 2.223112434148788452e-01 -4.566603899002075195e-01 5.889616608619689941e-01
3.177917301654815674e-01 3.412088751792907715e-01 -3.497991561889648438e-01 -2.904532849788665771e-01 -4.728312045335769653e-02 5.590669512748718262e-01 1.608873754739761353e-01 4.849597811698913574e-01
1.315255612134933472e-01 -5.493505597114562988e-01 -7.756759226322174072e-02 2.767927646636962891e-01 -2.786077260971069336e-01 2.358484715223312378e-01 -4.741865098476409912e-01 4.900860488414764404e-01
-2.733883857727050781e-01 -8.213809877634048462e-02 -1.464597433805465698e-01 -8.822394907474517822e-02 -3.991144001483917236e-01 -1.387890428304672241e-01 -2.976528108119964600e-01 7.887499928474426270e-01
1.416331678628921509e-01 2.761245965957641602e-01 -2.877116203308105469e-01 -5.120040178298950195e-01 -1.310988962650299072e-01 7.145665287971496582e-01 -9.809002280235290527e-02 1.461358964443206787e-01
2.359870225191116333e-01 -2.123429328203201294e-01 -3.098615109920501709e-01 -5.604202747344970703e-01 -3.155305385589599609e-01 3.768967092037200928e-01 -1.118653267621994019e-01 4.847793579101562500e-01
-3.617915511131286621e-01 6.111969947814941406e-01 -3.365173935890197754e-01 1.408888101577758789e-01 -2.457410693168640137e-01 1.363119203597307205e-02 -4.456904828548431396e-01 3.213050663471221924e-01
-2.320676892995834351e-01 -2.262935936450958252e-01 5.439410358667373657e-02 -2.608478367328643799e-01 -5.627594590187072754e-01 5.592282861471176147e-02 -3.788790106773376465e-01 6.004668474197387695e-01
-7.072863578796386719e-01 7.433207333087921143e-02 -3.154795765876770020e-01 1.007073670625686646e-01 1.363100856542587280e-01 2.673359811305999756e-01 -3.485052883625030518e-01 4.159885346889495850e-01
2.256265282630920410e-02 -2.906919419765472412e-01 1.972463428974151611e-01 1.963565498590469360e-01 -1.255839318037033081e-01 -4.729210212826728821e-02 -2.479669302701950073e-01 8.706501722335815430e-01
-5.533717200160026550e-02 3.199675679206848145e-01 3.843635022640228271e-01 1.298919022083282471e-01 -8.289978653192520142e-02 5.994240045547485352e-01 -6.007488369941711426e-01 5.357876420021057129e-02
-3.347644209861755371e-01 5.939895510673522949e-01 -1.246284097433090210e-01 -4.653725624084472656e-01 1.958215385675430298e-01 2.157457470893859863e-01 -2.644784748554229736e-01 3.849211931228637695e-01
2.021623402833938599e-01 -2.829787433147430420e-01 -6.171980500221252441e-01 1.148925349116325378e-01 -1.357648670673370361e-01 6.184235215187072754e-01 2.417257986962795258e-02 2.888872325420379639e-01
1.482027620077133179e-01 -3.049708604812622070e-01 -3.284646570682525635e-01 -4.844861030578613281e-01 -1.157608628273010254e-01 3.439808487892150879e-01 -1.544338767416775227e-03 6.408488154411315918e-01
-1.907562166452407837e-01 5.007942914962768555e-01 -4.259027242660522461e-01 -2.067175507545471191e-01 -1.105213016271591187e-01 2.382388114929199219e-01 -6.449763774871826172e-01 6.102857738733291626e-02
6.499963998794555664e-01 4.287996888160705566e-01 -9.677130728960037231e-02 -2.481751888990402222e-01 -1.553184092044830322e-01 2.779734432697296143e-01 -2.775828838348388672e-01 3.797823786735534668e-01
5.169737339019775391e-01 3.129381835460662842e-01 -3.032806515693664551e-01 -1.851218640804290771e-01 -3.572274744510650635e-01 5.320707559585571289e-01 7.475248724222183228e-02 3.037433326244354248e-01
2.258609682321548462e-01 3.899166285991668701e-01 3.410037234425544739e-02 1.039429232478141785e-01 4.002653360366821289e-01 4.221360981464385986e-01 1.186471879482269287e-01 6.576446294784545898e-01
3.036807179450988770e-01 -1.602745652198791504e-01 -3.932532072067260742e-01 1.483591049909591675e-01 1.596579253673553467e-01 9.797246009111404419e-02 -6.837440133094787598e-01 4.503736793994903564e-01
3.936483338475227356e-02 1.545438617467880249e-01 -2.809946835041046143e-01 1.062804087996482849e-01 -1.046346276998519897e-01 -6.172550469636917114e-02 -8.691571950912475586e-01 3.378170430660247803e-01
5.265782475471496582e-01 -7.418623566627502441e-02 -1.019244790077209473e-01 5.901216715574264526e-02 -2.744269669055938721e-01 5.358821153640747070e-01 -5.751890540122985840e-01 1.000921875238418579e-01
3.072277307510375977e-01 -3.032888472080230713e-01 -4.182578325271606445e-01 2.880116999149322510e-01 4.306308552622795105e-02 1.488571912050247192e-01 -5.364475846290588379e-01 4.939108788967132568e-01
3.239943832159042358e-02 7.080396413803100586e-01 -3.738990426063537598e-01 -2.877734899520874023e-01 1.410018503665924072e-01 8.667538315057754517e-02 5.079501122236251831e-02 4.950170814990997314e-01
4.720503091812133789e-02 3.580121994018554688e-01 2.539013922214508057e-01 -2.378746867179870605e-01 -4.255117177963256836e-01 4.933583438396453857e-01 -5.605378746986389160e-01 9.941575676202774048e-02
1.597476601600646973e-01 3.747437000274658203e-01 -3.851071596145629883e-01 2.409772872924804688e-01 -5.865232944488525391e-01 5.298824906349182129e-01 -5.245686694979667664e-02 -1.156598888337612152e-02
-5.456738173961639404e-02 -1.634580641984939575e-01 -3.240209221839904785e-01 -1.955163031816482544e-01 1.866133660078048706e-01 -1.802735961973667145e-02 -7.020508646965026855e-01 5.468664765357971191e-01
-5.736432075500488281e-01 -1.826848983764648438e-01 -4.752090871334075928e-01 1.070137843489646912e-01 -3.378127003088593483e-03 3.960753083229064941e-01 -3.720262646675109863e-01 3.240268528461456299e-01
-1.830715835094451904e-01 1.490701735019683838e-01 -3.438017889857292175e-02 5.267950892448425293e-02 -5.321269631385803223e-01 -1.516370922327041626e-01 -1.632381677627563477e-01 7.794268131256103516e-01
2.852605842053890228e-02 -2.644783258438110352e-01 1.267909407615661621e-01 2.778511941432952881e-01 -1.872110813856124878e-01 -3.784697130322456360e-02 -2.471833825111389160e-01 8.592904806137084961e-01
-6.180055812001228333e-02 -1.525419205427169800e-01 1.316785663366317749e-01 -2.929725646972656250e-01 -6.070898175239562988e-01 6.026642397046089172e-02 -2.207144200801849365e-01 6.699513196945190430e-01
-2.770962715148925781e-01 -1.421338468790054321e-01 -9.295170754194259644e-02 -2.091094851493835449e-01 -4.090038537979125977e-01 -9.237954020500183105e-02 -3.677823543548583984e-01 7.345522046089172363e-01
-5.248131696134805679e-03 8.818229287862777710e-02 3.582424670457839966e-02 1.620697975158691406e-02 -5.191484093666076660e-01 -1.856048852205276489e-01 -5.826247483491897583e-02 8.266143798828125000e-01
-4.428232833743095398e-02 5.695015192031860352e-01 -1.865209490060806274e-01 -1.814422905445098877e-01 -4.399184584617614746e-01 1.114197224378585815e-01 -6.175163984298706055e-01 1.368454992771148682e-01
-5.802447721362113953e-02 1.907596588134765625e-01 -4.963231980800628662e-01 3.811159133911132812e-01 -1.780396699905395508e-01 -1.068482697010040283e-01 -5.832913517951965332e-01 4.304814338684082031e-01
-1.835303902626037598e-01 -1.957572251558303833e-01 -2.074958570301532745e-02 -2.554291784763336182e-01 -5.537731647491455078e-01 1.807804591953754425e-02 -2.181784361600875854e-01 7.125502228736877441e-01
3.621500357985496521e-02 -2.522579133510589600e-01 -5.431798696517944336e-01 -2.891934812068939209e-01 7.650209963321685791e-02 5.748405456542968750e-01 -3.474453985691070557e-01 3.152213990688323975e-01
-5.329230427742004395e-02 4.137307703495025635e-01 -5.857148170471191406e-01 3.223460316658020020e-01 -3.274359703063964844e-01 5.209195017814636230e-01 2.098575234413146973e-02 2.498898422345519066e-03
3.592078685760498047e-01 3.716624081134796143e-01 -1.181421801447868347e-01 -5.475466847419738770e-01 -3.223790973424911499e-02 3.568053245544433594e-01 -4.182498455047607422e-01 3.402787446975708008e-01
2.411389946937561035e-01 -1.067896336317062378e-01 -1.212991178035736084e-01 -6.408117413520812988e-01 7.830739952623844147e-03 3.038129508495330811e-01 -3.784147202968597412e-01 5.191659927368164062e-01
1.139229238033294678e-01 5.449510216712951660e-01 -2.146242260932922363e-01 -2.177257537841796875e-01 -1.459799706935882568e-01 7.557504177093505859e-01 -1.471668481826782227e-02 6.242231279611587524e-02
5.111787319183349609e-01 2.917216718196868896e-01 -2.366051673889160156e-01 2.325361967086791992e-01 -6.980838626623153687e-02 6.652995347976684570e-01 1.301505118608474731e-01 2.812535762786865234e-01
-7.312417495995759964e-03 5.188000202178955078e-01 -1.295096129179000854e-01 -3.089075386524200439e-01 -3.149540722370147705e-01 7.039924860000610352e-01 -1.535110473632812500e-01 -1.514673326164484024e-02
6.085010617971420288e-02 3.421737253665924072e-01 -4.661786258220672607e-01 4.374005198478698730e-01 -4.626410007476806641e-01 5.035382509231567383e-01 4.448123276233673096e-02 3.172975778579711914e-02
-3.012472987174987793e-01 -1.966186910867691040e-01 -3.665935993194580078e-01 2.861367166042327881e-01 -2.106901258230209351e-01 6.231827139854431152e-01 -4.587308168411254883e-01 1.055707186460494995e-01
1.700211912393569946e-01 2.655102908611297607e-01 -4.274467825889587402e-01 1.102689206600189209e-01 -4.295876324176788330e-01 3.369033634662628174e-01 -6.384410262107849121e-01 -8.406535722315311432e-03
-3.148940950632095337e-02 4.633850157260894775e-01 -4.921180903911590576e-01 1.233409419655799866e-01 -4.076119363307952881e-01 3.101208806037902832e-01 -5.143564343452453613e-01 2.122208708897233009e-03
-1.777664870023727417e-01 -1.460820436477661133e-01 -4.418084025382995605e-01 -4.233042597770690918e-01 2.087975293397903442e-01 5.442021489143371582e-01 -1.730377823114395142e-01 4.505370557308197021e-01
-3.800044655799865723e-01 2.712802290916442871e-01 -2.446769028902053833e-01 3.697202503681182861e-01 5.220774561166763306e-02 -6.511634588241577148e-02 -2.447011172771453857e-01 7.201383113861083984e-01
1.552313119173049927e-01 5.736176967620849609e-01 -2.837945520877838135e-01 -1.391964405775070190e-01 -6.574136614799499512e-01 2.970034182071685791e-01 5.968328937888145447e-02 1.516087204217910767e-01
-3.929795324802398682e-01 5.195359587669372559e-01 2.305775135755538940e-02 -4.570163190364837646e-01 2.483363896608352661e-01 2.923023700714111328e-01 -2.957347929477691650e-01 3.628817796707153320e-01
1.343979537487030029e-01 -1.215910539031028748e-01 1.005130410194396973e-01 9.431564807891845703e-02 -2.825332880020141602e-01 8.411113023757934570e-01 1.684359908103942871e-01 3.639924526214599609e-01
1.406494230031967163e-01 4.753549695014953613e-01 -4.600436091423034668e-01 -1.766353696584701538e-01 -5.170002579689025879e-01 3.646062314510345459e-01 -3.192357122898101807e-01 9.631667286157608032e-02
-3.164100348949432373e-01 1.861975193023681641e-01 9.400358796119689941e-02 8.860954642295837402e-02 -5.212087631225585938e-01 -1.448746621608734131e-01 -2.530291974544525146e-01 7.013244032859802246e-01
2.319545149803161621e-01 -4.678984731435775757e-02 -4.386160075664520264e-01 -5.764629691839218140e-02 -9.277326613664627075e-02 1.429074555635452271e-01 -8.003405928611755371e-01 2.805822491645812988e-01
-3.730901181697845459e-01 3.543106615543365479e-01 6.349452584981918335e-02 8.573401719331741333e-02 -6.247850060462951660e-01 -4.043714702129364014e-02 -3.141130506992340088e-01 4.829362332820892334e-01
1.498133838176727295e-01 -1.227814331650733948e-01 -6.100909113883972168e-01 8.474005758762359619e-02 -1.322042793035507202e-01 7.243310809135437012e-01 -8.966314606368541718e-03 2.021755725145339966e-01
6.960044056177139282e-02 5.926719903945922852e-01 8.459012955427169800e-02 -5.169014334678649902e-01 4.323523491621017456e-02 6.687022000551223755e-02 -3.280837535858154297e-01 5.055425763130187988e-01
-1.549506783485412598e-01 4.976757168769836426e-01 -1.001783385872840881e-01 -4.220750033855438232e-01 -3.523772656917572021e-01 1.167201921343803406e-01 -6.001272201538085938e-01 2.053783088922500610e-01
4.351895153522491455e-01 -1.587981134653091431e-01 3.761219382286071777e-01 3.907181024551391602e-01 3.494076430797576904e-02 5.487145185470581055e-01 -1.448938101530075073e-01 4.098320901393890381e-01
-1.314396858215332031e-01 5.789939165115356445e-01 1.216582804918289185e-01 -1.165700778365135193e-01 -1.075121387839317322e-01 2.957127094268798828e-01 3.275572061538696289e-01 6.424964666366577148e-01
3.078270852565765381e-01 -2.148862034082412720e-01 -2.004546970129013062e-01 -1.162836477160453796e-01 -3.048286139965057373e-01 5.508888959884643555e-01 2.647737562656402588e-01 5.821154713630676270e-01
5.625634640455245972e-02 8.117693662643432617e-01 -2.179562449455261230e-01 -8.398161083459854126e-02 -1.847415566444396973e-01 3.113029897212982178e-01 5.264769494533538818e-02 3.866486251354217529e-01
3.636015653610229492e-01 4.347167015075683594e-01 -4.288341701030731201e-01 5.206191539764404297e-02 -4.956299662590026855e-01 9.896666556596755981e-02 -4.460538923740386963e-01 1.944186538457870483e-01
4.529771208763122559e-01 3.442846834659576416e-01 -2.453121095895767212e-01 1.403582692146301270e-01 2.541470527648925781e-01 6.735436916351318359e-01 -2.234294265508651733e-01 1.680141091346740723e-01
-5.890861153602600098e-02 5.006377100944519043e-01 4.351650550961494446e-02 -3.614611923694610596e-02 2.707362771034240723e-01 7.388532757759094238e-01 -2.761961519718170166e-01 2.172668576240539551e-01
-1.087405905127525330e-01 -2.120012193918228149e-01 -6.351711750030517578e-01 -2.401011735200881958e-01 2.528710961341857910e-01 4.037663936614990234e-01 -3.251715004444122314e-01 3.865646123886108398e-01
-1.154392510652542114e-01 -2.321774959564208984e-01 -5.229704380035400391e-01 -3.696942031383514404e-01 2.376446276903152466e-01 4.591260552406311035e-01 -3.025070428848266602e-01 4.047386348247528076e-01
1.317398995161056519e-01 3.708736598491668701e-01 -4.819490909576416016e-01 1.611243747174739838e-02 -4.615619182586669922e-01 6.227822303771972656e-01 8.694630116224288940e-02 6.407916545867919922e-02
2.542270123958587646e-01 -9.057585895061492920e-02 -2.612748146057128906e-01 -2.637052536010742188e-01 8.728440850973129272e-02 2.285119593143463135e-01 1.480843871831893921e-01 8.411864042282104492e-01
-2.654950618743896484e-01 -4.417058825492858887e-02 -4.690989851951599121e-01 -5.677555799484252930e-01 1.116714775562286377e-01 3.117775321006774902e-01 -2.428364455699920654e-01 4.653126299381256104e-01
4.497165679931640625e-01 2.612939774990081787e-01 -5.920405983924865723e-01 -2.136647105216979980e-01 -1.893091946840286255e-01 2.423397302627563477e-01 -4.198518693447113037e-01 2.499473839998245239e-01
5.979562997817993164e-01 1.102974563837051392e-01 -2.714746892452239990e-01 2.496577352285385132e-01 -9.843735396862030029e-02 4.301460981369018555e-01 2.391878366470336914e-01 4.922689795494079590e-01
-4.414686560630798340e-01 5.512961149215698242e-01 -2.749628126621246338e-01 -3.764321208000183105e-01 1.244761645793914795e-01 2.170257121324539185e-01 -3.708276450634002686e-01 2.894214689731597900e-01
-2.717004120349884033e-01 -4.485884010791778564e-01 -1.737114042043685913e-01 -2.534308433532714844e-01 3.850367292761802673e-02 5.285327434539794922e-01 -2.944472134113311768e-01 5.128507614135742188e-01
2.188175730407238007e-02 -3.272993564605712891e-01 -2.037889808416366577e-01 5.177350640296936035e-01 -2.161197513341903687e-01 6.882663369178771973e-01 -1.134015023708343506e-01 2.225726097822189331e-01
-5.367422103881835938e-01 2.734647318720817566e-02 -2.115893065929412842e-01 -2.925700843334197998e-01 1.675755679607391357e-01 4.586921036243438721e-01 -5.301882624626159668e-01 2.474124431610107422e-01
6.725766658782958984e-01 4.369916319847106934e-01 -3.267150372266769409e-02 1.708389073610305786e-01 -2.973465919494628906e-01 2.250039875507354736e-01 -3.166174590587615967e-01 2.951901853084564209e-01
5.323327183723449707e-01 1.839540153741836548e-01 -4.015802145004272461e-01 -4.038462936878204346e-01 -9.987181425094604492e-02 4.133287668228149414e-01 -1.812775731086730957e-01 3.804572820663452148e-01
1.231298074126243591e-01 -1.293126493692398071e-01 1.152839139103889465e-01 3.022820688784122467e-02 -5.955495834350585938e-01 -9.882307797670364380e-02 -1.826816648244857788e-01 7.457180619239807129e-01
2.159598171710968018e-01 6.410494446754455566e-01 -1.828093081712722778e-01 -3.652623295783996582e-01 -1.063107699155807495e-01 -5.960813164710998535e-02 -4.365154802799224854e-01 4.125291705131530762e-01
5.108245462179183960e-02 4.580689668655395508e-01 -7.151882350444793701e-02 -2.687473408877849579e-02 -3.450736999511718750e-01 4.017013609409332275e-01 -6.860494613647460938e-01 1.749932616949081421e-01
1.394310146570205688e-01 2.997684180736541748e-01 -3.911455273628234863e-01 -1.535775661468505859e-01 -4.206558465957641602e-01 4.395097792148590088e-01 -5.863550305366516113e-01 -1.359191536903381348e-02
-4.813062548637390137e-01 1.336976587772369385e-01 -1.243025362491607666e-01 4.638057351112365723e-01 6.212009489536285400e-02 4.534961879253387451e-01 -5.220268964767456055e-01 1.946087777614593506e-01
3.430512249469757080e-01 -1.024872064590454102e-01 -3.970224559307098389e-01 1.039222851395606995e-01 1.821832060813903809e-01 6.953488290309906006e-02 -6.927546858787536621e-01 4.306400418281555176e-01
-4.188829660415649414e-02 4.227146208286285400e-01 -5.716773867607116699e-01 -2.074118256568908691e-01 -2.133211791515350342e-01 2.456809133291244507e-01 -5.772930979728698730e-01 1.029105186462402344e-01
3.095061779022216797e-01 4.975206851959228516e-01 -1.073096096515655518e-01 1.366148237138986588e-02 -5.045995712280273438e-01 5.504187345504760742e-01 -2.921763360500335693e-01 4.504103213548660278e-02
5.359106510877609253e-02 -1.864555925130844116e-01 9.910386800765991211e-02 8.557900041341781616e-02 -4.778313636779785156e-01 -4.969314485788345337e-02 -9.590936452150344849e-02 8.397774696350097656e-01
-4.671519994735717773e-02 -2.480074465274810791e-01 1.663472801446914673e-01 2.277475148439407349e-01 5.313540622591972351e-02 1.981476508080959320e-02 -1.806540489196777344e-01 9.060451388359069824e-01
-2.381038516759872437e-01 3.406794667243957520e-01 -1.638793945312500000e-01 2.908093631267547607e-01 -3.365640044212341309e-01 3.399940431118011475e-01 -6.765956878662109375e-01 1.707764267921447754e-01
1.792273670434951782e-01 -1.443053036928176880e-01 -2.543466389179229736e-01 -2.502682507038116455e-01 -1.511747539043426514e-01 6.812714338302612305e-01 2.314209192991256714e-01 5.283817052841186523e-01
2.728894948959350586e-01 -5.094383955001831055e-01 -1.359644979238510132e-01 1.388902366161346436e-01 -1.008331254124641418e-01 1.423185765743255615e-01 -3.854506611824035645e-01 6.702485084533691406e-01
-6.915284693241119385e-02 -3.842484578490257263e-02 -2.006020843982696533e-01 8.597188442945480347e-02 3.965082466602325439e-01 7.570544481277465820e-01 5.023581534624099731e-02 4.617738723754882812e-01
-4.698423203080892563e-03 1.597411334514617920e-01 -6.258221715688705444e-02 5.268342420458793640e-02 -5.554713010787963867e-01 -2.549562454223632812e-01 -2.176080793142318726e-01 7.395027279853820801e-01
1.747299134731292725e-01 2.450515627861022949e-01 -3.556801676750183105e-01 -2.342941015958786011e-01 -7.084800004959106445e-01 3.610181510448455811e-01 1.295388638973236084e-01 2.809958159923553467e-01
3.190044164657592773e-01 1.072889938950538635e-01 -2.225656807422637939e-01 -6.070338189601898193e-02 -6.822291612625122070e-01 1.486513167619705200e-01 -5.555950999259948730e-01 1.930939257144927979e-01
3.572779893875122070e-01 -1.405643969774246216e-01 -3.509270250797271729e-01 -4.351680874824523926e-01 -3.560381829738616943e-01 3.457596600055694580e-01 5.154935270547866821e-02 5.395392179489135742e-01
-5.262862443923950195e-01 5.292793512344360352e-01 -6.522044539451599121e-02 -3.161326646804809570e-01 -4.117231070995330811e-02 9.299577772617340088e-02 -5.008837580680847168e-01 2.783246934413909912e-01
-1.734084784984588623e-01 -1.147846132516860962e-01 -6.340397000312805176e-01 -6.103002652525901794e-02 3.931035399436950684e-01 4.121662974357604980e-01 -3.090545535087585449e-01 3.620729744434356689e-01
1.203311011195182800e-01 6.101351976394653320e-01 -6.686428189277648926e-02 1.250968873500823975e-01 -4.882238805294036865e-01 5.119668245315551758e-01 -2.968396842479705811e-01 -6.744821369647979736e-02
1.946148425340652466e-01 1.255299150943756104e-01 1.644952744245529175e-01 3.542279079556465149e-02 -3.744868934154510498e-01 4.108445048332214355e-01 -7.761278152465820312e-01 8.152211457490921021e-02
1.198138967156410217e-01 -3.736784458160400391e-01 -1.556138843297958374e-01 1.385229974985122681e-01 -1.445327699184417725e-01 8.156408071517944336e-01 -1.749967224895954132e-02 3.407911956310272217e-01
1.824717074632644653e-01 -8.548873662948608398e-02 1.643101722002029419e-01 5.544380843639373779e-02 -4.866307079792022705e-01 -2.117959037423133850e-02 -3.225703909993171692e-02 8.312792778015136719e-01
1.613445430994033813e-01 -4.960262402892112732e-02 -7.523718476295471191e-02 4.642599821090698242e-02 -1.175851300358772278e-01 8.993480205535888672e-01 1.523703336715698242e-01 3.432517051696777344e-01
-1.498293429613113403e-01 1.128743216395378113e-01 -1.252119690179824829e-01 1.034025773406028748e-01 -2.846637964248657227e-01 4.677780866622924805e-01 -7.984340786933898926e-01 3.306792676448822021e-02
-4.663891196250915527e-01 3.405126631259918213e-01 2.101542204618453979e-01 3.492443561553955078e-01 1.821625530719757080e-01 4.516327381134033203e-01 -3.794756531715393066e-01 3.453098535537719727e-01
1.034489795565605164e-01 2.683688700199127197e-02 5.162729024887084961e-01 9.445539116859436035e-02 1.708159297704696655e-01 6.973257660865783691e-01 -2.663488090038299561e-01 3.559996485710144043e-01
1.233101636171340942e-01 4.577087163925170898e-01 -4.373603463172912598e-01 2.863191366195678711e-01 -4.668379127979278564e-01 5.173271298408508301e-01 -1.218275949358940125e-01 -4.034288600087165833e-02
-2.968451194465160370e-02 -1.714223474264144897e-01 -2.137563973665237427e-01 -1.666986346244812012e-01 -3.426359295845031738e-01 -1.309698224067687988e-01 -2.442876100540161133e-01 8.378688097000122070e-01
-5.522917583584785461e-02 4.250262379646301270e-01 -2.998694777488708496e-01 -4.024767875671386719e-01 -5.437496900558471680e-01 3.604689240455627441e-02 -4.296174645423889160e-01 2.878525257110595703e-01
-2.361235767602920532e-01 5.129470825195312500e-01 -2.859575450420379639e-01 2.558791935443878174e-01 -3.321493864059448242e-01 -1.587549746036529541e-01 -4.204678535461425781e-01 4.707074165344238281e-01
2.932476699352264404e-01 3.113147802650928497e-03 -2.725533545017242432e-01 -5.017492175102233887e-01 -1.132653430104255676e-01 4.373257458209991455e-01 -5.466320514678955078e-01 2.916660308837890625e-01
1.462575644254684448e-01 -1.295690089464187622e-01 -2.083354294300079346e-01 -4.498572647571563721e-02 -2.670783996582031250e-01 6.805157661437988281e-01 3.610478043556213379e-01 5.016027688980102539e-01
3.277075588703155518e-01 3.044371902942657471e-01 -4.852024912834167480e-01 -2.414328278973698616e-03 -5.881422162055969238e-01 7.115358859300613403e-02 -4.060796201229095459e-01 2.205079942941665649e-01
1.402667015790939331e-01 -5.491408109664916992e-01 -3.137759566307067871e-01 -2.218512445688247681e-01 -4.959249868988990784e-02 2.142668664455413818e-01 -1.460682749748229980e-01 6.792573332786560059e-01
5.559462122619152069e-03 -3.167815208435058594e-01 -4.416894912719726562e-01 -3.114960789680480957e-01 1.147262379527091980e-01 5.947669148445129395e-01 -3.493584096431732178e-01 3.442935347557067871e-01
-2.614346444606781006e-01 4.939085245132446289e-01 -1.287040114402770996e-02 2.650667130947113037e-01 -1.735831648111343384e-01 -1.656965613365173340e-01 -5.107267498970031738e-01 5.466737151145935059e-01
2.450180351734161377e-01 -6.574769318103790283e-02 -1.970057189464569092e-01 -3.556075692176818848e-01 -1.405512690544128418e-01 6.967819929122924805e-01 4.822256788611412048e-02 5.126305222511291504e-01
1.668550372123718262e-01 5.561249852180480957e-01 -4.408977329730987549e-01 -1.388973146677017212e-01 -4.261420369148254395e-01 4.189516603946685791e-01 9.931247681379318237e-02 2.867417037487030029e-01
1.481094807386398315e-01 5.964351296424865723e-01 4.510891810059547424e-02 7.649074494838714600e-02 -4.172146916389465332e-01 4.603582918643951416e-01 -4.768659472465515137e-01 -3.231350332498550415e-02
3.200322985649108887e-01 -2.592328786849975586e-01 -5.269740223884582520e-01 4.134828746318817139e-01 5.974444374442100525e-02 3.165109455585479736e-01 -2.388858795166015625e-01 4.699922502040863037e-01
1.662154346704483032e-01 2.678842544555664062e-01 -4.517754614353179932e-01 -1.981991529464721680e-01 -5.157405734062194824e-01 2.067876011133193970e-01 -5.431603193283081055e-01 2.312008142471313477e-01
2.464672774076461792e-01 6.647166013717651367e-01 -2.198688238859176636e-01 -3.605568110942840576e-01 9.136040508747100830e-02 3.198152482509613037e-01 -3.340364396572113037e-01 3.112125694751739502e-01
5.564719438552856445e-01 1.679120510816574097e-01 -4.590027779340744019e-02 8.006247878074645996e-02 -6.503980159759521484e-01 4.299585521221160889e-01 -7.559704780578613281e-02 2.000775784254074097e-01
2.494237944483757019e-02 3.142646253108978271e-01 -3.476409316062927246e-01 2.754827737808227539e-01 -1.336549818515777588e-01 -1.805002540349960327e-01 -6.559265255928039551e-01 4.724268913269042969e-01
-5.169373378157615662e-02 -2.210855633020401001e-01 -6.565718054771423340e-01 -2.174752503633499146e-01 1.605981886386871338e-01 5.407298207283020020e-01 -2.227307260036468506e-01 3.198086023330688477e-01
3.600777387619018555e-01 -1.370139718055725098e-01 -4.455644786357879639e-01 4.280605912208557129e-01 -9.029306471347808838e-02 3.313177525997161865e-01 -6.915851682424545288e-02 5.891523957252502441e-01
-4.687097966670989990e-01 5.528652667999267578e-01 -1.893962770700454712e-01 -3.457105755805969238e-01 1.146788299083709717e-01 3.451602458953857422e-01 -3.968846201896667480e-01 1.716396063566207886e-01
-5.605499148368835449e-01 1.557187736034393311e-01 -2.647545337677001953e-01 -1.142811775207519531e-01 1.973796933889389038e-01 3.760675191879272461e-01 -5.845115184783935547e-01 2.373629361391067505e-01
-1.963761746883392334e-01 -2.391506880521774292e-01 2.371006309986114502e-01 6.507013738155364990e-02 -6.374511122703552246e-02 3.524564206600189209e-02 -1.924753189086914062e-01 8.952317237854003906e-01
5.326961874961853027e-01 1.833544224500656128e-01 -8.878102898597717285e-02 1.605922915041446686e-02 -6.849725246429443359e-01 3.618544638156890869e-01 5.526504828594624996e-04 2.726716101169586182e-01
-2.123894393444061279e-01 2.785002589225769043e-01 -3.036453723907470703e-01 1.825430095195770264e-01 -3.253987729549407959e-01 -2.611652016639709473e-01 -2.446734011173248291e-01 7.196174860000610352e-01
-3.647288382053375244e-01 2.240297943353652954e-01 -4.558502435684204102e-01 2.122456282377243042e-01 -2.336545288562774658e-01 -1.142019927501678467e-01 -1.686878502368927002e-02 7.042831182479858398e-01
-2.575598359107971191e-01 -2.935152947902679443e-01 3.908648155629634857e-03 2.657284140586853027e-01 2.224247753620147705e-01 5.798081159591674805e-01 -4.172023832798004150e-01 4.660224020481109619e-01
-1.088251993060112000e-01 -1.962176263332366943e-01 -3.431719541549682617e-02 3.290480468422174454e-03 -3.836651444435119629e-01 6.758390665054321289e-01 -5.857878923416137695e-01 3.691066801548004150e-02
-4.440244436264038086e-01 4.340693652629852295e-01 -5.638665705919265747e-02 -4.537876248359680176e-01 2.340413630008697510e-01 2.536719441413879395e-01 -3.938345909118652344e-01 3.620676696300506592e-01
1.662681065499782562e-02 -1.406933963298797607e-01 1.350288540124893188e-01 -2.032757252454757690e-01 -6.126022934913635254e-01 -4.001566767692565918e-02 -3.698113560676574707e-01 6.377553939819335938e-01
-5.503362417221069336e-01 1.946042329072952271e-01 -2.213039845228195190e-01 -1.992804706096649170e-01 2.407873868942260742e-01 3.940875530242919922e-01 -5.521432161331176758e-01 2.289655357599258423e-01
4.540019631385803223e-01 -7.844296842813491821e-02 6.996938586235046387e-02 -1.478593200445175171e-01 -5.692874789237976074e-01 4.710089266300201416e-01 -4.097611308097839355e-01 2.170919775962829590e-01
7.788474857807159424e-02 1.938395947217941284e-01 -3.078516423702239990e-01 2.027001678943634033e-01 8.874306082725524902e-02 -4.318252578377723694e-02 -8.338377475738525391e-01 3.398157358169555664e-01
-1.522223930805921555e-02 -1.607666164636611938e-01 -1.481331735849380493e-01 4.216501414775848389e-01 -2.591672241687774658e-01 7.047483921051025391e-01 -4.560863673686981201e-01 4.834853485226631165e-02
1.463116146624088287e-02 3.654780983924865723e-01 -1.429615169763565063e-01 6.090670824050903320e-01 6.427909433841705322e-02 -7.994945161044597626e-03 -3.707478642463684082e-01 5.772014260292053223e-01
-4.268767237663269043e-01 3.509087860584259033e-01 2.921130061149597168e-01 -1.144760698080062866e-01 -8.405037224292755127e-02 5.210875272750854492e-01 1.868223249912261963e-01 5.317003726959228516e-01
-8.433670550584793091e-02 4.503701031208038330e-01 -1.227755993604660034e-01 -3.085138974711298943e-03 -5.196058750152587891e-01 6.124103665351867676e-01 -3.563486039638519287e-01 -5.431047827005386353e-02
3.402443826198577881e-01 7.452790439128875732e-02 -2.642048597335815430e-01 -4.340575337409973145e-01 -1.357775181531906128e-01 7.044133543968200684e-01 -6.466013938188552856e-02 3.188331127166748047e-01
2.604872286319732666e-01 6.027175784111022949e-01 -4.592340588569641113e-01 1.874498277902603149e-01 -1.720002442598342896e-01 5.128637552261352539e-01 1.034219637513160706e-01 1.397674977779388428e-01
-6.027964949607849121e-01 -1.868411153554916382e-02 -1.138607878237962723e-02 -2.773730754852294922e-01 2.134708464145660400e-01 2.982026040554046631e-01 -4.572775065898895264e-01 4.643537402153015137e-01
2.420357763767242432e-01 7.394092082977294922e-01 -3.695172071456909180e-01 -8.240368962287902832e-02 1.523625385016202927e-02 4.587090909481048584e-01 -7.683432102203369141e-02 1.865740418434143066e-01
-2.044910192489624023e-01 3.827431239187717438e-03 -5.100037530064582825e-02 -2.104089111089706421e-01 -3.870538473129272461e-01 -1.300320625305175781e-01 -1.004447117447853088e-01 8.570225834846496582e-01
-2.236039638519287109e-01 -5.231560394167900085e-02 -5.707101821899414062e-01 -2.325146347284317017e-01 3.391262888908386230e-01 3.452062010765075684e-01 -4.678822457790374756e-01 3.382358253002166748e-01
3.982846438884735107e-02 4.174302518367767334e-01 -4.917905330657958984e-01 3.270971477031707764e-01 -4.544905126094818115e-01 5.008327960968017578e-01 1.298729032278060913e-01 3.245253488421440125e-02
-1.378231048583984375e-01 4.761662334203720093e-02 -4.565392136573791504e-01 1.478540897369384766e-01 2.737247645854949951e-01 7.520024180412292480e-01 2.584365382790565491e-02 3.276398479938507080e-01
-1.079780757427215576e-01 -2.722273468971252441e-01 7.954558730125427246e-02 8.881057053804397583e-02 -1.568139344453811646e-01 -9.264712780714035034e-02 -2.189818769693374634e-01 9.049259424209594727e-01
1.936866641044616699e-01 4.186577722430229187e-02 -5.253596901893615723e-01 3.030897378921508789e-01 6.484904140233993530e-02 4.810059368610382080e-01 -5.961342453956604004e-01 4.379916191101074219e-02
-3.006516396999359131e-01 2.544261515140533447e-01 -1.452189236879348755e-01 1.818526834249496460e-01 -5.138590335845947266e-01 1.963644474744796753e-01 -6.827237606048583984e-01 1.483081430196762085e-01
1.014775708317756653e-01 -2.159807085990905762e-01 -4.501961469650268555e-01 1.413986533880233765e-01 1.761895716190338135e-01 7.654330134391784668e-01 -6.803156435489654541e-02 3.143655061721801758e-01
-5.127206444740295410e-02 -4.124179184436798096e-01 -1.022924035787582397e-01 4.638823270797729492e-01 -9.452617168426513672e-02 6.586250662803649902e-01 -1.579440832138061523e-01 3.660102188587188721e-01
-4.091737270355224609e-01 5.207753181457519531e-01 1.700730472803115845e-01 -3.413894474506378174e-01 1.125664114952087402e-01 5.000087618827819824e-01 -1.168718710541725159e-01 3.735763430595397949e-01
-4.667019471526145935e-02 2.069239914417266846e-01 4.013268947601318359e-01 3.549430072307586670e-01 -4.639724493026733398e-01 1.894648671150207520e-01 -5.510271191596984863e-01 3.363903164863586426e-01
-3.521586954593658447e-01 -2.775060236454010010e-01 -5.899262428283691406e-01 -5.322049185633659363e-02 1.148520708084106445e-01 4.336436390876770020e-01 -3.225295543670654297e-01 3.779761195182800293e-01
-1.521225720643997192e-01 4.892745912075042725e-01 3.232472836971282959e-01 -1.820319145917892456e-01 6.307657808065414429e-02 1.324556767940521240e-01 -6.780667304992675781e-01 3.443064987659454346e-01
2.185699939727783203e-01 7.880832552909851074e-01 -6.239987164735794067e-02 -1.829859614372253418e-01 7.162143290042877197e-02 4.462979137897491455e-01 -9.319682419300079346e-02 2.842131257057189941e-01
7.731010764837265015e-02 3.976582586765289307e-01 -3.866964876651763916e-01 1.977628767490386963e-01 -1.822573691606521606e-01 2.965925037860870361e-01 -7.247880101203918457e-01 2.728234976530075073e-02
1.766291111707687378e-01 3.615228533744812012e-01 -2.443122267723083496e-01 7.022754848003387451e-02 -3.308764398097991943e-01 3.787068128585815430e-01 -7.214442491531372070e-01 -1.015827618539333344e-02
1.864742338657379150e-01 4.995117783546447754e-01 -1.838917732238769531e-01 -3.747250139713287354e-01 -1.171986311674118042e-01 4.650180935859680176e-01 2.092439979314804077e-01 5.174165964126586914e-01
-3.789022564888000488e-01 2.560070753097534180e-01 -6.292242556810379028e-02 5.469927191734313965e-01 -4.536636173725128174e-03 1.122081950306892395e-01 -2.493747323751449585e-01 6.425994634628295898e-01
4.426313340663909912e-01 -1.338443253189325333e-03 -5.476658940315246582e-01 1.684232950210571289e-01 1.737648388370871544e-03 5.979462265968322754e-01 -2.529052793979644775e-01 2.329543530941009521e-01
2.330177836120128632e-02 -4.827785789966583252e-01 -1.262602508068084717e-01 -1.351599991321563721e-01 -2.567093670368194580e-01 6.740367412567138672e-01 8.740007877349853516e-03 4.602935314178466797e-01
3.363856300711631775e-02 2.165722548961639404e-01 -5.109367147088050842e-02 -1.557392328977584839e-01 -5.333933830261230469e-01 4.746163487434387207e-01 -6.350489854812622070e-01 1.097415909171104431e-01
3.188010156154632568e-01 2.188258022069931030e-01 -4.114240705966949463e-01 -6.282665580511093140e-02 -3.459749519824981689e-01 6.694796681404113770e-01 5.971858277916908264e-02 3.252634406089782715e-01
2.434239834547042847e-01 3.097044117748737335e-02 -2.105296999216079712e-01 -2.909992039203643799e-01 -1.583710610866546631e-01 7.365158796310424805e-01 1.152015179395675659e-01 4.795559048652648926e-01
5.604718327522277832e-01 2.569313943386077881e-01 -3.001726567745208740e-01 2.977307736873626709e-01 6.666344404220581055e-02 4.103998243808746338e-01 1.748472899198532104e-01 4.875108301639556885e-01
-5.139902234077453613e-01 -1.023316010832786560e-01 -9.073776751756668091e-02 1.793542504310607910e-02 -2.433904260396957397e-02 -6.496517360210418701e-02 -1.982550323009490967e-01 8.201643228530883789e-01
5.080374479293823242e-01 3.021166026592254639e-01 -1.590532809495925903e-01 -8.407309651374816895e-02 -6.305692195892333984e-01 3.318160772323608398e-01 1.765039376914501190e-02 3.320035934448242188e-01
-3.381147384643554688e-01 5.160473585128784180e-01 1.977643929421901703e-02 -3.481242656707763672e-01 2.808582186698913574e-01 2.815571427345275879e-01 -5.200404524803161621e-01 2.630473077297210693e-01
4.161797165870666504e-01 3.409329950809478760e-01 -2.316911667585372925e-01 -3.182180225849151611e-01 3.012871369719505310e-02 1.878780573606491089e-01 1.200265586376190186e-01 7.106359004974365234e-01
-3.320320844650268555e-01 1.442251056432723999e-01 6.390903145074844360e-02 -1.242818385362625122e-01 2.698839306831359863e-01 6.854590177536010742e-01 -3.894670009613037109e-01 3.937610983848571777e-01
4.522233307361602783e-01 3.967626094818115234e-01 -2.020696103572845459e-01 -3.983145356178283691e-01 -3.266281485557556152e-01 4.889925122261047363e-01 -1.389046460390090942e-01 2.710957229137420654e-01
8.342970907688140869e-02 4.324976503849029541e-01 -4.979353845119476318e-01 -2.112264279276132584e-03 -3.195563852787017822e-01 1.729867011308670044e-01 -6.467892527580261230e-01 8.754552900791168213e-02
-6.537900865077972412e-02 -3.725737333297729492e-01 -4.533030688762664795e-01 7.543698884546756744e-03 2.743602693080902100e-01 5.547364354133605957e-01 -3.382354676723480225e-01 3.923834860324859619e-01
2.569810450077056885e-01 4.019982516765594482e-01 -1.586757004261016846e-01 -4.459619522094726562e-01 -3.049885034561157227e-01 3.560008108615875244e-01 3.001721389591693878e-02 5.724005699157714844e-01
2.956953942775726318e-01 -2.298672348260879517e-01 -4.897403419017791748e-01 2.055599093437194824e-01 -4.928210750222206116e-02 3.296919167041778564e-02 -6.047763824462890625e-01 4.564587771892547607e-01
1.633578985929489136e-01 5.612275600433349609e-01 -4.925098717212677002e-01 -1.620597988367080688e-01 3.301844894886016846e-01 1.687766462564468384e-01 -2.857596240937709808e-02 5.011828541755676270e-01
1.777612045407295227e-02 5.217976570129394531e-01 -1.503178626298904419e-01 -2.262263149023056030e-01 -6.983194351196289062e-01 2.890655994415283203e-01 -2.139116376638412476e-01 1.914945542812347412e-01
9.560585767030715942e-02 7.782103121280670166e-02 -4.409515559673309326e-01 3.537957072257995605e-01 -1.025116518139839172e-01 7.956908941268920898e-01 -7.667486369609832764e-02 1.252281963825225830e-01
-1.105610057711601257e-01 4.809326529502868652e-01 -2.117496170103549957e-02 -2.890444695949554443e-01 2.584360241889953613e-01 8.531881868839263916e-02 -7.119700312614440918e-01 3.025147914886474609e-01
1.655004769563674927e-01 3.741001784801483154e-01 -4.729291796684265137e-01 1.918442398309707642e-01 -1.940031796693801880e-01 4.026525840163230896e-02 -6.986588239669799805e-01 2.116832733154296875e-01
1.545257121324539185e-01 -5.255376696586608887e-01 -1.490408033132553101e-01 3.209458887577056885e-01 -2.887589037418365479e-01 3.284470736980438232e-01 -4.399038255214691162e-01 4.358185827732086182e-01
1.612122356891632080e-01 2.469803392887115479e-01 -2.357586324214935303e-01 2.932453751564025879e-01 7.796326279640197754e-02 1.167905405163764954e-01 -8.262425065040588379e-01 2.627571523189544678e-01
-2.335987389087677002e-01 -3.137932345271110535e-02 9.022802859544754028e-02 5.174607634544372559e-01 -6.836719694547355175e-04 8.862119168043136597e-02 -2.545163035392761230e-01 7.719504833221435547e-01
2.101429849863052368e-01 4.032468795776367188e-01 -3.056011497974395752e-01 -2.168548256158828735e-01 4.245467483997344971e-01 3.792920708656311035e-01 5.950150545686483383e-03 5.733025670051574707e-01
-1.718874089419841766e-02 -6.221511214971542358e-02 2.022142708301544189e-01 1.442696452140808105e-01 -2.163142114877700806e-01 8.692860603332519531e-01 1.565903574228286743e-01 3.273509442806243896e-01
-3.940825164318084717e-01 -2.011924833059310913e-01 -3.288923501968383789e-01 -3.627651333808898926e-01 2.109607458114624023e-01 3.413715660572052002e-01 -4.075369238853454590e-01 4.871616363525390625e-01
6.301420927047729492e-01 2.937307953834533691e-01 -3.957617562264204025e-03 -2.262895852327346802e-01 7.120455801486968994e-02 2.217419445514678955e-01 -2.981682121753692627e-01 5.676942467689514160e-01
4.610616564750671387e-01 -1.989115625619888306e-01 1.410988718271255493e-01 -1.746536195278167725e-01 -2.558387815952301025e-01 4.483098089694976807e-01 -5.692575573921203613e-01 3.270383477210998535e-01
-2.357185781002044678e-01 2.761768177151679993e-02 -3.012133017182350159e-02 -3.493554592132568359e-01 -5.239083766937255859e-01 -2.714429050683975220e-02 -9.840490669012069702e-02 7.319953441619873047e-01
3.118917346000671387e-02 2.630845829844474792e-02 -4.673758149147033691e-01 6.183668226003646851e-02 -8.344489336013793945e-02 -3.371764346957206726e-02 -7.841019630432128906e-01 3.913508951663970947e-01
3.191339373588562012e-01 2.645611166954040527e-01 1.333406865596771240e-01 -6.226199120283126831e-02 2.891313433647155762e-01 6.519648432731628418e-01 -1.824576780200004578e-02 5.454508066177368164e-01
-1.225391030311584473e-01 4.641727209091186523e-01 -2.170849293470382690e-01 -6.528323888778686523e-01 6.795453839004039764e-03 2.080527842044830322e-01 -3.024449050426483154e-01 4.017546474933624268e-01
-2.007749490439891815e-02 2.633940875530242920e-01 -5.054389238357543945e-01 7.002042233943939209e-02 -5.146886706352233887e-01 2.735021114349365234e-01 -5.713660120964050293e-01 6.068139150738716125e-02
5.734351277351379395e-01 8.651416003704071045e-02 1.518576499074697495e-02 -1.471718549728393555e-01 -5.739893317222595215e-01 2.940069437026977539e-01 -3.351065814495086670e-01 3.370415270328521729e-01
-3.368089199066162109e-01 3.396493494510650635e-01 -2.502654790878295898e-01 2.638092041015625000e-01 -2.155779302120208740e-01 -1.854883432388305664e-01 -4.474889039993286133e-01 5.982006192207336426e-01
1.230514571070671082e-01 3.562354147434234619e-01 -5.771417617797851562e-01 -4.916451126337051392e-02 -3.936865031719207764e-01 1.320856213569641113e-01 -5.719062089920043945e-01 1.514355987310409546e-01
3.310511410236358643e-01 5.910486578941345215e-01 -3.051159381866455078e-01 -1.332577466964721680e-01 -5.402227640151977539e-01 4.116716980934143066e-02 -1.378341019153594971e-01 3.430446684360504150e-01
-3.973974585533142090e-01 3.552392125129699707e-01 4.005064815282821655e-02 1.334798932075500488e-01 -6.451635360717773438e-01 3.371057286858558655e-02 -3.197171092033386230e-01 4.205570518970489502e-01
-5.328727960586547852e-01 -7.930268347263336182e-02 -2.426893413066864014e-01 -1.492354124784469604e-01 -1.686772406101226807e-01 5.146122537553310394e-03 -1.162122189998626709e-01 7.659011483192443848e-01
-2.434612661600112915e-01 1.776457726955413818e-01 -8.916966617107391357e-03 -4.396922290325164795e-01 -4.484865367412567139e-01 6.651836037635803223e-01 -2.144813537597656250e-01 1.617039442062377930e-01
-1.369739230722188950e-02 -1.148893833160400391e-01 -3.434144258499145508e-01 -4.161584377288818359e-01 3.426373898983001709e-01 4.856940209865570068e-01 -4.438731968402862549e-01 3.810108006000518799e-01
-1.869869679212570190e-01 6.309916377067565918e-01 -2.952440381050109863e-01 -3.908481895923614502e-01 1.646825969219207764e-01 2.096818238496780396e-01 -4.352591335773468018e-01 2.577145695686340332e-01
