# Supplementary material for: Where is your field going? A machine learning approach to study the relative motion of the domains of physics
Source: PLoS One. 2020 Jun 18;15(6):e0233997. doi: 10.1371/journal.pone.0233997 (PMC7302634; doi:10.1371/journal.pone.0233997)
Supplement: S21 Data — (ZIP) [file pone.0233997.s021.zip › 20/Pacs4Run_20_VS_500_embeddings1985-1989ED8.txt]

-3.771533370018005371e-01 6.745426058769226074e-01 -1.126602292060852051e-01 -4.609623551368713379e-01 2.889423668384552002e-01 -1.727957725524902344e-01 -2.511480152606964111e-01 3.387659043073654175e-02
-3.700751364231109619e-01 4.266398549079895020e-01 -6.890501976013183594e-01 1.689035743474960327e-01 3.756730854511260986e-01 -3.258132562041282654e-02 1.878482997417449951e-01 1.501412410289049149e-02
-3.697299659252166748e-01 3.692754805088043213e-01 -5.115528106689453125e-01 4.057259261608123779e-01 2.851128280162811279e-01 -2.951610833406448364e-02 1.776567846536636353e-01 4.323343336582183838e-01
-7.305080294609069824e-01 3.654690682888031006e-01 -1.188083514571189880e-01 -3.645228445529937744e-01 -2.232286781072616577e-01 -2.910423278808593750e-01 -1.116356719285249710e-02 2.261342108249664307e-01
-7.550619840621948242e-01 2.443039864301681519e-01 -1.436303257942199707e-01 -2.570993006229400635e-01 -7.841367274522781372e-02 -3.104528486728668213e-01 2.437808811664581299e-01 3.485807776451110840e-01
-7.956535220146179199e-01 1.640779711306095123e-02 -9.549820423126220703e-02 7.833166420459747314e-02 4.205330740660429001e-03 -4.721956849098205566e-01 1.354833096265792847e-01 3.317655920982360840e-01
-5.959184765815734863e-01 4.624933302402496338e-01 1.671949960291385651e-02 2.711915671825408936e-01 -1.760145425796508789e-01 -5.401611924171447754e-01 -1.852989345788955688e-01 8.112741634249687195e-03
2.175411209464073181e-02 3.451059460639953613e-01 -3.281944394111633301e-01 -1.940573453903198242e-01 3.243010938167572021e-01 -6.195780038833618164e-01 3.899697363376617432e-01 3.064872920513153076e-01
-1.882237643003463745e-01 5.874531269073486328e-01 -6.249991059303283691e-01 2.191483825445175171e-01 3.863375782966613770e-01 -1.147144362330436707e-01 1.314657181501388550e-01 -3.348696976900100708e-02
-1.528184115886688232e-01 8.365659117698669434e-01 -3.871362805366516113e-01 -6.657810881733894348e-03 1.241955459117889404e-01 -2.931962311267852783e-01 1.379084289073944092e-01 -8.048544079065322876e-02
-8.462590724229812622e-02 2.340201437473297119e-01 -2.684036195278167725e-01 -2.196412831544876099e-01 6.603133082389831543e-01 -4.815960824489593506e-01 -3.000508248805999756e-01 -2.445634305477142334e-01
-5.412362217903137207e-01 2.523814439773559570e-01 -6.977821588516235352e-01 -2.840085141360759735e-02 1.803164929151535034e-01 -1.933716535568237305e-01 -1.898824274539947510e-01 -2.229316383600234985e-01
-6.768953204154968262e-01 -1.874309927225112915e-01 -5.440563559532165527e-01 -2.506638178601861000e-03 7.087085396051406860e-02 -1.527100801467895508e-01 -2.292400449514389038e-01 3.602561354637145996e-01
-1.938848942518234253e-01 2.474444061517715454e-01 -2.009642124176025391e-01 -3.389005959033966064e-01 5.591138601303100586e-01 -5.424823164939880371e-01 -6.582540273666381836e-02 -3.670305609703063965e-01
-7.373207807540893555e-01 5.461243391036987305e-01 -8.897460252046585083e-02 6.867437809705734253e-02 7.456985861063003540e-02 2.041180729866027832e-01 5.866668000817298889e-02 3.079074025154113770e-01
-6.197962760925292969e-01 2.263087928295135498e-01 -2.935621142387390137e-01 3.896428346633911133e-01 -2.893292158842086792e-02 -2.137416750192642212e-01 -8.341753482818603516e-02 5.226430892944335938e-01
-6.489042043685913086e-01 1.729005873203277588e-01 -1.864970624446868896e-01 2.549898251891136169e-02 -4.340270534157752991e-02 -6.355872750282287598e-01 2.347810566425323486e-01 2.293914705514907837e-01
-6.474584937095642090e-01 3.401394784450531006e-01 -4.412385225296020508e-01 5.098859779536724091e-03 -1.899107098579406738e-01 -4.552267789840698242e-01 -1.425237208604812622e-01 8.230794966220855713e-02
-2.394148148596286774e-02 4.309053421020507812e-01 3.378463685512542725e-01 -5.916085839271545410e-02 2.631450891494750977e-01 -5.465695858001708984e-01 8.603551983833312988e-02 5.663228631019592285e-01
-4.984458982944488525e-01 5.743688941001892090e-01 -1.906915605068206787e-01 -3.371046110987663269e-02 -2.817410528659820557e-01 -5.329739451408386230e-01 -1.436577588319778442e-01 8.696477860212326050e-03
1.892843097448348999e-02 4.483002722263336182e-01 -4.114335477352142334e-01 -3.314198851585388184e-01 5.063163042068481445e-01 -3.353373408317565918e-01 -3.157692551612854004e-01 -2.259079068899154663e-01
-8.040939569473266602e-01 4.303724467754364014e-01 1.075625419616699219e-02 -7.021230459213256836e-02 9.352714568376541138e-02 -2.464345395565032959e-01 2.987927496433258057e-01 -6.642803549766540527e-02
-8.426861166954040527e-01 -1.044653705321252346e-03 -4.056108295917510986e-01 -8.650342933833599091e-03 2.672584950923919678e-01 -1.894265711307525635e-01 -5.813381448388099670e-02 -1.208102703094482422e-01
-8.475971817970275879e-01 -2.084807865321636200e-02 -3.771152496337890625e-01 4.846000671386718750e-02 3.116671442985534668e-01 -4.566719010472297668e-02 -1.585817188024520874e-01 -1.104997918009757996e-01
-5.811020359396934509e-02 7.437399029731750488e-01 6.359456479549407959e-02 -3.021686971187591553e-01 -5.778889730572700500e-02 -5.154637098312377930e-01 1.415069699287414551e-01 2.430170774459838867e-01
-5.090990066528320312e-01 3.473709523677825928e-01 -9.712139517068862915e-02 2.087936997413635254e-01 -1.775651872158050537e-01 -5.393247604370117188e-01 3.888974338769912720e-02 4.931645095348358154e-01
-2.032752335071563721e-01 -9.243872947990894318e-03 -8.870051801204681396e-02 1.046030148863792419e-01 5.297520756721496582e-01 -5.790445208549499512e-01 -5.685191154479980469e-01 -2.530251629650592804e-02
-2.098879069089889526e-01 4.915087223052978516e-01 4.541093483567237854e-02 -1.263455748558044434e-01 -1.823755055665969849e-01 -4.440710246562957764e-01 9.408379346132278442e-02 6.760393977165222168e-01
-4.990484118461608887e-01 3.839714825153350830e-01 -1.904987841844558716e-01 4.478384852409362793e-01 -1.095557510852813721e-01 -3.692847192287445068e-01 -3.442282974720001221e-02 4.659494757652282715e-01
-5.141208767890930176e-01 4.908422529697418213e-01 -2.890143096446990967e-01 4.839342832565307617e-01 2.854020893573760986e-01 -6.635739654302597046e-02 2.275625318288803101e-01 1.984680891036987305e-01
-7.723348140716552734e-01 4.658104777336120605e-01 5.078374221920967102e-02 3.573189675807952881e-01 4.719902202486991882e-02 9.452937170863151550e-03 -1.857760250568389893e-01 1.394059062004089355e-01
8.789656311273574829e-02 2.120364457368850708e-03 -1.193739846348762512e-01 -1.818408221006393433e-01 6.183227896690368652e-01 -2.934067249298095703e-01 -2.259615063667297363e-01 6.522915959358215332e-01
-4.543392956256866455e-01 -2.606024146080017090e-01 5.158878117799758911e-02 -1.823405325412750244e-01 6.087034344673156738e-01 -4.586476087570190430e-01 -6.180206686258316040e-02 3.241229355335235596e-01
-2.619842588901519775e-01 3.842555284500122070e-01 -6.177105307579040527e-01 1.980142891407012939e-01 4.531213939189910889e-01 -2.868151068687438965e-01 1.164411604404449463e-01 -2.485871911048889160e-01
-7.796766757965087891e-01 4.240631759166717529e-01 1.891379356384277344e-01 -8.693993836641311646e-02 2.058986872434616089e-01 -9.519021958112716675e-02 3.364242613315582275e-01 6.562385708093643188e-02
-2.676204442977905273e-01 -1.192740052938461304e-01 -2.925381064414978027e-02 -2.935267984867095947e-01 6.100707054138183594e-01 -5.046625733375549316e-01 1.000627595931291580e-02 4.474021494388580322e-01
-2.094699144363403320e-01 -1.233817562460899353e-01 -1.599908769130706787e-01 -3.365131020545959473e-01 6.150156855583190918e-01 -1.226424798369407654e-01 -2.782814204692840576e-01 5.756172537803649902e-01
-2.175464481115341187e-01 -5.505521595478057861e-02 -3.586451411247253418e-01 -1.425906270742416382e-01 7.870551943778991699e-01 -2.741740643978118896e-01 -3.194953203201293945e-01 6.308366358280181885e-02
-3.385864496231079102e-01 3.094040453433990479e-01 2.346825599670410156e-01 8.529964834451675415e-03 3.610816299915313721e-01 -7.050067782402038574e-01 3.271804749965667725e-01 -4.257660359144210815e-03
-1.430402100086212158e-01 2.488619536161422729e-01 -5.353884100914001465e-01 -2.663749158382415771e-01 2.257862538099288940e-01 -6.082399487495422363e-01 3.664688169956207275e-01 6.911027431488037109e-02
-4.074066504836082458e-02 6.596541404724121094e-01 -4.865526854991912842e-01 -3.794955909252166748e-01 1.434624046087265015e-01 -3.278320729732513428e-01 2.159805297851562500e-01 8.799543976783752441e-02
-5.741750001907348633e-01 2.523352801799774170e-01 -5.543425083160400391e-01 1.919760853052139282e-01 3.834751248359680176e-01 -1.881462633609771729e-01 -1.155355758965015411e-02 -2.826900780200958252e-01
-3.420984745025634766e-01 5.457932353019714355e-01 4.351285696029663086e-01 2.917301841080188751e-02 6.038905382156372070e-01 -8.972917497158050537e-02 1.470731198787689209e-01 2.291083149611949921e-02
-7.320382595062255859e-01 2.889814078807830811e-01 -3.237407505512237549e-01 -2.840116322040557861e-01 -2.088798433542251587e-01 -2.132613807916641235e-01 -3.876793384552001953e-02 3.233030438423156738e-01
-6.003476977348327637e-01 4.699729382991790771e-01 -1.727647483348846436e-01 2.741266041994094849e-02 -3.000067174434661865e-01 -4.739274382591247559e-01 -2.286025881767272949e-01 1.457347869873046875e-01
-6.292964220046997070e-01 4.750899672508239746e-01 -2.993886470794677734e-01 4.535063505172729492e-01 5.584360286593437195e-02 -3.656117990612983704e-02 -1.704297065734863281e-01 2.224239856004714966e-01
-6.909068822860717773e-01 5.104491114616394043e-01 -2.703226208686828613e-01 -7.421775162220001221e-02 2.278422936797142029e-02 2.293639481067657471e-01 7.634401321411132812e-02 3.529183566570281982e-01
-8.624612540006637573e-02 3.793235123157501221e-02 -3.629201650619506836e-01 2.063543945550918579e-01 7.861880064010620117e-01 -3.787678480148315430e-01 -2.340571135282516479e-01 2.214647270739078522e-02
-5.854165554046630859e-01 1.543664187192916870e-01 -1.143165826797485352e-01 1.594033837318420410e-01 1.057743281126022339e-01 -7.090445160865783691e-01 2.839887142181396484e-01 1.997244730591773987e-02
-1.425353288650512695e-01 -5.339425057172775269e-03 -3.304328918457031250e-01 -3.538739383220672607e-01 2.222226560115814209e-01 -6.661821007728576660e-01 -4.965343773365020752e-01 7.426161319017410278e-02
-8.138750195503234863e-01 2.948752939701080322e-01 1.678238809108734131e-01 2.043606936931610107e-01 1.699643582105636597e-01 -2.540675997734069824e-01 2.531851232051849365e-01 1.522726267576217651e-01
-1.244674623012542725e-01 1.838412284851074219e-01 5.454359576106071472e-02 2.124476432800292969e-01 6.080135107040405273e-01 -5.077307224273681641e-01 -5.180580019950866699e-01 -8.213505893945693970e-02
3.528680279850959778e-02 3.224748671054840088e-01 3.766139224171638489e-02 5.275432765483856201e-02 7.970180511474609375e-01 -1.231009811162948608e-01 -4.777857065200805664e-01 1.090527102351188660e-01
-5.625748038291931152e-01 4.246940016746520996e-01 -3.270842432975769043e-01 -1.806636899709701538e-01 -2.807733416557312012e-01 -4.803842604160308838e-01 -2.098800241947174072e-01 9.934186935424804688e-02
-3.053526282310485840e-01 -5.594305321574211121e-02 -1.196460500359535217e-01 -9.662749618291854858e-02 8.309430480003356934e-01 -1.086086407303810120e-01 2.124470323324203491e-01 3.641180396080017090e-01
-5.714147686958312988e-01 3.530532121658325195e-01 1.041409000754356384e-01 3.100725822150707245e-02 -2.648812532424926758e-01 -4.045140445232391357e-01 -1.702434718608856201e-01 5.236937999725341797e-01
-5.777763724327087402e-01 4.389969408512115479e-01 1.642766445875167847e-01 1.639675796031951904e-01 -2.574103474617004395e-01 -4.859662353992462158e-01 -1.787858754396438599e-01 2.918839454650878906e-01
-5.364715456962585449e-01 4.263495504856109619e-01 1.818020343780517578e-01 2.696408927440643311e-01 -2.330929636955261230e-01 -4.054246246814727783e-01 -3.250417113304138184e-01 3.167217969894409180e-01
-8.342317342758178711e-01 3.778045997023582458e-02 6.729263067245483398e-02 1.446216702461242676e-01 -4.778768867254257202e-03 -4.961018562316894531e-01 -1.439816057682037354e-01 1.015658825635910034e-01
-1.926025152206420898e-01 1.298697590827941895e-01 -3.398037850856781006e-01 -1.910962611436843872e-01 6.669790148735046387e-01 -1.285120844841003418e-01 -5.757132768630981445e-01 -3.509227558970451355e-02
-8.116585016250610352e-01 1.560726016759872437e-01 1.508189737796783447e-02 1.142508834600448608e-01 5.283730104565620422e-02 -5.123870968818664551e-01 1.749538928270339966e-01 8.734980225563049316e-02
-5.831112265586853027e-01 5.257055163383483887e-01 -1.350764483213424683e-01 -1.679377555847167969e-01 2.596710920333862305e-01 1.078022867441177368e-01 4.061616659164428711e-01 3.052025139331817627e-01
-5.541583299636840820e-01 6.964970827102661133e-01 -1.722677350044250488e-01 2.690104842185974121e-01 -3.820217028260231018e-02 5.301732942461967468e-02 -3.178950250148773193e-01 2.073443122208118439e-02
-3.527610003948211670e-01 9.334436804056167603e-02 2.613085806369781494e-01 -1.998960077762603760e-01 3.730386197566986084e-01 -5.081754326820373535e-01 -5.813112854957580566e-01 -1.525881290435791016e-01
-5.608819127082824707e-01 2.920783162117004395e-01 -4.089313745498657227e-01 1.824745386838912964e-01 -1.280421465635299683e-01 -6.047052741050720215e-01 -1.293483525514602661e-01 2.803103066980838776e-02
-1.232860758900642395e-01 5.927691459655761719e-01 4.744100272655487061e-01 -6.552869454026222229e-03 2.457722425460815430e-01 -5.615257024765014648e-01 -2.776869386434555054e-02 1.784127801656723022e-01
-6.087937951087951660e-01 5.139612555503845215e-01 4.161416739225387573e-02 -2.430991642177104950e-02 -2.350297570228576660e-01 -1.453460752964019775e-01 -3.256846591830253601e-02 5.342900753021240234e-01
-3.827220201492309570e-01 -1.886445879936218262e-01 8.891499787569046021e-02 -1.687589883804321289e-01 4.672417640686035156e-01 -6.041932702064514160e-01 -1.558587402105331421e-01 4.170074462890625000e-01
-8.148556947708129883e-01 -1.458143442869186401e-01 -2.591233849525451660e-01 1.071752160787582397e-01 1.137345433235168457e-01 -4.190208911895751953e-01 -2.181461900472640991e-01 -3.896630601957440376e-03
-3.742145597934722900e-01 1.080434620380401611e-01 -1.513974368572235107e-01 -3.194027841091156006e-01 8.234913349151611328e-01 -3.780882433056831360e-02 -1.899344474077224731e-01 -8.779668062925338745e-02
-3.389759063720703125e-01 6.246119737625122070e-01 4.331132471561431885e-01 -2.272056937217712402e-01 3.877375125885009766e-01 -2.822119891643524170e-01 1.201249063014984131e-01 -1.064504608511924744e-01
3.406949341297149658e-02 7.179998159408569336e-01 -5.140069127082824707e-01 1.244546175003051758e-01 3.645875751972198486e-01 -2.230149358510971069e-01 -9.497249871492385864e-02 -1.092877835035324097e-01
-5.318493843078613281e-01 5.799479484558105469e-01 -1.924568712711334229e-01 -4.294658079743385315e-02 3.076952993869781494e-01 3.284710943698883057e-01 2.683710753917694092e-01 2.594605982303619385e-01
-6.713533401489257812e-01 2.739118635654449463e-01 -5.757455527782440186e-02 5.040079951286315918e-01 3.769027888774871826e-01 -3.945521544665098190e-03 1.760067939758300781e-01 2.094482183456420898e-01
-6.200302019715309143e-02 7.381049990653991699e-01 9.841227531433105469e-02 -2.761955261230468750e-01 -2.838176861405372620e-02 -3.135317191481590271e-02 -5.324826240539550781e-01 2.829511463642120361e-01
-2.253912240266799927e-01 2.237989604473114014e-01 -7.628523111343383789e-01 -2.212894260883331299e-01 9.208934381604194641e-03 -3.757570385932922363e-01 2.014813572168350220e-01 2.938153147697448730e-01
-7.648813724517822266e-02 8.029488325119018555e-01 3.367630541324615479e-01 -1.227202713489532471e-01 2.674696147441864014e-01 -9.806242585182189941e-02 -2.677579522132873535e-01 2.609645128250122070e-01
-8.044734597206115723e-02 8.503207564353942871e-01 -3.661659657955169678e-01 1.224235743284225464e-01 -3.226551413536071777e-02 -1.945834159851074219e-01 -2.870582640171051025e-01 -1.056706532835960388e-02
-2.140561789274215698e-01 5.369716286659240723e-01 -3.384549617767333984e-01 3.385807573795318604e-01 2.245991080999374390e-01 3.109970390796661377e-01 -2.094556093215942383e-01 4.955979883670806885e-01
-5.074304938316345215e-01 3.629631400108337402e-01 -1.992425918579101562e-01 1.953292042016983032e-01 -2.181108295917510986e-01 -6.147056818008422852e-01 -6.105340644717216492e-02 3.221147060394287109e-01
-7.239561676979064941e-01 5.516011714935302734e-01 2.340217232704162598e-01 2.857612967491149902e-01 1.458436399698257446e-01 -2.607710659503936768e-02 3.649120777845382690e-02 1.091600731015205383e-01
-7.057559490203857422e-01 3.847890496253967285e-01 -1.004528403282165527e-01 3.758795559406280518e-01 2.385711520910263062e-01 6.278028339147567749e-02 1.834474354982376099e-01 3.285714983940124512e-01
-8.016971349716186523e-01 4.575800299644470215e-01 -1.857958287000656128e-01 8.371142297983169556e-02 8.551548421382904053e-02 5.341213196516036987e-02 1.699320822954177856e-01 2.594838738441467285e-01
-7.289935648441314697e-02 1.802383959293365479e-01 -8.559740334749221802e-02 -3.902567178010940552e-02 5.150007605552673340e-01 -6.961408853530883789e-01 -4.454386234283447266e-01 -7.138918340206146240e-02
-2.701329886913299561e-01 5.344865322113037109e-01 5.768888592720031738e-01 -1.610673964023590088e-01 2.118454277515411377e-01 -4.627535641193389893e-01 -8.373057097196578979e-02 1.287573724985122681e-01
-5.002458095550537109e-01 -1.758883297443389893e-01 -6.707592606544494629e-01 3.518867865204811096e-02 1.733884364366531372e-01 -4.030065834522247314e-01 9.883624501526355743e-03 2.740175426006317139e-01
-6.893280744552612305e-01 3.254644572734832764e-01 1.307433191686868668e-02 3.920365571975708008e-01 -9.457537904381752014e-03 -3.817716240882873535e-01 -3.352376222610473633e-01 -8.253966271877288818e-02
-5.687677264213562012e-01 -2.387001551687717438e-02 -6.535120606422424316e-01 1.005720272660255432e-01 6.112535484135150909e-03 -2.159776985645294189e-01 -2.205289900302886963e-01 3.787135481834411621e-01
-1.983122080564498901e-01 6.158004403114318848e-01 -2.490114718675613403e-01 4.580802917480468750e-01 5.343366861343383789e-01 1.176298111677169800e-01 -2.371463179588317871e-02 9.850358217954635620e-02
-7.542737722396850586e-01 2.530928254127502441e-01 -3.045385181903839111e-01 3.991526365280151367e-01 1.489617526531219482e-01 -2.325213998556137085e-01 -1.932730227708816528e-01 -3.658218681812286377e-02
1.171272341161966324e-02 7.342521548271179199e-01 -4.663287699222564697e-01 -3.039035201072692871e-02 1.638905405998229980e-01 -4.292433857917785645e-01 1.646907627582550049e-01 -6.416591256856918335e-02
-3.466131389141082764e-01 5.812668204307556152e-01 -4.407312273979187012e-01 -2.213164791464805603e-02 3.669818043708801270e-01 2.544837594032287598e-01 2.472297102212905884e-01 2.944386005401611328e-01
-3.030772805213928223e-01 4.453765153884887695e-01 -4.144666194915771484e-01 5.927247405052185059e-01 5.338199809193611145e-02 -2.326175421476364136e-01 -8.802861720323562622e-02 3.492406606674194336e-01
-2.229949533939361572e-01 1.795731633901596069e-01 -1.429074853658676147e-01 -1.687852889299392700e-01 8.166580200195312500e-01 -2.109637111425399780e-01 -3.706538379192352295e-01 -1.424622535705566406e-01
-5.532460808753967285e-01 1.362301260232925415e-01 -7.167927026748657227e-01 6.297448184341192245e-03 -3.590806946158409119e-02 -1.652222126722335815e-01 -1.502059400081634521e-01 3.322331607341766357e-01
9.619335085153579712e-02 3.446049392223358154e-01 -4.128176569938659668e-01 -2.001469284296035767e-01 2.100825868546962738e-02 -5.499541759490966797e-01 -5.892354249954223633e-01 1.069016084074974060e-01
-2.674416899681091309e-01 -4.994465038180351257e-02 3.092145025730133057e-01 5.608080700039863586e-02 6.125496625900268555e-01 -3.770416676998138428e-01 -1.812772005796432495e-01 5.262915492057800293e-01
-9.626878798007965088e-02 6.309325098991394043e-01 -4.790742099285125732e-01 -3.468191027641296387e-01 1.986942291259765625e-01 2.532669603824615479e-01 -2.090737521648406982e-01 3.090724349021911621e-01
-6.729887723922729492e-01 2.375103533267974854e-01 -9.188050031661987305e-02 1.775429584085941315e-02 -1.453454196453094482e-01 -6.687853336334228516e-01 -1.118516083806753159e-02 1.157305836677551270e-01
-2.301240116357803345e-01 -3.339651599526405334e-02 -2.175013273954391479e-01 -4.556288421154022217e-01 7.375934123992919922e-01 -2.759186923503875732e-01 -1.458954960107803345e-01 2.226266860961914062e-01
-4.435217976570129395e-01 4.645365774631500244e-01 4.172590970993041992e-01 -3.411607742309570312e-01 4.430122971534729004e-01 -8.382949233055114746e-02 2.500542700290679932e-01 1.765901297330856323e-01
-8.629314899444580078e-01 1.137436553835868835e-01 -1.328416913747787476e-02 3.321179449558258057e-01 2.784562408924102783e-01 -1.831811964511871338e-01 -5.635968968272209167e-02 -1.329030096530914307e-01
1.337713003158569336e-01 2.738566696643829346e-01 -5.269906520843505859e-01 -9.567097574472427368e-02 2.504408657550811768e-01 -7.299857735633850098e-01 -6.193971633911132812e-02 1.442198306322097778e-01
-2.768350541591644287e-01 -8.808262646198272705e-02 2.697007358074188232e-02 -4.460497498512268066e-01 6.246365904808044434e-01 -3.366239666938781738e-01 -3.279487490653991699e-01 3.238502442836761475e-01
-3.611210361123085022e-02 5.462332367897033691e-01 1.341344267129898071e-01 -3.291145265102386475e-01 -1.417785584926605225e-01 -3.852392435073852539e-01 -1.744561344385147095e-01 6.124306917190551758e-01
2.652195468544960022e-02 4.941323399543762207e-01 -2.091102451086044312e-01 -1.115057915449142456e-01 1.214368641376495361e-01 -7.601005434989929199e-01 -2.874110043048858643e-01 -1.544811278581619263e-01
-6.102516651153564453e-01 1.715305447578430176e-01 -1.579749733209609985e-01 5.700141191482543945e-01 1.707301288843154907e-01 -1.269721686840057373e-01 -1.226195096969604492e-01 4.335803687572479248e-01
-6.431659567169845104e-04 3.351025581359863281e-01 -4.446452260017395020e-01 -1.770941019058227539e-01 3.247585594654083252e-01 -5.761469602584838867e-01 -4.505226910114288330e-01 -1.350930184125900269e-01
-2.754121124744415283e-01 -7.486560195684432983e-02 -1.813918501138687134e-01 -5.027035474777221680e-01 6.533442139625549316e-01 -1.388744711875915527e-01 -2.298768013715744019e-01 3.659799695014953613e-01
-1.536459475755691528e-01 2.429989874362945557e-01 -4.528929665684700012e-02 4.426029510796070099e-03 4.119014143943786621e-01 -6.898918747901916504e-01 4.979745447635650635e-01 1.472465395927429199e-01
-5.718426704406738281e-01 3.442554771900177002e-01 -3.410410583019256592e-01 5.171362757682800293e-01 3.996310234069824219e-01 3.763728961348533630e-02 -4.971480462700128555e-03 9.797374159097671509e-02
-3.504027426242828369e-01 1.600856184959411621e-01 1.616802811622619629e-01 -3.929859101772308350e-01 8.004603981971740723e-01 -2.065620385110378265e-02 -9.102279692888259888e-02 1.468448191881179810e-01
-3.018113970756530762e-01 -8.746108412742614746e-02 2.490071803331375122e-01 -2.047534883022308350e-01 4.755390286445617676e-01 -6.011292338371276855e-01 -3.818957507610321045e-01 2.529700100421905518e-01
-2.258499264717102051e-01 3.196369707584381104e-01 9.205312281847000122e-02 3.771714866161346436e-02 3.625806868076324463e-01 -7.048318386077880859e-01 4.514449536800384521e-01 6.980298459529876709e-02
-1.578955352306365967e-01 -3.459895402193069458e-02 -3.218337893486022949e-01 -6.093259155750274658e-02 7.459565997123718262e-01 -4.355027079582214355e-01 -3.457857668399810791e-01 3.001030534505844116e-02
-2.565953731536865234e-01 7.811957001686096191e-01 -2.851132750511169434e-01 3.419107198715209961e-01 2.328408062458038330e-01 1.593531519174575806e-01 -2.327210642397403717e-02 2.134238630533218384e-01
-2.072726786136627197e-01 3.619451820850372314e-02 -2.947698831558227539e-01 -3.182097375392913818e-01 7.774500250816345215e-01 -1.332118660211563110e-01 -3.786486983299255371e-01 4.508532956242561340e-02
-1.702997088432312012e-01 2.851631939411163330e-01 -1.184969618916511536e-01 2.126230858266353607e-02 8.068444728851318359e-01 -1.710683554410934448e-01 -4.096293449401855469e-01 -1.647050827741622925e-01
2.449286729097366333e-02 5.109617710113525391e-01 3.058314621448516846e-01 -1.624251157045364380e-01 3.309091031551361084e-01 5.908738076686859131e-02 -2.763194441795349121e-01 6.550259590148925781e-01
5.858064070343971252e-02 8.872160315513610840e-02 -1.111375540494918823e-01 -3.657057881355285645e-01 2.129832506179809570e-01 -5.997716784477233887e-01 -5.649564862251281738e-01 3.440069556236267090e-01
-4.433885216712951660e-01 2.082251757383346558e-01 -6.540536284446716309e-01 -2.109937071800231934e-01 4.121133387088775635e-01 1.136603951454162598e-01 1.625987887382507324e-01 2.802678644657135010e-01
-3.560492992401123047e-01 5.220676660537719727e-01 -3.265595138072967529e-01 4.836176633834838867e-01 4.157090783119201660e-01 -5.638318136334419250e-02 2.648008763790130615e-01 1.184681802988052368e-01
-5.090777277946472168e-01 3.316038846969604492e-01 -2.743244469165802002e-01 4.942344129085540771e-01 -7.569399196654558182e-03 -4.554111510515213013e-02 -3.114682137966156006e-01 4.606662690639495850e-01
1.216234341263771057e-01 5.717708468437194824e-01 -4.292580783367156982e-01 -1.931332945823669434e-01 2.890840768814086914e-01 1.279243528842926025e-01 -4.591735079884529114e-02 5.785155892372131348e-01
2.696388587355613708e-02 6.388743519783020020e-01 -5.193825364112854004e-01 -3.165555894374847412e-01 1.148383393883705139e-01 -7.819654792547225952e-02 -1.214862763881683350e-01 4.325336813926696777e-01
-3.869546055793762207e-01 -4.210104048252105713e-02 -1.889756321907043457e-02 -3.014407753944396973e-01 8.066720962524414062e-01 -3.803089633584022522e-02 -1.216817796230316162e-01 3.004950582981109619e-01
-6.950675249099731445e-01 2.999219298362731934e-01 -1.831527203321456909e-01 5.971816927194595337e-02 3.152352869510650635e-01 4.089754447340965271e-02 4.393433928489685059e-01 3.094321787357330322e-01
-2.085234522819519043e-01 4.438457190990447998e-01 3.430797159671783447e-01 3.794212266802787781e-02 2.924973070621490479e-01 -2.448678612709045410e-01 2.774406373500823975e-01 6.464421749114990234e-01
-4.463203549385070801e-01 2.063019275665283203e-01 3.961318135261535645e-01 -1.337308138608932495e-01 5.637980699539184570e-01 -4.626462161540985107e-01 8.541721850633621216e-02 -2.103027552366256714e-01
-3.429310023784637451e-01 -1.897683925926685333e-02 1.736693531274795532e-01 -1.784272342920303345e-01 7.597981095314025879e-01 -2.626934051513671875e-01 -1.548446863889694214e-01 3.869922161102294922e-01
-2.305960282683372498e-03 2.506507933139801025e-01 9.839926660060882568e-02 3.436774760484695435e-02 5.927215218544006348e-01 -7.525528669357299805e-01 -6.918473541736602783e-02 -6.216141954064369202e-02
5.812079831957817078e-02 6.538668870925903320e-01 -4.379529654979705811e-01 -3.431113064289093018e-01 2.184499949216842651e-01 -3.969975709915161133e-01 1.996063590049743652e-01 1.199237778782844543e-01
-1.619206815958023071e-01 7.030003070831298828e-01 2.634011805057525635e-01 -4.288887977600097656e-01 1.406881213188171387e-01 2.911516092717647552e-02 -3.479813933372497559e-01 2.907136976718902588e-01
-3.518571257591247559e-01 -1.301902234554290771e-01 -1.090845279395580292e-02 -1.565869301557540894e-01 7.314635515213012695e-01 -2.431903928518295288e-01 8.539908379316329956e-02 4.828406870365142822e-01
-1.535396873950958252e-01 6.101123690605163574e-01 2.847990989685058594e-01 -1.785558313131332397e-01 2.358619719743728638e-01 -6.256639957427978516e-01 1.767514199018478394e-01 1.134394332766532898e-01
-4.688009619712829590e-02 2.927151024341583252e-01 1.713878512382507324e-01 4.482328891754150391e-02 6.342743039131164551e-01 -4.167714118957519531e-01 -5.519868731498718262e-01 -6.741736084222793579e-03
-8.141435384750366211e-01 -1.900836639106273651e-02 -4.371078610420227051e-01 7.900655269622802734e-02 3.016472458839416504e-01 -1.999569125473499298e-02 -2.143812626600265503e-01 -4.640384390950202942e-02
-5.613953471183776855e-01 2.462110072374343872e-01 4.468331113457679749e-02 2.948705554008483887e-01 -1.312382966279983521e-01 -3.998395800590515137e-01 -2.127544255927205086e-03 5.984736680984497070e-01
-1.676538437604904175e-01 3.056685328483581543e-01 3.309090137481689453e-01 6.401611119508743286e-02 4.269440770149230957e-01 -7.370815277099609375e-01 1.908247321844100952e-01 5.362616106867790222e-02
-1.985214352607727051e-01 4.931481480598449707e-01 3.014926016330718994e-01 3.660345375537872314e-01 2.565250098705291748e-01 -2.257307320833206177e-01 2.644260823726654053e-01 5.530229806900024414e-01
4.341280832886695862e-02 1.020592376589775085e-01 1.953548518940806389e-03 -3.230123519897460938e-01 3.075328469276428223e-01 -5.929853320121765137e-01 -5.531140565872192383e-01 3.622361123561859131e-01
-5.857370495796203613e-01 9.238114207983016968e-02 -4.955083429813385010e-01 4.805355668067932129e-01 1.296879649162292480e-01 -2.644184529781341553e-01 -1.804028302431106567e-01 2.294634431600570679e-01
-1.580639481544494629e-01 5.779978036880493164e-01 -1.909313946962356567e-01 4.854024648666381836e-01 5.106685757637023926e-01 2.103037834167480469e-01 -9.290141612291336060e-02 2.349962592124938965e-01
-4.447260797023773193e-01 3.811399340629577637e-01 1.437909305095672607e-01 3.278760612010955811e-01 3.853269815444946289e-01 -4.264603257179260254e-01 4.324180483818054199e-01 1.069668233394622803e-01
-2.128299623727798462e-01 -1.179283335804939270e-01 1.690477691590785980e-02 -3.093310296535491943e-01 5.193605422973632812e-01 -1.827386170625686646e-01 -3.028281033039093018e-01 6.708137989044189453e-01
-7.244207262992858887e-01 3.958600461483001709e-01 -1.389317363500595093e-01 -2.882432937622070312e-01 -4.866442829370498657e-02 -9.749741107225418091e-02 2.838619649410247803e-01 3.516696691513061523e-01
-1.450495272874832153e-01 6.736908555030822754e-01 2.417197376489639282e-01 -3.622212707996368408e-01 3.524000644683837891e-01 1.387843489646911621e-01 -3.683705031871795654e-01 2.373290359973907471e-01
-7.439146041870117188e-01 3.278169631958007812e-01 -3.265313804149627686e-01 2.550551295280456543e-01 7.003308832645416260e-02 6.472213566303253174e-02 7.075943052768707275e-02 3.916001021862030029e-01
-3.002665340900421143e-01 3.651612699031829834e-01 3.234694600105285645e-01 -1.453719194978475571e-02 3.399991691112518311e-01 -6.357786655426025391e-01 3.449844717979431152e-01 1.811773926019668579e-01
-6.038688421249389648e-01 4.703150093555450439e-01 -3.107164502143859863e-01 -3.169455230236053467e-01 -2.933945357799530029e-01 -2.745991349220275879e-01 -1.714618355035781860e-01 1.620581448078155518e-01
-2.638885937631130219e-02 3.251363635063171387e-01 -7.266431301832199097e-02 1.212468594312667847e-01 8.139232397079467773e-01 -5.534847453236579895e-02 -4.558209180831909180e-01 1.737751439213752747e-02
-1.995068043470382690e-01 -8.487956225872039795e-02 1.649856418371200562e-01 6.446303427219390869e-02 5.974254012107849121e-01 -5.559946894645690918e-01 -8.610399067401885986e-02 4.981521666049957275e-01
-2.515027523040771484e-01 8.743602037429809570e-01 -1.634816080331802368e-01 1.872410066425800323e-03 2.524499297142028809e-01 2.359706195420585573e-05 2.807205021381378174e-01 5.455292388796806335e-02
-1.009128242731094360e-01 1.444103717803955078e-01 5.838350579142570496e-02 -1.396647244691848755e-01 8.498851060867309570e-01 -2.800672352313995361e-01 -3.632783889770507812e-01 1.154721602797508240e-01
-1.832698434591293335e-01 2.097248733043670654e-01 -1.382148731499910355e-02 3.062917105853557587e-02 7.560572624206542969e-01 -2.626788914203643799e-01 -5.235527157783508301e-01 -8.104544878005981445e-02
-2.438337504863739014e-01 3.848500922322273254e-02 -4.769289195537567139e-01 -2.556324303150177002e-01 6.287617087364196777e-01 -3.469468653202056885e-01 -3.470519781112670898e-01 -1.004804149270057678e-01
-3.554899096488952637e-01 -9.364952147006988525e-02 2.068074345588684082e-01 -1.432436853647232056e-01 6.911336183547973633e-01 -2.582523226737976074e-01 -2.526564002037048340e-01 4.397425055503845215e-01
-8.648504316806793213e-02 4.680310189723968506e-01 -3.595068156719207764e-01 2.678031567484140396e-03 4.674409031867980957e-01 -4.948239028453826904e-01 4.157072901725769043e-01 -8.972572535276412964e-02
-4.120084047317504883e-01 -4.556839168071746826e-02 1.148590072989463806e-02 -5.018620491027832031e-01 6.821700334548950195e-01 -3.222573399543762207e-01 -1.516599301248788834e-02 8.209437131881713867e-02
-3.542560040950775146e-01 -1.467459052801132202e-01 -2.008821964263916016e-01 -4.569341838359832764e-01 6.070577502250671387e-01 -1.954863965511322021e-01 -1.884842365980148315e-01 4.019522070884704590e-01
-6.060498356819152832e-01 -6.729070842266082764e-02 -6.240707039833068848e-01 1.307348012924194336e-01 7.748167961835861206e-02 -3.269996345043182373e-01 -1.150074079632759094e-01 3.089672625064849854e-01
-3.327169120311737061e-01 1.883804053068161011e-01 -8.053694963455200195e-01 -2.101184427738189697e-01 -4.804480448365211487e-02 -2.462636828422546387e-01 -9.888625890016555786e-02 2.971703112125396729e-01
-4.887465834617614746e-01 1.558425426483154297e-01 -4.244530498981475830e-01 -1.194516494870185852e-01 4.312254488468170166e-01 3.252255320549011230e-01 2.000809609889984131e-01 4.589680433273315430e-01
-4.261852055788040161e-02 7.053242325782775879e-01 3.919299244880676270e-01 -1.273596286773681641e-01 3.344192504882812500e-01 -1.473123859614133835e-02 -2.885074615478515625e-01 3.682147562503814697e-01
-3.537218570709228516e-01 4.119914770126342773e-01 -4.596254229545593262e-01 4.221937656402587891e-01 1.856541074812412262e-02 4.808069393038749695e-02 -2.853813469409942627e-01 4.811879098415374756e-01
-2.010645717382431030e-02 2.095702737569808960e-01 -3.595369458198547363e-01 -1.440874999389052391e-03 7.046934962272644043e-02 -7.954565882682800293e-01 -4.343816936016082764e-01 -1.550126355141401291e-03
-2.757920920848846436e-01 -7.780951261520385742e-02 2.319660186767578125e-01 -5.160209909081459045e-02 6.983783245086669922e-01 -2.652042210102081299e-01 -2.263396978378295898e-01 5.021138191223144531e-01
-8.864524960517883301e-02 4.538790583610534668e-01 9.981510788202285767e-02 -3.370439410209655762e-01 5.741961598396301270e-01 -1.049430519342422485e-01 4.076082110404968262e-01 3.946079015731811523e-01
-1.777542084455490112e-01 6.266486048698425293e-01 -3.808357715606689453e-01 3.331925868988037109e-01 3.507498204708099365e-01 -1.111127883195877075e-01 3.619761466979980469e-01 2.307886481285095215e-01
-9.925868362188339233e-02 3.264492750167846680e-01 -4.349887967109680176e-01 -2.280949503183364868e-01 2.386557608842849731e-01 -7.425019145011901855e-01 1.126836519688367844e-03 -1.845784187316894531e-01
-1.165450811386108398e-01 -8.670353144407272339e-02 -1.305045634508132935e-01 -3.548651188611984253e-02 7.801139950752258301e-01 -4.755945205688476562e-01 -2.407488673925399780e-01 2.605401277542114258e-01
-2.094487547874450684e-01 4.701551496982574463e-01 3.694527745246887207e-01 -7.214759290218353271e-02 5.700148940086364746e-01 -2.425973862409591675e-01 2.435836046934127808e-01 3.876613974571228027e-01
-2.920897305011749268e-01 3.745176792144775391e-01 3.108588457107543945e-01 3.784228265285491943e-01 3.809280097484588623e-01 -3.984783589839935303e-01 3.043514788150787354e-01 3.715671002864837646e-01
-2.234638333320617676e-01 6.514368653297424316e-01 -4.764118790626525879e-01 -1.838423162698745728e-01 -3.036291003227233887e-01 -3.062224984169006348e-01 -2.654620110988616943e-01 9.216621518135070801e-02
-3.093582987785339355e-01 6.832178235054016113e-01 -3.547417223453521729e-01 4.179348051548004150e-01 2.400836795568466187e-01 -2.238079607486724854e-01 1.679913848638534546e-01 3.238121420145034790e-02
-6.780292987823486328e-01 5.185318589210510254e-01 -2.880022823810577393e-01 3.583876192569732666e-01 -2.121025510132312775e-02 -1.119173988699913025e-01 -1.822683811187744141e-01 1.175453588366508484e-01
-5.096886754035949707e-01 7.910076528787612915e-03 -5.810918211936950684e-01 -1.248450949788093567e-01 3.655940294265747070e-01 2.698654234409332275e-01 -1.672796607017517090e-01 3.904255330562591553e-01
-2.950443625450134277e-01 6.348400115966796875e-01 -4.997756183147430420e-01 4.418857395648956299e-01 1.257920414209365845e-01 -1.818296909332275391e-01 -8.695668727159500122e-02 9.187585115432739258e-02
-8.064285516738891602e-01 -2.129245400428771973e-01 -2.282698452472686768e-01 5.477501824498176575e-02 1.426841318607330322e-01 -4.601376056671142578e-01 -6.535702198743820190e-02 1.134551092982292175e-01
6.238128617405891418e-02 8.423820137977600098e-01 -1.035074815154075623e-01 1.503872722387313843e-01 4.547184109687805176e-01 1.148087531328201294e-02 -2.121341824531555176e-01 -3.562860563397407532e-02
-1.162916421890258789e-01 4.567240178585052490e-01 -3.416786342859268188e-02 1.478264629840850830e-01 3.206337094306945801e-01 -4.666737318038940430e-01 5.209285616874694824e-01 4.036118388175964355e-01
1.321845352649688721e-01 1.480610072612762451e-01 -2.347496524453163147e-02 4.189945384860038757e-02 3.085545301437377930e-01 -6.137546896934509277e-01 -6.030608415603637695e-01 3.503077030181884766e-01
-8.587178587913513184e-01 1.359015256166458130e-01 -3.283400237560272217e-01 -2.410949170589447021e-01 1.966436058282852173e-01 -2.135454677045345306e-02 -9.666348248720169067e-02 -1.724291145801544189e-01
-3.706977665424346924e-01 -1.019826605916023254e-01 2.127263247966766357e-01 -3.306080028414726257e-02 6.536879539489746094e-01 -4.285448491573333740e-01 2.112508565187454224e-02 4.409447014331817627e-01
-5.908513069152832031e-02 2.833968102931976318e-01 -1.006943136453628540e-01 -5.307408571243286133e-01 5.233570337295532227e-01 -2.940666973590850830e-01 3.458014428615570068e-01 3.800177276134490967e-01
-1.255950480699539185e-01 4.150379896163940430e-01 -1.451119631528854370e-01 -3.383210003376007080e-01 -1.109428331255912781e-01 -3.798839151859283447e-01 1.172662079334259033e-01 7.113925814628601074e-01
-5.312729477882385254e-01 -1.031944751739501953e-01 -6.746053695678710938e-01 -6.193785741925239563e-02 1.639528274536132812e-01 -4.567501246929168701e-01 3.796828165650367737e-02 1.059643402695655823e-01
-1.315783411264419556e-01 3.376760780811309814e-01 1.646435707807540894e-01 1.959723830223083496e-01 3.313807249069213867e-01 -1.830607354640960693e-01 3.383325636386871338e-01 7.384821176528930664e-01
-6.885582804679870605e-01 3.120487332344055176e-01 -3.772661983966827393e-01 -1.288881748914718628e-01 2.657655775547027588e-01 -9.978977590799331665e-02 -1.453650295734405518e-01 -4.096959531307220459e-01
-6.036269664764404297e-01 6.106324195861816406e-01 -2.236830592155456543e-01 2.883586287498474121e-01 2.779269814491271973e-01 1.595392227172851562e-01 1.293533444404602051e-01 1.007437556982040405e-01
-1.369069367647171021e-01 4.553175866603851318e-01 1.288217157125473022e-01 -5.766853094100952148e-01 9.862753562629222870e-03 -7.837913185358047485e-02 -3.123185634613037109e-01 5.665667057037353516e-01
-8.987157605588436127e-03 6.033488512039184570e-01 1.503461003303527832e-01 -2.408055216073989868e-01 -9.693989902734756470e-02 -3.847343921661376953e-01 -1.126018166542053223e-01 6.206456422805786133e-01
-8.971644937992095947e-02 1.856051832437515259e-01 1.395021528005599976e-01 1.458808779716491699e-01 5.869626998901367188e-01 -4.787812829017639160e-01 -5.786844491958618164e-01 9.015121310949325562e-02
-3.078753948211669922e-01 -7.795457541942596436e-02 3.108081817626953125e-01 -2.119581215083599091e-02 6.226557493209838867e-01 -3.651244640350341797e-01 -2.430716007947921753e-01 4.711528718471527100e-01
-5.073329806327819824e-01 5.957720875740051270e-01 -1.069831177592277527e-01 -1.027752980589866638e-01 -3.720113933086395264e-01 -3.256265819072723389e-01 -3.230350315570831299e-01 1.299387812614440918e-01
-7.921200394630432129e-01 4.873384237289428711e-01 6.678409129381179810e-02 -1.444370858371257782e-02 1.740818321704864502e-01 2.311441302299499512e-01 1.002384796738624573e-01 1.913075149059295654e-01
-7.440226525068283081e-02 -2.736538462340831757e-02 -2.075771987438201904e-01 6.950460374355316162e-02 7.276412248611450195e-01 -2.852374315261840820e-01 2.553153634071350098e-01 5.194115042686462402e-01
-2.603757381439208984e-01 2.980057895183563232e-01 5.085052251815795898e-01 -1.491993069648742676e-01 3.674172759056091309e-01 -6.167431473731994629e-01 -1.331126783043146133e-03 2.172321826219558716e-01
-2.491168528795242310e-01 5.757433176040649414e-01 -1.434099525213241577e-01 1.237168535590171814e-01 -2.622745633125305176e-01 -2.592650055885314941e-01 -4.012501835823059082e-01 5.230488181114196777e-01
-5.182370916008949280e-02 4.234224855899810791e-01 -3.460630178451538086e-01 -1.692011952400207520e-01 4.531247913837432861e-01 -6.003805398941040039e-01 2.917975485324859619e-01 -1.368000358343124390e-01
5.762936547398567200e-02 5.205208659172058105e-01 -3.929500281810760498e-01 -4.308095574378967285e-01 2.852889299392700195e-01 -3.556779026985168457e-01 3.210832774639129639e-01 2.733851671218872070e-01
-2.293387949466705322e-01 -7.836570963263511658e-03 -1.821611374616622925e-01 -2.709711194038391113e-01 7.328859567642211914e-01 -2.123090773820877075e-01 -4.970852136611938477e-01 1.069754585623741150e-01
-6.629791259765625000e-01 4.302768409252166748e-01 -6.991501897573471069e-02 -2.561080157756805420e-01 -1.768296360969543457e-01 -3.802241683006286621e-01 2.133421748876571655e-01 2.889416515827178955e-01
2.153290621936321259e-02 6.923038363456726074e-01 3.507307171821594238e-01 -1.416234672069549561e-01 4.737584590911865234e-01 -3.032032959163188934e-02 -1.549845188856124878e-01 3.574855625629425049e-01
-1.382659655064344406e-02 7.642790675163269043e-01 -4.697639644145965576e-01 5.530407652258872986e-02 2.620875537395477295e-01 -3.254839479923248291e-01 8.057426661252975464e-03 -1.313579529523849487e-01
-9.805575758218765259e-02 9.779953956604003906e-02 -3.206104636192321777e-01 -4.090482294559478760e-01 7.688212394714355469e-01 -3.246481716632843018e-01 -5.618374422192573547e-02 1.052125841379165649e-01
-3.013811111450195312e-01 8.017832040786743164e-01 -2.760188281536102295e-01 2.822352945804595947e-01 1.419675499200820923e-01 1.717543751001358032e-01 -2.399807870388031006e-01 5.678921937942504883e-02
-2.832847833633422852e-01 1.724307835102081299e-01 -3.548558652400970459e-01 6.549279689788818359e-01 3.647930622100830078e-01 -2.046985030174255371e-01 9.154348820447921753e-02 3.896260261535644531e-01
-5.874103307723999023e-02 7.790892571210861206e-02 -1.034864559769630432e-01 5.947963520884513855e-02 6.104733943939208984e-01 -5.299274921417236328e-01 -5.620045661926269531e-01 8.296050876379013062e-02
-4.369649887084960938e-01 4.651992917060852051e-01 2.380679249763488770e-01 2.135143131017684937e-01 3.044193685054779053e-01 -3.669466078281402588e-01 4.197592735290527344e-01 2.947334051132202148e-01
-4.004563391208648682e-01 6.107397675514221191e-01 -1.936187744140625000e-01 3.188949227333068848e-01 -1.023835539817810059e-01 1.058363392949104309e-01 -1.988047659397125244e-01 5.159867405891418457e-01
-2.263709530234336853e-02 4.834946393966674805e-01 3.307582139968872070e-01 -2.006736695766448975e-01 2.453065216541290283e-01 -5.652524828910827637e-01 1.177506521344184875e-01 4.716977477073669434e-01
-2.003172934055328369e-01 4.774488508701324463e-01 6.714916229248046875e-02 -7.504640817642211914e-01 8.634567260742187500e-02 -3.271154463291168213e-01 -1.726117134094238281e-01 1.412636935710906982e-01
-2.518717646598815918e-01 4.351412653923034668e-01 -3.085343837738037109e-01 5.673763751983642578e-01 1.767952144145965576e-01 -2.623020112514495850e-01 7.918372750282287598e-02 4.730479717254638672e-01
-2.751189842820167542e-02 3.597169220447540283e-01 -4.638458192348480225e-01 -2.648668289184570312e-01 4.100572168827056885e-01 -3.988633155822753906e-01 4.951414167881011963e-01 1.101612299680709839e-01
-3.330922722816467285e-01 4.673264622688293457e-01 -4.750758707523345947e-01 5.779612660408020020e-01 2.268524467945098877e-01 -2.196963131427764893e-01 -2.854689769446849823e-02 1.018617078661918640e-01
-7.378850579261779785e-01 1.855592578649520874e-01 -2.874323427677154541e-01 4.626215398311614990e-01 1.736631095409393311e-01 -6.823107600212097168e-02 -4.219766333699226379e-02 2.964158356189727783e-01
9.420479089021682739e-02 3.882947564125061035e-01 -4.879293143749237061e-01 -4.324541389942169189e-01 1.108895838260650635e-01 -5.220800638198852539e-01 -1.685178279876708984e-01 3.193721175193786621e-01
-7.401361465454101562e-01 2.835045158863067627e-01 1.457896530628204346e-01 1.142684146761894226e-01 -7.348382472991943359e-02 -1.650822758674621582e-01 -5.521395802497863770e-01 -1.217193203046917915e-03
-6.284025311470031738e-01 4.498919844627380371e-01 2.357618212699890137e-01 -2.894654311239719391e-02 -5.980533361434936523e-02 -3.210989832878112793e-01 1.118048876523971558e-01 4.765546023845672607e-01
-1.946597099304199219e-01 1.405220031738281250e-01 3.445782661437988281e-01 -1.904297173023223877e-01 4.992971122264862061e-01 -2.997963130474090576e-01 -6.344146132469177246e-01 2.137903124094009399e-01
-4.017634391784667969e-01 3.080969862639904022e-02 1.765760034322738647e-01 -5.147169232368469238e-01 6.434376239776611328e-01 -2.716524302959442139e-01 -2.099659442901611328e-01 9.814137965440750122e-02
-3.786817789077758789e-01 -1.036945804953575134e-01 -1.072854385711252689e-03 -5.021308064460754395e-01 5.432797670364379883e-01 -1.117305383086204529e-01 -8.771319687366485596e-02 5.276182889938354492e-01
-2.155465930700302124e-01 5.683167576789855957e-01 -1.835098117589950562e-01 -3.433902561664581299e-01 -1.612918525934219360e-01 -2.244217544794082642e-01 -2.585882246494293213e-01 5.794090628623962402e-01
-4.282806217670440674e-01 5.160931348800659180e-01 1.233356632292270660e-02 3.954343870282173157e-02 -3.378158211708068848e-01 -3.439185321331024170e-01 -1.814575195312500000e-01 5.321480631828308105e-01
-2.136328369379043579e-01 5.598077923059463501e-02 -3.079834580421447754e-02 -1.195251494646072388e-01 8.708843588829040527e-01 -1.612812131643295288e-01 1.900018453598022461e-01 3.397653996944427490e-01
-2.343698292970657349e-01 1.192937344312667847e-01 -1.545307785272598267e-01 -2.148983925580978394e-01 7.044294476509094238e-01 -2.236685752868652344e-01 -5.484749674797058105e-01 -1.170705705881118774e-01
-5.083685517311096191e-01 5.367603898048400879e-01 2.824387550354003906e-01 8.268418163061141968e-02 4.941009581089019775e-01 -8.915670216083526611e-03 3.501083552837371826e-01 -7.099105510860681534e-03
-3.888544440269470215e-01 3.051470518112182617e-01 5.865520611405372620e-02 -7.571098804473876953e-01 -1.412442233413457870e-02 -9.156494587659835815e-02 -1.707625240087509155e-01 3.758701980113983154e-01
-3.851370513439178467e-01 3.088622689247131348e-01 -3.876105248928070068e-01 5.452764630317687988e-01 -2.960646711289882660e-02 -1.360792517662048340e-01 -2.605817615985870361e-01 4.705404043197631836e-01
-3.840371966361999512e-01 6.401149034500122070e-01 -4.678549170494079590e-01 -1.095837354660034180e-02 -2.156894803047180176e-01 -3.034341335296630859e-01 -2.838825285434722900e-01 -6.765105575323104858e-02
-7.841224074363708496e-01 2.944001853466033936e-01 3.669718205928802490e-01 1.792105883359909058e-01 2.429514080286026001e-01 -2.181168347597122192e-01 1.395229697227478027e-01 -7.502520829439163208e-02
6.071886792778968811e-02 1.610089242458343506e-01 -2.808086574077606201e-01 1.582422405481338501e-01 6.745984554290771484e-01 -1.114235222339630127e-01 -5.373948216438293457e-01 3.319696784019470215e-01
-1.021889597177505493e-01 2.880787551403045654e-01 -3.331682384014129639e-01 -1.387987881898880005e-01 3.493976593017578125e-01 -6.045420169830322266e-01 -5.036256909370422363e-01 -1.873852312564849854e-01
-1.867105662822723389e-01 -1.698428094387054443e-01 -6.810815539211034775e-03 2.272859811782836914e-01 6.382941603660583496e-01 -4.997345805168151855e-01 -5.208287388086318970e-02 4.740470945835113525e-01
-4.589682072401046753e-02 3.578079938888549805e-01 -3.176272213459014893e-01 -3.273600041866302490e-01 3.648009300231933594e-01 -5.315849184989929199e-01 4.697790741920471191e-01 1.595636457204818726e-01
-4.715704619884490967e-01 1.268521845340728760e-01 -4.584180116653442383e-01 3.288789987564086914e-01 4.906656444072723389e-01 1.278082132339477539e-01 1.697579473257064819e-01 3.966304957866668701e-01
1.892450749874114990e-01 4.810564517974853516e-01 -1.975472718477249146e-01 1.018422320485115051e-01 1.621265560388565063e-01 -6.425601840019226074e-01 -4.925721585750579834e-01 3.972795978188514709e-02
-4.064481854438781738e-01 4.984777569770812988e-01 5.841261148452758789e-02 -7.147663086652755737e-02 -2.434144467115402222e-01 -3.326064944267272949e-01 2.394470572471618652e-02 6.382379531860351562e-01
-6.062015295028686523e-01 -9.651102125644683838e-02 -5.944427251815795898e-01 4.251023381948471069e-02 7.664652913808822632e-02 -3.842770159244537354e-01 6.371597945690155029e-02 3.323141336441040039e-01
-4.493104517459869385e-01 3.602119386196136475e-01 -7.863555848598480225e-02 6.469539403915405273e-01 3.217476606369018555e-01 -2.294764816761016846e-01 1.964503526687622070e-01 2.210448086261749268e-01
-3.529997467994689941e-01 2.863776981830596924e-01 -1.916781365871429443e-01 -1.836613267660140991e-01 5.180090665817260742e-01 -6.638907790184020996e-01 5.431169643998146057e-02 -1.042731851339340210e-01
-2.989981770515441895e-01 5.724014043807983398e-01 -4.469517767429351807e-01 4.190052747726440430e-01 -1.588426232337951660e-01 -2.222386449575424194e-01 -3.072954714298248291e-01 1.964019984006881714e-01
-3.602125123143196106e-02 8.430202007293701172e-01 3.046194911003112793e-01 -1.518784165382385254e-01 3.609486222267150879e-01 -4.925314337015151978e-02 -1.936435103416442871e-01 4.418133571743965149e-02
-2.031197398900985718e-01 8.273350000381469727e-01 -3.584866821765899658e-01 -5.629704147577285767e-02 1.456333845853805542e-01 2.714573144912719727e-01 -1.809864193201065063e-01 1.221597120165824890e-01
-3.672416806221008301e-01 3.970732986927032471e-01 -4.111463427543640137e-01 3.542867004871368408e-01 -1.106761917471885681e-01 5.688085220754146576e-03 -4.252561628818511963e-01 4.688085615634918213e-01
3.773964196443557739e-02 3.299725949764251709e-01 -4.779332783073186874e-03 -1.460912972688674927e-01 -3.742089495062828064e-02 -8.190793395042419434e-01 -4.038108885288238525e-01 1.815869063138961792e-01
-1.586470305919647217e-01 3.960903584957122803e-01 -4.373289346694946289e-01 5.829901099205017090e-01 4.990607202053070068e-01 -1.001706421375274658e-01 8.526741713285446167e-02 1.429795324802398682e-01
-5.734973121434450150e-03 5.591469407081604004e-01 3.344295024871826172e-01 4.062676429748535156e-02 4.488590955734252930e-01 -5.222449898719787598e-01 1.878011673688888550e-01 2.536621391773223877e-01
-5.299130082130432129e-01 4.713727831840515137e-01 -3.211227655410766602e-01 -2.721517384052276611e-01 -3.103120028972625732e-01 -3.833498656749725342e-01 -3.337033838033676147e-02 2.746802866458892822e-01
-1.469576507806777954e-01 -1.538583170622587204e-02 1.116611286997795105e-01 5.743793025612831116e-02 4.174452126026153564e-01 -4.232880473136901855e-01 -7.118977308273315430e-01 3.196366727352142334e-01
-2.421765327453613281e-01 -5.176955088973045349e-02 -2.848171629011631012e-02 2.088515833020210266e-02 7.640076279640197754e-01 -4.237527772784233093e-02 2.994603477418422699e-02 5.924719572067260742e-01
5.650556180626153946e-03 6.518295407295227051e-01 9.598027169704437256e-02 -4.162009358406066895e-01 2.366736382246017456e-01 4.247957095503807068e-02 -4.724607169628143311e-01 3.340851366519927979e-01
-1.614034771919250488e-01 -1.290095001459121704e-01 1.498513966798782349e-01 2.562713623046875000e-01 5.418602228164672852e-01 -5.727635622024536133e-01 -1.277500092983245850e-01 4.808161556720733643e-01
-3.609530031681060791e-01 1.955674588680267334e-01 -4.391285479068756104e-01 3.722369372844696045e-01 -8.913147263228893280e-03 -4.227053225040435791e-01 1.244375407695770264e-01 5.530173778533935547e-01
-7.378135323524475098e-01 1.921209245920181274e-01 -3.953412473201751709e-01 -2.754519879817962646e-01 1.728410571813583374e-01 -2.417823672294616699e-02 -2.725623548030853271e-01 -2.860130071640014648e-01
-2.681463658809661865e-01 -2.360370904207229614e-01 -6.099813152104616165e-03 2.525879442691802979e-02 4.756202697753906250e-01 -6.285471320152282715e-01 -3.320890367031097412e-01 3.743523955345153809e-01
-6.212846934795379639e-02 2.425166666507720947e-01 6.746895611286163330e-02 1.390964239835739136e-01 6.732261180877685547e-01 -2.695227265357971191e-01 -6.155501604080200195e-01 9.299454838037490845e-02
-4.429478943347930908e-01 4.770640134811401367e-01 -4.782451093196868896e-01 4.703543186187744141e-01 3.044802546501159668e-01 -2.900298498570919037e-02 3.082357905805110931e-02 1.782020777463912964e-01
-5.414839461445808411e-02 6.846923232078552246e-01 3.670259565114974976e-02 -2.446893602609634399e-01 1.834764629602432251e-01 1.335796862840652466e-01 -6.087159514427185059e-01 2.121366858482360840e-01
-3.971915543079376221e-01 2.560828030109405518e-01 -1.937191635370254517e-01 -2.259035557508468628e-01 -3.430108129978179932e-01 -6.395967006683349609e-01 -1.361899375915527344e-01 3.779057264328002930e-01
-9.998679906129837036e-02 5.527358055114746094e-01 -7.332752943038940430e-01 -1.256469287909567356e-03 1.825701892375946045e-01 -3.244066536426544189e-01 4.863415658473968506e-02 -7.651498168706893921e-02
-5.374965071678161621e-01 6.237841248512268066e-01 -2.384107261896133423e-01 1.681880503892898560e-01 1.407103538513183594e-01 1.522003859281539917e-01 1.762263625860214233e-01 4.035392999649047852e-01
-6.706143617630004883e-01 4.225281476974487305e-01 -7.780788093805313110e-02 1.881703287363052368e-01 5.759652704000473022e-02 -4.453640282154083252e-01 -2.571686506271362305e-01 -2.499642968177795410e-01
-2.485931366682052612e-01 5.116001367568969727e-01 3.522821366786956787e-01 -2.686758041381835938e-01 3.892176449298858643e-01 -8.885335177183151245e-02 2.776808142662048340e-01 4.936452805995941162e-01
-2.248689383268356323e-01 3.111793696880340576e-01 -4.211615025997161865e-01 6.652859449386596680e-01 2.309183329343795776e-01 -1.516066491603851318e-01 -4.995621368288993835e-02 3.921934962272644043e-01
-7.873280048370361328e-01 4.247340857982635498e-01 -1.251605153083801270e-01 -2.315113507211208344e-02 1.011138558387756348e-01 7.136746495962142944e-02 2.330256849527359009e-01 3.374850153923034668e-01
1.598439179360866547e-02 7.242244482040405273e-01 -3.844409286975860596e-01 -1.402014493942260742e-01 3.242323994636535645e-01 2.580348849296569824e-01 -3.565283119678497314e-02 3.671679794788360596e-01
-2.122582346200942993e-01 5.457899570465087891e-01 4.869241714477539062e-01 5.656343325972557068e-02 2.670229077339172363e-01 -3.734675347805023193e-01 1.560248434543609619e-01 4.261948764324188232e-01
-3.311001360416412354e-01 2.570093572139739990e-01 -5.116495490074157715e-01 4.142314791679382324e-01 -8.279057592153549194e-02 -1.458006799221038818e-01 -5.286787152290344238e-01 2.886741161346435547e-01
-1.267689913511276245e-01 4.012626409530639648e-01 3.579410016536712646e-01 -1.024780496954917908e-01 1.366622298955917358e-01 -5.837866067886352539e-01 9.251786768436431885e-02 5.623621344566345215e-01
-5.924294590950012207e-01 7.154557704925537109e-01 -2.843504846096038818e-01 7.102257013320922852e-02 -7.201997935771942139e-02 -5.090049933642148972e-03 9.130883961915969849e-02 1.941676139831542969e-01
-5.315725877881050110e-02 5.971136093139648438e-01 -4.353962838649749756e-01 -2.968253493309020996e-01 3.352085053920745850e-01 3.073462247848510742e-01 -2.546149492263793945e-01 3.021577596664428711e-01
-5.383300185203552246e-01 5.672242045402526855e-01 -3.726201951503753662e-01 -2.807931602001190186e-01 -2.628819346427917480e-01 -6.898462027311325073e-02 -5.172702670097351074e-02 3.069614470005035400e-01
-6.876274943351745605e-01 4.827700257301330566e-01 7.145520299673080444e-02 -5.786327179521322250e-03 1.609707623720169067e-01 2.259979695081710815e-01 1.832818984985351562e-01 4.223547875881195068e-01
-5.748609900474548340e-01 -2.259607426822185516e-02 -4.424691498279571533e-01 5.265085697174072266e-01 2.715688645839691162e-01 -1.640518307685852051e-01 -2.548558115959167480e-01 1.744131445884704590e-01
-4.137679636478424072e-01 5.399012565612792969e-01 2.812618911266326904e-01 -5.638535693287849426e-02 4.804821312427520752e-01 -1.700631231069564819e-01 4.293012320995330811e-01 1.045528128743171692e-01
3.832458704710006714e-02 5.039138197898864746e-01 1.505877543240785599e-02 -5.506942272186279297e-01 1.053916811943054199e-01 -1.823250353336334229e-01 -5.212350487709045410e-01 3.536599576473236084e-01
-3.339559435844421387e-01 6.848487854003906250e-01 -4.014808535575866699e-01 1.295000016689300537e-01 -2.430443614721298218e-01 -2.395297139883041382e-01 -3.487179875373840332e-01 5.872922763228416443e-02
-4.031618237495422363e-01 5.076430439949035645e-01 -2.105626910924911499e-01 5.117715597152709961e-01 -6.468721665441989899e-03 -3.577222228050231934e-01 -1.663840748369693756e-02 3.810885548591613770e-01
-1.822771728038787842e-01 4.372162371873855591e-02 1.773214340209960938e-01 -1.518745869398117065e-01 6.504771709442138672e-01 -2.876845002174377441e-01 -6.087123155593872070e-01 1.842310130596160889e-01
-8.276771903038024902e-01 1.378773748874664307e-01 -1.610833108425140381e-01 -3.611317276954650879e-02 1.020782515406608582e-01 -4.777911007404327393e-01 -9.119348227977752686e-02 -1.471994817256927490e-01
-3.576435744762420654e-01 4.445248544216156006e-01 -3.527884781360626221e-01 2.040612399578094482e-01 -1.365357488393783569e-01 1.763736456632614136e-01 -3.645105063915252686e-01 5.707629919052124023e-01
-2.328821420669555664e-01 5.456513166427612305e-01 4.679362475872039795e-02 -2.675477564334869385e-01 -2.438735961914062500e-01 -2.212746143341064453e-01 7.008694112300872803e-03 6.824758052825927734e-01
-6.316125392913818359e-01 5.454392433166503906e-01 2.581785321235656738e-01 -1.947226524353027344e-01 1.244722083210945129e-01 -3.582759201526641846e-02 3.247692883014678955e-01 2.770137786865234375e-01
-3.806166946887969971e-01 6.240683794021606445e-01 -3.225636780261993408e-01 3.708747625350952148e-01 4.179579615592956543e-01 1.510156393051147461e-01 1.059545427560806274e-01 1.239085868000984192e-01
-3.444223403930664062e-01 2.925304770469665527e-01 -4.246879220008850098e-01 4.889329373836517334e-01 2.030595242977142334e-01 -1.677653193473815918e-01 2.445279359817504883e-01 4.972038269042968750e-01
-4.304797649383544922e-01 3.080858290195465088e-01 -3.192873299121856689e-01 -4.940748810768127441e-01 4.996611773967742920e-01 8.403365314006805420e-02 1.672465950250625610e-01 2.983647882938385010e-01
-3.460622131824493408e-01 3.864470422267913818e-01 -3.936201930046081543e-01 -1.734988093376159668e-01 3.361826241016387939e-01 3.325621187686920166e-01 3.006815910339355469e-01 4.814927875995635986e-01
8.129070699214935303e-02 1.685229241847991943e-01 -9.033516049385070801e-02 8.991999551653862000e-03 2.976720631122589111e-01 -4.890371859073638916e-01 -7.373155951499938965e-01 2.921480834484100342e-01
-4.679908454418182373e-01 -6.642673164606094360e-02 -6.983214020729064941e-01 8.447215706110000610e-02 2.640427649021148682e-01 -3.760487735271453857e-01 1.082281675189733505e-02 2.655848264694213867e-01
-1.520020700991153717e-02 4.956023395061492920e-01 -1.032437905669212341e-01 -1.457065194845199585e-01 -9.927332401275634766e-02 -7.642209529876708984e-01 -1.709854751825332642e-01 3.148536682128906250e-01
-1.130572855472564697e-01 3.208902776241302490e-01 1.408369690179824829e-01 4.459120705723762512e-02 4.708029627799987793e-01 -6.495264768600463867e-01 4.159647524356842041e-01 2.141434848308563232e-01
-4.962089061737060547e-01 2.448053061962127686e-01 3.607317209243774414e-01 -6.040309667587280273e-01 3.740057349205017090e-01 -1.736983209848403931e-01 -1.357700526714324951e-01 1.018891334533691406e-01
-3.705424964427947998e-01 1.614396870136260986e-01 -5.951178073883056641e-01 -2.697721123695373535e-01 4.442235827445983887e-01 3.576540946960449219e-01 -9.089593589305877686e-02 2.760073840618133545e-01
-1.671437025070190430e-01 2.903916835784912109e-01 -2.939963042736053467e-01 -2.409088760614395142e-01 7.855983376502990723e-01 -2.112199962139129639e-01 -2.040242850780487061e-01 -1.996506154537200928e-01
-5.438698530197143555e-01 1.035321578383445740e-01 5.654932260513305664e-01 7.894330471754074097e-02 5.130794644355773926e-01 -1.203801855444908142e-01 -2.227902561426162720e-01 2.002364099025726318e-01
-7.554191350936889648e-01 2.682069838047027588e-01 4.716242253780364990e-01 -6.846136599779129028e-02 1.350748240947723389e-01 -1.689135730266571045e-01 8.015185594558715820e-02 2.776495516300201416e-01
-3.782301768660545349e-02 3.233952522277832031e-01 7.221220433712005615e-02 -5.773432850837707520e-01 2.735918201506137848e-02 -3.975662887096405029e-01 -7.791083306074142456e-02 6.249540448188781738e-01
-6.875100731849670410e-02 1.516582816839218140e-01 -3.195865154266357422e-01 -1.620132923126220703e-01 1.902369409799575806e-01 -8.292967081069946289e-01 -3.450665175914764404e-01 -2.991866879165172577e-02
-4.438073635101318359e-01 5.403766036033630371e-01 2.262619882822036743e-01 -4.128494113683700562e-02 1.678583323955535889e-01 -2.761089503765106201e-01 4.884710311889648438e-01 3.392825424671173096e-01
2.060660123825073242e-01 6.740252375602722168e-01 -5.551649332046508789e-01 8.813122659921646118e-02 2.289094179868698120e-01 -2.146443724632263184e-01 -2.027163282036781311e-02 2.972689867019653320e-01
-6.610761880874633789e-01 4.816470742225646973e-01 -3.084124922752380371e-01 3.991798758506774902e-01 2.079080790281295776e-01 1.367704123258590698e-01 -5.828585848212242126e-02 1.058410704135894775e-01
-1.468553245067596436e-01 2.252483516931533813e-01 3.707543760538101196e-02 -2.849048674106597900e-01 -5.635574087500572205e-02 -7.409650087356567383e-01 -5.316334366798400879e-01 1.015480980277061462e-01
-5.715077519416809082e-01 4.303311463445425034e-03 -6.416701078414916992e-01 -1.998957991600036621e-01 -4.192307963967323303e-02 -1.582635492086410522e-01 -9.288671612739562988e-02 4.315423965454101562e-01
-6.573341041803359985e-02 2.653380930423736572e-01 -1.971778422594070435e-01 -5.093118548393249512e-01 3.258424252271652222e-02 -5.550534725189208984e-01 -5.549988746643066406e-01 9.913370013236999512e-02
-6.711896657943725586e-01 -5.457548052072525024e-02 -4.901326820254325867e-02 1.797324120998382568e-01 6.112932786345481873e-02 -6.186684370040893555e-01 1.658903807401657104e-01 3.127503097057342529e-01
-5.964920297265052795e-02 3.839720189571380615e-01 -1.403570622205734253e-01 1.637392640113830566e-01 -1.203381642699241638e-01 -7.084298133850097656e-01 9.193166159093379974e-03 5.348442792892456055e-01
-6.778255701065063477e-01 8.107445202767848969e-03 -5.055372118949890137e-01 2.135765999555587769e-01 1.762337982654571533e-01 -2.676302194595336914e-01 -3.400684297084808350e-01 -1.448213011026382446e-01
-3.085843622684478760e-01 4.973534643650054932e-01 -2.618527710437774658e-01 3.647929430007934570e-01 -2.004980742931365967e-01 -4.933071136474609375e-01 -2.664476260542869568e-02 4.141415059566497803e-01
-8.342365622520446777e-01 6.227568909525871277e-02 -1.804787665605545044e-01 1.146122440695762634e-01 7.822743803262710571e-02 -4.741975069046020508e-01 -1.163044944405555725e-01 -9.976510703563690186e-02
1.107022985816001892e-01 3.842002451419830322e-01 -3.562845885753631592e-01 -3.454027175903320312e-01 3.144285380840301514e-01 -6.703311800956726074e-01 -1.001758798956871033e-01 1.888097673654556274e-01
-3.095454275608062744e-01 3.066547513008117676e-01 1.855067461729049683e-01 -6.799361109733581543e-01 7.363200932741165161e-02 -7.850781083106994629e-02 -3.258378803730010986e-01 4.423381984233856201e-01
-1.307646334171295166e-01 3.065721690654754639e-01 -2.912035584449768066e-01 -2.991131246089935303e-01 7.351107001304626465e-01 -2.485217005014419556e-01 -2.685458958148956299e-01 -2.009436339139938354e-01
-4.229114055633544922e-01 -2.172845788300037384e-02 5.997200682759284973e-02 -3.175496757030487061e-01 7.857739925384521484e-01 -2.485340237617492676e-01 -1.851275414228439331e-01 5.250876024365425110e-02
-2.834581732749938965e-01 4.755774438381195068e-01 1.896316856145858765e-01 2.328417822718620300e-02 4.981917738914489746e-01 -1.708256602287292480e-01 4.927015602588653564e-01 3.699243366718292236e-01
-2.513731718063354492e-01 7.167530655860900879e-01 4.930721968412399292e-02 -1.908674538135528564e-01 3.496426045894622803e-01 1.027269139885902405e-01 3.800746202468872070e-01 3.270406723022460938e-01
-2.039981484413146973e-01 6.119110584259033203e-01 -3.076594173908233643e-01 4.312472045421600342e-01 -8.937174081802368164e-02 -1.582343578338623047e-01 -2.205520421266555786e-01 4.707998931407928467e-01
-2.022442966699600220e-01 8.740348741412162781e-03 2.298859059810638428e-01 -3.296632319688796997e-02 1.499670892953872681e-01 -5.341882705688476562e-01 -6.797245740890502930e-01 3.677144348621368408e-01
-2.013410180807113647e-01 1.363011449575424194e-01 3.169000446796417236e-01 1.098649576306343079e-01 5.397230982780456543e-01 -4.186234772205352783e-01 -5.366744995117187500e-01 2.717020511627197266e-01
-1.985848648473620415e-04 1.487774103879928589e-01 -6.434817910194396973e-01 -4.299841225147247314e-01 -7.340192794799804688e-02 -3.167946636676788330e-01 -3.173635005950927734e-01 4.152637720108032227e-01
-2.533571720123291016e-01 7.630522847175598145e-01 -2.423959970474243164e-01 3.485181331634521484e-01 3.339650332927703857e-01 -1.296957731246948242e-01 1.355116963386535645e-01 -1.631671041250228882e-01
-5.338772535324096680e-01 5.490679740905761719e-01 -4.348211288452148438e-01 3.735353350639343262e-01 -3.303283825516700745e-02 -1.061866655945777893e-01 -1.098507568240165710e-01 2.459011077880859375e-01
-5.213063955307006836e-01 6.955996155738830566e-01 -1.875978410243988037e-01 2.916556298732757568e-01 1.410203874111175537e-01 6.893509626388549805e-02 1.938920319080352783e-01 2.487809211015701294e-01
-4.163052439689636230e-01 5.411829948425292969e-01 4.661293923854827881e-01 1.635241806507110596e-01 1.207455173134803772e-01 -1.355040967464447021e-01 1.484068334102630615e-01 4.845909178256988525e-01
-7.190907001495361328e-02 4.300475418567657471e-01 -5.074111819267272949e-01 -4.232265055179595947e-01 2.500533163547515869e-01 2.603602707386016846e-01 -5.748394876718521118e-02 4.895742237567901611e-01
-3.437177240848541260e-01 3.518616557121276855e-01 2.437815219163894653e-01 4.157087206840515137e-01 2.532275021076202393e-01 -6.648277640342712402e-01 2.373552694916725159e-02 1.382923126220703125e-01
-6.203331947326660156e-01 1.722116172313690186e-01 -3.694063723087310791e-01 3.807278871536254883e-01 4.154459014534950256e-02 -3.810583651065826416e-01 -3.712689280509948730e-01 -1.390794813632965088e-01
-3.508119583129882812e-01 6.706159710884094238e-01 2.691760063171386719e-01 3.682092763483524323e-03 1.788709312677383423e-01 -1.083566546440124512e-01 3.223392069339752197e-01 4.550795853137969971e-01
-2.291940748691558838e-01 3.823910951614379883e-01 -5.905102491378784180e-01 -4.283765852451324463e-01 2.621321678161621094e-01 -2.890842556953430176e-01 2.861024439334869385e-01 -1.868173629045486450e-01
-6.049173325300216675e-02 2.502920031547546387e-01 -2.187820337712764740e-02 6.993912905454635620e-02 1.201949343085289001e-01 -9.152770042419433594e-01 -1.325046122074127197e-01 2.420504093170166016e-01
-2.699671089649200439e-01 5.980811715126037598e-01 -1.921733170747756958e-01 4.020243883132934570e-01 4.091038405895233154e-01 5.445203185081481934e-02 2.327219396829605103e-01 3.825857043266296387e-01
-2.984844744205474854e-01 4.398855268955230713e-01 4.377211928367614746e-01 -1.887385249137878418e-01 4.685210883617401123e-01 -1.432550400495529175e-01 2.647618055343627930e-01 4.243263900279998779e-01
-3.671029806137084961e-01 3.783565163612365723e-01 -4.979633688926696777e-01 7.882095128297805786e-02 6.163097620010375977e-01 1.218689754605293274e-01 -4.264882579445838928e-02 2.671942114830017090e-01
-1.850241422653198242e-01 5.954151153564453125e-01 -3.530560135841369629e-01 3.522799909114837646e-01 1.881729811429977417e-01 2.684512436389923096e-01 -4.243667125701904297e-01 2.737432420253753662e-01
-3.463934957981109619e-01 4.276424348354339600e-01 -4.168242216110229492e-01 5.880854129791259766e-01 1.020728722214698792e-01 -1.713434159755706787e-01 -1.368951648473739624e-01 3.450057208538055420e-01
-1.302547305822372437e-01 1.776366494596004486e-02 3.620909154415130615e-02 1.501350700855255127e-01 4.191677272319793701e-01 -1.283580809831619263e-01 -7.530831098556518555e-01 4.467159807682037354e-01
-7.437480092048645020e-01 2.707521915435791016e-01 4.093205034732818604e-01 -1.148870289325714111e-01 3.065833151340484619e-01 7.929199934005737305e-02 -1.112348064780235291e-01 2.830830812454223633e-01
-3.325721323490142822e-01 4.443026781082153320e-01 -3.903202414512634277e-01 5.113585591316223145e-01 -6.236553192138671875e-02 -1.749769002199172974e-01 -4.896347522735595703e-01 6.248876452445983887e-02
-6.462154388427734375e-01 5.780496597290039062e-01 2.516714930534362793e-01 2.634271420538425446e-02 -2.200598269701004028e-01 -2.565445303916931152e-01 -1.795706897974014282e-01 1.942796260118484497e-01
-2.388999462127685547e-01 2.248601913452148438e-01 -6.391600966453552246e-01 2.231665849685668945e-01 5.819004401564598083e-02 1.270393580198287964e-01 -4.086681604385375977e-01 4.974946081638336182e-01
-2.954893708229064941e-01 5.347892642021179199e-01 1.875759661197662354e-01 1.483628451824188232e-01 4.956831037998199463e-01 -3.274452984333038330e-01 4.624046087265014648e-01 5.243912339210510254e-02
9.245890378952026367e-02 4.974305629730224609e-01 -2.449242770671844482e-01 -3.054584860801696777e-01 -1.841347366571426392e-01 -3.988904356956481934e-01 -1.222333610057830811e-01 6.186770200729370117e-01
8.556631207466125488e-02 7.918421626091003418e-01 2.179448902606964111e-01 1.968411356210708618e-01 4.762287735939025879e-01 3.506660833954811096e-02 -1.610224992036819458e-01 1.595812588930130005e-01
-1.719309985637664795e-01 -1.009537950158119202e-01 -1.601220965385437012e-01 7.053072005510330200e-02 2.037610411643981934e-01 -4.518058001995086670e-01 -7.521300315856933594e-01 3.439301550388336182e-01
-2.169490903615951538e-01 5.367256328463554382e-02 -6.050040572881698608e-02 -3.103070557117462158e-01 8.442084789276123047e-01 -1.142961680889129639e-01 -1.602757573127746582e-01 3.141048848628997803e-01
-5.881711840629577637e-01 4.266196191310882568e-01 -7.087999582290649414e-02 -3.036193251609802246e-01 2.002360075712203979e-01 -3.193927183747291565e-02 5.303888320922851562e-01 2.289427667856216431e-01
-3.136577904224395752e-01 7.248332500457763672e-01 -3.499479889869689941e-01 2.959812246263027191e-02 -1.306892037391662598e-01 6.870090216398239136e-02 -4.779644906520843506e-01 5.144426226615905762e-02
-7.016016244888305664e-01 4.833559989929199219e-01 -5.495580285787582397e-02 -6.654629018157720566e-03 3.615164756774902344e-01 1.305203735828399658e-01 3.493598699569702148e-01 -3.571545332670211792e-02
-6.431099772453308105e-01 4.995110332965850830e-01 1.881452351808547974e-01 -3.234042823314666748e-01 -1.157958284020423889e-01 -2.954429686069488525e-01 1.954279392957687378e-01 2.408779561519622803e-01
-3.416322870180010796e-03 7.149188518524169922e-01 -4.006095528602600098e-01 2.931318618357181549e-02 3.481003344058990479e-01 2.565267086029052734e-01 -2.219511568546295166e-01 3.021425306797027588e-01
-2.112390547990798950e-01 6.767858266830444336e-01 -2.266386300325393677e-01 4.648956358432769775e-01 2.632827162742614746e-01 -1.616749316453933716e-01 2.441746145486831665e-01 2.734377384185791016e-01
-3.117081820964813232e-01 7.763813138008117676e-01 -2.495242804288864136e-01 1.497434675693511963e-01 3.080750703811645508e-01 1.912223249673843384e-01 2.107861638069152832e-01 1.986896991729736328e-01
-3.335275948047637939e-01 2.464788258075714111e-01 -4.493371844291687012e-01 5.530043840408325195e-01 3.740165755152702332e-02 -3.089880049228668213e-01 -1.048660725355148315e-01 4.608910381793975830e-01
1.643144488334655762e-01 1.218629106879234314e-01 -2.519995272159576416e-01 -1.806362122297286987e-01 5.414067506790161133e-01 -5.443955063819885254e-01 -3.849925398826599121e-01 3.525762856006622314e-01
-3.796544671058654785e-01 1.878395825624465942e-01 -4.961833357810974121e-01 -1.600670963525772095e-01 1.215005367994308472e-01 4.816188663244247437e-02 -8.706907182931900024e-02 7.239452004432678223e-01
-1.662463545799255371e-01 4.669541418552398682e-01 2.561894655227661133e-01 8.175449073314666748e-02 3.308285176753997803e-01 -2.424848675727844238e-01 3.823019266128540039e-01 6.062985062599182129e-01
-5.095618963241577148e-01 5.442823767662048340e-01 -8.707416057586669922e-02 -3.869094550609588623e-01 -2.069537490606307983e-01 -4.831950962543487549e-01 8.301025629043579102e-02 6.020366773009300232e-02
-1.298249959945678711e-01 -5.144041776657104492e-02 1.911220401525497437e-01 -3.055223822593688965e-01 3.248129487037658691e-01 -6.274728178977966309e-01 -4.486369788646697998e-01 3.874622583389282227e-01
-1.632111370563507080e-01 3.112819790840148926e-01 1.311133056879043579e-01 -7.359963059425354004e-01 2.557636797428131104e-01 -2.395774573087692261e-01 -3.852906823158264160e-01 2.152278274297714233e-01
-1.526416838169097900e-01 5.092540383338928223e-01 3.826490044593811035e-01 4.762924611568450928e-01 1.956017017364501953e-01 -4.407730400562286377e-01 -5.701565183699131012e-03 3.339348733425140381e-01
-1.735842376947402954e-01 5.988557338714599609e-01 -4.508753716945648193e-01 2.476198524236679077e-01 2.877946496009826660e-01 2.287466228008270264e-01 -4.272145628929138184e-01 1.702144742012023926e-01
4.150018468499183655e-02 5.735188126564025879e-01 -4.595016539096832275e-01 6.259712576866149902e-02 1.585129946470260620e-01 2.277715802192687988e-01 -2.889650762081146240e-01 5.420209765434265137e-01
-2.324498891830444336e-01 4.365059733390808105e-01 -4.621841907501220703e-01 3.080751299858093262e-01 -1.414032876491546631e-01 -1.281640529632568359e-01 -1.873529702425003052e-01 6.126851439476013184e-01
-1.150877252221107483e-01 8.907873183488845825e-02 -4.091882407665252686e-01 -3.570070564746856689e-01 7.207253575325012207e-01 -3.720329403877258301e-01 1.456035524606704712e-01 6.983333826065063477e-02
-3.429572880268096924e-01 3.788538575172424316e-01 -6.192360520362854004e-01 -2.043340951204299927e-01 2.695957720279693604e-01 -3.177618086338043213e-01 2.499473094940185547e-01 -2.784169912338256836e-01
-1.387856304645538330e-01 5.831401348114013672e-01 2.347190082073211670e-01 1.351137757301330566e-01 2.459286153316497803e-01 -1.966016739606857300e-01 3.390951156616210938e-01 5.943220257759094238e-01
-3.986653685569763184e-01 5.949447751045227051e-01 -3.034883737564086914e-01 -8.746128529310226440e-03 -9.691229462623596191e-02 -4.538538455963134766e-01 -6.651341915130615234e-02 4.184802174568176270e-01
-2.765299975872039795e-01 -2.273922115564346313e-01 -1.360871456563472748e-02 -4.176361486315727234e-02 4.821001887321472168e-01 -6.946773529052734375e-01 -3.473081858828663826e-03 3.935548067092895508e-01
-3.707173764705657959e-01 4.768381714820861816e-01 2.788408696651458740e-01 -1.861733570694923401e-02 3.478152751922607422e-01 -2.457673698663711548e-01 4.648963510990142822e-01 3.994865119457244873e-01
8.523163385689258575e-03 6.579526662826538086e-01 -2.380129098892211914e-01 -2.879529297351837158e-01 2.872071564197540283e-01 2.275908440351486206e-01 -3.544096648693084717e-01 4.093495011329650879e-01
-1.699070781469345093e-01 1.380102634429931641e-01 5.476072430610656738e-02 1.382526475936174393e-02 6.000357866287231445e-01 -4.874157905578613281e-01 -5.903619527816772461e-01 -5.244680494070053101e-02
-9.640619158744812012e-02 3.805776834487915039e-01 -2.550875544548034668e-01 -4.672786891460418701e-01 3.556440472602844238e-01 -6.179373860359191895e-01 -1.449487507343292236e-01 -1.819562613964080811e-01
-2.239536643028259277e-01 3.192101716995239258e-01 3.438658416271209717e-01 5.940120220184326172e-01 1.922908425331115723e-01 -5.518730878829956055e-01 -9.306867420673370361e-02 1.632614284753799438e-01
-2.106162607669830322e-01 1.699298620223999023e-01 -8.096817880868911743e-02 -2.921400032937526703e-02 7.837439775466918945e-01 1.971832066774368286e-01 -1.409963611513376236e-02 5.157718658447265625e-01
-4.679271876811981201e-01 4.182330071926116943e-01 3.388017117977142334e-01 -2.192457169294357300e-01 -2.204070091247558594e-01 -3.932423293590545654e-01 -1.243747696280479431e-01 4.739010632038116455e-01
-2.517678141593933105e-01 7.262855172157287598e-01 -5.221181511878967285e-01 3.406627103686332703e-02 5.212474241852760315e-02 -3.342724442481994629e-01 -5.334456264972686768e-02 -1.343643516302108765e-01
-7.866028547286987305e-01 5.288545489311218262e-01 -1.066527143120765686e-01 -1.243626773357391357e-01 -5.490618571639060974e-02 8.408147841691970825e-02 8.857709169387817383e-02 2.383222430944442749e-01
-3.103754222393035889e-01 -1.678909063339233398e-01 -2.029159367084503174e-01 -1.914502233266830444e-01 7.825855016708374023e-01 -2.917120456695556641e-01 -5.307011306285858154e-02 3.119283616542816162e-01
-4.882093369960784912e-01 2.946411371231079102e-01 -4.168519079685211182e-01 7.377944141626358032e-02 -2.856227755546569824e-01 -2.901596426963806152e-01 -5.231902599334716797e-01 2.369141578674316406e-01
-8.520361036062240601e-02 4.801543951034545898e-01 -5.745773911476135254e-01 -3.646966516971588135e-01 1.904384642839431763e-01 -3.952014744281768799e-01 3.252855241298675537e-01 2.806370705366134644e-02
-4.900428280234336853e-02 6.750876903533935547e-01 -5.510401129722595215e-01 2.217288613319396973e-01 -1.252715140581130981e-01 -3.121095895767211914e-01 -2.578591704368591309e-01 9.720955044031143188e-02
-1.405690908432006836e-01 8.547734618186950684e-01 -1.377251744270324707e-01 -1.321608480066061020e-02 3.967711925506591797e-01 2.066185623407363892e-01 5.313039571046829224e-02 1.658862829208374023e-01
-2.569704949855804443e-01 2.836235463619232178e-01 4.635493457317352295e-01 9.719865769147872925e-02 -6.098910048604011536e-02 -6.018411517143249512e-01 -1.884021461009979248e-01 4.772531092166900635e-01
2.148544881492853165e-03 3.426708877086639404e-01 -5.095719099044799805e-01 -5.303345322608947754e-01 -1.036906987428665161e-01 -3.237589001655578613e-01 -8.858367055654525757e-02 4.671565890312194824e-01
-6.695210337638854980e-01 4.263223111629486084e-01 -1.793217658996582031e-01 6.601272523403167725e-02 3.743268549442291260e-01 3.468002974987030029e-01 1.574215143918991089e-01 2.197824716567993164e-01
-2.511450648307800293e-01 8.277248144149780273e-01 -3.291240930557250977e-01 1.681548915803432465e-02 -7.571808993816375732e-02 9.916086494922637939e-02 -2.255365252494812012e-01 2.770554423332214355e-01
-1.993547677993774414e-01 7.991498112678527832e-01 -3.366612195968627930e-01 3.137138783931732178e-01 3.745670896023511887e-03 -2.040020078420639038e-01 -2.426446378231048584e-01 9.670915454626083374e-02
7.654967159032821655e-02 1.828814744949340820e-01 -2.594220638275146484e-01 -2.706888914108276367e-01 6.828073263168334961e-01 -5.264297127723693848e-01 -2.407741993665695190e-01 1.370985507965087891e-01
-2.682922184467315674e-01 2.560545206069946289e-01 -5.867822766304016113e-01 3.919258713722229004e-01 3.280354142189025879e-01 2.161867916584014893e-01 -1.683836579322814941e-01 4.264258742332458496e-01
-6.412181258201599121e-01 -1.782274395227432251e-01 2.763027548789978027e-01 -1.569778025150299072e-01 4.660214185714721680e-01 -2.170982956886291504e-01 -1.400900189764797688e-03 4.379262626171112061e-01
-1.762881428003311157e-01 6.402192711830139160e-01 2.552392482757568359e-01 -4.177221357822418213e-01 3.308831751346588135e-01 1.782595515251159668e-01 -3.274636268615722656e-01 2.662906348705291748e-01
-2.490523010492324829e-01 6.203866600990295410e-01 2.761863172054290771e-01 2.302771955728530884e-01 -1.967551708221435547e-01 -2.992426753044128418e-01 -2.212916761636734009e-01 4.965461194515228271e-01
9.734793007373809814e-02 4.536900818347930908e-01 -1.756176948547363281e-01 -2.114338129758834839e-01 -6.697179051116108894e-04 -2.708590328693389893e-01 -1.218110471963882446e-01 7.879975438117980957e-01
-3.531649410724639893e-01 2.005377560853958130e-01 2.177339494228363037e-01 -7.138232588768005371e-01 4.998350515961647034e-02 -2.364313751459121704e-01 -1.926177740097045898e-01 4.273261427879333496e-01
-2.575369179248809814e-01 4.697780013084411621e-01 -3.019255697727203369e-01 -2.682434916496276855e-01 -1.319279801100492477e-02 2.283364087343215942e-01 -6.012319028377532959e-02 7.028111219406127930e-01
-2.807141840457916260e-01 5.733924508094787598e-01 -5.323225259780883789e-01 -4.492507576942443848e-01 -1.469221897423267365e-02 -3.041861653327941895e-01 1.200856268405914307e-01 7.840472273528575897e-03
-9.218137711286544800e-02 4.918063580989837646e-01 -3.961348831653594971e-01 -2.039439082145690918e-01 5.300742387771606445e-01 3.414323925971984863e-01 -2.076742649078369141e-01 3.323093652725219727e-01
-1.737931556999683380e-02 4.693221747875213623e-01 7.157674990594387054e-03 -6.395905613899230957e-01 -8.382367901504039764e-03 -2.796304523944854736e-01 -3.062644898891448975e-01 4.452483057975769043e-01
-3.837693631649017334e-01 3.394798934459686279e-01 -4.752874672412872314e-01 -3.279972076416015625e-01 2.927533984184265137e-01 -4.114426970481872559e-01 1.339536756277084351e-01 -3.620235323905944824e-01
-6.304013729095458984e-01 3.660567998886108398e-01 -3.317582905292510986e-01 4.982106387615203857e-01 1.531167775392532349e-01 -5.835475400090217590e-02 -2.801802195608615875e-02 2.875484526157379150e-01
-9.831812232732772827e-02 7.320507764816284180e-01 -4.212115705013275146e-01 -1.724084466695785522e-01 4.589386284351348877e-01 1.837587654590606689e-01 -1.683773286640644073e-02 5.114728584885597229e-02
-1.389604657888412476e-01 5.901939272880554199e-01 -5.112170577049255371e-01 3.112053871154785156e-01 6.794197112321853638e-02 1.165248453617095947e-01 -3.993698656558990479e-01 3.106109499931335449e-01
-6.083630770444869995e-02 6.185438632965087891e-01 -4.953933954238891602e-01 -6.225696206092834473e-02 4.581202566623687744e-01 2.942038476467132568e-01 -1.974566280841827393e-01 1.702724844217300415e-01
-4.091756045818328857e-01 5.345684885978698730e-01 3.159677237272262573e-02 -2.249322980642318726e-01 -2.913142144680023193e-01 -4.523977041244506836e-01 9.295189380645751953e-02 4.439048469066619873e-01
-1.590351015329360962e-01 7.972372174263000488e-01 -3.838438913226127625e-02 -3.159151673316955566e-01 3.087772428989410400e-01 3.328117132186889648e-01 -9.506818652153015137e-02 1.506652235984802246e-01
-2.433080375194549561e-01 3.937855660915374756e-01 -4.337598383426666260e-01 4.711337685585021973e-01 2.753067612648010254e-01 2.105847001075744629e-01 -3.639343082904815674e-01 3.507584631443023682e-01
-4.243221580982208252e-01 8.701205998659133911e-02 3.864955008029937744e-01 -1.397496908903121948e-01 3.748859465122222900e-01 -3.462913632392883301e-01 2.067828178405761719e-01 5.833134651184082031e-01
-2.055176645517349243e-01 8.027203083038330078e-01 -2.869685888290405273e-01 2.421611174941062927e-02 2.534466981887817383e-01 2.960985004901885986e-01 -2.802561223506927490e-01 3.472399897873401642e-03
-1.496007740497589111e-01 5.984153151512145996e-01 -5.206643939018249512e-01 -3.282545804977416992e-01 3.369325399398803711e-01 2.282694727182388306e-01 8.019477874040603638e-02 2.619437575340270996e-01
-4.070027768611907959e-01 5.094960331916809082e-01 4.075955748558044434e-01 -4.602963924407958984e-01 2.871408164501190186e-01 -4.579058289527893066e-02 -3.347876667976379395e-01 1.124148350208997726e-02
-4.098875224590301514e-01 1.043351441621780396e-01 2.981874346733093262e-01 -6.224246621131896973e-01 4.582505822181701660e-01 -1.375762522220611572e-01 -2.410820424556732178e-01 2.402847111225128174e-01
-2.031514346599578857e-01 4.851302802562713623e-01 -6.750211119651794434e-01 2.009748816490173340e-01 2.717325687408447266e-01 1.964584141969680786e-01 -1.808322370052337646e-01 2.867032289505004883e-01
-5.964460372924804688e-01 2.124352008104324341e-01 -5.292998999357223511e-02 -5.515360236167907715e-01 6.912177056074142456e-02 6.107368692755699158e-02 2.308403998613357544e-01 4.799323678016662598e-01
-5.678615346550941467e-02 5.178089737892150879e-01 -5.880087018013000488e-01 -4.601521492004394531e-01 -5.131507664918899536e-02 -3.988225162029266357e-01 -4.598855972290039062e-02 8.571746200323104858e-02
-2.645595371723175049e-01 7.738912701606750488e-01 -1.791096031665802002e-01 3.020416498184204102e-01 1.372815966606140137e-01 1.232010871171951294e-01 -3.143364489078521729e-01 2.737865746021270752e-01
6.202257424592971802e-02 6.766240596771240234e-01 -3.812896013259887695e-01 3.182519078254699707e-01 2.222463190555572510e-01 6.736265867948532104e-02 -1.639610826969146729e-01 4.591871500015258789e-01
-1.738015115261077881e-01 7.346439957618713379e-01 1.074639335274696350e-01 5.198811739683151245e-02 -2.327941209077835083e-01 -4.925724267959594727e-01 -2.579573392868041992e-01 2.290797233581542969e-01
1.558866649866104126e-01 8.719452619552612305e-01 8.587554330006241798e-04 1.373296529054641724e-01 1.560001075267791748e-01 -1.733203232288360596e-01 -1.669150888919830322e-01 3.381032049655914307e-01
-2.448506839573383331e-02 4.751997888088226318e-01 -2.597359716892242432e-01 -4.917888045310974121e-01 1.134691014885902405e-01 -6.656762361526489258e-01 -9.085547178983688354e-02 -3.423362737521529198e-03
-4.913823902606964111e-01 4.683158099651336670e-01 -2.048902511596679688e-01 -5.849551558494567871e-01 -8.215861767530441284e-02 -1.600869446992874146e-01 -3.264662623405456543e-02 3.487514853477478027e-01
-4.974677786231040955e-02 4.868464469909667969e-01 -3.605651259422302246e-01 4.286231994628906250e-01 4.449758231639862061e-01 2.333806902170181274e-01 -3.560379445552825928e-01 2.598993778228759766e-01
-6.988867521286010742e-01 4.372927844524383545e-01 -3.019643127918243408e-01 -1.295424550771713257e-01 -1.636214107275009155e-01 -1.681944876909255981e-01 1.279924660921096802e-01 3.753999173641204834e-01
-1.771352291107177734e-01 5.328174233436584473e-01 1.279818415641784668e-01 -4.435289204120635986e-01 2.313920259475708008e-01 1.012909635901451111e-01 -5.777848362922668457e-01 2.720185220241546631e-01
-2.777369506657123566e-02 3.288243114948272705e-01 4.326135292649269104e-02 1.780128777027130127e-01 7.056805491447448730e-01 -4.778956770896911621e-01 2.174144238233566284e-01 2.896634042263031006e-01
6.984443962574005127e-02 3.172208964824676514e-01 -1.506683528423309326e-01 1.414166688919067383e-01 1.133571341633796692e-01 -7.601142525672912598e-01 -5.022683739662170410e-01 9.431994706392288208e-02
-3.582918047904968262e-01 7.891355156898498535e-01 -3.456824123859405518e-01 -2.589854001998901367e-01 1.963867247104644775e-02 -6.432751566171646118e-02 1.340117007493972778e-01 1.995983719825744629e-01
-4.808337390422821045e-01 7.497693598270416260e-02 -1.589386463165283203e-01 4.637935459613800049e-01 2.163241058588027954e-02 -4.130041599273681641e-01 1.573952473700046539e-02 5.928940176963806152e-01
9.792274236679077148e-02 3.629051446914672852e-01 -4.330309852957725525e-02 2.417379021644592285e-01 3.321785628795623779e-01 -8.102347850799560547e-01 1.463667154312133789e-01 1.007589846849441528e-01
-1.502569466829299927e-01 1.518663763999938965e-01 -3.965454101562500000e-01 -5.030737519264221191e-01 5.370596051216125488e-01 -4.004906415939331055e-01 -2.555469572544097900e-01 -1.729106903076171875e-01
-6.035566926002502441e-01 1.131074726581573486e-01 -3.112764656543731689e-01 8.117345720529556274e-02 -1.359896957874298096e-01 -7.701112329959869385e-02 -6.626778244972229004e-01 2.363853156566619873e-01
-6.485944148153066635e-03 1.239775940775871277e-01 -8.625005185604095459e-02 -2.132796943187713623e-01 1.869762241840362549e-01 -6.072115302085876465e-01 -6.605410575866699219e-01 3.027865290641784668e-01
-3.654294610023498535e-01 7.688010931015014648e-01 -2.900895476341247559e-01 3.438200652599334717e-01 2.552225887775421143e-01 -8.140444010496139526e-02 3.293959796428680420e-02 1.384798809885978699e-02
-7.018407806754112244e-03 5.624623298645019531e-01 -6.189553141593933105e-01 -3.593555688858032227e-01 -5.821008235216140747e-02 -2.468100637197494507e-01 -2.148176431655883789e-01 2.467680871486663818e-01
-2.193176299333572388e-01 7.269253730773925781e-01 -3.541554883122444153e-02 -3.399064242839813232e-01 3.787229955196380615e-01 2.794200778007507324e-01 -2.178724110126495361e-01 1.941988766193389893e-01
-5.854099392890930176e-01 6.161222117953002453e-04 -4.888434410095214844e-01 1.547422409057617188e-01 2.104945480823516846e-02 -2.795950472354888916e-01 -3.334628045558929443e-01 4.522915780544281006e-01
-3.874274492263793945e-01 4.504714310169219971e-01 4.268178716301918030e-02 3.918133676052093506e-01 -5.252876505255699158e-02 -9.387344866991043091e-02 -4.417718350887298584e-01 5.337622165679931641e-01
-2.588411867618560791e-01 4.883176088333129883e-01 -1.131371185183525085e-01 5.686310529708862305e-01 -1.398542523384094238e-01 -3.889443576335906982e-01 -2.727414071559906006e-01 3.364238440990447998e-01
-2.190935760736465454e-01 8.651395440101623535e-01 -1.056843623518943787e-01 1.511155515909194946e-01 9.698964655399322510e-02 -4.650435224175453186e-02 -3.858811855316162109e-01 9.514554589986801147e-02
-1.696263849735260010e-01 8.997869491577148438e-02 3.207815289497375488e-01 -4.641041159629821777e-01 2.950969338417053223e-01 -6.242679357528686523e-01 -1.797646731138229370e-01 3.684147298336029053e-01
-3.194222748279571533e-01 5.021043419837951660e-01 -6.555961910635232925e-03 -2.770184539258480072e-02 3.701218962669372559e-01 -5.195988416671752930e-01 4.852568507194519043e-01 -5.102122947573661804e-02
-7.186790704727172852e-01 5.665269494056701660e-01 -1.897104233503341675e-01 7.173315435647964478e-02 -1.709836572408676147e-01 -1.160794049501419067e-01 -2.622204087674617767e-02 2.793104946613311768e-01
-7.157841324806213379e-01 5.916897207498550415e-02 -4.384922608733177185e-02 4.843164384365081787e-01 3.951280713081359863e-01 -1.996596604585647583e-01 -1.720384061336517334e-01 -1.485916972160339355e-01
4.598941281437873840e-02 6.750152707099914551e-01 2.382245212793350220e-01 -3.448406755924224854e-01 3.778112232685089111e-01 -1.248911172151565552e-01 -3.579294383525848389e-01 2.830557823181152344e-01
-8.770655095577239990e-02 6.535274386405944824e-01 -5.745531618595123291e-02 -5.119283124804496765e-02 -1.110710725188255310e-01 -2.836254537105560303e-01 1.883562058210372925e-01 6.565283536911010742e-01
-1.718751192092895508e-01 5.794316530227661133e-01 1.909133940935134888e-01 -2.838849425315856934e-01 2.020891159772872925e-01 -5.768978595733642578e-01 4.340385086834430695e-03 3.794855773448944092e-01
-5.281868577003479004e-01 7.262756675481796265e-02 -6.951322555541992188e-01 1.191545426845550537e-01 -4.795841127634048462e-02 -2.777733206748962402e-01 -2.973016500473022461e-01 2.247018516063690186e-01
6.089806556701660156e-02 2.643570005893707275e-01 -2.106558233499526978e-01 8.437053859233856201e-02 9.773184359073638916e-02 -7.898103594779968262e-01 -4.775082468986511230e-01 1.163883730769157410e-01
-1.023729518055915833e-01 6.948278546333312988e-01 -4.775387942790985107e-01 4.047784507274627686e-01 2.420424968004226685e-01 -1.426025480031967163e-01 -1.458495408296585083e-01 1.210492253303527832e-01
-6.010712981224060059e-01 8.604458719491958618e-02 -3.139368891716003418e-01 -5.293541550636291504e-01 1.747208088636398315e-01 -4.053416550159454346e-01 -2.155444212257862091e-02 -2.392561435699462891e-01
-4.465199708938598633e-01 3.049031496047973633e-01 3.990553021430969238e-01 5.521269515156745911e-02 2.462157458066940308e-01 -5.755811929702758789e-01 -3.908635079860687256e-01 2.588981203734874725e-02
-7.333946228027343750e-01 1.955949664115905762e-01 -2.956544756889343262e-01 -2.194885909557342529e-01 2.342501729726791382e-01 -3.641816377639770508e-01 4.350821673870086670e-02 -3.144739568233489990e-01
1.405605766922235489e-02 2.962743043899536133e-01 8.086717128753662109e-02 -2.707001864910125732e-01 4.367714822292327881e-01 -3.025166988372802734e-01 -6.869766116142272949e-01 2.792549729347229004e-01
-8.212991356849670410e-01 1.956214457750320435e-01 1.431108713150024414e-01 -4.958530515432357788e-02 -2.850925317034125328e-03 -1.792458444833755493e-01 -1.254726499319076538e-01 4.651666581630706787e-01
-6.919920444488525391e-01 4.340225458145141602e-01 4.129593670368194580e-01 -1.641800105571746826e-01 2.842021584510803223e-01 -1.743012964725494385e-01 1.271676272153854370e-01 -8.920415490865707397e-02
-5.831046402454376221e-02 7.100889682769775391e-01 1.686719506978988647e-01 -1.296110004186630249e-01 3.167208433151245117e-01 1.882940828800201416e-01 -4.330920875072479248e-01 3.518362939357757568e-01
-2.649774774909019470e-03 7.480319142341613770e-01 1.016510054469108582e-01 -1.192203834652900696e-01 4.332897365093231201e-01 1.384534537792205811e-01 -3.938087821006774902e-01 2.321640849113464355e-01
-3.608964681625366211e-01 2.586342096328735352e-01 -2.090829014778137207e-01 6.885045766830444336e-01 1.494417339563369751e-01 -1.866787374019622803e-01 -3.638623356819152832e-01 3.090797066688537598e-01
5.934736877679824829e-02 6.560699343681335449e-01 -2.687313556671142578e-01 1.821568161249160767e-01 1.692384928464889526e-01 -3.770970702171325684e-01 -5.255888700485229492e-01 -1.164687871932983398e-01
-8.684791326522827148e-01 2.236774712800979614e-01 -6.337799131870269775e-02 -1.767976880073547363e-01 4.941609129309654236e-02 -4.221995919942855835e-02 6.001367699354887009e-03 3.951933681964874268e-01
-2.697010636329650879e-01 7.182381749153137207e-01 -4.110394120216369629e-01 -3.417221903800964355e-01 2.846341431140899658e-01 1.426061242818832397e-01 1.391464173793792725e-01 7.037714123725891113e-02
1.022200062870979309e-01 3.538019657135009766e-01 -5.108925700187683105e-01 -3.508946895599365234e-01 7.420479506254196167e-02 -4.536568224430084229e-01 -6.973560899496078491e-02 5.138708353042602539e-01
-7.304370403289794922e-02 7.856292724609375000e-01 -2.563208639621734619e-01 -2.329372614622116089e-01 -9.683296084403991699e-02 -4.068392813205718994e-01 -2.399484962224960327e-01 1.581808179616928101e-01
1.704480648040771484e-01 3.518078625202178955e-01 -9.173300117254257202e-02 -2.782896161079406738e-01 6.452757120132446289e-01 -2.553838193416595459e-01 -3.946212530136108398e-01 3.521237969398498535e-01
-6.069766357541084290e-02 7.796438336372375488e-01 7.048176229000091553e-02 -2.628073394298553467e-01 3.920275270938873291e-01 2.053030729293823242e-01 -7.789567112922668457e-02 3.354597389698028564e-01
-5.213841199874877930e-01 3.261653780937194824e-01 5.787461996078491211e-01 -1.022253781557083130e-01 3.070278465747833252e-01 -6.772306561470031738e-02 -1.853030025959014893e-01 3.784017860889434814e-01
-7.000089883804321289e-01 5.013533830642700195e-01 -2.680528461933135986e-01 1.258048564195632935e-01 1.477162912487983704e-02 4.851235449314117432e-02 1.404070556163787842e-01 3.855738937854766846e-01
-3.998637795448303223e-01 -7.540307473391294479e-03 2.616473436355590820e-01 7.991159707307815552e-02 6.270627975463867188e-01 -2.745319008827209473e-01 -5.225493907928466797e-01 1.535368859767913818e-01
-6.226389408111572266e-01 4.968182444572448730e-01 1.317618135362863541e-02 -2.895849943161010742e-01 -2.923829853534698486e-01 -2.755079865455627441e-01 -1.007238849997520447e-01 3.315438926219940186e-01
-6.524083204567432404e-03 5.450590252876281738e-01 -4.467819631099700928e-01 3.683230280876159668e-01 5.450382232666015625e-01 -2.282560244202613831e-02 8.241789788007736206e-02 2.514192759990692139e-01
-2.064025998115539551e-01 6.188197135925292969e-01 -6.064563393592834473e-01 -2.017741352319717407e-01 2.964269518852233887e-01 -2.371784746646881104e-01 4.078564047813415527e-02 -1.420282125473022461e-01
-2.366552948951721191e-01 5.650133490562438965e-01 -7.461925745010375977e-01 -1.086920276284217834e-01 -2.683431096374988556e-02 -3.777214884757995605e-02 -1.730127036571502686e-01 1.551017761230468750e-01
-2.115366607904434204e-02 2.095762789249420166e-01 -1.776749044656753540e-01 -8.203723281621932983e-02 -2.427874691784381866e-02 -7.909135818481445312e-01 -5.058293938636779785e-01 1.879750043153762817e-01
-3.434355258941650391e-01 4.056642949581146240e-01 4.513655602931976318e-01 4.178508222103118896e-01 4.542813599109649658e-01 -3.561039268970489502e-01 7.296867668628692627e-02 2.553865127265453339e-02
1.529746688902378082e-02 8.234117627143859863e-01 -2.793710529804229736e-01 1.626688688993453979e-01 2.848069369792938232e-01 -1.826694607734680176e-01 -2.956050634384155273e-01 -1.240331605076789856e-01
-4.007327556610107422e-01 1.439418643712997437e-01 9.457109123468399048e-02 -6.986694335937500000e-01 4.516156762838363647e-02 -3.750790059566497803e-01 -3.599367737770080566e-01 2.221102416515350342e-01
-1.415904462337493896e-01 6.695767045021057129e-01 -6.363180279731750488e-01 -5.761044099926948547e-02 7.440149039030075073e-02 -3.230141401290893555e-01 1.155401468276977539e-01 1.328959129750728607e-02
1.278201024979352951e-02 7.257276177406311035e-01 -1.350010633468627930e-01 4.759081825613975525e-02 2.829208672046661377e-01 7.024203240871429443e-02 -5.459340214729309082e-01 2.639013826847076416e-01
-5.687996149063110352e-01 6.425245404243469238e-01 -3.087350912392139435e-02 -2.247469574213027954e-01 -2.045841813087463379e-01 6.770871579647064209e-02 -9.613338857889175415e-02 3.955807089805603027e-01
-2.677787840366363525e-02 5.461059808731079102e-01 -1.556732952594757080e-01 -4.932614266872406006e-01 3.931431770324707031e-01 -2.512580454349517822e-01 1.971383094787597656e-01 4.206598401069641113e-01
-9.132388979196548462e-02 -3.411206603050231934e-02 -3.322689533233642578e-01 -4.892705008387565613e-02 1.611024290323257446e-01 -8.844448924064636230e-01 -2.485543191432952881e-01 8.788621425628662109e-02
-3.736413717269897461e-01 -2.814734727144241333e-02 4.171489179134368896e-01 -1.258563995361328125e-01 4.947628080844879150e-01 -3.783978223800659180e-01 -1.930729001760482788e-01 4.944637119770050049e-01
-2.121637910604476929e-01 4.638850390911102295e-01 -2.700767815113067627e-01 5.431222915649414062e-01 3.094889223575592041e-01 -1.066295802593231201e-02 1.248152852058410645e-01 5.102921128273010254e-01
-5.335607528686523438e-01 7.001252770423889160e-01 -2.061417698860168457e-01 -2.688893675804138184e-01 4.185228049755096436e-02 -1.034602448344230652e-01 3.124261200428009033e-01 -1.661186479032039642e-02
-2.937103509902954102e-01 4.502971768379211426e-01 7.948333024978637695e-02 -3.275781869888305664e-02 3.744710683822631836e-01 -2.383073270320892334e-01 -7.110707163810729980e-01 -3.058942593634128571e-02
-7.899959385395050049e-02 1.000948622822761536e-01 -1.477665156126022339e-01 2.588818371295928955e-01 2.881010174751281738e-01 -4.876388609409332275e-01 -7.245139479637145996e-01 2.217455953359603882e-01
-4.293710887432098389e-01 1.708376109600067139e-01 -1.292838342487812042e-02 -6.540945768356323242e-01 1.856790632009506226e-01 -3.990536332130432129e-01 -2.828688919544219971e-01 2.910547852516174316e-01
1.487926989793777466e-01 6.737778782844543457e-01 -4.913465380668640137e-01 -6.295150518417358398e-02 4.364316761493682861e-01 -2.418534755706787109e-01 1.245527118444442749e-01 1.184096857905387878e-01
-3.720555901527404785e-01 3.495153188705444336e-01 2.436205744743347168e-01 -9.830538928508758545e-02 5.900849401950836182e-02 -6.209226250648498535e-01 -4.786898195743560791e-01 2.285341620445251465e-01
3.792458027601242065e-02 2.398818433284759521e-01 1.941356435418128967e-02 -2.033292651176452637e-01 4.828667044639587402e-01 -3.842933773994445801e-01 -6.771008968353271484e-01 2.449315637350082397e-01
-1.663244366645812988e-01 3.755785524845123291e-01 -3.548755049705505371e-01 -4.990736842155456543e-01 1.800909191370010376e-01 -5.629953145980834961e-01 -1.745712128467857838e-03 3.269039392471313477e-01
-3.857695460319519043e-01 5.272757411003112793e-01 -3.296753764152526855e-01 4.563540518283843994e-01 8.724536746740341187e-02 -2.853634059429168701e-01 1.353725790977478027e-02 4.086438715457916260e-01
-5.519799590110778809e-01 4.030360877513885498e-01 -2.424592338502407074e-02 -2.422137856483459473e-01 2.033079266548156738e-01 1.430073976516723633e-01 -4.038258194923400879e-01 4.987625181674957275e-01
-3.965288698673248291e-01 5.598071813583374023e-01 -4.112737178802490234e-01 -2.776457369327545166e-01 2.882041335105895996e-01 -2.112991809844970703e-01 -3.788339495658874512e-01 1.091953366994857788e-01
-2.832026779651641846e-01 5.419756770133972168e-01 -3.515309393405914307e-01 -5.113174319267272949e-01 2.268396615982055664e-01 1.207205131649971008e-01 -4.015538394451141357e-01 1.173202618956565857e-01
-4.311670660972595215e-01 2.659082412719726562e-01 -5.480634570121765137e-01 -2.466913908720016479e-01 4.580318629741668701e-01 1.232655066996812820e-02 4.065586924552917480e-01 8.320113271474838257e-02
-2.836162149906158447e-01 5.037179589271545410e-01 2.655960023403167725e-01 2.294932454824447632e-01 4.939419031143188477e-01 -4.450461268424987793e-01 -7.598648965358734131e-02 3.079010248184204102e-01
-2.391302436590194702e-01 1.261292099952697754e-01 -1.788677424192428589e-01 -4.735656976699829102e-01 1.034248024225234985e-01 -7.990630865097045898e-01 -1.188270300626754761e-01 -8.562568575143814087e-02
9.470130316913127899e-03 6.892102956771850586e-01 -5.424081087112426758e-01 -2.077373117208480835e-01 -1.952584832906723022e-03 -3.671814203262329102e-01 -1.375623345375061035e-01 1.838176548480987549e-01
-1.110014170408248901e-01 7.066933810710906982e-02 -2.231018096208572388e-01 -9.491378813982009888e-02 1.054468825459480286e-01 -9.116793274879455566e-01 -2.661572396755218506e-01 1.038439348340034485e-01
