# Supplementary material for: Where is your field going? A machine learning approach to study the relative motion of the domains of physics
Source: PLoS One. 2020 Jun 18;15(6):e0233997. doi: 10.1371/journal.pone.0233997 (PMC7302634; doi:10.1371/journal.pone.0233997)
Supplement: S21 Data — (ZIP) [file pone.0233997.s021.zip › 20/Pacs4Run_20_VS_500_embeddings1986-1990ED8.txt]

-6.152860522270202637e-01 -3.459534645080566406e-01 -1.733586788177490234e-01 -4.844914972782135010e-01 9.965422749519348145e-02 1.444608569145202637e-01 4.459216818213462830e-02 4.518471062183380127e-01
-3.495484590530395508e-01 -2.587786912918090820e-01 9.139619767665863037e-02 3.967007100582122803e-01 1.799260973930358887e-01 3.579096198081970215e-01 1.668416112661361694e-01 6.758816242218017578e-01
-1.811026483774185181e-01 1.713734865188598633e-01 -2.063804119825363159e-01 -1.798916235566139221e-02 8.438185602426528931e-02 8.431288599967956543e-01 -2.594902515411376953e-01 3.310510814189910889e-01
-3.609438985586166382e-02 1.116850748658180237e-01 5.326864719390869141e-01 5.279741063714027405e-02 1.134118996560573578e-02 7.512761950492858887e-01 -1.913741044700145721e-02 3.671110868453979492e-01
-2.625092864036560059e-01 -2.984665930271148682e-01 3.166690468788146973e-01 4.364939630031585693e-01 1.017027627676725388e-02 3.088223934173583984e-01 -3.397819399833679199e-01 5.833300948143005371e-01
-2.078909277915954590e-01 1.425454020500183105e-01 -1.096269562840461731e-01 -2.228388488292694092e-01 -3.609102591872215271e-02 7.268670201301574707e-01 -4.387509226799011230e-01 3.906998932361602783e-01
-3.019596338272094727e-01 -2.558729648590087891e-01 -6.479062139987945557e-02 4.187586605548858643e-01 -1.620779335498809814e-01 4.862201213836669922e-01 -5.166267752647399902e-01 3.663472235202789307e-01
-4.828487932682037354e-01 6.760139367543160915e-04 -4.487470686435699463e-01 -2.651674449443817139e-01 3.004237115383148193e-01 4.336020052433013916e-01 3.107490241527557373e-01 3.468988537788391113e-01
-3.527259230613708496e-01 4.208621084690093994e-01 4.555679485201835632e-02 2.294704914093017578e-01 2.070936001837253571e-02 7.514013648033142090e-01 -2.086684852838516235e-01 1.874886304140090942e-01
-5.903382301330566406e-01 2.290522605180740356e-01 4.016050994396209717e-01 1.002403646707534790e-01 -1.522246599197387695e-01 1.152422726154327393e-01 2.420720309019088745e-01 5.767572522163391113e-01
-4.562621712684631348e-01 -1.359106898307800293e-01 -2.584524154663085938e-01 1.102834101766347885e-02 2.661554515361785889e-01 1.045597344636917114e-01 -7.186454534530639648e-02 7.870820164680480957e-01
-5.609439611434936523e-01 4.461923241615295410e-01 4.856961593031883240e-02 8.418777585029602051e-02 -1.080378293991088867e-01 3.354717195034027100e-01 -4.741837382316589355e-01 3.574127256870269775e-01
-5.141219496726989746e-01 -3.012035787105560303e-01 -7.130306959152221680e-02 3.060137629508972168e-01 1.291689723730087280e-01 1.267691403627395630e-01 1.313966214656829834e-01 7.044190764427185059e-01
-2.344264388084411621e-01 2.316323220729827881e-01 2.519588470458984375e-01 3.405727446079254150e-01 3.633720278739929199e-01 6.300882697105407715e-01 -2.519008517265319824e-01 3.455623388290405273e-01
-6.959181427955627441e-01 3.408997356891632080e-01 -1.490422487258911133e-01 -1.074875965714454651e-01 5.239995718002319336e-01 -6.799108535051345825e-02 -2.206168174743652344e-01 1.945454478263854980e-01
-5.977403521537780762e-01 7.568495348095893860e-03 -5.304785370826721191e-01 -2.665087580680847168e-01 1.641234010457992554e-01 4.410793185234069824e-01 -2.298399507999420166e-01 -1.260986924171447754e-01
-3.823761641979217529e-01 4.103523790836334229e-01 -1.257260888814926147e-01 1.647129356861114502e-01 5.554436892271041870e-02 6.974608302116394043e-01 -1.183335036039352417e-01 3.727228343486785889e-01
-3.674267828464508057e-01 3.918500542640686035e-01 1.817502677440643311e-01 -6.004380062222480774e-02 8.156125992536544800e-02 4.634992182254791260e-01 -1.768608540296554565e-01 6.496531367301940918e-01
-3.816079795360565186e-01 2.836700081825256348e-01 1.799228601157665253e-02 -2.237904816865921021e-01 1.086822673678398132e-01 3.257261514663696289e-01 -4.503818154335021973e-01 6.346238851547241211e-01
-4.633500576019287109e-01 2.227736562490463257e-01 2.548317909240722656e-01 1.762403845787048340e-01 -3.494393527507781982e-01 5.025324821472167969e-01 9.528648853302001953e-02 5.059174895286560059e-01
-3.131903111934661865e-01 1.007929071784019470e-01 3.620793223381042480e-01 1.464408636093139648e-01 -4.282511174678802490e-01 6.127370595932006836e-01 4.038593173027038574e-02 4.227642416954040527e-01
-4.873906970024108887e-01 2.535760700702667236e-01 -2.870009541511535645e-01 3.057053387165069580e-01 -1.600578278303146362e-01 5.808839797973632812e-01 -1.987082362174987793e-01 3.461136519908905029e-01
-5.153545141220092773e-01 -6.809315085411071777e-02 7.284995168447494507e-02 -4.188581183552742004e-02 2.924563586711883545e-01 4.968362450599670410e-01 6.125259995460510254e-01 1.230699270963668823e-01
-6.259993910789489746e-01 -2.614317238330841064e-01 8.445443212985992432e-02 1.571502536535263062e-01 3.234792351722717285e-01 3.892555534839630127e-01 4.978723227977752686e-01 -6.256236135959625244e-02
-3.326113820075988770e-01 3.441921770572662354e-01 3.772467374801635742e-02 1.964391469955444336e-01 4.257876873016357422e-01 5.567918419837951660e-01 -4.013306200504302979e-01 2.801988124847412109e-01
-4.390919208526611328e-01 1.369605809450149536e-01 -2.887346148490905762e-01 -9.428700059652328491e-02 5.692354440689086914e-01 3.315360546112060547e-01 -4.932343661785125732e-01 1.376848220825195312e-01
-4.717549085617065430e-01 -6.728122383356094360e-02 -1.095077302306890488e-02 6.816560029983520508e-01 9.834307432174682617e-02 3.026429116725921631e-01 -1.845799833536148071e-01 4.157067537307739258e-01
-3.587265312671661377e-01 2.545612752437591553e-01 1.480723917484283447e-01 3.611569702625274658e-01 4.413332939147949219e-01 3.908313810825347900e-01 -4.726015329360961914e-01 2.885786294937133789e-01
-3.275855481624603271e-01 -1.835759431123733521e-01 1.002109870314598083e-01 3.760908544063568115e-02 6.220093369483947754e-01 4.232050180435180664e-01 4.562101066112518311e-01 2.709340453147888184e-01
-3.982991576194763184e-01 1.302315294742584229e-01 2.787514328956604004e-01 3.528220653533935547e-01 -1.385384202003479004e-01 4.189930260181427002e-01 -6.087562441825866699e-01 2.384944260120391846e-01
-5.280562043190002441e-01 -1.682187020778656006e-01 -2.825095355510711670e-01 -3.411936461925506592e-01 2.621788680553436279e-01 8.605173975229263306e-02 5.000842362642288208e-02 6.465219259262084961e-01
-3.480895757675170898e-01 -3.582287132740020752e-01 3.385892212390899658e-01 -6.378427147865295410e-01 9.330307692289352417e-02 4.526921510696411133e-01 8.307897299528121948e-02 9.209837764501571655e-02
-5.740804076194763184e-01 -1.021615117788314819e-01 3.009644746780395508e-01 -3.368202149868011475e-01 -4.657820463180541992e-01 4.539022743701934814e-01 1.643565446138381958e-01 7.729078084230422974e-02
-7.343542575836181641e-01 -2.413353770971298218e-01 2.141764611005783081e-01 -1.144990921020507812e-01 3.927670419216156006e-01 2.555092871189117432e-01 2.018803805112838745e-01 -2.884320318698883057e-01
-5.542036890983581543e-01 -5.153450742363929749e-02 2.372912466526031494e-01 -4.695679843425750732e-01 -2.201509326696395874e-01 5.457594990730285645e-01 2.585257887840270996e-01 -1.567866653203964233e-02
-8.104619383811950684e-01 3.324517905712127686e-01 -2.475836873054504395e-01 2.232486754655838013e-01 -1.351647228002548218e-01 2.870820760726928711e-01 6.466580927371978760e-02 -1.289279609918594360e-01
-5.125847458839416504e-01 -1.835599541664123535e-01 -1.103898137807846069e-01 2.823897004127502441e-01 -1.039200127124786377e-01 2.812421321868896484e-01 2.944605648517608643e-01 6.595674157142639160e-01
-1.752951145172119141e-01 -2.463988959789276123e-01 -2.615536935627460480e-02 4.038740098476409912e-01 7.877406664192676544e-03 6.155660152435302734e-01 -4.605011045932769775e-01 3.920663297176361084e-01
-4.940279126167297363e-01 4.427995979785919189e-01 -1.262059062719345093e-01 2.098304927349090576e-01 9.173993952572345734e-03 6.398460268974304199e-01 1.183542907238006592e-01 2.764295637607574463e-01
-3.594445884227752686e-01 -4.988973960280418396e-02 -3.414330780506134033e-01 2.155169844627380371e-01 -2.487914115190505981e-01 6.759830713272094727e-01 -3.944616019725799561e-01 1.756025254726409912e-01
-7.307519912719726562e-01 -7.657158374786376953e-02 -4.272130429744720459e-01 -6.809824611991643906e-03 -3.042508661746978760e-01 2.742180228233337402e-01 -3.286099731922149658e-01 -4.280542954802513123e-02
-2.352862507104873657e-01 1.161652952432632446e-01 -6.452811509370803833e-02 5.740255862474441528e-02 2.732470333576202393e-01 5.697556734085083008e-01 -6.887548565864562988e-01 2.236476689577102661e-01
-6.500981450080871582e-01 -5.878520607948303223e-01 -4.088393598794937134e-02 -1.052442789077758789e-01 2.080907374620437622e-01 2.934610843658447266e-01 2.869896590709686279e-01 -8.526720851659774780e-02
-2.607768476009368896e-01 -3.218570053577423096e-01 3.034614622592926025e-01 -5.017471909523010254e-01 -4.735345020890235901e-02 6.939113736152648926e-01 2.212862297892570496e-02 -1.787487231194972992e-02
-4.542589485645294189e-01 9.951665997505187988e-02 -2.510560154914855957e-01 -1.682891398668289185e-01 2.172202318906784058e-01 3.869288563728332520e-01 4.353747665882110596e-01 5.531229972839355469e-01
-4.866677224636077881e-01 -4.416702389717102051e-01 3.408294916152954102e-02 -1.541560143232345581e-01 2.332541942596435547e-01 5.863211750984191895e-01 3.653753697872161865e-01 -1.071307733654975891e-01
-7.590029835700988770e-01 -1.655928641557693481e-01 2.075754851102828979e-01 -1.606863550841808319e-02 2.598153650760650635e-01 3.301077783107757568e-01 2.030307799577713013e-01 -3.680370151996612549e-01
-5.240057110786437988e-01 5.537483468651771545e-02 2.174357920885086060e-01 1.661326289176940918e-01 -2.305907160043716431e-01 3.151639103889465332e-01 2.134551554918289185e-01 6.703804135322570801e-01
-4.882289767265319824e-01 2.903062403202056885e-01 8.302307687699794769e-04 5.439645051956176758e-01 -4.293037205934524536e-02 5.971998572349548340e-01 -1.511741131544113159e-01 -1.061168499290943146e-02
-2.981783449649810791e-01 3.968749940395355225e-01 4.656181111931800842e-02 -1.506723314523696899e-01 2.953617572784423828e-01 5.959498286247253418e-01 -5.315968990325927734e-01 6.098994985222816467e-02
-3.258686065673828125e-01 3.112712502479553223e-01 9.341061115264892578e-02 -1.522545665502548218e-01 1.378965098410844803e-02 4.941770434379577637e-01 -5.251861214637756348e-01 4.947638511657714844e-01
-3.365969359874725342e-01 3.168118000030517578e-01 9.121095389127731323e-02 -2.796237468719482422e-01 8.913122117519378662e-02 3.952459692955017090e-01 -3.186369538307189941e-01 6.588859558105468750e-01
-4.274050593376159668e-01 4.381217360496520996e-01 5.698285251855850220e-02 2.241513133049011230e-01 -1.103845238685607910e-01 7.238232493400573730e-01 -1.365247517824172974e-01 1.309184730052947998e-01
-1.193318068981170654e-01 1.521466076374053955e-01 2.045709080994129181e-02 -1.202590614557266235e-01 6.668090075254440308e-02 7.814020514488220215e-01 -3.952724039554595947e-01 4.200652241706848145e-01
-2.191923707723617554e-01 1.775506138801574707e-01 4.681434035301208496e-01 1.764718815684318542e-02 3.957592248916625977e-01 4.308842420578002930e-01 2.061013830825686455e-03 5.988904237747192383e-01
-4.333196282386779785e-01 4.284472167491912842e-01 1.187110412865877151e-02 9.915739297866821289e-03 2.477660924196243286e-01 3.752633929252624512e-01 -6.090698838233947754e-01 2.350559979677200317e-01
-6.935899257659912109e-01 -3.541947528719902039e-02 5.054594278335571289e-01 -1.045666541904211044e-02 2.724533081054687500e-01 1.271912306547164917e-01 4.070814847946166992e-01 7.717706263065338135e-02
-5.354053974151611328e-01 -6.015138626098632812e-01 9.914448112249374390e-02 -3.125612735748291016e-01 -3.087226450443267822e-01 3.817453384399414062e-01 4.690900072455406189e-02 2.754153870046138763e-02
-3.193028867244720459e-01 -2.684363126754760742e-01 -4.670847058296203613e-01 3.000333905220031738e-01 -1.726674437522888184e-01 5.663052797317504883e-01 -2.484991848468780518e-01 3.248568177223205566e-01
-1.912679523229598999e-01 1.814848482608795166e-01 6.537935733795166016e-01 4.188568890094757080e-02 2.563067078590393066e-01 4.227168262004852295e-01 -6.452072411775588989e-02 5.027263164520263672e-01
-4.244388937950134277e-01 4.024522900581359863e-01 2.253984808921813965e-01 6.111147813498973846e-03 2.977035194635391235e-02 5.526016354560852051e-01 -3.591135144233703613e-02 5.472638010978698730e-01
-2.393646985292434692e-01 -1.184297874569892883e-01 -4.230225086212158203e-02 4.410574436187744141e-01 -2.037601545453071594e-02 6.031664013862609863e-01 -3.920373618602752686e-01 4.630762636661529541e-01
-1.816977560520172119e-01 1.334825754165649414e-01 2.490211576223373413e-01 2.420259080827236176e-02 1.604523062705993652e-01 7.164433002471923828e-01 2.571662962436676025e-01 5.304719805717468262e-01
-4.467270374298095703e-01 3.798213005065917969e-01 2.578501701354980469e-01 -1.426173490472137928e-03 1.670747995376586914e-01 3.116293251514434814e-01 -6.714313030242919922e-01 1.176239252090454102e-01
-5.975024700164794922e-01 1.801646128296852112e-02 3.452384173870086670e-01 -4.695029556751251221e-01 -2.334132939577102661e-01 4.747545123100280762e-01 1.360670924186706543e-01 -6.823313236236572266e-02
-3.730176687240600586e-01 2.471995307132601738e-03 3.602045774459838867e-01 4.912174940109252930e-01 9.172950685024261475e-02 3.197433054447174072e-01 -4.148049950599670410e-01 4.550787210464477539e-01
-6.502941250801086426e-01 -2.585816979408264160e-01 -3.474007174372673035e-02 1.184168979525566101e-01 1.130405962467193604e-01 -8.521639555692672729e-02 6.856839358806610107e-02 6.857709288597106934e-01
-8.452875018119812012e-01 -4.268320277333259583e-02 -2.703048884868621826e-01 -2.790636196732521057e-02 -1.690710484981536865e-01 1.481482833623886108e-01 -3.640865981578826904e-01 -1.634982526302337646e-01
-5.048165321350097656e-01 -5.646091327071189880e-02 1.507828533649444580e-01 2.901899516582489014e-01 -1.897526085376739502e-01 1.600764244794845581e-01 -5.375019311904907227e-01 5.333740115165710449e-01
-4.729411005973815918e-01 4.981888830661773682e-01 1.881000995635986328e-01 1.254467070102691650e-01 -1.429597884416580200e-01 5.922346115112304688e-01 -2.545670866966247559e-01 2.025644630193710327e-01
-7.557845115661621094e-01 1.681503057479858398e-01 -3.348068296909332275e-01 -2.822929918766021729e-01 1.181633397936820984e-01 2.571372985839843750e-01 -3.224707841873168945e-01 -1.570379287004470825e-01
-2.610091567039489746e-01 1.634211987257003784e-01 1.323477625846862793e-01 -1.694560796022415161e-01 4.968670308589935303e-01 2.670226097106933594e-01 1.478153169155120850e-01 7.203534841537475586e-01
-2.371387779712677002e-01 -5.293682813644409180e-01 -1.774881631135940552e-01 4.048412144184112549e-01 -6.737130880355834961e-02 4.919624626636505127e-01 -2.937801778316497803e-01 3.677814900875091553e-01
-3.946998119354248047e-01 3.720168769359588623e-01 3.828430175781250000e-01 7.568983733654022217e-02 -2.851899266242980957e-01 5.981321930885314941e-01 1.642047986388206482e-02 3.378650844097137451e-01
-3.303098380565643311e-01 -6.865809857845306396e-02 7.956447452306747437e-02 6.700229048728942871e-01 1.077699661254882812e-02 5.384916067123413086e-01 -2.875704169273376465e-01 2.411106675863265991e-01
-2.250267714262008667e-01 -4.749540090560913086e-01 2.560859024524688721e-01 5.082169175148010254e-01 4.693974554538726807e-01 2.180618494749069214e-01 -2.469027042388916016e-01 2.665924727916717529e-01
-7.317404150962829590e-01 -1.676220148801803589e-01 1.150370668619871140e-02 -3.351930677890777588e-01 3.733541443943977356e-02 -1.559797972440719604e-01 -5.286322236061096191e-01 1.370999217033386230e-01
-4.301056563854217529e-01 4.914780613034963608e-03 1.760872155427932739e-01 7.266980409622192383e-01 -4.578140564262866974e-03 4.802806377410888672e-01 -1.216982379555702209e-01 1.019187644124031067e-01
-5.113252997398376465e-01 -6.949094533920288086e-01 3.412599265575408936e-01 6.867179274559020996e-02 2.090144008398056030e-01 2.239862680435180664e-01 3.443824127316474915e-03 -2.015059441328048706e-01
-6.527364850044250488e-01 -1.135198324918746948e-01 -2.687056362628936768e-01 5.027443170547485352e-02 2.591008245944976807e-01 -1.960917562246322632e-02 9.999338537454605103e-02 6.393759846687316895e-01
-4.142912328243255615e-01 -1.907739043235778809e-01 7.661942392587661743e-02 -5.803674459457397461e-01 1.563682854175567627e-01 -6.739643868058919907e-03 -5.687463879585266113e-01 3.182801902294158936e-01
-3.842759728431701660e-01 -5.763576626777648926e-01 -2.163146287202835083e-01 -6.655633449554443359e-02 2.160230092704296112e-02 6.575790047645568848e-01 1.460728645324707031e-01 -1.212772503495216370e-01
-4.930773973464965820e-01 -5.896528959274291992e-01 1.023171171545982361e-01 1.723744422197341919e-01 2.948569059371948242e-01 4.599946737289428711e-01 1.631169468164443970e-01 -2.094268649816513062e-01
-3.866526782512664795e-01 4.411679506301879883e-01 1.378824859857559204e-01 1.623499410925433040e-04 3.365789651870727539e-01 4.252716302871704102e-01 -3.188364803791046143e-01 4.909796714782714844e-01
-5.330171585083007812e-01 7.244156301021575928e-02 8.779752999544143677e-02 4.400329589843750000e-01 -1.720122843980789185e-01 2.912616729736328125e-01 -6.238349080085754395e-01 7.560469955205917358e-02
-5.863749980926513672e-01 -1.153881326317787170e-01 1.145508792251348495e-02 -8.562844991683959961e-02 1.731295697391033173e-02 -1.553874015808105469e-01 -2.525756657123565674e-01 7.396939992904663086e-01
-4.972814619541168213e-01 1.419155299663543701e-01 4.813458621501922607e-01 -1.626379936933517456e-01 3.814922571182250977e-01 4.537459611892700195e-01 6.744921207427978516e-02 -3.441730439662933350e-01
-5.519812107086181641e-01 -4.631682336330413818e-01 1.528088301420211792e-01 5.514129400253295898e-01 -1.241706535220146179e-01 5.641853064298629761e-02 -1.670905649662017822e-01 3.269012570381164551e-01
-6.037340760231018066e-01 3.582689464092254639e-01 2.320648580789566040e-01 2.110202163457870483e-01 -2.024306952953338623e-01 1.999002844095230103e-01 -4.350074231624603271e-01 3.722836971282958984e-01
-4.876140058040618896e-01 2.429347038269042969e-01 3.754306435585021973e-01 3.049585521221160889e-01 -1.756773740053176880e-01 3.050985932350158691e-01 -1.765429526567459106e-01 5.604929327964782715e-01
-2.605171501636505127e-01 -5.499008297920227051e-01 1.752412617206573486e-01 -1.973669677972793579e-01 3.074675202369689941e-01 3.661898523569107056e-02 -2.043208777904510498e-01 6.499634385108947754e-01
-7.810902595520019531e-01 2.792922258377075195e-01 -1.480951011180877686e-01 -2.396986484527587891e-01 7.144823670387268066e-02 2.663123905658721924e-01 -2.920284867286682129e-01 -2.668304741382598877e-01
-7.040689587593078613e-01 -9.830953180789947510e-02 1.093384325504302979e-01 -4.574117660522460938e-01 -3.182383179664611816e-01 3.749243021011352539e-01 -1.016559451818466187e-01 -1.458217501640319824e-01
-3.739148676395416260e-01 -3.523953258991241455e-02 3.297507166862487793e-01 4.188972413539886475e-01 2.119975239038467407e-01 1.620046198368072510e-01 -4.557884037494659424e-01 5.438785552978515625e-01
-1.973630189895629883e-01 -5.964338183403015137e-01 -1.819324940443038940e-01 3.041425347328186035e-01 9.276816248893737793e-02 4.307702779769897461e-01 -1.293479651212692261e-01 5.184712409973144531e-01
-4.131756722927093506e-01 -7.207003980875015259e-02 -2.315711975097656250e-01 -3.902221918106079102e-01 4.937198758125305176e-01 2.628777623176574707e-01 -5.468158125877380371e-01 7.950950413942337036e-02
-5.148008465766906738e-01 -4.431646764278411865e-01 6.746910512447357178e-02 2.134466171264648438e-02 2.617372870445251465e-01 5.880702733993530273e-01 2.613048851490020752e-01 -2.257522344589233398e-01
-3.905660510063171387e-01 -1.673464179039001465e-01 2.863922119140625000e-01 -3.535159528255462646e-01 -6.227860227227210999e-02 7.384279966354370117e-01 1.720916330814361572e-01 -1.835460066795349121e-01
-3.070507049560546875e-01 3.365542292594909668e-01 2.451919168233871460e-01 3.353112190961837769e-02 1.633252948522567749e-01 6.498484015464782715e-01 3.194874227046966553e-01 4.244495630264282227e-01
-6.260399222373962402e-01 -2.833832800388336182e-01 -3.299542963504791260e-01 1.344805508852005005e-01 -8.629911392927169800e-02 3.570973873138427734e-01 -4.050168395042419434e-01 -3.190743029117584229e-01
-5.879855751991271973e-01 -1.735797226428985596e-01 1.707277446985244751e-01 2.028711326420307159e-02 5.902671813964843750e-01 2.104184925556182861e-01 4.180257022380828857e-01 1.647618860006332397e-01
-2.859517037868499756e-01 -3.413759469985961914e-01 2.660253345966339111e-01 -2.288419157266616821e-01 -5.339596793055534363e-02 7.535336017608642578e-01 3.265540897846221924e-01 3.541580960154533386e-02
-2.930800318717956543e-01 2.203580439090728760e-01 -1.387305837124586105e-02 -3.032754659652709961e-01 -2.444189041852951050e-02 5.655539631843566895e-01 -3.126291632652282715e-01 5.959800481796264648e-01
-4.862686693668365479e-01 -4.586202800273895264e-01 -3.689724486321210861e-03 4.775157868862152100e-01 1.878662109375000000e-01 -3.500825166702270508e-02 -3.508845269680023193e-01 4.068610966205596924e-01
-6.519716382026672363e-01 -6.986555457115173340e-02 3.987011611461639404e-01 4.370400309562683105e-02 5.713624358177185059e-01 -1.373390257358551025e-01 1.785483956336975098e-01 1.788368821144104004e-01
-3.150465786457061768e-01 1.659214347600936890e-01 4.935538470745086670e-01 5.474445223808288574e-01 2.096090614795684814e-01 4.843152761459350586e-01 -2.018890082836151123e-01 1.032885387539863586e-01
-5.483255386352539062e-01 3.036684393882751465e-01 3.787299394607543945e-01 3.565797507762908936e-01 -3.793550431728363037e-01 3.426753282546997070e-01 -1.000679060816764832e-01 2.553207278251647949e-01
-4.935730993747711182e-01 -1.592340916395187378e-01 1.003424171358346939e-03 6.922508478164672852e-01 1.664874255657196045e-01 2.258123904466629028e-01 -9.523180872201919556e-02 4.050179123878479004e-01
-5.054083466529846191e-01 5.475592017173767090e-01 -4.540413618087768555e-02 -4.441305622458457947e-02 1.673068292438983917e-02 5.528112649917602539e-01 -2.449637055397033691e-01 2.735322415828704834e-01
-2.665973603725433350e-01 -4.354990720748901367e-01 1.377611756324768066e-01 2.546820044517517090e-02 -2.252405285835266113e-01 4.251102209091186523e-01 9.957201778888702393e-02 6.915729045867919922e-01
-6.810954809188842773e-01 2.572984993457794189e-01 -4.415656328201293945e-01 -2.546388655900955200e-03 9.373363852500915527e-02 4.519115090370178223e-01 2.482924759387969971e-01 1.613631471991539001e-02
-4.229556024074554443e-01 -4.934730827808380127e-01 7.676313817501068115e-02 -1.006399095058441162e-01 -2.544896006584167480e-01 6.871251463890075684e-01 1.003334820270538330e-01 -1.208278536796569824e-01
-3.199700117111206055e-01 -6.051641702651977539e-01 -1.856487393379211426e-01 -2.805276215076446533e-01 1.220503523945808411e-01 1.682883203029632568e-01 -2.567240595817565918e-01 5.559764504432678223e-01
-6.965500712394714355e-01 3.408901989459991455e-01 -3.954762220382690430e-01 -8.615607395768165588e-03 7.517089694738388062e-02 4.468555450439453125e-01 1.906400024890899658e-01 -2.149586193263530731e-02
-3.869184553623199463e-01 -1.484843790531158447e-01 3.777433633804321289e-01 5.749475359916687012e-01 -2.038564532995223999e-02 3.864935934543609619e-01 -9.301553666591644287e-02 4.433364272117614746e-01
-2.083994746208190918e-01 -3.418321609497070312e-01 -8.114030212163925171e-02 -1.878433823585510254e-01 5.639258027076721191e-01 2.247379422187805176e-01 -2.250935435295104980e-01 6.153575778007507324e-01
-7.994494438171386719e-01 1.754422932863235474e-01 2.079209685325622559e-01 -1.728340238332748413e-02 3.864990770816802979e-01 -2.739222161471843719e-02 3.398567438125610352e-01 1.446941196918487549e-01
-2.004150599241256714e-01 -2.463328391313552856e-01 2.671887874603271484e-01 -3.457855284214019775e-01 -3.063280880451202393e-02 8.231196999549865723e-01 4.718894138932228088e-02 -1.658466756343841553e-01
-6.005714535713195801e-01 -9.565036743879318237e-02 -1.937884651124477386e-02 7.782813906669616699e-02 5.819987058639526367e-01 1.633095145225524902e-01 4.327219724655151367e-01 2.666299045085906982e-01
-2.664318382740020752e-01 -1.930931210517883301e-01 -2.372791022062301636e-01 5.272333621978759766e-01 2.500584535300731659e-02 6.919589042663574219e-01 -1.496962159872055054e-01 2.358201444149017334e-01
-1.799082010984420776e-01 -5.750963464379310608e-02 8.941026777029037476e-02 4.144626259803771973e-01 1.089118272066116333e-01 6.216917634010314941e-01 -4.423368871212005615e-01 4.364950656890869141e-01
-6.157726645469665527e-01 5.979920551180839539e-02 -2.234419435262680054e-01 3.785686567425727844e-02 -1.279896348714828491e-01 6.379046440124511719e-01 1.409261673688888550e-01 -3.503211736679077148e-01
-5.305053591728210449e-01 -2.964726388454437256e-01 -1.590207368135452271e-01 -4.194733202457427979e-01 -2.584186196327209473e-02 7.990990579128265381e-02 -6.474459767341613770e-01 5.641828849911689758e-02
-7.049803733825683594e-01 -1.584531664848327637e-01 6.188606619834899902e-01 -5.622847378253936768e-02 1.760383844375610352e-01 -2.254236862063407898e-02 2.448323369026184082e-01 -1.745348796248435974e-02
-6.443969011306762695e-01 1.564583778381347656e-01 -3.869772851467132568e-01 4.664884507656097412e-01 -7.108595967292785645e-02 4.256403744220733643e-01 -7.963301241397857666e-02 1.860728114843368530e-02
-3.530445098876953125e-01 -4.883909523487091064e-01 1.433906704187393188e-01 -2.801779508590698242e-01 -2.224729806184768677e-01 6.952756643295288086e-01 3.250955790281295776e-02 -6.175801903009414673e-02
-3.631430566310882568e-01 5.471463873982429504e-02 4.949654042720794678e-01 2.893871665000915527e-01 -3.596032261848449707e-01 5.391446948051452637e-01 9.674528241157531738e-02 3.271797597408294678e-01
-7.539860606193542480e-01 -4.194087907671928406e-02 3.348250687122344971e-01 9.423609077930450439e-02 2.822991907596588135e-01 2.280500978231430054e-01 3.855224847793579102e-01 -1.686138510704040527e-01
-6.011078953742980957e-01 4.046008363366127014e-02 5.121963024139404297e-01 -2.147608250379562378e-01 -1.749622821807861328e-01 4.543498754501342773e-01 1.985717862844467163e-01 -2.282294183969497681e-01
-6.292170882225036621e-01 -9.914429485797882080e-02 -4.401322007179260254e-01 2.668172717094421387e-01 3.200826048851013184e-01 3.114335834980010986e-01 -2.974571883678436279e-01 -2.035295069217681885e-01
-1.867653876543045044e-01 2.287900634109973907e-02 4.422014653682708740e-01 3.369686007499694824e-01 2.811661064624786377e-01 4.198462963104248047e-01 -5.059763789176940918e-01 3.796945214271545410e-01
-3.184865117073059082e-01 3.757146596908569336e-01 2.546796798706054688e-01 5.228418856859207153e-02 -1.442432254552841187e-01 7.825220823287963867e-01 1.192900016903877258e-01 2.059912979602813721e-01
-6.266333460807800293e-01 -2.204213142395019531e-01 1.740077584981918335e-01 -2.937604784965515137e-01 2.231325656175613403e-01 -9.456282109022140503e-02 -6.181433200836181641e-01 -3.660383820533752441e-02
-4.440962672233581543e-01 -5.155275464057922363e-01 1.650024205446243286e-01 5.480708554387092590e-03 9.166851639747619629e-02 6.391090750694274902e-01 2.291822582483291626e-01 -2.009127587080001831e-01
-2.448837310075759888e-01 8.092115819454193115e-02 3.798887431621551514e-01 -2.403978854417800903e-01 2.244587689638137817e-01 2.790341675281524658e-01 1.997844874858856201e-02 7.763608694076538086e-01
-5.696891546249389648e-01 -2.863141596317291260e-01 1.720034331083297729e-01 -3.757819831371307373e-01 -2.825001478195190430e-01 5.434935092926025391e-01 -3.968456014990806580e-02 -2.142774760723114014e-01
-2.652387022972106934e-01 -3.719476759433746338e-01 1.611959487199783325e-01 1.029917001724243164e-01 5.471602678298950195e-01 6.422134041786193848e-01 5.518831312656402588e-02 -1.996092945337295532e-01
-7.993062734603881836e-01 -1.787045150995254517e-01 -1.801951676607131958e-01 -1.075983420014381409e-01 1.740479320287704468e-01 3.020274341106414795e-01 3.186072111129760742e-01 -2.492043375968933105e-01
-6.537958979606628418e-01 -2.307123094797134399e-01 -4.046399891376495361e-01 2.841128706932067871e-01 -1.164300292730331421e-01 5.727651715278625488e-02 -2.664718329906463623e-01 4.324640631675720215e-01
-6.747903823852539062e-01 -3.778241202235221863e-02 -3.235405981540679932e-01 4.749830663204193115e-01 2.696973383426666260e-01 1.789026558399200439e-01 -3.058758378028869629e-01 -1.209962517023086548e-01
-2.037807852029800415e-01 -5.595935042947530746e-03 -3.297649025917053223e-01 7.089381106197834015e-04 2.641500718891620636e-02 8.114712238311767578e-01 -2.911056578159332275e-01 3.252241015434265137e-01
-7.261402010917663574e-01 2.084884196519851685e-01 -3.658646345138549805e-01 -2.784091793000698090e-02 1.551306098699569702e-01 4.291409552097320557e-01 3.855750337243080139e-02 -2.913876473903656006e-01
-5.234621763229370117e-01 -4.923449158668518066e-01 1.868837326765060425e-01 4.838937819004058838e-01 -1.357117891311645508e-01 5.746170505881309509e-02 -2.736502587795257568e-01 3.433670997619628906e-01
-3.998199999332427979e-01 3.967109024524688721e-01 1.260198056697845459e-01 2.751567959785461426e-01 3.726841807365417480e-01 5.095881819725036621e-01 -4.295520782470703125e-01 8.990907669067382812e-02
-8.783769607543945312e-01 2.426956593990325928e-01 -3.243581950664520264e-01 -2.083299010992050171e-01 4.218775033950805664e-02 7.388204336166381836e-02 -1.170351654291152954e-01 -2.744543133303523064e-03
-6.146030426025390625e-01 -1.486760973930358887e-01 -3.109452128410339355e-01 -2.913365364074707031e-01 2.524915039539337158e-01 3.726245835423469543e-03 1.336975842714309692e-01 5.804771184921264648e-01
-7.808505892753601074e-01 2.678892016410827637e-01 -4.348430633544921875e-01 4.973458126187324524e-02 -5.402413383126258850e-02 3.272014856338500977e-01 -3.306552022695541382e-02 -1.259878575801849365e-01
-5.804929137229919434e-01 -3.064025044441223145e-01 1.301504373550415039e-01 -4.646515846252441406e-01 -3.523892164230346680e-01 4.571880400180816650e-01 4.857145622372627258e-02 2.733449451625347137e-02
-3.942926526069641113e-01 9.014777839183807373e-02 2.017256915569305420e-01 1.532181352376937866e-01 -4.922633469104766846e-01 5.210425257682800293e-01 -1.078843921422958374e-01 4.967797696590423584e-01
-7.258904576301574707e-01 -8.311203122138977051e-02 1.098835095763206482e-01 -5.217574834823608398e-01 -2.835361063480377197e-01 3.131912052631378174e-01 3.675415739417076111e-02 -4.514195770025253296e-02
-7.041246294975280762e-01 -1.819258630275726318e-01 2.036826014518737793e-01 -3.875778317451477051e-01 2.198442816734313965e-02 -1.508531868457794189e-01 -4.949069321155548096e-01 1.059971451759338379e-01
-3.708160221576690674e-01 2.197871059179306030e-01 4.380440413951873779e-01 3.874369859695434570e-01 5.664507672190666199e-02 4.627786278724670410e-01 -7.481419295072555542e-02 4.992286860942840576e-01
-7.511073350906372070e-01 -2.306620478630065918e-01 4.896056950092315674e-01 -3.145815432071685791e-01 1.606470942497253418e-01 -5.792875587940216064e-02 1.037065386772155762e-01 -6.355621665716171265e-02
-5.402407050132751465e-01 -5.469962954521179199e-01 2.276360094547271729e-01 -1.019629091024398804e-01 1.100262627005577087e-01 4.838963747024536133e-01 2.023979872465133667e-01 -2.439142912626266479e-01
-7.464144825935363770e-01 -2.214262634515762329e-01 2.225383073091506958e-01 -2.989431470632553101e-02 3.360836505889892578e-01 2.481822073459625244e-01 3.561310470104217529e-02 -4.093945026397705078e-01
-6.972631812095642090e-01 -2.484017424285411835e-02 -2.942150533199310303e-01 1.368237286806106567e-01 -4.690471664071083069e-02 8.578141033649444580e-02 2.706440985202789307e-01 5.701903104782104492e-01
-3.769417405128479004e-01 -2.058508545160293579e-01 3.421871066093444824e-01 -6.143370866775512695e-01 -1.294823139905929565e-01 5.400228500366210938e-01 -8.864058554172515869e-02 -6.921567022800445557e-02
-3.426192700862884521e-01 -3.679359257221221924e-01 -1.614134162664413452e-01 5.106636285781860352e-01 4.490777850151062012e-01 2.362097203731536865e-01 -1.509714424610137939e-01 4.244353175163269043e-01
-5.887343883514404297e-01 -4.027288854122161865e-01 1.928512454032897949e-01 9.395162016153335571e-02 3.757285177707672119e-01 4.349884986877441406e-01 1.021906360983848572e-01 -3.230372071266174316e-01
-2.267015427350997925e-01 -1.873848587274551392e-01 5.424499511718750000e-01 3.130863308906555176e-01 3.020716309547424316e-01 1.871747523546218872e-01 -4.107671082019805908e-01 4.756122529506683350e-01
-2.599217295646667480e-01 2.864111959934234619e-01 1.095793675631284714e-02 -1.549198776483535767e-01 3.595615625381469727e-01 4.826163649559020996e-01 -6.008715629577636719e-01 3.209972381591796875e-01
-6.089882254600524902e-01 -3.618628084659576416e-01 -5.304762125015258789e-01 -1.468455940485000610e-01 -4.366823658347129822e-02 4.368217587471008301e-01 -4.438237100839614868e-02 -2.302217669785022736e-02
-5.647072792053222656e-01 -2.331854850053787231e-01 2.557507455348968506e-01 -4.350787103176116943e-01 -2.506572008132934570e-01 5.271937847137451172e-01 -4.345963522791862488e-02 -1.713976413011550903e-01
-7.157577872276306152e-01 -1.223816126585006714e-01 -9.547661989927291870e-02 -3.681562542915344238e-01 -9.460191428661346436e-02 1.220726408064365387e-02 -5.634135603904724121e-01 -3.905471041798591614e-02
-2.936505079269409180e-01 -1.863888204097747803e-01 2.806775271892547607e-01 -4.072764217853546143e-01 -1.056541036814451218e-02 7.773000597953796387e-01 9.907162189483642578e-02 -1.423109769821166992e-01
-3.684034943580627441e-01 -6.206087470054626465e-01 1.855473965406417847e-01 5.880991369485855103e-02 4.872677028179168701e-01 4.044740796089172363e-01 -2.385499142110347748e-02 -1.990960538387298584e-01
-4.507449865341186523e-01 -2.051433622837066650e-01 -1.311643398366868496e-03 -1.905492693185806274e-01 -1.664733439683914185e-01 7.450035214424133301e-01 3.641048669815063477e-01 -5.584350228309631348e-02
-5.157155990600585938e-01 -9.556502103805541992e-02 1.898833811283111572e-01 3.880672752857208252e-01 3.945196047425270081e-02 7.829107344150543213e-02 -2.094562053680419922e-01 6.976351737976074219e-01
-4.468811154365539551e-01 1.202556267380714417e-01 1.663717031478881836e-01 4.284179210662841797e-01 8.651232719421386719e-02 2.738405764102935791e-01 -3.934131860733032227e-01 5.808335542678833008e-01
-3.879936039447784424e-01 1.099156662821769714e-01 2.664607465267181396e-01 -1.464660316705703735e-01 3.850918412208557129e-01 1.016226261854171753e-01 -6.638312339782714844e-01 3.816162645816802979e-01
-4.244052767753601074e-01 -3.835415542125701904e-01 -3.041930729523301125e-03 1.413693279027938843e-01 3.298768103122711182e-01 6.141038537025451660e-01 4.039466083049774170e-01 -6.055259704589843750e-02
-7.379833459854125977e-01 -3.392644524574279785e-01 -3.848682940006256104e-01 1.087985932826995850e-01 5.403764545917510986e-02 2.410177439451217651e-01 -1.970293968915939331e-01 -2.837063372135162354e-01
-6.128706932067871094e-01 -2.458828985691070557e-01 1.891862452030181885e-01 -4.643338918685913086e-01 -2.619302570819854736e-01 4.571189284324645996e-01 -6.176869198679924011e-02 -1.765027940273284912e-01
-2.533440589904785156e-01 2.838268876075744629e-01 4.828778505325317383e-01 1.250720769166946411e-01 1.628266572952270508e-01 6.094760894775390625e-01 5.655913800001144409e-02 4.530701935291290283e-01
-9.571528434753417969e-02 -5.555269718170166016e-01 1.507562249898910522e-01 2.121046483516693115e-01 -2.366865426301956177e-01 5.780953764915466309e-01 -6.992834061384201050e-02 4.684099555015563965e-01
-6.067748069763183594e-01 -3.753560483455657959e-01 1.537685245275497437e-01 -3.175778388977050781e-01 -1.145269498229026794e-01 4.079832434654235840e-01 4.206847846508026123e-01 9.944538027048110962e-02
-6.962082982063293457e-01 -3.958093225955963135e-01 -1.435472280718386173e-03 5.232942476868629456e-02 -2.420771270990371704e-01 -2.134186774492263794e-01 -2.548879086971282959e-01 4.321712255477905273e-01
-3.679928481578826904e-01 4.977660626173019409e-02 -1.503464877605438232e-01 -1.301914602518081665e-01 7.837732434272766113e-01 2.956680059432983398e-01 -2.002418637275695801e-01 2.841349840164184570e-01
-7.387287616729736328e-01 1.335834562778472900e-01 -3.790463507175445557e-01 3.909844458103179932e-01 3.124938309192657471e-01 2.048808187246322632e-01 6.095346994698047638e-03 1.498665474355220795e-02
-5.638477802276611328e-01 -1.849158108234405518e-01 -2.768752165138721466e-02 4.774165451526641846e-01 2.730822265148162842e-01 7.747694849967956543e-02 -4.826399311423301697e-02 5.798988938331604004e-01
-4.182666540145874023e-01 -4.302942454814910889e-01 2.138649821281433105e-01 -1.501660943031311035e-01 1.970278620719909668e-01 6.570504903793334961e-01 1.770136952400207520e-01 -2.640885114669799805e-01
-5.409604310989379883e-01 -2.149155177175998688e-02 -2.636285424232482910e-01 -2.642129361629486084e-01 5.098139643669128418e-01 1.632969975471496582e-01 -5.293911695480346680e-01 2.757668681442737579e-02
-5.731282234191894531e-01 5.291628465056419373e-02 1.786534301936626434e-02 -7.970169931650161743e-02 3.988303244113922119e-01 2.509841620922088623e-01 5.558223128318786621e-01 3.620155453681945801e-01
-6.773512363433837891e-01 1.864959001541137695e-01 -1.799345314502716064e-01 -2.918866574764251709e-01 8.625952154397964478e-02 4.506777226924896240e-01 -1.378603726625442505e-01 -3.991036117076873779e-01
-7.044830322265625000e-01 6.663068383932113647e-02 -2.855768203735351562e-01 4.995467960834503174e-01 1.787007413804531097e-02 2.651515603065490723e-01 -2.240704894065856934e-01 -2.175562083721160889e-01
-5.905440449714660645e-01 2.246733754873275757e-03 -2.973775863647460938e-01 4.542471468448638916e-01 3.899574875831604004e-01 3.118178248405456543e-01 -2.823396921157836914e-01 -1.657282114028930664e-01
-2.317626178264617920e-01 -4.109304845333099365e-01 2.721428275108337402e-01 2.019375003874301910e-02 -3.941139876842498779e-01 4.632704257965087891e-01 -4.325088858604431152e-02 5.754448175430297852e-01
-5.571326613426208496e-01 -4.894217848777770996e-01 3.990313783288002014e-02 -5.571301579475402832e-01 -1.888962984085083008e-01 2.611597180366516113e-01 6.207190826535224915e-02 1.741959899663925171e-01
-4.633400142192840576e-01 -3.869485557079315186e-01 1.701596826314926147e-01 -1.612439900636672974e-01 4.174837768077850342e-01 -2.835449762642383575e-02 -6.260821819305419922e-01 -1.164366230368614197e-01
-7.111851572990417480e-01 -1.151352971792221069e-01 1.386917233467102051e-01 -4.514991343021392822e-01 -2.776874899864196777e-01 3.882488310337066650e-01 -2.740483917295932770e-02 -1.710970699787139893e-01
-5.334439277648925781e-01 -8.028011023998260498e-02 -4.863649606704711914e-01 -2.515703737735748291e-01 3.282587528228759766e-01 1.954893171787261963e-01 1.372652798891067505e-01 4.943102002143859863e-01
-3.091134130954742432e-01 1.564635485410690308e-01 1.051197573542594910e-01 -2.221442908048629761e-01 3.851587884128093719e-03 3.517998754978179932e-01 -6.653679013252258301e-01 5.030679106712341309e-01
-6.439826488494873047e-01 -8.519110083580017090e-02 1.162957772612571716e-01 -4.695023596286773682e-01 -3.667698204517364502e-01 4.539504647254943848e-01 -2.051416784524917603e-02 -5.531501770019531250e-02
-5.770824551582336426e-01 9.463888406753540039e-02 9.220599383115768433e-02 6.855600327253341675e-02 -3.957284986972808838e-01 2.104526609182357788e-01 1.418099403381347656e-01 6.510115861892700195e-01
-7.897259593009948730e-01 -2.400345653295516968e-01 4.589341580867767334e-01 -1.209213808178901672e-01 2.366070151329040527e-01 -1.052619069814682007e-01 8.576415479183197021e-02 -1.380405426025390625e-01
-6.372501850128173828e-01 -1.852156370878219604e-01 -1.971513330936431885e-01 1.234961450099945068e-01 1.413789242506027222e-01 -5.212646443396806717e-03 1.509725004434585571e-01 6.802055835723876953e-01
-3.962588310241699219e-01 -2.042123079299926758e-01 -4.708163067698478699e-02 5.965287685394287109e-01 -9.839305281639099121e-02 3.631031811237335205e-01 -3.021211624145507812e-01 4.587056338787078857e-01
-4.487096369266510010e-01 -2.835654914379119873e-01 -4.562069773674011230e-01 -3.819986283779144287e-01 1.245057582855224609e-01 5.624182820320129395e-01 1.279066801071166992e-01 1.265953481197357178e-01
-4.208859801292419434e-01 -3.895904719829559326e-01 5.803840979933738708e-02 1.805506050586700439e-01 -1.643690168857574463e-01 4.952303320169448853e-02 -4.506177306175231934e-01 6.344929337501525879e-01
-4.563586413860321045e-01 -1.790945082902908325e-01 7.838424295186996460e-02 5.308629274368286133e-01 5.040389299392700195e-01 1.290309131145477295e-01 -2.978879511356353760e-01 3.350538611412048340e-01
-7.342140674591064453e-01 4.243596643209457397e-02 2.385281920433044434e-01 1.296540647745132446e-01 5.285331010818481445e-01 -4.149107635021209717e-02 3.103444874286651611e-01 8.966960757970809937e-02
-3.553658425807952881e-01 -2.530741393566131592e-01 1.758741438388824463e-01 -3.716667592525482178e-01 -2.917014062404632568e-01 7.297421097755432129e-01 -1.481103003025054932e-01 -3.241369128227233887e-02
-2.639479041099548340e-01 -1.358303278684616089e-01 1.674887984991073608e-01 4.624482393264770508e-01 4.158619344234466553e-01 2.216264754533767700e-01 -5.546810030937194824e-01 3.744865357875823975e-01
-7.037347555160522461e-01 -3.225171566009521484e-01 2.393395155668258667e-01 -5.990295112133026123e-02 3.668009936809539795e-01 2.988364994525909424e-01 2.275069504976272583e-01 -2.535010576248168945e-01
-3.913521468639373779e-01 1.584362387657165527e-01 -1.823189482092857361e-02 -3.552769124507904053e-01 -9.959055110812187195e-03 1.500480026006698608e-01 -3.100076615810394287e-01 7.592555880546569824e-01
-5.390455126762390137e-01 -3.410544991493225098e-02 -3.574135601520538330e-01 -6.469799578189849854e-02 4.600775241851806641e-01 3.532737493515014648e-01 4.397990703582763672e-01 2.154984772205352783e-01
-7.553306221961975098e-01 -2.796856760978698730e-01 -2.286951988935470581e-01 -2.455013543367385864e-01 -5.635499581694602966e-02 -1.374929863959550858e-02 -4.794919192790985107e-01 -7.349477708339691162e-02
-4.997664690017700195e-01 -1.207158863544464111e-01 -4.479634165763854980e-01 -3.102350533008575439e-01 1.074960082769393921e-01 2.855286598205566406e-01 3.013136386871337891e-01 5.048485398292541504e-01
-4.012802541255950928e-01 8.553092181682586670e-02 4.603617489337921143e-01 6.460124850273132324e-01 2.200098782777786255e-01 3.416021466255187988e-01 -2.277746610343456268e-02 1.917772293090820312e-01
-7.048884630203247070e-01 8.355740457773208618e-02 -3.535583913326263428e-01 -2.874625623226165771e-01 2.586354911327362061e-01 2.976640760898590088e-01 -2.892560064792633057e-01 -2.221418768167495728e-01
-3.374741673469543457e-01 1.844645440578460693e-01 4.199677109718322754e-01 5.643051862716674805e-01 2.813687315210700035e-03 5.456824898719787598e-01 -1.352883279323577881e-01 2.029546499252319336e-01
-2.544359564781188965e-01 -3.372824490070343018e-01 3.099851012229919434e-01 4.468207657337188721e-01 -1.439493447542190552e-01 5.453715920448303223e-01 -7.688409835100173950e-02 4.491108059883117676e-01
-6.866347193717956543e-01 -2.453502565622329712e-01 5.136448740959167480e-01 -1.080373674631118774e-01 1.512393206357955933e-01 1.438987851142883301e-01 -6.061005219817161560e-02 -3.815483152866363525e-01
-7.599941641092300415e-02 1.167685687541961670e-01 2.342482209205627441e-01 -5.101780220866203308e-02 4.476201534271240234e-01 6.600699424743652344e-01 -2.615955192595720291e-03 5.357716083526611328e-01
-6.675729155540466309e-01 6.626125425100326538e-02 -4.086118936538696289e-01 3.422497510910034180e-01 3.996175527572631836e-02 4.221833944320678711e-01 -2.880122363567352295e-01 -5.541038885712623596e-02
-3.878837823867797852e-01 1.440945863723754883e-01 -1.117873638868331909e-01 1.156561821699142456e-01 1.790405064821243286e-01 5.013691782951354980e-01 -7.114975452423095703e-01 1.151292622089385986e-01
-7.546647787094116211e-01 -2.245817780494689941e-01 2.803122401237487793e-01 1.046791393309831619e-02 2.304078042507171631e-01 2.658466100692749023e-01 1.346232593059539795e-01 -3.993418514728546143e-01
-3.977449834346771240e-01 -2.304421365261077881e-01 4.788446053862571716e-02 -1.349662393331527710e-01 -2.588159441947937012e-01 7.995303273200988770e-01 1.902616322040557861e-01 -1.604759097099304199e-01
-5.007518529891967773e-01 -6.949710845947265625e-01 1.452058851718902588e-01 -1.439915001392364502e-01 3.214432299137115479e-01 2.864030003547668457e-01 7.999089546501636505e-03 -1.975555419921875000e-01
-5.070906281471252441e-01 -2.312366664409637451e-02 3.353542983531951904e-01 5.568631887435913086e-01 6.013735011219978333e-02 1.331678628921508789e-01 -7.408925890922546387e-02 5.412265062332153320e-01
-4.617452621459960938e-01 3.200183808803558350e-01 3.847773969173431396e-01 -5.605000630021095276e-02 -2.279170453548431396e-01 2.705833315849304199e-01 -6.281090378761291504e-01 1.161966621875762939e-01
-4.641195833683013916e-01 -1.669062376022338867e-01 4.140906780958175659e-02 -2.009656727313995361e-01 6.552663445472717285e-01 1.678334772586822510e-01 -4.855311810970306396e-01 -1.461189389228820801e-01
-4.384758174419403076e-01 -1.234928593039512634e-01 2.758657000958919525e-02 -1.395955085754394531e-01 7.395938038825988770e-01 1.946709901094436646e-01 1.701406687498092651e-01 3.979912400245666504e-01
-2.219783663749694824e-01 2.237762957811355591e-01 3.258970677852630615e-01 1.436401903629302979e-01 2.228501141071319580e-01 6.952260136604309082e-01 2.508572340011596680e-01 4.217556416988372803e-01
-5.167799592018127441e-01 2.026230543851852417e-01 -6.104705855250358582e-03 4.740951061248779297e-01 -2.450023591518402100e-01 5.279998183250427246e-01 -3.328660428524017334e-01 -1.321707367897033691e-01
-4.031869769096374512e-01 1.395554840564727783e-01 9.273188188672065735e-03 -1.220078021287918091e-01 4.463283717632293701e-02 2.018183767795562744e-01 -3.855162262916564941e-01 7.820786833763122559e-01
-6.593405008316040039e-01 -1.315182596445083618e-01 -3.070522844791412354e-01 3.753533661365509033e-01 -3.908661901950836182e-01 2.779770195484161377e-01 -2.824071943759918213e-01 5.477624014019966125e-02
-3.601209521293640137e-01 -5.295988321304321289e-01 -1.248833090066909790e-01 5.501151457428932190e-02 -3.953007608652114868e-02 3.641057386994361877e-02 -4.500999152660369873e-01 6.047624945640563965e-01
-3.711632788181304932e-01 6.720872223377227783e-02 2.425054758787155151e-01 -2.187648117542266846e-01 7.330480813980102539e-01 1.556397080421447754e-01 -3.601319193840026855e-01 2.444902956485748291e-01
-2.001988291740417480e-01 -3.742571473121643066e-01 1.174046099185943604e-01 -2.599995434284210205e-01 4.174100458621978760e-01 3.868984580039978027e-01 -6.121407747268676758e-01 -1.995760202407836914e-01
-2.707870304584503174e-01 1.412140280008316040e-01 -1.991420835256576538e-01 -5.652378126978874207e-02 3.120360895991325378e-02 7.228565812110900879e-01 -4.422692954540252686e-01 3.805037736892700195e-01
-4.194384515285491943e-01 -4.938197731971740723e-01 -7.247568666934967041e-02 -2.031937986612319946e-01 1.924401670694351196e-01 6.498691439628601074e-01 2.668144106864929199e-01 -5.585736408829689026e-02
-5.988401770591735840e-01 -4.450951237231492996e-03 -9.596803784370422363e-02 1.067684665322303772e-01 2.950327098369598389e-01 -1.605153270065784454e-02 2.219351083040237427e-01 6.958479285240173340e-01
-3.246656954288482666e-01 -2.463769167661666870e-02 3.744610548019409180e-01 1.747207939624786377e-01 2.018262892961502075e-01 6.093533709645271301e-02 -4.947999715805053711e-01 6.587585806846618652e-01
-6.925898790359497070e-01 2.250850945711135864e-01 -1.631795614957809448e-01 -1.636329889297485352e-01 1.132706701755523682e-01 5.174945592880249023e-01 2.316373884677886963e-01 2.862967252731323242e-01
-6.391900777816772461e-01 -3.800161480903625488e-01 3.117824196815490723e-01 -3.982049226760864258e-02 4.021942913532257080e-01 2.423705160617828369e-01 -4.052508994936943054e-02 -3.550826013088226318e-01
-3.794919252395629883e-01 -4.967222362756729126e-02 -1.875436753034591675e-01 4.192550778388977051e-01 1.419921070337295532e-01 3.740522563457489014e-01 -4.583359062671661377e-01 5.219411849975585938e-01
-7.930175065994262695e-01 -2.255505174398422241e-01 -1.834898814558982849e-02 -1.341653466224670410e-01 -1.183111444115638733e-01 -1.701958626508712769e-01 -5.085182785987854004e-01 1.892233639955520630e-02
-6.525834202766418457e-01 3.272742033004760742e-01 2.852182388305664062e-01 -8.658161759376525879e-02 6.017684340476989746e-01 5.191313475370407104e-02 8.449840545654296875e-02 -7.887045294046401978e-02
-7.111326456069946289e-01 -5.258921533823013306e-02 2.749844491481781006e-01 2.905600368976593018e-01 5.514177083969116211e-01 -1.010475903749465942e-01 5.551604926586151123e-02 -1.188659593462944031e-01
-6.116781830787658691e-01 -4.982847273349761963e-01 -3.469802439212799072e-02 -3.643406629562377930e-01 -2.570749521255493164e-01 4.168385863304138184e-01 1.018941774964332581e-02 -6.056630611419677734e-02
-3.101510703563690186e-01 2.077842056751251221e-01 -1.237410977482795715e-01 1.279089367017149925e-03 4.876659214496612549e-01 4.240181148052215576e-01 -6.264830231666564941e-01 1.876921653747558594e-01
-5.312947034835815430e-01 1.093654930591583252e-01 5.938311666250228882e-02 7.237477898597717285e-01 1.297984868288040161e-01 2.849361896514892578e-01 -2.171201258897781372e-01 1.823471486568450928e-01
-6.052782535552978516e-01 -4.207778573036193848e-01 1.236014962196350098e-01 -3.750239610671997070e-01 2.244873642921447754e-01 -1.683404445648193359e-01 -4.690030515193939209e-01 4.434892535209655762e-02
-5.548233985900878906e-01 -3.073500692844390869e-01 3.197487294673919678e-01 5.503521561622619629e-01 1.245525628328323364e-01 -5.184002220630645752e-02 -8.712492883205413818e-02 4.083974659442901611e-01
-4.117727875709533691e-01 -5.931513383984565735e-02 1.344077885150909424e-01 4.398975372314453125e-01 -1.082393005490303040e-01 3.140929639339447021e-01 -4.810295701026916504e-01 5.230583548545837402e-01
-7.998942732810974121e-01 -1.923958659172058105e-01 1.947377622127532959e-01 -4.470678269863128662e-01 -2.230227738618850708e-01 1.158156469464302063e-01 1.476857364177703857e-01 1.992756873369216919e-02
-4.788364470005035400e-01 -5.173877477645874023e-01 9.568937122821807861e-02 -4.902021884918212891e-01 -2.823928296566009521e-01 3.871395587921142578e-01 -1.462253034114837646e-01 5.066020786762237549e-02
-7.700925469398498535e-01 -1.372504979372024536e-01 1.729853451251983643e-01 -5.109320878982543945e-01 -1.556676179170608521e-01 2.233437001705169678e-01 7.077813148498535156e-02 -1.342381685972213745e-01
-4.833150506019592285e-01 -3.649202287197113037e-01 2.945279479026794434e-01 2.664396725594997406e-02 2.947444319725036621e-01 5.702396631240844727e-01 2.530829608440399170e-01 -2.639786303043365479e-01
-1.079712584614753723e-01 -1.172926574945449829e-01 4.602558314800262451e-01 2.956264615058898926e-01 3.529197871685028076e-01 3.763323426246643066e-01 -5.024436712265014648e-01 3.958869874477386475e-01
-5.029917955398559570e-01 1.169955059885978699e-01 1.864723712205886841e-01 -1.803171485662460327e-01 -5.095657706260681152e-01 1.857126057147979736e-01 -1.943576149642467499e-02 6.095086932182312012e-01
-6.110727190971374512e-01 -4.975446313619613647e-02 -4.230524003505706787e-01 -1.537514477968215942e-01 1.349296867847442627e-01 2.986879944801330566e-01 3.461144864559173584e-01 4.407789111137390137e-01
-2.938445508480072021e-01 -6.985476016998291016e-01 -5.843871831893920898e-02 -2.269957810640335083e-01 1.693092584609985352e-01 1.550291925668716431e-01 -2.084957063198089600e-01 5.239984393119812012e-01
-2.615923285484313965e-01 -6.437132358551025391e-01 -1.392687559127807617e-01 -7.892327755689620972e-02 1.750220358371734619e-01 1.460892558097839355e-01 -3.079249262809753418e-01 5.871844887733459473e-01
-5.970533490180969238e-01 -7.952168583869934082e-02 6.495090723037719727e-01 -1.838194280862808228e-01 1.921468824148178101e-01 2.167543917894363403e-01 -1.636376790702342987e-02 -3.120596110820770264e-01
-6.154270768165588379e-01 2.419753000140190125e-03 2.743563652038574219e-01 2.398661077022552490e-01 5.166599750518798828e-01 2.685288190841674805e-01 3.864521086215972900e-01 6.783309392631053925e-03
-1.758393049240112305e-01 -8.671750128269195557e-02 3.420239090919494629e-01 3.847087621688842773e-01 3.842363059520721436e-01 3.207396268844604492e-01 -4.958708882331848145e-01 4.474147558212280273e-01
-4.300334155559539795e-01 -4.806960523128509521e-01 -1.165601909160614014e-01 -1.333850473165512085e-01 -3.473577201366424561e-01 4.158004522323608398e-01 2.090962231159210205e-02 5.085667967796325684e-01
-4.940095543861389160e-01 -3.183156549930572510e-01 -2.747042775154113770e-01 -3.601518571376800537e-01 5.422053933143615723e-01 2.016023844480514526e-01 -3.385034799575805664e-01 -1.559116784483194351e-02
-7.330938577651977539e-01 -3.053943812847137451e-01 4.697628319263458252e-01 -1.651621609926223755e-01 3.044791817665100098e-01 -1.011694595217704773e-02 9.089434891939163208e-02 -1.424090117216110229e-01
-6.732777953147888184e-01 -9.192954748868942261e-02 -4.911134243011474609e-01 3.594005107879638672e-01 -2.642717957496643066e-02 4.064659178256988525e-01 -1.026322599500417709e-02 -4.320568218827247620e-02
-6.030941009521484375e-01 -2.364171296358108521e-01 -1.688748449087142944e-01 -1.521232258528470993e-02 3.256146013736724854e-01 -8.425019681453704834e-02 -1.134198829531669617e-01 6.524163484573364258e-01
-2.503742873668670654e-01 -3.614768385887145996e-01 -8.260336518287658691e-02 4.730154871940612793e-01 2.118866294622421265e-01 4.403851032257080078e-01 -4.040707349777221680e-01 4.170994162559509277e-01
-8.075292706489562988e-01 4.050302878022193909e-02 -4.632980525493621826e-01 -1.444411426782608032e-01 1.084637418389320374e-01 2.352477908134460449e-01 -1.310767382383346558e-01 -1.626672446727752686e-01
-1.837830692529678345e-01 -1.974378079175949097e-01 1.869503259658813477e-01 5.365406274795532227e-01 4.209901094436645508e-01 4.315957129001617432e-01 -1.755901575088500977e-01 4.583407640457153320e-01
-4.054310619831085205e-01 1.992011517286300659e-01 5.530335307121276855e-01 4.710744619369506836e-01 2.211210504174232483e-02 3.441090881824493408e-01 -3.270638361573219299e-02 3.849902153015136719e-01
-1.305992305278778076e-01 -3.809018060564994812e-02 -7.618936896324157715e-02 -1.717870533466339111e-01 4.693366214632987976e-02 5.558813214302062988e-01 -4.801598787307739258e-01 6.359379291534423828e-01
-3.161340653896331787e-01 -5.062351003289222717e-02 -3.081299662590026855e-01 2.926158905029296875e-01 -1.258223354816436768e-01 6.578901410102844238e-01 -3.138620257377624512e-01 4.120296537876129150e-01
-5.497537851333618164e-01 1.904402971267700195e-01 -4.321494698524475098e-01 3.137879073619842529e-01 -9.263011068105697632e-02 4.895993769168853760e-01 -3.575183749198913574e-01 -1.341216731816530228e-02
-6.604977846145629883e-01 2.140489071607589722e-01 2.934671044349670410e-01 6.983361393213272095e-02 -4.234243035316467285e-01 1.326413154602050781e-01 -1.054740995168685913e-01 4.678882360458374023e-01
-2.411969602108001709e-01 3.604514002799987793e-01 7.424610853195190430e-02 -4.082061648368835449e-01 2.981526851654052734e-01 5.198569297790527344e-01 -4.029314815998077393e-01 3.438809514045715332e-01
-1.789250671863555908e-01 1.537372618913650513e-01 1.622553616762161255e-01 2.957720458507537842e-01 6.837208867073059082e-01 4.826867282390594482e-01 -1.573275178670883179e-01 3.245463073253631592e-01
-2.582928240299224854e-01 1.766434460878372192e-01 -2.261973684653639793e-03 -3.816075026988983154e-01 1.257613897323608398e-01 4.654129445552825928e-01 -4.634070694446563721e-01 5.561305880546569824e-01
-5.324901342391967773e-01 -2.631798088550567627e-01 2.683114707469940186e-01 -5.667853951454162598e-01 6.294564902782440186e-02 -8.960539102554321289e-02 -4.172666966915130615e-01 2.604823410511016846e-01
-6.441378593444824219e-01 1.284338682889938354e-01 -3.821541965007781982e-01 -1.923665553331375122e-01 2.416821867227554321e-01 3.764450848102569580e-01 -3.864356875419616699e-01 -1.899757534265518188e-01
-3.613457456231117249e-02 -6.356072425842285156e-01 -6.790408492088317871e-02 1.604151278734207153e-01 3.015545755624771118e-02 5.230463147163391113e-01 -1.793894618749618530e-01 5.076282620429992676e-01
-3.727581501007080078e-01 -1.246355921030044556e-01 1.872847229242324829e-01 5.468347072601318359e-01 2.814179062843322754e-01 2.955057919025421143e-01 -1.363045126199722290e-01 5.712398290634155273e-01
-3.147997856140136719e-01 4.302334412932395935e-02 -2.583419680595397949e-01 -1.019195169210433960e-01 5.895450711250305176e-01 3.194665014743804932e-01 -5.726484656333923340e-01 2.106499075889587402e-01
-8.769866079092025757e-02 -2.885854244232177734e-01 2.207063436508178711e-01 1.440912187099456787e-01 3.975305557250976562e-01 3.069193065166473389e-01 -6.287375092506408691e-01 4.381929039955139160e-01
-4.382748007774353027e-01 -4.081828296184539795e-01 1.875884532928466797e-01 -3.131031990051269531e-01 8.535895496606826782e-02 4.292394518852233887e-01 -4.300334453582763672e-01 -3.627912402153015137e-01
-3.863383829593658447e-01 -1.351018399000167847e-01 -1.427394151687622070e-01 4.943040013313293457e-01 1.956539154052734375e-01 3.301909863948822021e-01 -3.586039543151855469e-01 5.402552485466003418e-01
-5.829929113388061523e-01 -2.448228895664215088e-01 2.782271206378936768e-01 -4.533679783344268799e-01 4.556270539760589600e-01 -1.534826159477233887e-01 -2.907747328281402588e-01 3.905629366636276245e-02
-4.413845241069793701e-01 1.482811719179153442e-01 2.429836243391036987e-01 2.793967723846435547e-02 3.899041563272476196e-02 5.065782666206359863e-01 3.614754378795623779e-01 5.784153938293457031e-01
-6.502374410629272461e-01 -2.598828077316284180e-01 -4.603063762187957764e-01 -2.119532320648431778e-03 -1.964740268886089325e-02 3.338066935539245605e-01 -3.971368074417114258e-01 -1.680333465337753296e-01
-3.563672602176666260e-01 2.632122337818145752e-01 -6.652195751667022705e-02 -8.198333904147148132e-03 6.981117129325866699e-01 5.451039671897888184e-01 -1.078357324004173279e-01 5.569959059357643127e-02
-3.552227616310119629e-01 1.024220213294029236e-01 1.618835479021072388e-01 -1.426010429859161377e-01 -2.223552390933036804e-02 1.750502139329910278e-01 -5.282063484191894531e-01 7.117907404899597168e-01
-7.629066109657287598e-01 2.066926658153533936e-01 -4.459660947322845459e-01 3.590089827775955200e-02 4.393792897462844849e-02 3.975036144256591797e-01 9.924859553575515747e-02 -7.271353155374526978e-02
-1.993524581193923950e-01 1.643764227628707886e-02 6.064158678054809570e-01 1.284909695386886597e-01 1.835311055183410645e-01 2.380642890930175781e-01 -3.439134955406188965e-01 6.058906912803649902e-01
-5.431031584739685059e-01 3.793812096118927002e-01 5.183953642845153809e-01 1.257061660289764404e-01 -5.947574600577354431e-02 8.633557707071304321e-02 -1.691674590110778809e-01 4.867899119853973389e-01
-3.662170767784118652e-01 -3.682480454444885254e-01 5.018858984112739563e-02 5.996986627578735352e-01 6.280568987131118774e-02 2.938202023506164551e-01 -1.555165648460388184e-01 5.036475062370300293e-01
-6.315028071403503418e-01 3.620004653930664062e-01 -3.537887474521994591e-03 -3.052314817905426025e-01 5.345795750617980957e-01 2.978588044643402100e-01 -3.511588647961616516e-02 3.539394214749336243e-02
-1.594135612249374390e-01 -3.657288476824760437e-02 3.144981265068054199e-01 -4.329183697700500488e-01 5.065703988075256348e-01 2.515172660350799561e-01 8.375628292560577393e-02 6.000272631645202637e-01
-6.468073129653930664e-01 -1.064195930957794189e-01 2.938436567783355713e-01 2.452121675014495850e-02 -2.210912257432937622e-01 2.762572765350341797e-01 -4.457198381423950195e-01 -3.993796110153198242e-01
-3.793281614780426025e-01 -1.320865452289581299e-01 2.356479763984680176e-01 5.631669163703918457e-01 3.743456602096557617e-01 2.104290127754211426e-01 -1.951090395450592041e-01 4.934507012367248535e-01
-6.020917296409606934e-01 -3.396854400634765625e-01 4.390370547771453857e-01 -8.410338312387466431e-02 1.236497685313224792e-01 4.067071080207824707e-01 1.326462775468826294e-01 -3.521044254302978516e-01
-3.207436203956604004e-01 -9.518133848905563354e-02 3.094504475593566895e-01 2.623694837093353271e-01 3.047540783882141113e-01 1.594077348709106445e-01 -5.768103003501892090e-01 5.219873785972595215e-01
-6.130136847496032715e-01 2.832873761653900146e-01 1.887567490339279175e-01 8.911808021366596222e-03 -4.396392405033111572e-01 3.154785335063934326e-01 -4.473387077450752258e-02 4.619993865489959717e-01
-4.340784847736358643e-01 4.730232059955596924e-01 8.207392692565917969e-02 2.336158752441406250e-01 4.476322606205940247e-02 7.160403132438659668e-01 1.476359833031892776e-02 1.075967177748680115e-01
-6.938328146934509277e-01 -9.860375523567199707e-02 4.418671727180480957e-01 -4.508203268051147461e-01 -7.407999038696289062e-02 2.684639692306518555e-01 1.596788316965103149e-01 -8.561293780803680420e-02
-5.964817404747009277e-01 8.696412295103073120e-02 -3.006368875503540039e-01 4.352273643016815186e-01 2.167077660560607910e-01 2.729427218437194824e-01 -4.540206789970397949e-01 -1.710160374641418457e-01
-4.901351034641265869e-01 5.384615808725357056e-02 -2.078507542610168457e-01 1.575156748294830322e-01 -3.607994616031646729e-01 5.313796997070312500e-01 -5.209472775459289551e-01 -7.020170241594314575e-02
-7.682642340660095215e-01 9.038281440734863281e-02 -3.034555613994598389e-01 5.725996568799018860e-02 1.038231849670410156e-01 2.642742097377777100e-01 -3.642662465572357178e-01 -3.048393130302429199e-01
-5.385015010833740234e-01 1.388273015618324280e-02 -1.498201042413711548e-01 -1.005450263619422913e-01 6.426354497671127319e-02 1.239780709147453308e-01 3.971620798110961914e-01 7.071279883384704590e-01
-6.120042204856872559e-01 1.188166812062263489e-01 -5.049766898155212402e-01 3.572188913822174072e-01 8.606034517288208008e-02 3.826092779636383057e-01 -2.735771238803863525e-01 9.274072945117950439e-03
-2.810600697994232178e-01 -5.704551339149475098e-01 1.217449158430099487e-01 -1.163704171776771545e-01 -3.510099649429321289e-01 3.120810687541961670e-01 -2.680175006389617920e-02 5.881340503692626953e-01
-4.146524369716644287e-01 2.472701370716094971e-01 1.820394992828369141e-01 2.676193118095397949e-01 3.431149423122406006e-01 3.803092539310455322e-01 -3.673841655254364014e-01 5.146145820617675781e-01
-3.809881508350372314e-01 -2.000913321971893311e-01 1.603710949420928955e-01 5.770977735519409180e-01 -1.440530717372894287e-01 3.093162178993225098e-01 -3.606348335742950439e-01 4.577831327915191650e-01
-3.107695281505584717e-01 1.780393421649932861e-01 5.737249180674552917e-02 1.478169858455657959e-01 4.203231632709503174e-01 2.952431738376617432e-01 -5.062671899795532227e-01 5.713461041450500488e-01
-3.966448903083801270e-01 -4.575096666812896729e-01 -1.525941044092178345e-01 4.440458714962005615e-01 1.899624615907669067e-01 2.837730944156646729e-01 -3.886266946792602539e-01 3.811200857162475586e-01
-2.489383369684219360e-01 -8.989413082599639893e-02 -7.222438603639602661e-02 -2.106052935123443604e-01 7.909011244773864746e-01 1.896308809518814087e-01 -3.377045094966888428e-01 3.238040804862976074e-01
-5.597268342971801758e-01 -2.298863530158996582e-01 1.953721493482589722e-01 -8.789434283971786499e-02 -1.915976107120513916e-01 6.424753069877624512e-01 2.939746081829071045e-01 -2.281609624624252319e-01
-3.845331072807312012e-01 5.231630802154541016e-02 1.339633166790008545e-01 4.707495272159576416e-01 1.885509341955184937e-01 3.595630526542663574e-01 -2.746362984180450439e-01 6.079341173171997070e-01
-7.072749137878417969e-01 3.160785883665084839e-02 6.514818668365478516e-01 -1.598976850509643555e-01 7.282357662916183472e-02 7.200303021818399429e-03 -2.582334913313388824e-02 -2.067489475011825562e-01
-5.625846982002258301e-01 2.666671872138977051e-01 2.345619648694992065e-01 -3.688103705644607544e-02 -3.033271133899688721e-01 1.838239729404449463e-01 7.563357055187225342e-02 6.515278816223144531e-01
-5.851480364799499512e-01 -4.025178849697113037e-01 -5.402203798294067383e-01 2.017412036657333374e-01 -3.497943654656410217e-02 1.772613972425460815e-01 -2.986013293266296387e-01 2.030659019947052002e-01
-6.537992358207702637e-01 -2.525937557220458984e-01 -4.091592729091644287e-01 6.217797473073005676e-02 1.531992852687835693e-02 3.606140017509460449e-01 -3.156859576702117920e-01 -3.279188573360443115e-01
-7.056398391723632812e-01 -1.520359963178634644e-01 -4.865229427814483643e-01 2.923727929592132568e-01 -1.011664420366287231e-01 3.434875011444091797e-01 -1.399531662464141846e-01 -9.468735754489898682e-02
-5.060924887657165527e-01 -6.695418804883956909e-02 -5.270563960075378418e-01 1.892440021038055420e-01 -4.000940360128879547e-03 3.442391455173492432e-01 -5.508577823638916016e-01 6.184538453817367554e-02
-6.214812397956848145e-01 4.814326763153076172e-01 8.153194934129714966e-02 -1.947670876979827881e-01 4.405270516872406006e-01 3.495823144912719727e-01 1.266502887010574341e-01 -7.134313136339187622e-02
-9.109013080596923828e-01 2.602391242980957031e-01 1.966207474470138550e-01 1.882443428039550781e-01 -1.174561753869056702e-01 1.011500731110572815e-01 -6.640017777681350708e-02 1.579939853399991989e-03
-7.547373175621032715e-01 1.674204468727111816e-01 4.697439968585968018e-01 -1.340148299932479858e-01 3.152287602424621582e-01 -1.294358223676681519e-01 1.710691750049591064e-01 1.354076564311981201e-01
-7.022541761398315430e-01 9.310882538557052612e-02 2.318070530891418457e-01 1.647012829780578613e-01 4.679608047008514404e-01 1.326831132173538208e-01 4.209033548831939697e-01 5.964278429746627808e-02
-2.737777829170227051e-01 -4.937880933284759521e-01 3.331235349178314209e-01 1.859381943941116333e-01 1.181323453783988953e-01 3.184626251459121704e-02 -4.788510799407958984e-01 5.398212075233459473e-01
-6.864841580390930176e-01 -6.420698016881942749e-02 -4.676283001899719238e-01 2.409181892871856689e-01 3.889682888984680176e-01 2.259789556264877319e-01 -1.896273046731948853e-01 -9.786652028560638428e-02
-3.212856054306030273e-01 -3.360889256000518799e-01 2.268048971891403198e-01 -3.623389303684234619e-01 3.493896126747131348e-01 2.790593802928924561e-01 -6.026623249053955078e-01 -1.947835981845855713e-01
-6.180123686790466309e-01 -8.464488387107849121e-02 -1.225426495075225830e-01 5.695479735732078552e-02 7.116735577583312988e-01 1.862102895975112915e-01 2.056803554296493530e-01 9.580048918724060059e-02
-3.932489752769470215e-01 -5.611270070075988770e-01 2.693280279636383057e-01 -2.060880213975906372e-01 -2.201312035322189331e-01 6.013224124908447266e-01 2.013594843447208405e-02 -7.092323154211044312e-02
-3.212920129299163818e-01 3.020914085209369659e-02 -3.174179792404174805e-01 -3.372210264205932617e-01 -1.586809903383255005e-01 4.813039004802703857e-01 -6.187373399734497070e-01 2.042491286993026733e-01
-4.761595129966735840e-01 -5.761564373970031738e-01 -6.001243740320205688e-02 -2.006190456449985504e-02 2.879087328910827637e-01 4.637859165668487549e-01 3.716033697128295898e-01 -3.513053059577941895e-02
-3.056610524654388428e-01 -4.779138863086700439e-01 2.893784642219543457e-01 1.296383738517761230e-01 -1.998501867055892944e-01 8.380582928657531738e-02 -4.034589827060699463e-01 6.065319776535034180e-01
-6.112313270568847656e-01 -2.741951346397399902e-01 -7.318194210529327393e-02 4.320631325244903564e-01 -9.648527204990386963e-02 -2.622405067086219788e-02 -2.365961819887161255e-01 5.414835810661315918e-01
-3.651882410049438477e-01 -5.662867426872253418e-01 3.813536837697029114e-02 1.129334643483161926e-01 3.112924098968505859e-01 6.144301891326904297e-01 2.250982373952865601e-01 -8.156011998653411865e-02
-2.686020731925964355e-01 -7.098469734191894531e-01 6.556823104619979858e-02 1.436449401080608368e-02 1.992947608232498169e-01 5.650798976421356201e-02 -3.747598528861999512e-01 4.859098494052886963e-01
-6.862083077430725098e-01 4.920710250735282898e-02 4.530406296253204346e-01 -2.623018920421600342e-01 3.712349534034729004e-01 -6.811410933732986450e-02 2.637584209442138672e-01 2.015571594238281250e-01
-4.977424442768096924e-01 3.681696057319641113e-01 2.996304631233215332e-01 1.438504457473754883e-01 -2.579115033149719238e-01 4.683408141136169434e-01 -6.716725230216979980e-02 4.646065831184387207e-01
-5.485994219779968262e-01 3.760271519422531128e-02 -4.645754024386405945e-02 1.322781294584274292e-01 3.910391628742218018e-01 1.475576404482126236e-02 6.352325528860092163e-02 7.216678261756896973e-01
-3.521022498607635498e-01 1.303439736366271973e-01 -8.159519731998443604e-02 9.054601937532424927e-02 1.643051952123641968e-02 4.873393774032592773e-01 -7.702693939208984375e-01 1.144273802638053894e-01
-3.214059174060821533e-01 1.896775215864181519e-01 -2.812291085720062256e-01 -4.264746904373168945e-01 3.016197308897972107e-02 5.555014014244079590e-01 -3.189226388931274414e-01 4.342200160026550293e-01
-3.218337893486022949e-01 4.278410971164703369e-02 3.647502958774566650e-01 3.252076506614685059e-01 4.122804105281829834e-01 2.671590447425842285e-01 -1.453538089990615845e-01 6.271465420722961426e-01
-2.811724245548248291e-01 5.340598523616790771e-02 5.781929492950439453e-01 2.097407728433609009e-01 -1.415519416332244873e-02 2.027128189802169800e-01 -4.222953617572784424e-01 5.658318400382995605e-01
-2.026237249374389648e-01 -6.783699989318847656e-01 8.312822133302688599e-02 -1.084066182374954224e-01 1.650466769933700562e-01 1.365676224231719971e-01 -4.018902480602264404e-01 5.221957564353942871e-01
-5.363335609436035156e-01 -9.408713877201080322e-02 4.799797832965850830e-01 -1.040045246481895447e-01 7.617715746164321899e-02 5.763847231864929199e-01 -3.841771557927131653e-02 -3.504256308078765869e-01
-1.981540024280548096e-01 -7.913079112768173218e-02 3.046690821647644043e-01 5.243948698043823242e-01 4.655228853225708008e-01 4.249249100685119629e-01 -2.259294539690017700e-01 3.719453215599060059e-01
-3.877255916595458984e-01 -2.019701153039932251e-01 1.776923388242721558e-01 4.010491818189620972e-02 6.510790437459945679e-02 1.276692450046539307e-01 -5.295482873916625977e-01 6.890093088150024414e-01
-8.145418167114257812e-01 -3.556889593601226807e-01 -1.382619589567184448e-01 -1.587136983871459961e-01 -1.125977113842964172e-01 -1.967834532260894775e-01 -3.311457633972167969e-01 6.812614947557449341e-02
-7.523015886545181274e-02 -1.138469278812408447e-01 2.572726309299468994e-01 1.350853592157363892e-01 5.559868812561035156e-01 3.667238652706146240e-01 -4.876020848751068115e-01 4.643043577671051025e-01
-4.527277052402496338e-01 -2.528393268585205078e-01 1.046157553791999817e-01 -4.155843853950500488e-01 4.898673892021179199e-01 2.936850190162658691e-01 -3.864677846431732178e-01 -2.680984139442443848e-01
-4.949453771114349365e-01 -3.792528510093688965e-01 8.803627453744411469e-03 1.003471761941909790e-01 -3.961058259010314941e-01 2.770651876926422119e-01 8.688571304082870483e-02 5.998625755310058594e-01
-5.334517359733581543e-01 -2.773592770099639893e-01 -5.464101433753967285e-01 3.468867540359497070e-01 4.424405843019485474e-02 4.045437276363372803e-01 -2.295849025249481201e-01 3.583522886037826538e-02
-1.233001351356506348e-01 -3.854329586029052734e-01 2.676027119159698486e-01 -1.952073723077774048e-01 3.504021167755126953e-01 5.625086426734924316e-01 -3.126122653484344482e-01 4.354279637336730957e-01
-7.297990918159484863e-01 -1.911241002380847931e-02 4.651547670364379883e-01 -4.433276355266571045e-01 -7.381168194115161896e-03 1.473075300455093384e-01 4.920447990298271179e-02 -1.730452924966812134e-01
-7.228781580924987793e-01 -3.275568783283233643e-02 2.348486781120300293e-01 -5.326955914497375488e-01 -2.629835903644561768e-01 2.328670173883438110e-01 1.098013147711753845e-01 4.485427215695381165e-02
-5.422253608703613281e-01 -5.929177254438400269e-02 6.503509283065795898e-01 -1.890357136726379395e-01 3.766548037528991699e-01 2.274091541767120361e-01 7.318460941314697266e-02 -2.117678076028823853e-01
-8.031823486089706421e-02 -6.283536553382873535e-01 2.204970689490437508e-03 -2.604484260082244873e-01 3.037118315696716309e-01 3.618250787258148193e-01 -1.013665646314620972e-01 5.453888773918151855e-01
-5.375847220420837402e-01 1.312746573239564896e-02 1.609178483486175537e-01 -1.865381561219692230e-02 -1.183375343680381775e-01 6.280968189239501953e-01 -4.779469668865203857e-01 -2.182774692773818970e-01
-5.719824433326721191e-01 -1.555721368640661240e-02 -3.049230277538299561e-01 -1.126109808683395386e-01 1.352055817842483521e-01 9.015166759490966797e-02 2.185231596231460571e-01 7.019790410995483398e-01
-8.456771820783615112e-02 -2.268686592578887939e-01 5.553877353668212891e-01 1.313510537147521973e-01 1.316833645105361938e-01 3.880962729454040527e-01 -2.576608061790466309e-01 6.175127029418945312e-01
-5.496968030929565430e-01 -4.270406067371368408e-01 5.391306281089782715e-01 -7.226961106061935425e-02 1.439590454101562500e-01 2.343626767396926880e-01 -1.483074128627777100e-01 -3.491990566253662109e-01
-6.198371052742004395e-01 -5.676907896995544434e-01 3.022121787071228027e-01 -3.365846276283264160e-01 1.620443016290664673e-01 -4.498352855443954468e-02 1.868747919797897339e-01 1.603245139122009277e-01
-3.941494226455688477e-01 -1.191157102584838867e-01 -4.741727113723754883e-01 3.581274151802062988e-01 -1.318002343177795410e-01 5.849375128746032715e-01 -3.015896975994110107e-01 1.639607846736907959e-01
-3.362328708171844482e-01 1.735664606094360352e-01 -1.177271828055381775e-01 -1.092535704374313354e-01 3.909673392772674561e-01 4.104337394237518311e-01 -7.124192118644714355e-01 4.662224277853965759e-02
-7.251695990562438965e-01 1.825840920209884644e-01 -8.327172696590423584e-02 4.032472670078277588e-01 2.689869999885559082e-01 1.502394955605268478e-02 -3.960668146610260010e-01 -2.044527232646942139e-01
-1.354806721210479736e-01 1.542659103870391846e-02 2.039029896259307861e-01 -4.760901629924774170e-01 6.688832044601440430e-01 2.672349214553833008e-01 -1.113261505961418152e-01 4.265632033348083496e-01
-5.136972665786743164e-01 -1.414471119642257690e-01 -3.856643289327621460e-02 6.298160552978515625e-01 1.834348291158676147e-01 1.772710382938385010e-01 -3.436517715454101562e-01 3.671271502971649170e-01
-4.423428773880004883e-01 -4.526129662990570068e-01 -2.206723541021347046e-01 3.672100603580474854e-01 -3.350272029638290405e-02 2.120482027530670166e-01 -3.028095662593841553e-01 5.274032950401306152e-01
-3.793397247791290283e-01 -2.602472901344299316e-01 -1.159262582659721375e-01 9.479606524109840393e-04 1.628083288669586182e-01 6.614230871200561523e-01 5.447391867637634277e-01 1.191857084631919861e-01
-5.425301790237426758e-01 3.568094074726104736e-01 9.848888218402862549e-02 4.713842179626226425e-03 3.995086550712585449e-01 2.852985262870788574e-01 -5.583876371383666992e-01 -1.258035004138946533e-01
-3.680042028427124023e-01 -4.482625126838684082e-01 1.903565526008605957e-01 -4.979166686534881592e-01 1.253385394811630249e-01 -2.984278649091720581e-02 -3.411036729812622070e-01 4.965128898620605469e-01
-4.453033208847045898e-01 4.565621539950370789e-02 2.178645133972167969e-01 -3.528502956032752991e-02 1.865142285823822021e-01 2.665408849716186523e-01 -6.220019459724426270e-01 5.081264376640319824e-01
-8.016163110733032227e-01 -3.125863894820213318e-02 -4.043659269809722900e-01 4.110109210014343262e-01 -2.169835940003395081e-02 1.263224631547927856e-01 -7.237010449171066284e-02 -4.823695868253707886e-02
-7.377231717109680176e-01 3.827139139175415039e-01 1.658332645893096924e-01 4.253627359867095947e-01 1.583456993103027344e-01 -3.740511136129498482e-03 -2.742103636264801025e-01 -2.412039972841739655e-02
-4.098572731018066406e-01 -3.266640380024909973e-02 2.205503433942794800e-01 1.665634103119373322e-02 2.513072490692138672e-01 1.406434806995093822e-03 -3.451597392559051514e-01 7.744271755218505859e-01
-1.731026023626327515e-01 1.013964042067527771e-01 3.379974961280822754e-01 -3.089805543422698975e-01 -2.980251796543598175e-02 4.381060898303985596e-01 -4.619322717189788818e-01 5.863757133483886719e-01
-6.244108080863952637e-01 1.532455235719680786e-01 -9.925706312060356140e-03 -4.664421677589416504e-01 -8.895388990640640259e-02 5.123966336250305176e-01 -1.349806487560272217e-01 -2.833323478698730469e-01
-3.616622090339660645e-01 1.575437039136886597e-01 1.009275391697883606e-01 2.476551383733749390e-02 3.780007064342498779e-01 2.375511378049850464e-01 -7.963996529579162598e-01 -3.663944778963923454e-03
-4.263266324996948242e-01 -7.946642488241195679e-02 3.373850882053375244e-02 1.525177508592605591e-01 3.133023381233215332e-01 7.078639417886734009e-02 -3.819863796234130859e-01 7.337903380393981934e-01
-4.731061756610870361e-01 -1.418367177248001099e-01 1.218411102890968323e-01 -4.516635835170745850e-01 6.194912791252136230e-01 5.603791773319244385e-02 -3.835337162017822266e-01 5.656659230589866638e-02
-4.904488921165466309e-01 -5.163193941116333008e-01 -2.102741450071334839e-01 2.512729167938232422e-01 -1.099005937576293945e-01 9.084928780794143677e-02 -3.766184747219085693e-01 4.725967049598693848e-01
-6.271210312843322754e-01 1.313885599374771118e-01 -8.104880899190902710e-02 8.319120854139328003e-02 -4.371237009763717651e-02 1.207589954137802124e-01 3.673402369022369385e-01 6.515628099441528320e-01
-1.381266415119171143e-01 -4.049009382724761963e-01 5.497998595237731934e-01 3.637011945247650146e-01 4.731404408812522888e-02 3.366145789623260498e-01 -1.172289624810218811e-01 5.031173229217529297e-01
-3.869785666465759277e-01 -6.687550246715545654e-02 2.673259377479553223e-01 -3.165377974510192871e-01 -4.944216907024383545e-01 6.319517493247985840e-01 -1.704992204904556274e-01 -3.507230058312416077e-02
-5.984788537025451660e-01 -2.896783351898193359e-01 1.374845057725906372e-01 -4.613825678825378418e-01 4.570633172988891602e-02 -6.017481535673141479e-02 -5.598649978637695312e-01 8.351606875658035278e-02
-2.247342318296432495e-01 -2.950128614902496338e-01 -9.323153644800186157e-02 9.626295417547225952e-02 8.270912766456604004e-01 2.345523685216903687e-01 -2.822826504707336426e-01 1.603904217481613159e-01
-3.212594687938690186e-01 -7.075310349464416504e-01 -1.049897968769073486e-01 -1.775468289852142334e-01 -1.456615775823593140e-01 1.959579288959503174e-01 -3.111962378025054932e-01 4.440569281578063965e-01
-4.057075679302215576e-01 -5.655082464218139648e-01 3.854263722896575928e-01 -1.411199867725372314e-01 -2.479968816041946411e-01 4.984924197196960449e-01 -1.628907620906829834e-01 -1.029711291193962097e-01
-1.086686365306377411e-02 -4.289119243621826172e-01 7.236659526824951172e-02 -9.604173898696899414e-02 4.878204762935638428e-01 3.637463152408599854e-01 -4.950152933597564697e-01 4.314341545104980469e-01
-5.813769102096557617e-01 -2.100853621959686279e-01 -9.630358964204788208e-02 7.209118455648422241e-02 3.869976997375488281e-01 -1.244668066501617432e-01 -6.354852318763732910e-01 1.851833164691925049e-01
-4.896318316459655762e-01 -2.086630463600158691e-02 -2.047231793403625488e-01 -1.147511899471282959e-01 1.810645312070846558e-01 1.876676678657531738e-01 2.469710409641265869e-01 7.587804794311523438e-01
-3.219954669475555420e-01 -2.910230159759521484e-01 8.827680349349975586e-02 1.040119677782058716e-01 1.631675809621810913e-01 1.490935534238815308e-01 -4.275580644607543945e-01 7.492361664772033691e-01
-6.430101990699768066e-01 -3.437827341258525848e-03 -3.545086085796356201e-01 4.236077666282653809e-01 4.244391918182373047e-01 1.282005310058593750e-01 -2.891030311584472656e-01 -3.523615747690200806e-02
-2.906715571880340576e-01 -2.583623826503753662e-01 1.307208687067031860e-01 -2.451785355806350708e-01 3.199672400951385498e-01 4.364823102951049805e-01 -5.989356637001037598e-01 -3.463214933872222900e-01
-4.959492981433868408e-01 -3.842298388481140137e-01 2.826420962810516357e-01 -2.114357352256774902e-01 -2.364192306995391846e-01 5.199426412582397461e-01 3.732840716838836670e-01 1.274156272411346436e-01
-6.319882273674011230e-01 1.076991930603981018e-01 6.999500840902328491e-02 -2.445804653689265251e-03 5.031189322471618652e-01 3.009827136993408203e-01 4.778834879398345947e-01 1.095203235745429993e-01
-4.702706933021545410e-01 1.733508110046386719e-01 -1.482047978788614273e-02 -2.879610657691955566e-01 4.746971130371093750e-01 -1.576695218682289124e-02 3.693709149956703186e-02 6.623470187187194824e-01
-2.020988315343856812e-01 -5.195896029472351074e-01 1.324307024478912354e-01 -1.953017264604568481e-01 3.957540988922119141e-01 1.409354805946350098e-01 -1.368338167667388916e-01 6.620381474494934082e-01
-5.029460787773132324e-01 2.259240746498107910e-01 2.615037839859724045e-03 -8.025948703289031982e-02 5.183151364326477051e-01 1.079617813229560852e-01 -6.223690509796142578e-01 1.480055451393127441e-01
-5.193597674369812012e-01 -4.916792809963226318e-01 1.121877878904342651e-01 2.265605032444000244e-01 4.491980373859405518e-02 -8.619612455368041992e-02 -2.514017522335052490e-01 5.932544469833374023e-01
-2.583427727222442627e-01 2.165070623159408569e-01 -2.465166598558425903e-01 -3.247917294502258301e-01 4.081949591636657715e-01 5.458965301513671875e-01 -4.121425151824951172e-01 2.926360368728637695e-01
-3.500586152076721191e-01 -6.616848707199096680e-01 -3.237921744585037231e-02 -1.777880452573299408e-02 2.921729683876037598e-01 6.439287215471267700e-02 -3.490754216909408569e-02 5.895231962203979492e-01
-3.304744958877563477e-01 -3.567551374435424805e-01 8.366902172565460205e-02 1.714802831411361694e-01 8.477445691823959351e-02 6.272473335266113281e-01 -5.488185882568359375e-01 -1.589929312467575073e-01
-2.268414348363876343e-01 -4.932716488838195801e-01 2.712155580520629883e-01 1.304509937763214111e-01 -4.133729729801416397e-03 1.469408273696899414e-01 -2.796063721179962158e-01 7.175390720367431641e-01
-3.229500651359558105e-01 -1.115602925419807434e-01 6.287164241075515747e-02 5.011586546897888184e-01 8.793734014034271240e-02 3.826694488525390625e-01 -4.889413714408874512e-01 4.846774637699127197e-01
-7.100949883460998535e-01 -4.787046313285827637e-01 9.306572377681732178e-02 -1.838679052889347076e-02 3.401364088058471680e-01 1.082168817520141602e-01 3.602993190288543701e-01 1.970703341066837311e-02
-9.885086119174957275e-02 -1.315275430679321289e-01 -3.448418527841567993e-02 4.191240966320037842e-01 3.542138040065765381e-01 6.832479834556579590e-01 -3.334581851959228516e-01 3.042783141136169434e-01
-3.720876276493072510e-01 -7.005291581153869629e-01 1.565936803817749023e-01 -1.313094198703765869e-01 -4.779447242617607117e-02 1.103019900619983673e-02 -1.679896712303161621e-01 5.462777614593505859e-01
-3.311531543731689453e-01 -3.753529787063598633e-01 2.497593313455581665e-01 -2.887469232082366943e-01 3.715306520462036133e-04 5.351107716560363770e-01 -4.184650182723999023e-01 -3.771427571773529053e-01
-4.179322123527526855e-01 -5.458005666732788086e-01 1.633909940719604492e-01 -3.205448687076568604e-01 1.408422738313674927e-01 2.926994487643241882e-02 -3.988666236400604248e-01 4.671196937561035156e-01
-4.014510810375213623e-01 -3.223138749599456787e-01 2.569224834442138672e-01 3.157027959823608398e-01 -1.304636057466268539e-02 1.644313931465148926e-01 -5.619155168533325195e-01 4.757274687290191650e-01
-4.056181907653808594e-01 -4.849102199077606201e-01 -1.530975401401519775e-01 -4.707495272159576416e-01 4.629999399185180664e-02 2.141994424164295197e-02 -3.691119551658630371e-01 4.652374386787414551e-01
-3.603242337703704834e-01 -4.948388338088989258e-01 2.360519617795944214e-01 1.391990780830383301e-01 2.786279916763305664e-01 -6.848533451557159424e-02 -3.446111381053924561e-01 5.908667445182800293e-01
-5.690289735794067383e-01 1.094863750040531158e-02 1.119615733623504639e-01 -3.257811963558197021e-01 5.451464653015136719e-01 -1.182559318840503693e-02 2.533129751682281494e-01 4.426347017288208008e-01
-3.249561190605163574e-01 -4.979828894138336182e-01 4.580759704113006592e-01 3.160338699817657471e-01 1.031539738178253174e-01 2.507074549794197083e-02 -2.561960220336914062e-01 5.097055435180664062e-01
-1.761614233255386353e-01 1.217669025063514709e-01 -9.349446743726730347e-02 7.360580563545227051e-02 1.229489296674728394e-01 7.472972869873046875e-01 -2.883572280406951904e-01 5.322232246398925781e-01
-2.316625267267227173e-01 -2.017103284597396851e-01 2.963390201330184937e-02 8.707395941019058228e-02 2.995237410068511963e-01 3.023500740528106689e-01 -1.992775052785873413e-01 8.224012851715087891e-01
-5.816985964775085449e-01 9.038075804710388184e-02 2.528938949108123779e-01 1.439447849988937378e-01 7.192065715789794922e-01 1.509147435426712036e-01 7.738902419805526733e-02 -1.508651524782180786e-01
-7.108712196350097656e-01 7.428598403930664062e-02 -1.436866670846939087e-01 5.175351500511169434e-01 3.561375737190246582e-01 1.323271542787551880e-01 1.812377423048019409e-01 -1.531782746315002441e-01
-6.610737442970275879e-01 -3.539273440837860107e-01 2.435629665851593018e-01 3.567684814333915710e-02 1.862177997827529907e-01 -2.018442153930664062e-01 -2.962475121021270752e-01 4.625369012355804443e-01
-7.597841620445251465e-01 -1.330364048480987549e-01 -3.380040526390075684e-01 9.221415221691131592e-02 3.349818987771868706e-03 4.639552533626556396e-01 2.533615529537200928e-01 -5.311505123972892761e-02
-6.242912411689758301e-01 6.141794100403785706e-02 -3.320631757378578186e-02 -6.094301939010620117e-01 2.472563646733760834e-02 1.971476376056671143e-01 -4.322217702865600586e-01 8.767154812812805176e-02
-8.046367764472961426e-01 1.438133120536804199e-01 -2.809556722640991211e-01 1.653088778257369995e-01 -3.098041750490665436e-02 3.664306104183197021e-01 2.574836909770965576e-01 1.551941484212875366e-01
-4.297425746917724609e-01 3.074575066566467285e-01 2.336402833461761475e-01 3.951442837715148926e-01 3.255046904087066650e-01 3.725449144840240479e-01 -4.965108335018157959e-01 1.371071636676788330e-01
-8.292356133460998535e-01 -2.092557847499847412e-01 1.023592576384544373e-01 -4.029821455478668213e-01 9.497654438018798828e-02 -1.760832518339157104e-01 -2.266581803560256958e-01 6.563958525657653809e-02
-6.403726339340209961e-01 -3.717038407921791077e-02 7.350850105285644531e-02 1.413558572530746460e-01 -2.472001910209655762e-01 1.955724507570266724e-01 4.882167279720306396e-01 4.748096764087677002e-01
-2.308289557695388794e-01 -5.879999697208404541e-02 3.966731727123260498e-01 1.941694319248199463e-01 3.535530269145965576e-01 4.034005701541900635e-01 -5.836175680160522461e-01 3.462194800376892090e-01
-4.970211684703826904e-01 -3.503797054290771484e-01 2.468330264091491699e-01 1.709653735160827637e-01 1.392656564712524414e-01 4.301569759845733643e-01 5.626401901245117188e-01 1.380373686552047729e-01
-2.867689430713653564e-01 -3.983814716339111328e-01 4.850100278854370117e-01 4.818644523620605469e-01 1.143218725919723511e-01 2.989099323749542236e-01 -9.026785939931869507e-02 4.255145788192749023e-01
-5.600036382675170898e-01 3.552563190460205078e-01 1.126554235816001892e-01 -2.404534667730331421e-01 -3.234252333641052246e-01 3.830330371856689453e-01 7.763574272394180298e-02 4.820105433464050293e-01
-4.237928390502929688e-01 -3.418146073818206787e-01 2.477614134550094604e-01 3.257187604904174805e-01 -5.391196906566619873e-02 5.689542740583419800e-02 -3.536321520805358887e-01 6.363055706024169922e-01
-2.392465472221374512e-01 -1.946191191673278809e-01 -4.835708811879158020e-02 5.407666042447090149e-02 2.768515422940254211e-02 6.940187215805053711e-01 -6.458934545516967773e-01 3.861652221530675888e-03
-5.323532819747924805e-01 -4.465853571891784668e-01 7.089501619338989258e-02 -3.595360815525054932e-01 -3.616830110549926758e-01 1.378480345010757446e-02 -3.028799593448638916e-01 4.001602232456207275e-01
-2.924588620662689209e-01 7.165005803108215332e-02 6.510975360870361328e-01 1.439731717109680176e-01 -1.620977967977523804e-01 4.415347874164581299e-01 -1.366615742444992065e-01 4.741021096706390381e-01
-3.623773157596588135e-01 5.875745788216590881e-02 -1.623847633600234985e-01 6.924008578062057495e-02 7.020425200462341309e-01 2.172854095697402954e-01 -4.352331757545471191e-01 3.233616054058074951e-01
-5.458285808563232422e-01 -1.538789272308349609e-01 1.209781989455223083e-01 -6.725243330001831055e-01 8.599045127630233765e-02 -2.244367077946662903e-02 -3.998090922832489014e-01 2.090988457202911377e-01
-2.843531370162963867e-01 3.049146831035614014e-01 5.035013556480407715e-01 8.755005896091461182e-02 1.539493650197982788e-01 4.502602517604827881e-01 -1.219114437699317932e-01 5.689418911933898926e-01
-2.077827900648117065e-01 -5.372965931892395020e-01 3.720622742548584938e-03 2.706346847116947174e-02 4.143237471580505371e-01 2.001400142908096313e-01 -1.923926472663879395e-01 6.470372080802917480e-01
-7.162062525749206543e-01 4.032283648848533630e-02 1.573320180177688599e-01 2.616570591926574707e-01 5.644739866256713867e-01 7.128026336431503296e-02 2.273886948823928833e-01 -1.295666396617889404e-01
-3.696399629116058350e-01 -2.375711649656295776e-01 4.765865504741668701e-01 3.543609082698822021e-01 3.116928339004516602e-01 8.479539304971694946e-02 -3.616148829460144043e-01 4.680936634540557861e-01
-4.721075296401977539e-01 -1.654828488826751709e-01 2.986872568726539612e-03 4.606707692146301270e-01 2.087848335504531860e-01 8.691865950822830200e-02 -3.067412972450256348e-01 6.263124942779541016e-01
-6.347625851631164551e-01 -2.781829833984375000e-01 5.335972905158996582e-01 1.082610860466957092e-01 4.616447091102600098e-01 7.326745428144931793e-03 -1.237627677619457245e-02 -9.960727393627166748e-02
-7.216864824295043945e-01 -1.329651027917861938e-01 5.813443660736083984e-01 -3.874808177351951599e-02 1.366223692893981934e-01 1.663132011890411377e-01 2.241004109382629395e-01 -1.596234589815139771e-01
-3.696827292442321777e-01 -2.963743209838867188e-01 -3.566383123397827148e-01 5.303649976849555969e-02 2.069545835256576538e-01 2.495944648981094360e-01 -5.072875022888183594e-01 5.320007801055908203e-01
-4.730268120765686035e-01 -8.884441852569580078e-02 2.907521128654479980e-01 -3.902268409729003906e-01 3.697663545608520508e-01 -1.155266836285591125e-01 -2.249934524297714233e-01 5.751894116401672363e-01
-6.992831826210021973e-01 7.404130697250366211e-02 2.757010161876678467e-01 2.468440830707550049e-01 2.237299829721450806e-01 2.900439500808715820e-01 -2.252259999513626099e-01 -4.285680353641510010e-01
-6.223906874656677246e-01 -4.021283984184265137e-01 1.240920126438140869e-01 -3.997297883033752441e-01 1.032453030347824097e-01 -1.326145827770233154e-01 -4.557898938655853271e-01 1.993720382452011108e-01
-6.089972853660583496e-01 3.188877403736114502e-01 3.597210943698883057e-01 3.473834693431854248e-01 -3.904335796833038330e-01 2.950312197208404541e-01 -3.574581444263458252e-02 1.913078576326370239e-01
-7.963023781776428223e-01 2.437953650951385498e-01 3.753795623779296875e-01 -9.039805084466934204e-02 5.262786895036697388e-02 7.028050720691680908e-02 -3.763450086116790771e-01 -8.966664224863052368e-02
-8.834184706211090088e-02 1.574117690324783325e-01 3.850198984146118164e-01 -2.432689666748046875e-01 6.348329782485961914e-02 6.817267537117004395e-01 -1.614984124898910522e-01 5.149115920066833496e-01
-5.856839418411254883e-01 5.995960906147956848e-02 3.201425075531005859e-02 -5.762877464294433594e-01 2.462097704410552979e-01 4.471979737281799316e-01 -4.696759209036827087e-02 -2.396568059921264648e-01
-7.036712169647216797e-01 -2.662186026573181152e-01 -2.152126133441925049e-01 2.305833548307418823e-01 -2.830437421798706055e-01 8.340582996606826782e-02 -4.974056482315063477e-01 2.611592644825577736e-03
-7.030364871025085449e-02 -4.825597703456878662e-01 6.243429780006408691e-01 2.104540169239044189e-01 1.802500337362289429e-01 4.299771487712860107e-01 -2.703284621238708496e-01 1.940375119447708130e-01
-3.082502782344818115e-01 1.345797441899776459e-03 -3.254773020744323730e-01 -2.027048468589782715e-01 4.630114734172821045e-01 6.287114024162292480e-01 -3.789228498935699463e-01 -6.866536289453506470e-02
-2.468077838420867920e-01 -9.519360028207302094e-03 3.371503949165344238e-01 2.551868855953216553e-01 1.125972419977188110e-01 4.314498305320739746e-01 -6.106486320495605469e-01 4.341495931148529053e-01
-5.150248408317565918e-01 -1.383525282144546509e-01 1.623114943504333496e-01 1.712075173854827881e-01 4.546624720096588135e-01 -5.727750435471534729e-02 1.721685081720352173e-01 6.483135223388671875e-01
-2.297258377075195312e-01 1.381924450397491455e-01 -6.156932935118675232e-02 -7.653597276657819748e-03 6.882771849632263184e-01 5.646979212760925293e-01 -1.964462548494338989e-01 3.050884604454040527e-01
-7.063093185424804688e-01 1.486098915338516235e-01 -9.905827790498733521e-02 4.594044983386993408e-01 7.835257798433303833e-02 3.703145980834960938e-01 -1.259984523057937622e-01 -3.146899342536926270e-01
-6.798124909400939941e-01 -4.506552219390869141e-01 5.249343439936637878e-02 -2.186275571584701538e-01 4.985202103853225708e-02 -1.769350618124008179e-01 -3.666074872016906738e-01 3.406157195568084717e-01
-4.463150799274444580e-01 1.525132805109024048e-01 5.249512195587158203e-02 -2.059474885463714600e-01 6.902459859848022461e-01 1.190781146287918091e-01 -1.965252459049224854e-01 4.507007896900177002e-01
-4.860249459743499756e-01 -4.631181955337524414e-01 4.630221724510192871e-01 -2.109840661287307739e-01 3.547872602939605713e-01 3.136888742446899414e-01 -8.047842234373092651e-02 -2.442254126071929932e-01
-5.870277285575866699e-01 -4.902175068855285645e-01 -9.368593245744705200e-02 -1.154411956667900085e-01 2.333076298236846924e-01 -9.614314883947372437e-02 -5.180234909057617188e-01 2.468955367803573608e-01
-6.174950003623962402e-01 -4.081205278635025024e-02 7.641381770372390747e-02 4.568971991539001465e-01 -1.343572512269020081e-03 3.003323674201965332e-01 -5.000749826431274414e-01 -2.493271827697753906e-01
-6.992030143737792969e-01 -1.012784838676452637e-01 -3.551712036132812500e-01 1.905834078788757324e-01 -2.268117815256118774e-01 -2.889024466276168823e-02 -8.111802488565444946e-02 5.287067294120788574e-01
-5.685262680053710938e-01 -2.509154677391052246e-01 -1.081826388835906982e-01 -1.992451995611190796e-01 1.359257102012634277e-01 1.083062402904033661e-02 -9.281342849135398865e-03 7.373859286308288574e-01
-7.161090970039367676e-01 -1.729037910699844360e-01 -5.525023117661476135e-02 -1.388423144817352295e-01 1.461976617574691772e-01 1.362929642200469971e-01 2.261137813329696655e-01 5.864173173904418945e-01
-6.930359005928039551e-01 -1.325202137231826782e-01 -3.791783154010772705e-01 2.012904733419418335e-01 3.125427663326263428e-01 4.451158642768859863e-01 9.350650943815708160e-03 1.481453776359558105e-01
-3.507769703865051270e-01 1.095080077648162842e-01 2.218679785728454590e-01 -5.982191562652587891e-01 4.321440458297729492e-01 5.039507746696472168e-01 1.593468524515628815e-02 1.300117671489715576e-01
-1.882215887308120728e-01 -8.923953026533126831e-02 1.410212665796279907e-01 1.049864217638969421e-01 3.714675009250640869e-01 4.979350268840789795e-01 -5.228896141052246094e-01 5.160998702049255371e-01
-6.858721971511840820e-01 -1.586728543043136597e-01 2.162536680698394775e-01 -9.343416988849639893e-02 5.359382033348083496e-01 1.505887657403945923e-01 -1.022748649120330811e-01 3.585244119167327881e-01
-6.091694831848144531e-01 -1.163044571876525879e-02 3.888280093669891357e-01 6.567793339490890503e-02 6.744174957275390625e-01 -4.247831553220748901e-02 1.069067642092704773e-01 7.213976979255676270e-02
-5.053221583366394043e-01 -3.036565333604812622e-02 1.050941497087478638e-01 -4.630220532417297363e-01 6.386791467666625977e-01 2.349189817905426025e-01 -2.296162247657775879e-01 4.971620440483093262e-02
-6.555413007736206055e-01 -9.947258234024047852e-02 -2.451068907976150513e-01 1.327732056379318237e-01 -5.092504248023033142e-02 8.516367524862289429e-02 8.494114130735397339e-02 6.823514699935913086e-01
-4.006286263465881348e-01 8.774660527706146240e-02 -2.980462908744812012e-01 2.037148922681808472e-01 5.109700188040733337e-02 7.068387269973754883e-01 -4.119965434074401855e-01 1.717339307069778442e-01
-7.132223248481750488e-01 -3.844324871897697449e-02 6.271764636039733887e-02 3.301553428173065186e-01 2.627450525760650635e-01 2.629551291465759277e-01 4.807032942771911621e-01 -8.742973208427429199e-02
-2.997595965862274170e-01 2.089097909629344940e-02 -2.352971397340297699e-02 2.427534312009811401e-01 -1.008642017841339111e-01 6.402722001075744629e-01 -4.827550351619720459e-01 4.439035058021545410e-01
-3.174703717231750488e-01 -5.938777923583984375e-01 9.346651285886764526e-02 -2.426341176033020020e-01 2.400178611278533936e-01 1.652240902185440063e-01 -2.279578894376754761e-01 5.848435163497924805e-01
-5.227949023246765137e-01 1.590049713850021362e-01 2.804987132549285889e-01 4.858357906341552734e-01 3.814489841461181641e-01 4.761416912078857422e-01 1.086164191365242004e-01 5.172429978847503662e-02
-1.080678477883338928e-01 -5.083119273185729980e-01 2.050318419933319092e-01 3.735742568969726562e-01 1.043640449643135071e-01 4.916844964027404785e-01 -1.144081875681877136e-01 5.316106081008911133e-01
-5.900436043739318848e-01 7.551624625921249390e-02 2.453276216983795166e-01 -2.326615154743194580e-01 -7.009658217430114746e-02 6.058707237243652344e-01 2.214495241641998291e-01 -3.328604400157928467e-01
-2.160275578498840332e-01 -2.716824710369110107e-01 -3.085877597332000732e-01 -5.939971283078193665e-02 8.739369362592697144e-02 4.032737314701080322e-01 -2.739261984825134277e-01 7.317534089088439941e-01
-8.293409943580627441e-01 -6.392086297273635864e-02 -6.341119296848773956e-03 3.477683290839195251e-02 1.282261908054351807e-01 8.270978927612304688e-02 1.790727525949478149e-01 5.015056729316711426e-01
-7.402702569961547852e-01 -1.353108789771795273e-02 3.402582108974456787e-01 1.836132556200027466e-01 3.011103868484497070e-01 2.914758920669555664e-01 2.757521867752075195e-01 -2.250827699899673462e-01
-2.995061278343200684e-01 -6.744228601455688477e-01 -8.269655704498291016e-02 -2.816651761531829834e-01 1.571572422981262207e-01 2.851138710975646973e-01 -3.136319220066070557e-01 4.061065614223480225e-01
-7.264410853385925293e-01 3.091299533843994141e-01 -2.273167818784713745e-01 1.937731504440307617e-01 -3.242137283086776733e-02 4.491672217845916748e-01 -2.142366319894790649e-01 1.969806998968124390e-01
-7.252480983734130859e-01 -2.458004653453826904e-01 1.917707324028015137e-01 -1.986532956361770630e-01 9.645289741456508636e-03 3.268831968307495117e-01 -3.450429141521453857e-01 3.337031602859497070e-01
-1.662898957729339600e-01 9.148931503295898438e-02 -1.905255913734436035e-01 2.238720804452896118e-01 1.745988428592681885e-02 9.065610766410827637e-01 -2.337976247072219849e-01 -2.719026617705821991e-02
-6.051281690597534180e-01 -1.181049570441246033e-01 5.501483082771301270e-01 -1.871579885482788086e-01 5.091175436973571777e-01 8.185312896966934204e-02 -2.920154295861721039e-02 -1.242033988237380981e-01
-5.289641618728637695e-01 -4.942931532859802246e-01 1.577822715044021606e-01 1.953611075878143311e-01 7.947573065757751465e-02 -4.046189785003662109e-02 -6.294407248497009277e-01 9.306357800960540771e-02
-8.701712489128112793e-01 1.924892961978912354e-01 -1.034489199519157410e-01 -3.081884086132049561e-01 -1.399271190166473389e-01 1.764242649078369141e-01 -6.882676482200622559e-02 2.112481594085693359e-01
-3.203877806663513184e-01 9.268684685230255127e-02 -3.376096785068511963e-01 9.668528288602828979e-02 6.008560657501220703e-01 6.128110885620117188e-01 4.390880465507507324e-02 1.641308218240737915e-01
-6.080745458602905273e-01 -3.316624760627746582e-01 6.618235707283020020e-01 1.147988587617874146e-01 5.040647462010383606e-02 3.499699011445045471e-02 4.731602966785430908e-02 2.511014044284820557e-01
-5.876970887184143066e-01 2.601817846298217773e-01 -8.632934093475341797e-02 -1.829903200268745422e-02 4.451664537191390991e-02 1.080038100481033325e-01 -5.349323153495788574e-02 7.500813007354736328e-01
-4.620144069194793701e-01 -5.887498855590820312e-01 1.391188651323318481e-01 -2.347920835018157959e-01 1.307651251554489136e-01 2.568549513816833496e-01 -4.458993077278137207e-01 2.890237271785736084e-01
-6.486560106277465820e-01 -8.065436035394668579e-02 5.690996646881103516e-01 -8.031170815229415894e-02 -2.771288389340043068e-03 -6.148729845881462097e-02 -1.366308778524398804e-01 4.689986109733581543e-01
-4.885675311088562012e-01 -6.325778365135192871e-02 3.741301596164703369e-01 -5.948509573936462402e-01 -6.407124921679496765e-03 4.658181667327880859e-01 -1.891594976186752319e-01 -1.032969355583190918e-01
-5.966272950172424316e-01 -1.204293221235275269e-02 -8.280959725379943848e-02 1.258972436189651489e-01 -1.448701228946447372e-02 5.957953333854675293e-01 -1.919860392808914185e-01 4.786887466907501221e-01
-4.296168982982635498e-01 -1.626915782690048218e-01 2.019549459218978882e-01 4.131297767162322998e-01 1.654779464006423950e-01 5.678029656410217285e-01 -3.878639340400695801e-01 2.779878377914428711e-01
-8.690464496612548828e-01 -1.960474848747253418e-01 -3.134987354278564453e-01 7.125125825405120850e-02 1.806471794843673706e-01 2.179707735776901245e-01 -1.115929260849952698e-01 1.018217951059341431e-01
-6.071819067001342773e-01 -5.664773052558302879e-04 5.775772929191589355e-01 -1.400602310895919800e-01 4.672662019729614258e-01 3.307254984974861145e-02 2.188402414321899414e-01 1.038977131247520447e-01
-6.296102404594421387e-01 7.328210771083831787e-02 3.558443784713745117e-01 1.663423329591751099e-01 4.663878977298736572e-01 3.305796682834625244e-01 3.055091500282287598e-01 -1.542380154132843018e-01
-3.273152112960815430e-01 -1.640296280384063721e-01 3.247377276420593262e-02 -5.306430459022521973e-01 5.601713657379150391e-01 4.054017066955566406e-01 -3.200829029083251953e-01 -5.222152918577194214e-02
