# Supplementary material for: Where is your field going? A machine learning approach to study the relative motion of the domains of physics
Source: PLoS One. 2020 Jun 18;15(6):e0233997. doi: 10.1371/journal.pone.0233997 (PMC7302634; doi:10.1371/journal.pone.0233997)
Supplement: S21 Data — (ZIP) [file pone.0233997.s021.zip › 20/Pacs4Run_20_VS_500_embeddings1987-1991ED8.txt]

-2.304439842700958252e-01 -1.050498783588409424e-01 -3.073872625827789307e-01 3.721620514988899231e-02 2.325168997049331665e-01 -9.542182832956314087e-02 8.743026852607727051e-01 1.114159449934959412e-01
9.625841677188873291e-02 -3.740364611148834229e-01 -5.360948443412780762e-01 1.871828585863113403e-01 2.773207426071166992e-01 -5.129206776618957520e-01 3.831449747085571289e-01 -2.039641588926315308e-01
3.271023035049438477e-01 -8.065606355667114258e-01 1.637907326221466064e-01 2.943383753299713135e-01 -1.003951877355575562e-01 -1.305847913026809692e-01 2.799137234687805176e-01 -1.533567160367965698e-01
-2.313671261072158813e-01 -5.406188368797302246e-01 -2.070346027612686157e-01 4.032884538173675537e-01 -2.857245132327079773e-02 -1.445623785257339478e-01 3.865970373153686523e-01 5.268051028251647949e-01
-2.243757620453834534e-02 -2.022655755281448364e-01 -1.499205082654953003e-01 5.727303028106689453e-01 -2.957068681716918945e-01 -3.488196432590484619e-01 5.927363038063049316e-01 -2.182550728321075439e-01
1.069378927350044250e-01 -4.721592962741851807e-01 -5.245723724365234375e-01 4.788281396031379700e-02 1.248490288853645325e-01 -2.856442928314208984e-01 4.545910954475402832e-01 -4.293342828750610352e-01
-1.905922740697860718e-01 -3.145096898078918457e-01 1.014870405197143555e-01 3.999956250190734863e-01 1.404149532318115234e-01 -5.646557211875915527e-01 4.757661819458007812e-01 3.599389791488647461e-01
-4.976544529199600220e-02 -6.678625941276550293e-01 -2.911858558654785156e-01 6.161894202232360840e-01 1.248263716697692871e-01 -1.179004367440938950e-02 2.085894495248794556e-01 1.666556447744369507e-01
1.560592949390411377e-01 -3.049059808254241943e-01 -4.799604415893554688e-01 2.192766666412353516e-01 6.631518602371215820e-01 1.255198121070861816e-01 1.635329425334930420e-01 3.492347002029418945e-01
-4.347462058067321777e-01 -3.336683809757232666e-01 -4.546486437320709229e-01 -8.765401318669319153e-03 2.941757738590240479e-01 -9.993344545364379883e-02 4.892612099647521973e-01 3.962022662162780762e-01
2.809385024011135101e-02 -7.754509337246417999e-03 -3.195370733737945557e-01 3.730457723140716553e-01 6.262602210044860840e-01 1.206032410264015198e-01 3.836276233196258545e-01 -4.516263604164123535e-01
3.561598062515258789e-01 -5.803914666175842285e-01 -2.849841415882110596e-01 1.911076605319976807e-01 2.426259070634841919e-01 -5.497910976409912109e-01 2.381754666566848755e-01 -2.631861343979835510e-02
3.493079841136932373e-01 -5.878836512565612793e-01 -2.153617441654205322e-01 -1.925865858793258667e-01 2.775560617446899414e-01 -4.848414063453674316e-01 3.439688384532928467e-01 -1.359540522098541260e-01
-3.459467887878417969e-01 -5.039532184600830078e-01 -2.224653661251068115e-01 2.449129223823547363e-01 1.208090931177139282e-01 -8.484644442796707153e-02 4.182343780994415283e-01 5.658313035964965820e-01
6.374147254973649979e-03 -5.285589098930358887e-01 1.255554556846618652e-01 2.634386718273162842e-01 1.719516664743423462e-01 -6.544131636619567871e-01 4.155662655830383301e-01 -7.001198828220367432e-02
1.083504110574722290e-01 -7.218363285064697266e-01 1.328638046979904175e-01 4.693605005741119385e-01 3.671631515026092529e-01 -2.804839313030242920e-01 9.321331977844238281e-02 8.421189337968826294e-02
4.552175756543874741e-03 -7.544807791709899902e-01 -4.361200332641601562e-01 -7.170537114143371582e-02 2.182637900114059448e-01 -2.701148688793182373e-01 3.331424891948699951e-01 -6.172996759414672852e-02
2.302836775779724121e-01 -6.384108662605285645e-01 -4.872133135795593262e-01 1.996121406555175781e-01 1.960337162017822266e-01 -3.979593515396118164e-01 2.543530762195587158e-01 2.613619156181812286e-02
1.528556048870086670e-01 -7.274212241172790527e-01 2.354589290916919708e-02 3.589669466018676758e-01 3.452977836132049561e-01 -3.503625392913818359e-01 1.076359897851943970e-01 2.539921700954437256e-01
2.871735394001007080e-01 2.155096381902694702e-01 -3.423703908920288086e-01 4.982547461986541748e-02 6.743230819702148438e-01 -1.766454428434371948e-01 4.278032481670379639e-01 2.871516942977905273e-01
-1.163117960095405579e-01 -6.340779066085815430e-01 -2.977575063705444336e-01 -6.566300243139266968e-02 3.417076170444488525e-01 -2.184493392705917358e-01 4.157818853855133057e-01 -3.925387561321258545e-01
1.519287824630737305e-01 -3.929880559444427490e-01 -5.746383666992187500e-01 3.648222982883453369e-01 -1.468807924538850784e-02 -3.894151151180267334e-01 4.185312688350677490e-01 -1.792915016412734985e-01
2.464396692812442780e-02 -4.930204749107360840e-01 -1.412260085344314575e-01 2.782320380210876465e-01 4.689903855323791504e-01 -5.550057291984558105e-01 2.994619011878967285e-01 -2.032356858253479004e-01
-8.617050200700759888e-02 -6.837023794651031494e-02 -3.104344308376312256e-01 1.040077134966850281e-01 7.427018284797668457e-01 -3.526727557182312012e-01 4.057146310806274414e-01 -2.003106623888015747e-01
-3.194791823625564575e-02 -5.364463329315185547e-01 1.566959321498870850e-01 1.871985048055648804e-01 2.138515263795852661e-01 -6.329609751701354980e-01 4.108757972717285156e-01 -1.908320486545562744e-01
3.714467631652951241e-03 -4.154997169971466064e-01 -2.212028801441192627e-01 3.469470441341400146e-01 -2.648013532161712646e-01 -4.643231332302093506e-01 5.064755082130432129e-01 3.403088152408599854e-01
2.035833895206451416e-01 -3.558421730995178223e-01 -2.212538197636604309e-02 -1.893757730722427368e-01 5.815134197473526001e-02 -7.227861881256103516e-01 4.694726765155792236e-01 2.221968173980712891e-01
-2.664771676063537598e-01 -1.687220185995101929e-01 -5.903437137603759766e-01 3.361157476902008057e-01 4.060491323471069336e-01 2.361353039741516113e-01 4.673130810260772705e-01 -5.098065827041864395e-03
7.753701508045196533e-02 -3.270933628082275391e-01 -8.663628250360488892e-02 2.192535847425460815e-01 3.172598779201507568e-01 -4.064455628395080566e-01 4.506335854530334473e-01 -6.020778417587280273e-01
5.578305721282958984e-01 -1.427734792232513428e-01 1.246622204780578613e-01 4.419886767864227295e-01 4.330078065395355225e-01 3.069725930690765381e-01 3.961751163005828857e-01 1.373442858457565308e-01
1.874524950981140137e-01 -7.013787627220153809e-01 -2.581227123737335205e-01 -8.183410018682479858e-02 -4.002072811126708984e-01 6.865575909614562988e-02 4.837526082992553711e-01 2.663080580532550812e-02
3.738242685794830322e-01 -6.118866801261901855e-01 -4.907099306583404541e-01 1.253049820661544800e-01 2.306733578443527222e-01 -2.674558758735656738e-01 1.181563884019851685e-01 3.010794520378112793e-01
2.977983653545379639e-01 -4.627228677272796631e-01 -1.165593042969703674e-01 -1.706680506467819214e-01 4.228815734386444092e-01 4.011964797973632812e-01 3.991259038448333740e-01 3.942094743251800537e-01
1.846500635147094727e-01 -6.120703220367431641e-01 -2.172257751226425171e-01 -4.606626927852630615e-02 3.665776252746582031e-01 4.630627632141113281e-01 2.859201729297637939e-01 3.337792158126831055e-01
-2.375927008688449860e-02 -1.700607985258102417e-01 -2.525338530540466309e-01 3.464581370353698730e-01 -1.806283891201019287e-01 -5.489700436592102051e-01 6.418443322181701660e-01 -2.018646150827407837e-01
3.287620544433593750e-01 2.017548531293869019e-01 2.124859392642974854e-01 2.999247908592224121e-01 2.255852371454238892e-01 2.234877645969390869e-01 6.943656206130981445e-01 3.648647069931030273e-01
5.672045350074768066e-01 -1.408364623785018921e-01 -6.241596341133117676e-01 1.515519618988037109e-01 3.802494704723358154e-01 -1.307725012302398682e-01 2.164880782365798950e-01 1.932425051927566528e-01
6.113012433052062988e-01 -2.311117649078369141e-01 2.647185921669006348e-01 4.090330898761749268e-01 4.037151038646697998e-01 2.282322496175765991e-01 3.467350602149963379e-01 1.460250280797481537e-02
8.401722460985183716e-02 -4.853569269180297852e-01 -4.445138871669769287e-01 -6.328623741865158081e-02 2.414911612868309021e-02 4.341307282447814941e-01 4.088662266731262207e-01 4.467079937458038330e-01
-4.017288982868194580e-01 -6.495904922485351562e-01 2.797808963805437088e-03 1.977268606424331665e-01 2.234628349542617798e-01 4.097645636647939682e-03 3.594149947166442871e-01 4.454334676265716553e-01
4.128649830818176270e-02 -8.464004397392272949e-01 1.780776977539062500e-01 5.297011882066726685e-02 -4.509671404957771301e-02 -8.915907144546508789e-02 4.202923178672790527e-01 -2.464865744113922119e-01
6.188013032078742981e-02 -6.684044599533081055e-01 -5.563635826110839844e-01 2.467076480388641357e-01 2.727297246456146240e-01 2.293833196163177490e-01 1.553288400173187256e-01 1.669605821371078491e-01
4.488838613033294678e-01 -3.363518416881561279e-01 -3.635032773017883301e-01 1.365767121315002441e-01 -3.634522855281829834e-02 -6.206311583518981934e-01 3.549889326095581055e-01 1.485319733619689941e-01
4.133463799953460693e-01 2.219701111316680908e-01 -5.336691141128540039e-01 3.161770403385162354e-01 3.139699622988700867e-02 -2.032331824302673340e-01 5.710827112197875977e-01 1.633358597755432129e-01
4.658983647823333740e-01 -5.377056002616882324e-01 -3.835493028163909912e-01 1.386536657810211182e-01 4.725958406925201416e-02 -4.871277213096618652e-01 2.826183736324310303e-01 8.987027406692504883e-02
4.681550562381744385e-01 -2.764727221801877022e-03 3.405441939830780029e-01 3.205952942371368408e-01 2.135230898857116699e-01 7.443744689226150513e-02 5.686003565788269043e-01 4.331652820110321045e-01
2.772856354713439941e-01 -8.702022582292556763e-02 -5.186024308204650879e-01 2.222915738821029663e-01 -1.061231121420860291e-01 -5.195871591567993164e-01 5.423731803894042969e-01 -1.475684940814971924e-01
9.993714839220046997e-02 -9.489468336105346680e-01 -3.388481587171554565e-02 5.586703121662139893e-02 3.715953975915908813e-02 1.969014853239059448e-02 2.887984812259674072e-01 8.379352279007434845e-03
-1.500591337680816650e-01 -7.673004865646362305e-01 -5.714947357773780823e-02 4.193938076496124268e-01 2.382157295942306519e-01 -8.785001188516616821e-02 2.316442430019378662e-01 3.024094700813293457e-01
2.024209946393966675e-01 -3.786887824535369873e-01 -1.586996465921401978e-01 1.357477307319641113e-01 5.476254224777221680e-01 -4.614446759223937988e-01 3.191666603088378906e-01 -3.966299891471862793e-01
-7.132903486490249634e-02 -6.953581571578979492e-01 -4.451533854007720947e-01 -1.315812766551971436e-01 2.468487322330474854e-01 -1.774318665266036987e-01 3.919960558414459229e-01 -2.232412844896316528e-01
3.701749816536903381e-02 -2.484377175569534302e-01 -3.536822497844696045e-01 2.589741647243499756e-01 -1.538982838392257690e-01 -5.954292416572570801e-01 5.935305356979370117e-01 -1.193758994340896606e-01
-4.113684967160224915e-02 -1.066743656992912292e-01 -3.995449841022491455e-01 6.327741146087646484e-01 -8.879270404577255249e-02 -3.674931526184082031e-01 5.245540142059326172e-01 -9.379097819328308105e-02
1.470097005367279053e-01 -1.910345554351806641e-01 2.644552290439605713e-01 -2.550232410430908203e-01 4.733561277389526367e-01 3.236794471740722656e-01 6.534118056297302246e-01 2.261399924755096436e-01
1.112947762012481689e-01 -5.768988728523254395e-01 -3.626351654529571533e-01 -2.650501728057861328e-01 2.221077680587768555e-01 -3.922099471092224121e-01 4.497937560081481934e-01 -2.181069403886795044e-01
2.095214575529098511e-01 -3.982997536659240723e-01 -1.088042780756950378e-01 -3.635941445827484131e-02 4.829393923282623291e-01 -5.889765620231628418e-01 3.602542877197265625e-01 -2.727467119693756104e-01
1.164313182234764099e-01 -4.982803165912628174e-01 3.220266997814178467e-01 8.889031410217285156e-02 1.231011301279067993e-01 3.850340843200683594e-01 5.162017941474914551e-01 4.434956014156341553e-01
2.616720199584960938e-01 -8.855519294738769531e-01 -2.833538651466369629e-01 5.679219588637351990e-02 2.967846021056175232e-02 9.522790089249610901e-03 2.184090614318847656e-01 1.230311170220375061e-01
1.338598728179931641e-01 -8.226494193077087402e-01 -2.829927504062652588e-01 3.051430359482765198e-02 3.164950907230377197e-01 -2.795854806900024414e-01 2.060953825712203979e-01 5.916796624660491943e-02
3.654415607452392578e-01 -4.224095344543457031e-01 3.219719231128692627e-01 -3.982106447219848633e-01 3.512488603591918945e-01 1.793247163295745850e-01 5.193770527839660645e-01 2.234826236963272095e-02
-2.075820118188858032e-01 -6.922320127487182617e-01 -3.302266001701354980e-01 1.137598007917404175e-01 -1.731474697589874268e-01 1.298165470361709595e-01 5.161589980125427246e-01 -2.061092108488082886e-01
3.355120420455932617e-01 -3.805267810821533203e-01 1.624351739883422852e-01 -1.907308585941791534e-03 2.612228989601135254e-01 2.660915255546569824e-01 4.641121923923492432e-01 6.014980077743530273e-01
8.599986881017684937e-02 -4.676194190979003906e-01 -4.006784856319427490e-01 1.093058213591575623e-01 1.023231372237205505e-01 -4.689278602600097656e-01 4.827420115470886230e-01 -3.715400397777557373e-01
5.567421317100524902e-01 -2.830213308334350586e-01 -3.045721538364887238e-02 4.739226698875427246e-01 -9.859037399291992188e-02 3.264941573143005371e-01 4.537107348442077637e-01 2.494685202836990356e-01
5.311264991760253906e-01 -1.594380736351013184e-01 2.256274670362472534e-01 4.347943067550659180e-01 4.879882931709289551e-01 2.648103833198547363e-01 3.773002624511718750e-01 -4.378772154450416565e-02
2.727926373481750488e-01 -8.194326758384704590e-01 -2.676292136311531067e-02 2.884330749511718750e-01 2.569212913513183594e-01 -2.967048287391662598e-01 1.268254667520523071e-01 8.789731189608573914e-03
-3.616334497928619385e-01 -3.513590991497039795e-01 -4.821536839008331299e-01 2.211905121803283691e-01 9.369894862174987793e-02 2.351475805044174194e-01 5.772319436073303223e-01 2.590366005897521973e-01
-3.405925035476684570e-01 -2.067164927721023560e-01 -2.981482744216918945e-01 1.844363361597061157e-01 2.175469696521759033e-01 -3.541636839509010315e-02 5.209728479385375977e-01 6.311592459678649902e-01
3.718046545982360840e-01 -5.669130086898803711e-01 -9.404924511909484863e-02 9.030904620885848999e-02 4.973470568656921387e-01 -5.097956061363220215e-01 1.251295655965805054e-01 -2.161161787807941437e-02
1.600182652473449707e-01 -2.364279031753540039e-01 4.208283126354217529e-02 3.933031558990478516e-01 -8.163969963788986206e-02 -7.155368924140930176e-01 4.826777577400207520e-01 1.019899472594261169e-01
-1.158838942646980286e-01 -5.596092715859413147e-02 -1.699894070625305176e-01 6.487747430801391602e-01 -7.844335585832595825e-02 -4.404605329036712646e-01 5.735719799995422363e-01 6.701159477233886719e-02
2.865378558635711670e-02 -4.949727952480316162e-01 -1.855866760015487671e-01 -1.615558415651321411e-01 -2.036684900522232056e-01 -4.687235951423645020e-01 6.129994392395019531e-01 2.380910217761993408e-01
3.251450543757528067e-04 2.574569284915924072e-01 -4.575699865818023682e-01 -1.092506200075149536e-01 2.270048707723617554e-01 -1.728522330522537231e-01 7.940860986709594727e-01 2.068951912224292755e-02
3.650515973567962646e-01 1.494845747947692871e-01 -5.172973871231079102e-01 -8.211385458707809448e-02 5.474023818969726562e-01 -1.623156070709228516e-01 4.934546649456024170e-01 2.364462427794933319e-02
4.154385030269622803e-01 1.395661830902099609e-01 -6.170156002044677734e-01 1.569062322378158569e-01 1.085996329784393311e-01 -9.757512062788009644e-02 6.076245903968811035e-01 -1.099180877208709717e-01
-8.719879388809204102e-02 -6.129577755928039551e-01 -3.860290348529815674e-01 6.093216314911842346e-02 2.162601649761199951e-01 -9.297229349613189697e-02 4.177912175655364990e-01 -4.837211668491363525e-01
3.118278272449970245e-02 -4.377239346504211426e-01 -1.259333938360214233e-01 -1.372123602777719498e-02 1.570246219635009766e-01 6.009874939918518066e-01 6.352887749671936035e-01 -4.408357664942741394e-02
2.810565829277038574e-01 -3.608225882053375244e-01 2.678572433069348335e-03 -1.904814541339874268e-01 4.267669320106506348e-01 -6.269344091415405273e-01 3.752568960189819336e-01 -1.962889283895492554e-01
-2.656508088111877441e-01 -1.599526852369308472e-01 4.471581578254699707e-01 5.010004639625549316e-01 -1.257805991917848587e-02 -2.623122334480285645e-01 6.044608950614929199e-01 1.362124532461166382e-01
3.353469967842102051e-01 -1.066696643829345703e-01 -1.117087528109550476e-01 -1.420034170150756836e-01 -1.287496238946914673e-01 -6.444945335388183594e-01 6.413993239402770996e-01 -1.331676356494426727e-02
-2.111238241195678711e-01 2.825592160224914551e-01 -1.172099262475967407e-01 1.863133721053600311e-02 2.730019688606262207e-01 -9.162689000368118286e-02 8.635194897651672363e-01 -1.814115345478057861e-01
3.093931972980499268e-01 -3.472456336021423340e-01 -3.372841328382492065e-02 3.749332427978515625e-01 -2.324524372816085815e-01 -5.597650408744812012e-01 4.366973042488098145e-01 2.896689772605895996e-01
-5.853694081306457520e-01 -9.183799475431442261e-02 7.964749634265899658e-02 1.261844933032989502e-01 2.391336411237716675e-01 1.199304591864347458e-02 7.527514696121215820e-01 5.175710096955299377e-02
-1.359620988368988037e-01 -1.590026915073394775e-01 -7.470686919987201691e-03 3.913985490798950195e-01 -4.598596319556236267e-02 -2.840559482574462891e-01 5.805087089538574219e-01 6.190242171287536621e-01
3.985786065459251404e-02 -6.771828532218933105e-01 -1.258294433355331421e-01 2.639807760715484619e-02 3.715505003929138184e-01 -4.360464513301849365e-01 3.416960537433624268e-01 -2.799329459667205811e-01
9.726977348327636719e-02 -7.081797122955322266e-01 2.569705992937088013e-02 1.955301314592361450e-01 -1.473823562264442444e-02 -4.933264553546905518e-01 3.524098694324493408e-01 2.869615554809570312e-01
-3.638717532157897949e-01 -3.891887068748474121e-01 -5.040925741195678711e-01 -1.027794852852821350e-01 7.651925086975097656e-02 1.340273302048444748e-02 6.040444374084472656e-01 2.838169038295745850e-01
-2.973689138889312744e-01 -5.637092888355255127e-02 -2.133199572563171387e-01 6.356110572814941406e-01 2.960894815623760223e-02 -2.713713049888610840e-01 5.870791077613830566e-01 1.992639452219009399e-01
6.310675144195556641e-01 -4.756374955177307129e-01 2.127726376056671143e-01 -4.430732503533363342e-02 8.962866663932800293e-02 9.900417178869247437e-02 4.073162972927093506e-01 3.801917433738708496e-01
-2.640749700367450714e-02 3.721124678850173950e-02 -1.829587221145629883e-01 -2.041245251893997192e-01 7.416338920593261719e-01 -1.864107251167297363e-01 5.651110410690307617e-01 -1.365908980369567871e-01
-1.434262990951538086e-01 -5.159633755683898926e-01 2.355185151100158691e-02 4.715305566787719727e-02 -1.304943412542343140e-01 -4.842081367969512939e-01 6.309891343116760254e-01 2.465742379426956177e-01
5.156819820404052734e-01 9.405272454023361206e-02 -4.914528727531433105e-01 -8.126699924468994141e-02 4.735361039638519287e-01 -1.343411207199096680e-01 4.691832065582275391e-01 -1.211574003100395203e-01
-4.407749045640230179e-03 -4.795769453048706055e-01 1.546458452939987183e-01 1.287547349929809570e-01 5.392020102590322495e-03 -6.520912051200866699e-01 5.057472586631774902e-01 2.201386690139770508e-01
5.887866616249084473e-01 -7.233199477195739746e-02 8.272474259138107300e-02 3.891537487506866455e-01 1.663786321878433228e-01 3.016484379768371582e-01 5.735127329826354980e-01 -2.054846137762069702e-01
3.285315632820129395e-01 -5.868676304817199707e-01 5.839860811829566956e-02 -1.562852263450622559e-01 3.945656418800354004e-01 -5.501803159713745117e-01 2.198950648307800293e-01 1.143838763236999512e-01
2.543237805366516113e-01 -3.443212211132049561e-01 3.772468119859695435e-02 -1.631543189287185669e-01 -2.119253426790237427e-01 3.354740142822265625e-01 7.075296044349670410e-01 3.614780604839324951e-01
4.730419218540191650e-01 -7.553672790527343750e-01 -1.552311182022094727e-01 2.248863875865936279e-01 2.277384996414184570e-01 -2.579670250415802002e-01 1.112923473119735718e-01 1.353501994162797928e-02
2.582779526710510254e-01 -8.698144555091857910e-02 2.522279918193817139e-01 -2.659964263439178467e-01 4.251916706562042236e-01 3.094644248485565186e-01 7.168685197830200195e-01 2.995067462325096130e-02
-3.852740824222564697e-01 -2.523167729377746582e-01 7.816949486732482910e-02 3.526623249053955078e-01 -1.974217593669891357e-02 -2.612948119640350342e-01 7.079837918281555176e-01 2.958265244960784912e-01
5.483112931251525879e-01 -1.735997647047042847e-01 6.893530488014221191e-02 2.046211361885070801e-01 3.034499585628509521e-01 1.328093409538269043e-01 4.210487604141235352e-01 5.793045759201049805e-01
3.408243060111999512e-01 -2.136556208133697510e-01 7.103072106838226318e-02 -2.496419101953506470e-01 3.299083411693572998e-01 6.547641009092330933e-02 5.688555836677551270e-01 5.780140161514282227e-01
-5.686309933662414551e-02 -3.467932641506195068e-01 3.067811252549290657e-03 4.285522401332855225e-01 -4.295419529080390930e-02 -6.518437266349792480e-01 5.116720199584960938e-01 -6.542779505252838135e-02
6.039194464683532715e-01 2.373745106160640717e-02 2.287426143884658813e-01 4.825810715556144714e-02 3.996230363845825195e-01 1.036528870463371277e-01 5.328493714332580566e-01 3.545347154140472412e-01
-4.177834689617156982e-01 6.250443309545516968e-02 1.098833791911602020e-02 3.299950659275054932e-01 2.253674119710922241e-01 2.059494107961654663e-01 7.573299407958984375e-01 2.139591127634048462e-01
-3.640802577137947083e-02 -4.178494513034820557e-01 -1.085206046700477600e-01 2.491651177406311035e-01 -4.073205888271331787e-01 -2.756803035736083984e-01 6.023571491241455078e-01 3.814088404178619385e-01
3.147400915622711182e-01 -4.790475368499755859e-01 1.913713663816452026e-01 3.395475745201110840e-01 4.531511664390563965e-02 -6.200759410858154297e-01 3.490599989891052246e-01 1.055749133229255676e-01
5.752737522125244141e-01 1.352559924125671387e-01 -4.442920684814453125e-01 2.049295902252197266e-01 -1.265829801559448242e-01 -5.913416668772697449e-02 6.101735234260559082e-01 -1.397948265075683594e-01
-1.574985831975936890e-01 -7.436811327934265137e-01 -2.085630297660827637e-01 1.308536082506179810e-01 -2.079646885395050049e-01 1.666826307773590088e-01 4.955504834651947021e-01 -2.119167298078536987e-01
3.348945677280426025e-01 -1.224108412861824036e-01 -4.658422172069549561e-01 4.513484835624694824e-01 2.446986436843872070e-01 -4.619724154472351074e-01 2.105295956134796143e-01 3.667671382427215576e-01
2.792558372020721436e-01 -5.951787233352661133e-01 1.112950965762138367e-01 2.781981229782104492e-01 1.532463431358337402e-01 -5.701944828033447266e-01 1.846913695335388184e-01 3.086756467819213867e-01
-5.223061442375183105e-01 -1.276589334011077881e-01 -1.421505063772201538e-01 3.557193279266357422e-01 3.466661274433135986e-01 9.768810123205184937e-03 6.523914337158203125e-01 -1.351629048585891724e-01
-5.959033966064453125e-02 -5.628403425216674805e-01 -6.663902103900909424e-02 -2.081559039652347565e-03 3.534323573112487793e-01 5.372782349586486816e-01 4.792638719081878662e-01 1.787127554416656494e-01
4.593254923820495605e-01 -3.322027623653411865e-01 4.337077587842941284e-02 -3.011283278465270996e-01 2.281777411699295044e-01 1.742291748523712158e-01 5.543749332427978516e-01 4.431137740612030029e-01
4.187724590301513672e-01 -2.326337397098541260e-01 -7.071138024330139160e-01 3.064943850040435791e-01 2.720546126365661621e-01 8.896846324205398560e-02 1.846373230218887329e-01 2.460536360740661621e-01
7.696706056594848633e-01 -2.274250090122222900e-01 -1.491231471300125122e-01 1.209378018975257874e-01 -5.103223025798797607e-02 1.172038018703460693e-01 4.418894052505493164e-01 3.277409374713897705e-01
1.611746996641159058e-01 -1.544828861951828003e-01 -4.064579010009765625e-01 3.661241233348846436e-01 -1.723391562700271606e-01 -5.576056838035583496e-01 5.568396449089050293e-01 1.440649107098579407e-02
6.802894175052642822e-02 -4.163294732570648193e-01 6.134463846683502197e-02 4.072901606559753418e-01 -3.849200159311294556e-02 -5.496813654899597168e-01 3.887274265289306641e-01 4.445818662643432617e-01
-1.481774896383285522e-01 -4.743387997150421143e-01 -2.840770408511161804e-02 7.951369285583496094e-01 1.468939185142517090e-01 4.575012624263763428e-02 2.675953507423400879e-01 1.572204381227493286e-01
2.275461107492446899e-01 -7.072145342826843262e-01 1.654161959886550903e-01 5.289542078971862793e-01 1.825882494449615479e-01 -2.401048988103866577e-01 1.534968614578247070e-01 1.623730212450027466e-01
4.317332208156585693e-01 -1.975933164358139038e-01 -6.837828755378723145e-01 1.627234965562820435e-01 3.626681864261627197e-01 -3.178077563643455505e-02 2.003237754106521606e-01 3.284167945384979248e-01
4.406908527016639709e-02 -4.425373077392578125e-01 -1.539577096700668335e-01 -3.363684564828872681e-02 5.430180430412292480e-01 -4.274487495422363281e-01 3.726989924907684326e-01 -4.011217355728149414e-01
1.526641473174095154e-02 -5.922415852546691895e-01 -6.564740836620330811e-02 5.969224572181701660e-01 3.707385957241058350e-01 -3.521090447902679443e-01 1.641980856657028198e-01 -1.376881031319499016e-03
5.558566451072692871e-01 2.087198197841644287e-02 2.248038947582244873e-01 1.441076099872589111e-01 2.926635742187500000e-01 -2.684501931071281433e-02 4.883155226707458496e-01 5.426411628723144531e-01
3.056609630584716797e-01 -5.887104272842407227e-01 -4.386221170425415039e-01 2.985630708280950785e-04 3.909637331962585449e-01 -4.022887349128723145e-01 2.249707728624343872e-01 -4.797065258026123047e-02
-1.460737138986587524e-01 -1.627831012010574341e-01 -6.077573299407958984e-01 2.843701839447021484e-01 -1.573606431484222412e-01 -1.645244956016540527e-01 6.154744625091552734e-01 2.670001387596130371e-01
-2.325739042134955525e-04 2.092700600624084473e-01 -1.876180917024612427e-01 -2.800948321819305420e-01 3.400071561336517334e-01 -1.897650212049484253e-01 8.162316083908081055e-01 -1.571708470582962036e-01
-2.753293216228485107e-01 -4.087398052215576172e-01 4.556997120380401611e-02 -1.665314473211765289e-02 4.399166703224182129e-01 4.753125607967376709e-01 5.277258753776550293e-01 -2.383870333433151245e-01
6.524924039840698242e-01 -2.279981076717376709e-01 1.112437993288040161e-01 2.464710474014282227e-01 -3.148316591978073120e-02 1.071602553129196167e-01 5.056876540184020996e-01 4.253855049610137939e-01
2.834305763244628906e-01 2.286834269762039185e-01 -3.062590062618255615e-01 4.822014272212982178e-01 5.570424795150756836e-01 -3.108699023723602295e-01 3.629390895366668701e-01 4.895826801657676697e-02
1.105974055826663971e-02 3.803811967372894287e-01 -1.994646340608596802e-01 1.711389608681201935e-02 2.749129235744476318e-01 -1.389250457286834717e-01 8.469369411468505859e-01 -5.412433296442031860e-02
5.258706212043762207e-01 5.793287605047225952e-02 2.514498829841613770e-01 -2.127604559063911438e-02 4.966332912445068359e-01 2.047755867242813110e-01 6.024279594421386719e-01 7.019319385290145874e-02
1.207042187452316284e-01 -1.975076347589492798e-01 1.776672154664993286e-02 -8.257597684860229492e-02 1.598114222288131714e-01 5.908317565917968750e-01 7.274330258369445801e-01 -1.884305626153945923e-01
4.623374640941619873e-01 -2.777957022190093994e-01 -2.056624889373779297e-01 -2.029171735048294067e-01 6.555815339088439941e-01 2.426949888467788696e-01 2.987480461597442627e-01 2.183182090520858765e-01
7.025136947631835938e-01 -1.875800639390945435e-01 1.536530852317810059e-01 2.581686377525329590e-01 1.122445762157440186e-01 2.485803961753845215e-01 5.533205270767211914e-01 2.175851166248321533e-02
7.073096036911010742e-01 -1.543643027544021606e-01 -4.887042641639709473e-01 -6.938824057579040527e-02 7.068607956171035767e-02 -4.034692421555519104e-03 3.713945746421813965e-01 2.988166511058807373e-01
4.789631068706512451e-01 1.985584199428558350e-02 -5.680409669876098633e-01 3.480458259582519531e-01 4.537407755851745605e-01 -8.841101825237274170e-02 3.054120242595672607e-01 1.393557339906692505e-01
-2.094661258161067963e-02 -4.996641278266906738e-01 2.403211742639541626e-01 9.779150038957595825e-02 9.755954146385192871e-02 -6.314667463302612305e-01 5.227070450782775879e-01 -3.299683704972267151e-02
-6.954880803823471069e-02 -4.546366035938262939e-01 -3.156144022941589355e-01 2.947533130645751953e-02 6.255277991294860840e-01 4.158503413200378418e-01 3.436951637268066406e-01 7.513018697500228882e-02
-9.147454053163528442e-02 -1.139974147081375122e-01 1.632977835834026337e-02 4.206334948539733887e-01 1.978640407323837280e-01 -4.384885430335998535e-01 4.475949704647064209e-01 6.080084443092346191e-01
1.190281063318252563e-01 -2.441725134849548340e-01 -5.145726203918457031e-01 2.909769117832183838e-01 -2.082755789160728455e-03 -3.708988130092620850e-01 5.404655337333679199e-01 -3.835183382034301758e-01
3.276661038398742676e-01 1.637614071369171143e-01 -2.216411828994750977e-01 4.543013274669647217e-01 4.657413065433502197e-01 -5.150465965270996094e-01 3.238354325294494629e-01 1.524636596441268921e-01
2.661582641303539276e-02 -5.104632377624511719e-01 2.947974763810634613e-02 1.806293427944183350e-01 4.635697901248931885e-01 5.558519363403320312e-01 4.004354178905487061e-01 -1.449340730905532837e-01
5.313023924827575684e-01 -6.150402128696441650e-03 -4.546933174133300781e-01 1.015122905373573303e-01 5.886270403861999512e-01 -4.152774065732955933e-02 3.115874826908111572e-01 2.352361977100372314e-01
1.928227245807647705e-01 -4.468646645545959473e-01 7.246547937393188477e-02 2.240579426288604736e-01 3.796549439430236816e-01 -6.925201416015625000e-01 2.755405306816101074e-01 -8.963146060705184937e-02
3.381344377994537354e-01 1.536233164370059967e-02 -6.276412606239318848e-01 1.601314097642898560e-01 5.409846305847167969e-01 8.942933380603790283e-02 4.054988324642181396e-01 -2.761030569672584534e-02
5.219653844833374023e-01 -2.773133292794227600e-02 4.757320135831832886e-02 4.770318567752838135e-01 2.501918375492095947e-01 3.114497959613800049e-01 5.426234602928161621e-01 -2.071791887283325195e-01
1.121337339282035828e-01 -7.740513086318969727e-01 5.952594056725502014e-02 2.886815667152404785e-01 4.330120608210563660e-02 -4.475767910480499268e-01 2.728787660598754883e-01 1.572492718696594238e-01
-5.847772210836410522e-02 -4.565146267414093018e-01 -5.482552647590637207e-01 2.546486854553222656e-01 2.042151093482971191e-01 1.037960648536682129e-01 3.178379237651824951e-01 5.188895463943481445e-01
5.381767153739929199e-01 -2.907020449638366699e-01 7.711139321327209473e-02 -1.256275475025177002e-01 2.524502873420715332e-01 1.777788102626800537e-01 5.052945613861083984e-01 5.034587383270263672e-01
5.280937552452087402e-01 -1.631527543067932129e-01 1.541260480880737305e-01 5.402890443801879883e-01 1.032723411917686462e-01 3.132923543453216553e-01 5.007573962211608887e-01 1.387654691934585571e-01
-2.932628691196441650e-01 -1.366432458162307739e-01 -5.751153230667114258e-01 2.308301031589508057e-01 4.083836078643798828e-01 2.812293469905853271e-01 4.822657704353332520e-01 1.812124401330947876e-01
-2.977859973907470703e-01 -1.968779116868972778e-01 -9.225281327962875366e-02 7.316756248474121094e-02 -3.146559596061706543e-01 -1.509363949298858643e-01 7.822121977806091309e-01 3.536273837089538574e-01
-9.835744276642799377e-04 -7.395107150077819824e-01 -1.708546131849288940e-01 4.484293609857559204e-02 -2.328838407993316650e-01 -2.379531506448984146e-03 5.162939429283142090e-01 -3.179947435855865479e-01
5.018733739852905273e-01 7.285828143358230591e-02 2.927735745906829834e-01 3.558899462223052979e-01 2.806542217731475830e-01 1.518159508705139160e-01 6.282961964607238770e-01 1.840374618768692017e-01
-1.756359823048114777e-02 1.208996251225471497e-01 -3.578757941722869873e-01 -3.042549192905426025e-01 1.661460101604461670e-01 -3.894567489624023438e-02 8.562959432601928711e-01 -4.543622955679893494e-02
-3.655396029353141785e-02 -4.166404604911804199e-01 -1.888579688966274261e-03 5.576856061816215515e-02 -6.351866573095321655e-02 -6.296166181564331055e-01 5.505756139755249023e-01 3.440575599670410156e-01
-2.672869265079498291e-01 -3.184646964073181152e-01 -1.072232238948345184e-02 -1.484560221433639526e-01 5.466449260711669922e-01 -4.666626453399658203e-01 5.317010283470153809e-01 -7.538738101720809937e-02
5.193312764167785645e-01 -2.671041488647460938e-01 2.093014679849147797e-02 -1.900856941938400269e-01 3.343222895637154579e-03 2.187709957361221313e-01 6.098066568374633789e-01 4.501596391201019287e-01
-2.746961116790771484e-01 -5.448637604713439941e-01 4.956180453300476074e-01 2.535097897052764893e-01 1.851081550121307373e-01 -3.506347239017486572e-01 3.946591615676879883e-01 6.924999505281448364e-02
9.388130903244018555e-02 3.435772359371185303e-01 -3.156213164329528809e-01 -6.830022484064102173e-02 3.380292654037475586e-01 -1.250759214162826538e-01 7.984985709190368652e-01 3.676385805010795593e-02
4.710475802421569824e-01 1.303793638944625854e-01 -5.020124316215515137e-01 3.437478840351104736e-01 5.187012255191802979e-02 6.300338357686996460e-02 5.691128969192504883e-01 2.457376718521118164e-01
1.771077364683151245e-01 -1.006861329078674316e-01 1.879778057336807251e-01 9.201507270336151123e-02 2.583953142166137695e-01 5.394816994667053223e-01 7.390779852867126465e-01 -1.031887605786323547e-01
-8.470166474580764771e-02 -5.651453733444213867e-01 -9.523075073957443237e-02 3.515530377626419067e-02 -7.913629710674285889e-02 -5.711780786514282227e-01 5.697361826896667480e-01 7.762179523706436157e-02
2.252212762832641602e-01 -4.382049739360809326e-01 -3.874076902866363525e-02 -3.864665329456329346e-01 2.968994528055191040e-02 1.067228987812995911e-01 5.931491255760192871e-01 4.922371804714202881e-01
-2.981216609477996826e-01 -4.813928008079528809e-01 -6.486139446496963501e-02 2.646884620189666748e-01 2.024782449007034302e-01 -4.695875048637390137e-01 4.726713001728057861e-01 3.466833829879760742e-01
3.597176373004913330e-01 -3.974162638187408447e-01 2.128671109676361084e-01 2.906665503978729248e-01 2.480149120092391968e-01 4.871492385864257812e-01 4.440089166164398193e-01 2.947785258293151855e-01
4.915525317192077637e-01 2.395439706742763519e-02 2.859298884868621826e-01 2.671147882938385010e-01 3.959572315216064453e-01 4.214824736118316650e-02 4.846713244915008545e-01 4.595989882946014404e-01
-2.624535560607910156e-01 -3.455473780632019043e-01 -1.747870296239852905e-01 5.588358044624328613e-01 3.221091330051422119e-01 -3.730634450912475586e-01 3.475969731807708740e-01 3.242111802101135254e-01
-3.440163284540176392e-02 2.182143628597259521e-01 -1.190779283642768860e-01 1.018008813261985779e-01 7.572605609893798828e-01 -1.006767228245735168e-01 5.708412528038024902e-01 -1.312132328748703003e-01
6.141097545623779297e-01 -9.455314278602600098e-02 1.649886518716812134e-01 3.011539280414581299e-01 1.144086271524429321e-01 3.089975118637084961e-01 6.211392879486083984e-01 -4.038794711232185364e-02
7.623107433319091797e-01 -3.001304864883422852e-01 -2.827469259500503540e-02 1.568804979324340820e-01 3.161921203136444092e-01 1.696230620145797729e-01 2.769720852375030518e-01 3.129377663135528564e-01
6.345863342285156250e-01 -9.826218336820602417e-02 1.942528188228607178e-01 2.680259644985198975e-01 1.279326975345611572e-01 2.705085873603820801e-01 6.233082413673400879e-01 -4.215981811285018921e-03
1.555209159851074219e-01 -4.788349568843841553e-01 4.111325368285179138e-02 -2.430862635374069214e-01 3.113602697849273682e-01 4.564756453037261963e-01 6.127253770828247070e-01 7.072138786315917969e-02
-2.167095094919204712e-01 5.575814470648765564e-02 -3.174441456794738770e-01 -2.015317790210247040e-02 1.190415769815444946e-01 -7.081349194049835205e-02 6.915935277938842773e-01 5.926753878593444824e-01
-4.913302138447761536e-02 -1.301775574684143066e-01 -8.986160159111022949e-02 2.392334192991256714e-01 8.091270923614501953e-01 -3.992341831326484680e-02 3.981714546680450439e-01 -3.170348703861236572e-01
2.781007289886474609e-01 -2.795154601335525513e-02 -3.825984001159667969e-01 6.589420437812805176e-01 4.840516149997711182e-01 -2.410718798637390137e-01 2.078426182270050049e-01 7.531560957431793213e-02
6.246522665023803711e-01 1.524961739778518677e-01 -2.022860795259475708e-01 1.311822384595870972e-01 5.973566770553588867e-01 -4.654946550726890564e-02 3.933450877666473389e-01 1.212599128484725952e-01
3.801219761371612549e-01 1.185985952615737915e-01 -2.193676382303237915e-01 4.678691327571868896e-01 4.217690229415893555e-01 -4.687185287475585938e-01 2.792635262012481689e-01 3.143944740295410156e-01
4.222909808158874512e-01 -2.678243815898895264e-01 2.685790881514549255e-02 -4.624847173690795898e-01 1.764086335897445679e-01 2.362877875566482544e-01 6.634826064109802246e-01 9.036522358655929565e-02
2.204369157552719116e-01 -8.717721700668334961e-01 -2.729186601936817169e-02 1.345820128917694092e-01 -8.527277410030364990e-02 -1.095361113548278809e-01 3.726272284984588623e-01 -1.201796978712081909e-01
5.517847537994384766e-01 -1.547750532627105713e-01 1.603552252054214478e-01 3.548659682273864746e-01 2.231132239103317261e-01 3.440911173820495605e-01 5.430365204811096191e-01 -2.384696006774902344e-01
2.613368332386016846e-01 -3.793313801288604736e-01 7.007363438606262207e-02 -4.030610322952270508e-01 7.645295560359954834e-02 1.596973389387130737e-01 6.808591485023498535e-01 3.542947173118591309e-01
5.415604710578918457e-01 2.310520559549331665e-01 -3.380305171012878418e-01 2.107409834861755371e-01 3.043350279331207275e-01 -2.041110545396804810e-01 5.265843868255615234e-01 2.882335186004638672e-01
-9.091599285602569580e-02 -6.169512271881103516e-01 -6.670241802930831909e-02 6.161085367202758789e-01 4.158554673194885254e-01 -1.539615541696548462e-01 1.104303598403930664e-01 1.350247412919998169e-01
6.806577444076538086e-01 -8.745668828487396240e-02 6.065130978822708130e-02 4.447292387485504150e-01 2.293378859758377075e-01 2.009891718626022339e-01 4.729773998260498047e-01 -1.043723076581954956e-01
3.260762393474578857e-01 1.427477151155471802e-01 -1.847028434276580811e-01 5.320916175842285156e-01 4.964084625244140625e-01 -4.566125869750976562e-01 3.096631169319152832e-01 7.247918844223022461e-02
3.317086100578308105e-01 -8.207926899194717407e-02 7.019141316413879395e-02 5.393002629280090332e-01 -8.055251091718673706e-03 3.986999094486236572e-01 5.971869826316833496e-01 2.679586708545684814e-01
-4.522224664688110352e-01 -3.841100633144378662e-01 -1.979134231805801392e-01 2.786594033241271973e-01 3.666435778141021729e-01 1.198153644800186157e-01 4.207875728607177734e-01 4.530873000621795654e-01
4.017744362354278564e-01 -1.324400156736373901e-01 1.881933361291885376e-01 -1.489866971969604492e-01 2.617103159427642822e-01 1.345003396272659302e-01 6.124867200851440430e-01 5.492725968360900879e-01
-3.684270381927490234e-02 -3.805561661720275879e-01 -2.936870455741882324e-01 -3.292140662670135498e-01 3.047766685485839844e-01 -4.674468040466308594e-01 5.298790931701660156e-01 -2.588790953159332275e-01
-2.914096713066101074e-01 -3.013642728328704834e-01 2.384478747844696045e-01 5.389047861099243164e-01 3.721215128898620605e-01 -3.574070334434509277e-01 4.408764839172363281e-01 1.280545592308044434e-01
-5.025416016578674316e-01 -4.843129217624664307e-01 -1.623515635728836060e-01 3.660689294338226318e-01 4.476544260978698730e-01 3.189175948500633240e-02 3.222984075546264648e-01 2.173491418361663818e-01
2.204837203025817871e-01 -3.222410082817077637e-01 5.920436233282089233e-02 -3.191057145595550537e-01 -1.082138419151306152e-01 1.597285568714141846e-01 6.682447195053100586e-01 5.083696246147155762e-01
-8.418064564466476440e-03 -1.760230511426925659e-01 9.045952931046485901e-03 8.999156951904296875e-01 -4.225564002990722656e-02 -1.309077143669128418e-01 3.714909553527832031e-01 4.568650573492050171e-02
6.991017460823059082e-01 -3.945296257734298706e-02 1.713007092475891113e-01 3.311360776424407959e-01 4.722478613257408142e-02 -1.077319681644439697e-01 5.408943295478820801e-01 2.535789310932159424e-01
-1.382077038288116455e-01 -1.878042519092559814e-01 -6.479831933975219727e-01 3.557669818401336670e-01 4.008116424083709717e-01 2.375470250844955444e-01 3.976784050464630127e-01 1.547560095787048340e-01
7.971715927124023438e-01 -3.167706727981567383e-01 7.902128994464874268e-02 1.371669769287109375e-01 2.628559470176696777e-01 3.181250765919685364e-02 2.988046109676361084e-01 2.823562920093536377e-01
-2.248270809650421143e-01 -2.135512530803680420e-01 -1.032320037484169006e-02 1.635148525238037109e-01 6.026723980903625488e-01 -3.124575689435005188e-02 5.060512423515319824e-01 -5.066823363304138184e-01
2.513368725776672363e-01 -8.770980238914489746e-01 -1.644073128700256348e-01 1.841583400964736938e-01 -1.046799495816230774e-01 -1.646436192095279694e-02 3.085454106330871582e-01 1.248039584606885910e-02
-3.369551897048950195e-02 -2.850700616836547852e-01 -9.110592305660247803e-02 3.953474760055541992e-01 -1.342549920082092285e-01 -5.568233728408813477e-01 5.216645598411560059e-01 3.908827304840087891e-01
3.225621953606605530e-02 2.875277996063232422e-01 1.205556690692901611e-01 -6.815259158611297607e-02 4.453870058059692383e-01 -9.369879215955734253e-02 7.912919521331787109e-01 -2.526206076145172119e-01
2.545553147792816162e-01 -3.786191642284393311e-01 1.950312405824661255e-01 3.700937032699584961e-01 2.744510211050510406e-02 -5.482379794120788574e-01 2.795535326004028320e-01 4.872109889984130859e-01
-4.541238844394683838e-01 -2.452572286128997803e-01 -2.460508346557617188e-01 2.518303394317626953e-01 -1.789445728063583374e-01 -3.036945685744285583e-02 7.527027130126953125e-01 1.007772386074066162e-01
9.630276262760162354e-02 -4.477526247501373291e-01 2.657428979873657227e-01 6.790539622306823730e-01 -6.732239853590726852e-03 -3.368809819221496582e-01 3.320573270320892334e-01 1.863155364990234375e-01
-9.319397062063217163e-02 -5.405409932136535645e-01 -3.303174078464508057e-01 1.808385103940963745e-01 4.798813760280609131e-01 4.645286500453948975e-01 2.566330432891845703e-01 2.130368351936340332e-01
-2.793660163879394531e-01 -5.722554326057434082e-01 -5.007277131080627441e-01 -2.271299809217453003e-01 1.367356032133102417e-01 -1.118411719799041748e-01 5.059401392936706543e-01 -7.057929784059524536e-02
-2.686796188354492188e-01 -2.502566576004028320e-01 2.415762990713119507e-01 2.911000251770019531e-01 1.294760257005691528e-01 -5.745286345481872559e-01 6.118296384811401367e-01 -3.002959117293357849e-02
3.401292860507965088e-01 -5.691378712654113770e-01 3.656563535332679749e-02 2.934674620628356934e-01 -1.925558894872665405e-01 -5.099999308586120605e-01 3.931242525577545166e-01 1.456351578235626221e-01
7.700917869806289673e-02 -3.566330671310424805e-01 -5.785598605871200562e-02 8.760765194892883301e-01 8.725265413522720337e-02 1.266747713088989258e-02 2.244041711091995239e-01 1.946653127670288086e-01
4.158344268798828125e-01 -4.512730613350868225e-02 -4.409542083740234375e-01 3.427659273147583008e-01 3.775432705879211426e-01 -4.883480966091156006e-01 3.381552100181579590e-01 1.332078576087951660e-01
-5.585941672325134277e-02 -2.671281695365905762e-01 -6.653990149497985840e-01 2.293374389410018921e-01 3.381072878837585449e-01 2.053117305040359497e-01 3.372096717357635498e-01 3.999887108802795410e-01
3.064211308956146240e-01 3.359176963567733765e-02 1.138780862092971802e-01 -1.755072474479675293e-01 1.324203610420227051e-01 3.682008385658264160e-01 8.392111063003540039e-01 -6.184074655175209045e-02
4.051308035850524902e-01 1.516676843166351318e-01 -3.953940272331237793e-01 9.080097079277038574e-02 6.614897847175598145e-01 2.199891209602355957e-02 4.578462839126586914e-01 -2.467256784439086914e-02
3.945237994194030762e-01 -4.243707656860351562e-01 -2.322599664330482483e-02 -1.147989258170127869e-01 3.590409457683563232e-01 2.171176075935363770e-01 3.963437378406524658e-01 5.633855462074279785e-01
1.724404394626617432e-01 2.854678034782409668e-01 -3.877589702606201172e-01 -1.666299551725387573e-01 2.011306434869766235e-01 -2.328654527664184570e-01 7.405887842178344727e-01 2.598042786121368408e-01
-4.544726014137268066e-02 -5.382211208343505859e-01 -1.330454945564270020e-01 1.806962490081787109e-01 -1.149075999855995178e-01 -4.611440598964691162e-01 4.873579144477844238e-01 4.410498440265655518e-01
5.140947699546813965e-01 -1.127873286604881287e-01 -3.940632641315460205e-01 3.871596753597259521e-01 2.869235575199127197e-01 2.364271879196166992e-01 4.315249025821685791e-01 3.055654466152191162e-01
2.507421374320983887e-01 1.434410512447357178e-01 1.436423063278198242e-01 -2.620384097099304199e-01 4.260638058185577393e-01 -2.870358526706695557e-01 7.088745236396789551e-01 -2.466432750225067139e-01
6.703497171401977539e-01 -1.782173216342926025e-01 -2.319206893444061279e-01 -9.578932076692581177e-02 -1.543880552053451538e-01 -4.873486161231994629e-01 4.406445622444152832e-01 -1.987352408468723297e-02
1.359911542385816574e-02 -2.504271566867828369e-01 3.244589567184448242e-01 4.423036426305770874e-02 1.595318764448165894e-01 5.131569504737854004e-01 7.326834797859191895e-01 -6.531288474798202515e-02
-1.942038834095001221e-01 -6.124299764633178711e-01 -4.647261798381805420e-01 -1.653224229812622070e-01 2.693911194801330566e-01 -2.134070992469787598e-01 4.583300948143005371e-01 -1.254258751869201660e-01
-6.181941181421279907e-02 -2.648086547851562500e-01 -2.548581957817077637e-01 2.672742009162902832e-01 -1.362875401973724365e-01 -5.312250852584838867e-01 6.596168875694274902e-01 -2.319434285163879395e-01
3.733990713953971863e-02 -3.377645611763000488e-01 -4.824869036674499512e-01 2.668262720108032227e-01 5.131216645240783691e-01 3.151418864727020264e-01 2.110606729984283447e-01 4.163848459720611572e-01
-3.841016292572021484e-01 -2.167135477066040039e-01 -5.387006700038909912e-02 5.460972711443901062e-02 1.046931445598602295e-01 -3.238765597343444824e-01 6.706854701042175293e-01 4.836748242378234863e-01
1.675764024257659912e-01 -8.989610522985458374e-02 -3.040014207363128662e-01 9.459616988897323608e-02 4.127998948097229004e-01 -6.795225143432617188e-01 4.750780761241912842e-01 -6.795473396778106689e-02
2.941802442073822021e-01 9.099566191434860229e-02 1.101862937211990356e-01 -1.436128914356231689e-01 5.834396481513977051e-01 -1.090517193078994751e-01 6.239952445030212402e-01 -3.615908324718475342e-01
3.404629826545715332e-01 1.164514422416687012e-01 -5.224151611328125000e-01 4.035020470619201660e-01 1.144423335790634155e-01 -2.828048169612884521e-01 4.677416086196899414e-01 3.506204485893249512e-01
3.329429626464843750e-01 -4.376783668994903564e-01 1.506464481353759766e-01 -2.259434610605239868e-01 4.375055730342864990e-01 -5.970653891563415527e-01 2.371330857276916504e-01 1.403977274894714355e-01
2.929171025753021240e-01 5.842839926481246948e-02 -5.013054609298706055e-01 2.604870200157165527e-01 -1.778147071599960327e-01 -4.107467532157897949e-01 5.500577092170715332e-01 2.978768944740295410e-01
-2.714205347001552582e-02 -2.916198670864105225e-01 -1.335275024175643921e-01 1.720557361841201782e-01 6.678088903427124023e-01 -4.233799278736114502e-01 3.370566666126251221e-01 -3.577179312705993652e-01
-1.741829663515090942e-01 -2.965048551559448242e-01 -4.677351191639900208e-02 1.019244417548179626e-01 7.187227010726928711e-01 2.040867656469345093e-01 4.774248301982879639e-01 -2.881331443786621094e-01
2.162892818450927734e-01 -4.570451974868774414e-01 -5.525473952293395996e-01 -2.363797426223754883e-01 2.170417159795761108e-01 4.569317027926445007e-02 4.533266127109527588e-01 3.583920300006866455e-01
3.848234564065933228e-02 -4.179008305072784424e-01 1.020905002951622009e-01 -3.428853675723075867e-02 5.975693464279174805e-01 3.534379899501800537e-01 3.904260098934173584e-01 -4.217106103897094727e-01
-3.973610997200012207e-01 -5.447243452072143555e-01 1.076310724020004272e-01 2.587655931711196899e-02 2.743051648139953613e-01 -4.516097307205200195e-01 4.778733551502227783e-01 1.598996371030807495e-01
-1.209615468978881836e-01 -3.555175960063934326e-01 -9.108246862888336182e-02 2.532867789268493652e-01 -1.430733352899551392e-01 -9.530498832464218140e-02 4.907049834728240967e-01 7.184572815895080566e-01
3.531128913164138794e-02 -4.757505655288696289e-01 6.074220407754182816e-03 -5.133015289902687073e-02 5.066254734992980957e-01 4.854007363319396973e-01 4.562431275844573975e-01 -2.632520198822021484e-01
5.337247997522354126e-02 1.874164342880249023e-01 -5.566490888595581055e-01 -4.391694441437721252e-02 -5.634023342281579971e-03 3.161460533738136292e-02 7.979225516319274902e-01 1.119281798601150513e-01
1.239520013332366943e-01 -1.380963176488876343e-01 2.732099890708923340e-01 -9.644988179206848145e-02 4.618130251765251160e-02 1.868804097175598145e-01 7.415795922279357910e-01 5.427907705307006836e-01
3.380298018455505371e-01 -1.876305490732192993e-01 1.510519385337829590e-01 -4.652359485626220703e-01 2.639403939247131348e-01 1.878753155469894409e-01 7.068600058555603027e-01 8.158906549215316772e-02
7.507509738206863403e-02 -2.240986973047256470e-01 -5.253103375434875488e-01 4.545093476772308350e-01 -9.147331863641738892e-02 -4.389611482620239258e-01 5.023692250251770020e-01 -9.046856313943862915e-02
2.750875353813171387e-01 -1.416953504085540771e-01 1.128047108650207520e-01 5.365940928459167480e-01 2.539902739226818085e-02 4.802117645740509033e-01 5.497896075248718262e-01 -2.647148668766021729e-01
-1.625208556652069092e-01 2.481429576873779297e-01 -6.647612899541854858e-02 -2.191193848848342896e-01 2.926977276802062988e-01 -4.873473942279815674e-02 8.765818476676940918e-01 5.600903928279876709e-02
4.196876585483551025e-01 9.230836480855941772e-02 6.329628825187683105e-02 3.356126546859741211e-01 1.391834020614624023e-01 4.042955338954925537e-01 6.887905001640319824e-01 -2.035679966211318970e-01
2.329878509044647217e-01 -4.777662754058837891e-01 -2.043379098176956177e-01 -2.949014008045196533e-01 2.118491679430007935e-01 4.075619578361511230e-01 5.317505002021789551e-01 -3.082042932510375977e-01
4.937015473842620850e-01 -1.144907400012016296e-01 1.445486545562744141e-01 5.224551558494567871e-01 -1.659840494394302368e-01 1.919735521078109741e-01 5.817197561264038086e-01 2.156257480382919312e-01
-4.959433078765869141e-01 -1.827373206615447998e-01 -2.861424982547760010e-01 1.553531438112258911e-01 2.666482627391815186e-01 1.645702570676803589e-01 6.487253904342651367e-01 3.092019259929656982e-01
1.671502441167831421e-01 -3.860429525375366211e-01 2.143185883760452271e-01 -2.248112559318542480e-01 2.691304981708526611e-01 3.800884485244750977e-01 6.835700273513793945e-01 2.058947235345840454e-01
-5.226183533668518066e-01 5.999676417559385300e-03 6.110932305455207825e-02 2.255786061286926270e-01 3.005003631114959717e-01 8.019863069057464600e-02 7.482598423957824707e-01 1.248561143875122070e-01
-4.423291385173797607e-01 1.087243407964706421e-01 -6.137222051620483398e-02 3.057338297367095947e-01 1.636288762092590332e-01 -8.693459630012512207e-02 7.603325247764587402e-01 2.878307998180389404e-01
5.977077484130859375e-01 -2.494696825742721558e-01 -2.207984402775764465e-02 1.912454143166542053e-02 2.431162297725677490e-01 1.732510775327682495e-01 4.903084933757781982e-01 5.001332759857177734e-01
-2.394311130046844482e-01 1.974208839237689972e-02 7.499859668314456940e-03 7.268702983856201172e-01 4.032417759299278259e-02 -3.191698789596557617e-01 5.567992925643920898e-01 -1.911476626992225647e-02
1.710888296365737915e-01 -2.214702665805816650e-01 1.844610422849655151e-01 -3.231123089790344238e-01 1.096948087215423584e-01 2.465148717164993286e-01 8.024069070816040039e-01 2.580555081367492676e-01
2.188441902399063110e-01 -3.129546940326690674e-01 -6.336950697004795074e-03 1.839706301689147949e-01 -9.407451003789901733e-02 -6.809740662574768066e-01 4.383095800876617432e-01 3.944494724273681641e-01
8.179442584514617920e-02 1.382630914449691772e-01 -1.289559453725814819e-01 -4.707724438048899174e-04 8.095054626464843750e-01 6.674099713563919067e-02 5.422787070274353027e-01 -6.118555739521980286e-02
2.780422568321228027e-01 -8.272550106048583984e-01 1.317012012004852295e-01 -4.473038390278816223e-02 9.417665749788284302e-02 -3.493374288082122803e-01 2.775985598564147949e-01 1.050177961587905884e-01
-1.487237364053726196e-01 -1.085282489657402039e-01 -1.973716914653778076e-01 2.341997623443603516e-01 7.087696194648742676e-01 -1.729805022478103638e-01 3.989374935626983643e-01 -4.252882897853851318e-01
9.943432360887527466e-02 -3.274725675582885742e-01 -4.781105220317840576e-01 2.989396750926971436e-01 1.579612344503402710e-01 -4.659831225872039795e-01 4.737051427364349365e-01 -3.137376904487609863e-01
3.944593071937561035e-01 -1.203195378184318542e-01 -5.284572243690490723e-01 2.857607305049896240e-01 -5.294951051473617554e-02 -5.215726494789123535e-01 4.393055140972137451e-01 -3.417492285370826721e-02
3.400976061820983887e-01 -2.360238879919052124e-01 -2.109975367784500122e-01 9.642138145864009857e-03 7.718069553375244141e-01 -1.084286421537399292e-01 3.576534092426300049e-01 -2.205783724784851074e-01
-2.089705914258956909e-01 -4.176678657531738281e-01 4.123477637767791748e-01 3.376836702227592468e-02 -1.039014905691146851e-01 -4.258019924163818359e-01 6.437568068504333496e-01 -6.471636146306991577e-02
-1.417600214481353760e-01 -4.959152936935424805e-01 -1.549875587224960327e-01 2.608316242694854736e-01 -1.327376216650009155e-01 3.336775302886962891e-01 5.178819894790649414e-01 -4.947283565998077393e-01
-1.977760046720504761e-01 -2.988336086273193359e-01 -2.010039091110229492e-01 9.803283959627151489e-02 -3.739696741104125977e-01 -3.350462615489959717e-01 7.496675848960876465e-01 8.636792004108428955e-02
-2.215691804885864258e-01 -4.000859260559082031e-01 -3.830007016658782959e-01 7.149277627468109131e-02 4.360292479395866394e-02 -3.450298905372619629e-01 5.808057188987731934e-01 -4.251535534858703613e-01
-8.427892625331878662e-02 -5.526571273803710938e-01 -3.273704648017883301e-02 5.434604883193969727e-01 5.741683244705200195e-01 -2.225494831800460815e-01 7.311178743839263916e-02 8.064302802085876465e-02
9.482836723327636719e-02 -3.674666211009025574e-02 -2.806350588798522949e-01 8.586275577545166016e-01 1.818074136972427368e-01 1.058154031634330750e-01 3.548557460308074951e-01 5.904735997319221497e-02
1.743729412555694580e-01 -6.839842796325683594e-01 9.664607048034667969e-02 4.111308455467224121e-01 -6.719378381967544556e-02 -4.450502395629882812e-01 2.996815145015716553e-01 1.760592013597488403e-01
4.099997580051422119e-01 -6.877365708351135254e-02 -5.699412822723388672e-01 3.951609730720520020e-01 4.592646360397338867e-01 -1.199202835559844971e-01 1.854318678379058838e-01 2.941006422042846680e-01
-2.299308776855468750e-01 -5.597325786948204041e-02 4.484034329652786255e-02 3.430520892143249512e-01 8.832566440105438232e-02 -6.256157159805297852e-01 6.507499814033508301e-01 -4.039174690842628479e-02
-1.811833679676055908e-01 -6.216639876365661621e-01 2.721317708492279053e-01 1.312360400334000587e-03 3.905440913513302803e-03 -4.612006843090057373e-01 5.404589772224426270e-01 -4.279857128858566284e-02
1.467080116271972656e-01 -1.922051310539245605e-01 3.411324620246887207e-01 -1.566064804792404175e-01 6.138348579406738281e-02 3.271859288215637207e-01 8.216030001640319824e-01 -1.216013431549072266e-01
6.356154084205627441e-01 -1.900978386402130127e-01 -3.356453031301498413e-02 3.908666670322418213e-01 -1.150222644209861755e-01 3.052465617656707764e-01 5.009709596633911133e-01 2.203974723815917969e-01
6.318904757499694824e-01 1.548012793064117432e-01 2.557649649679660797e-02 -2.309380173683166504e-01 2.970715463161468506e-01 -2.006506919860839844e-01 6.244799494743347168e-01 6.539869308471679688e-02
-3.801608383655548096e-01 -2.931153178215026855e-01 3.064930140972137451e-01 9.158720076084136963e-02 9.040541201829910278e-02 -4.021584689617156982e-01 6.571475267410278320e-01 -2.559063136577606201e-01
-3.449514806270599365e-01 -5.016669258475303650e-02 1.548489183187484741e-01 4.113922268152236938e-02 7.655439972877502441e-01 -9.065632522106170654e-02 4.925611913204193115e-01 -1.262081712484359741e-01
3.530288487672805786e-02 -3.315069973468780518e-01 -5.901036262512207031e-01 3.312022387981414795e-01 4.114476144313812256e-01 2.913290560245513916e-01 2.981771826744079590e-01 2.964259088039398193e-01
4.419172406196594238e-01 1.619467586278915405e-01 -2.189670354127883911e-01 1.714339852333068848e-01 7.243638038635253906e-01 -1.495365351438522339e-01 3.919398486614227295e-01 2.157105132937431335e-02
1.405005007982254028e-01 -7.252063155174255371e-01 -3.374812602996826172e-01 4.680002927780151367e-01 2.980495393276214600e-01 9.040968120098114014e-02 1.382415294647216797e-01 7.279665768146514893e-02
4.505912661552429199e-01 2.246994525194168091e-01 -3.245970308780670166e-01 1.738896965980529785e-01 5.776855945587158203e-01 -2.487199753522872925e-01 4.623071253299713135e-01 3.958131000399589539e-02
-3.113735616207122803e-01 -4.929319620132446289e-01 2.953048348426818848e-01 5.038607865571975708e-03 2.403573989868164062e-01 -4.768060147762298584e-01 5.363637208938598633e-01 -5.712049081921577454e-03
-7.032205164432525635e-02 -5.202866792678833008e-01 1.081557497382164001e-01 4.416409730911254883e-01 1.918815225362777710e-01 -5.063523054122924805e-01 4.380782246589660645e-01 -1.802460253238677979e-01
3.261339366436004639e-01 5.237695574760437012e-02 -5.383433699607849121e-01 6.341694593429565430e-01 2.271129041910171509e-01 -2.064179480075836182e-01 3.151801824569702148e-01 -7.335934042930603027e-02
-2.975668311119079590e-01 -3.979108333587646484e-01 -1.644603163003921509e-01 4.355730116367340088e-01 6.919791549444198608e-02 -3.512138426303863525e-01 5.536380410194396973e-01 3.188970983028411865e-01
-1.645539104938507080e-01 -4.963101446628570557e-01 2.944325506687164307e-01 3.521392345428466797e-01 -3.385504335165023804e-02 -4.225905239582061768e-01 4.606776535511016846e-01 3.520690202713012695e-01
-1.921067982912063599e-01 -3.930369019508361816e-01 9.949295967817306519e-02 4.562767446041107178e-01 -2.122077532112598419e-02 -5.529649257659912109e-01 5.224326252937316895e-01 1.066461130976676941e-01
-1.246032714843750000e-01 1.511128842830657959e-01 2.290106005966663361e-02 -1.246527805924415588e-01 4.632445573806762695e-01 2.520698904991149902e-01 7.946387529373168945e-01 -1.897120326757431030e-01
-1.420994102954864502e-01 -6.137626767158508301e-01 2.487386390566825867e-02 7.384227216243743896e-02 2.975377142429351807e-01 -5.762048959732055664e-01 3.825515806674957275e-01 1.736244261264801025e-01
-4.223981201648712158e-01 -3.578016459941864014e-01 -2.712260782718658447e-01 4.579503238201141357e-01 4.027091562747955322e-01 -1.105251163244247437e-01 4.245617091655731201e-01 2.358660548925399780e-01
-1.247032582759857178e-01 2.736115455627441406e-01 1.078288815915584564e-02 -7.177017629146575928e-02 1.273770630359649658e-01 1.950800046324729919e-02 9.417966008186340332e-01 2.706214413046836853e-02
1.555827856063842773e-01 -6.544030308723449707e-01 9.257669001817703247e-02 3.470491468906402588e-01 3.816710114479064941e-01 -3.426114618778228760e-01 1.246971562504768372e-01 3.740754425525665283e-01
-3.375383615493774414e-01 -4.386075437068939209e-01 -3.402262926101684570e-01 4.835249185562133789e-01 4.958798885345458984e-01 1.953023523092269897e-01 2.259223163127899170e-01 9.518632292747497559e-02
-3.818375291302800179e-03 -5.989458560943603516e-01 -1.583821624517440796e-01 -5.010359734296798706e-02 4.362260997295379639e-01 -2.277196049690246582e-01 3.507997393608093262e-01 -4.984416961669921875e-01
-1.397195905447006226e-01 -5.717563256621360779e-02 -1.074603796005249023e-01 5.582638978958129883e-01 1.117365732789039612e-01 -5.082986354827880859e-01 5.957722067832946777e-01 1.679465770721435547e-01
3.916075825691223145e-01 5.757512897253036499e-02 2.283730655908584595e-01 2.959398329257965088e-01 2.707301378250122070e-01 3.666809201240539551e-01 6.906608343124389648e-01 -1.372292935848236084e-01
5.921113770455121994e-03 -2.412578761577606201e-01 1.820133626461029053e-01 -8.535778149962425232e-03 7.373714447021484375e-02 5.462625622749328613e-01 7.772805094718933105e-01 -2.351478673517704010e-02
4.525252282619476318e-01 -3.779560327529907227e-01 1.383447647094726562e-01 -3.112536072731018066e-01 2.348718047142028809e-01 1.590939760208129883e-01 5.412678122520446777e-01 4.036155939102172852e-01
-2.997227609157562256e-01 -6.060057878494262695e-01 -3.098378777503967285e-01 -2.934304177761077881e-01 1.873043030500411987e-01 -2.662454545497894287e-01 5.033344030380249023e-01 -3.882214799523353577e-02
-1.721414029598236084e-01 -6.910330057144165039e-01 2.821560204029083252e-01 3.472895827144384384e-03 -4.290150105953216553e-02 -3.710115253925323486e-01 5.230965614318847656e-01 -9.825346991419792175e-03
-2.197751104831695557e-01 -3.869738280773162842e-01 -7.321295887231826782e-02 3.993338346481323242e-01 -1.273328512907028198e-01 -3.845694661140441895e-01 5.612688064575195312e-01 3.974826633930206299e-01
4.683682918548583984e-01 2.458989471197128296e-01 -4.330148696899414062e-01 4.244305491447448730e-01 2.044458538293838501e-01 -1.006136611104011536e-01 5.328539609909057617e-01 1.291023194789886475e-01
2.846659123897552490e-01 2.075082659721374512e-01 -2.177033871412277222e-01 4.193122684955596924e-01 3.815946578979492188e-01 -5.739601254463195801e-01 4.207371473312377930e-01 -2.497132495045661926e-02
1.298296451568603516e-01 -1.828800588846206665e-01 4.015013575553894043e-01 5.109917372465133667e-02 2.157316654920578003e-01 3.688211143016815186e-01 7.361462116241455078e-01 -2.477986663579940796e-01
5.909994244575500488e-01 1.513092685490846634e-02 -1.572169065475463867e-01 -1.350288838148117065e-01 -2.361140400171279907e-01 -7.075194269418716431e-02 7.040702700614929199e-01 -2.259874641895294189e-01
4.990251958370208740e-01 5.780488252639770508e-02 -4.222961366176605225e-01 -1.258091162890195847e-02 -5.388380587100982666e-02 -4.985472857952117920e-01 5.562581419944763184e-01 -9.090740978717803955e-02
-9.439125657081604004e-02 -4.671780169010162354e-01 -4.103315472602844238e-01 -2.078947871923446655e-01 2.485690563917160034e-01 -1.668107956647872925e-01 5.399334430694580078e-01 -4.243843853473663330e-01
2.976354956626892090e-01 -1.910535246133804321e-01 -3.657454848289489746e-01 -2.796860598027706146e-02 6.783559918403625488e-01 1.488001942634582520e-01 4.301550686359405518e-01 -2.702189683914184570e-01
6.844061017036437988e-01 -2.338742613792419434e-01 -4.280723258852958679e-02 1.329552978277206421e-01 2.596354484558105469e-01 3.263030648231506348e-01 4.554222822189331055e-01 2.758401334285736084e-01
1.156469341367483139e-02 2.416993677616119385e-01 -5.156577825546264648e-01 4.377095401287078857e-01 7.384050637483596802e-02 -2.820328176021575928e-01 6.274303793907165527e-01 7.274127751588821411e-02
4.915560483932495117e-01 -5.630323886871337891e-01 -2.767665386199951172e-01 1.712706238031387329e-01 4.061279594898223877e-01 -4.003297388553619385e-01 1.003626808524131775e-01 1.254932954907417297e-02
-1.270305067300796509e-01 -3.191736042499542236e-01 -7.729676365852355957e-02 3.105087578296661377e-01 -1.720922887325286865e-01 -5.679842233657836914e-01 6.156524419784545898e-01 2.198890894651412964e-01
-2.806982696056365967e-01 -6.050786375999450684e-01 7.071015238761901855e-02 4.090537317097187042e-03 3.797086179256439209e-01 -4.738733470439910889e-01 4.226109981536865234e-01 -5.231854692101478577e-02
1.211411133408546448e-01 2.065963447093963623e-01 -2.926846146583557129e-01 5.858219265937805176e-01 5.942348837852478027e-01 -1.405360847711563110e-01 3.708265423774719238e-01 5.842423439025878906e-02
-5.460624396800994873e-02 -3.360207974910736084e-01 5.720306560397148132e-02 2.298015654087066650e-01 2.476827204227447510e-01 5.943103432655334473e-01 5.666093230247497559e-01 -3.040226995944976807e-01
2.181375324726104736e-01 1.297340095043182373e-01 -5.346307158470153809e-01 2.806583046913146973e-01 1.664985120296478271e-01 -4.875744283199310303e-01 5.379406213760375977e-01 -1.271038353443145752e-01
1.921654790639877319e-01 2.238932847976684570e-01 2.146372348070144653e-01 -2.396203577518463135e-01 4.214308261871337891e-01 -2.546769976615905762e-01 7.217535972595214844e-01 -2.146265506744384766e-01
-7.946226745843887329e-02 -1.667149960994720459e-01 1.540954876691102982e-02 8.708808422088623047e-01 1.522610336542129517e-01 9.614840894937515259e-02 3.459553122520446777e-01 2.347510010004043579e-01
-2.348971217870712280e-01 -6.449591517448425293e-01 -1.630625277757644653e-01 4.111849069595336914e-01 5.440369844436645508e-01 -1.134255602955818176e-01 1.472066342830657959e-01 5.174172669649124146e-02
2.408530563116073608e-01 -1.560153663158416748e-01 -5.281404256820678711e-01 -6.069444492459297180e-02 1.128499284386634827e-01 -4.103846848011016846e-01 5.396474003791809082e-01 -4.033148288726806641e-01
3.879340589046478271e-01 -2.339366227388381958e-01 -6.220896542072296143e-02 2.461471855640411377e-01 6.012348532676696777e-01 -2.744630873203277588e-01 2.076603174209594727e-01 5.003862977027893066e-01
-3.275374649092555046e-03 -4.203776419162750244e-01 -5.316438078880310059e-01 -2.253885865211486816e-01 1.532943099737167358e-01 -5.818345025181770325e-02 5.138777494430541992e-01 -4.459504187107086182e-01
-1.698036044836044312e-01 -6.148701310157775879e-01 -1.720269620418548584e-01 7.470974326133728027e-02 -2.200129032135009766e-01 -3.757264316082000732e-01 6.017714142799377441e-01 7.887806743383407593e-02
-6.455880403518676758e-02 -5.952095985412597656e-01 9.153085201978683472e-02 -3.835740685462951660e-01 -2.016149610280990601e-01 -2.963636219501495361e-01 5.935260653495788574e-01 7.278292626142501831e-02
-2.302242964506149292e-01 -1.616707295179367065e-01 2.751985788345336914e-01 3.323258459568023682e-01 6.133960187435150146e-02 -2.754080593585968018e-01 5.824845433235168457e-01 5.619467496871948242e-01
4.120365679264068604e-01 -1.799899488687515259e-01 2.764870822429656982e-01 -2.149097025394439697e-01 1.610747575759887695e-01 2.902320921421051025e-01 7.327275276184082031e-01 1.677168160676956177e-01
2.430064678192138672e-01 -1.425674408674240112e-01 -2.693949639797210693e-01 -4.914241656661033630e-02 2.018495500087738037e-01 -6.165341734886169434e-01 5.275650620460510254e-01 -3.826893866062164307e-01
-4.250650703907012939e-01 1.439317315816879272e-01 2.245302796363830566e-01 3.258864879608154297e-01 2.014929056167602539e-01 -1.211790889501571655e-01 7.393473386764526367e-01 2.001732140779495239e-01
1.541428565979003906e-01 -5.537656545639038086e-01 -1.043948903679847717e-01 5.797016024589538574e-01 5.049010515213012695e-01 -2.069055885076522827e-01 6.351754069328308105e-02 1.444364190101623535e-01
3.731974363327026367e-01 1.608890742063522339e-01 1.353044360876083374e-01 2.376086711883544922e-01 3.448893427848815918e-01 3.533802032470703125e-01 7.127119898796081543e-01 -9.104281663894653320e-02
5.108830928802490234e-01 2.783308029174804688e-01 -4.400340914726257324e-01 3.056585788726806641e-01 9.249813854694366455e-02 -1.556818634271621704e-01 5.844379663467407227e-01 -1.062322873622179031e-02
8.987101912498474121e-02 -5.720831751823425293e-01 -1.728446632623672485e-01 -1.799763590097427368e-01 4.332046806812286377e-01 4.591850936412811279e-01 4.311367571353912354e-01 -1.340932697057723999e-01
-4.526624977588653564e-01 7.332460582256317139e-02 2.331513464450836182e-01 1.860603541135787964e-01 2.396097034215927124e-01 -1.095944643020629883e-01 7.040941715240478516e-01 3.681976795196533203e-01
-1.686752438545227051e-01 -6.684501767158508301e-01 4.459612071514129639e-02 3.647574186325073242e-01 -9.807587601244449615e-03 -3.620378077030181885e-01 5.067012906074523926e-01 4.210108891129493713e-02
4.062191396951675415e-02 -6.612744331359863281e-01 6.073560565710067749e-02 -2.117679864168167114e-01 3.491057157516479492e-01 4.396007061004638672e-01 4.436131715774536133e-01 -2.480445429682731628e-02
1.708124279975891113e-01 -6.565012931823730469e-01 -1.926892995834350586e-01 3.315086662769317627e-01 4.931324720382690430e-01 -3.725846409797668457e-01 8.490587025880813599e-02 5.995229631662368774e-02
9.198734164237976074e-02 1.771405339241027832e-01 -3.585845828056335449e-01 -2.741104960441589355e-01 1.110665947198867798e-01 -2.081204652786254883e-01 7.273458838462829590e-01 4.144369065761566162e-01
5.609290003776550293e-01 9.832849353551864624e-02 2.563239773735404015e-03 -2.704550698399543762e-02 4.579810798168182373e-01 -4.424180090427398682e-01 5.133975744247436523e-01 -7.677686959505081177e-02
4.508637487888336182e-01 7.830011844635009766e-02 -5.617052316665649414e-01 2.281123399734497070e-01 5.324782133102416992e-01 3.231733292341232300e-02 3.590445518493652344e-01 9.773600101470947266e-02
1.037029102444648743e-01 -2.121522277593612671e-01 -3.315389752388000488e-01 2.285617031157016754e-02 7.285341024398803711e-01 3.297991752624511719e-01 4.405066668987274170e-01 1.486855186522006989e-02
-4.163616001605987549e-01 -1.151631549000740051e-01 3.312199413776397705e-01 2.176164984703063965e-01 2.747245132923126221e-01 -3.219866156578063965e-01 5.836253762245178223e-01 3.695258200168609619e-01
3.895313143730163574e-01 1.072088032960891724e-01 2.707651257514953613e-02 -3.602009117603302002e-01 5.134612917900085449e-01 -1.180222705006599426e-01 6.449529528617858887e-01 -1.129501760005950928e-01
-3.865605890750885010e-01 -4.465954303741455078e-01 -1.039761006832122803e-01 -1.811706870794296265e-01 -3.251909092068672180e-02 -2.401955723762512207e-01 7.364944815635681152e-01 7.946256548166275024e-02
2.877173945307731628e-02 -2.054335772991180420e-01 -1.916014403104782104e-01 7.328233122825622559e-01 9.439978748559951782e-02 -1.701279357075691223e-02 3.152324259281158447e-01 5.240761637687683105e-01
-4.152489006519317627e-01 -4.191578030586242676e-01 -3.178210854530334473e-01 4.094438552856445312e-01 5.258932709693908691e-01 1.178518012166023254e-01 2.712835669517517090e-01 1.384661346673965454e-01
4.304330050945281982e-01 -2.885391712188720703e-01 -6.988789141178131104e-02 -4.872073233127593994e-02 2.907963097095489502e-01 2.360704392194747925e-01 4.470473825931549072e-01 6.197350025177001953e-01
3.770968019962310791e-01 -4.723950624465942383e-01 -5.204054117202758789e-01 -2.136601358652114868e-01 3.728221058845520020e-01 1.133674755692481995e-01 3.224034011363983154e-01 -2.497518807649612427e-01
2.240184843540191650e-01 1.509276330471038818e-01 -4.931164383888244629e-01 5.529761314392089844e-01 1.760052293539047241e-01 -3.631359040737152100e-01 4.407925605773925781e-01 1.447290629148483276e-01
-3.722948133945465088e-01 -2.955621480941772461e-01 -1.568418890237808228e-01 1.345677226781845093e-01 1.483725197613239288e-02 -2.311416864395141602e-01 6.090740561485290527e-01 5.538175702095031738e-01
5.751735568046569824e-01 -1.771342568099498749e-02 -2.312958687543869019e-01 3.152075707912445068e-01 -1.216524764895439148e-01 1.872914731502532959e-01 5.134469270706176758e-01 4.500031769275665283e-01
-2.664845585823059082e-01 -4.818861782550811768e-01 -1.145378947257995605e-01 -1.007624864578247070e-01 1.416148990392684937e-01 1.725248694419860840e-01 5.821687579154968262e-01 -5.336287021636962891e-01
-2.790142893791198730e-01 -2.794701755046844482e-01 -1.361067891120910645e-01 9.291442483663558960e-02 -1.865069940686225891e-02 -5.927315354347229004e-01 6.705172657966613770e-01 -1.249688491225242615e-01
-1.402063816785812378e-01 -5.118464231491088867e-01 1.795489341020584106e-01 1.775118261575698853e-01 -1.180380061268806458e-01 -5.366668701171875000e-01 5.627645254135131836e-01 1.896284669637680054e-01
4.191932678222656250e-01 -1.296251267194747925e-02 1.629601120948791504e-01 4.534383714199066162e-01 3.178560733795166016e-01 3.537061214447021484e-01 5.898541212081909180e-01 -1.337094157934188843e-01
-3.332275450229644775e-01 3.616257384419441223e-02 8.892511576414108276e-02 6.449024081230163574e-01 1.627903878688812256e-01 2.213768512010574341e-01 6.175036430358886719e-01 8.381934463977813721e-02
-1.069614142179489136e-01 -4.473426043987274170e-01 1.928514391183853149e-01 4.986822307109832764e-01 4.857303202152252197e-01 -1.525162011384963989e-01 4.917960464954376221e-01 -3.885895758867263794e-02
1.566391885280609131e-01 -3.690019017085433006e-03 1.692655384540557861e-01 1.692685857415199280e-02 6.037747859954833984e-01 -5.573886632919311523e-01 4.454137682914733887e-01 -2.699884176254272461e-01
5.768774747848510742e-01 -3.839273452758789062e-01 -1.166439652442932129e-01 -8.605254441499710083e-02 -1.058944985270500183e-01 2.296580374240875244e-01 6.144163608551025391e-01 -2.394527345895767212e-01
-5.086401700973510742e-01 -2.731475532054901123e-01 1.246583089232444763e-02 -3.947007656097412109e-02 1.015142053365707397e-01 -2.539429068565368652e-01 6.806648373603820801e-01 3.561818301677703857e-01
-3.613360226154327393e-01 -5.617337226867675781e-01 2.435900270938873291e-01 4.000787734985351562e-01 5.839639902114868164e-02 -2.474052906036376953e-01 5.183804631233215332e-01 -3.398183733224868774e-02
1.123476848006248474e-01 -8.817927539348602295e-02 -2.184552997350692749e-01 -2.022215723991394043e-02 5.484114885330200195e-01 -3.795892894268035889e-01 4.843895137310028076e-01 -5.019904375076293945e-01
-7.725244015455245972e-02 -2.846316993236541748e-01 -5.892922356724739075e-02 7.510334253311157227e-02 2.964225709438323975e-01 6.212508082389831543e-01 6.360992789268493652e-01 -1.595697999000549316e-01
2.213089913129806519e-02 -2.232261598110198975e-01 -2.956370636820793152e-02 2.245810329914093018e-01 -2.533780643716454506e-03 6.078317761421203613e-01 6.767238974571228027e-01 2.663618326187133789e-01
-4.658771157264709473e-01 -4.476702511310577393e-01 -1.895071864128112793e-01 5.455000326037406921e-02 -6.325644999742507935e-02 -2.589968442916870117e-01 6.752845644950866699e-01 1.287286281585693359e-01
4.003934860229492188e-01 -4.725013077259063721e-01 -6.148421391844749451e-02 -2.331226766109466553e-01 1.145422607660293579e-01 1.380593776702880859e-01 4.586873054504394531e-01 5.618957281112670898e-01
1.096720844507217407e-01 -6.372670829296112061e-02 -2.219913303852081299e-01 2.898188829421997070e-01 8.464837074279785156e-02 -5.618479847908020020e-01 4.382414221763610840e-01 5.794320702552795410e-01
-3.393064737319946289e-01 -5.881392359733581543e-01 -2.849896550178527832e-01 -9.091164916753768921e-02 -2.352526970207691193e-02 -2.133146375417709351e-01 6.336087584495544434e-01 4.430241510272026062e-02
-5.558700487017631531e-02 1.290165632963180542e-01 -2.094602398574352264e-02 -2.125102430582046509e-01 5.455957055091857910e-01 -2.164553478360176086e-02 7.383216619491577148e-01 -3.023300170898437500e-01
4.265879392623901367e-01 -4.741396307945251465e-01 -3.876264393329620361e-01 6.322626024484634399e-02 1.086342781782150269e-01 2.964429855346679688e-01 2.843869924545288086e-01 5.083372592926025391e-01
3.273044824600219727e-01 -2.732954323291778564e-01 -9.499574452638626099e-02 9.944287687540054321e-02 6.363503932952880859e-01 -4.746212065219879150e-01 1.876642405986785889e-01 3.658461272716522217e-01
-2.096821516752243042e-01 -1.557186525315046310e-02 2.178125530481338501e-01 1.121338382363319397e-01 7.458187341690063477e-01 -1.884658336639404297e-01 5.485098958015441895e-01 -5.609412491321563721e-02
3.537878990173339844e-01 1.130389645695686340e-01 -7.750722765922546387e-02 4.548607766628265381e-01 5.673326849937438965e-01 -4.871154129505157471e-01 2.733689546585083008e-01 1.235812231898307800e-01
2.207296192646026611e-01 -7.465580105781555176e-02 -5.896120667457580566e-01 3.928793370723724365e-01 -1.600188165903091431e-01 -3.260542452335357666e-01 5.308099985122680664e-01 -1.732970923185348511e-01
-2.574493587017059326e-01 -4.078765213489532471e-01 4.432130455970764160e-01 4.487312734127044678e-01 1.115053221583366394e-01 -2.742203176021575928e-01 4.091395735740661621e-01 3.384281098842620850e-01
-3.025483489036560059e-01 -4.879628717899322510e-01 1.848763674497604370e-01 1.345560401678085327e-01 3.168279230594635010e-01 -4.736077487468719482e-01 4.965136945247650146e-01 -2.164767235517501831e-01
-2.222483158111572266e-01 1.356391012668609619e-01 -1.167970299720764160e-01 5.272421836853027344e-01 1.856701076030731201e-01 -1.757997572422027588e-01 6.346648335456848145e-01 4.152148663997650146e-01
-1.969993412494659424e-01 1.936245709657669067e-01 -6.502110511064529419e-02 4.732959568500518799e-01 2.287665605545043945e-01 5.626890063285827637e-02 6.604707241058349609e-01 4.513779282569885254e-01
-1.648101657629013062e-01 2.120725661516189575e-01 -1.614291965961456299e-01 2.020545452833175659e-01 -1.788175553083419800e-01 -8.261063694953918457e-02 8.960992097854614258e-01 -1.385041773319244385e-01
-1.705466061830520630e-01 1.246893107891082764e-01 -1.411128193140029907e-01 3.457119762897491455e-01 6.306492090225219727e-01 -3.675663769245147705e-01 5.276933312416076660e-01 -6.821472942829132080e-02
-4.658129811286926270e-01 1.882852464914321899e-01 1.267545297741889954e-02 1.007627397775650024e-01 3.526126742362976074e-01 -3.211929276585578918e-02 7.644298672676086426e-01 1.659297943115234375e-01
3.115367889404296875e-01 1.541607975959777832e-01 -5.804718136787414551e-01 5.678744912147521973e-01 1.015245690941810608e-01 7.986417971551418304e-03 4.400754570960998535e-01 1.253511011600494385e-01
1.259112060070037842e-01 6.008539348840713501e-02 -1.557325720787048340e-01 3.174736797809600830e-01 -3.040328025817871094e-01 -1.718427389860153198e-01 7.127432823181152344e-01 -4.748946428298950195e-01
-3.244468569755554199e-02 -3.629717528820037842e-01 4.124547243118286133e-01 -2.437659772112965584e-03 8.333434164524078369e-02 4.444465935230255127e-01 6.880905032157897949e-01 -1.383049190044403076e-01
4.349336028099060059e-01 1.634850949048995972e-01 1.214367747306823730e-01 -2.717337608337402344e-01 3.770145475864410400e-01 -2.641062736511230469e-01 6.514166593551635742e-01 -2.434820830821990967e-01
5.611587166786193848e-01 -3.119383454322814941e-01 1.701205521821975708e-01 3.476403951644897461e-01 2.916667163372039795e-01 2.737225592136383057e-01 3.788955807685852051e-01 3.666678071022033691e-01
3.299386501312255859e-01 -8.867803029716014862e-03 -5.811470746994018555e-02 1.506693959236145020e-01 6.526197791099548340e-01 -4.916343688964843750e-01 3.669562041759490967e-01 -2.504185140132904053e-01
-5.560876131057739258e-01 -5.766265466809272766e-02 -5.645402520895004272e-02 1.976811587810516357e-01 1.838924586772918701e-01 1.031283065676689148e-01 7.715778350830078125e-01 -7.343512028455734253e-02
-4.178893752396106720e-03 1.176287829875946045e-01 -3.719922006130218506e-01 -2.366828471422195435e-01 1.038098484277725220e-01 -9.426677227020263672e-02 8.641766309738159180e-01 -1.590134203433990479e-01
-9.428305923938751221e-02 -3.369157016277313232e-01 -3.179543614387512207e-01 1.232739388942718506e-01 5.048534870147705078e-01 -2.961967289447784424e-01 4.063008129596710205e-01 -5.036042928695678711e-01
3.771999478340148926e-01 -7.682272791862487793e-02 -1.845690757036209106e-01 -2.686318196356296539e-02 -2.426667511463165283e-01 -5.184236168861389160e-01 6.506392359733581543e-01 -2.570006251335144043e-01
-3.378216028213500977e-01 -3.456574380397796631e-01 -6.493147015571594238e-01 1.614668034017086029e-02 1.418818533420562744e-01 2.867739796638488770e-01 4.909442663192749023e-01 3.363280743360519409e-02
2.615113335195928812e-04 -4.034548997879028320e-01 -2.463047057390213013e-01 -1.988392770290374756e-01 5.320408344268798828e-01 -4.616115391254425049e-01 4.795460104942321777e-01 -1.044220253825187683e-01
-4.471285343170166016e-01 -3.482396602630615234e-01 -3.610051572322845459e-01 3.964683413505554199e-01 5.719210505485534668e-01 4.692862555384635925e-02 2.427832335233688354e-01 5.526221543550491333e-02
6.289047002792358398e-01 4.887627437710762024e-02 9.992276132106781006e-02 2.811812162399291992e-01 5.741551518440246582e-01 2.918005548417568207e-02 3.806640505790710449e-01 -1.939897090196609497e-01
-4.756295084953308105e-01 -2.400396466255187988e-01 -1.756839156150817871e-01 3.896908164024353027e-01 -6.729134917259216309e-02 -1.980893760919570923e-01 6.967153549194335938e-01 6.522364914417266846e-02
6.528853774070739746e-01 -1.122093945741653442e-01 1.036276817321777344e-01 3.755382299423217773e-01 -9.299147129058837891e-02 -6.653549644397571683e-05 5.552263259887695312e-01 3.040697574615478516e-01
-4.336920380592346191e-01 -1.266299486160278320e-01 1.669735759496688843e-01 2.385480403900146484e-01 9.804985672235488892e-02 -2.886784076690673828e-01 7.330061793327331543e-01 -2.843303680419921875e-01
-4.705092310905456543e-01 -1.636096537113189697e-01 -9.468441456556320190e-02 5.210763216018676758e-01 2.116528749465942383e-01 2.104737758636474609e-01 5.725195407867431641e-01 2.334364503622055054e-01
7.601000070571899414e-01 -9.580683708190917969e-02 2.185130268335342407e-01 3.806607723236083984e-01 1.376922428607940674e-01 -1.421000063419342041e-01 3.824102580547332764e-01 -1.871613115072250366e-01
1.218025460839271545e-01 -6.870824098587036133e-01 -3.057367503643035889e-01 -4.393551647663116455e-01 9.006952494382858276e-02 -1.616469323635101318e-01 4.257809817790985107e-01 -1.050825715065002441e-01
7.652695775032043457e-01 -4.522337391972541809e-02 5.296150222420692444e-02 -2.133891880512237549e-01 6.748874485492706299e-02 -9.952073544263839722e-02 5.911735296249389648e-01 5.659425165504217148e-03
2.171260118484497070e-01 -1.458878517150878906e-01 4.487085342407226562e-01 -1.930303871631622314e-01 1.876028999686241150e-02 1.359597295522689819e-01 8.197867274284362793e-01 4.566891118884086609e-02
1.678155660629272461e-01 1.263652592897415161e-01 -2.906428873538970947e-01 5.253379940986633301e-01 6.066256761550903320e-01 -2.427881360054016113e-01 3.394825160503387451e-01 -2.307103127241134644e-01
-5.158115029335021973e-01 -3.311216831207275391e-01 2.376425117254257202e-01 1.515748202800750732e-01 -1.811043918132781982e-02 -2.338956743478775024e-01 6.942805051803588867e-01 8.824736624956130981e-02
-3.000423610210418701e-01 2.683450579643249512e-01 -1.296176314353942871e-01 1.445001959800720215e-01 9.677161276340484619e-02 -7.297673821449279785e-02 8.858359456062316895e-01 2.981146238744258881e-02
-5.181877613067626953e-01 -3.015630245208740234e-01 -3.731999695301055908e-01 8.387035131454467773e-02 2.651880681514739990e-01 2.014617919921875000e-01 5.977652668952941895e-01 1.612254381179809570e-01
-3.722371757030487061e-01 -6.251753568649291992e-01 -1.252246201038360596e-01 -1.778395026922225952e-01 4.363414272665977478e-02 -2.514170408248901367e-01 5.945998430252075195e-01 6.799775362014770508e-02
-3.514249622821807861e-01 1.328279972076416016e-01 -7.305660843849182129e-02 3.404380679130554199e-01 1.393766850233078003e-01 1.662313640117645264e-01 7.664617896080017090e-01 3.210910558700561523e-01
-5.082379579544067383e-01 -3.472039103507995605e-01 -2.530168294906616211e-01 1.420162171125411987e-01 1.311264038085937500e-01 -3.096783459186553955e-01 6.510332226753234863e-01 4.269608296453952789e-03
-3.002171032130718231e-02 -5.539428815245628357e-02 9.145125746726989746e-02 1.009223014116287231e-01 7.847230434417724609e-01 -3.813364803791046143e-01 4.591894447803497314e-01 -7.361417263746261597e-02
1.238766461610794067e-01 -4.946426749229431152e-01 1.781751960515975952e-01 2.715787589550018311e-01 7.439692020416259766e-01 -1.909388899803161621e-01 7.668311893939971924e-02 -1.966054141521453857e-01
1.107072681188583374e-01 -5.847214460372924805e-01 -2.710300683975219727e-01 4.849477484822273254e-02 3.129524886608123779e-01 5.712807774543762207e-01 3.632731437683105469e-01 1.173342093825340271e-01
-3.769811391830444336e-01 -3.144491091370582581e-02 -6.055274605751037598e-02 4.653978720307350159e-02 2.037266269326210022e-02 -1.969476938247680664e-01 7.147770524024963379e-01 5.485928058624267578e-01
5.388712137937545776e-02 -3.162946403026580811e-01 -2.717226445674896240e-01 2.598291039466857910e-01 2.250359505414962769e-01 -6.200208663940429688e-01 4.664823710918426514e-01 -3.209930956363677979e-01
-7.487580925226211548e-02 -5.440751910209655762e-01 -3.731447160243988037e-01 1.815449446439743042e-01 4.421396851539611816e-01 8.898349106311798096e-02 1.683700233697891235e-01 5.426106452941894531e-01
-1.261534839868545532e-01 -4.272137582302093506e-01 1.486067753285169601e-02 9.385407716035842896e-02 -1.712778210639953613e-01 -5.921356081962585449e-01 6.337717175483703613e-01 1.044849827885627747e-01
-2.271209955215454102e-01 -2.516729533672332764e-01 -2.638058960437774658e-01 -1.688819229602813721e-01 -2.147322287783026695e-03 -2.837247550487518311e-01 7.675142288208007812e-01 3.426071703433990479e-01
1.671531200408935547e-01 -4.383026361465454102e-01 -2.482847869396209717e-02 6.861036270856857300e-02 3.895956277847290039e-01 5.523829460144042969e-01 4.679213762283325195e-01 3.142686486244201660e-01
4.467548802495002747e-03 -4.675175547599792480e-01 -8.495365083217620850e-02 1.369689255952835083e-01 7.678177356719970703e-01 -2.742185592651367188e-01 2.062310874462127686e-01 -2.194506675004959106e-01
-2.322724908590316772e-01 -2.832138836383819580e-01 3.046262860298156738e-01 3.466334939002990723e-01 4.205279052257537842e-02 -3.984188437461853027e-01 6.153033375740051270e-01 3.373177051544189453e-01
8.096812665462493896e-02 -6.688085794448852539e-01 -1.488260179758071899e-01 2.756309509277343750e-01 -4.028098583221435547e-01 1.704995147883892059e-02 5.140629410743713379e-01 -1.456375569105148315e-01
4.253831207752227783e-01 1.292035579681396484e-01 -3.809164464473724365e-01 5.413309335708618164e-01 3.888784050941467285e-01 -2.837855815887451172e-01 3.601234853267669678e-01 5.262675508856773376e-02
-1.239865273237228394e-01 -3.720496892929077148e-01 3.748049139976501465e-01 -7.517452538013458252e-02 6.198979616165161133e-01 2.566935420036315918e-01 4.572390913963317871e-01 -2.020990103483200073e-01
-3.886902630329132080e-01 -5.813368558883666992e-01 -2.275894582271575928e-01 3.668692111968994141e-01 4.107168912887573242e-01 8.090405911207199097e-02 2.223209291696548462e-01 3.160966634750366211e-01
2.863511741161346436e-01 3.078682161867618561e-02 2.835004329681396484e-01 -2.430344074964523315e-01 5.205737352371215820e-01 -2.308615148067474365e-01 5.999677777290344238e-01 -3.055517971515655518e-01
3.405003845691680908e-01 -2.529489099979400635e-01 -6.523777246475219727e-01 4.350890219211578369e-01 2.840183973312377930e-01 8.081462979316711426e-02 3.064544796943664551e-01 1.551304310560226440e-01
-2.968283593654632568e-01 -3.652558326721191406e-01 3.149245083332061768e-01 2.192112356424331665e-01 3.655079752206802368e-02 -3.689439594745635986e-01 5.884969234466552734e-01 3.840129375457763672e-01
-5.371667742729187012e-01 -3.103565424680709839e-02 4.420027136802673340e-02 1.799939721822738647e-01 2.954744696617126465e-01 -2.234453111886978149e-01 6.960004568099975586e-01 2.334252148866653442e-01
-4.584484994411468506e-01 -9.550471603870391846e-02 -2.908771336078643799e-01 3.357432782649993896e-01 2.912335284054279327e-02 -3.339558094739913940e-02 7.450932264328002930e-01 1.619978696107864380e-01
3.707785010337829590e-01 5.420896038413047791e-02 -5.388981103897094727e-01 5.822935700416564941e-01 2.712608873844146729e-01 -1.674490571022033691e-01 3.411941230297088623e-01 1.098758280277252197e-01
-1.906465739011764526e-01 -2.719881236553192139e-01 -3.181664645671844482e-01 1.776279360055923462e-01 4.950962066650390625e-01 4.768361747264862061e-01 5.314310789108276367e-01 -4.452800005674362183e-02
-4.414609074592590332e-01 -2.540731728076934814e-01 -2.931390404701232910e-01 -9.751231968402862549e-02 1.907345056533813477e-01 6.849724799394607544e-02 6.881141662597656250e-01 -3.613134324550628662e-01
4.123180806636810303e-01 -3.784324824810028076e-01 -1.042527332901954651e-01 2.629352509975433350e-01 3.486365377902984619e-01 -6.362642049789428711e-01 2.433112114667892456e-01 -1.455991417169570923e-01
4.219099879264831543e-01 -2.786380648612976074e-01 -3.512251675128936768e-01 3.048338294029235840e-01 6.111076474189758301e-01 3.171109855175018311e-01 2.311962544918060303e-01 -2.462155185639858246e-02
1.397301256656646729e-01 2.795187383890151978e-02 -7.459059357643127441e-02 -9.982305765151977539e-02 6.340430974960327148e-01 -2.751060426235198975e-01 5.214669704437255859e-01 -4.631889462471008301e-01
-5.608358979225158691e-02 -5.740888118743896484e-01 2.613339424133300781e-01 -1.382751315832138062e-01 1.620758920907974243e-01 -4.246630668640136719e-01 6.000729799270629883e-01 -1.147450283169746399e-01
3.125093132257461548e-02 -1.472042500972747803e-01 -4.532367587089538574e-01 -3.268896043300628662e-02 -2.674971520900726318e-01 -4.215209186077117920e-01 6.914853453636169434e-01 -2.085079252719879150e-01
1.073249578475952148e-01 -4.978893697261810303e-01 1.728482991456985474e-01 -4.258039966225624084e-02 5.626621246337890625e-01 3.814989328384399414e-01 3.657047748565673828e-01 -3.361961245536804199e-01
-2.962942719459533691e-01 -2.753492891788482666e-01 2.488829046487808228e-01 3.856985270977020264e-01 1.764835566282272339e-01 -3.032491803169250488e-01 6.996991634368896484e-01 1.140216961503028870e-01
2.878841161727905273e-01 3.735047578811645508e-02 -6.140629053115844727e-01 -2.958206832408905029e-01 4.329027980566024780e-02 -2.188805490732192993e-01 6.315902471542358398e-01 4.955559968948364258e-02
-1.832993775606155396e-01 1.474162787199020386e-01 -2.978309094905853271e-01 -1.271457076072692871e-01 1.738317310810089111e-01 -1.341084092855453491e-01 7.261634469032287598e-01 5.140861272811889648e-01
-5.344033613801002502e-02 -1.634763181209564209e-01 2.740978598594665527e-01 -6.149807013571262360e-03 1.857487112283706665e-01 3.741351366043090820e-01 8.208466768264770508e-01 -2.167567014694213867e-01
2.927075624465942383e-01 -1.356071531772613525e-01 2.324944287538528442e-01 8.417188376188278198e-02 -1.366575360298156738e-01 3.198758959770202637e-01 7.662347555160522461e-01 3.559252321720123291e-01
3.209064900875091553e-01 -1.210358440876007080e-01 1.064506471157073975e-01 -7.111098617315292358e-02 4.819613695144653320e-02 3.815266489982604980e-01 8.470089435577392578e-01 -2.591225691139698029e-02
-1.400105953216552734e-01 -1.403874009847640991e-01 -2.570331990718841553e-01 9.881173074245452881e-02 6.209966540336608887e-01 -4.312745332717895508e-01 4.701056182384490967e-01 -3.036853373050689697e-01
-4.261536300182342529e-01 -3.653249144554138184e-01 -1.998338997364044189e-01 5.383608341217041016e-01 4.981062710285186768e-01 3.729404136538505554e-02 2.610849142074584961e-01 1.936461329460144043e-01
-2.815473377704620361e-01 -7.382052391767501831e-02 -7.081197202205657959e-02 -1.156033501029014587e-01 3.475181460380554199e-01 -2.697457671165466309e-01 7.122322916984558105e-01 4.428281784057617188e-01
8.473517745733261108e-02 -8.156769871711730957e-01 1.305489093065261841e-01 2.493561431765556335e-02 3.625738918781280518e-01 -1.452226042747497559e-01 2.439691871404647827e-01 -3.126593530178070068e-01
-3.854784369468688965e-01 -1.458009183406829834e-01 -3.113240301609039307e-01 1.981276869773864746e-01 3.702789843082427979e-01 1.116903796792030334e-01 7.145583033561706543e-01 -1.838380694389343262e-01
1.175632923841476440e-01 1.028532311320304871e-01 -7.237403988838195801e-01 3.500627577304840088e-01 7.313472777605056763e-02 -1.097848862409591675e-01 4.854285120964050293e-01 2.760685384273529053e-01
-1.824381947517395020e-01 -3.583831489086151123e-01 -1.885404577478766441e-03 -5.866757780313491821e-02 -2.360211918130517006e-03 -3.896429240703582764e-01 5.982105731964111328e-01 5.702186822891235352e-01
-6.045413762331008911e-02 3.347088396549224854e-01 -1.595879793167114258e-01 -7.314439117908477783e-02 1.765297204256057739e-01 -8.799204230308532715e-02 8.875823020935058594e-01 1.636742651462554932e-01
3.295771777629852295e-01 -5.190603733062744141e-01 1.643231958150863647e-01 3.392038941383361816e-01 3.020520508289337158e-01 -4.967006742954254150e-01 1.024599149823188782e-01 3.625588417053222656e-01
9.279733151197433472e-02 9.208056330680847168e-02 -6.609331965446472168e-01 1.281810998916625977e-01 -4.939842503517866135e-03 -2.682592570781707764e-01 6.677191853523254395e-01 1.086761727929115295e-01
3.957621753215789795e-02 1.853194087743759155e-02 -4.251281917095184326e-02 6.865938305854797363e-01 2.823662161827087402e-01 2.712888643145561218e-02 3.225514292716979980e-01 5.834088325500488281e-01
2.423303388059139252e-02 1.118642613291740417e-01 -2.948450744152069092e-01 -3.010443449020385742e-01 -1.171274296939373016e-02 5.846904963254928589e-02 8.966794013977050781e-01 4.181053861975669861e-02
-7.498626410961151123e-02 -3.630978465080261230e-01 4.981583356857299805e-01 3.993927240371704102e-01 2.371702641248703003e-01 -2.168893963098526001e-01 5.105031132698059082e-01 3.015903234481811523e-01
2.908471524715423584e-01 -4.903481006622314453e-01 -1.983239352703094482e-01 -6.511980295181274414e-02 1.998597532510757446e-01 4.945208728313446045e-01 4.273874163627624512e-01 4.052637815475463867e-01
-9.076110087335109711e-03 -2.971076965332031250e-01 -2.164211571216583252e-01 -5.083636194467544556e-02 2.441350668668746948e-01 -7.033977508544921875e-01 5.391432642936706543e-01 -1.310580074787139893e-01
4.647051692008972168e-01 -1.209876090288162231e-01 -3.413062393665313721e-01 5.489447712898254395e-01 4.322923421859741211e-01 -3.105879426002502441e-01 2.460342794656753540e-01 8.778566867113113403e-02
-1.541995406150817871e-01 1.382032334804534912e-01 -2.714546918869018555e-01 -2.490310221910476685e-01 3.639173507690429688e-01 1.515679433941841125e-02 8.291355371475219727e-01 3.587659448385238647e-02
-1.541516631841659546e-01 -2.249649018049240112e-01 -5.973664522171020508e-01 2.179531008005142212e-01 2.635135948657989502e-01 -2.648890316486358643e-01 5.035549998283386230e-01 -3.579171001911163330e-01
1.902252882719039917e-01 -7.986345887184143066e-01 2.046219073235988617e-02 2.178756743669509888e-01 6.938203424215316772e-02 -3.759824335575103760e-01 3.613277375698089600e-01 -3.706933185458183289e-02
1.298826187849044800e-02 -1.476523727178573608e-01 4.740846902132034302e-02 -9.023386053740978241e-03 6.501833796501159668e-01 1.846473664045333862e-01 6.933184266090393066e-01 -1.953902989625930786e-01
2.065270245075225830e-01 -5.311812758445739746e-01 -2.646073997020721436e-01 4.120660424232482910e-01 1.725088953971862793e-01 -4.951545596122741699e-01 3.200950622558593750e-01 -2.407885789871215820e-01
4.576945900917053223e-01 6.442235410213470459e-02 1.163675934076309204e-01 1.119346395134925842e-01 4.287461638450622559e-01 1.236090436577796936e-01 6.556245088577270508e-01 -3.624207675457000732e-01
-4.378591477870941162e-01 -1.736650019884109497e-01 1.069513484835624695e-01 4.197025299072265625e-01 2.204843312501907349e-01 1.844498217105865479e-01 6.933369636535644531e-01 -1.648631542921066284e-01
-2.763017416000366211e-01 -6.164706498384475708e-02 -1.276037096977233887e-01 1.612817198038101196e-01 4.585728943347930908e-01 -5.099386572837829590e-01 6.336746215820312500e-01 7.544683665037155151e-02
6.031978726387023926e-01 -3.041259944438934326e-01 5.887879058718681335e-02 -3.329424560070037842e-01 3.415606319904327393e-01 -2.533202059566974640e-03 5.046347379684448242e-01 -2.408650815486907959e-01
-1.147643923759460449e-01 -6.266271471977233887e-01 -8.631059527397155762e-02 1.916214078664779663e-02 6.278325319290161133e-01 -5.997621640563011169e-02 4.170289337635040283e-01 -1.211069822311401367e-01
-2.173461318016052246e-01 -4.886608570814132690e-02 -5.017135739326477051e-01 -1.787136495113372803e-02 2.677262127399444580e-01 1.613332144916057587e-02 7.749713659286499023e-01 -1.606818884611129761e-01
1.256017088890075684e-01 -3.198812529444694519e-02 -1.871856898069381714e-01 -1.318535506725311279e-01 2.258679419755935669e-01 -3.164392113685607910e-01 7.794297337532043457e-01 -4.148692786693572998e-01
-1.199020594358444214e-01 -3.496378362178802490e-01 -5.411209464073181152e-01 7.692168653011322021e-02 -1.648704707622528076e-01 5.838380381464958191e-02 7.187481522560119629e-01 1.321298032999038696e-01
-1.275899708271026611e-01 -1.358578056097030640e-01 2.271143347024917603e-01 2.876345515251159668e-01 6.822659969329833984e-01 -3.043423965573310852e-02 5.453375577926635742e-01 2.591197192668914795e-01
1.047393679618835449e-01 -5.642089247703552246e-01 -1.248254030942916870e-01 -2.282118201255798340e-01 4.142889380455017090e-01 4.524095952510833740e-01 4.360267817974090576e-01 -1.913290321826934814e-01
2.400380522012710571e-01 9.412791579961776733e-02 -4.467989206314086914e-01 5.202070474624633789e-01 2.964332997798919678e-01 -6.207865476608276367e-02 6.062610149383544922e-01 6.323072314262390137e-02
-3.028240501880645752e-01 -3.400450646877288818e-01 -2.368350327014923096e-01 4.807739853858947754e-01 3.766174614429473877e-01 3.251636028289794922e-01 4.905009269714355469e-01 -1.314121782779693604e-01
-3.686563968658447266e-01 -4.664828479290008545e-01 -4.152049720287322998e-01 3.534265458583831787e-01 6.187367439270019531e-02 2.762873470783233643e-02 5.675291419029235840e-01 1.499990224838256836e-01
3.825148046016693115e-01 -4.276548922061920166e-01 5.020553246140480042e-02 1.406914442777633667e-01 -2.121946960687637329e-01 -2.070096582174301147e-01 7.076279520988464355e-01 -2.446676790714263916e-01
-4.013301134109497070e-01 -2.233059853315353394e-01 2.982982099056243896e-01 2.989783585071563721e-01 1.414793431758880615e-01 -3.374954462051391602e-01 6.045876741409301758e-01 3.335459232330322266e-01
5.699942708015441895e-01 -1.458101272583007812e-01 2.895858287811279297e-01 -1.900688707828521729e-01 3.607988059520721436e-01 1.536527127027511597e-01 6.125246882438659668e-01 6.991630792617797852e-02
-4.376833736896514893e-01 -5.938455089926719666e-02 2.909556925296783447e-01 1.904362589120864868e-01 1.914141476154327393e-01 -2.850677967071533203e-01 7.202742099761962891e-01 2.174568176269531250e-01
-4.705675542354583740e-01 -2.864964902400970459e-01 1.216601729393005371e-01 4.047175943851470947e-01 4.989515244960784912e-01 1.127206459641456604e-01 4.383190274238586426e-01 2.531924843788146973e-01
-2.743422053754329681e-02 -3.651977479457855225e-01 -1.263988465070724487e-01 4.662954509258270264e-01 8.373581618070602417e-02 -1.129102241247892380e-02 7.749596238136291504e-01 -1.573797762393951416e-01
2.149872481822967529e-01 -3.415431082248687744e-01 -3.828460872173309326e-01 5.270557850599288940e-02 5.699601173400878906e-01 -3.253795504570007324e-01 4.826091229915618896e-01 -1.553764939308166504e-01
7.333498448133468628e-02 -6.962546110153198242e-01 -2.588984072208404541e-01 -4.523142874240875244e-01 2.190212607383728027e-01 -1.296754479408264160e-01 3.978024423122406006e-01 1.232957169413566589e-01
-3.594161868095397949e-01 7.889373600482940674e-02 -2.223520427942276001e-01 4.743580520153045654e-01 2.261317372322082520e-01 -2.082449197769165039e-01 7.021130323410034180e-01 5.172584578394889832e-02
3.953222930431365967e-01 -1.391523927450180054e-01 -5.225207209587097168e-01 4.887356460094451904e-01 7.649675011634826660e-02 2.629137635231018066e-01 4.827067553997039795e-01 -6.697189062833786011e-02
-1.618861034512519836e-02 -2.656213343143463135e-01 -2.432120032608509064e-02 1.487847864627838135e-01 6.702784895896911621e-01 -1.024801358580589294e-01 5.500904321670532227e-01 3.795785009860992432e-01
-2.731056213378906250e-01 -1.435941904783248901e-01 2.859988808631896973e-01 1.812095567584037781e-02 4.094931185245513916e-01 1.738646924495697021e-01 7.903436422348022461e-01 -1.065208669751882553e-02
3.055284917354583740e-01 -1.954939663410186768e-01 -2.498010359704494476e-02 -2.908819019794464111e-01 2.351094782352447510e-02 3.399346768856048584e-01 7.983422875404357910e-01 1.724507510662078857e-01
2.049997299909591675e-01 -5.020786523818969727e-01 -3.182737529277801514e-01 1.176537014544010162e-02 1.561391353607177734e-01 -6.002273559570312500e-01 4.409782588481903076e-01 1.591889113187789917e-01
5.723570659756660461e-02 -1.991327106952667236e-01 -3.031720221042633057e-01 -3.307215496897697449e-02 6.356061100959777832e-01 -9.638345241546630859e-02 3.779056966304779053e-01 5.549465417861938477e-01
1.602877862751483917e-02 -4.045614600181579590e-01 -2.515519261360168457e-01 5.538087710738182068e-02 8.159328103065490723e-01 -2.436565160751342773e-01 2.108174562454223633e-01 -1.299952436238527298e-02
1.629142314195632935e-01 2.842437922954559326e-01 -8.657512068748474121e-02 1.948058903217315674e-01 2.796401381492614746e-01 -1.601021289825439453e-01 8.234649896621704102e-01 -2.555269896984100342e-01
-1.609910726547241211e-01 1.536867320537567139e-01 -4.833643436431884766e-01 1.847057789564132690e-01 6.727853417396545410e-02 -1.692998409271240234e-01 7.981560230255126953e-01 1.116387918591499329e-01
-3.936511278152465820e-02 -7.542691826820373535e-01 1.537438780069351196e-01 -1.466071754693984985e-01 5.002528801560401917e-02 -2.455081939697265625e-01 5.670797228813171387e-01 6.406870204955339432e-03
6.514898538589477539e-01 5.897469073534011841e-02 1.268835365772247314e-01 4.743121862411499023e-01 4.308178722858428955e-01 -1.185323894023895264e-01 3.621913492679595947e-01 1.322704553604125977e-02
1.803382039070129395e-01 -3.169520795345306396e-01 -2.015827149152755737e-01 -3.229328691959381104e-01 -6.629031617194414139e-03 -4.258519411087036133e-01 7.350362539291381836e-01 2.064368501305580139e-02
2.615553736686706543e-01 -1.163606792688369751e-01 -5.184656977653503418e-01 4.600900113582611084e-01 4.584864974021911621e-01 -1.072806566953659058e-01 4.482187032699584961e-01 -1.222317516803741455e-01
5.673078447580337524e-02 -2.677738666534423828e-01 5.131233856081962585e-02 3.949030041694641113e-01 3.101606965065002441e-01 -3.190939724445343018e-01 6.560860872268676758e-01 -3.715211451053619385e-01
-1.913573010824620724e-03 -5.733452439308166504e-01 3.098881104961037636e-03 -7.227566093206405640e-02 1.854894757270812988e-01 4.606043994426727295e-01 5.631967782974243164e-01 -3.198198080062866211e-01
-1.843918561935424805e-01 -1.141124591231346130e-01 2.344437688589096069e-01 4.011197686195373535e-01 6.440794467926025391e-01 2.722406089305877686e-01 4.980977773666381836e-01 7.902641780674457550e-03
