# Supplementary material for: Where is your field going? A machine learning approach to study the relative motion of the domains of physics
Source: PLoS One. 2020 Jun 18;15(6):e0233997. doi: 10.1371/journal.pone.0233997 (PMC7302634; doi:10.1371/journal.pone.0233997)
Supplement: S21 Data — (ZIP) [file pone.0233997.s021.zip › 20/Pacs4Run_20_VS_500_embeddings1988-1992ED8.txt]

-2.641218341886997223e-02 1.480293869972229004e-01 -6.527021527290344238e-01 -1.001769769936800003e-02 2.136233747005462646e-01 5.773605108261108398e-01 1.897783130407333374e-01 3.691522479057312012e-01
-2.170380502939224243e-01 -7.647368311882019043e-02 -8.152966499328613281e-01 8.643656969070434570e-02 3.465506732463836670e-01 -2.600444853305816650e-01 1.992711573839187622e-01 2.177999466657638550e-01
1.919188052415847778e-01 -1.883162558078765869e-02 -5.964002013206481934e-01 -1.020925939083099365e-01 6.577079892158508301e-01 -2.681283056735992432e-01 -2.929522395133972168e-01 8.001825213432312012e-02
-3.036468923091888428e-01 9.514984488487243652e-02 -1.143505647778511047e-01 -2.506402432918548584e-01 7.825391292572021484e-01 1.284768432378768921e-01 -1.947934031486511230e-01 3.950065970420837402e-01
2.257391363382339478e-01 1.411475837230682373e-01 -2.218086868524551392e-01 -8.735092729330062866e-02 6.346858739852905273e-01 -1.489632129669189453e-01 -4.926214218139648438e-01 4.523250460624694824e-01
-1.531935334205627441e-01 3.653144836425781250e-02 -1.632274538278579712e-01 1.374578177928924561e-01 6.123755574226379395e-01 1.109522953629493713e-01 4.935798645019531250e-01 5.465565919876098633e-01
-3.363763391971588135e-01 2.364834398031234741e-01 -5.986306071281433105e-01 3.664356172084808350e-01 3.488447964191436768e-01 -2.299515455961227417e-01 7.709278911352157593e-02 3.972144722938537598e-01
-2.354910373687744141e-01 1.259588599205017090e-01 -7.367917299270629883e-01 5.238691568374633789e-01 -3.036141209304332733e-02 2.936514019966125488e-01 -4.989456757903099060e-02 1.474272459745407104e-01
5.998238176107406616e-02 -3.006674945354461670e-01 -3.390924334526062012e-01 -1.944726556539535522e-01 8.241621851921081543e-01 1.998395919799804688e-01 -1.775673404335975647e-02 1.835845559835433960e-01
-5.151327252388000488e-01 -1.365598589181900024e-01 -4.871515035629272461e-01 1.596351563930511475e-01 4.578866362571716309e-01 3.550957441329956055e-01 -2.636522650718688965e-01 2.189156860113143921e-01
-1.524943560361862183e-01 2.560641467571258545e-01 -4.940391480922698975e-01 4.042242467403411865e-01 6.412734836339950562e-02 8.144024014472961426e-02 -4.055703878402709961e-01 5.731252431869506836e-01
1.272013783454895020e-01 6.826491653919219971e-02 -5.816749930381774902e-01 4.049825295805931091e-02 5.317417979240417480e-01 -4.177174270153045654e-01 7.098031044006347656e-02 4.205929636955261230e-01
-4.204471409320831299e-01 -4.095796868205070496e-02 -2.002405524253845215e-01 -2.221141904592514038e-01 6.719958186149597168e-01 2.694047689437866211e-01 -2.790895104408264160e-01 3.606485724449157715e-01
4.214139282703399658e-02 5.306082367897033691e-01 -2.026654928922653198e-01 -1.534561067819595337e-01 6.054982542991638184e-01 -3.698790669441223145e-01 -1.466959863901138306e-01 3.565087616443634033e-01
9.606893360614776611e-02 3.880940377712249756e-01 -5.734294056892395020e-01 3.124270141124725342e-01 5.490419268608093262e-01 -2.742928862571716309e-01 1.232399940490722656e-01 1.478178501129150391e-01
1.189327538013458252e-01 -1.607541739940643311e-01 -5.809866786003112793e-01 7.249130308628082275e-02 7.624564170837402344e-01 -6.363379210233688354e-02 1.163092553615570068e-01 1.352607011795043945e-01
-3.404776006937026978e-02 4.248177409172058105e-01 -1.875741034746170044e-01 -1.419758424162864685e-02 7.358031868934631348e-01 -2.611462473869323730e-01 -9.173838049173355103e-02 4.061593115329742432e-01
4.114838242530822754e-01 5.757719045504927635e-04 -5.430493354797363281e-01 2.443661689758300781e-01 -9.025739878416061401e-02 4.218807220458984375e-01 1.449602562934160233e-02 5.382596850395202637e-01
-1.504976749420166016e-01 3.314802348613739014e-01 -6.008244156837463379e-01 8.925668150186538696e-02 5.221349596977233887e-01 -4.204488396644592285e-01 -1.232232898473739624e-01 1.841971576213836670e-01
-3.551177084445953369e-01 4.720601737499237061e-01 -5.632852315902709961e-01 3.508163392543792725e-01 4.088357090950012207e-01 -2.002186924219131470e-01 1.249004993587732315e-02 5.742883309721946716e-02
6.490145623683929443e-02 -5.478408932685852051e-02 -5.755093693733215332e-01 9.606741368770599365e-02 5.059359073638916016e-01 -3.456816971302032471e-01 1.041223108768463135e-02 5.260905027389526367e-01
2.135519832372665405e-01 1.087364479899406433e-01 -6.337200403213500977e-01 3.143849372863769531e-01 6.188033223152160645e-01 -1.864663511514663696e-01 4.557027667760848999e-02 1.495624482631683350e-01
1.848949640989303589e-01 -2.531034052371978760e-01 -7.539880871772766113e-01 4.175996780395507812e-01 3.099978864192962646e-01 1.650737673044204712e-01 -1.545790880918502808e-01 1.078073680400848389e-01
-1.714143902063369751e-01 2.375278323888778687e-01 -5.055110454559326172e-01 -1.319247335195541382e-01 2.242418676614761353e-01 -4.734211266040802002e-01 3.711368441581726074e-01 4.786413908004760742e-01
4.316780343651771545e-02 1.973356753587722778e-01 -4.186424016952514648e-01 5.091016888618469238e-01 5.170996189117431641e-01 -9.982061572372913361e-03 3.476546704769134521e-01 3.693151175975799561e-01
-4.381026625633239746e-01 1.164207234978675842e-01 -5.287957191467285156e-01 2.961797118186950684e-01 1.853424310684204102e-01 4.120756685733795166e-01 -3.962167799472808838e-01 2.569416463375091553e-01
-2.091996818780899048e-01 6.391271203756332397e-02 -6.486361622810363770e-01 -4.899007380008697510e-01 4.412890672683715820e-01 -1.960969865322113037e-01 -2.147377878427505493e-01 -1.100763306021690369e-01
2.720864713191986084e-01 -5.474661290645599365e-02 -6.337434649467468262e-01 4.104369133710861206e-02 6.834433674812316895e-01 -8.471105247735977173e-02 2.072301506996154785e-01 -4.940937831997871399e-02
-1.433490067720413208e-01 -7.979929447174072266e-02 -2.557866871356964111e-01 -1.765118241310119629e-01 8.219164609909057617e-01 7.197164744138717651e-02 2.379153668880462646e-01 3.730543851852416992e-01
1.058114618062973022e-01 2.679088115692138672e-01 -5.064232349395751953e-01 -1.179566457867622375e-01 6.676563620567321777e-01 -1.099872738122940063e-01 4.340904057025909424e-01 -1.881332136690616608e-02
1.053772494196891785e-01 -1.584503683261573315e-03 -5.612121224403381348e-01 -1.038579419255256653e-01 2.974873483180999756e-01 -4.405438005924224854e-01 -1.823558360338211060e-01 5.893356800079345703e-01
-2.846310734748840332e-01 -7.867471873760223389e-02 -4.024304151535034180e-01 2.783571928739547729e-02 6.752195954322814941e-01 8.460425585508346558e-02 4.330855309963226318e-01 3.153223097324371338e-01
-1.734396964311599731e-01 4.484604597091674805e-01 -4.654456377029418945e-01 -3.024192154407501221e-01 -5.720384418964385986e-02 6.235061585903167725e-02 -5.194414854049682617e-01 4.286322295665740967e-01
1.735576987266540527e-01 -2.907603681087493896e-01 -7.322210669517517090e-01 -2.024048417806625366e-01 6.632248871028423309e-03 -2.090038657188415527e-01 -6.323188543319702148e-02 5.103879570960998535e-01
-9.821276366710662842e-02 1.698046177625656128e-01 -5.689359903335571289e-01 -1.770757585763931274e-01 7.243248224258422852e-01 -1.397089064121246338e-01 -1.726781576871871948e-01 -1.802600920200347900e-01
-3.459308743476867676e-01 4.139424860477447510e-01 -4.857439398765563965e-01 -1.699565351009368896e-01 -1.428181529045104980e-01 5.334673523902893066e-01 2.483834773302078247e-01 2.783385515213012695e-01
-1.811405122280120850e-01 1.074078604578971863e-01 -5.291075110435485840e-01 -3.264395296573638916e-01 4.319342970848083496e-01 -3.823538124561309814e-01 -3.684536814689636230e-01 3.171978294849395752e-01
-4.204177483916282654e-02 6.207654476165771484e-01 -5.121145248413085938e-01 3.964333608746528625e-02 -1.760574728250503540e-01 4.588983058929443359e-01 6.454839557409286499e-02 3.214026987552642822e-01
-1.020250990986824036e-01 4.413412511348724365e-01 -3.575323224067687988e-01 -3.251625597476959229e-02 5.326665937900543213e-02 2.169675426557660103e-03 -5.995330214500427246e-01 5.510354042053222656e-01
-1.258426606655120850e-01 2.033984959125518799e-01 -5.176865458488464355e-01 -3.018541634082794189e-01 4.924613535404205322e-01 -3.730422556400299072e-01 -4.042570888996124268e-01 1.964055895805358887e-01
-2.625142633914947510e-01 9.423591941595077515e-02 -3.942751884460449219e-01 -1.123594003729522228e-03 3.217565417289733887e-01 -1.907628178596496582e-01 -5.470152497291564941e-01 5.723707079887390137e-01
1.117379069328308105e-01 -2.118001133203506470e-02 -5.741881132125854492e-01 -6.699829548597335815e-02 5.039474368095397949e-01 -4.030470550060272217e-01 1.181083023548126221e-01 4.717264175415039062e-01
-1.157448813319206238e-01 4.250418841838836670e-01 -3.708302974700927734e-01 -1.769453138113021851e-01 1.795981377363204956e-01 1.471962314099073410e-02 -7.188193202018737793e-01 2.965542972087860107e-01
2.964467555284500122e-02 7.710852622985839844e-01 -2.503747045993804932e-01 -9.199681133031845093e-02 1.042095348238945007e-01 5.562246441841125488e-01 -6.155640631914138794e-02 9.676373749971389771e-02
-2.820454537868499756e-01 2.403667122125625610e-01 -6.393319964408874512e-01 3.188056647777557373e-01 4.723837971687316895e-01 -2.684198319911956787e-01 -1.372676342725753784e-01 1.955853849649429321e-01
2.144969999790191650e-01 -6.627448648214340210e-02 -7.416079640388488770e-01 -3.238592445850372314e-01 2.363996505737304688e-01 -3.892957866191864014e-01 2.678348422050476074e-01 1.247399747371673584e-01
-4.455163180828094482e-01 1.475135702639818192e-02 -1.400456279516220093e-01 -2.241332381963729858e-01 5.292708873748779297e-01 3.325278311967849731e-02 -2.628481090068817139e-01 6.173546314239501953e-01
-1.228929609060287476e-01 3.206773698329925537e-01 -1.721393615007400513e-01 -2.298239618539810181e-01 7.209067940711975098e-01 -1.806635260581970215e-01 -2.520105838775634766e-01 4.286688566207885742e-01
-3.701744675636291504e-01 9.084416925907135010e-02 -5.532872676849365234e-01 -1.793434470891952515e-01 4.852622449398040771e-01 -1.668539941310882568e-01 4.533816277980804443e-01 2.180662751197814941e-01
-1.387772858142852783e-01 -1.218280270695686340e-01 -7.364175915718078613e-01 -8.391710370779037476e-02 -2.021446675062179565e-01 1.333515644073486328e-01 3.315580487251281738e-01 4.979659914970397949e-01
1.274240314960479736e-01 1.877015382051467896e-01 -6.167688369750976562e-01 5.251269936561584473e-01 4.375681877136230469e-01 -8.720010519027709961e-02 1.888987421989440918e-01 2.400345355272293091e-01
-1.804074198007583618e-01 -3.993578255176544189e-02 -6.376246213912963867e-01 -1.219057217240333557e-01 1.565253287553787231e-01 -1.990517079830169678e-01 5.229993462562561035e-01 4.547331631183624268e-01
4.537190869450569153e-02 1.912577152252197266e-01 -4.029858112335205078e-01 -6.902257204055786133e-01 -8.584917336702346802e-02 1.164925023913383484e-01 -1.393207907676696777e-01 5.312266945838928223e-01
-6.831423938274383545e-02 7.955421805381774902e-01 -3.518383204936981201e-01 -2.613698244094848633e-01 8.509279787540435791e-02 3.671115338802337646e-01 1.584144979715347290e-01 5.687551200389862061e-02
9.052866697311401367e-02 3.857905566692352295e-01 -4.325187206268310547e-01 -6.815723776817321777e-01 4.825914651155471802e-02 1.659714281558990479e-01 -3.118091821670532227e-01 2.534882128238677979e-01
-4.039601385593414307e-01 3.333194255828857422e-01 -6.256932020187377930e-01 2.725674808025360107e-01 3.778686821460723877e-01 -2.762206196784973145e-01 2.380570583045482635e-02 2.006990611553192139e-01
1.481746286153793335e-01 2.883000671863555908e-01 -7.248606681823730469e-01 3.696576058864593506e-01 3.526268303394317627e-01 -1.656189411878585815e-01 2.832376956939697266e-01 2.930196188390254974e-02
-2.247359901666641235e-01 4.248127937316894531e-01 -2.171123176813125610e-01 -6.140840649604797363e-01 7.320731133222579956e-02 8.204334229230880737e-02 -1.401555389165878296e-01 5.595149397850036621e-01
-9.672743827104568481e-02 1.952030211687088013e-01 -5.119749903678894043e-01 7.921159267425537109e-02 5.982574224472045898e-01 -3.891339898109436035e-01 -1.640461981296539307e-01 3.845755755901336670e-01
-3.507718741893768311e-01 -2.102629691362380981e-01 -3.352164924144744873e-01 -6.047836504876613617e-03 4.450813829898834229e-01 1.059743463993072510e-01 3.507182300090789795e-01 6.229048967361450195e-01
-1.770952343940734863e-01 2.718901634216308594e-01 -6.265130639076232910e-01 3.436803221702575684e-01 5.540707111358642578e-01 -2.418363392353057861e-01 3.235637024044990540e-02 1.324853897094726562e-01
-5.219119191169738770e-01 5.921355262398719788e-02 -6.204785108566284180e-01 -2.017189562320709229e-01 4.279707968235015869e-01 -9.582384675741195679e-02 -3.174038827419281006e-01 -7.301461696624755859e-02
-5.366284251213073730e-01 1.361066251993179321e-01 -2.139717489480972290e-01 2.091590613126754761e-01 4.350478649139404297e-01 3.646220564842224121e-01 -2.361647039651870728e-01 4.753777682781219482e-01
1.851158142089843750e-01 3.202276825904846191e-01 -2.928828299045562744e-01 -3.502547442913055420e-01 1.137703433632850647e-01 4.725527167320251465e-01 -5.623646378517150879e-01 3.197245895862579346e-01
-3.785668909549713135e-01 5.408607721328735352e-01 -3.854248821735382080e-01 -4.953182637691497803e-01 2.267457172274589539e-02 1.195196211338043213e-01 -1.920559555292129517e-01 3.443538844585418701e-01
1.239749640226364136e-01 -8.271651715040206909e-02 -4.080429077148437500e-01 -3.307408988475799561e-01 6.908976435661315918e-01 -1.583813875913619995e-02 4.282823801040649414e-01 2.021963149309158325e-01
2.641237676143646240e-01 -3.956547677516937256e-01 -7.292372584342956543e-01 -1.906654238700866699e-01 1.786534786224365234e-01 4.038533270359039307e-01 -8.105612546205520630e-02 6.301674991846084595e-02
1.860021501779556274e-01 4.155259132385253906e-01 -3.899436891078948975e-01 3.722726181149482727e-02 5.600293278694152832e-01 -4.188704192638397217e-01 -2.168126404285430908e-01 3.212581276893615723e-01
-2.315296530723571777e-01 -2.003493458032608032e-01 -2.518948316574096680e-01 -1.681122332811355591e-01 5.949938297271728516e-01 2.640564143657684326e-01 3.479610383510589600e-01 5.193469524383544922e-01
2.514842748641967773e-01 4.095066785812377930e-01 -5.399839878082275391e-01 1.926715523004531860e-01 4.549288749694824219e-01 -4.025597572326660156e-01 8.237041532993316650e-02 2.540775835514068604e-01
-3.304252028465270996e-01 -1.487852036952972412e-01 -2.894639074802398682e-01 -6.314773112535476685e-02 5.060300230979919434e-01 3.924040496349334717e-01 -4.334815740585327148e-01 4.277284741401672363e-01
-2.549964189529418945e-01 6.058099865913391113e-01 -1.806290745735168457e-01 -2.108561098575592041e-01 1.466341130435466766e-02 2.588258981704711914e-01 2.615236937999725342e-01 5.960565805435180664e-01
-2.739828228950500488e-01 3.646987378597259521e-01 -2.569698691368103027e-01 -3.189931064844131470e-02 7.994040250778198242e-01 1.348711252212524414e-01 2.600426673889160156e-01 -4.265436436980962753e-03
4.294872581958770752e-01 -1.271594315767288208e-01 -7.822675108909606934e-01 9.281934797763824463e-02 -1.128697320818901062e-01 1.868015974760055542e-01 7.383581250905990601e-03 3.621108829975128174e-01
3.170633018016815186e-01 -5.595316365361213684e-02 -5.238476991653442383e-01 -2.948805317282676697e-02 2.654219567775726318e-01 7.316620945930480957e-01 -8.153610676527023315e-02 -9.288524091243743896e-02
2.348769158124923706e-01 1.457623690366744995e-01 8.784824609756469727e-02 1.112800687551498413e-01 6.480278372764587402e-01 4.822789430618286133e-01 3.160242438316345215e-01 3.886918723583221436e-01
-3.832607269287109375e-01 1.063346862792968750e-02 -2.597142159938812256e-01 -2.926392555236816406e-01 5.060078501701354980e-01 6.539887785911560059e-01 -4.008515179157257080e-02 -1.206522509455680847e-01
4.404357820749282837e-02 1.929919421672821045e-01 -4.763950705528259277e-01 -7.679423689842224121e-02 4.899282753467559814e-01 -4.817013442516326904e-01 -1.513029783964157104e-01 4.827070832252502441e-01
3.214204311370849609e-01 3.118276298046112061e-01 -5.252485275268554688e-01 4.074732661247253418e-01 5.189003348350524902e-01 -2.982266992330551147e-02 2.899437844753265381e-01 5.760058760643005371e-02
2.351728267967700958e-02 4.873046278953552246e-01 -5.411715507507324219e-01 -3.688949346542358398e-02 -1.680676788091659546e-01 5.585106015205383301e-01 2.354811728000640869e-01 2.685544788837432861e-01
-3.209834992885589600e-01 -1.765483170747756958e-01 -1.631679087877273560e-01 -3.532254993915557861e-01 5.565353035926818848e-01 4.269941747188568115e-01 1.051954403519630432e-01 4.596594274044036865e-01
-7.620210200548171997e-02 -2.439771741628646851e-01 -8.489964008331298828e-01 -1.671707779169082642e-01 -1.777671575546264648e-01 1.648060083389282227e-01 1.963115036487579346e-01 2.977031469345092773e-01
1.451890021562576294e-01 1.868906170129776001e-01 -6.326483488082885742e-01 -1.595372110605239868e-01 3.775902986526489258e-01 -5.698210746049880981e-02 6.025527715682983398e-01 -9.697853028774261475e-02
-3.091784715652465820e-01 8.893325179815292358e-02 -6.678034067153930664e-01 1.362657248973846436e-01 4.654480516910552979e-01 -2.747889757156372070e-01 2.613500952720642090e-01 2.674230635166168213e-01
1.680410653352737427e-01 -2.307117730379104614e-01 -1.662874817848205566e-01 -2.506455183029174805e-01 6.516432762145996094e-01 3.641816973686218262e-01 -2.460505440831184387e-02 5.197950005531311035e-01
2.161374539136886597e-01 -8.260096609592437744e-02 -2.736391425132751465e-01 -1.993232220411300659e-01 7.397641539573669434e-01 -1.185260713100433350e-02 3.345256149768829346e-01 4.153972566127777100e-01
1.857217699289321899e-01 4.429725110530853271e-01 -3.404032588005065918e-01 -3.441895842552185059e-01 6.870481371879577637e-01 -2.408622950315475464e-01 -3.545803204178810120e-02 6.028978899121284485e-02
1.636638194322586060e-01 6.954938173294067383e-01 -3.964313864707946777e-01 -4.588482379913330078e-01 -2.550584031268954277e-03 -2.462131716310977936e-02 -1.943390369415283203e-01 2.888295054435729980e-01
-5.086681246757507324e-01 -7.502487301826477051e-02 -4.236007332801818848e-01 1.349033266305923462e-01 5.637082457542419434e-01 3.149549663066864014e-01 -2.739330828189849854e-01 2.144495546817779541e-01
-1.953193731606006622e-02 6.441856920719146729e-02 -2.270160913467407227e-01 -3.239468112587928772e-02 9.397447705268859863e-01 2.390772849321365356e-01 4.918801411986351013e-02 1.361717097461223602e-02
1.569047421216964722e-01 -1.738657057285308838e-01 -3.698166310787200928e-01 4.416110739111900330e-02 3.245882093906402588e-01 -1.070934608578681946e-01 1.695061773061752319e-01 8.129442334175109863e-01
3.425032198429107666e-01 6.622745096683502197e-02 -7.131792902946472168e-01 4.422741532325744629e-01 1.557927727699279785e-01 3.434810638427734375e-01 -1.778902709484100342e-01 1.336838118731975555e-02
-2.074681371450424194e-01 7.370252609252929688e-01 -4.312054216861724854e-01 -1.357404142618179321e-01 -5.594769492745399475e-02 -1.243595778942108154e-01 -4.967608954757452011e-03 4.367690384387969971e-01
5.469011515378952026e-02 4.460338503122329712e-02 -7.082359790802001953e-01 2.629430592060089111e-01 5.894628167152404785e-01 -2.328049987554550171e-01 -4.985083267092704773e-02 1.418895125389099121e-01
1.142987832427024841e-01 3.076150268316268921e-02 -7.050545811653137207e-01 5.457615256309509277e-01 4.044366180896759033e-01 -1.529818587005138397e-02 1.064475974999368191e-03 1.650075614452362061e-01
3.262349367141723633e-01 -1.736138761043548584e-02 -8.593553304672241211e-01 -2.405774034559726715e-02 -2.226291000843048096e-01 1.633914560079574585e-01 5.874891951680183411e-02 2.729234993457794189e-01
-7.002450525760650635e-02 -1.823511160910129547e-02 -6.351736187934875488e-02 6.432475894689559937e-02 7.261918187141418457e-01 5.350360274314880371e-01 1.775463670492172241e-01 3.761002123355865479e-01
2.130232602357864380e-01 5.811648368835449219e-01 -4.017456769943237305e-01 1.951288431882858276e-01 5.387638211250305176e-01 -2.464947253465652466e-01 2.487269788980484009e-01 6.710144877433776855e-02
-1.502056717872619629e-01 1.303634941577911377e-01 -2.239160835742950439e-01 9.529820084571838379e-02 4.357860088348388672e-01 8.344945311546325684e-01 -8.140584081411361694e-02 9.113653749227523804e-02
-3.149477243423461914e-01 4.669015109539031982e-02 -6.174598932266235352e-01 -1.524901390075683594e-01 5.569800734519958496e-01 -7.058331370353698730e-02 -4.098786413669586182e-01 -1.044449135661125183e-01
-3.495702445507049561e-01 4.196140468120574951e-01 -5.421082377433776855e-01 -5.312406420707702637e-01 -5.815212614834308624e-03 1.845228672027587891e-01 -2.960300743579864502e-01 6.253374367952346802e-02
1.529578715562820435e-01 4.452306032180786133e-01 -3.882982432842254639e-01 -1.001091897487640381e-01 -1.213060766458511353e-01 4.994771778583526611e-01 2.105440944433212280e-01 5.559272170066833496e-01
-7.091071456670761108e-02 4.392784237861633301e-01 -1.582991927862167358e-01 1.268987357616424561e-01 7.554152607917785645e-01 -1.977923214435577393e-01 6.698048859834671021e-02 3.828627467155456543e-01
-9.219770878553390503e-02 7.299764081835746765e-03 -1.489276587963104248e-01 -2.699779868125915527e-01 8.867002725601196289e-01 1.554444134235382080e-01 1.215915903449058533e-01 2.668219804763793945e-01
-4.678771197795867920e-01 6.911970376968383789e-01 -4.148431420326232910e-01 -1.281100064516067505e-01 2.260728925466537476e-02 2.906859219074249268e-01 -2.149552479386329651e-02 1.713459789752960205e-01
-4.703848958015441895e-01 -4.748044162988662720e-02 -2.003692239522933960e-01 1.521304994821548462e-01 4.481631517410278320e-01 3.470029532909393311e-01 1.758220493793487549e-01 6.008472442626953125e-01
-3.590547293424606323e-02 -3.738724067807197571e-02 -4.529423415660858154e-01 -1.470835506916046143e-02 7.919317483901977539e-01 -4.643910005688667297e-02 3.571778237819671631e-01 1.872201710939407349e-01
2.816246449947357178e-01 4.133330583572387695e-01 -5.360451936721801758e-01 -5.876022577285766602e-01 -8.195678889751434326e-02 2.591297030448913574e-01 -1.077068224549293518e-01 1.782038509845733643e-01
-2.293055206537246704e-01 6.108292844146490097e-03 -4.460063576698303223e-01 1.102411970496177673e-01 5.517164468765258789e-01 6.271626949310302734e-01 -1.904391795396804810e-01 -4.812086746096611023e-02
-2.712905108928680420e-01 -4.661387205123901367e-02 -4.561020731925964355e-01 -3.697217106819152832e-01 3.581422269344329834e-01 -1.113604605197906494e-01 5.405660271644592285e-01 3.829184770584106445e-01
1.302465945482254028e-01 6.766046583652496338e-02 -2.993175387382507324e-01 -5.398490652441978455e-02 8.526231646537780762e-01 6.697911024093627930e-02 3.574215173721313477e-01 1.635539233684539795e-01
-1.540100723505020142e-01 6.933724284172058105e-01 -5.557721257209777832e-01 -2.965699434280395508e-01 -7.460700720548629761e-02 2.726062536239624023e-01 1.228628978133201599e-01 6.085648387670516968e-02
4.680863618850708008e-01 -4.190517216920852661e-02 -3.643415868282318115e-01 -3.806975483894348145e-02 7.542132139205932617e-01 -8.200514316558837891e-02 1.085380092263221741e-01 2.400044798851013184e-01
2.258598655462265015e-01 3.982377946376800537e-01 -3.049845099449157715e-01 -3.373623788356781006e-01 5.474726483225822449e-02 5.710430741310119629e-01 -4.294829964637756348e-01 2.646169662475585938e-01
-1.508181691169738770e-01 5.287477970123291016e-01 -6.047571301460266113e-01 -4.688302874565124512e-01 -1.170753166079521179e-01 3.506636247038841248e-02 -2.091809511184692383e-01 2.312006056308746338e-01
3.754238039255142212e-02 -7.088615745306015015e-02 -5.672612786293029785e-01 4.528814554214477539e-02 -1.075998619198799133e-01 -6.457076966762542725e-02 -2.113605141639709473e-01 7.805824875831604004e-01
2.971761822700500488e-01 1.878784447908401489e-01 -1.214110329747200012e-01 -1.060809865593910217e-01 1.144669279456138611e-01 4.950332343578338623e-01 -3.819785714149475098e-01 6.680762767791748047e-01
1.680777072906494141e-01 -8.154827356338500977e-02 -7.478657960891723633e-01 -1.188251301646232605e-01 1.501472592353820801e-01 5.668733119964599609e-01 -5.241529084742069244e-03 -2.185406535863876343e-01
-1.697796136140823364e-01 -2.344001680612564087e-01 -2.912788987159729004e-01 -4.469413757324218750e-01 4.795094728469848633e-01 4.651660472154617310e-02 -2.971613407135009766e-01 5.578831434249877930e-01
5.395474284887313843e-02 2.698877453804016113e-01 -2.361559420824050903e-01 -2.786965370178222656e-01 8.286995440721511841e-02 3.233713805675506592e-01 -5.243220925331115723e-01 6.359702944755554199e-01
-1.205197796225547791e-01 -1.520478129386901855e-01 -6.847176551818847656e-01 -2.101743519306182861e-01 -1.625623106956481934e-01 2.252941131591796875e-01 4.564111530780792236e-01 4.047838747501373291e-01
1.521268337965011597e-01 3.465662002563476562e-01 -2.253537178039550781e-01 -2.192581444978713989e-01 7.037869691848754883e-01 -2.766556143760681152e-01 -1.018246561288833618e-01 4.191279709339141846e-01
1.345785558223724365e-01 -4.554213955998420715e-04 -2.554627060890197754e-01 -4.811144471168518066e-01 7.924863696098327637e-01 3.282099962234497070e-02 1.447987258434295654e-01 1.872897893190383911e-01
1.872822195291519165e-01 -2.705952823162078857e-01 -6.257375478744506836e-01 2.966220080852508545e-01 4.723482206463813782e-02 3.285993337631225586e-01 1.755052655935287476e-01 5.207310318946838379e-01
-2.156459242105484009e-01 1.303880810737609863e-01 -6.859271526336669922e-01 -2.185478359460830688e-01 5.359975099563598633e-01 -1.943807154893875122e-01 -2.288286685943603516e-01 -2.019824981689453125e-01
8.543551713228225708e-02 2.597840428352355957e-01 -5.997798442840576172e-01 -1.448514908552169800e-01 -2.177402824163436890e-01 7.653118669986724854e-02 -4.089401066303253174e-01 5.692057609558105469e-01
2.816259562969207764e-01 4.952136874198913574e-01 -2.320537865161895752e-01 -1.979134082794189453e-01 6.603077650070190430e-01 -2.747414708137512207e-01 2.091073840856552124e-01 1.649738401174545288e-01
2.911720275878906250e-01 4.670082330703735352e-01 -7.594005018472671509e-02 4.598590359091758728e-02 1.867658495903015137e-01 2.587791085243225098e-01 -4.617688357830047607e-01 6.116878390312194824e-01
-3.005377054214477539e-01 7.065492272377014160e-01 -4.297283589839935303e-01 -6.899620592594146729e-02 -9.666483104228973389e-02 -2.344324812293052673e-02 1.822691112756729126e-01 4.218089282512664795e-01
1.873278766870498657e-01 -1.886001676321029663e-01 -6.257510781288146973e-01 -5.827871710062026978e-02 -3.773317486047744751e-02 -1.238506734371185303e-01 -1.981062293052673340e-01 6.916419267654418945e-01
-1.967308372259140015e-01 7.884881496429443359e-01 -3.233569562435150146e-01 -1.247736960649490356e-01 3.444535657763481140e-02 8.370938152074813843e-02 2.307190001010894775e-01 3.975301086902618408e-01
-1.059915870428085327e-01 4.287967681884765625e-01 -5.917974114418029785e-01 -4.086148440837860107e-01 -1.736734211444854736e-01 5.027338862419128418e-01 6.391426920890808105e-02 2.683163248002529144e-02
9.023045003414154053e-02 1.938200742006301880e-01 -3.308818042278289795e-01 -7.172400597482919693e-03 1.005827933549880981e-01 2.057085633277893066e-01 -6.792708635330200195e-01 5.752531886100769043e-01
1.406073272228240967e-01 -2.080426961183547974e-01 -7.164820432662963867e-01 3.029716573655605316e-02 -1.462097465991973877e-01 1.473204791545867920e-01 -9.784974157810211182e-03 6.160413622856140137e-01
3.630949258804321289e-01 1.106282919645309448e-01 -6.063581109046936035e-01 4.041896015405654907e-02 -2.161104381084442139e-01 4.084546491503715515e-02 -8.869826048612594604e-02 6.560336351394653320e-01
7.679653912782669067e-02 1.287379562854766846e-01 -6.632267236709594727e-01 2.250213176012039185e-01 4.136749207973480225e-01 -4.072748124599456787e-01 1.369796879589557648e-02 3.870879709720611572e-01
2.580298185348510742e-01 -3.332212269306182861e-01 -2.374642044305801392e-01 -1.894788742065429688e-01 6.638624668121337891e-01 3.575925529003143311e-01 -1.059740595519542694e-02 4.017396569252014160e-01
-2.801585495471954346e-01 7.584406733512878418e-01 -4.360059797763824463e-01 -2.146560102701187134e-01 6.344438344240188599e-02 2.893108725547790527e-01 1.473858505487442017e-01 -2.553650178015232086e-02
1.136971041560173035e-01 2.608987390995025635e-01 -6.081949472427368164e-01 -2.340371161699295044e-01 -2.517105937004089355e-01 -1.731183677911758423e-01 1.364078372716903687e-01 6.183809041976928711e-01
2.973993122577667236e-01 -1.556074917316436768e-01 -6.395878195762634277e-01 -1.019036993384361267e-01 1.555936932563781738e-01 6.504012942314147949e-01 1.437060534954071045e-01 -6.023555179126560688e-04
1.173131261020898819e-02 6.015126109123229980e-01 -3.809353709220886230e-01 -2.787033319473266602e-01 -1.131106466054916382e-01 3.009625971317291260e-01 3.146694600582122803e-01 4.613766074180603027e-01
2.622810900211334229e-01 -2.876007854938507080e-01 -4.903824627399444580e-01 2.218953371047973633e-01 2.344403713941574097e-01 2.297188639640808105e-01 3.702373206615447998e-01 5.603331327438354492e-01
3.067743182182312012e-01 -1.711766049265861511e-02 -4.251571297645568848e-01 8.063963055610656738e-02 8.380602002143859863e-01 8.756742626428604126e-02 8.372680842876434326e-02 -3.622135519981384277e-02
-3.281573057174682617e-01 6.309716701507568359e-01 -5.050191879272460938e-01 -3.888628184795379639e-01 -5.510472133755683899e-02 4.475253820419311523e-02 -1.426079273223876953e-01 2.501050829887390137e-01
8.010914176702499390e-02 4.425266012549400330e-02 -3.743059635162353516e-01 2.119725383818149567e-02 8.795629739761352539e-01 5.813745781779289246e-02 2.509972751140594482e-01 1.051637530326843262e-01
7.916591316461563110e-02 4.098960757255554199e-01 -3.654043972492218018e-01 -7.759535312652587891e-02 -1.452333331108093262e-01 5.829855799674987793e-01 1.582425832748413086e-01 5.478786230087280273e-01
-3.380573689937591553e-01 -8.310151845216751099e-02 -3.152965903282165527e-01 -9.728786535561084747e-03 4.274935722351074219e-01 1.329014152288436890e-01 -4.665678739547729492e-01 6.010038852691650391e-01
-3.842414021492004395e-01 4.591136425733566284e-02 -6.564898490905761719e-01 1.244607288390398026e-02 2.487817108631134033e-01 -2.971906363964080811e-01 3.397955000400543213e-01 3.917157053947448730e-01
-1.752779632806777954e-02 7.507141232490539551e-01 -5.183863639831542969e-01 -3.696946799755096436e-01 -3.308941796422004700e-02 -3.656259179115295410e-02 -2.344663813710212708e-02 1.665564328432083130e-01
1.360033750534057617e-01 -8.801797032356262207e-02 -7.901797294616699219e-01 1.371917575597763062e-01 -2.022642344236373901e-01 1.833875030279159546e-01 -1.346497535705566406e-01 4.877273440361022949e-01
-2.749085724353790283e-01 -2.771680802106857300e-02 -4.967319071292877197e-01 2.175174802541732788e-01 2.338723093271255493e-01 5.290381908416748047e-01 -5.273826122283935547e-01 1.299636363983154297e-01
1.521657872945070267e-02 -2.592625916004180908e-01 -2.222104817628860474e-01 2.027989923954010010e-01 6.255789995193481445e-01 2.342217117547988892e-01 -6.112976744771003723e-02 6.261793971061706543e-01
3.953766822814941406e-01 4.446178078651428223e-01 -2.894177734851837158e-01 -3.140883445739746094e-01 5.984255298972129822e-02 5.752829909324645996e-01 -2.182815521955490112e-01 2.853063046932220459e-01
4.338050186634063721e-01 -4.777303338050842285e-02 -6.820099949836730957e-01 1.357455253601074219e-01 5.055476427078247070e-01 -1.873606890439987183e-01 1.372469663619995117e-01 1.282471716403961182e-01
-3.626918196678161621e-01 9.332171082496643066e-02 -6.786387413740158081e-02 -4.187431186437606812e-02 7.274259924888610840e-01 3.974423408508300781e-01 2.432687729597091675e-01 3.272585868835449219e-01
3.694733083248138428e-01 1.348926424980163574e-01 -3.833267688751220703e-01 -1.700342446565628052e-01 7.736912369728088379e-01 -1.939873844385147095e-01 -1.304264813661575317e-01 1.272870153188705444e-01
1.591694205999374390e-01 1.345689147710800171e-01 -1.380377560853958130e-01 2.011508196592330933e-01 9.061726331710815430e-01 2.005510777235031128e-01 9.016448631882667542e-03 1.886515021324157715e-01
-1.609759777784347534e-01 4.749242067337036133e-01 -5.869790315628051758e-01 -5.084218382835388184e-01 4.070697352290153503e-02 -1.195514053106307983e-01 -3.082602024078369141e-01 1.858021914958953857e-01
3.281965851783752441e-01 1.253379974514245987e-02 -6.077225208282470703e-01 4.114617705345153809e-01 1.005788296461105347e-01 5.665595531463623047e-01 -8.455962687730789185e-02 1.234761551022529602e-01
1.099356263875961304e-01 -8.457243442535400391e-02 -6.862540245056152344e-01 -2.858198583126068115e-01 7.063426822423934937e-02 6.003240346908569336e-01 -2.247042953968048096e-01 -1.106973737478256226e-01
-9.641417115926742554e-02 2.273031622171401978e-01 -3.156428337097167969e-01 4.920529946684837341e-02 8.839844465255737305e-01 6.114534661173820496e-02 2.276107519865036011e-01 3.489810042083263397e-03
-2.573227882385253906e-01 1.470200996845960617e-02 -5.427226424217224121e-01 3.030875138938426971e-02 -1.438175439834594727e-01 3.170998394489288330e-01 1.744962483644485474e-01 6.974365711212158203e-01
-3.504120111465454102e-01 -3.717307746410369873e-02 -2.069982439279556274e-01 2.010010778903961182e-01 4.821304678916931152e-01 2.833994626998901367e-01 -4.106164574623107910e-01 5.578612089157104492e-01
9.027198888361454010e-03 4.359904229640960693e-01 -3.323570266366004944e-02 1.373146325349807739e-01 7.093848586082458496e-01 -1.398013234138488770e-01 -1.311751008033752441e-01 4.998929798603057861e-01
-1.321052759885787964e-01 6.450335383415222168e-01 -2.294764369726181030e-01 -2.601027786731719971e-01 -5.237654596567153931e-02 3.774652183055877686e-01 -1.230249553918838501e-01 5.346107482910156250e-01
-9.066938608884811401e-02 4.465369880199432373e-01 -5.804592370986938477e-01 -5.726569890975952148e-01 -2.595205791294574738e-02 -3.993671759963035583e-02 -2.735514342784881592e-01 2.245349138975143433e-01
-4.871332272887229919e-02 6.148978471755981445e-01 -3.526321649551391602e-01 -1.209436357021331787e-01 -1.865171082317829132e-02 3.872086405754089355e-01 3.464882075786590576e-01 4.584956765174865723e-01
-2.018781751394271851e-01 7.270630002021789551e-01 -5.007048249244689941e-01 -2.478928267955780029e-01 -4.206656944006681442e-03 2.559411227703094482e-01 2.274707257747650146e-01 -3.466987609863281250e-02
2.822897434234619141e-01 -2.321187704801559448e-01 -7.574579715728759766e-01 -1.973697096109390259e-01 4.004840552806854248e-02 4.973708689212799072e-01 -3.107310086488723755e-02 6.155364960432052612e-02
-3.146369755268096924e-01 -3.805401921272277832e-01 -4.599152207374572754e-01 -2.626769542694091797e-01 2.677896618843078613e-01 5.380211472511291504e-01 -1.915011256933212280e-01 2.789635658264160156e-01
3.706606850028038025e-02 -1.647774726152420044e-01 -2.336268126964569092e-01 8.781095594167709351e-02 8.091137409210205078e-01 2.160906940698623657e-01 -3.688147664070129395e-02 4.543807804584503174e-01
9.881928563117980957e-02 7.276773452758789062e-01 -3.259192109107971191e-01 -1.247130781412124634e-01 4.733289033174514771e-02 5.045179128646850586e-01 2.375165671110153198e-01 1.604709923267364502e-01
1.463702172040939331e-01 5.999304652214050293e-01 -3.105884492397308350e-01 -2.274712026119232178e-01 -6.562966853380203247e-02 3.741448521614074707e-01 2.836179435253143311e-01 4.957016706466674805e-01
-1.948237866163253784e-01 5.466206073760986328e-01 -1.452367305755615234e-01 -4.818840324878692627e-02 6.229348480701446533e-02 5.534551739692687988e-01 8.605814725160598755e-02 5.676572322845458984e-01
8.954801410436630249e-02 6.073616147041320801e-01 -3.868871629238128662e-01 -1.772347837686538696e-01 -7.512731105089187622e-02 3.582040071487426758e-01 2.967826724052429199e-01 4.690043628215789795e-01
3.964716792106628418e-01 2.597661316394805908e-01 -6.453379392623901367e-01 1.466511040925979614e-01 -2.677694559097290039e-01 1.468933671712875366e-01 6.659395992755889893e-02 4.895419478416442871e-01
9.867362678050994873e-02 1.500374823808670044e-01 -4.880678951740264893e-01 4.313426613807678223e-01 6.666150689125061035e-01 2.971216142177581787e-01 8.068929612636566162e-02 -6.570963561534881592e-02
-5.293663591146469116e-02 -3.126888275146484375e-01 -5.690587759017944336e-01 3.062469065189361572e-01 1.691842377185821533e-01 1.708268672227859497e-01 -9.572455659508705139e-03 6.510850191116333008e-01
2.010802328586578369e-01 3.459308743476867676e-01 -3.442999422550201416e-01 -4.727786481380462646e-01 8.770738542079925537e-02 1.374156475067138672e-01 -5.143097639083862305e-01 4.546937346458435059e-01
-1.838576942682266235e-01 6.493678092956542969e-01 -4.912051558494567871e-01 -5.115230083465576172e-01 2.221882343292236328e-02 6.905833631753921509e-02 -1.569696366786956787e-01 1.080614030361175537e-01
2.982183694839477539e-01 -2.040129452943801880e-01 -5.210770368576049805e-01 5.246625468134880066e-02 1.262565106153488159e-01 1.256040334701538086e-01 3.134160935878753662e-01 6.820730566978454590e-01
9.583757817745208740e-02 -6.828150898218154907e-02 -6.440743207931518555e-01 -7.724940776824951172e-02 -1.414022147655487061e-01 2.806513011455535889e-01 3.461480140686035156e-01 5.888764858245849609e-01
-3.087475299835205078e-01 7.443580776453018188e-02 -1.620908379554748535e-01 1.244980394840240479e-01 4.544828534126281738e-01 4.252002239227294922e-01 -4.192101657390594482e-01 5.424702763557434082e-01
2.574045956134796143e-01 -3.348537087440490723e-01 -5.501114130020141602e-01 2.338494807481765747e-01 1.979490220546722412e-01 2.711127698421478271e-01 2.488559931516647339e-01 5.382308363914489746e-01
2.146454304456710815e-01 3.878659009933471680e-01 -5.643837451934814453e-01 -5.708211064338684082e-01 -1.464831978082656860e-01 1.319696903228759766e-01 -1.394757777452468872e-01 3.174820542335510254e-01
2.009724453091621399e-02 5.604046583175659180e-01 -4.309711456298828125e-01 -7.828918285667896271e-03 -1.304947137832641602e-01 4.324966371059417725e-01 2.892398238182067871e-01 4.604383707046508789e-01
1.813076585531234741e-01 -1.563324630260467529e-01 -1.513301730155944824e-01 2.812424302101135254e-01 6.462997198104858398e-01 3.895624577999114990e-01 1.033747494220733643e-01 5.104321837425231934e-01
-4.559932649135589600e-01 -3.570806980133056641e-02 -1.735572516918182373e-01 -2.825629711151123047e-01 5.800995826721191406e-01 5.281060934066772461e-01 3.787010908126831055e-02 2.529531419277191162e-01
1.285364031791687012e-01 4.870236217975616455e-01 -3.783657252788543701e-01 -1.728759109973907471e-01 -1.448753327131271362e-01 4.890331029891967773e-01 2.252599149942398071e-01 5.122063159942626953e-01
1.305355578660964966e-01 1.154423654079437256e-01 -1.085069552063941956e-01 2.593021392822265625e-01 8.237879276275634766e-01 3.022465705871582031e-01 2.729969918727874756e-01 2.147447913885116577e-01
-8.331030607223510742e-02 -7.084057480096817017e-02 -1.699053794145584106e-01 -7.604492902755737305e-01 4.271213710308074951e-01 6.273549050092697144e-02 1.084406971931457520e-01 4.275073111057281494e-01
-3.496646881103515625e-01 3.455319628119468689e-02 -4.711799025535583496e-01 3.675362169742584229e-01 1.014165803790092468e-01 3.179885149002075195e-01 -3.870443105697631836e-01 5.081751942634582520e-01
-3.537120819091796875e-01 4.951738566160202026e-02 -3.265173733234405518e-01 1.015204042196273804e-01 6.741513609886169434e-01 1.682784408330917358e-01 4.715270400047302246e-01 2.244554311037063599e-01
-2.631213963031768799e-01 5.689091682434082031e-01 -4.650729596614837646e-01 -8.974116295576095581e-02 7.598732411861419678e-02 2.716696858406066895e-01 5.325567722320556641e-01 1.398853212594985962e-01
-4.993496835231781006e-01 5.462492108345031738e-01 -5.100149512290954590e-01 -5.293170106597244740e-04 -1.316942721605300903e-01 1.563010215759277344e-01 1.192655488848686218e-01 3.689831495285034180e-01
-3.909725248813629150e-01 4.558790624141693115e-01 -4.712704718112945557e-01 -3.924178779125213623e-01 -7.380907237529754639e-02 1.267454475164413452e-01 -2.919543981552124023e-01 3.955726027488708496e-01
-1.982724759727716446e-03 -3.515396416187286377e-01 -6.256879568099975586e-01 -1.744482070207595825e-01 5.760879442095756531e-02 7.698982208967208862e-02 2.275325655937194824e-01 6.272808909416198730e-01
-3.287198543548583984e-01 -2.182434499263763428e-02 -4.914450943470001221e-01 2.137386500835418701e-01 7.215585559606552124e-02 2.704470753669738770e-01 -4.177275896072387695e-01 5.928069353103637695e-01
3.062779605388641357e-01 8.776016533374786377e-02 -7.352809309959411621e-01 2.673608064651489258e-01 -1.791200488805770874e-01 3.210247755050659180e-01 -1.162356045097112656e-02 3.887105584144592285e-01
2.890037298202514648e-01 3.281985819339752197e-01 -5.746762752532958984e-01 -5.305613875389099121e-01 -8.515183627605438232e-02 4.134060442447662354e-01 -1.021621078252792358e-01 9.177068620920181274e-02
-3.368321806192398071e-02 6.059895157814025879e-01 -4.980431497097015381e-01 -5.151145458221435547e-01 8.091426640748977661e-02 -1.370129287242889404e-01 -2.368178814649581909e-01 1.919629275798797607e-01
-1.772145628929138184e-01 2.028909027576446533e-01 -2.699390649795532227e-01 2.315958030521869659e-02 2.535634040832519531e-01 3.124583363533020020e-01 -6.759161949157714844e-01 4.850150942802429199e-01
-2.683380544185638428e-01 6.991712450981140137e-01 -5.645444393157958984e-01 3.360600396990776062e-02 -1.494323313236236572e-01 3.374909609556198120e-02 1.404997259378433228e-01 2.758714258670806885e-01
-2.263090461492538452e-01 1.139654144644737244e-01 -6.924712061882019043e-01 -2.963205575942993164e-01 8.435624092817306519e-02 1.112809404730796814e-02 -4.950463771820068359e-01 3.408273160457611084e-01
5.877659916877746582e-01 -1.380459219217300415e-01 -2.179247140884399414e-01 -2.601284980773925781e-01 6.406348347663879395e-01 4.627187177538871765e-02 1.525495853275060654e-02 3.279174566268920898e-01
-2.666526436805725098e-01 2.980501353740692139e-01 -6.737458109855651855e-01 3.430830538272857666e-01 4.807548224925994873e-01 -9.352219849824905396e-02 1.450977921485900879e-01 -8.659199625253677368e-02
-1.337139010429382324e-01 9.202051162719726562e-02 -5.785943865776062012e-01 -2.954981327056884766e-01 4.823607504367828369e-01 -3.253151178359985352e-01 -4.263792634010314941e-01 1.768082827329635620e-01
-4.404014721512794495e-02 -1.863690912723541260e-01 -2.086017578840255737e-01 -1.715569496154785156e-01 7.571973800659179688e-01 1.910268217325210571e-01 2.065405994653701782e-01 4.877318739891052246e-01
3.622261583805084229e-01 1.880504041910171509e-01 -6.417697072029113770e-01 5.137029290199279785e-02 1.547559648752212524e-01 5.433116555213928223e-01 6.575826089829206467e-03 -3.158190846443176270e-01
1.014544516801834106e-01 -3.242515325546264648e-01 -7.844446301460266113e-01 -2.994660735130310059e-01 -6.716433446854352951e-03 4.068917632102966309e-01 4.548040777444839478e-02 1.089046448469161987e-01
8.532699942588806152e-02 1.074374914169311523e-01 -5.854036808013916016e-01 -2.459733039140701294e-01 6.339918375015258789e-01 -3.272522985935211182e-01 -2.504306435585021973e-01 7.887239754199981689e-02
1.493867337703704834e-01 -6.539384275674819946e-02 -1.885814964771270752e-01 -5.712198019027709961e-01 6.530107855796813965e-01 1.501057576388120651e-02 -9.310039691627025604e-03 4.299035668373107910e-01
4.665615409612655640e-02 -9.223433583974838257e-02 -2.502897977828979492e-01 -1.759799271821975708e-01 8.892555236816406250e-01 9.754293411970138550e-02 1.074398905038833618e-01 2.896009981632232666e-01
-9.707921743392944336e-02 5.815180540084838867e-01 -3.824228942394256592e-01 -6.636455655097961426e-01 1.712810248136520386e-01 1.043300554156303406e-01 -1.564970016479492188e-01 3.203599154949188232e-02
1.706061065196990967e-01 1.061163246631622314e-01 -6.997116208076477051e-01 5.339623093605041504e-01 1.776729524135589600e-01 3.187001347541809082e-01 -1.834899187088012695e-01 1.345907300710678101e-01
1.990871690213680267e-02 -2.774524390697479248e-01 -2.630653977394104004e-01 -6.124774217605590820e-01 3.747183680534362793e-01 -5.031509790569543839e-03 -2.674311399459838867e-01 5.160748958587646484e-01
-5.360360741615295410e-01 3.656698465347290039e-01 -3.730792105197906494e-01 3.861655890941619873e-01 5.229690074920654297e-01 -1.606192626059055328e-02 -8.671856671571731567e-02 9.677022695541381836e-02
-3.226534128189086914e-01 3.604835867881774902e-01 -5.446875691413879395e-01 3.381404280662536621e-01 -1.556136310100555420e-01 3.027447760105133057e-01 -6.404542177915573120e-02 4.847174286842346191e-01
2.847245335578918457e-01 6.614611297845840454e-02 -4.065798819065093994e-01 -3.426232337951660156e-01 7.178535461425781250e-01 -1.957319527864456177e-01 2.418546080589294434e-01 1.405004560947418213e-01
-3.992052376270294189e-02 1.369806975126266479e-01 -3.679423630237579346e-01 2.641299962997436523e-01 6.882173568010330200e-02 2.286931276321411133e-01 -5.296967029571533203e-01 6.609696745872497559e-01
-7.336527109146118164e-02 1.274461299180984497e-01 -3.096036612987518311e-01 2.520326375961303711e-01 8.883240818977355957e-01 1.624689549207687378e-01 -5.124254152178764343e-02 2.929991669952869415e-02
-3.541840910911560059e-01 -1.615655720233917236e-01 -3.279552757740020752e-01 -1.817411929368972778e-01 6.915672421455383301e-01 4.014867246150970459e-01 5.024113133549690247e-02 2.566796839237213135e-01
6.421958208084106445e-01 3.800504803657531738e-01 -2.545864880084991455e-01 -1.030847430229187012e-02 1.284404695034027100e-01 2.493975758552551270e-01 -3.317911922931671143e-01 4.352520108222961426e-01
2.865593433380126953e-01 5.408234000205993652e-01 -4.627023339271545410e-01 3.297647237777709961e-01 4.499167203903198242e-01 -1.198692321777343750e-01 2.841226160526275635e-01 -7.096664607524871826e-02
1.629929840564727783e-01 -2.697715908288955688e-02 -7.460629940032958984e-01 3.663636147975921631e-01 3.319062888622283936e-01 5.684965476393699646e-02 3.211398720741271973e-01 2.556339204311370850e-01
8.764983713626861572e-02 -1.932874321937561035e-01 -1.410553306341171265e-01 -1.972001343965530396e-01 7.209522724151611328e-01 2.411305010318756104e-01 -2.089626491069793701e-01 5.240148305892944336e-01
4.829933941364288330e-01 4.269314408302307129e-01 -2.145275473594665527e-01 -4.628877639770507812e-01 6.533724814653396606e-02 2.886101901531219482e-01 -1.601123809814453125e-01 4.593028128147125244e-01
1.683874130249023438e-01 1.949463188648223877e-01 -5.378936529159545898e-01 5.154042243957519531e-01 5.009601712226867676e-01 3.152221739292144775e-01 -1.665150374174118042e-01 -2.484531886875629425e-02
-2.991535961627960205e-01 -2.452344149351119995e-01 -4.520098268985748291e-01 5.334750562906265259e-02 4.633106589317321777e-01 2.952274866402149200e-02 3.749031126499176025e-01 5.358430147171020508e-01
2.692239582538604736e-01 -1.080406159162521362e-01 -6.640247106552124023e-01 -2.209460288286209106e-01 2.390904873609542847e-01 5.258376598358154297e-01 -2.305592298507690430e-01 -1.981738954782485962e-01
3.174385130405426025e-01 1.788651794195175171e-01 -5.347353219985961914e-01 -3.133292496204376221e-01 1.229993104934692383e-01 -2.919349670410156250e-01 5.620930194854736328e-01 2.584949135780334473e-01
1.379812657833099365e-01 9.018062055110931396e-02 -6.192932128906250000e-01 5.834934115409851074e-01 4.191731214523315430e-01 5.480525642633438110e-02 1.242857724428176880e-01 2.338445186614990234e-01
8.899985253810882568e-02 4.026322364807128906e-01 -3.023818135261535645e-01 -1.123903766274452209e-01 -1.178527250885963440e-01 6.404210925102233887e-01 1.121359169483184814e-01 5.378637313842773438e-01
1.280218269675970078e-02 -3.515319228172302246e-01 -7.045989632606506348e-01 -3.626049757003784180e-01 1.212532296776771545e-01 4.748547673225402832e-01 8.550411462783813477e-02 2.861745469272136688e-02
2.412794344127178192e-02 4.050554335117340088e-01 -4.775783717632293701e-01 3.716388642787933350e-01 2.214532941579818726e-01 2.501327991485595703e-01 -5.907673835754394531e-01 9.239712357521057129e-02
-1.656538397073745728e-01 -2.334829866886138916e-01 -1.888574212789535522e-01 -4.107730388641357422e-01 5.563627481460571289e-01 4.653786122798919678e-01 2.314827591180801392e-01 3.659804165363311768e-01
7.911932468414306641e-02 -3.949438929557800293e-01 -6.643313169479370117e-01 1.130330786108970642e-01 2.292386740446090698e-01 5.897463485598564148e-02 1.143076196312904358e-01 5.608498454093933105e-01
-2.975294888019561768e-01 -4.665844514966011047e-02 -2.099880725145339966e-01 -3.090661764144897461e-01 4.872165620326995850e-01 7.147907018661499023e-01 6.698644906282424927e-02 1.299594044685363770e-01
3.632390201091766357e-01 4.085956811904907227e-01 -7.528123259544372559e-01 4.788861051201820374e-02 5.261227488517761230e-02 1.971146911382675171e-01 4.852459207177162170e-02 -2.968338727951049805e-01
-2.524474561214447021e-01 5.684807896614074707e-02 -2.889758944511413574e-01 2.734110951423645020e-01 5.961665511131286621e-01 5.749980807304382324e-01 -2.809869945049285889e-01 9.892863035202026367e-02
-2.649046182632446289e-01 -2.711077630519866943e-01 -5.577644705772399902e-01 -7.464082539081573486e-02 4.212552309036254883e-02 1.701505631208419800e-01 3.456950187683105469e-01 6.240376234054565430e-01
-1.874272674322128296e-01 1.668138653039932251e-01 -5.646899342536926270e-01 1.461198329925537109e-01 3.267136812210083008e-01 1.382894515991210938e-01 -6.587471961975097656e-01 -1.923663020133972168e-01
-3.474828898906707764e-01 2.277802675962448120e-01 -5.493495464324951172e-01 3.991926610469818115e-01 5.021852254867553711e-01 -1.727146506309509277e-01 -1.435752213001251221e-01 2.521861493587493896e-01
3.365066051483154297e-01 5.876324325799942017e-02 -6.750589013099670410e-01 3.233699202537536621e-01 6.880369037389755249e-02 4.318742752075195312e-01 -3.526000380516052246e-01 8.637972176074981689e-02
-4.054315686225891113e-01 1.319410353899002075e-01 -1.620703488588333130e-01 -9.749298542737960815e-02 7.753873467445373535e-01 2.339484244585037231e-01 3.137568533420562744e-01 1.674648672342300415e-01
-3.185875415802001953e-01 2.332787588238716125e-02 -3.031381070613861084e-01 -1.090885251760482788e-01 3.794348537921905518e-01 8.037074804306030273e-01 -6.023465469479560852e-02 2.490072511136531830e-02
-3.061887919902801514e-01 6.106650233268737793e-01 -5.119211077690124512e-01 -8.371126651763916016e-02 -1.129923611879348755e-01 2.251308178529143333e-03 -2.492025345563888550e-01 4.351913928985595703e-01
-1.342031732201576233e-02 4.442875273525714874e-03 -7.015689015388488770e-01 3.925909101963043213e-01 4.165308177471160889e-01 4.076047241687774658e-01 -8.980312198400497437e-02 -7.595711201429367065e-02
4.391812682151794434e-01 3.496087193489074707e-01 -1.608185172080993652e-01 -1.382298469543457031e-01 1.578987836837768555e-01 2.767242491245269775e-01 -4.621460139751434326e-01 5.699442625045776367e-01
3.897995650768280029e-01 2.572006881237030029e-01 -6.281540393829345703e-01 4.666157066822052002e-01 1.370324343442916870e-01 8.739914000034332275e-02 -5.250035226345062256e-02 3.747314214706420898e-01
-6.051264330744743347e-02 6.857855319976806641e-01 -9.694499522447586060e-02 -1.533602625131607056e-01 1.970824748277664185e-01 2.894776463508605957e-01 3.919036090373992920e-01 4.657160341739654541e-01
1.331980526447296143e-01 3.954935967922210693e-01 -4.020672440528869629e-01 -6.298326253890991211e-01 3.147013857960700989e-02 1.410501003265380859e-01 -3.267438411712646484e-01 3.739638328552246094e-01
1.343764364719390869e-01 4.834170639514923096e-01 -4.984658062458038330e-01 -6.595277190208435059e-01 4.982163757085800171e-02 5.925353243947029114e-02 -1.754087209701538086e-01 1.674651801586151123e-01
-4.768240451812744141e-02 3.069064021110534668e-01 -2.843309342861175537e-01 -3.385581672191619873e-01 -4.596121236681938171e-02 6.506943702697753906e-01 2.057301402091979980e-01 4.901312589645385742e-01
4.899051040410995483e-02 2.149517685174942017e-01 -5.627415180206298828e-01 -6.551074981689453125e-01 -6.464935094118118286e-02 3.043018281459808350e-01 -2.224943041801452637e-01 2.434524446725845337e-01
2.771843411028385162e-02 6.196864247322082520e-01 -3.665114939212799072e-01 -1.673004776239395142e-01 5.955514907836914062e-01 -2.773166596889495850e-01 1.310754287987947464e-02 -1.454040110111236572e-01
1.360592246055603027e-02 -9.638176858425140381e-02 -6.946321725845336914e-01 -2.365612387657165527e-01 1.394305974245071411e-01 -2.826407253742218018e-01 4.499935209751129150e-01 3.875944316387176514e-01
2.884608209133148193e-01 4.103111326694488525e-01 -7.376192212104797363e-01 2.728458344936370850e-01 1.005430966615676880e-01 2.454429268836975098e-01 -9.012780338525772095e-02 -2.267907559871673584e-01
1.318636238574981689e-01 -1.097441613674163818e-01 -4.811446666717529297e-01 3.663493692874908447e-02 -7.309371978044509888e-02 5.865285173058509827e-02 -3.595930710434913635e-02 8.530240058898925781e-01
-8.201012760400772095e-02 -4.486459195613861084e-01 -7.362440228462219238e-01 -9.365314617753028870e-03 4.909293353557586670e-02 7.373094093054533005e-03 1.378182321786880493e-01 4.779015481472015381e-01
-2.445572465658187866e-01 -1.370885670185089111e-01 -2.016452103853225708e-01 2.965510487556457520e-01 5.735086798667907715e-01 3.058597147464752197e-01 -1.480818688869476318e-01 5.902580022811889648e-01
1.838252693414688110e-01 -3.574338741600513458e-03 -5.052881836891174316e-01 -9.935772418975830078e-02 7.970044016838073730e-01 4.618931189179420471e-02 1.253279596567153931e-01 -2.189767956733703613e-01
5.618299245834350586e-01 4.104577898979187012e-01 -2.854479849338531494e-01 -4.430462047457695007e-02 1.911569200456142426e-02 1.519170999526977539e-01 -3.927839994430541992e-01 5.046827197074890137e-01
3.916024863719940186e-01 4.190814495086669922e-01 -3.506118059158325195e-01 -6.575683355331420898e-01 7.438182085752487183e-02 2.284393012523651123e-01 8.568628132343292236e-02 2.250209599733352661e-01
1.120407730340957642e-01 -2.353466898202896118e-01 -3.768780231475830078e-01 -9.157206863164901733e-02 8.253754973411560059e-01 1.637033224105834961e-01 5.117950960993766785e-02 2.664084136486053467e-01
4.628938734531402588e-01 3.913274407386779785e-01 -1.991904526948928833e-01 -4.790284037590026855e-01 9.043318778276443481e-02 3.005297780036926270e-01 -1.511588990688323975e-01 4.920384287834167480e-01
6.317009218037128448e-03 6.153900027275085449e-01 -8.128543943166732788e-02 1.519916653633117676e-01 6.863676905632019043e-01 -1.355266720056533813e-01 -1.621730029582977295e-01 2.752786278724670410e-01
-4.017165303230285645e-01 8.714812248945236206e-02 -7.152209281921386719e-01 1.878407150506973267e-01 4.569772779941558838e-01 -1.626833081245422363e-01 2.002915292978286743e-01 9.377156943082809448e-02
-1.819311082363128662e-01 -1.176472455263137817e-01 -1.966733783483505249e-01 2.487121075391769409e-01 5.734851956367492676e-01 3.785887360572814941e-01 3.825495243072509766e-01 4.836975634098052979e-01
5.658788681030273438e-01 3.727338314056396484e-01 -9.059809893369674683e-02 -1.087132394313812256e-01 2.660183608531951904e-01 4.098440110683441162e-01 -3.150070905685424805e-01 4.276173114776611328e-01
1.887167990207672119e-01 1.950595527887344360e-01 -2.313298732042312622e-01 -1.021041646599769592e-01 8.255957365036010742e-01 2.948003411293029785e-01 2.089681178331375122e-01 -2.240880280733108521e-01
-1.566372960805892944e-01 -6.165714934468269348e-02 -4.461050927639007568e-01 -5.715055018663406372e-02 8.249177336692810059e-01 7.949990779161453247e-02 2.836469113826751709e-01 4.606688767671585083e-02
9.957449138164520264e-02 4.508987665176391602e-01 -8.130301237106323242e-01 -2.169144153594970703e-01 -1.633386164903640747e-01 7.420194335281848907e-03 2.035207897424697876e-01 -1.027137488126754761e-01
5.503708124160766602e-02 1.811938732862472534e-01 -2.562799453735351562e-01 3.630850017070770264e-01 8.466598391532897949e-01 1.841381490230560303e-01 4.193744063377380371e-02 1.188742965459823608e-01
2.551647126674652100e-01 -1.023317724466323853e-01 -2.662691175937652588e-01 -2.569661438465118408e-01 7.234475612640380859e-01 8.231623470783233643e-02 3.938475251197814941e-01 3.197191655635833740e-01
4.901463910937309265e-02 -7.505120337009429932e-02 -1.204066425561904907e-01 3.862108662724494934e-02 8.323030471801757812e-01 3.133541345596313477e-01 -6.237704679369926453e-02 4.256353974342346191e-01
-1.735008358955383301e-01 -1.727302223443984985e-01 -3.257206380367279053e-01 2.638559602200984955e-02 6.367490887641906738e-01 4.074918627738952637e-01 4.566427171230316162e-01 2.307597994804382324e-01
-6.947743892669677734e-02 -1.508857160806655884e-01 -1.503222584724426270e-01 -2.103680372238159180e-01 7.744926214218139648e-01 2.897981405258178711e-01 7.928014546632766724e-02 4.641633629798889160e-01
4.640882909297943115e-01 8.730876445770263672e-02 -2.976211309432983398e-01 -1.284352838993072510e-01 7.775744199752807617e-01 -1.146057620644569397e-01 -7.719362527132034302e-02 2.195676714181900024e-01
-6.340987980365753174e-02 7.719121575355529785e-01 -1.299477219581604004e-01 -4.104011654853820801e-01 2.786153554916381836e-01 3.235614299774169922e-01 -1.583826392889022827e-01 8.609103411436080933e-02
-8.195754885673522949e-02 -1.973788142204284668e-01 -4.661779701709747314e-01 7.423981279134750366e-02 1.513265222311019897e-01 1.554573774337768555e-01 -4.782256186008453369e-01 6.750740408897399902e-01
-1.745234131813049316e-01 -3.378248512744903564e-01 -4.596540927886962891e-01 -6.321898102760314941e-01 1.302872747182846069e-01 1.320348829030990601e-01 -1.432401686906814575e-01 4.353668093681335449e-01
-1.773594915866851807e-01 -5.758809298276901245e-02 -3.750624656677246094e-01 3.223307430744171143e-01 2.914016246795654297e-01 1.248210072517395020e-01 -5.325773358345031738e-01 5.801073312759399414e-01
-2.058700621128082275e-01 5.545083880424499512e-01 -5.430657267570495605e-01 -4.544815123081207275e-01 -9.877252578735351562e-02 7.934169471263885498e-02 -2.548520863056182861e-01 2.601222693920135498e-01
-2.967506945133209229e-01 6.590371578931808472e-02 -6.828732490539550781e-01 1.726516932249069214e-01 4.024133384227752686e-01 -2.148827016353607178e-01 3.102689981460571289e-01 3.272514045238494873e-01
3.983295559883117676e-01 1.318604499101638794e-01 -5.185827016830444336e-01 -1.299494206905364990e-01 1.132948249578475952e-01 6.441569924354553223e-01 -3.220649957656860352e-01 -8.143620938062667847e-02
3.526838421821594238e-01 -2.529514133930206299e-01 -5.269827842712402344e-01 8.901950716972351074e-02 7.053174376487731934e-01 1.488176435232162476e-01 5.111983045935630798e-02 6.133250892162322998e-02
1.149395778775215149e-01 4.037386551499366760e-02 -3.422603607177734375e-01 3.122700750827789307e-01 8.109010457992553711e-01 5.508401244878768921e-02 1.588708534836769104e-02 3.311450183391571045e-01
3.868243470788002014e-02 1.198918595910072327e-01 -6.281537413597106934e-01 6.752755045890808105e-01 2.357583194971084595e-01 2.517936527729034424e-01 3.821971826255321503e-03 1.206588894128799438e-01
3.087958693504333496e-01 1.889045983552932739e-01 -3.308797478675842285e-01 5.020148754119873047e-01 4.267857372760772705e-01 5.683943033218383789e-01 -4.680074006319046021e-02 -7.150480989366769791e-03
4.362644553184509277e-01 7.921387255191802979e-02 -6.890965700149536133e-01 2.753563821315765381e-01 -1.445977836847305298e-01 2.338198572397232056e-01 1.763633936643600464e-01 3.821504712104797363e-01
1.506029516458511353e-01 4.199887514114379883e-01 -4.500661790370941162e-01 -6.593015789985656738e-01 -9.768469631671905518e-02 2.265026867389678955e-01 -4.367875307798385620e-02 3.177050054073333740e-01
1.311563104391098022e-01 -8.704839646816253662e-02 -1.804511845111846924e-01 -1.832983046770095825e-01 9.122616052627563477e-01 1.646843105554580688e-01 3.385484218597412109e-02 2.203891277313232422e-01
-2.057124376296997070e-01 -1.355419307947158813e-01 -2.904518544673919678e-01 2.206521481275558472e-01 2.145908623933792114e-01 5.427587628364562988e-01 4.215509593486785889e-01 5.365815162658691406e-01
6.090787798166275024e-02 1.630963534116744995e-01 -2.886168062686920166e-01 1.410734951496124268e-01 7.814574837684631348e-01 3.839234709739685059e-01 2.937969267368316650e-01 -1.486570090055465698e-01
3.382741212844848633e-01 3.337930142879486084e-01 -6.933358311653137207e-01 3.506897687911987305e-01 7.367126643657684326e-02 1.075043082237243652e-01 -2.384456694126129150e-01 3.108279705047607422e-01
-2.435152530670166016e-01 -1.796678155660629272e-01 -7.387393712997436523e-01 1.967806965112686157e-01 1.218711808323860168e-01 5.550383776426315308e-02 4.276770949363708496e-01 3.508850932121276855e-01
-1.655916124582290649e-01 -1.352075785398483276e-01 -3.279558420181274414e-01 -1.849918067455291748e-01 8.431714177131652832e-01 7.809017598628997803e-02 1.465083360671997070e-01 2.720672488212585449e-01
3.922723531723022461e-01 -1.848155818879604340e-02 -7.024737000465393066e-01 1.739287227392196655e-01 -1.062480136752128601e-01 2.841516733169555664e-01 2.198320925235748291e-01 4.262667894363403320e-01
1.665295809507369995e-01 5.651627182960510254e-01 -1.346511542797088623e-01 5.861275829374790192e-03 7.516302466392517090e-01 -6.959147751331329346e-02 -1.717071682214736938e-01 1.882002353668212891e-01
-3.530618548393249512e-02 1.022289916872978210e-01 -4.560257792472839355e-01 3.461888730525970459e-01 7.849279642105102539e-01 4.812850803136825562e-02 3.768840804696083069e-02 2.016129046678543091e-01
1.100242361426353455e-01 3.718857169151306152e-01 -4.843766987323760986e-01 -2.651420831680297852e-01 -1.623689830303192139e-01 6.350303292274475098e-01 1.297257691621780396e-01 3.133986592292785645e-01
1.874412000179290771e-01 -2.396053075790405273e-02 -4.666562378406524658e-01 -4.497454762458801270e-01 2.815896868705749512e-01 6.473039388656616211e-01 -1.325577348470687866e-01 -1.684814393520355225e-01
2.377297580242156982e-01 6.627907603979110718e-02 -6.668784022331237793e-01 1.140267401933670044e-01 3.422958254814147949e-01 -4.192419052124023438e-01 -3.689264133572578430e-02 4.325175583362579346e-01
-2.945681475102901459e-02 1.641238480806350708e-01 -6.617289781570434570e-01 3.391399085521697998e-01 3.647271990776062012e-01 -2.902613207697868347e-02 5.153216719627380371e-01 1.409600824117660522e-01
-2.327595055103302002e-01 1.628003269433975220e-01 -1.144367754459381104e-01 7.899107784032821655e-02 8.290148377418518066e-01 4.336422085762023926e-01 1.342148780822753906e-01 8.160300552845001221e-02
-1.623230129480361938e-01 1.694214157760143280e-02 -4.566910266876220703e-01 4.222359508275985718e-02 3.288802802562713623e-01 -2.723622322082519531e-01 -5.008856058120727539e-01 5.742690563201904297e-01
2.230090945959091187e-01 -2.689681947231292725e-01 -6.496567726135253906e-01 2.086655348539352417e-01 2.114986926317214966e-01 1.812510937452316284e-01 4.143918752670288086e-01 4.037621319293975830e-01
-5.025846362113952637e-01 3.063713312149047852e-01 -7.018459439277648926e-01 3.167386949062347412e-01 1.997190117835998535e-01 -1.421424299478530884e-01 -1.864308607764542103e-03 2.320418320596218109e-02
6.066903471946716309e-01 3.584375381469726562e-01 -3.092870116233825684e-01 -4.827649891376495361e-01 7.970936596393585205e-02 2.763875424861907959e-01 4.037816077470779419e-02 3.005910217761993408e-01
-4.172924757003784180e-01 2.071555107831954956e-01 -4.412072002887725830e-01 3.366301059722900391e-01 6.800999045372009277e-01 1.537637785077095032e-02 -1.096541136503219604e-01 -1.317562162876129150e-02
4.262108206748962402e-01 3.789863586425781250e-01 -5.538809895515441895e-01 7.499995082616806030e-02 1.974161714315414429e-01 4.626268148422241211e-01 -2.260868847370147705e-01 -2.412314563989639282e-01
-3.498597145080566406e-01 1.475454419851303101e-01 -7.780172824859619141e-01 1.921555548906326294e-01 6.896955519914627075e-02 -2.058646380901336670e-01 3.699318766593933105e-01 1.720679104328155518e-01
1.862905323505401611e-01 1.187084764242172241e-01 -2.983242869377136230e-01 -1.735706925392150879e-01 8.553861379623413086e-01 2.063437551259994507e-01 4.705567657947540283e-02 -2.358021587133407593e-01
-6.113971769809722900e-02 -9.496166557073593140e-02 -1.591713279485702515e-01 -3.172455430030822754e-01 7.104807496070861816e-01 5.669856071472167969e-01 -7.194207608699798584e-02 1.727216392755508423e-01
-1.070420723408460617e-02 -2.282865196466445923e-01 -5.772223472595214844e-01 -8.589029312133789062e-02 -1.258806586265563965e-01 3.934512138366699219e-01 2.687933743000030518e-01 6.035795211791992188e-01
-8.804240077733993530e-02 6.210956573486328125e-01 -4.014426469802856445e-01 -9.506709873676300049e-02 -1.455737352371215820e-01 2.046328336000442505e-01 2.355209439992904663e-01 5.637006163597106934e-01
1.035282760858535767e-01 -9.811509400606155396e-02 -4.716882705688476562e-01 4.195520877838134766e-01 5.377043783664703369e-02 4.556486010551452637e-01 2.126680165529251099e-01 5.704445838928222656e-01
3.528859317302703857e-01 1.119879707694053650e-01 -7.639541029930114746e-01 -2.977103292942047119e-01 2.543418109416961670e-01 -2.438634075224399567e-02 -1.928220987319946289e-01 2.969981729984283447e-01
3.805722296237945557e-01 4.287263154983520508e-01 -3.371023237705230713e-01 -1.633718311786651611e-01 -2.860094979405403137e-02 6.265406608581542969e-01 5.290329456329345703e-02 3.672332167625427246e-01
-1.281989924609661102e-02 1.473815739154815674e-02 -6.958917379379272461e-01 -1.502137929201126099e-01 6.667997688055038452e-03 -9.752295166254043579e-02 6.285312771797180176e-01 2.969548404216766357e-01
-7.563302665948867798e-02 2.856660783290863037e-01 -3.220043778419494629e-01 -7.776103168725967407e-02 8.485088348388671875e-01 1.112154200673103333e-01 7.299335300922393799e-02 -2.554933130741119385e-01
1.616759598255157471e-02 -7.572064176201820374e-03 -2.006889283657073975e-01 -1.940026730298995972e-01 5.547412037849426270e-01 7.829217314720153809e-01 -3.101107664406299591e-02 1.009878143668174744e-02
-4.460301250219345093e-02 5.278005599975585938e-01 -1.526542901992797852e-01 1.865775287151336670e-01 6.925377845764160156e-01 -1.468025296926498413e-01 -2.830438911914825439e-01 2.829293906688690186e-01
-2.016742080450057983e-01 6.779289245605468750e-01 -5.138769149780273438e-01 -1.887273639440536499e-01 -1.906846463680267334e-01 1.894173175096511841e-01 2.073829248547554016e-02 3.569071888923645020e-01
-2.778411656618118286e-02 -1.215963214635848999e-01 -1.809074133634567261e-01 -1.597229242324829102e-01 5.511285066604614258e-01 7.706516385078430176e-01 8.359468728303909302e-02 1.468630582094192505e-01
-4.550918042659759521e-01 1.549039334058761597e-01 -1.810633689165115356e-01 -5.416977033019065857e-02 8.191263675689697266e-01 2.465137392282485962e-01 2.299169078469276428e-02 3.020499832928180695e-02
2.784518897533416748e-02 -4.247727692127227783e-01 -7.257637381553649902e-01 -4.186292886734008789e-01 9.486902505159378052e-02 3.090325593948364258e-01 -1.605739258229732513e-02 1.097738593816757202e-01
1.163785308599472046e-01 2.535308003425598145e-01 -2.363727241754531860e-01 -4.153626263141632080e-01 1.113754138350486755e-01 2.811823785305023193e-01 -5.379086136817932129e-01 5.594339370727539062e-01
-7.835239171981811523e-03 2.689859867095947266e-01 -7.582451701164245605e-01 3.532249331474304199e-01 3.618384897708892822e-01 -2.900436222553253174e-01 2.499786391854286194e-02 1.104729846119880676e-01
-2.596195638179779053e-01 6.545007824897766113e-01 -5.278662443161010742e-01 -3.816617131233215332e-01 -6.453881412744522095e-02 7.654048502445220947e-02 -2.039407342672348022e-01 1.682337373495101929e-01
3.047802448272705078e-01 2.540362477302551270e-01 -6.990191340446472168e-01 1.112335249781608582e-01 1.340263485908508301e-01 -2.946199178695678711e-01 -3.716128170490264893e-01 3.141876757144927979e-01
4.140633344650268555e-02 -1.185243576765060425e-01 -4.218941032886505127e-01 -1.930121481418609619e-01 8.568324446678161621e-01 1.273773759603500366e-01 -9.649910777807235718e-02 9.638649225234985352e-02
-1.751369535923004150e-01 -1.982981562614440918e-01 -2.232919931411743164e-01 -7.337715029716491699e-01 3.332498967647552490e-01 2.223534137010574341e-01 -1.694806814193725586e-01 3.905186057090759277e-01
-7.306537777185440063e-02 1.589025557041168213e-01 -6.871279478073120117e-01 2.845121324062347412e-01 3.552412092685699463e-01 1.164545714855194092e-01 -4.507710337638854980e-01 -2.708635628223419189e-01
4.808051884174346924e-01 3.364907205104827881e-01 -6.135578155517578125e-01 1.053082272410392761e-01 1.461900919675827026e-01 4.043018221855163574e-01 -1.369449943304061890e-01 -2.539133429527282715e-01
2.282781302928924561e-01 1.944188773632049561e-01 -4.855954349040985107e-01 5.190474390983581543e-01 4.623930752277374268e-01 2.606106996536254883e-01 3.506577014923095703e-01 1.382983569055795670e-02
-1.296375840902328491e-01 7.693312764167785645e-01 -2.524646520614624023e-01 -4.205170273780822754e-01 1.318325549364089966e-01 1.409356445074081421e-01 -1.722801625728607178e-01 2.895292937755584717e-01
4.128810763359069824e-01 3.311875760555267334e-01 -2.455485314130783081e-01 -1.874543726444244385e-01 1.714723557233810425e-01 3.730960488319396973e-01 -5.371227264404296875e-01 4.090314209461212158e-01
-1.998265385627746582e-01 -4.186184406280517578e-01 -5.095133185386657715e-01 -2.356561273336410522e-02 1.699318885803222656e-01 1.996916979551315308e-01 2.106142044067382812e-01 6.415269970893859863e-01
-1.635907739400863647e-01 1.076874807476997375e-01 -1.614414751529693604e-01 3.302603960037231445e-01 4.379742443561553955e-01 3.317754864692687988e-01 -4.230475425720214844e-01 5.879120826721191406e-01
4.891836643218994141e-02 1.349616348743438721e-01 -8.180942535400390625e-01 4.862407743930816650e-01 1.705076098442077637e-01 5.472548305988311768e-02 2.004575282335281372e-01 3.785766661167144775e-02
6.368277668952941895e-01 1.858038157224655151e-01 -6.986395120620727539e-01 1.310633588582277298e-02 8.414441347122192383e-02 9.004995971918106079e-02 2.373995780944824219e-01 1.051759440451860428e-02
-2.842230536043643951e-02 -1.774516403675079346e-01 -6.592680811882019043e-01 -1.040249168872833252e-01 -1.371590197086334229e-01 3.205722868442535400e-01 4.017433524131774902e-01 4.891527891159057617e-01
2.582875192165374756e-01 2.414073497056961060e-01 -5.857442617416381836e-01 -3.625155687332153320e-01 -4.381346330046653748e-02 1.846571713685989380e-01 5.898652076721191406e-01 1.285990476608276367e-01
-1.103817671537399292e-01 1.601416990160942078e-02 -4.124804735183715820e-01 -2.270381301641464233e-01 8.341113328933715820e-01 4.249512031674385071e-02 2.495215684175491333e-01 7.787413150072097778e-02
6.625956855714321136e-03 3.868632912635803223e-01 -4.200484454631805420e-01 -1.568980216979980469e-01 -1.360356062650680542e-01 6.689928770065307617e-01 1.955493688583374023e-01 3.807080090045928955e-01
8.786879479885101318e-02 4.179388582706451416e-01 -7.822945713996887207e-01 2.355327270925045013e-02 -8.122473955154418945e-02 3.250908553600311279e-01 -2.434057295322418213e-01 -1.831361651420593262e-01
2.310724705457687378e-01 3.568540215492248535e-01 -4.899655878543853760e-01 3.009125888347625732e-01 -1.486080233007669449e-02 3.372385203838348389e-01 -5.126553177833557129e-01 3.344848155975341797e-01
4.581263363361358643e-01 4.248587787151336670e-01 -7.052249908447265625e-01 3.133697062730789185e-02 7.050951570272445679e-02 1.622188240289688110e-01 -1.840580720454454422e-03 -2.828447222709655762e-01
-3.924196958541870117e-01 6.674163937568664551e-01 -4.691025912761688232e-01 9.582568705081939697e-02 -1.036667451262474060e-01 1.629709750413894653e-01 6.361778825521469116e-02 3.605118989944458008e-01
6.081322580575942993e-02 3.254269361495971680e-01 -3.195987939834594727e-01 1.386237740516662598e-01 6.755541563034057617e-01 -3.556243777275085449e-01 -1.438676416873931885e-01 4.068158268928527832e-01
-2.243786901235580444e-01 -1.054366007447242737e-01 -5.261228680610656738e-01 6.427078694105148315e-02 7.349197864532470703e-01 2.414237111806869507e-01 -1.845662593841552734e-01 -1.585693061351776123e-01
-1.618075221776962280e-01 -2.741810865700244904e-02 -4.830788075923919678e-01 -2.054653614759445190e-01 2.935524284839630127e-01 7.363261580467224121e-01 2.619426548480987549e-01 2.285363525152206421e-02
-2.252284735441207886e-01 5.658332109451293945e-01 -3.746703565120697021e-01 7.999846339225769043e-02 -5.437672510743141174e-02 6.827792525291442871e-02 -4.862231910228729248e-01 4.881555438041687012e-01
5.686620250344276428e-03 3.399167954921722412e-01 -8.114323019981384277e-01 -3.401333987712860107e-01 -9.465046972036361694e-02 -9.508017450571060181e-02 2.646686434745788574e-01 1.492065340280532837e-01
1.141277775168418884e-01 5.783697962760925293e-01 -9.899768978357315063e-02 1.550051569938659668e-01 6.385405659675598145e-01 -1.139607578516006470e-01 -1.677777618169784546e-01 4.120262563228607178e-01
-4.084223806858062744e-01 2.358430027961730957e-01 -2.724370658397674561e-01 1.581494510173797607e-01 7.741918563842773438e-01 2.505681812763214111e-01 6.032121926546096802e-02 1.119819059967994690e-01
4.369353130459785461e-02 1.816271394491195679e-01 -2.187948673963546753e-01 -3.521127998828887939e-01 9.276892989873886108e-02 3.641788363456726074e-01 -5.160451531410217285e-01 6.210579872131347656e-01
-3.029275834560394287e-01 1.130966097116470337e-01 -7.618438005447387695e-01 3.457583189010620117e-01 3.927890360355377197e-01 -1.224275827407836914e-01 -1.614913791418075562e-01 -1.174660865217447281e-02
-3.618325293064117432e-01 5.952728390693664551e-01 -2.804976105690002441e-01 -2.136101573705673218e-01 -2.939190249890089035e-03 2.674794197082519531e-01 2.713049352169036865e-01 4.952362775802612305e-01
-8.666034787893295288e-02 -3.034555315971374512e-01 -2.939396202564239502e-01 -2.926159501075744629e-01 4.109582602977752686e-01 6.630474328994750977e-01 -5.711369216442108154e-02 3.414666950702667236e-01
1.794737428426742554e-01 -1.021186783909797668e-01 -3.897344768047332764e-01 -3.201988339424133301e-02 8.671506643295288086e-01 2.104477584362030029e-01 9.053704887628555298e-02 2.647170098498463631e-03
4.135871422477066517e-04 -2.655645012855529785e-01 -6.438416838645935059e-01 -1.966406106948852539e-01 2.976990044116973877e-01 3.358178958296775818e-02 5.642237663269042969e-01 2.611030042171478271e-01
-8.235614001750946045e-02 -3.213556408882141113e-01 -3.219505250453948975e-01 -4.360497593879699707e-01 3.567426204681396484e-01 5.047320201992988586e-02 -2.627569437026977539e-01 6.303193569183349609e-01
-3.925927877426147461e-01 2.302009761333465576e-01 -1.783402711153030396e-01 4.137751162052154541e-01 5.498546361923217773e-01 4.860961437225341797e-01 -9.505460411310195923e-02 2.054221481084823608e-01
1.069103777408599854e-01 -3.114939853549003601e-02 -4.244328141212463379e-01 3.643899261951446533e-01 7.505286931991577148e-01 5.570846796035766602e-02 2.605908084660768509e-04 3.290591537952423096e-01
4.063875675201416016e-01 2.297657430171966553e-01 -4.641037583351135254e-01 4.643433094024658203e-01 3.110842704772949219e-01 4.720371067523956299e-01 1.999343000352382660e-02 1.762316077947616577e-01
3.936833441257476807e-01 4.319630265235900879e-01 -7.350766658782958984e-01 -4.961993917822837830e-02 2.424658648669719696e-02 1.660315990447998047e-01 9.947551786899566650e-02 -2.785173058509826660e-01
-1.157130021601915359e-02 1.848835498094558716e-01 -3.039281070232391357e-01 -2.720785140991210938e-01 7.885046005249023438e-01 2.731342911720275879e-01 -3.259582817554473877e-02 -3.191877603530883789e-01
3.999181091785430908e-01 -5.434118956327438354e-02 -5.519101619720458984e-01 2.950319647789001465e-01 1.730044633150100708e-01 1.784386485815048218e-01 4.479376375675201416e-01 4.278374016284942627e-01
-3.251020312309265137e-01 -1.928818523883819580e-01 -2.476722151041030884e-01 -7.713624089956283569e-02 7.191551327705383301e-01 3.205533027648925781e-01 -4.559007659554481506e-02 4.096300601959228516e-01
8.303668349981307983e-02 2.376126199960708618e-01 -6.457973122596740723e-01 3.181672692298889160e-01 3.003891408443450928e-01 2.821470797061920166e-01 -4.641541838645935059e-01 -1.818818151950836182e-01
2.251433879137039185e-01 -1.234654337167739868e-01 -1.410173028707504272e-01 -3.426459133625030518e-01 8.207170367240905762e-01 3.180752694606781006e-01 -8.300001919269561768e-02 1.230342537164688110e-01
9.674560278654098511e-02 -2.902414798736572266e-01 -7.178623080253601074e-01 3.463410735130310059e-01 7.014971226453781128e-02 2.333970069885253906e-01 1.504151076078414917e-01 4.348585605621337891e-01
2.028535157442092896e-01 -1.633536815643310547e-01 -2.663738727569580078e-01 2.913859114050865173e-02 7.429555654525756836e-01 2.601187825202941895e-01 2.839337885379791260e-01 4.001234173774719238e-01
-8.041269332170486450e-02 1.387126892805099487e-01 -4.564260318875312805e-02 -2.108809649944305420e-01 4.554042220115661621e-01 8.235102295875549316e-01 -5.378929898142814636e-02 1.981993317604064941e-01
-6.254935264587402344e-02 1.084671765565872192e-01 -6.884651184082031250e-01 -3.360049426555633545e-01 2.267338186502456665e-01 -1.499713957309722900e-01 5.608152747154235840e-01 -9.500322490930557251e-02
2.812521159648895264e-01 1.990299075841903687e-01 -7.161616086959838867e-01 1.319300383329391479e-01 1.384648382663726807e-01 4.503293335437774658e-01 -7.731950283050537109e-02 -3.507762253284454346e-01
3.187905251979827881e-02 -1.694157123565673828e-01 -2.205101847648620605e-01 -4.566130414605140686e-02 6.909001469612121582e-01 6.516475677490234375e-01 4.603567346930503845e-02 1.243601739406585693e-01
2.616098523139953613e-01 3.793038129806518555e-01 -1.521775275468826294e-01 8.500775694847106934e-02 6.516869068145751953e-01 3.472352623939514160e-01 1.579437255859375000e-01 4.325394034385681152e-01
2.480559349060058594e-01 -3.782303035259246826e-01 -6.445151567459106445e-01 6.942695379257202148e-02 1.848645806312561035e-01 9.983773529529571533e-02 2.608246207237243652e-01 5.128531455993652344e-01
-3.454990088939666748e-01 9.000232815742492676e-02 -4.959087073802947998e-01 2.139802724123001099e-01 2.884669899940490723e-01 3.797192573547363281e-01 -5.891782641410827637e-01 -7.928498089313507080e-02
3.137575928121805191e-03 6.283977627754211426e-01 -1.153322383761405945e-01 -3.138994574546813965e-01 2.080661356449127197e-01 5.224483013153076172e-01 -3.267029523849487305e-01 2.651292979717254639e-01
-3.909845352172851562e-01 -7.437363266944885254e-02 -5.637133121490478516e-01 -8.766637742519378662e-02 2.650762200355529785e-01 -6.386774033308029175e-02 5.033025741577148438e-01 4.341469109058380127e-01
2.308278977870941162e-01 7.377364486455917358e-02 -7.622767090797424316e-01 2.925282418727874756e-01 4.421927034854888916e-01 -1.610563253052532673e-03 4.486596584320068359e-02 2.776463031768798828e-01
3.073757588863372803e-01 4.172335565090179443e-01 -5.713095664978027344e-01 1.806870996952056885e-01 -1.641464382410049438e-01 4.756265580654144287e-01 1.791297793388366699e-01 2.951977252960205078e-01
3.075813688337802887e-02 -2.960781157016754150e-01 -5.806854367256164551e-01 3.918956220149993896e-01 3.313137888908386230e-01 5.085626840591430664e-01 -8.399792015552520752e-02 2.124935686588287354e-01
-3.658020868897438049e-02 -1.370818018913269043e-01 -3.888190090656280518e-01 -8.049960248172283173e-03 5.039435029029846191e-01 7.304551601409912109e-01 -1.828339546918869019e-01 -8.759781718254089355e-02
-2.583531737327575684e-01 -2.681790292263031006e-01 -3.676590919494628906e-01 -2.950747311115264893e-01 2.284522056579589844e-01 6.789643764495849609e-01 3.052494488656520844e-02 3.535202443599700928e-01
5.967668890953063965e-01 3.110821247100830078e-01 -2.084985375404357910e-01 -4.935186207294464111e-01 1.992691755294799805e-01 2.875433266162872314e-01 -1.907649338245391846e-01 3.182518184185028076e-01
-1.450008749961853027e-01 7.598422765731811523e-01 -4.078431427478790283e-01 -1.711270660161972046e-01 -9.275083988904953003e-02 2.126830965280532837e-01 2.175159053876996040e-03 3.900669217109680176e-01
-3.511533439159393311e-01 5.768865942955017090e-01 -3.279646635055541992e-01 -1.024079546332359314e-01 -4.539937153458595276e-02 4.927007853984832764e-01 8.413159847259521484e-02 4.170751273632049561e-01
-1.668989807367324829e-01 -1.036411058157682419e-02 -5.436300039291381836e-01 -1.549370400607585907e-02 6.447757482528686523e-01 4.993867278099060059e-01 8.916722983121871948e-02 -5.648107081651687622e-02
-4.925954341888427734e-01 -7.415891438722610474e-02 -3.561984896659851074e-01 4.315129667520523071e-02 6.752710342407226562e-01 3.894888460636138916e-01 2.342150360345840454e-02 1.219414919614791870e-01
-1.331701725721359253e-01 3.851088136434555054e-02 -8.010709285736083984e-01 3.709357082843780518e-01 3.597601950168609619e-01 -2.052689492702484131e-01 7.023347169160842896e-02 1.580490469932556152e-01
-2.635594457387924194e-02 2.968637645244598389e-01 -6.773594021797180176e-01 -1.157769933342933655e-02 6.103051304817199707e-01 -5.406253039836883545e-02 1.954560279846191406e-01 -1.965436041355133057e-01
-3.162014186382293701e-01 -1.166886612772941589e-01 -3.325995504856109619e-01 -2.171227186918258667e-01 2.564250528812408447e-01 7.900461554527282715e-01 3.852698579430580139e-02 1.929365843534469604e-01
-2.181009948253631592e-01 -1.189187690615653992e-01 -4.908064305782318115e-01 -9.740135818719863892e-02 3.389728069305419922e-01 7.459598779678344727e-01 1.113197430968284607e-01 -6.451068073511123657e-02
-1.801872551441192627e-01 -1.609560698270797729e-01 -4.615945816040039062e-01 -5.435201898217201233e-02 6.745775341987609863e-01 5.031687021255493164e-01 -1.295986026525497437e-01 -2.392837591469287872e-02
4.665624797344207764e-01 5.219099298119544983e-02 -7.334159016609191895e-01 3.141225278377532959e-01 1.634442210197448730e-01 6.636675447225570679e-02 3.045444786548614502e-01 1.384114325046539307e-01
3.789592087268829346e-01 2.822156250476837158e-01 -6.608232259750366211e-01 1.389319300651550293e-01 1.033062338829040527e-01 4.487628638744354248e-01 -2.827029824256896973e-01 -1.696282774209976196e-01
7.524974644184112549e-02 -6.479851156473159790e-02 -7.427002191543579102e-01 -1.936582028865814209e-01 1.662228852510452271e-01 5.417743325233459473e-01 -1.155831199139356613e-02 -2.823978960514068604e-01
-1.070281639695167542e-01 -1.821392476558685303e-01 -2.443344891071319580e-01 -7.612707559019327164e-03 7.598603963851928711e-01 5.296671986579895020e-01 1.365187317132949829e-01 1.379872113466262817e-01
-4.121402502059936523e-01 1.152468174695968628e-01 -3.528130650520324707e-01 5.470980424433946609e-03 3.830474317073822021e-01 7.289775013923645020e-01 -3.422700241208076477e-02 -1.142215654253959656e-01
5.648569464683532715e-01 2.712073922157287598e-01 -4.396334886550903320e-01 3.520695269107818604e-01 4.113020896911621094e-01 -8.375994861125946045e-02 -2.440010756254196167e-01 2.333042323589324951e-01
2.956861853599548340e-01 -1.023683510720729828e-02 -1.981939673423767090e-01 -1.521781235933303833e-01 8.305338025093078613e-01 3.966326117515563965e-01 -2.062663994729518890e-02 4.996564984321594238e-02
-3.252372443675994873e-01 6.143252253532409668e-01 -5.147837996482849121e-01 -2.680885195732116699e-01 3.632373735308647156e-02 9.382654912769794464e-03 -3.706700205802917480e-01 2.028489410877227783e-01
4.669531583786010742e-01 4.423178136348724365e-01 -7.014314532279968262e-01 1.829512268304824829e-01 3.643558919429779053e-02 6.875988841056823730e-02 -1.233871951699256897e-01 -1.988780498504638672e-01
-3.168500661849975586e-01 8.935730904340744019e-02 -1.397298276424407959e-01 -1.463446468114852905e-01 4.881024658679962158e-01 6.890987157821655273e-01 -2.398443222045898438e-01 2.829377949237823486e-01
-2.947593629360198975e-01 3.128265738487243652e-01 -5.929443240165710449e-01 1.907247155904769897e-01 6.229080557823181152e-01 -1.496960222721099854e-01 -1.284356117248535156e-01 1.945661939680576324e-02
2.793398201465606689e-01 6.791609525680541992e-01 -6.516531109809875488e-01 -6.385200470685958862e-02 -9.957715868949890137e-02 -8.858917653560638428e-02 1.161444038152694702e-01 2.697466313838958740e-02
-4.645441472530364990e-02 -1.701002269983291626e-01 -6.617785692214965820e-01 -1.181962117552757263e-01 1.078339591622352600e-01 7.033141255378723145e-01 8.413933217525482178e-02 -6.023642048239707947e-02
5.419968813657760620e-02 7.400146871805191040e-02 -2.773430049419403076e-01 -1.007852256298065186e-01 8.906273245811462402e-01 -6.636269390583038330e-02 2.101218402385711670e-01 2.504737675189971924e-01
-2.142129838466644287e-01 4.618173241615295410e-01 -3.444340229034423828e-01 -3.679860830307006836e-01 2.654686942696571350e-02 5.217701196670532227e-02 -4.838408529758453369e-01 4.992592036724090576e-01
9.872643277049064636e-03 1.255092620849609375e-01 -6.215940117835998535e-01 6.559501886367797852e-01 1.840378046035766602e-01 2.800774872303009033e-01 -9.536715596914291382e-02 2.146904915571212769e-01
-2.654047310352325439e-02 -3.053935468196868896e-01 -2.654026746749877930e-01 -2.882560789585113525e-01 5.913826227188110352e-01 5.346111059188842773e-01 -2.024571001529693604e-01 2.756246328353881836e-01
2.935050129890441895e-01 2.925238311290740967e-01 -6.154538393020629883e-01 9.620138257741928101e-02 3.240911662578582764e-01 -2.775896787643432617e-01 -4.914094209671020508e-01 1.291203498840332031e-01
9.899201989173889160e-02 6.626983284950256348e-01 -4.663895070552825928e-01 -7.847584784030914307e-03 -4.909936804324388504e-03 1.131754070520401001e-01 5.302448272705078125e-01 1.986406445503234863e-01
-2.381949573755264282e-01 4.602609947323799133e-02 -2.653493583202362061e-01 4.612166285514831543e-01 3.914514183998107910e-01 2.314827740192413330e-01 -3.943642079830169678e-01 5.437574386596679688e-01
-2.605867683887481689e-01 8.120536804199218750e-03 -7.834686040878295898e-01 1.948715895414352417e-01 4.180907309055328369e-01 -2.187400609254837036e-01 1.903761476278305054e-01 1.460831910371780396e-01
2.800873517990112305e-01 1.661578416824340820e-01 -3.017503917217254639e-01 2.152004539966583252e-01 8.343331217765808105e-01 1.014609541743993759e-02 -2.828384749591350555e-02 2.440561801195144653e-01
-1.768771857023239136e-01 5.322452262043952942e-02 -3.131033480167388916e-01 9.402476996183395386e-02 5.874290466308593750e-01 6.731675267219543457e-01 -1.744714975357055664e-01 1.741825491189956665e-01
7.944432646036148071e-02 2.450942546129226685e-01 -2.301613688468933105e-01 1.252628117799758911e-01 2.128365039825439453e-01 7.408474087715148926e-01 -4.512871801853179932e-01 2.591099739074707031e-01
2.460086904466152191e-02 5.364512205123901367e-01 -4.539057016372680664e-01 4.124444425106048584e-01 3.889077305793762207e-01 -7.096347957849502563e-02 -4.204733669757843018e-01 4.890026524662971497e-02
-3.851980268955230713e-01 -2.003738433122634888e-01 -3.905472457408905029e-01 1.121981814503669739e-01 1.661581844091415405e-01 5.139598846435546875e-01 2.939272522926330566e-01 5.178809762001037598e-01
3.599891364574432373e-01 5.108106136322021484e-01 -4.624095261096954346e-01 -6.014677286148071289e-01 8.062925189733505249e-03 7.476443052291870117e-02 2.480150200426578522e-02 1.662062108516693115e-01
-1.232827901840209961e-01 -5.952713266015052795e-02 -1.114534735679626465e-01 -1.767758429050445557e-01 6.611286997795104980e-01 6.607263088226318359e-01 1.772739887237548828e-01 1.803051531314849854e-01
-4.113851189613342285e-01 1.553052216768264771e-01 -1.740648746490478516e-01 1.813166737556457520e-01 4.926713407039642334e-01 6.778515577316284180e-01 3.775298595428466797e-02 1.995875239372253418e-01
-1.654062216402962804e-04 -8.034406602382659912e-02 -3.877017498016357422e-01 8.049732446670532227e-02 7.595459818840026855e-01 4.934438765048980713e-01 1.019274815917015076e-01 -7.724070549011230469e-02
-1.587179899215698242e-01 -2.870250940322875977e-01 -4.860689043998718262e-01 -2.199714481830596924e-01 3.279154896736145020e-01 6.440576910972595215e-01 -2.917278707027435303e-01 1.818248257040977478e-02
-1.022755280137062073e-01 -4.824516922235488892e-02 -7.222511172294616699e-01 -2.753716409206390381e-01 -4.190689697861671448e-02 -1.531614959239959717e-01 -2.688224017620086670e-01 5.406067967414855957e-01
-3.383644819259643555e-01 -7.266368716955184937e-02 -6.924723386764526367e-01 1.392352283000946045e-01 3.198256790637969971e-01 3.663053214550018311e-01 -3.098618984222412109e-01 -2.210036963224411011e-01
1.508584469556808472e-01 -5.682764574885368347e-02 -5.462047457695007324e-01 3.371912539005279541e-01 4.340807795524597168e-01 -1.154320687055587769e-01 3.224911093711853027e-01 5.061852931976318359e-01
1.141095161437988281e-01 7.935821413993835449e-01 -2.699742317199707031e-01 1.023050993680953979e-01 4.156386852264404297e-02 1.149048358201980591e-01 1.757783144712448120e-01 4.775200784206390381e-01
1.501667499542236328e-01 -2.091284990310668945e-01 -3.025753200054168701e-01 -2.183723449707031250e-01 8.358319997787475586e-01 2.899920940399169922e-01 -1.083049774169921875e-01 -6.039621774107217789e-03
1.429141759872436523e-01 2.082141339778900146e-01 -2.125854343175888062e-01 3.191546797752380371e-01 2.748671174049377441e-01 1.631638617254793644e-03 -2.720301151275634766e-01 7.997595071792602539e-01
1.415823586285114288e-02 6.829290091991424561e-02 -5.508291125297546387e-01 -2.728790640830993652e-01 6.575695276260375977e-01 -5.078431218862533569e-02 -3.979178369045257568e-01 -1.547402590513229370e-01
-1.327371895313262939e-01 -3.724389970302581787e-01 -5.797260999679565430e-01 -1.032843887805938721e-01 1.299970597028732300e-01 5.030995607376098633e-01 2.857865095138549805e-01 3.811005651950836182e-01
3.702401816844940186e-01 3.960995674133300781e-01 -6.720917820930480957e-01 3.128355145454406738e-01 8.051965385675430298e-02 2.722127735614776611e-01 -2.436062842607498169e-01 -1.285561025142669678e-01
-8.180287480354309082e-02 5.730563402175903320e-02 -5.032449960708618164e-01 5.825873613357543945e-01 2.471069693565368652e-01 4.862601161003112793e-01 2.097219675779342651e-01 2.363619357347488403e-01
3.816616833209991455e-01 1.484353691339492798e-01 -7.824968695640563965e-01 3.416985571384429932e-01 6.089334841817617416e-03 2.697652876377105713e-01 -1.675337851047515869e-01 4.862332716584205627e-02
-1.784857362508773804e-01 -1.045481786131858826e-01 -2.220824360847473145e-01 2.791941165924072266e-01 4.485232830047607422e-01 3.967184126377105713e-01 -3.774866759777069092e-01 5.734874606132507324e-01
-4.964031577110290527e-01 1.713621914386749268e-01 -4.498094320297241211e-01 -1.206187531352043152e-03 3.796330392360687256e-01 3.602710366249084473e-02 5.787063837051391602e-01 2.038837075233459473e-01
4.950298666954040527e-01 4.586643874645233154e-01 -3.871106207370758057e-01 -2.875073254108428955e-01 1.643231213092803955e-01 9.911783039569854736e-02 -3.789085149765014648e-01 3.628488183021545410e-01
6.704526394605636597e-02 3.480212688446044922e-01 -2.773248851299285889e-01 -1.093203127384185791e-01 1.021075695753097534e-01 6.176504492759704590e-02 -6.800158023834228516e-01 5.557550787925720215e-01
5.169067978858947754e-01 3.861371874809265137e-01 -2.263732105493545532e-01 -4.923048615455627441e-01 2.661943435668945312e-01 4.018718302249908447e-01 -1.087129935622215271e-01 2.142840772867202759e-01
-1.700507849454879761e-01 1.029863208532333374e-01 -2.430395632982254028e-01 -1.305155158042907715e-01 9.120882153511047363e-01 2.159988582134246826e-01 2.557497844099998474e-02 7.182864844799041748e-02
-4.245114624500274658e-01 2.611119747161865234e-01 -2.692316174507141113e-01 1.143615692853927612e-01 7.936843037605285645e-01 5.571970716118812561e-02 -3.053899109363555908e-02 1.790926605463027954e-01
-3.717372938990592957e-02 2.710490226745605469e-01 -3.602444529533386230e-01 -2.835802435874938965e-01 8.326922655105590820e-01 -1.231853733770549297e-03 7.452763617038726807e-02 1.265882551670074463e-01
2.765538990497589111e-01 2.824404090642929077e-02 -2.242580801248550415e-01 -1.902384310960769653e-01 8.458619117736816406e-01 2.967428863048553467e-01 -1.991510763764381409e-02 1.797283142805099487e-01
1.301233917474746704e-01 3.027381896972656250e-01 -8.911848664283752441e-01 1.479595154523849487e-01 -1.295509636402130127e-01 1.292346566915512085e-01 -2.005403935909271240e-01 4.016942530870437622e-02
3.634659945964813232e-02 5.668390989303588867e-01 -5.481202006340026855e-01 -5.111844539642333984e-01 -1.231735646724700928e-01 4.156540706753730774e-02 2.231179177761077881e-02 3.134163916110992432e-01
4.245952367782592773e-01 -6.100057810544967651e-02 -5.164160132408142090e-01 -6.983387470245361328e-02 4.206948727369308472e-02 3.457474708557128906e-01 -3.311277329921722412e-01 5.598917007446289062e-01
2.339427471160888672e-01 6.077312305569648743e-02 -6.159220933914184570e-01 -3.512878119945526123e-01 2.282389104366302490e-01 5.251194238662719727e-01 -1.010250374674797058e-01 -3.174349665641784668e-01
1.797238290309906006e-01 -7.469394057989120483e-02 -6.514653563499450684e-01 1.914114505052566528e-01 5.938114523887634277e-01 2.364280633628368378e-02 3.845662474632263184e-01 3.537044161930680275e-03
5.469338893890380859e-01 2.945695817470550537e-01 -2.727316021919250488e-01 -2.868629992008209229e-01 4.995541274547576904e-02 1.157119311392307281e-02 -2.461045980453491211e-01 6.278712749481201172e-01
5.494459345936775208e-02 1.443137824535369873e-01 -8.246476054191589355e-01 1.613908708095550537e-01 3.226991295814514160e-01 -3.327727019786834717e-01 2.043729871511459351e-01 1.158577203750610352e-01
5.180885195732116699e-01 2.793786227703094482e-01 -4.102283716201782227e-01 -5.285367965698242188e-01 1.006093099713325500e-01 1.427746713161468506e-01 -2.853591144084930420e-01 3.065232038497924805e-01
4.251625537872314453e-01 4.443118274211883545e-01 -6.296184659004211426e-01 -2.739813644438982010e-03 2.650322020053863525e-02 3.831962645053863525e-01 -2.068459391593933105e-01 -1.872699111700057983e-01
-4.155197143554687500e-01 -1.032156050205230713e-01 -2.503635883331298828e-01 -1.595272272825241089e-01 6.781021356582641602e-01 4.781302511692047119e-01 -1.629858762025833130e-01 1.164633482694625854e-01
4.389905333518981934e-01 5.208818316459655762e-01 -2.047571986913681030e-01 -1.296807974576950073e-01 6.512014865875244141e-01 -1.669579893350601196e-01 -1.240042969584465027e-01 9.955639392137527466e-02
-4.777857065200805664e-01 -6.552044302225112915e-02 -7.078524231910705566e-01 2.698100209236145020e-01 3.121093213558197021e-01 1.128475219011306763e-01 2.139179855585098267e-01 1.940816044807434082e-01
3.345239162445068359e-02 -2.914760708808898926e-01 -3.186377584934234619e-01 -6.699224710464477539e-01 2.370309233665466309e-01 4.224342703819274902e-01 3.682896867394447327e-02 3.572195172309875488e-01
1.038869395852088928e-01 -6.980861723423004150e-02 -7.021951675415039062e-01 4.696813821792602539e-01 4.231153726577758789e-01 3.355203196406364441e-02 1.282335519790649414e-01 2.721388041973114014e-01
-1.531640291213989258e-01 -1.794502884149551392e-02 -1.973105072975158691e-01 -2.663250863552093506e-01 7.451939582824707031e-01 5.560476183891296387e-01 3.331585228443145752e-02 -2.729931659996509552e-02
-1.626606881618499756e-01 2.552094757556915283e-01 -5.564563274383544922e-01 1.227128282189369202e-01 5.685523152351379395e-01 4.658401012420654297e-01 1.436893641948699951e-01 -1.510042995214462280e-01
-2.552729249000549316e-01 1.431353241205215454e-01 -9.347736239433288574e-01 1.118547171354293823e-01 9.929856657981872559e-02 1.066799759864807129e-01 -8.231133967638015747e-02 4.335081670433282852e-03
1.289941519498825073e-01 -1.591739207506179810e-01 -6.933405399322509766e-01 3.203636705875396729e-01 2.544736862182617188e-01 1.103598624467849731e-01 -9.643436968326568604e-02 5.370609760284423828e-01
1.195778697729110718e-01 -2.248460352420806885e-01 -6.939452886581420898e-01 -2.733875513076782227e-01 1.758326441049575806e-01 7.845264673233032227e-02 5.962418764829635620e-02 5.815647244453430176e-01
-9.136471152305603027e-02 1.904360949993133545e-01 -4.364960491657257080e-01 3.068784177303314209e-01 2.175322771072387695e-01 6.488498449325561523e-01 -3.386075198650360107e-01 2.961451709270477295e-01
2.372394204139709473e-01 1.527546346187591553e-01 -2.324197143316268921e-01 7.385034114122390747e-02 1.694507449865341187e-01 7.348260879516601562e-01 -3.448548316955566406e-01 4.162965714931488037e-01
-5.722557306289672852e-01 1.121876388788223267e-02 -4.267068505287170410e-01 -1.441353261470794678e-01 3.739002645015716553e-01 5.572204589843750000e-01 -1.368233561515808105e-01 2.295731194317340851e-02
-3.529193103313446045e-01 1.251206398010253906e-01 -2.160715460777282715e-01 1.177707463502883911e-01 5.303319096565246582e-01 5.665400624275207520e-01 -3.512454032897949219e-01 2.713723182678222656e-01
-2.823704779148101807e-01 5.834169983863830566e-01 -3.462420105934143066e-01 9.476575255393981934e-02 -2.280868403613567352e-02 1.461791247129440308e-01 -5.162807106971740723e-01 4.032284617424011230e-01
-4.119013249874114990e-02 6.070375442504882812e-01 -3.724276125431060791e-01 4.333736598491668701e-01 5.420247912406921387e-01 -5.815082788467407227e-02 -5.849908664822578430e-02 5.195435136556625366e-02
-7.185672223567962646e-02 1.480351239442825317e-01 -2.287241965532302856e-01 2.118570506572723389e-01 5.243177413940429688e-01 5.327628254890441895e-01 -4.926506280899047852e-01 2.725327610969543457e-01
3.222379684448242188e-01 3.772199153900146484e-01 -3.003533184528350830e-01 1.780290901660919189e-01 5.295038223266601562e-01 4.351374208927154541e-01 -4.017445445060729980e-01 -2.904822304844856262e-02
4.629409015178680420e-01 5.322324037551879883e-01 -5.901120305061340332e-01 2.456123009324073792e-02 8.714014291763305664e-02 3.122739195823669434e-01 4.105661530047655106e-03 -2.201221436262130737e-01
-2.391293048858642578e-01 2.751117348670959473e-01 -3.767159581184387207e-01 -1.127450168132781982e-01 7.184541821479797363e-01 3.301538228988647461e-01 2.211416363716125488e-01 -1.960173547267913818e-01
6.118669509887695312e-01 2.033915072679519653e-01 -6.011909842491149902e-01 -2.781370282173156738e-01 -5.817623808979988098e-03 9.681575000286102295e-02 -5.878702551126480103e-02 3.641384541988372803e-01
-1.599735766649246216e-01 -7.567217200994491577e-02 -8.517565727233886719e-01 -9.077276289463043213e-02 1.411901861429214478e-01 2.846238613128662109e-01 -2.843653559684753418e-01 -2.305306941270828247e-01
-3.103265725076198578e-02 5.948675423860549927e-02 -7.377077937126159668e-01 2.451275885105133057e-01 7.832436263561248779e-02 2.982017397880554199e-01 -4.856146872043609619e-01 2.455965429544448853e-01
-1.196440868079662323e-02 4.226501584053039551e-01 -6.033462285995483398e-01 -2.777827382087707520e-01 -1.348306983709335327e-01 8.133250474929809570e-02 4.695681631565093994e-01 3.670765161514282227e-01
-1.056936383247375488e-01 -1.297152191400527954e-01 -6.770535111427307129e-01 -2.871209979057312012e-01 4.583246707916259766e-01 4.399109184741973877e-01 8.292665332555770874e-02 -1.438851356506347656e-01
-7.693970948457717896e-02 1.458857655525207520e-01 -2.192816138267517090e-01 -6.952261179685592651e-02 5.321131944656372070e-01 7.435436844825744629e-01 -2.894085645675659180e-01 -1.098762731999158859e-02
-6.748121976852416992e-02 -1.291970163583755493e-01 -5.445235371589660645e-01 4.077409394085407257e-03 5.128406882286071777e-01 4.916600286960601807e-01 -3.469445705413818359e-01 2.390112876892089844e-01
2.525760233402252197e-01 1.775000691413879395e-01 -3.297190368175506592e-01 -4.301925599575042725e-01 1.140536293387413025e-01 1.950369775295257568e-01 -5.426491498947143555e-01 5.151728391647338867e-01
-5.305317044258117676e-02 1.229292061179876328e-02 -7.755848765373229980e-01 -6.014684587717056274e-02 -1.887474209070205688e-01 4.888075888156890869e-01 6.273181643337011337e-03 3.424719870090484619e-01
1.601475775241851807e-01 3.122896887362003326e-02 -1.438694596290588379e-01 -1.630016416311264038e-01 6.205204129219055176e-01 5.054546594619750977e-01 -3.043257594108581543e-01 4.392783045768737793e-01
2.594752311706542969e-01 9.220988303422927856e-02 -2.495526224374771118e-01 -2.810658216476440430e-01 5.025992169976234436e-02 4.541090726852416992e-01 -4.125434160232543945e-01 6.355801820755004883e-01
1.045306921005249023e-01 4.096074402332305908e-01 -4.509871900081634521e-01 -2.577168643474578857e-01 6.026889085769653320e-01 9.022278338670730591e-02 -3.651064634323120117e-01 2.163585126399993896e-01
5.192664638161659241e-02 5.286431908607482910e-01 -5.556206703186035156e-01 -4.735736548900604248e-01 -1.457243412733078003e-01 2.189944125711917877e-02 2.884552180767059326e-01 2.827227115631103516e-01
-2.897126376628875732e-01 8.290408849716186523e-01 -4.063615798950195312e-01 -1.327280253171920776e-01 1.159904059022665024e-02 1.090054512023925781e-01 -9.304413199424743652e-02 1.591773927211761475e-01
3.661860227584838867e-01 2.813938260078430176e-01 -4.250575900077819824e-01 3.636109530925750732e-01 3.186967968940734863e-01 2.202291637659072876e-01 -5.197666883468627930e-01 2.315435409545898438e-01
-4.138203561305999756e-01 4.783509075641632080e-01 -6.444731950759887695e-01 1.782831549644470215e-01 3.171220123767852783e-01 1.452526897192001343e-01 1.475441008806228638e-01 9.679084271192550659e-02
3.995676040649414062e-01 3.304904401302337646e-01 -4.852462708950042725e-01 -4.967470094561576843e-02 2.815064191818237305e-01 1.361188739538192749e-01 -2.873452194035053253e-02 6.281642913818359375e-01
-1.133304834365844727e-02 3.624768853187561035e-01 -3.240542411804199219e-01 -8.298026025295257568e-02 5.200753808021545410e-01 5.585923194885253906e-01 -2.290598154067993164e-01 3.487308323383331299e-01
3.919372335076332092e-03 4.627616703510284424e-01 -1.096115112304687500e-01 -1.007294803857803345e-01 7.894393205642700195e-01 4.101331904530525208e-02 -3.518432676792144775e-01 1.224135458469390869e-01
2.585343718528747559e-01 -1.729533821344375610e-01 -1.020458415150642395e-01 -2.791848480701446533e-01 5.146672725677490234e-01 4.081617295742034912e-01 -1.055881679058074951e-01 6.101330518722534180e-01
