# Supplementary material for: Where is your field going? A machine learning approach to study the relative motion of the domains of physics
Source: PLoS One. 2020 Jun 18;15(6):e0233997. doi: 10.1371/journal.pone.0233997 (PMC7302634; doi:10.1371/journal.pone.0233997)
Supplement: S21 Data — (ZIP) [file pone.0233997.s021.zip › 20/Pacs4Run_20_VS_500_embeddings1989-1993ED8.txt]

-3.991702198982238770e-01 -2.788149714469909668e-01 -3.455226719379425049e-01 3.627976179122924805e-01 -1.524250954389572144e-01 -3.013699054718017578e-01 7.515957951545715332e-02 6.262674927711486816e-01
-3.598645329475402832e-01 -2.395324707031250000e-01 1.033302471041679382e-01 4.249408245086669922e-01 -6.926492452621459961e-01 -2.937127947807312012e-01 -2.142853587865829468e-01 9.960713982582092285e-02
-2.946418821811676025e-01 -4.974875450134277344e-01 -7.200135588645935059e-01 -7.603662461042404175e-02 -3.195166289806365967e-01 -1.586553752422332764e-01 5.881409719586372375e-02 1.037783846259117126e-01
-4.921848773956298828e-01 -2.803415954113006592e-01 4.305686801671981812e-02 -3.606001138687133789e-01 -6.230626106262207031e-01 2.246819250285625458e-02 -3.979067206382751465e-01 1.532226800918579102e-02
-5.512639880180358887e-01 -1.611722707748413086e-01 -5.650307536125183105e-01 -6.893382966518402100e-02 -7.826633006334304810e-02 -4.085566997528076172e-01 -3.961079120635986328e-01 -1.271778792142868042e-01
-1.029879897832870483e-01 -3.409596681594848633e-01 -4.340685904026031494e-01 3.781593739986419678e-01 -6.036360263824462891e-01 3.420037031173706055e-01 -2.202097512781620026e-02 2.447286546230316162e-01
-3.789067268371582031e-01 -1.715862900018692017e-01 1.081106513738632202e-01 7.019001841545104980e-01 -1.241207718849182129e-01 -4.294284880161285400e-01 3.371124714612960815e-02 3.488336205482482910e-01
-1.121540814638137817e-01 -1.431336700916290283e-01 -7.989524006843566895e-01 8.081412315368652344e-02 -3.808290660381317139e-01 4.580471292138099670e-02 -3.327835202217102051e-01 2.533866465091705322e-01
-5.510361194610595703e-01 -3.307257592678070068e-01 -6.131243109703063965e-01 2.878094613552093506e-01 -1.609545499086380005e-01 2.883698977530002594e-02 2.900995314121246338e-01 1.316369026899337769e-01
-6.232560873031616211e-01 -2.963943779468536377e-01 1.293714791536331177e-01 3.910852372646331787e-01 -5.793075561523437500e-01 1.310234218835830688e-01 -3.388770297169685364e-02 -1.023892033845186234e-02
-7.574850916862487793e-01 -4.099969565868377686e-01 -8.153951168060302734e-02 3.392718136310577393e-01 2.851290404796600342e-01 -1.840370595455169678e-01 -9.178876876831054688e-02 -1.130122393369674683e-01
-3.219047188758850098e-01 -5.171653628349304199e-01 -7.372971177101135254e-01 5.249589215964078903e-03 -2.069937884807586670e-01 -1.021901890635490417e-01 1.442850381135940552e-01 1.057140752673149109e-01
-2.883287668228149414e-01 -4.775166213512420654e-01 -2.744985520839691162e-01 -5.701124668121337891e-02 -5.510523915290832520e-01 -3.337877392768859863e-01 -4.332024157047271729e-01 -8.664462715387344360e-02
-2.453282773494720459e-01 -4.735686779022216797e-01 -2.770744562149047852e-01 -1.184001043438911438e-01 -5.589890480041503906e-01 -3.394143283367156982e-01 -4.406720995903015137e-01 -5.380658432841300964e-02
-4.191155433654785156e-01 -2.913324832916259766e-01 -2.650822103023529053e-01 3.542089164257049561e-01 -4.754144847393035889e-01 2.699244581162929535e-02 -5.222195982933044434e-01 -2.104142010211944580e-01
-3.909229338169097900e-01 -1.248623728752136230e-01 -9.437569230794906616e-02 6.732047200202941895e-01 3.023858070373535156e-01 1.872732937335968018e-01 -4.161582589149475098e-01 2.641611993312835693e-01
-4.432145953178405762e-01 2.064724862575531006e-01 -4.481980800628662109e-01 3.986920416355133057e-02 -5.576545596122741699e-01 6.621212512254714966e-02 -4.079482257366180420e-01 2.769012451171875000e-01
-6.216197609901428223e-01 -5.098384991288185120e-02 -4.242320731282234192e-02 3.728402853012084961e-01 -5.085839033126831055e-01 1.070831716060638428e-01 -4.407128095626831055e-01 -7.634175568819046021e-02
-7.496951818466186523e-01 -2.018698304891586304e-01 -2.777938842773437500e-01 1.221592873334884644e-01 -4.978636801242828369e-01 -1.584718935191631317e-02 -1.922420412302017212e-01 -1.415526419878005981e-01
-7.836527824401855469e-01 -1.160708591341972351e-01 -1.353553682565689087e-01 3.383715450763702393e-01 -4.838576018810272217e-01 -6.731058657169342041e-02 2.943437173962593079e-02 9.180825203657150269e-03
-4.658660888671875000e-01 1.821210980415344238e-01 -1.111565604805946350e-01 6.679805517196655273e-01 -1.916330158710479736e-01 -1.540302038192749023e-01 -3.211899995803833008e-01 3.572612106800079346e-01
-4.475572705268859863e-01 -3.473079502582550049e-01 -3.057605028152465820e-01 3.781794607639312744e-01 -4.710494279861450195e-01 6.670770049095153809e-02 -3.987499177455902100e-01 -2.392097562551498413e-01
-6.537675261497497559e-01 -4.182818233966827393e-01 -2.158003002405166626e-01 3.959672152996063232e-01 -1.383127178996801376e-02 -1.956700980663299561e-01 3.814018666744232178e-01 1.016024872660636902e-01
-4.177659749984741211e-01 1.853866428136825562e-01 -4.060689806938171387e-01 4.019215106964111328e-01 -4.271749258041381836e-01 -2.166427969932556152e-01 -4.668180346488952637e-01 1.316773742437362671e-01
-7.700845599174499512e-01 -8.089091628789901733e-02 -2.165089398622512817e-01 -3.751417398452758789e-01 -4.140781462192535400e-01 1.192664131522178650e-01 -8.740086853504180908e-02 1.396245360374450684e-01
-2.482905834913253784e-01 -3.959515392780303955e-01 -2.813304364681243896e-01 4.533272981643676758e-01 -6.291500329971313477e-01 -7.315259426832199097e-02 -2.968850433826446533e-01 -8.717761188745498657e-02
-4.908530712127685547e-01 2.607403993606567383e-01 -4.459313154220581055e-01 1.901180297136306763e-01 -4.444947838783264160e-01 1.695035994052886963e-01 -4.373111724853515625e-01 1.962904781103134155e-01
-4.547255039215087891e-01 -5.176575183868408203e-01 -1.984118968248367310e-01 3.001565337181091309e-01 -1.933259665966033936e-01 1.179132536053657532e-01 -4.430756568908691406e-01 -3.849672675132751465e-01
-8.661783486604690552e-02 -3.672926425933837891e-01 -2.989889085292816162e-01 2.755419015884399414e-01 -7.661002874374389648e-01 1.734611690044403076e-01 -1.889683306217193604e-03 2.743605375289916992e-01
-1.747491955757141113e-01 -3.492517769336700439e-01 -6.865792870521545410e-01 1.215582191944122314e-01 -4.881480932235717773e-01 2.900157868862152100e-01 -1.613140702247619629e-01 1.135728433728218079e-01
-4.158354997634887695e-01 1.667700111865997314e-01 -2.806468307971954346e-01 4.680852293968200684e-01 -5.740855336189270020e-01 -3.304459527134895325e-02 -3.139318227767944336e-01 2.686684131622314453e-01
-7.235559225082397461e-01 -4.563979208469390869e-01 -1.799057275056838989e-01 -2.594949901103973389e-01 -2.696742713451385498e-01 8.174090087413787842e-02 -2.176544815301895142e-01 -2.041682749986648560e-01
-2.515654563903808594e-01 -4.754323959350585938e-01 -1.295064687728881836e-01 5.752484798431396484e-01 5.499174073338508606e-02 -8.738944679498672485e-02 -5.520501136779785156e-01 -2.181186676025390625e-01
-3.939692080020904541e-01 -3.999064266681671143e-01 -1.471358239650726318e-01 -6.221084669232368469e-02 3.852727115154266357e-01 -3.045403957366943359e-01 -6.026477813720703125e-01 2.344776839017868042e-01
-8.395097255706787109e-01 -2.065077871084213257e-01 -1.526827551424503326e-02 2.524442374706268311e-01 -4.127121269702911377e-01 -1.797996083041653037e-05 -4.652409628033638000e-02 -1.269686222076416016e-01
-2.583760768175125122e-02 -9.126256704330444336e-01 1.385831385850906372e-01 1.064326390624046326e-01 -2.474581263959407806e-02 -1.155100986361503601e-01 -2.516535818576812744e-01 2.421344220638275146e-01
-7.356300950050354004e-01 -3.827450871467590332e-01 -3.006930053234100342e-01 1.884449720382690430e-01 3.014214336872100830e-02 -3.048306405544281006e-01 -1.069385558366775513e-01 -2.848870754241943359e-01
-2.802566885948181152e-01 -7.644235491752624512e-01 3.191639184951782227e-01 1.236403062939643860e-01 9.727258235216140747e-02 3.778003528714179993e-02 -2.675895094871520996e-01 3.707652091979980469e-01
-4.983727037906646729e-01 -5.100985765457153320e-01 -2.582772374153137207e-01 -2.141072042286396027e-02 3.316878676414489746e-01 -4.714369773864746094e-01 -3.032931685447692871e-01 -1.488163950853049755e-03
-4.990634620189666748e-01 -2.880446612834930420e-01 -1.715833395719528198e-01 -4.461587667465209961e-01 2.963187694549560547e-01 5.907256528735160828e-02 -2.904264032840728760e-01 5.136395096778869629e-01
-4.094413518905639648e-01 -3.840278983116149902e-01 -2.505470812320709229e-01 2.924486696720123291e-01 -4.297834932804107666e-01 9.461826831102371216e-02 -5.113533735275268555e-01 -2.853621244430541992e-01
-1.656025052070617676e-01 -3.781771361827850342e-01 -2.701829373836517334e-01 3.523668050765991211e-01 -7.723990678787231445e-01 9.121375158429145813e-03 4.789890348911285400e-02 1.828084439039230347e-01
-3.375065922737121582e-01 -5.339245796203613281e-01 -4.559719562530517578e-01 -1.423357129096984863e-01 -3.956954479217529297e-01 -3.471189439296722412e-01 -3.058447837829589844e-01 -4.729121923446655273e-02
-3.388157188892364502e-01 -1.622934937477111816e-01 -3.100064694881439209e-01 2.134743928909301758e-01 -5.937141776084899902e-01 3.669416606426239014e-01 -4.749872684478759766e-01 6.658513098955154419e-02
-6.799727678298950195e-01 -4.667865037918090820e-01 -1.868359595537185669e-01 -1.802994459867477417e-01 -3.408949375152587891e-01 -1.044296622276306152e-01 -2.895264625549316406e-01 -2.034484446048736572e-01
-7.004069685935974121e-01 -1.682900637388229370e-01 -1.094379369169473648e-02 3.061584532260894775e-01 -5.920366644859313965e-01 -1.798312515020370483e-01 2.439178340137004852e-02 6.175738200545310974e-02
-2.831233739852905273e-01 -1.898243278264999390e-01 -2.439585179090499878e-01 -2.822271734476089478e-02 4.407034814357757568e-01 -5.201630759984254837e-03 -4.325539469718933105e-01 6.649405360221862793e-01
-4.426209330558776855e-01 -4.170103967189788818e-01 -2.480962127447128296e-01 -5.583752319216728210e-02 2.142518907785415649e-01 -6.025906205177307129e-01 -3.872120082378387451e-01 8.103764057159423828e-02
-5.105242729187011719e-01 -3.102676868438720703e-01 -6.805022060871124268e-02 -3.863213360309600830e-01 -6.459252834320068359e-01 5.837107822299003601e-02 -2.127660065889358521e-01 1.527351737022399902e-01
-5.100842118263244629e-01 1.580476164817810059e-01 -1.021326556801795959e-01 4.640513658523559570e-01 -5.336174964904785156e-01 -2.645583124831318855e-03 -3.973793089389801025e-01 2.153958082199096680e-01
-1.495963186025619507e-01 -3.862794339656829834e-01 -1.998603641986846924e-01 3.366313874721527100e-01 -5.860524177551269531e-01 1.521613746881484985e-01 -5.468390583992004395e-01 -9.747191518545150757e-02
-3.386961221694946289e-01 -6.672217249870300293e-01 -6.262913942337036133e-01 -1.579830609261989594e-02 -7.618687301874160767e-02 -1.646603047847747803e-01 -3.147493815049529076e-03 -1.211700737476348877e-01
-5.370454192161560059e-01 1.830781698226928711e-01 -7.409659028053283691e-02 4.879286587238311768e-01 -4.425637423992156982e-01 -3.288209810853004456e-02 -4.543831348419189453e-01 1.763296425342559814e-01
-1.163035556674003601e-01 -5.659158229827880859e-01 1.702121272683143616e-02 6.858885288238525391e-01 -7.350291311740875244e-02 3.324482440948486328e-01 -2.257969826459884644e-01 1.690302342176437378e-01
-2.522194087505340576e-01 -3.840187191963195801e-01 -2.738326787948608398e-01 -8.567380905151367188e-02 1.037373170256614685e-01 -5.817981362342834473e-01 -1.032617688179016113e-01 5.887928605079650879e-01
-3.231087327003479004e-01 -2.146333307027816772e-01 1.739072613418102264e-02 2.893330156803131104e-02 1.831931620836257935e-01 -4.255147576332092285e-01 -4.571082293987274170e-01 6.517845988273620605e-01
-7.038240134716033936e-02 -5.381290912628173828e-01 -5.846695974469184875e-02 5.747549533843994141e-01 -5.332273244857788086e-01 2.362317442893981934e-01 -1.708165705204010010e-01 4.885489866137504578e-02
-6.008865237236022949e-01 -3.987995684146881104e-01 -1.440811306238174438e-01 1.033875867724418640e-01 -4.756264686584472656e-01 -1.793980970978736877e-02 -3.678640723228454590e-01 -2.942442893981933594e-01
-3.287158608436584473e-01 -6.579711437225341797e-01 3.833614289760589600e-01 -1.020813584327697754e-01 -1.501218974590301514e-01 -3.030784428119659424e-01 -9.245925396680831909e-02 4.227187931537628174e-01
8.316355198621749878e-02 -5.337967276573181152e-01 -3.992398381233215332e-01 5.209712982177734375e-01 -5.020830631256103516e-01 6.706022471189498901e-02 -3.998350352048873901e-02 1.384132057428359985e-01
-2.699272930622100830e-01 -5.476812720298767090e-01 4.511701762676239014e-01 -1.171364113688468933e-01 -1.335669010877609253e-01 -1.812138408422470093e-01 -2.842211425304412842e-01 5.276824831962585449e-01
-7.546386718750000000e-01 -2.144098579883575439e-01 -1.836506575345993042e-01 -2.451336532831192017e-01 -4.632262289524078369e-01 -7.522387057542800903e-02 2.113177478313446045e-01 1.607434451580047607e-01
-5.998920798301696777e-01 -4.660896956920623779e-01 -4.588267803192138672e-01 2.626439929008483887e-01 2.133558690547943115e-02 -4.826340451836585999e-02 3.729014098644256592e-01 3.932089731097221375e-02
4.234124347567558289e-02 -2.080914080142974854e-01 -5.250538587570190430e-01 1.348376274108886719e-01 -6.472808122634887695e-01 8.682514727115631104e-02 -4.054426252841949463e-01 2.648540735244750977e-01
-7.162590622901916504e-01 -3.747308626770973206e-02 3.137542679905891418e-02 3.154229521751403809e-01 -5.890232324600219727e-01 8.561228215694427490e-02 -1.730185896158218384e-01 2.965506352484226227e-02
-5.411466360092163086e-01 -3.625416457653045654e-01 7.346154749393463135e-02 -3.493345081806182861e-01 2.159986644983291626e-01 -1.245407611131668091e-01 -5.056344866752624512e-01 3.611932396888732910e-01
1.558193266391754150e-01 -5.073968172073364258e-01 -5.830152630805969238e-01 2.801142930984497070e-01 -4.176700115203857422e-01 8.350889384746551514e-02 -1.372135616838932037e-02 3.439299166202545166e-01
-4.216903150081634521e-01 -1.080210283398628235e-01 -1.697109341621398926e-01 4.106485247611999512e-01 1.532003730535507202e-01 6.388872861862182617e-01 -7.860648632049560547e-02 4.186268448829650879e-01
-5.597521662712097168e-01 -2.869840264320373535e-01 5.835997872054576874e-03 -2.886699140071868896e-01 -3.900930583477020264e-01 3.664616942405700684e-01 -4.743655025959014893e-01 -9.728257358074188232e-02
-4.127346575260162354e-01 -4.899014234542846680e-01 3.055744245648384094e-02 6.798313558101654053e-02 -4.557058513164520264e-01 -9.379467368125915527e-02 -5.521940588951110840e-01 -2.504152357578277588e-01
-4.854536950588226318e-01 -1.587333232164382935e-01 -1.103138774633407593e-01 3.212122619152069092e-01 -4.656211733818054199e-01 -6.884133815765380859e-02 -6.139466762542724609e-01 -1.591208428144454956e-01
-4.495957195758819580e-01 -3.446334004402160645e-01 -1.837714612483978271e-01 -3.571170940995216370e-02 -4.736901819705963135e-01 -1.782405376434326172e-01 -5.878486633300781250e-01 -2.057329118251800537e-01
-4.058360457420349121e-01 -7.808043807744979858e-02 -5.676648616790771484e-01 -5.505476519465446472e-02 4.684622213244438171e-02 2.276089340448379517e-01 2.276414334774017334e-01 6.309556961059570312e-01
-5.095718502998352051e-01 -4.887973070144653320e-01 -6.254922151565551758e-01 2.051556259393692017e-01 1.725023835897445679e-01 8.241569250822067261e-02 1.695979684591293335e-01 5.264547467231750488e-02
7.357769459486007690e-02 -5.586144328117370605e-01 -6.323813199996948242e-01 1.723545193672180176e-01 -2.960563004016876221e-01 -5.195284634828567505e-02 1.244818866252899170e-01 3.835098445415496826e-01
-5.465988069772720337e-02 -1.020297482609748840e-01 -7.359921932220458984e-01 -9.283771365880966187e-02 -2.939741909503936768e-01 1.275785565376281738e-01 -1.487077474594116211e-01 5.581108331680297852e-01
-3.312020599842071533e-01 -1.794870793819427490e-01 7.127207517623901367e-02 3.955233991146087646e-01 -1.407752633094787598e-01 2.745271027088165283e-01 2.745696008205413818e-01 7.252585291862487793e-01
-2.793928682804107666e-01 -7.300148010253906250e-01 2.001889199018478394e-01 -2.706231176853179932e-01 -2.114064991474151611e-02 2.067351192235946655e-01 -1.965745836496353149e-01 4.403154253959655762e-01
-4.052335619926452637e-01 -2.316289693117141724e-01 -4.664766490459442139e-01 1.399284303188323975e-01 -5.929951071739196777e-01 3.961957395076751709e-01 -1.104376465082168579e-01 1.553791016340255737e-01
-1.715262532234191895e-01 -3.188524544239044189e-01 -7.742789387702941895e-01 1.460889875888824463e-01 -2.730651386082172394e-02 3.466497957706451416e-01 -3.368566632270812988e-01 1.169523149728775024e-01
-9.890577197074890137e-02 -4.059190452098846436e-01 -2.107992470264434814e-01 -4.350508153438568115e-01 -1.630446501076221466e-02 -2.365758866071701050e-01 -4.194201231002807617e-01 5.996621251106262207e-01
-1.974990069866180420e-01 -4.109434485435485840e-01 -4.285859167575836182e-01 5.544669628143310547e-01 -1.144255623221397400e-01 1.680951714515686035e-01 -4.623114168643951416e-01 -2.142874002456665039e-01
-5.452673435211181641e-01 1.966569423675537109e-01 -8.085258305072784424e-03 2.837843298912048340e-01 -3.911005556583404541e-01 2.957576811313629150e-01 -5.675646662712097168e-01 1.443910300731658936e-01
-3.934259116649627686e-01 -1.683205366134643555e-01 1.727149039506912231e-01 6.274037361145019531e-01 1.648858487606048584e-01 2.933826446533203125e-01 -4.723454415798187256e-01 2.388462126255035400e-01
-2.127348035573959351e-01 -4.783182144165039062e-01 1.557518094778060913e-01 6.696178913116455078e-01 -1.566917449235916138e-02 3.647310137748718262e-01 -3.107668161392211914e-01 1.531620472669601440e-01
-5.952249765396118164e-01 2.406085878610610962e-01 -1.537906974554061890e-01 4.676919877529144287e-01 -4.518251121044158936e-01 -7.503747008740901947e-03 -3.051956593990325928e-01 2.192732393741607666e-01
-1.781009435653686523e-01 -7.840003371238708496e-01 2.980437874794006348e-01 2.572300732135772705e-01 4.796599224209785461e-02 -6.260223686695098877e-02 -2.128700464963912964e-01 3.835265338420867920e-01
-1.494345217943191528e-01 -3.445506393909454346e-01 -3.054621815681457520e-01 6.612260639667510986e-02 -6.481193304061889648e-01 -4.575534164905548096e-01 -3.491894006729125977e-01 9.963930398225784302e-02
-6.988154053688049316e-01 -3.876576721668243408e-01 -4.754442572593688965e-01 1.463542133569717407e-01 -9.487397223711013794e-02 1.365303695201873779e-01 2.937151491641998291e-01 -1.232547103427350521e-03
-5.372816324234008789e-01 -1.395863741636276245e-01 -5.276461839675903320e-01 -1.990300565958023071e-01 -3.816507458686828613e-01 7.104676216840744019e-02 -4.687853157520294189e-01 -5.793216079473495483e-02
-1.767552644014358521e-01 -3.277015984058380127e-01 5.232768133282661438e-03 3.403000533580780029e-01 -5.883300304412841797e-01 5.029299855232238770e-01 -3.409842848777770996e-01 1.737716346979141235e-01
-4.733535349369049072e-01 -1.862762272357940674e-01 2.032182924449443817e-02 -1.745951622724533081e-01 9.137637168169021606e-02 -2.985668778419494629e-01 -6.963391900062561035e-01 3.577166199684143066e-01
-3.955538272857666016e-01 -2.085630968213081360e-02 -6.138126254081726074e-01 -1.094017326831817627e-01 -5.678564310073852539e-01 7.390265911817550659e-02 -1.146618276834487915e-01 3.365970849990844727e-01
-7.176692485809326172e-01 4.007937759160995483e-02 -2.528955042362213135e-01 3.177107572555541992e-01 -3.806371688842773438e-01 1.170957908034324646e-01 -3.922749459743499756e-01 -7.728233188390731812e-02
-6.326094269752502441e-01 -7.211279869079589844e-02 -3.842453062534332275e-01 1.053783372044563293e-01 -1.944624781608581543e-01 -2.693519555032253265e-02 3.566145598888397217e-01 5.197508931159973145e-01
-2.631384432315826416e-01 -5.461221337318420410e-01 -5.378861427307128906e-01 4.524857103824615479e-01 -1.888587027788162231e-01 2.054147571325302124e-01 2.296375930309295654e-01 8.858552575111389160e-02
-1.989854723215103149e-01 -1.777223646640777588e-01 -8.075163364410400391e-01 6.861887872219085693e-02 -1.497262567281723022e-01 2.186395078897476196e-01 -1.574429310858249664e-02 4.489536583423614502e-01
-6.382813453674316406e-01 1.390366554260253906e-01 5.003051087260246277e-02 6.032581329345703125e-01 -1.083167456090450287e-02 9.694294631481170654e-02 -1.260583549737930298e-01 4.259535372257232666e-01
-8.048902153968811035e-01 -2.548463940620422363e-01 -1.621337980031967163e-01 -3.305633068084716797e-01 -3.652885854244232178e-01 7.244339585304260254e-02 9.696273505687713623e-02 5.966563522815704346e-02
-3.871565759181976318e-01 -3.376127779483795166e-01 -2.744934260845184326e-01 1.705845892429351807e-01 3.241043984889984131e-01 -3.752593696117401123e-01 2.803852595388889313e-02 6.205098032951354980e-01
9.829899668693542480e-02 -4.566479921340942383e-01 -3.293985426425933838e-01 3.383557200431823730e-01 -6.905298829078674316e-01 -3.617738559842109680e-02 -8.422372490167617798e-02 2.712710201740264893e-01
-3.258687257766723633e-01 -1.483319550752639771e-01 2.670082449913024902e-01 6.034911274909973145e-01 8.557851612567901611e-02 1.973747909069061279e-01 -5.375690460205078125e-01 3.178856670856475830e-01
-2.036538720130920410e-01 -3.165024816989898682e-01 -7.009313702583312988e-01 -5.314272269606590271e-02 -4.510392844676971436e-01 3.196358382701873779e-01 -1.322480589151382446e-01 2.028035968542098999e-01
-2.893759608268737793e-01 -4.671174585819244385e-01 -1.117359027266502380e-01 3.697061445564031601e-03 1.520275026559829712e-01 -5.369457602500915527e-01 -6.289894133806228638e-02 6.084281206130981445e-01
-1.869518309831619263e-01 2.436902839690446854e-03 -5.447365045547485352e-01 5.361163616180419922e-02 -4.273141026496887207e-01 1.710906326770782471e-01 -6.647319793701171875e-01 1.081338301301002502e-01
-2.405526190996170044e-01 -5.647717118263244629e-01 -3.360508084297180176e-01 2.423175573348999023e-01 2.617770731449127197e-01 -5.125213265419006348e-01 -8.055923879146575928e-02 3.373784720897674561e-01
-5.090008974075317383e-01 -4.141168296337127686e-02 -7.465116679668426514e-02 1.642308682203292847e-01 -4.676044583320617676e-01 8.367262780666351318e-02 -6.894232034683227539e-01 -7.549331337213516235e-02
-5.223710536956787109e-01 -4.595083892345428467e-01 1.006802842020988464e-01 -3.022604882717132568e-01 2.218108326196670532e-01 3.164031505584716797e-01 -4.750516414642333984e-01 1.987400054931640625e-01
-2.786639034748077393e-01 -3.936674296855926514e-01 -6.926263123750686646e-02 -1.439879238605499268e-01 2.592848539352416992e-01 -1.244756430387496948e-01 -7.258037328720092773e-01 3.637700974941253662e-01
-8.876737952232360840e-02 -3.013703823089599609e-01 6.734825670719146729e-02 2.205353081226348877e-01 2.548467814922332764e-01 -2.050664275884628296e-01 -4.734054803848266602e-01 7.190360426902770996e-01
-3.810323476791381836e-01 -6.467843651771545410e-01 3.000270426273345947e-01 -1.477486789226531982e-01 5.609348416328430176e-03 -9.735458344221115112e-02 -5.294305682182312012e-01 1.866342872381210327e-01
-1.534747332334518433e-01 -1.003676280379295349e-01 -4.368576705455780029e-01 1.466077119112014771e-01 -7.648048400878906250e-01 1.361079961061477661e-01 -2.418653666973114014e-01 3.034515380859375000e-01
-1.122332289814949036e-01 -7.907409667968750000e-01 1.263154298067092896e-01 1.716809272766113281e-01 1.624131947755813599e-01 1.842386126518249512e-01 -1.365778893232345581e-01 4.875726699829101562e-01
-4.264927506446838379e-01 -1.789414733648300171e-01 5.934850126504898071e-02 3.807021081447601318e-01 -7.568885087966918945e-01 -1.499658972024917603e-01 -1.631729602813720703e-01 1.250284165143966675e-01
-3.108983635902404785e-01 -9.828767925500869751e-02 -5.210027098655700684e-01 6.524205207824707031e-02 -5.307102799415588379e-01 4.201918840408325195e-01 -3.829885125160217285e-01 1.143967360258102417e-01
-6.747559458017349243e-02 -2.696507871150970459e-01 -5.921560525894165039e-01 9.087054431438446045e-02 -5.061077475547790527e-01 3.263666033744812012e-01 -4.411422312259674072e-01 8.100979775190353394e-02
-8.767173439264297485e-02 -4.658730328083038330e-01 -2.843063473701477051e-01 -2.218672782182693481e-01 -5.357674360275268555e-01 -2.314440310001373291e-01 -5.505952835083007812e-01 3.811467438936233521e-02
-5.297470688819885254e-01 -3.587190806865692139e-01 -4.580003023147583008e-02 2.105968296527862549e-01 5.165790915489196777e-01 -1.359751820564270020e-01 -4.858360886573791504e-01 1.511948257684707642e-01
-4.126036167144775391e-01 1.467970013618469238e-01 -2.693282365798950195e-01 5.221370458602905273e-01 -5.085004568099975586e-01 8.840899914503097534e-02 -3.854019641876220703e-01 2.193639725446701050e-01
-3.858349621295928955e-01 -5.545809268951416016e-01 -2.001679837703704834e-01 4.640201032161712646e-01 2.310766130685806274e-01 -1.171666979789733887e-01 -4.047936499118804932e-01 -2.391803264617919922e-01
-3.375405669212341309e-01 -5.038869976997375488e-01 4.256044924259185791e-01 -4.805221036076545715e-02 6.560287624597549438e-02 -3.427923098206520081e-02 -5.002083182334899902e-01 4.393506050109863281e-01
-5.182297825813293457e-01 3.264619037508964539e-02 6.900825351476669312e-02 3.648119568824768066e-01 2.316980995237827301e-02 4.899161458015441895e-01 -7.306604832410812378e-02 5.887517929077148438e-01
-3.322617411613464355e-01 -7.480555176734924316e-01 -5.336193442344665527e-01 -1.033632829785346985e-01 -1.139786932617425919e-02 1.638242006301879883e-01 -4.319823533296585083e-02 -7.580939680337905884e-02
-1.347441971302032471e-01 -3.319904506206512451e-01 -6.642131209373474121e-01 -8.357894420623779297e-02 -2.494103163480758667e-01 2.374882549047470093e-01 -5.521307587623596191e-01 -2.691633300855755806e-03
9.298210963606834412e-03 -6.477266550064086914e-01 3.033740818500518799e-02 6.321358084678649902e-01 -1.328607946634292603e-01 3.008179366588592529e-01 -1.628211438655853271e-01 2.125872075557708740e-01
-5.731886029243469238e-01 -3.283031880855560303e-01 4.891010373830795288e-02 -3.214940428733825684e-01 -4.002593159675598145e-01 4.111466109752655029e-01 -3.572525978088378906e-01 -3.229119256138801575e-02
-9.348039329051971436e-02 -1.588299125432968140e-01 -2.504250109195709229e-01 7.810329198837280273e-01 -1.432781224139034748e-03 -1.174271013587713242e-02 -4.979153871536254883e-01 2.127193808555603027e-01
-4.582384526729583740e-01 -3.646721541881561279e-01 -3.390876054763793945e-01 1.495769340544939041e-02 3.410782516002655029e-01 -4.702439308166503906e-01 -1.409509032964706421e-01 4.295308291912078857e-01
-3.425995707511901855e-01 -2.855300307273864746e-01 -3.824725151062011719e-01 9.147457778453826904e-02 -1.176041439175605774e-01 9.875566512346267700e-02 4.303173124790191650e-01 6.615806221961975098e-01
-5.663571879267692566e-02 -2.659077942371368408e-01 -8.049216866493225098e-01 1.707994192838668823e-01 -3.146738559007644653e-02 2.757109701633453369e-01 -3.761312067508697510e-01 1.747361868619918823e-01
-4.020354747772216797e-01 -3.719893395900726318e-01 9.734226018190383911e-02 -2.987449169158935547e-01 1.661562770605087280e-01 -1.564019918441772461e-02 -6.491433382034301758e-01 3.899074792861938477e-01
-3.118357956409454346e-01 -4.659749269485473633e-01 -1.972815021872520447e-02 7.257237434387207031e-01 9.563166648149490356e-02 1.038564816117286682e-01 -3.721810579299926758e-01 1.054615154862403870e-02
-4.809780418872833252e-01 -6.017864346504211426e-01 -5.299328565597534180e-01 2.386861592531204224e-01 1.929415166378021240e-01 -1.055968403816223145e-01 3.375133499503135681e-02 -1.385526657104492188e-01
-4.080923199653625488e-01 -3.088909387588500977e-01 -2.804228104650974274e-02 4.757997691631317139e-01 4.034146368503570557e-01 1.491444706916809082e-01 -5.600479245185852051e-01 1.106084808707237244e-01
-1.622158102691173553e-02 -6.697071790695190430e-01 1.587601453065872192e-01 1.881276220083236694e-01 1.482125818729400635e-01 -1.053802520036697388e-01 -4.065584540367126465e-01 5.406206846237182617e-01
-2.433207631111145020e-01 -3.003409206867218018e-01 -3.881725370883941650e-01 -9.723570197820663452e-03 -5.435184240341186523e-01 -6.897255033254623413e-02 -6.250585913658142090e-01 -9.460485726594924927e-02
-2.543933093547821045e-01 -5.401492118835449219e-01 -1.532060801982879639e-01 5.363127589225769043e-01 1.823653280735015869e-01 -1.190814971923828125e-01 -4.994740188121795654e-01 -1.884342283010482788e-01
-6.989558935165405273e-01 -2.907696664333343506e-01 -2.677789628505706787e-01 7.461882382631301880e-02 3.369839489459991455e-01 -4.549353718757629395e-01 -1.052169501781463623e-01 1.343315541744232178e-01
-2.868480384349822998e-01 -6.175984144210815430e-01 3.248057961463928223e-01 -2.591999769210815430e-01 -9.888517856597900391e-02 1.242729425430297852e-01 -4.483546614646911621e-01 3.706251382827758789e-01
-5.775087475776672363e-01 -2.009930312633514404e-01 -5.817370116710662842e-02 -3.063718378543853760e-01 -6.923729181289672852e-01 -4.098909720778465271e-02 -5.225828662514686584e-02 2.122408896684646606e-01
-2.745083272457122803e-01 -6.238945722579956055e-01 2.653498053550720215e-01 -2.003572285175323486e-01 -8.496338129043579102e-02 2.103690952062606812e-01 -5.735602378845214844e-01 2.107179164886474609e-01
-4.164059460163116455e-01 2.693926095962524414e-01 -4.669598042964935303e-01 -9.983497112989425659e-02 -4.683105349540710449e-01 1.810035854578018188e-01 -3.774553835391998291e-01 3.625818192958831787e-01
-4.871819615364074707e-01 -4.264184534549713135e-01 -6.379493474960327148e-01 2.296123504638671875e-01 7.769702933728694916e-03 -2.880826890468597412e-01 1.938678026199340820e-01 2.197907865047454834e-02
-1.435082554817199707e-01 -4.412583112716674805e-01 2.416462078690528870e-02 -3.593338727951049805e-01 -2.432200871407985687e-02 -8.570400625467300415e-02 -6.546046137809753418e-01 4.674908816814422607e-01
7.073334604501724243e-02 -9.712692350149154663e-02 -3.201093077659606934e-01 6.639714241027832031e-01 -1.106190159916877747e-01 -2.229933626949787140e-02 -6.099833250045776367e-01 2.396282702684402466e-01
-2.225557565689086914e-01 -5.374538898468017578e-01 1.540419366210699081e-02 3.296279311180114746e-01 2.789174020290374756e-01 2.374203801155090332e-01 -6.465917825698852539e-01 2.182101458311080933e-02
-3.994682729244232178e-01 -5.144078731536865234e-01 4.843134582042694092e-01 -9.937103837728500366e-02 -8.536917716264724731e-02 -9.555070102214813232e-02 -4.464583694934844971e-01 3.400480449199676514e-01
-7.830584049224853516e-01 -3.348797559738159180e-01 -1.180403754115104675e-01 2.747304141521453857e-01 2.269339561462402344e-01 -4.508309531956911087e-03 3.340842425823211670e-01 1.487717628479003906e-01
-1.406739652156829834e-01 -8.186432123184204102e-01 1.238937452435493469e-01 1.507310271263122559e-01 1.318337470293045044e-01 1.924034506082534790e-01 -7.075244933366775513e-02 4.610417187213897705e-01
-3.044937252998352051e-01 -1.856823861598968506e-01 -8.254507184028625488e-01 3.741485476493835449e-01 -9.545829147100448608e-02 4.705630242824554443e-03 -2.053279280662536621e-01 1.248404476791620255e-02
-1.428381651639938354e-01 -7.189273834228515625e-01 2.097295373678207397e-01 -8.012230694293975830e-02 4.731965065002441406e-02 1.994999349117279053e-01 -2.706869840621948242e-01 5.449990034103393555e-01
-5.694798231124877930e-01 8.450084924697875977e-02 -2.016295492649078369e-02 6.191596388816833496e-01 6.896349787712097168e-02 -2.833534963428974152e-02 -6.410790979862213135e-02 5.245172977447509766e-01
-1.589310318231582642e-01 -5.848648548126220703e-01 -1.010998524725437164e-02 1.099076941609382629e-01 2.521176338195800781e-01 -2.345136404037475586e-01 -4.302490875124931335e-02 7.071640491485595703e-01
-2.067174464464187622e-01 -3.004455864429473877e-01 -2.086133062839508057e-01 -2.023633420467376709e-01 1.512226909399032593e-01 -1.990829855203628540e-01 -7.318032979965209961e-01 4.295247495174407959e-01
-3.014158606529235840e-01 -1.231789365410804749e-01 -5.582883954048156738e-03 5.342206954956054688e-01 3.983260132372379303e-03 4.432798624038696289e-01 3.195979818701744080e-02 6.411069631576538086e-01
-5.347148776054382324e-01 -2.337878346443176270e-01 -1.291800886392593384e-01 4.869187772274017334e-01 -4.122040569782257080e-01 8.764355443418025970e-03 -4.400212764739990234e-01 -2.050324678421020508e-01
-3.141676187515258789e-01 -3.594301342964172363e-01 -4.640094637870788574e-01 -4.834385216236114502e-02 -4.901966452598571777e-01 -5.320007205009460449e-01 -1.708884686231613159e-01 4.411724209785461426e-02
-3.127278983592987061e-01 -4.168718308210372925e-02 -4.389578700065612793e-01 -2.990044839680194855e-02 -7.603206038475036621e-01 4.939918220043182373e-02 -1.912386566400527954e-01 2.996423542499542236e-01
-4.384050369262695312e-01 -3.899413347244262695e-01 7.901544868946075439e-02 6.944091320037841797e-01 2.477883696556091309e-01 -1.055145822465419769e-02 -2.937799096107482910e-01 1.395799517631530762e-01
-3.371123373508453369e-01 1.017843335866928101e-01 -7.157102227210998535e-01 -1.219396293163299561e-01 -3.752279579639434814e-01 -3.974293824285268784e-03 -3.556033670902252197e-01 2.856907844543457031e-01
-2.285938262939453125e-01 -3.394160568714141846e-01 -6.028829216957092285e-01 3.500297293066978455e-02 -3.732253015041351318e-01 3.736579716205596924e-01 2.357663363218307495e-01 3.651649951934814453e-01
-2.004185467958450317e-01 -3.921990990638732910e-01 -3.018190264701843262e-01 2.547515556216239929e-02 3.079513013362884521e-01 -4.353150427341461182e-01 -3.313208520412445068e-01 5.658285617828369141e-01
-2.195438444614410400e-01 -3.950505554676055908e-01 -3.192119672894477844e-02 4.377688765525817871e-01 -7.343565225601196289e-01 -1.937962025403976440e-01 3.565764054656028748e-02 1.580100655555725098e-01
-3.238221704959869385e-01 -2.416074126958847046e-01 -2.731408476829528809e-01 1.405414938926696777e-01 -5.988507866859436035e-01 4.498443901538848877e-01 -4.248417019844055176e-01 3.057326748967170715e-02
-2.310866266489028931e-01 -2.839247882366180420e-01 -2.809191048145294189e-01 -2.896006405353546143e-01 9.357371926307678223e-02 -1.692109107971191406e-01 -7.506804466247558594e-01 3.198316097259521484e-01
-3.029029369354248047e-01 -1.176883876323699951e-01 -8.417431116104125977e-01 1.665419489145278931e-01 -2.141011208295822144e-01 1.368945240974426270e-01 -2.351630628108978271e-01 1.955775767564773560e-01
-5.217009782791137695e-01 -4.053591936826705933e-02 -5.061640739440917969e-01 -1.518721878528594971e-01 -3.807921409606933594e-01 9.312020987272262573e-02 -5.379363298416137695e-01 -6.219348683953285217e-02
-3.617560565471649170e-01 -7.762031555175781250e-01 1.176645681262016296e-01 -2.004212141036987305e-01 2.398726344108581543e-02 -2.119832352036610246e-04 1.057799383997917175e-01 4.481772482395172119e-01
-4.332251846790313721e-01 -1.525949388742446899e-01 7.061159238219261169e-03 2.181745022535324097e-01 1.650026738643646240e-01 5.440071821212768555e-01 -8.049650490283966064e-02 6.416628956794738770e-01
-2.628349065780639648e-01 -7.105591893196105957e-01 -2.990206517279148102e-02 6.119061112403869629e-01 8.845213800668716431e-02 1.486942023038864136e-01 -9.346056729555130005e-02 1.096888035535812378e-01
-4.440149366855621338e-01 -7.400208115577697754e-01 5.411549657583236694e-02 -2.169380336999893188e-01 2.441363334655761719e-01 -1.115198284387588501e-01 -1.464266777038574219e-01 3.342892527580261230e-01
-3.212828338146209717e-01 1.115507856011390686e-01 -3.024222552776336670e-01 2.836540937423706055e-01 -4.627358913421630859e-01 -1.955912075936794281e-02 -7.017307281494140625e-01 7.403811067342758179e-02
-4.143488705158233643e-01 -1.832026988267898560e-01 6.545490026473999023e-02 5.098512768745422363e-01 1.603652238845825195e-01 4.682676792144775391e-01 -1.066031232476234436e-01 5.236063003540039062e-01
-4.587422311305999756e-01 -3.511857390403747559e-01 -4.462595582008361816e-01 2.026455700397491455e-01 2.164850533008575439e-01 5.685151219367980957e-01 1.515609323978424072e-01 1.815640777349472046e-01
-2.940269410610198975e-01 -3.204080462455749512e-01 1.991485059261322021e-01 4.903012514114379883e-01 3.023080229759216309e-01 1.132848560810089111e-01 -5.929170250892639160e-01 2.739653587341308594e-01
-3.493125736713409424e-01 -4.629448056221008301e-01 5.055124759674072266e-01 3.286465536803007126e-03 -1.126760710030794144e-02 -5.674917623400688171e-02 -4.557109177112579346e-01 4.439474940299987793e-01
-1.707305312156677246e-01 -1.645962744951248169e-01 -3.870650231838226318e-01 2.801856100559234619e-01 -6.977866888046264648e-01 2.224572896957397461e-01 8.171597868204116821e-02 4.151686131954193115e-01
-4.503996372222900391e-01 -4.653120636940002441e-01 1.505473852157592773e-01 -3.583868145942687988e-01 -8.822254091501235962e-02 -3.630388975143432617e-01 -1.551024317741394043e-01 5.156374573707580566e-01
-1.319928169250488281e-01 -8.455476760864257812e-01 2.121259123086929321e-01 -1.102865412831306458e-01 -7.021754980087280273e-02 7.372561842203140259e-02 -1.879457831382751465e-01 4.059270322322845459e-01
-3.677169680595397949e-01 -3.022688031196594238e-01 2.089456468820571899e-01 -2.415264993906021118e-01 8.150898665189743042e-02 -1.788990497589111328e-01 -6.404057145118713379e-01 4.718647301197052002e-01
-1.738364845514297485e-01 -5.223841667175292969e-01 -6.414413452148437500e-01 6.881694309413433075e-03 -2.025790810585021973e-01 1.760986298322677612e-01 2.598790228366851807e-01 3.818576931953430176e-01
3.028601966798305511e-02 -2.997139990329742432e-01 -3.261334002017974854e-01 5.824778676033020020e-01 2.177943475544452667e-02 1.192193776369094849e-01 -6.655852794647216797e-01 7.693739235401153564e-02
-5.160083770751953125e-01 2.499885261058807373e-01 -2.149586379528045654e-01 5.152800083160400391e-01 -2.902249395847320557e-01 -7.141529768705368042e-02 -8.778714388608932495e-02 5.123311877250671387e-01
-1.755192875862121582e-01 -7.208451628684997559e-01 1.938607096672058105e-01 -1.144153159111738205e-02 9.108569473028182983e-02 2.013446688652038574e-01 -1.409567296504974365e-01 5.857962965965270996e-01
-2.156047374010086060e-01 -8.127982616424560547e-01 2.448312044143676758e-01 8.889430016279220581e-02 4.841898381710052490e-02 2.364579439163208008e-01 -1.622858643531799316e-01 3.747477531433105469e-01
-8.110189437866210938e-02 -5.199680924415588379e-01 -3.783894479274749756e-01 5.358336567878723145e-01 -1.746766269207000732e-02 4.782591164112091064e-01 -2.519056797027587891e-01 1.630816236138343811e-02
-4.966372847557067871e-01 -5.218896269798278809e-01 -6.243782043457031250e-01 1.158294305205345154e-01 1.407586783170700073e-01 -1.137471124529838562e-01 1.971579790115356445e-01 7.807283103466033936e-02
-1.296856701374053955e-01 -3.598622083663940430e-01 -7.869251966476440430e-01 1.690875142812728882e-01 -3.268484771251678467e-01 1.881528198719024658e-01 -1.679578125476837158e-01 1.881430447101593018e-01
-1.389717012643814087e-01 -3.774868249893188477e-01 -3.310243785381317139e-01 7.683163881301879883e-01 -8.588481694459915161e-03 -1.238799542188644409e-01 -3.495582938194274902e-01 -2.631205506622791290e-02
-4.146254658699035645e-01 -5.388959646224975586e-01 -4.481011927127838135e-01 2.370906919240951538e-01 1.665243804454803467e-01 -2.845513820648193359e-01 -4.003342688083648682e-01 1.081794127821922302e-01
-2.371493726968765259e-01 -1.336559802293777466e-01 -5.307046175003051758e-01 2.102507464587688446e-02 -5.223496556282043457e-01 4.256418943405151367e-01 -3.884345591068267822e-01 1.972446739673614502e-01
-6.511061787605285645e-01 -5.572968721389770508e-01 -2.696522772312164307e-01 2.956774830818176270e-01 2.323489189147949219e-01 -1.317601948976516724e-01 1.618932783603668213e-01 -8.824539929628372192e-02
3.380104154348373413e-02 -4.447170197963714600e-01 -1.177061647176742554e-01 5.778163671493530273e-01 1.225907132029533386e-01 3.407311141490936279e-01 -4.316386878490447998e-01 3.686728775501251221e-01
-1.259374469518661499e-01 -3.272080719470977783e-01 -7.846435159444808960e-02 1.174340993165969849e-01 3.273007273674011230e-01 -1.322585940361022949e-01 -5.776226520538330078e-01 6.315546035766601562e-01
-2.251051217317581177e-01 -6.377590298652648926e-01 4.448913931846618652e-01 2.870454639196395874e-02 -1.389363557100296021e-01 -1.128861084580421448e-01 -1.711805164813995361e-01 5.314972996711730957e-01
-6.062180399894714355e-01 -4.700612723827362061e-01 -2.357890009880065918e-01 4.614566564559936523e-01 1.610483378171920776e-01 -2.594114243984222412e-01 2.198530286550521851e-01 3.791119158267974854e-02
-1.034922301769256592e-01 -1.610769629478454590e-01 -6.286516189575195312e-01 -1.932382583618164062e-02 -2.024677544832229614e-01 3.056101799011230469e-01 -6.579732298851013184e-01 2.116306871175765991e-02
-3.586528301239013672e-01 -2.133880853652954102e-01 1.611258089542388916e-01 7.126786708831787109e-01 1.794112622737884521e-01 -2.211934700608253479e-02 -3.922456502914428711e-01 3.246950507164001465e-01
-3.064308762550354004e-01 1.551376562565565109e-02 -8.053621053695678711e-01 3.946422338485717773e-01 -1.101011112332344055e-01 6.330258399248123169e-02 -1.597497612237930298e-01 2.446619421243667603e-01
-2.118081599473953247e-01 1.530115008354187012e-01 -6.521302461624145508e-01 2.034442313015460968e-02 -4.866860210895538330e-01 -1.789951883256435394e-02 -2.138781547546386719e-01 4.723446667194366455e-01
-1.025169566273689270e-01 -7.617013454437255859e-01 1.445426642894744873e-01 1.349611878395080566e-01 1.571957021951675415e-01 1.948826909065246582e-01 -1.892064660787582397e-01 5.212539434432983398e-01
-2.269604057073593140e-02 -1.021192222833633423e-01 -3.457841575145721436e-01 7.155910730361938477e-01 -1.273582279682159424e-01 1.508006900548934937e-01 -5.099542737007141113e-01 2.416718453168869019e-01
1.616420149803161621e-01 -7.285940051078796387e-01 -5.608953237533569336e-01 -7.508291304111480713e-02 -2.314561456441879272e-01 5.632036179304122925e-02 -2.242325395345687866e-01 1.255294531583786011e-01
-2.660597562789916992e-01 -2.119705826044082642e-01 -4.247016832232475281e-02 -4.173141717910766602e-01 -1.103325635194778442e-01 -3.048297762870788574e-01 -4.378542602062225342e-01 6.414942741394042969e-01
-5.069701671600341797e-01 -3.808284103870391846e-01 4.050163924694061279e-02 -1.970344483852386475e-01 3.211882412433624268e-01 -9.202534705400466919e-02 -5.967637896537780762e-01 2.995507121086120605e-01
-6.586974859237670898e-01 7.860508561134338379e-02 -6.282945722341537476e-02 3.801726102828979492e-01 -5.987213850021362305e-01 3.370592370629310608e-03 -4.894214868545532227e-02 2.249135226011276245e-01
-7.101740837097167969e-01 -1.755936890840530396e-01 -4.087443351745605469e-01 7.575348019599914551e-02 -2.693472243845462799e-02 1.554354280233383179e-01 4.073649346828460693e-01 3.180835545063018799e-01
-1.505248099565505981e-01 -7.131748199462890625e-01 2.421426326036453247e-01 3.391663776710629463e-03 7.686530705541372299e-03 2.449255138635635376e-01 -2.014982104301452637e-01 5.562645792961120605e-01
-2.443886101245880127e-01 -5.994724631309509277e-01 4.532709121704101562e-01 5.114457570016384125e-03 -2.657842636108398438e-01 3.260023593902587891e-01 -3.371652662754058838e-01 2.912507653236389160e-01
-3.253949284553527832e-01 -2.981693446636199951e-01 -7.635567188262939453e-01 6.385168433189392090e-02 -2.084694951772689819e-01 3.457748293876647949e-01 -2.342202216386795044e-01 -1.544207241386175156e-02
1.254121810197830200e-01 -3.219539523124694824e-01 -1.150617226958274841e-01 2.246423661708831787e-01 1.952638924121856689e-01 -3.069382160902023315e-02 -4.528609216213226318e-01 7.568097114562988281e-01
-5.461659431457519531e-01 2.412784993648529053e-01 -3.304884731769561768e-01 3.456982970237731934e-01 -3.880744874477386475e-01 -1.107146292924880981e-01 -1.875919550657272339e-01 4.655179977416992188e-01
-6.084499955177307129e-01 -4.319751262664794922e-01 -3.135699033737182617e-01 1.568605899810791016e-01 7.321768254041671753e-02 -5.510023832321166992e-01 9.177952259778976440e-02 5.354261025786399841e-02
-7.158197164535522461e-01 -4.239045977592468262e-01 -1.240638792514801025e-01 -2.719608247280120850e-01 -3.632517457008361816e-01 7.958881556987762451e-02 -2.398283779621124268e-01 -1.508268713951110840e-01
-5.191804170608520508e-01 -1.278217532671988010e-03 3.136875629425048828e-01 3.547193109989166260e-01 -1.178559809923171997e-01 2.206691205501556396e-01 9.209166467189788818e-02 6.596656441688537598e-01
-2.888541519641876221e-01 -6.286621689796447754e-01 2.972577214241027832e-01 -5.061658471822738647e-02 5.698399990797042847e-02 3.203298449516296387e-01 -5.359562635421752930e-01 1.931723058223724365e-01
-1.479232311248779297e-01 -2.659683525562286377e-01 -7.414973527193069458e-02 3.596753478050231934e-01 8.346832543611526489e-02 -6.095009446144104004e-01 -8.323224633932113647e-02 6.221969127655029297e-01
-7.566843032836914062e-01 -2.873568236827850342e-01 -1.766007989645004272e-01 1.949408948421478271e-01 -4.491766393184661865e-01 -9.303694218397140503e-02 2.553556859493255615e-01 -6.549691781401634216e-03
-1.477100253105163574e-01 -5.572224259376525879e-01 -4.568975269794464111e-01 -1.950034499168395996e-01 -2.921437621116638184e-01 3.688248991966247559e-01 -4.365770518779754639e-01 -9.446600079536437988e-02
1.922875046730041504e-01 -4.917053282260894775e-01 -6.067302823066711426e-01 8.477912098169326782e-02 -2.958412468433380127e-01 -7.170940190553665161e-02 3.020947426557540894e-02 5.023596882820129395e-01
-7.428987622261047363e-01 2.447137236595153809e-02 2.200871258974075317e-01 4.786036908626556396e-01 1.659453958272933960e-01 6.259738653898239136e-02 -1.717649102210998535e-01 3.302170038223266602e-01
-1.521275565028190613e-02 -4.525968730449676514e-01 -2.171161025762557983e-01 1.679228991270065308e-01 1.930195093154907227e-01 -3.215477764606475830e-01 -1.654240861535072327e-02 7.606996297836303711e-01
-1.995443254709243774e-01 -3.751306831836700439e-01 -2.057283520698547363e-01 3.259980976581573486e-01 1.458364576101303101e-01 -4.420196413993835449e-01 8.834133297204971313e-02 6.681363582611083984e-01
-3.070196211338043213e-01 -3.057199120521545410e-01 -2.683881819248199463e-01 2.567019462585449219e-01 2.479458153247833252e-01 -4.934398531913757324e-01 -5.912784487009048462e-02 6.048883795738220215e-01
-5.438053980469703674e-02 -2.618077397346496582e-01 -5.035935640335083008e-01 9.890192747116088867e-02 -5.502846837043762207e-01 2.632970213890075684e-01 -5.356878638267517090e-01 7.753377407789230347e-02
-2.878806889057159424e-01 2.227200311608612537e-04 -1.525193005800247192e-01 7.065834999084472656e-01 -4.847953915596008301e-01 7.263000309467315674e-02 -3.203843832015991211e-01 2.272763103246688843e-01
-5.042869448661804199e-01 -5.185293555259704590e-01 1.314107179641723633e-01 -5.191657692193984985e-02 3.287787139415740967e-01 -1.112480908632278442e-01 -5.560663938522338867e-01 1.648526191711425781e-01
-6.660739183425903320e-01 -3.937713801860809326e-01 -2.546501159667968750e-01 3.430554866790771484e-01 3.044826686382293701e-01 -3.066619932651519775e-01 -1.397230625152587891e-01 -1.117240563035011292e-01
-3.365800976753234863e-01 -1.052865409292280674e-03 -3.080636449158191681e-02 6.025065779685974121e-01 -1.635010242462158203e-01 -4.969927966594696045e-01 -3.456300795078277588e-01 3.599373698234558105e-01
-3.643926382064819336e-01 -1.270809303969144821e-02 -5.860591530799865723e-01 5.196119472384452820e-02 -5.165507793426513672e-01 3.370434343814849854e-01 -3.335670828819274902e-01 1.708836704492568970e-01
-2.868930101394653320e-01 -3.937741518020629883e-01 -8.149002194404602051e-01 2.837689779698848724e-02 -4.025957360863685608e-02 2.096703201532363892e-01 -2.283604294061660767e-01 5.981407593935728073e-03
-4.197459518909454346e-01 -1.132622733712196350e-02 1.801237612962722778e-01 1.491444706916809082e-01 -4.619633853435516357e-01 2.257283329963684082e-01 -7.098091840744018555e-01 2.835459820926189423e-02
-2.050868421792984009e-02 -3.963201344013214111e-01 -3.175687491893768311e-01 5.237179994583129883e-01 -6.499158143997192383e-01 6.080911681056022644e-02 -7.473999261856079102e-02 1.889575719833374023e-01
-6.252904534339904785e-01 -3.493131995201110840e-01 1.018464099615812302e-02 -2.139813601970672607e-01 -4.135415852069854736e-01 5.008591413497924805e-01 -1.349634230136871338e-01 -3.176189213991165161e-02
-4.653040766716003418e-01 -3.346849977970123291e-01 1.287154406309127808e-01 4.375523030757904053e-01 8.769050985574722290e-02 5.991414189338684082e-01 2.174838073551654816e-02 3.103633821010589600e-01
-3.222375810146331787e-01 -1.782275289297103882e-01 -1.814040839672088623e-01 -4.176101982593536377e-01 3.585248440504074097e-02 -2.742905020713806152e-01 -5.168280601501464844e-01 5.598752498626708984e-01
-4.068534374237060547e-01 -3.716450631618499756e-01 -6.764111518859863281e-01 1.453026086091995239e-01 -1.407802253961563110e-01 4.086270630359649658e-01 8.175615966320037842e-02 1.556475758552551270e-01
-5.134550929069519043e-01 3.094987869262695312e-01 -2.527718544006347656e-01 3.810949921607971191e-01 -3.675827682018280029e-01 -2.598465979099273682e-01 -3.943558335304260254e-01 2.707274854183197021e-01
-6.761364340782165527e-01 -1.041880156844854355e-02 -1.752847135066986084e-01 1.328732967376708984e-01 -7.045072037726640701e-03 -5.316998362541198730e-01 7.361267344094812870e-04 4.599957466125488281e-01
-7.582588195800781250e-01 -3.893524110317230225e-01 1.582066714763641357e-01 -1.290604472160339355e-01 -2.867412269115447998e-01 -4.539098963141441345e-02 3.448313176631927490e-01 1.690350919961929321e-01
-4.707145392894744873e-01 -2.672429382801055908e-01 -4.345898926258087158e-01 -5.612441524863243103e-02 4.925003275275230408e-02 2.376226335763931274e-01 3.416973650455474854e-01 5.825322866439819336e-01
-6.500563621520996094e-01 -3.297241628170013428e-01 -1.603350639343261719e-01 -1.640309840440750122e-01 -4.838629961013793945e-01 1.305606663227081299e-01 -3.689625263214111328e-01 -1.696830689907073975e-01
-4.609197974205017090e-01 -2.332534193992614746e-01 -1.569490320980548859e-02 4.094946384429931641e-01 1.157360803335905075e-02 6.385983824729919434e-01 5.362470075488090515e-02 3.929326236248016357e-01
-4.828375279903411865e-01 -1.137065067887306213e-01 7.140184938907623291e-02 2.579845190048217773e-01 8.651756495237350464e-02 5.139219760894775391e-01 5.072107166051864624e-02 6.388354301452636719e-01
-6.010675057768821716e-02 -6.043505668640136719e-01 -2.867099642753601074e-01 5.977275371551513672e-01 -2.377552390098571777e-01 3.425828516483306885e-01 -1.332307904958724976e-01 -5.079198163002729416e-03
-1.672999560832977295e-01 -7.533951997756958008e-01 1.718323826789855957e-01 4.951033741235733032e-02 5.041190981864929199e-02 9.307430684566497803e-02 8.014994859695434570e-02 5.956515073776245117e-01
-3.037831783294677734e-01 -2.086720764636993408e-01 -2.079438790678977966e-02 4.544644653797149658e-01 -7.497475147247314453e-01 -1.250167144462466240e-03 -2.821621596813201904e-01 1.243498697876930237e-01
-1.670987159013748169e-01 -3.774579763412475586e-01 -5.570866465568542480e-01 1.180824637413024902e-01 -2.534824609756469727e-02 2.841619253158569336e-01 2.733314037322998047e-01 5.909433364868164062e-01
-4.275134801864624023e-01 -3.066377639770507812e-01 -7.013687491416931152e-01 3.711136877536773682e-01 -1.231951192021369934e-01 -1.465097516775131226e-01 2.001985460519790649e-01 1.297708004713058472e-01
-2.737944126129150391e-01 -2.624045312404632568e-01 -5.873405933380126953e-01 1.170594543218612671e-01 -5.249457359313964844e-01 2.796472907066345215e-01 1.846572011709213257e-01 3.311191499233245850e-01
-5.444028973579406738e-01 -3.192928433418273926e-01 -1.523165106773376465e-01 -2.086547464132308960e-01 -4.667828977108001709e-01 3.543560802936553955e-01 -4.097637534141540527e-01 -1.535560488700866699e-01
-5.579074025154113770e-01 2.455298900604248047e-01 -4.397842288017272949e-01 -5.141791701316833496e-02 -3.453510701656341553e-01 3.902208507061004639e-01 -3.204613029956817627e-01 2.411753237247467041e-01
-2.662558555603027344e-01 -2.316453494131565094e-02 -4.860530197620391846e-01 8.377890288829803467e-02 -7.216168045997619629e-01 -2.633836120367050171e-03 -8.630976825952529907e-02 3.963806629180908203e-01
-6.150813102722167969e-01 -6.349044442176818848e-01 1.335027366876602173e-01 3.776439130306243896e-01 1.696570068597793579e-01 -1.631595641374588013e-01 5.084774643182754517e-02 -1.198029704391956329e-02
-4.110881388187408447e-01 1.751574277877807617e-01 1.641122065484523773e-02 5.190653800964355469e-01 -1.303963810205459595e-01 -3.952229321002960205e-01 -2.492915540933609009e-01 5.433944463729858398e-01
-3.578423559665679932e-01 -8.642246015369892120e-03 -7.377783656120300293e-01 2.114677727222442627e-01 -3.328681290149688721e-01 2.776880562305450439e-01 -2.575074136257171631e-01 1.691649556159973145e-01
-9.607265144586563110e-02 -2.153768688440322876e-01 -1.717394739389419556e-01 -2.062878012657165527e-01 7.517113536596298218e-02 -2.614710330963134766e-01 -5.262735486030578613e-01 7.220471501350402832e-01
-3.555355966091156006e-02 -3.751225173473358154e-01 5.679664015769958496e-02 3.260312378406524658e-01 -4.047258198261260986e-01 3.732406497001647949e-01 -6.672786474227905273e-01 1.115157920867204666e-02
-2.338579297065734863e-01 -5.183429718017578125e-01 -4.012263193726539612e-02 -5.404987335205078125e-01 -1.001626625657081604e-01 -2.114432603120803833e-01 -2.847630083560943604e-01 4.970427751541137695e-01
-2.926252484321594238e-01 -6.468753218650817871e-01 -5.035688281059265137e-01 -1.411353945732116699e-01 -1.036746520549058914e-02 3.085113465785980225e-01 -3.039049804210662842e-01 -1.864861398935317993e-01
-3.006529510021209717e-01 -9.737297892570495605e-02 -5.889289975166320801e-01 -1.061812564730644226e-01 -5.044209361076354980e-01 -6.432502716779708862e-02 2.006794810295104980e-01 4.931165874004364014e-01
-5.466506630182266235e-02 -4.377345144748687744e-01 -1.273724287748336792e-01 5.619204640388488770e-01 -5.445208549499511719e-01 1.414909213781356812e-01 -3.939345777034759521e-01 -4.141171276569366455e-02
-4.990544319152832031e-01 1.626291275024414062e-01 -6.755239367485046387e-01 -1.196146290749311447e-02 -4.012176096439361572e-01 -1.359239816665649414e-01 -1.843914389610290527e-01 2.336014509201049805e-01
5.138114094734191895e-02 -8.225462436676025391e-01 5.020194500684738159e-02 2.231765724718570709e-02 -6.337429583072662354e-02 -2.100831083953380585e-02 4.677095636725425720e-02 5.577763915061950684e-01
-2.666186094284057617e-01 -2.609026730060577393e-01 -4.055262804031372070e-01 -4.446528479456901550e-02 -6.432220935821533203e-01 2.458301484584808350e-01 -4.692877829074859619e-01 4.194383975118398666e-03
-3.720014095306396484e-01 -6.115796566009521484e-01 2.473409771919250488e-01 -8.944540470838546753e-02 1.379101872444152832e-01 2.298189997673034668e-01 -5.748910307884216309e-01 1.267740726470947266e-01
-2.081620097160339355e-01 -4.957905709743499756e-01 -2.751500904560089111e-01 5.895755290985107422e-01 2.503665685653686523e-01 4.090629518032073975e-02 -4.625534117221832275e-01 -9.612975269556045532e-02
-2.068004161119461060e-01 -3.714801669120788574e-01 -3.113933801651000977e-01 6.900128126144409180e-01 -1.627694666385650635e-01 2.140566259622573853e-01 -4.102207720279693604e-01 -7.454746216535568237e-02
1.060167420655488968e-02 -4.590727090835571289e-01 -1.302942782640457153e-01 7.494618296623229980e-01 -2.780480682849884033e-01 -1.436538398265838623e-01 -3.340220451354980469e-01 3.086156398057937622e-02
-7.465277314186096191e-01 -3.716345131397247314e-01 6.664311885833740234e-02 -2.038059234619140625e-01 -2.724872529506683350e-01 4.181164503097534180e-01 -8.068770170211791992e-02 -5.500058084726333618e-02
-7.571542263031005859e-01 -5.718899890780448914e-03 3.695439100265502930e-01 1.552851349115371704e-01 3.002317622303962708e-02 1.273531168699264526e-01 -5.229207687079906464e-03 4.988596439361572266e-01
-5.530599951744079590e-01 -3.430323898792266846e-01 -5.613118410110473633e-03 -3.302626609802246094e-01 -2.971240282058715820e-01 5.033755898475646973e-01 -3.493399322032928467e-01 -6.033548340201377869e-02
-7.047836482524871826e-02 -3.384972214698791504e-01 -1.981334388256072998e-01 4.307963326573371887e-02 3.458434045314788818e-01 -9.796846657991409302e-02 -6.252162456512451172e-01 5.650120973587036133e-01
-5.880266427993774414e-01 8.316271752119064331e-02 3.170342445373535156e-01 3.608743548393249512e-01 -3.961830586194992065e-02 4.839366301894187927e-02 -5.766128748655319214e-02 6.397898793220520020e-01
-3.434603810310363770e-01 -3.353694975376129150e-01 -3.690228238701820374e-02 -1.965381652116775513e-01 2.335134595632553101e-01 -1.312364190816879272e-01 -7.192212343215942383e-01 3.748898208141326904e-01
-4.791166782379150391e-01 1.811438500881195068e-01 -8.166816830635070801e-02 2.595198750495910645e-01 -2.418521493673324585e-01 -5.999422073364257812e-01 -1.494083404541015625e-01 4.720888435840606689e-01
-4.319126307964324951e-01 -2.998696267604827881e-01 4.164500907063484192e-02 -3.163808286190032959e-01 1.317385286092758179e-01 -1.808679252862930298e-01 -6.333047747611999512e-01 4.129835963249206543e-01
-7.047867774963378906e-01 -2.346967309713363647e-01 -2.124347984790802002e-01 4.221692383289337158e-01 -4.525025784969329834e-01 -6.009737029671669006e-02 -6.555036455392837524e-02 -1.103205233812332153e-01
-1.753406077623367310e-01 -7.224575281143188477e-01 3.323198854923248291e-01 -2.192199975252151489e-01 -2.474834024906158447e-01 1.528624743223190308e-01 -1.896554231643676758e-01 4.101617634296417236e-01
-2.063418328762054443e-01 -3.043266534805297852e-01 -1.805522739887237549e-01 -4.047850891947746277e-02 2.355701476335525513e-01 -3.617971539497375488e-01 -4.713985025882720947e-01 6.495872735977172852e-01
-4.239836931228637695e-01 -3.403249680995941162e-01 -3.979725241661071777e-01 6.766343861818313599e-02 -8.770054578781127930e-02 7.038686424493789673e-02 4.826665520668029785e-01 5.439150333404541016e-01
-5.509373545646667480e-01 3.641456067562103271e-01 -3.512247800827026367e-01 3.070567846298217773e-01 2.333250455558300018e-02 -2.758271247148513794e-02 -1.046930626034736633e-01 5.778903365135192871e-01
-4.260194003582000732e-01 -8.010831475257873535e-02 -6.031913757324218750e-01 -1.080142781138420105e-01 -3.560427129268646240e-01 1.532504111528396606e-01 -5.348797440528869629e-01 -1.532558444887399673e-02
-7.807096242904663086e-01 -1.531888842582702637e-01 8.772342652082443237e-02 3.332459628582000732e-01 -4.190834164619445801e-01 -5.932803265750408173e-03 2.498960494995117188e-01 1.008134484291076660e-01
-4.191617295145988464e-02 -4.852014482021331787e-01 -2.840154469013214111e-01 1.572762578725814819e-01 2.591876387596130371e-01 -2.222745865583419800e-01 -8.071493357419967651e-02 7.309738993644714355e-01
-7.855546660721302032e-03 -1.589793413877487183e-01 -6.256822943687438965e-01 4.561995267868041992e-01 -3.483840823173522949e-01 2.593739032745361328e-01 -6.690785288810729980e-02 4.265495836734771729e-01
1.875329390168190002e-02 -3.155349493026733398e-01 -7.525065448135137558e-03 -1.064108461141586304e-01 -5.042232200503349304e-02 -1.875128298997879028e-01 -2.060553580522537231e-01 8.991906642913818359e-01
-8.663488179445266724e-02 -2.057776153087615967e-01 -6.909978389739990234e-02 6.599698662757873535e-01 1.749899983406066895e-01 1.654205620288848877e-01 -5.546578764915466309e-01 3.797158896923065186e-01
-4.556196331977844238e-01 -1.805518195033073425e-02 4.695724546909332275e-01 3.144664168357849121e-01 -2.582366168498992920e-01 1.563214510679244995e-01 -2.125269472599029541e-01 5.800060629844665527e-01
-5.855506658554077148e-01 -3.045912981033325195e-01 -3.611671924591064453e-01 4.462429881095886230e-01 1.377667337656021118e-01 -4.576903879642486572e-01 7.938761264085769653e-02 -4.185148514807224274e-03
-2.730686366558074951e-01 -2.932741940021514893e-01 -2.247559875249862671e-01 -1.230419650673866272e-01 -4.938803017139434814e-01 -6.500951647758483887e-01 -3.090780079364776611e-01 1.081594899296760559e-01
-3.944126665592193604e-01 -5.749573707580566406e-01 3.256837725639343262e-01 -2.703670412302017212e-02 1.751690059900283813e-01 2.709901332855224609e-01 -5.227958559989929199e-01 1.721239835023880005e-01
-1.481492817401885986e-01 -3.382284343242645264e-01 -6.213694810867309570e-01 -1.672799000516533852e-03 -6.380660533905029297e-01 1.256330460309982300e-01 -1.708429008722305298e-01 1.595344543457031250e-01
-4.168700575828552246e-01 -2.616221308708190918e-01 -8.495374321937561035e-01 -3.090846585109829903e-03 -1.363348662853240967e-01 5.205496679991483688e-03 -1.116931438446044922e-01 7.042869180440902710e-02
-4.376718103885650635e-01 1.268134359270334244e-02 -3.068746766075491905e-03 5.538135766983032227e-01 -6.065075993537902832e-01 1.093852370977401733e-01 -2.613363265991210938e-01 2.311938405036926270e-01
-1.887088865041732788e-01 -1.914402097463607788e-01 -1.620554625988006592e-01 3.529412448406219482e-01 1.977163553237915039e-01 -5.410090088844299316e-01 -2.131881862878799438e-01 6.322011947631835938e-01
-1.075134724378585815e-01 -3.378233015537261963e-01 -4.063125550746917725e-01 3.561388850212097168e-01 -4.994064271450042725e-01 2.036322504281997681e-01 -5.350579619407653809e-01 -7.232938706874847412e-02
-2.869153916835784912e-01 1.427624225616455078e-01 -4.635946452617645264e-01 -6.798547506332397461e-02 -5.178097486495971680e-01 9.067112952470779419e-02 -3.119063936173915863e-02 6.327996253967285156e-01
-5.863032341003417969e-01 -5.159898400306701660e-01 -2.910131514072418213e-01 3.843775093555450439e-01 3.212224543094635010e-01 -1.887898892164230347e-01 1.339933723211288452e-01 2.807748317718505859e-02
-8.211772143840789795e-02 -4.257516562938690186e-01 -6.531617790460586548e-02 -5.350750312209129333e-02 3.144344389438629150e-01 -4.672454670071601868e-02 -4.768650531768798828e-01 6.902250051498413086e-01
-4.732284843921661377e-01 1.601581424474716187e-01 -4.328161776065826416e-01 2.384156286716461182e-01 -3.539237380027770996e-01 -3.294707834720611572e-01 -4.565472900867462158e-01 2.529507577419281006e-01
-3.251014351844787598e-01 -2.854490578174591064e-01 -6.073393225669860840e-01 -1.504958271980285645e-01 -4.633266925811767578e-01 -3.481878712773323059e-02 2.114377766847610474e-01 4.009089767932891846e-01
-3.996810317039489746e-01 -2.695884108543395996e-01 5.484459400177001953e-01 2.103208601474761963e-01 -7.177568972110748291e-02 2.826457023620605469e-01 -4.470962584018707275e-01 3.709637820720672607e-01
-9.993214905261993408e-02 -8.028776049613952637e-01 -4.179857075214385986e-01 1.519321948289871216e-01 9.372562915086746216e-02 3.263877034187316895e-01 -1.796852052211761475e-01 -2.331821946427226067e-03
-1.463150829076766968e-01 -2.148774117231369019e-01 -4.883602559566497803e-01 -2.772897295653820038e-02 -1.954031288623809814e-01 1.411866843700408936e-01 2.421006709337234497e-01 7.592273354530334473e-01
-1.132597327232360840e-01 -4.756717085838317871e-01 1.299656927585601807e-01 5.876129865646362305e-01 -4.469622075557708740e-01 3.737820684909820557e-01 -2.339603006839752197e-01 6.710406392812728882e-02
-2.590925395488739014e-01 -3.286139070987701416e-01 -8.043488264083862305e-01 1.669072210788726807e-01 -3.221386671066284180e-01 1.580436825752258301e-01 -1.255755722522735596e-01 7.435457408428192139e-02
-4.951004683971405029e-01 -1.378196328878402710e-01 -4.184138495475053787e-03 2.520666420459747314e-01 -7.813375592231750488e-01 2.395985089242458344e-02 4.651093110442161560e-02 2.431062161922454834e-01
-3.027731478214263916e-01 3.803218305110931396e-01 -1.727780550718307495e-01 4.737052619457244873e-01 -3.140467405319213867e-01 6.094251200556755066e-02 -3.508002758026123047e-01 5.329489111900329590e-01
2.090663649141788483e-02 -1.849995255470275879e-01 -6.211289763450622559e-01 2.447502315044403076e-01 -5.405198931694030762e-01 6.614176183938980103e-02 -4.972225055098533630e-02 4.697079658508300781e-01
-3.642113208770751953e-01 -2.199158221483230591e-01 -5.919655784964561462e-02 4.804117083549499512e-01 -7.254542708396911621e-01 -1.344733685255050659e-01 -5.939488857984542847e-02 1.918143630027770996e-01
-4.947164356708526611e-01 3.062580823898315430e-01 -4.791604578495025635e-01 3.917381539940834045e-02 -2.407384663820266724e-01 4.097198843955993652e-01 -2.919737696647644043e-01 3.453377187252044678e-01
-2.982157170772552490e-01 -1.735561341047286987e-01 -7.683239579200744629e-01 -1.967552900314331055e-01 -3.105623424053192139e-01 2.126167267560958862e-01 -2.602397799491882324e-01 2.062320113182067871e-01
-4.327664971351623535e-01 3.587106242775917053e-02 3.861127495765686035e-01 4.599310159683227539e-01 -1.800467669963836670e-01 -8.817963302135467529e-02 -1.346770226955413818e-01 6.264795660972595215e-01
-4.990270733833312988e-01 1.939458400011062622e-01 -6.383057236671447754e-01 -3.458576276898384094e-02 -4.207979142665863037e-01 -5.901829898357391357e-02 -2.347777187824249268e-01 2.627775669097900391e-01
-7.752469182014465332e-01 -3.441829383373260498e-01 -3.020568490028381348e-01 1.881553530693054199e-01 -2.282685786485671997e-02 -2.686508595943450928e-01 -1.249922737479209900e-01 -2.560705244541168213e-01
-3.733642101287841797e-01 1.928171962499618530e-01 -4.563015103340148926e-01 -1.500028967857360840e-01 -5.128183960914611816e-01 2.298725545406341553e-01 -1.701258271932601929e-01 4.979376196861267090e-01
-4.844314455986022949e-01 -2.063989192247390747e-01 9.977350383996963501e-02 5.916231274604797363e-01 6.457361578941345215e-02 -4.077131748199462891e-01 -3.038744926452636719e-01 3.162491917610168457e-01
-3.133946657180786133e-01 -6.758917123079299927e-02 -9.826246649026870728e-02 1.736935079097747803e-01 1.686095446348190308e-01 3.039352893829345703e-01 8.179420977830886841e-02 8.543385863304138184e-01
-2.536051869392395020e-01 -1.162342950701713562e-01 1.026655584573745728e-01 6.976433992385864258e-01 1.012434288859367371e-01 1.312237381935119629e-01 -5.362910628318786621e-01 3.314354419708251953e-01
-4.704431295394897461e-01 -1.499513685703277588e-01 4.312120005488395691e-02 2.851081788539886475e-01 3.128991723060607910e-01 6.251028925180435181e-02 9.674392640590667725e-02 7.495857477188110352e-01
-7.407977581024169922e-01 1.012092679738998413e-01 -3.931481763720512390e-02 2.600567340850830078e-01 -1.936519742012023926e-01 -4.444013833999633789e-01 -1.177502498030662537e-01 3.506298959255218506e-01
-9.493512334302067757e-04 -6.346333026885986328e-01 7.383832335472106934e-02 2.607095539569854736e-01 1.409060508012771606e-01 -4.456970840692520142e-02 -9.272568672895431519e-02 7.024094462394714355e-01
-5.114731788635253906e-01 4.004942625761032104e-02 -6.714696884155273438e-01 1.486634016036987305e-01 -3.745368421077728271e-01 -1.472825463861227036e-02 -3.281204402446746826e-01 1.251440197229385376e-01
-1.692377328872680664e-01 -1.991295814514160156e-01 -2.602961957454681396e-01 8.053790330886840820e-01 1.473644226789474487e-01 -1.140384972095489502e-01 -2.803808450698852539e-01 3.193462193012237549e-01
5.829217284917831421e-02 -2.732027471065521240e-01 -8.813712745904922485e-02 1.945065259933471680e-01 2.349529042840003967e-02 -2.495529055595397949e-01 -6.218679621815681458e-02 8.998141884803771973e-01
-4.772126078605651855e-01 -1.170646250247955322e-01 -3.436468243598937988e-01 -2.605857551097869873e-01 -6.289399862289428711e-01 3.088655471801757812e-01 -1.412086337804794312e-01 2.483196556568145752e-01
-1.093937158584594727e-01 -4.119919836521148682e-01 -3.553801774978637695e-01 7.583369612693786621e-01 -1.402048617601394653e-01 1.089405417442321777e-01 1.241167411208152771e-01 2.645662724971771240e-01
-1.038472056388854980e-01 -3.951627910137176514e-01 3.333803266286849976e-02 7.448371052742004395e-01 -4.742152690887451172e-01 1.356272548437118530e-01 -3.689667209982872009e-02 1.803670674562454224e-01
-2.659283876419067383e-01 -2.289423197507858276e-01 -7.485306859016418457e-01 -3.340233489871025085e-02 1.954212225973606110e-02 4.098294377326965332e-01 -5.221193283796310425e-02 3.799808919429779053e-01
-5.201077461242675781e-02 -7.243980765342712402e-01 1.945323199033737183e-01 2.062518447637557983e-01 -3.246841020882129669e-03 4.030935000628232956e-03 -4.756624251604080200e-02 6.243962049484252930e-01
-1.670104861259460449e-01 -1.161449328064918518e-01 -6.873658299446105957e-01 1.252847760915756226e-01 8.136954158544540405e-02 2.796073257923126221e-01 7.412496209144592285e-02 6.165664196014404297e-01
-7.885955572128295898e-01 -1.741890758275985718e-01 3.617191314697265625e-01 1.881636232137680054e-01 1.082132980227470398e-01 1.713621914386749268e-01 -7.425153255462646484e-02 3.673425912857055664e-01
-3.769741952419281006e-01 -3.159565627574920654e-01 -3.432618975639343262e-01 4.341721907258033752e-02 2.511852681636810303e-01 -5.043680667877197266e-01 -1.991132497787475586e-01 5.303027033805847168e-01
-4.282772541046142578e-01 1.281006932258605957e-01 -5.425310730934143066e-01 2.334853261709213257e-01 -4.046850502490997314e-01 -2.644056677818298340e-01 -4.439008235931396484e-01 1.434753984212875366e-01
-4.472891390323638916e-01 -1.935307085514068604e-01 -1.929318904876708984e-01 4.561658501625061035e-01 -4.213530123233795166e-01 -1.563503295183181763e-01 -5.341221094131469727e-01 -1.729106456041336060e-01
-8.852501213550567627e-02 -2.238175645470619202e-02 -2.582426369190216064e-01 7.293696403503417969e-01 -2.320191860198974609e-01 2.377186268568038940e-01 -4.742490649223327637e-01 2.402872145175933838e-01
-6.155111193656921387e-01 -4.635799527168273926e-01 -3.209609165787696838e-02 -2.725807577371597290e-02 3.453207314014434814e-01 -3.923491835594177246e-01 -3.599581718444824219e-01 4.138036072254180908e-02
-4.146659672260284424e-01 -2.496066838502883911e-01 -3.163428604602813721e-01 -1.607292890548706055e-01 -4.993164837360382080e-01 -6.056061387062072754e-01 -6.558594852685928345e-02 1.395153850317001343e-01
-7.101351022720336914e-01 -5.945262685418128967e-02 3.458765745162963867e-01 1.783431768417358398e-01 5.553672555834054947e-03 1.582456827163696289e-01 2.129678800702095032e-02 5.614363551139831543e-01
-4.959831237792968750e-01 1.813513636589050293e-01 -1.150914132595062256e-01 5.383557081222534180e-01 -1.148022487759590149e-01 -4.300244748592376709e-01 -1.649843007326126099e-01 4.389978349208831787e-01
-6.485269069671630859e-01 -4.486438632011413574e-01 -1.812186539173126221e-01 -3.064088337123394012e-02 -1.973103135824203491e-01 2.302674576640129089e-02 -4.375697672367095947e-01 -3.367841839790344238e-01
-1.834284812211990356e-01 -4.900505244731903076e-01 -2.029103636741638184e-01 2.033087015151977539e-01 -6.498599052429199219e-02 1.129304021596908569e-01 -7.887854576110839844e-01 -6.736980378627777100e-02
-3.218858316540718079e-02 -8.457726240158081055e-01 1.510068774223327637e-01 1.537363380193710327e-01 -4.049154371023178101e-02 -4.888259619474411011e-02 -1.295247022062540054e-02 4.826985001564025879e-01
-7.767514139413833618e-02 -6.019480228424072266e-01 -1.144982352852821350e-01 6.881697773933410645e-01 1.288595646619796753e-01 2.298482507467269897e-01 -2.220586538314819336e-01 1.618407815694808960e-01
-4.250249862670898438e-01 -3.917674124240875244e-01 2.614615671336650848e-02 4.012780785560607910e-01 -4.712808132171630859e-02 6.618143320083618164e-01 1.075939759612083435e-01 2.288420051336288452e-01
-8.308034539222717285e-01 -3.324951976537704468e-02 -2.570528388023376465e-01 1.603038460016250610e-01 -4.474411904811859131e-01 2.803650684654712677e-02 1.093180701136589050e-01 6.282108277082443237e-02
-4.367098808288574219e-01 6.415623426437377930e-02 -5.006359815597534180e-01 -3.340796530246734619e-01 -4.592977464199066162e-01 2.829399108886718750e-01 -2.034696042537689209e-01 3.324358463287353516e-01
-1.310336440801620483e-01 -3.857446908950805664e-01 -3.158900439739227295e-01 1.758128255605697632e-01 -4.621250182390213013e-02 4.349385499954223633e-01 1.603120863437652588e-01 6.973718404769897461e-01
-5.370247364044189453e-01 -4.139493703842163086e-01 -3.495540320873260498e-01 8.176520466804504395e-02 -3.993091583251953125e-01 -3.578771650791168213e-01 -3.236702084541320801e-01 -1.381684243679046631e-01
-8.921231627464294434e-01 1.824971139430999756e-01 1.889231242239475250e-02 5.849370360374450684e-02 -2.426018714904785156e-01 -1.274333447217941284e-01 3.706031292676925659e-02 3.009387850761413574e-01
-2.015338391065597534e-01 -7.720726132392883301e-01 1.565712243318557739e-01 -1.363719552755355835e-01 1.352332830429077148e-01 3.227144852280616760e-02 -4.797303378582000732e-01 2.659053802490234375e-01
9.165906906127929688e-02 -5.029467940330505371e-01 -4.048238396644592285e-01 7.077426910400390625e-01 -1.663802713155746460e-01 1.891396939754486084e-02 -1.470361649990081787e-01 1.555679142475128174e-01
-4.365386366844177246e-01 -1.943448483943939209e-01 7.507510017603635788e-03 4.490473866462707520e-01 -1.277158707380294800e-01 -7.218159437179565430e-01 -1.780829876661300659e-01 3.034468367695808411e-02
-4.306168258190155029e-01 -2.558092474937438965e-01 2.293568551540374756e-01 5.411660075187683105e-01 -6.043369770050048828e-01 9.944494813680648804e-03 6.153165921568870544e-02 1.858966350555419922e-01
-3.343383073806762695e-01 -2.077590227127075195e-01 -6.426049470901489258e-01 -3.521906957030296326e-02 -5.867488384246826172e-01 1.265581101179122925e-01 -1.862395703792572021e-01 1.894632726907730103e-01
-5.026842951774597168e-01 -3.825467228889465332e-01 -4.794604182243347168e-01 3.317945599555969238e-01 -8.048689924180507660e-03 -4.000801742076873779e-01 2.994816601276397705e-01 1.057278364896774292e-01
-6.114973425865173340e-01 -2.048298120498657227e-01 -4.211787879467010498e-01 -4.643455520272254944e-02 -2.517969608306884766e-01 -6.098265573382377625e-02 4.589253067970275879e-01 3.561390340328216553e-01
-2.417265176773071289e-01 -6.468814015388488770e-01 -4.926656186580657959e-01 -2.159401178359985352e-01 1.833741068840026855e-01 4.292349517345428467e-01 -1.260668933391571045e-01 -1.227869302965700626e-03
-1.847269982099533081e-01 -2.503675818443298340e-01 -5.993091464042663574e-01 2.115399986505508423e-01 -3.551176190376281738e-01 5.108880400657653809e-01 -3.286336958408355713e-01 6.446895003318786621e-02
-4.277576804161071777e-01 -4.654125571250915527e-01 -1.396310031414031982e-01 7.461613416671752930e-02 2.607025802135467529e-01 -4.792749881744384766e-01 2.128238789737224579e-02 5.265232920646667480e-01
-4.275077283382415771e-01 -1.973758786916732788e-01 -5.614208802580833435e-02 4.675186574459075928e-01 1.809930950403213501e-01 -6.085431575775146484e-01 -1.442400366067886353e-01 3.642331957817077637e-01
-4.650892689824104309e-02 -3.606306314468383789e-01 1.694633066654205322e-01 3.077908754348754883e-01 -6.803717017173767090e-01 2.399404197931289673e-01 1.036491841077804565e-01 4.616377055644989014e-01
-1.835515201091766357e-01 -9.659978561103343964e-03 2.359704971313476562e-01 5.186797380447387695e-01 -2.157710194587707520e-01 2.114062160253524780e-01 -5.405790805816650391e-01 5.079659223556518555e-01
-6.575036644935607910e-01 6.645682454109191895e-02 7.319283485412597656e-02 2.574567794799804688e-01 -6.134729981422424316e-01 -3.959652036428451538e-02 -3.021442294120788574e-01 1.497435420751571655e-01
-7.302304357290267944e-02 -6.230785250663757324e-01 1.239669043570756912e-03 6.524896621704101562e-01 1.301736291497945786e-02 3.453293144702911377e-01 -1.037424206733703613e-01 2.247494757175445557e-01
-3.826099932193756104e-01 -8.301699906587600708e-02 -7.971746325492858887e-01 8.521038293838500977e-02 -3.429996669292449951e-01 1.609211713075637817e-01 -2.088921815156936646e-01 1.295737475156784058e-01
-2.831449508666992188e-01 -6.904373764991760254e-01 2.618303000926971436e-01 -1.723988801240921021e-01 9.874279797077178955e-02 -7.200303953140974045e-03 -3.676212131977081299e-01 4.471033215522766113e-01
-1.283434918150305748e-03 -4.134203493595123291e-01 2.775008380413055420e-01 2.680697143077850342e-01 -2.884970307350158691e-01 7.657602429389953613e-02 -3.333360850811004639e-01 6.928249001502990723e-01
-2.844448089599609375e-01 -4.091894924640655518e-01 -3.810437619686126709e-01 1.569644510746002197e-01 -4.411928653717041016e-01 -4.652118086814880371e-01 -4.019168317317962646e-01 -9.598220884799957275e-02
-2.640359997749328613e-01 -3.672218620777130127e-01 -4.421820938587188721e-01 1.940884441137313843e-01 -5.424085855484008789e-01 3.246157467365264893e-01 -3.937012553215026855e-01 -8.749028295278549194e-02
-5.259373784065246582e-01 1.609286218881607056e-01 -1.956798732280731201e-01 5.979520082473754883e-01 -1.423853635787963867e-01 -3.374710679054260254e-01 -1.457033504266291857e-04 4.092607200145721436e-01
-4.936149716377258301e-01 -2.223930060863494873e-01 -2.225303202867507935e-01 8.190742135047912598e-02 2.477415204048156738e-01 -5.641058087348937988e-01 -1.316394060850143433e-01 5.037232637405395508e-01
-7.004988789558410645e-01 6.738685816526412964e-02 -5.135923027992248535e-01 -2.996516041457653046e-02 -3.432336747646331787e-01 5.077975243330001831e-02 1.812020987272262573e-01 2.947255074977874756e-01
-2.482682615518569946e-01 -4.238182008266448975e-01 1.278953850269317627e-01 2.453267872333526611e-01 -7.317922115325927734e-01 3.256521522998809814e-01 1.469648350030183792e-02 2.010309547185897827e-01
-4.710338711738586426e-01 1.263124588876962662e-02 2.973579764366149902e-01 5.352562069892883301e-01 -6.977887451648712158e-02 -2.205917239189147949e-02 -5.482087731361389160e-01 3.117018938064575195e-01
-1.509004235267639160e-01 -7.530477643013000488e-01 1.520966738462448120e-01 -1.709200739860534668e-01 2.010549791157245636e-02 2.201490551233291626e-01 -2.829540073871612549e-01 4.784017503261566162e-01
-1.142113655805587769e-01 -1.595742553472518921e-01 -4.101121723651885986e-01 6.531560420989990234e-01 -1.104724258184432983e-01 2.842808607965707779e-03 -5.949200391769409180e-01 2.334730699658393860e-02
-4.656591117382049561e-01 1.772444993257522583e-01 1.497510671615600586e-01 5.675543546676635742e-01 -4.233690500259399414e-01 -5.289264023303985596e-03 -2.539909780025482178e-01 4.042548239231109619e-01
-3.892965912818908691e-01 -3.829682469367980957e-01 -1.838245689868927002e-01 2.154649049043655396e-01 -5.961996912956237793e-01 -3.947032690048217773e-01 -3.160676956176757812e-01 -1.020949110388755798e-01
-8.306267261505126953e-01 -6.835450232028961182e-02 3.949723392724990845e-02 3.945764005184173584e-01 -3.702654838562011719e-01 7.724644616246223450e-03 8.499225229024887085e-02 6.128933280706405640e-02
-4.074453711509704590e-01 1.552729755640029907e-01 -5.082161426544189453e-01 -2.947501279413700104e-02 -3.391950726509094238e-01 4.991027414798736572e-01 -2.051896452903747559e-01 3.800874650478363037e-01
-3.332890868186950684e-01 -5.503635406494140625e-01 -6.830716729164123535e-01 1.771138980984687805e-02 3.995719179511070251e-02 2.027043402194976807e-01 -2.560724616050720215e-01 -1.042068004608154297e-01
-2.930099666118621826e-01 -6.414515525102615356e-02 -4.143032133579254150e-01 -4.102620482444763184e-01 -5.361699461936950684e-01 -2.913356013596057892e-02 -3.027535229921340942e-02 5.299292206764221191e-01
-4.481637477874755859e-01 2.689658105373382568e-01 -2.072260677814483643e-01 3.803517222404479980e-01 -1.998739242553710938e-01 -1.145948991179466248e-01 -2.156447619199752808e-01 6.630326509475708008e-01
-2.233335822820663452e-01 4.089896008372306824e-02 -4.389594197273254395e-01 1.840300858020782471e-01 -1.247817426919937134e-01 8.341168612241744995e-02 2.368769198656082153e-01 8.020336627960205078e-01
-3.724067658185958862e-02 -2.160838544368743896e-01 -1.251946389675140381e-01 8.252652287483215332e-01 -5.028526484966278076e-02 -1.040667369961738586e-01 -4.240518808364868164e-01 2.490103989839553833e-01
-1.733939945697784424e-01 -2.196831703186035156e-01 -8.399072885513305664e-01 2.856402993202209473e-01 -2.394737750291824341e-01 4.989277198910713196e-02 -2.278827577829360962e-01 1.512346118688583374e-01
-4.560970962047576904e-01 -2.893155813217163086e-01 -5.450630187988281250e-01 -2.221505790948867798e-01 -4.365015923976898193e-01 1.844674497842788696e-01 1.415148973464965820e-01 3.424017429351806641e-01
-5.569432973861694336e-01 1.157156564295291901e-02 3.456499576568603516e-01 3.982898890972137451e-01 -1.314665079116821289e-01 6.752617657184600830e-02 1.137496456503868103e-01 6.138319373130798340e-01
-2.200984209775924683e-01 -4.168945848941802979e-01 -4.691501557826995850e-01 1.110061705112457275e-01 9.316523373126983643e-02 4.306469559669494629e-01 2.541955709457397461e-01 5.353310108184814453e-01
1.274845097213983536e-02 -3.217701017856597900e-01 -1.218940019607543945e-01 2.470926940441131592e-01 -2.770866081118583679e-02 -4.702625870704650879e-01 5.848577246069908142e-02 7.713968753814697266e-01
3.427305817604064941e-02 -4.692070186138153076e-02 -1.994552612304687500e-01 5.527839660644531250e-01 -1.244590133428573608e-01 -8.385565131902694702e-02 -7.708666324615478516e-01 1.857796162366867065e-01
-7.431014180183410645e-01 -5.473954975605010986e-02 2.840127348899841309e-01 -5.267228931188583374e-02 1.637765318155288696e-01 2.083656489849090576e-01 -1.659164428710937500e-01 5.134190320968627930e-01
-1.793390065431594849e-01 -4.932725429534912109e-01 3.159628510475158691e-01 4.402653574943542480e-01 1.736617982387542725e-01 -4.230381920933723450e-02 -4.523379504680633545e-01 4.407902657985687256e-01
-1.372061520814895630e-01 -4.533371627330780029e-01 -6.270625591278076172e-01 1.119216158986091614e-01 2.106682062149047852e-01 3.489584922790527344e-01 4.445732757449150085e-02 4.492174983024597168e-01
-2.453696280717849731e-01 -2.920147590339183807e-02 2.200928032398223877e-01 5.970895886421203613e-01 -2.066711634397506714e-01 2.247540513053536415e-03 -6.337249875068664551e-01 2.994307875633239746e-01
-7.678964138031005859e-01 -5.905474722385406494e-02 -3.343968689441680908e-01 -5.853410810232162476e-02 -2.073394507169723511e-01 8.760148286819458008e-02 -1.601796299219131470e-01 4.639815688133239746e-01
-4.127480834722518921e-02 -1.888425797224044800e-01 -8.159702420234680176e-01 -1.778151839971542358e-01 -1.199358254671096802e-01 3.221839666366577148e-02 -3.624121844768524170e-01 3.441574275493621826e-01
-2.108633145689964294e-02 -4.385109841823577881e-01 2.678778171539306641e-01 4.572451114654541016e-01 -2.822067141532897949e-01 4.389665424823760986e-01 -2.684141397476196289e-01 4.266772270202636719e-01
-3.563216328620910645e-01 -3.091556131839752197e-01 -1.814362108707427979e-01 5.467365384101867676e-01 -8.954637497663497925e-02 -1.009528040885925293e-01 -6.536850333213806152e-01 1.018752809613943100e-02
-1.293466091156005859e-01 -4.360944628715515137e-01 -4.919692873954772949e-01 2.155612558126449585e-01 2.376056760549545288e-01 5.286766886711120605e-01 4.642641171813011169e-02 4.080190956592559814e-01
-5.375885367393493652e-01 -4.327346011996269226e-02 5.154749751091003418e-01 1.256585717201232910e-01 -2.585357129573822021e-01 1.601532995700836182e-01 -1.767278611660003662e-01 5.512703061103820801e-01
-5.576509237289428711e-01 -2.491569817066192627e-01 -5.425355434417724609e-01 8.136413991451263428e-02 -2.016256563365459442e-02 4.550429582595825195e-01 1.981122195720672607e-01 2.815355360507965088e-01
-2.034431397914886475e-01 -3.898128569126129150e-01 -5.750810354948043823e-02 5.920475125312805176e-01 -6.175028681755065918e-01 1.091668307781219482e-01 1.243893206119537354e-01 2.100700736045837402e-01
-5.759766101837158203e-01 -1.142746955156326294e-02 -4.458706676959991455e-01 -4.492851346731185913e-02 -2.852780222892761230e-01 2.782559096813201904e-01 2.819062024354934692e-02 5.547041893005371094e-01
-5.585975646972656250e-01 -2.371162623167037964e-01 -2.411739826202392578e-01 -4.756214469671249390e-02 1.113235391676425934e-02 2.437249869108200073e-01 4.017201662063598633e-01 5.919566750526428223e-01
-5.467934012413024902e-01 2.027298882603645325e-02 5.063734650611877441e-01 3.382741212844848633e-01 -2.059178203344345093e-01 -9.220609441399574280e-03 -1.882880032062530518e-01 5.018194913864135742e-01
-3.697596788406372070e-01 1.170292869210243225e-01 -5.009893774986267090e-01 3.031569421291351318e-01 -4.128575325012207031e-01 -3.521221578121185303e-01 -4.444240927696228027e-01 1.213808357715606689e-01
-5.835056900978088379e-01 1.870759278535842896e-01 -2.236800938844680786e-01 2.709699273109436035e-01 -9.668359905481338501e-02 -4.696627259254455566e-01 -5.139865875244140625e-01 8.338592201471328735e-02
-1.516602784395217896e-01 -5.337646007537841797e-01 -3.850342631340026855e-01 -8.050850033760070801e-02 -1.343128979206085205e-01 1.042992919683456421e-01 3.479488193988800049e-01 6.223945021629333496e-01
-1.522901952266693115e-01 -4.502870142459869385e-02 -7.848328351974487305e-01 -1.012226752936840057e-02 7.650973740965127945e-03 1.245296597480773926e-01 -3.398383781313896179e-02 5.848026275634765625e-01
-3.843015730381011963e-01 -2.984528243541717529e-01 -4.023410081863403320e-01 -1.447074767202138901e-02 -5.233785510063171387e-02 1.188311800360679626e-01 4.202508330345153809e-01 6.384980082511901855e-01
-2.968098521232604980e-01 1.090803742408752441e-01 -3.758659958839416504e-01 6.645147204399108887e-01 2.800242416560649872e-02 1.405307650566101074e-01 -2.004637867212295532e-01 5.063908100128173828e-01
-3.538310527801513672e-01 -3.604550659656524658e-01 -1.042665168642997742e-01 -3.314670324325561523e-01 9.239096194505691528e-02 -2.132726460695266724e-01 -7.055893540382385254e-01 2.688052058219909668e-01
-3.046093881130218506e-01 -3.666784763336181641e-01 -6.950602531433105469e-01 1.089812144637107849e-01 -3.255792558193206787e-01 1.163857802748680115e-01 1.924492865800857544e-01 3.481236398220062256e-01
-6.867572069168090820e-01 1.329711824655532837e-01 -6.354548037052154541e-02 4.015930891036987305e-01 -4.945399761199951172e-01 -2.164881676435470581e-01 -7.959712296724319458e-02 2.181645035743713379e-01
-2.631752192974090576e-01 -2.108741253614425659e-01 -3.140146434307098389e-01 3.626025021076202393e-01 -1.895550042390823364e-01 4.204449951648712158e-01 2.971231639385223389e-01 5.959847569465637207e-01
-3.390860855579376221e-01 -2.595673687756061554e-02 5.150931477546691895e-01 2.359422147274017334e-01 -3.385354280471801758e-01 1.055767536163330078e-01 -2.578433156013488770e-01 6.091973781585693359e-01
-2.845023274421691895e-01 -3.648507595062255859e-01 -8.661454319953918457e-01 8.776815235614776611e-02 -5.433629453182220459e-02 4.794245958328247070e-02 -6.671707332134246826e-02 1.353854238986968994e-01
-4.472579658031463623e-01 -5.901272296905517578e-01 -1.645092479884624481e-02 -2.656609117984771729e-01 9.122988581657409668e-02 -3.880605399608612061e-01 4.983945563435554504e-02 4.684718251228332520e-01
-6.331958621740341187e-02 -8.387726545333862305e-01 1.933663487434387207e-01 -1.409256309270858765e-01 -1.472269743680953979e-01 7.828749716281890869e-02 -4.218395650386810303e-01 1.716015487909317017e-01
-3.940197229385375977e-01 -4.280799627304077148e-01 -5.590125322341918945e-01 -2.149414867162704468e-01 5.635752342641353607e-03 -5.195158720016479492e-02 2.754234671592712402e-01 4.735105931758880615e-01
-5.937311053276062012e-01 -3.338325619697570801e-01 -4.765954017639160156e-01 4.086253643035888672e-01 1.513577699661254883e-01 -2.710631787776947021e-01 -8.460365980863571167e-02 -1.959054321050643921e-01
-8.400444984436035156e-01 -1.474004238843917847e-01 -1.771519929170608521e-01 9.554116427898406982e-02 -2.531813224777579308e-04 -1.375431567430496216e-01 3.755558431148529053e-01 2.685648798942565918e-01
-1.883326619863510132e-01 -2.788440585136413574e-01 -3.286676108837127686e-01 -3.149319067597389221e-02 -1.536393910646438599e-01 1.250657439231872559e-01 3.264901936054229736e-01 7.949339747428894043e-01
-4.499352350831031799e-02 -3.872193098068237305e-01 -2.233869880437850952e-01 2.486093044281005859e-01 2.509312033653259277e-01 -2.907307446002960205e-01 -1.157722026109695435e-01 7.585740685462951660e-01
-3.656233549118041992e-01 -8.115065097808837891e-01 2.182864248752593994e-01 -1.016385946422815323e-02 1.513572633266448975e-01 4.948151111602783203e-02 -2.818154990673065186e-01 2.350465506315231323e-01
-1.931572854518890381e-01 -2.107108086347579956e-01 2.128775268793106079e-01 3.376529812812805176e-01 -5.653861761093139648e-01 -3.290870785713195801e-01 -5.529010295867919922e-01 1.590772271156311035e-01
-2.142985463142395020e-01 -4.860437810420989990e-01 -1.069294586777687073e-01 3.460824489593505859e-02 2.835849523544311523e-01 -2.967356443405151367e-01 1.245204638689756393e-02 7.325152158737182617e-01
-2.757826149463653564e-01 -7.344581484794616699e-01 -4.588761329650878906e-01 -3.706116378307342529e-01 -1.339775770902633667e-01 6.517015397548675537e-02 1.485374569892883301e-02 1.190684735774993896e-01
-3.514206707477569580e-01 1.914115808904170990e-02 -5.410784482955932617e-02 3.798946738243103027e-01 -7.308947443962097168e-01 -2.491116076707839966e-01 -2.127834707498550415e-01 2.955484688282012939e-01
-1.313895136117935181e-01 -2.039633542299270630e-01 -6.789923310279846191e-01 -2.518991231918334961e-01 -2.814914584159851074e-01 1.772633939981460571e-01 -3.317077755928039551e-01 4.426760077476501465e-01
-4.784666895866394043e-01 -3.518567681312561035e-01 -8.958891779184341431e-02 2.714109122753143311e-01 1.688790321350097656e-02 -3.515335023403167725e-01 4.265247583389282227e-01 5.096980333328247070e-01
-5.039740726351737976e-02 -5.545748472213745117e-01 2.866723835468292236e-01 1.532506570219993591e-02 -7.547097653150558472e-02 1.866303235292434692e-01 -5.714634060859680176e-01 4.902996718883514404e-01
-6.880939602851867676e-01 -2.475972920656204224e-01 -1.443802267313003540e-01 8.551770448684692383e-02 -6.370812058448791504e-01 -1.678377687931060791e-01 -4.807418584823608398e-02 2.664971351623535156e-02
-1.671917289495468140e-01 -4.916464388370513916e-01 -7.164872884750366211e-01 3.030270934104919434e-01 1.822463423013687134e-01 2.582659423351287842e-01 -7.209820300340652466e-02 1.415552049875259399e-01
-6.892152130603790283e-02 -4.075078368186950684e-01 -5.371964573860168457e-01 6.891235709190368652e-01 9.100537281483411789e-04 -9.438687935471534729e-03 1.033106148242950439e-01 2.344204336404800415e-01
-4.979060590267181396e-01 -5.572742819786071777e-01 9.874436259269714355e-02 -4.489916190505027771e-02 -4.456706047058105469e-01 -4.082132577896118164e-01 -2.445878088474273682e-01 -6.844686716794967651e-02
-4.825594723224639893e-01 -1.239960044622421265e-01 1.867155730724334717e-01 -2.755741402506828308e-02 -4.484103024005889893e-01 -6.320813894271850586e-01 -2.930225431919097900e-01 1.722737848758697510e-01
-5.435435771942138672e-01 -9.571331739425659180e-02 5.081457272171974182e-02 3.247455060482025146e-01 5.306128412485122681e-03 4.906642735004425049e-01 9.462905675172805786e-02 5.810536742210388184e-01
-3.629443645477294922e-01 -3.377614319324493408e-01 5.584352612495422363e-01 1.690851747989654541e-01 -2.322760671377182007e-01 -7.815415970981121063e-03 -3.936025500297546387e-01 4.525624215602874756e-01
-4.663541018962860107e-01 -1.415266990661621094e-01 -7.728082537651062012e-01 8.344766497611999512e-02 -2.824634611606597900e-01 1.874284595251083374e-01 5.236472934484481812e-02 2.015707492828369141e-01
-6.177514791488647461e-01 -2.009312063455581665e-02 4.167377054691314697e-01 1.591772288084030151e-01 1.821581274271011353e-02 1.491019278764724731e-01 -1.351030170917510986e-01 6.149435639381408691e-01
-3.734558820724487305e-01 -3.486935198307037354e-01 -6.708681583404541016e-01 -1.220204457640647888e-01 -2.240048795938491821e-01 -4.735150188207626343e-02 3.115015625953674316e-01 3.528978526592254639e-01
-3.929738402366638184e-01 -1.318421065807342529e-01 -1.539992392063140869e-01 3.756130933761596680e-01 5.087758228182792664e-02 5.794460177421569824e-01 7.453050464391708374e-03 5.700759291648864746e-01
-1.170737221837043762e-01 -4.372432455420494080e-02 -7.213181257247924805e-01 -1.665410399436950684e-02 -1.305592954158782959e-01 2.869572043418884277e-01 -1.197553947567939758e-01 5.916697978973388672e-01
-3.768411576747894287e-01 3.853976726531982422e-02 -5.409843921661376953e-01 7.258041948080062866e-02 -3.132412433624267578e-01 -3.851412236690521240e-01 -5.518246293067932129e-01 8.723180741071701050e-02
-3.064168393611907959e-01 -2.500025928020477295e-01 -6.153634190559387207e-01 5.731773376464843750e-02 -1.554675698280334473e-01 1.153124496340751648e-02 2.119636088609695435e-01 6.264331936836242676e-01
-2.623104751110076904e-01 -2.131035625934600830e-01 -6.569777131080627441e-01 4.049510136246681213e-02 -5.009669065475463867e-01 1.583065539598464966e-01 -4.196571409702301025e-01 1.947781071066856384e-02
-2.774409055709838867e-01 -1.829595118761062622e-01 -6.416794657707214355e-01 -3.219093084335327148e-01 -2.452611923217773438e-01 2.015555948019027710e-01 -3.435313105583190918e-01 3.941864669322967529e-01
-2.277939319610595703e-01 -2.074064910411834717e-01 -8.115086555480957031e-01 7.584131509065628052e-02 -2.935200035572052002e-01 1.205825880169868469e-01 -7.536756992340087891e-02 3.666331470012664795e-01
-6.955568790435791016e-01 -5.255891680717468262e-01 -9.221432358026504517e-02 -2.528974711894989014e-01 2.242048531770706177e-01 -1.752690523862838745e-01 -2.893463373184204102e-01 -5.279935896396636963e-02
-2.532186210155487061e-01 -1.407053172588348389e-01 -1.256582140922546387e-01 5.679230690002441406e-01 -4.846464470028877258e-02 -3.655423820018768311e-01 7.058144360780715942e-02 6.609114408493041992e-01
-5.763268470764160156e-01 -3.706324398517608643e-01 -5.224703550338745117e-01 3.015553951263427734e-01 1.300761848688125610e-01 -3.026883006095886230e-01 2.291813492774963379e-01 7.418873161077499390e-02
-3.873617947101593018e-01 -3.190613090991973877e-01 -3.720835149288177490e-01 -1.635938286781311035e-01 -2.390583157539367676e-01 -5.002000182867050171e-02 4.405902624130249023e-01 5.737342834472656250e-01
-4.762000441551208496e-01 -1.819468475878238678e-02 -2.133397907018661499e-01 1.516433954238891602e-01 -5.651415586471557617e-01 2.028616219758987427e-01 -5.863878130912780762e-01 -2.087833127006888390e-03
-2.876695990562438965e-01 -7.076624631881713867e-01 3.003590106964111328e-01 3.469748795032501221e-02 7.528960704803466797e-02 1.962627023458480835e-01 -3.120908737182617188e-01 4.283134341239929199e-01
-9.743838757276535034e-02 -3.813326954841613770e-01 -4.228832423686981201e-01 7.260928153991699219e-01 -6.081227213144302368e-02 9.749836474657058716e-02 1.040033698081970215e-01 3.391595780849456787e-01
-1.837001927196979523e-02 -2.065820693969726562e-01 -7.208852171897888184e-01 6.103543564677238464e-02 -1.597860008478164673e-01 6.953693181276321411e-02 4.325629770755767822e-02 6.335198283195495605e-01
-6.239213347434997559e-01 9.952992945909500122e-02 3.123681247234344482e-01 4.228937029838562012e-01 2.925156056880950928e-02 -6.726215034723281860e-02 -2.997590899467468262e-01 4.787146449089050293e-01
-3.696489334106445312e-01 1.612856090068817139e-01 -3.769850730895996094e-01 5.863696932792663574e-01 -1.237941682338714600e-01 -4.744523018598556519e-02 -1.972240060567855835e-01 5.430709719657897949e-01
-5.602870583534240723e-01 -2.465382218360900879e-01 -6.800235509872436523e-01 9.133865823969244957e-04 7.277429848909378052e-02 1.094102337956428528e-01 1.157745271921157837e-01 3.635849952697753906e-01
-2.844319641590118408e-01 -1.210481375455856323e-01 -3.178856968879699707e-01 5.008264780044555664e-01 -6.538977026939392090e-01 1.886012852191925049e-01 9.930768609046936035e-02 2.820510268211364746e-01
-3.425064980983734131e-01 -4.751580357551574707e-01 -2.710915505886077881e-01 2.541370987892150879e-01 9.329693764448165894e-02 5.533123016357421875e-01 2.637531459331512451e-01 3.666245341300964355e-01
-5.296982526779174805e-01 -5.830734372138977051e-01 -2.634547650814056396e-01 3.014527633786201477e-02 3.050788044929504395e-01 -4.543545842170715332e-01 -8.551381528377532959e-02 4.800209775567054749e-02
-7.277903556823730469e-01 -3.087718188762664795e-01 -7.190759479999542236e-02 -3.927701711654663086e-01 -4.203606545925140381e-01 1.161535382270812988e-01 -1.591546386480331421e-01 -4.140919074416160583e-03
-5.435392633080482483e-02 -4.537324607372283936e-01 -4.807323813438415527e-01 -4.725813865661621094e-01 -3.621527254581451416e-01 9.200758300721645355e-03 -4.023752510547637939e-01 2.087836563587188721e-01
-4.469086229801177979e-01 -2.571298480033874512e-01 -4.911539852619171143e-01 1.069341301918029785e-01 -1.181453913450241089e-01 4.777758941054344177e-02 4.175319671630859375e-01 5.393661260604858398e-01
-7.816079258918762207e-01 8.599615097045898438e-02 -2.233802080154418945e-01 8.164898306131362915e-02 -8.895134180784225464e-02 1.376524418592453003e-01 2.611030936241149902e-01 4.796802699565887451e-01
-4.533687233924865723e-01 -1.889733411371707916e-02 -7.428774833679199219e-01 -1.167733296751976013e-01 -1.000136137008666992e-01 3.423919677734375000e-01 -2.451668828725814819e-01 2.031134366989135742e-01
-3.045264780521392822e-01 -6.705860495567321777e-01 -3.493347167968750000e-01 -9.188580513000488281e-02 2.256936132907867432e-01 4.777533411979675293e-01 -1.742064356803894043e-01 1.325385570526123047e-01
-3.322299420833587646e-01 -1.050352156162261963e-01 -2.628925144672393799e-01 5.660096928477287292e-02 -7.297387123107910156e-01 -2.352974191308021545e-02 -5.077848434448242188e-01 1.239235103130340576e-01
-4.066615998744964600e-01 -2.382729351520538330e-01 -5.920671820640563965e-01 3.481321036815643311e-01 -2.551257610321044922e-02 -4.320835173130035400e-01 2.051327228546142578e-01 2.769231200218200684e-01
-7.295411196537315845e-04 -1.268044859170913696e-01 -7.847073674201965332e-01 3.129955828189849854e-01 -7.141673564910888672e-02 3.273184224963188171e-02 -4.570215940475463867e-01 2.348357588052749634e-01
-5.609921216964721680e-01 -1.184467002749443054e-01 -1.311947107315063477e-01 4.995291531085968018e-01 -5.274476408958435059e-01 -2.637712359428405762e-01 -2.364301681518554688e-01 -2.900618687272071838e-02
-4.584311842918395996e-01 -4.385290145874023438e-01 -2.230600863695144653e-01 -1.647942513227462769e-01 -6.258685588836669922e-01 -3.462619185447692871e-01 6.752600893378257751e-04 9.492614865303039551e-02
-2.041821926832199097e-01 -2.587658762931823730e-01 -1.264468580484390259e-01 5.471251159906387329e-02 2.852167561650276184e-02 -3.037670850753784180e-01 5.653516575694084167e-02 8.809559941291809082e-01
-2.894395589828491211e-01 -7.965981960296630859e-01 2.228716462850570679e-01 -2.436449378728866577e-01 -5.428497493267059326e-02 1.865900903940200806e-01 -1.835568249225616455e-01 3.180653452873229980e-01
-4.304583668708801270e-01 -6.589255332946777344e-01 2.258289754390716553e-01 -1.372972726821899414e-01 1.430574655532836914e-01 5.418302491307258606e-02 -5.200768709182739258e-01 1.295848339796066284e-01
-3.082691729068756104e-01 -7.946336865425109863e-01 2.060507088899612427e-01 -1.140733808279037476e-01 -8.418847620487213135e-02 -1.446976363658905029e-01 1.316317915916442871e-01 4.155789017677307129e-01
-6.007587313652038574e-01 -1.707373410463333130e-01 7.349395751953125000e-02 5.417994856834411621e-01 -1.216706112027168274e-01 -3.616319298744201660e-01 6.541118025779724121e-02 4.014095366001129150e-01
-2.814474701881408691e-01 -2.052987068891525269e-01 -1.681998819112777710e-01 6.681943684816360474e-02 -7.283157706260681152e-01 -3.308007717132568359e-01 -4.118269383907318115e-01 1.908120661973953247e-01
-9.546504169702529907e-02 -2.004773169755935669e-01 1.363769872114062309e-03 4.107105731964111328e-01 -4.101446270942687988e-02 -6.167824268341064453e-01 -2.483995109796524048e-01 5.815541148185729980e-01
-4.848433434963226318e-01 -1.808320283889770508e-01 -4.868088364601135254e-01 3.621165752410888672e-01 -5.492408946156501770e-02 -2.451008260250091553e-01 1.862594336271286011e-01 5.160735249519348145e-01
-6.584645807743072510e-02 -3.546797037124633789e-01 -3.138747811317443848e-01 3.230756223201751709e-01 1.501045078039169312e-01 -5.694527626037597656e-01 -2.741148173809051514e-01 4.949997067451477051e-01
-5.317382812500000000e-01 -3.456792831420898438e-01 -3.306918442249298096e-01 3.415616452693939209e-01 1.190988197922706604e-01 -1.132916510105133057e-01 3.362717926502227783e-01 4.812904596328735352e-01
-4.021154642105102539e-01 -6.355494260787963867e-02 -2.653835117816925049e-01 3.026483952999114990e-01 -6.651532649993896484e-01 -1.527096778154373169e-01 -4.399556517601013184e-01 1.137077584862709045e-01
-4.620690643787384033e-01 -2.248273491859436035e-01 4.983726143836975098e-01 4.931827187538146973e-01 -1.112498566508293152e-01 9.608084708452224731e-02 -3.486441075801849365e-01 3.180874884128570557e-01
-2.950542271137237549e-01 -4.752164483070373535e-01 1.641298830509185791e-01 -2.749423682689666748e-01 1.037917211651802063e-01 -1.503530330955982208e-02 -3.287082910537719727e-01 6.822993159294128418e-01
-3.081290423870086670e-01 -5.951557755470275879e-01 -5.408623814582824707e-01 2.572475671768188477e-01 1.662720926105976105e-02 -4.315101504325866699e-01 6.724572926759719849e-02 3.373943269252777100e-02
-5.358248203992843628e-02 -9.283235073089599609e-01 1.466276347637176514e-01 7.196596264839172363e-02 -1.333073079586029053e-01 1.051476597785949707e-01 1.741544716060161591e-02 2.820202112197875977e-01
-3.250876069068908691e-01 -5.614401102066040039e-01 1.433766353875398636e-02 3.878520727157592773e-01 -6.516523193567991257e-03 -3.532141149044036865e-01 -5.470249056816101074e-01 -6.655256450176239014e-02
-3.820017278194427490e-01 -2.517560422420501709e-01 -6.640791296958923340e-01 1.111013665795326233e-01 2.279110103845596313e-01 1.308566182851791382e-01 1.183022558689117432e-01 5.042684078216552734e-01
-5.896806716918945312e-01 -3.592882156372070312e-01 -3.942821621894836426e-01 -1.619094908237457275e-01 1.101131513714790344e-01 1.802734285593032837e-01 2.778150439262390137e-01 4.687334597110748291e-01
-4.236935675144195557e-01 -3.309290409088134766e-01 -4.997127652168273926e-01 1.489047706127166748e-01 -6.510837674140930176e-01 -5.535471811890602112e-02 -7.648248225450515747e-02 7.912395894527435303e-02
-6.223659515380859375e-01 1.806390471756458282e-02 -3.053753674030303955e-01 -1.367592215538024902e-01 -4.734397232532501221e-01 -1.026856712996959686e-02 -6.276025623083114624e-02 5.217159390449523926e-01
-1.051203235983848572e-01 -5.147944092750549316e-01 -2.946701087057590485e-02 -2.480676919221878052e-01 -4.742352366447448730e-01 -4.245327413082122803e-02 -6.593925952911376953e-01 5.516115576028823853e-03
-6.195238828659057617e-01 -2.520691156387329102e-01 -1.052894517779350281e-01 2.377882748842239380e-01 5.787049978971481323e-02 6.038174033164978027e-01 5.672584101557731628e-02 3.374310433864593506e-01
-1.631415486335754395e-01 -4.370941221714019775e-02 -7.874309420585632324e-01 2.411521272733807564e-03 6.168401986360549927e-02 -1.580017618834972382e-02 -2.792606651782989502e-01 5.190182328224182129e-01
