# Supplementary material for: Where is your field going? A machine learning approach to study the relative motion of the domains of physics
Source: PLoS One. 2020 Jun 18;15(6):e0233997. doi: 10.1371/journal.pone.0233997 (PMC7302634; doi:10.1371/journal.pone.0233997)
Supplement: S21 Data — (ZIP) [file pone.0233997.s021.zip › 20/Pacs4Run_20_VS_500_embeddings1990-1994ED8.txt]

-3.282060027122497559e-01 6.254671216011047363e-01 2.652958631515502930e-01 -2.460809499025344849e-01 4.451309144496917725e-01 3.828571736812591553e-01 4.722107946872711182e-02 -1.522596776485443115e-01
2.628306448459625244e-01 5.324059128761291504e-01 1.523858755826950073e-01 1.944040060043334961e-01 1.600321680307388306e-01 3.439987897872924805e-01 -6.641687750816345215e-01 -3.720446303486824036e-02
3.041384518146514893e-01 6.266939043998718262e-01 6.352367997169494629e-02 -3.074607811868190765e-02 6.623365283012390137e-01 -2.206002324819564819e-01 1.134021952748298645e-01 9.777381271123886108e-02
-2.755984365940093994e-01 3.804354667663574219e-01 -1.318661272525787354e-01 -1.917459666728973389e-01 3.447593450546264648e-01 5.713263154029846191e-01 -5.036036372184753418e-01 1.620796471834182739e-01
5.218223929405212402e-01 5.766643285751342773e-01 -1.054090112447738647e-01 -1.232900321483612061e-01 2.696068882942199707e-01 4.704403877258300781e-01 8.571307361125946045e-02 -2.598063945770263672e-01
2.746905088424682617e-01 6.357980966567993164e-01 -1.238624602556228638e-01 2.091130465269088745e-01 5.188825130462646484e-01 -3.393297493457794189e-01 -1.759145706892013550e-01 -2.142572551965713501e-01
3.834364116191864014e-01 6.395371556282043457e-01 2.099399864673614502e-01 5.158800482749938965e-01 2.236506640911102295e-01 1.056085005402565002e-01 -2.323858998715877533e-02 -2.684193551540374756e-01
-4.136732816696166992e-01 5.445316433906555176e-01 -6.305083632469177246e-02 1.000959575176239014e-01 3.959164321422576904e-01 -9.797780215740203857e-02 -3.775672614574432373e-01 4.576667249202728271e-01
8.868274837732315063e-02 4.115083515644073486e-01 1.731284260749816895e-01 -1.558070480823516846e-01 8.214559555053710938e-01 1.373968720436096191e-01 -5.467023700475692749e-02 2.681238353252410889e-01
5.777825042605400085e-02 4.689000844955444336e-01 -7.627310603857040405e-02 4.064895808696746826e-01 4.492656886577606201e-01 5.524719357490539551e-01 -2.826517820358276367e-01 -1.370621919631958008e-01
5.357753634452819824e-01 6.953221559524536133e-01 1.674067676067352295e-01 -5.860806256532669067e-02 2.650825083255767822e-01 -1.203197091817855835e-01 3.359262943267822266e-01 2.048989385366439819e-02
3.126443922519683838e-01 7.103413939476013184e-01 1.961821466684341431e-01 2.956367433071136475e-01 5.414110049605369568e-02 -3.215988576412200928e-01 -3.899614214897155762e-01 1.155553907155990601e-01
3.900174200534820557e-01 6.807234287261962891e-01 2.515408396720886230e-01 2.487573176622390747e-01 2.258995175361633301e-01 -2.734817266464233398e-01 -3.263630867004394531e-01 1.643578261137008667e-01
1.604590713977813721e-01 5.332285761833190918e-01 1.605203747749328613e-01 -1.104111447930335999e-01 7.619425654411315918e-01 -2.454016208648681641e-01 3.976014256477355957e-02 9.799738973379135132e-02
-3.139729499816894531e-01 6.453220844268798828e-01 -2.284511625766754150e-01 -1.835339367389678955e-01 -1.852974146604537964e-01 3.184796869754791260e-01 -8.301930874586105347e-02 5.064078569412231445e-01
3.846011757850646973e-01 7.591053247451782227e-01 -1.759903579950332642e-01 3.739673197269439697e-01 2.430303022265434265e-02 1.351664662361145020e-01 -2.072953283786773682e-01 2.078100740909576416e-01
-3.658862709999084473e-01 4.094725847244262695e-01 -7.918775826692581177e-02 4.416231065988540649e-02 7.029309272766113281e-01 3.252398669719696045e-01 -1.240213811397552490e-01 2.737959623336791992e-01
3.854949176311492920e-01 6.620711088180541992e-01 1.755495220422744751e-01 2.873454988002777100e-01 -3.773931413888931274e-02 4.701336026191711426e-01 1.088344827294349670e-01 2.556863725185394287e-01
-3.334609791636466980e-02 5.696935057640075684e-01 2.616172432899475098e-01 6.863587498664855957e-01 1.519337445497512817e-01 1.160901263356208801e-01 3.127291798591613770e-01 -2.109615132212638855e-02
3.193778097629547119e-01 6.651133894920349121e-01 3.561078384518623352e-02 3.239197731018066406e-01 1.223314031958580017e-01 3.275050818920135498e-01 -2.998579740524291992e-01 3.705273568630218506e-01
-1.157561838626861572e-01 5.194305181503295898e-01 1.335368305444717407e-01 -1.093377619981765747e-01 1.649070344865322113e-02 5.233603715896606445e-01 -4.975814521312713623e-01 4.064975082874298096e-01
2.228152900934219360e-01 6.223005652427673340e-01 4.464301094412803650e-02 5.475082993507385254e-01 4.008393883705139160e-01 1.402468830347061157e-01 -1.467138528823852539e-01 2.438665330410003662e-01
3.491898775100708008e-01 7.249829173088073730e-01 -2.527273595333099365e-01 3.596010804176330566e-01 2.442987561225891113e-01 1.699289828538894653e-01 -2.492834776639938354e-01 9.264048188924789429e-02
1.464168578386306763e-01 4.834219813346862793e-01 1.158261671662330627e-01 3.396884202957153320e-01 4.941496849060058594e-01 3.709313869476318359e-01 -3.665874600410461426e-01 3.160715699195861816e-01
3.574168086051940918e-01 6.863183975219726562e-01 1.090380772948265076e-01 2.250346094369888306e-01 -4.200955480337142944e-02 3.660724759101867676e-01 -3.081752061843872070e-01 3.285492658615112305e-01
4.833964407444000244e-01 6.532556414604187012e-01 -1.749190539121627808e-01 1.365060955286026001e-01 2.253123223781585693e-01 1.238575279712677002e-01 -4.446933269500732422e-01 -1.627757549285888672e-01
5.906043648719787598e-01 5.810430645942687988e-01 1.423819810152053833e-01 -1.073532253503799438e-01 2.295173108577728271e-01 3.469019234180450439e-01 -1.130973771214485168e-01 -3.097870349884033203e-01
1.498025208711624146e-01 7.055324912071228027e-01 -3.830329179763793945e-01 4.512252807617187500e-01 1.807260215282440186e-01 -5.269033461809158325e-02 -8.740551769733428955e-02 2.939164042472839355e-01
1.968959718942642212e-02 6.255766153335571289e-01 1.193540543317794800e-01 7.173175811767578125e-01 2.120491415262222290e-01 -1.849691420793533325e-01 -1.684399321675300598e-02 -3.782569197937846184e-03
3.659500479698181152e-01 6.547479629516601562e-01 1.710366308689117432e-01 3.431844711303710938e-01 -6.181446835398674011e-02 3.748996853828430176e-01 7.566582411527633667e-02 3.745136857032775879e-01
-3.963870704174041748e-01 6.941466927528381348e-01 -4.994584619998931885e-02 5.036581680178642273e-02 2.455784976482391357e-01 -3.787977993488311768e-01 -2.837900817394256592e-01 -2.677176594734191895e-01
5.869756937026977539e-01 7.051531672477722168e-01 -5.065679550170898438e-02 -6.720392405986785889e-02 2.866174876689910889e-01 1.970293670892715454e-01 1.202327013015747070e-01 1.253398656845092773e-01
-6.074289679527282715e-01 6.079655289649963379e-01 2.585532367229461670e-01 2.722882628440856934e-01 1.873709708452224731e-01 -1.905164122581481934e-01 1.712629646062850952e-01 -1.402916312217712402e-01
2.429475933313369751e-01 5.959277153015136719e-01 4.463472962379455566e-01 5.319325923919677734e-01 -4.583231359720230103e-02 1.032609269022941589e-01 -1.320945471525192261e-01 -2.710277438163757324e-01
-9.778377413749694824e-02 7.228316068649291992e-01 -5.125648379325866699e-01 1.116964817047119141e-01 -1.307422220706939697e-01 2.583432476967573166e-03 -4.040157794952392578e-01 1.114669069647789001e-01
-2.893164455890655518e-01 7.405779957771301270e-01 2.407116144895553589e-01 -3.098936975002288818e-01 -2.262260466814041138e-01 -2.164921760559082031e-01 -2.746134996414184570e-01 2.010087072849273682e-01
3.843564540147781372e-02 5.008245110511779785e-01 3.913124278187751770e-02 5.342411398887634277e-01 4.359900355339050293e-01 3.403428494930267334e-01 -3.328770101070404053e-01 2.098216712474822998e-01
-8.547012507915496826e-02 6.986013054847717285e-01 1.646068841218948364e-01 -5.784319639205932617e-01 -1.078022085130214691e-02 -3.400068879127502441e-01 -1.575199514627456665e-01 4.938245564699172974e-02
-4.469562470912933350e-01 5.996990203857421875e-01 -1.305163055658340454e-01 1.206343770027160645e-01 4.993790388107299805e-01 -3.152705132961273193e-01 -2.077353894710540771e-01 -1.306717097759246826e-01
-1.379351019859313965e-01 5.408005118370056152e-01 -2.851234674453735352e-01 4.196570515632629395e-01 5.723983049392700195e-01 -1.075034216046333313e-01 -2.917572259902954102e-01 8.235449343919754028e-02
-3.283870220184326172e-01 5.747627615928649902e-01 -2.542576193809509277e-01 6.942955404520034790e-02 5.629765987396240234e-01 -3.055327832698822021e-01 -1.826394796371459961e-01 -2.206632047891616821e-01
5.657792687416076660e-01 5.366391539573669434e-01 2.009890079498291016e-01 -9.623730927705764771e-02 3.093384206295013428e-01 3.332034945487976074e-01 -2.866644263267517090e-01 -2.310038954019546509e-01
2.035228908061981201e-01 4.641615748405456543e-01 1.526748538017272949e-01 3.455274999141693115e-01 4.855368137359619141e-01 4.136192798614501953e-01 -4.397526383399963379e-01 1.497461739927530289e-02
3.718263208866119385e-01 7.669587731361389160e-01 -2.835065424442291260e-01 3.490770161151885986e-01 1.030615866184234619e-01 5.405161529779434204e-02 -2.082997113466262817e-01 1.198194101452827454e-01
-2.634223103523254395e-01 5.021043419837951660e-01 1.600610613822937012e-01 -3.914334475994110107e-01 4.528208374977111816e-01 -8.194331824779510498e-02 -2.737534940242767334e-01 -4.614734053611755371e-01
2.622881829738616943e-01 6.914609074592590332e-01 1.504581868648529053e-01 3.039482533931732178e-01 3.827785849571228027e-01 -4.061853587627410889e-01 -6.108666304498910904e-03 1.628534793853759766e-01
3.292132318019866943e-01 5.992289185523986816e-01 1.840231567621231079e-01 1.466221660375595093e-01 2.485876716673374176e-02 4.815488755702972412e-01 -3.514787554740905762e-01 3.480462133884429932e-01
-5.305564999580383301e-01 6.406134963035583496e-01 1.074241995811462402e-01 2.053630203008651733e-01 -4.751129075884819031e-02 -1.020309105515480042e-01 -3.301671445369720459e-01 -3.643241524696350098e-01
3.280781805515289307e-01 5.733631253242492676e-01 5.988643690943717957e-02 9.710664302110671997e-02 1.468486934900283813e-01 6.415066719055175781e-01 -2.848299741744995117e-01 1.907351464033126831e-01
1.867133826017379761e-01 6.001370549201965332e-01 3.708604350686073303e-02 2.224915772676467896e-01 -2.291415445506572723e-02 4.838248193264007568e-01 -4.320220351219177246e-01 3.644737899303436279e-01
4.612240791320800781e-01 7.570579051971435547e-01 -1.031510829925537109e-01 1.423584520816802979e-01 -2.892354428768157959e-01 7.153964787721633911e-02 -2.951962351799011230e-01 -8.551970869302749634e-02
1.903193145990371704e-01 6.770566701889038086e-01 -1.171645149588584900e-01 5.390809178352355957e-01 3.199641108512878418e-01 3.681836649775505066e-02 -2.112246304750442505e-01 2.295396775007247925e-01
1.748439818620681763e-01 5.413902997970581055e-01 1.700679212808609009e-01 -3.645642474293708801e-02 6.545605659484863281e-01 -4.119501113891601562e-01 8.419622667133808136e-03 2.187482267618179321e-01
-2.222477085888385773e-02 3.924977779388427734e-01 5.563941597938537598e-01 5.822673439979553223e-01 4.031482934951782227e-01 1.790691763162612915e-01 -2.288246341049671173e-02 4.152132570743560791e-02
3.415292203426361084e-01 6.019890904426574707e-01 -2.551413476467132568e-01 -1.151201203465461731e-01 -7.866581901907920837e-03 5.144792199134826660e-01 -2.794461548328399658e-01 -3.158735036849975586e-01
1.437009721994400024e-01 5.484839081764221191e-01 5.856790542602539062e-01 5.721922516822814941e-01 6.330065429210662842e-02 2.613959368318319321e-04 -4.023529961705207825e-02 -4.965528100728988647e-02
-3.808929026126861572e-02 6.968563199043273926e-01 -3.906278312206268311e-01 -4.023743867874145508e-01 -8.640105277299880981e-02 3.503542244434356689e-01 -2.240760028362274170e-01 -1.342458873987197876e-01
-4.809998571872711182e-01 6.246986985206604004e-01 -4.573642089962959290e-02 1.609967499971389771e-01 1.500197201967239380e-01 1.925355382263660431e-02 -6.971903145313262939e-02 -5.680153965950012207e-01
-1.089966595172882080e-01 4.535181522369384766e-01 -1.186839044094085693e-01 -3.228636831045150757e-02 8.366628289222717285e-01 1.139716729521751404e-01 -2.027447894215583801e-02 2.321797758340835571e-01
4.486490190029144287e-01 5.633413195610046387e-01 -1.795877069234848022e-01 -3.325381278991699219e-01 3.507917821407318115e-01 3.051769733428955078e-01 -1.497709751129150391e-01 -3.160823583602905273e-01
-4.281100630760192871e-01 6.390761733055114746e-01 5.637485161423683167e-02 -6.067154407501220703e-01 4.756375774741172791e-02 3.006910439580678940e-03 1.660023182630538940e-01 8.481392264366149902e-02
3.300012946128845215e-01 5.945829749107360840e-01 2.756896056234836578e-02 1.211674064397811890e-01 6.715936213731765747e-02 6.093666553497314453e-01 -2.874348163604736328e-01 2.523326277732849121e-01
-3.289775550365447998e-02 6.157618761062622070e-01 -1.246384251862764359e-02 7.015259265899658203e-01 3.033326566219329834e-01 -1.807999610900878906e-01 -1.130641624331474304e-02 5.132009461522102356e-02
-4.449091851711273193e-01 7.673914432525634766e-01 6.986355781555175781e-02 -3.529409766197204590e-01 -1.874182075262069702e-01 -9.617989510297775269e-02 1.937637031078338623e-01 4.239531978964805603e-02
6.779661774635314941e-01 6.927451491355895996e-01 1.723100244998931885e-01 -1.053351387381553650e-01 3.348026052117347717e-02 7.583950459957122803e-02 -1.802703365683555603e-02 -1.117246523499488831e-01
2.016985267400741577e-01 7.273885607719421387e-01 -5.318570509552955627e-02 5.222277045249938965e-01 1.383374817669391632e-02 -1.121872067451477051e-01 -3.720568716526031494e-01 5.890273675322532654e-02
2.270594537258148193e-01 5.546931028366088867e-01 3.722607791423797607e-01 5.902541279792785645e-01 3.497104048728942871e-01 1.110621467232704163e-01 1.377563774585723877e-01 -1.314236782491207123e-02
1.219573542475700378e-01 5.492252111434936523e-01 1.098689585924148560e-01 3.063991665840148926e-01 6.186287850141525269e-02 5.767300724983215332e-01 -3.453120887279510498e-01 3.490580022335052490e-01
5.666356086730957031e-01 6.863136291503906250e-01 1.769151687622070312e-01 2.544163540005683899e-02 4.092061892151832581e-02 2.346284687519073486e-01 -1.250965595245361328e-01 3.218342363834381104e-01
2.632565498352050781e-01 5.471314787864685059e-01 1.371300518512725830e-01 4.149540066719055176e-01 3.363707959651947021e-01 4.221923947334289551e-01 -3.010812401771545410e-01 2.414748072624206543e-01
-1.266257278621196747e-02 4.035435020923614502e-01 4.994539022445678711e-01 -2.488442510366439819e-01 5.622296929359436035e-01 3.350945115089416504e-01 3.116070032119750977e-01 -1.118769217282533646e-02
-2.032599449157714844e-01 5.792319178581237793e-01 -2.584141194820404053e-01 7.503998279571533203e-02 8.684106916189193726e-02 6.544230580329895020e-01 3.357887566089630127e-01 4.692349582910537720e-02
3.187868595123291016e-01 6.704588532447814941e-01 5.301918461918830872e-02 2.843520939350128174e-01 -5.721345171332359314e-02 5.793013423681259155e-02 -4.737680554389953613e-01 3.662067353725433350e-01
-5.209965705871582031e-01 6.424664855003356934e-01 2.637672126293182373e-01 -6.263031065464019775e-02 1.819717586040496826e-01 -8.956775814294815063e-02 1.866073161363601685e-01 -4.078545868396759033e-01
-3.173763751983642578e-01 4.255132079124450684e-01 1.433336548507213593e-02 9.205128997564315796e-02 2.362726926803588867e-01 7.443202137947082520e-01 3.143994808197021484e-01 -2.911356464028358459e-02
2.748620510101318359e-01 5.874661803245544434e-01 7.254339754581451416e-02 -4.978417754173278809e-01 4.679566919803619385e-01 7.639442384243011475e-02 2.111515551805496216e-01 -2.383712977170944214e-01
4.580787718296051025e-01 6.043180823326110840e-01 1.885908772237598896e-03 -3.395625948905944824e-01 3.677216470241546631e-01 1.517979353666305542e-01 2.069496214389801025e-01 -3.294954001903533936e-01
-4.244868159294128418e-01 6.689524650573730469e-01 5.191483497619628906e-01 -1.465430408716201782e-01 -4.899867996573448181e-02 -8.827201277017593384e-02 2.509010434150695801e-01 9.044173359870910645e-02
5.159931778907775879e-01 6.377503275871276855e-01 2.039797008037567139e-01 6.613674759864807129e-02 3.307862579822540283e-01 -1.284174621105194092e-01 -3.938665091991424561e-01 1.557114766910672188e-03
3.535345792770385742e-01 6.988542675971984863e-01 -6.667437497526407242e-03 4.541899263858795166e-01 2.206799238920211792e-01 -1.296388655900955200e-01 -3.229914605617523193e-01 1.022440120577812195e-01
-2.686113119125366211e-01 7.562941908836364746e-01 -4.757785703986883163e-03 1.976254731416702271e-01 1.422398686408996582e-01 -3.405269980430603027e-01 1.741204410791397095e-01 -3.876594901084899902e-01
3.442976176738739014e-01 5.539880990982055664e-01 2.138540595769882202e-01 -5.090379714965820312e-01 1.821645945310592651e-01 2.550799585878849030e-02 1.742168515920639038e-01 4.533399641513824463e-01
2.682097256183624268e-01 7.380741834640502930e-01 -5.641612410545349121e-01 -1.607625372707843781e-02 1.383671611547470093e-01 1.203645206987857819e-02 -1.477385908365249634e-01 1.538079679012298584e-01
-5.033896565437316895e-01 7.751815915107727051e-01 -4.873577039688825607e-03 8.171545714139938354e-02 6.390710920095443726e-02 -2.997575104236602783e-01 1.819371134042739868e-01 -1.093228831887245178e-01
-8.277671039104461670e-02 5.087082982063293457e-01 -1.233562082052230835e-01 1.642812043428421021e-02 7.814227342605590820e-01 -1.108971331268548965e-02 2.082230150699615479e-01 2.545109093189239502e-01
3.086224794387817383e-01 7.204255461692810059e-01 -2.607319951057434082e-01 -1.660368740558624268e-01 2.547254264354705811e-01 -4.408785607665777206e-03 4.598596394062042236e-01 1.175348684191703796e-01
2.756763994693756104e-01 5.145652890205383301e-01 -2.248138338327407837e-01 -3.410444557666778564e-01 6.158521175384521484e-01 3.191373646259307861e-01 -8.849306963384151459e-03 1.056967601180076599e-01
-3.494037985801696777e-01 3.954493403434753418e-01 4.673440158367156982e-01 -8.345909416675567627e-02 4.958442151546478271e-01 -7.105360180139541626e-02 -4.603149890899658203e-01 -1.826498806476593018e-01
4.665594696998596191e-01 7.441493272781372070e-01 2.097102552652359009e-01 3.330166041851043701e-01 1.310012936592102051e-01 -1.588171124458312988e-01 6.604142487049102783e-02 1.641345024108886719e-01
-3.821409046649932861e-01 6.371927857398986816e-01 -3.685236275196075439e-01 -4.119326919317245483e-02 -1.929041892290115356e-01 4.290505647659301758e-01 -1.709503680467605591e-01 2.447994053363800049e-01
-7.274681329727172852e-02 4.119549691677093506e-01 4.258461594581604004e-01 -7.480979710817337036e-02 5.501439571380615234e-01 5.051491260528564453e-01 1.367402970790863037e-01 2.480474859476089478e-01
-2.383412718772888184e-01 6.890305280685424805e-01 1.778323650360107422e-01 -5.038191080093383789e-01 -1.072848364710807800e-01 -2.067944854497909546e-01 -3.126227259635925293e-01 1.759701073169708252e-01
4.928889870643615723e-01 5.958634018898010254e-01 3.820753693580627441e-01 2.923092246055603027e-02 3.233074545860290527e-01 1.418727636337280273e-01 2.538347840309143066e-01 2.570677697658538818e-01
3.232302367687225342e-01 6.106186509132385254e-01 1.594677865505218506e-01 -3.127506673336029053e-01 4.039613008499145508e-01 6.925524026155471802e-02 3.819851279258728027e-01 2.924558222293853760e-01
5.763628482818603516e-01 6.273958683013916016e-01 1.884286254644393921e-01 -3.264645859599113464e-02 2.250404357910156250e-01 3.219233453273773193e-01 -6.322419270873069763e-03 2.886024415493011475e-01
1.931421309709548950e-01 6.551221609115600586e-01 -1.700363308191299438e-02 5.267895460128784180e-01 5.838214978575706482e-02 3.725859522819519043e-01 -1.569380462169647217e-01 2.980878353118896484e-01
-1.771135628223419189e-01 7.076639533042907715e-01 -5.201653838157653809e-01 -1.537684947252273560e-01 -1.127127036452293396e-01 3.615169525146484375e-01 -1.545693576335906982e-01 -7.959645986557006836e-02
4.975747168064117432e-01 6.980723738670349121e-01 2.982320450246334076e-02 -8.702488988637924194e-02 -1.600023359060287476e-01 4.697516560554504395e-01 -9.990891814231872559e-02 2.006132714450359344e-02
2.951769232749938965e-01 6.477420330047607422e-01 3.029009327292442322e-02 1.536405533552169800e-01 -1.027600988745689392e-01 3.590360283851623535e-01 -1.605614274740219116e-01 5.509369373321533203e-01
-3.634743019938468933e-02 4.244673550128936768e-01 -6.380485743284225464e-02 1.880816221237182617e-01 8.053347468376159668e-01 2.878912687301635742e-01 1.405280381441116333e-01 1.669342368841171265e-01
1.875800825655460358e-02 4.251161813735961914e-01 4.027796983718872070e-01 6.410520672798156738e-01 4.533204138278961182e-01 1.400346308946609497e-01 1.213193759322166443e-01 -7.692711055278778076e-02
5.477654337882995605e-01 6.742428541183471680e-01 1.574141979217529297e-01 -1.124663092195987701e-02 2.587063796818256378e-02 2.794658541679382324e-01 -1.416818350553512573e-01 3.487114310264587402e-01
-3.997053503990173340e-01 7.889742851257324219e-01 -6.324167549610137939e-02 2.766948565840721130e-02 3.378920257091522217e-03 -3.381669223308563232e-01 -4.429180920124053955e-02 -3.109022974967956543e-01
5.537153482437133789e-01 5.747904181480407715e-01 1.532151252031326294e-01 -2.292445749044418335e-01 1.227661296725273132e-01 1.989749521017074585e-01 -3.601182401180267334e-01 -3.203742802143096924e-01
-2.842884659767150879e-01 5.118324756622314453e-01 6.840065121650695801e-02 -4.108873009681701660e-02 2.171503007411956787e-02 6.312998533248901367e-01 -1.705491989850997925e-01 4.719562530517578125e-01
-4.067468643188476562e-01 4.810409247875213623e-01 1.844155788421630859e-01 -4.219527840614318848e-01 4.480063021183013916e-01 -4.274092242121696472e-02 -3.004788160324096680e-01 -3.134952187538146973e-01
-3.368045389652252197e-01 6.747810840606689453e-01 -2.802959382534027100e-01 9.653560817241668701e-03 -3.289585709571838379e-01 4.029250442981719971e-01 -2.861602008342742920e-01 1.114823296666145325e-02
-4.311968982219696045e-01 3.804112076759338379e-01 2.411111891269683838e-01 1.256536245346069336e-01 6.293737888336181641e-01 7.352893054485321045e-02 -3.252008855342864990e-01 -2.969169616699218750e-01
-2.837167978286743164e-01 6.889684796333312988e-01 6.511681526899337769e-02 -1.117699146270751953e-01 -1.232059150934219360e-01 -6.046346575021743774e-02 -3.302454054355621338e-01 -5.479023456573486328e-01
4.961147308349609375e-01 7.433044314384460449e-01 1.477622892707586288e-02 1.596789062023162842e-01 -4.844655841588973999e-02 1.679036319255828857e-01 2.506734728813171387e-01 2.868400514125823975e-01
-2.646785974502563477e-01 7.614600658416748047e-01 1.102474182844161987e-01 -2.638943195343017578e-01 -7.937415689229965210e-02 -4.893910586833953857e-01 1.195208206772804260e-01 9.077474474906921387e-02
-3.641673028469085693e-01 7.751635909080505371e-01 1.985038667917251587e-01 6.337586790323257446e-02 -2.403360046446323395e-02 -4.156677722930908203e-01 2.203848958015441895e-01 3.400551527738571167e-02
6.298803091049194336e-01 5.991908907890319824e-01 2.948206365108489990e-01 3.976948931813240051e-02 1.352032124996185303e-01 3.681868314743041992e-01 -2.589242160320281982e-02 -3.476441651582717896e-02
5.792648792266845703e-01 6.440531015396118164e-01 5.741595476865768433e-02 -5.373843945562839508e-03 3.694856762886047363e-01 6.667116284370422363e-02 3.228867650032043457e-01 3.319302201271057129e-02
-1.392959207296371460e-01 5.454636812210083008e-01 -1.191226467490196228e-01 -2.259459346532821655e-02 6.872090101242065430e-01 -1.989346444606781006e-01 -7.084430754184722900e-02 3.892494738101959229e-01
4.955286085605621338e-01 7.695172429084777832e-01 9.206684678792953491e-02 1.120250970125198364e-01 6.969437003135681152e-02 -1.832957714796066284e-01 3.205944299697875977e-01 5.760923959314823151e-03
4.107771217823028564e-01 6.595958471298217773e-01 8.827053010463714600e-02 1.389107406139373779e-01 -1.992982625961303711e-02 -1.907976344227790833e-02 -3.086422383785247803e-01 5.225765705108642578e-01
4.412823915481567383e-01 7.506692409515380859e-01 1.987863779067993164e-01 2.183664739131927490e-01 9.561779350042343140e-02 -3.181329369544982910e-01 -2.047306299209594727e-01 4.795368760824203491e-02
-5.600308775901794434e-01 6.494971513748168945e-01 -2.128323614597320557e-01 2.639207243919372559e-01 5.213735252618789673e-02 -1.345914751291275024e-01 -3.531265556812286377e-01 6.352513283491134644e-02
3.556373715400695801e-01 7.412634491920471191e-01 -1.881105005741119385e-01 -1.821855157613754272e-01 1.852145642042160034e-01 -4.678462445735931396e-02 4.570013880729675293e-01 1.006490960717201233e-01
-3.033876717090606689e-01 4.665828943252563477e-01 3.381753340363502502e-02 -1.209612339735031128e-01 1.381932757794857025e-02 7.984443306922912598e-01 1.220315694808959961e-01 -1.479352563619613647e-01
-3.543542027473449707e-01 6.360629796981811523e-01 4.537783861160278320e-01 -2.818113565444946289e-01 -2.655567824840545654e-01 5.565120652318000793e-02 -3.312055170536041260e-01 -3.478562086820602417e-02
-3.716139495372772217e-01 8.290747404098510742e-01 -7.931489497423171997e-03 -1.419430077075958252e-01 -3.348705768585205078e-01 -1.503640711307525635e-01 1.207723319530487061e-01 -7.066708803176879883e-02
-3.592214882373809814e-01 7.846161127090454102e-01 8.590675145387649536e-02 1.217909716069698334e-02 2.101974328979849815e-03 -3.444385826587677002e-01 1.960292160511016846e-01 -3.012297153472900391e-01
-4.565058648586273193e-02 5.866953134536743164e-01 -2.374936938285827637e-01 -4.175627529621124268e-01 -1.513645052909851074e-03 1.826080977916717529e-01 -5.207188725471496582e-01 3.441610336303710938e-01
6.089076995849609375e-01 6.845883131027221680e-01 1.429399549961090088e-01 2.904287539422512054e-02 1.209690570831298828e-01 2.034215182065963745e-01 1.402544230222702026e-01 2.522099614143371582e-01
5.418151617050170898e-03 6.756421923637390137e-01 -4.192770123481750488e-01 -3.967054486274719238e-01 -4.570859298110008240e-02 3.652364015579223633e-01 -7.689583301544189453e-02 -2.625069022178649902e-01
1.390060633420944214e-01 6.636891365051269531e-01 1.029561385512351990e-01 1.321138143539428711e-01 5.664744973182678223e-01 -2.261843681335449219e-01 2.881129980087280273e-01 -2.389101684093475342e-01
-2.943132519721984863e-01 7.079648375511169434e-01 2.032642513513565063e-01 -4.788090661168098450e-02 4.192110151052474976e-02 -2.034074962139129639e-01 3.665790855884552002e-01 -4.370863437652587891e-01
5.531323552131652832e-01 7.147536277770996094e-01 1.677064597606658936e-01 -3.115975297987461090e-02 1.656086146831512451e-01 1.712811142206192017e-01 1.639682203531265259e-01 2.653793990612030029e-01
-2.073571830987930298e-01 6.589298844337463379e-01 -6.357089281082153320e-01 1.179262101650238037e-01 2.126810401678085327e-01 -4.294110089540481567e-02 -2.160353660583496094e-01 1.050403937697410583e-01
-2.326488047838211060e-01 6.758410930633544922e-01 -5.679650306701660156e-01 -4.532717540860176086e-02 -4.269689321517944336e-02 2.191253453493118286e-01 -3.134600818157196045e-01 1.279774159193038940e-01
-3.757921746000647545e-03 4.341336488723754883e-01 5.722519010305404663e-02 -2.733623683452606201e-01 6.716179847717285156e-01 -1.595483273267745972e-01 -6.513990461826324463e-02 5.027354359626770020e-01
-3.613518178462982178e-01 7.252900600433349609e-01 -4.811193048954010010e-01 1.305917203426361084e-01 -1.383705288171768188e-01 9.029498696327209473e-02 -1.166903004050254822e-01 2.322348952293395996e-01
-6.134710907936096191e-01 6.611381173133850098e-01 3.286362811923027039e-02 -2.450819462537765503e-01 1.667438894510269165e-01 -3.233561292290687561e-02 3.107293844223022461e-01 1.601257245056331158e-03
-4.515678584575653076e-01 4.138678610324859619e-01 3.555702045559883118e-02 1.656851619482040405e-01 6.080229282379150391e-01 2.078271210193634033e-01 8.052776008844375610e-02 4.203753173351287842e-01
-1.747673749923706055e-01 7.622514367103576660e-01 3.750691711902618408e-01 -1.513076275587081909e-01 -1.722312122583389282e-01 -2.241999059915542603e-01 3.374271988868713379e-01 -1.762724816799163818e-01
-2.031068205833435059e-01 6.678904294967651367e-01 -6.212133765220642090e-01 1.032656580209732056e-01 1.157797947525978088e-01 -7.283220440149307251e-02 -2.736328840255737305e-01 1.500524878501892090e-01
-3.621228635311126709e-01 4.923966825008392334e-01 5.142680183053016663e-02 -7.807766646146774292e-02 5.935046821832656860e-02 6.015141010284423828e-01 -6.893555074930191040e-02 4.975719451904296875e-01
3.937728404998779297e-01 5.744732022285461426e-01 2.125905752182006836e-01 -1.646765694022178650e-02 5.448678135871887207e-01 -2.471353858709335327e-01 -2.783108353614807129e-01 1.845094114542007446e-01
-3.373535275459289551e-01 7.612898945808410645e-01 7.156215608119964600e-02 -3.351475894451141357e-01 -2.501809298992156982e-01 -1.708577871322631836e-01 -2.923524975776672363e-01 -1.092357710003852844e-01
5.362122654914855957e-01 7.074950933456420898e-01 2.419424206018447876e-01 1.385243833065032959e-01 -5.577253177762031555e-02 -1.290882229804992676e-01 -1.823171526193618774e-01 2.849352657794952393e-01
-3.613261878490447998e-01 7.896240949630737305e-01 -1.722048819065093994e-01 -1.666437275707721710e-02 5.434945598244667053e-02 -3.433262407779693604e-01 -4.559431970119476318e-02 -3.051216304302215576e-01
3.420926034450531006e-01 5.717133283615112305e-01 3.408602476119995117e-01 2.562257349491119385e-01 2.492140233516693115e-02 3.980746865272521973e-01 2.993086874485015869e-01 3.544134497642517090e-01
-4.170300364494323730e-01 4.566157162189483643e-01 2.917800657451152802e-02 9.889364242553710938e-02 4.858086407184600830e-01 -2.639166712760925293e-01 -5.354116559028625488e-01 1.209499537944793701e-01
-2.788875102996826172e-01 7.640721201896667480e-01 3.574238121509552002e-01 -1.115680113434791565e-01 -2.730360031127929688e-01 -1.376471370458602905e-01 3.172529637813568115e-01 6.380887329578399658e-02
-2.078413516283035278e-01 8.032881617546081543e-01 -4.544230103492736816e-01 -1.549854278564453125e-01 -1.974053084850311279e-01 -7.823604345321655273e-02 -1.080015599727630615e-01 -1.557411104440689087e-01
-5.043059587478637695e-01 5.002707242965698242e-01 3.548181056976318359e-01 -3.745927214622497559e-01 1.622630953788757324e-01 2.221634387969970703e-01 -1.136862263083457947e-01 -3.749382197856903076e-01
-3.373377323150634766e-01 6.790721416473388672e-01 5.123128294944763184e-01 -2.067769169807434082e-01 -2.792647778987884521e-01 -5.454093590378761292e-02 -1.639675050973892212e-01 -1.095191240310668945e-01
-4.437712430953979492e-01 6.177754998207092285e-01 9.025331586599349976e-02 2.739701420068740845e-02 2.550245225429534912e-01 -1.096873730421066284e-01 -3.151001930236816406e-01 -4.859705269336700439e-01
2.726352512836456299e-01 6.578506231307983398e-01 -3.101775646209716797e-01 -2.099318951368331909e-01 4.304797053337097168e-01 -2.055398188531398773e-02 1.448910981416702271e-01 3.819588422775268555e-01
-4.939103126525878906e-01 6.667523384094238281e-01 3.005517125129699707e-01 -2.642681598663330078e-01 1.763572990894317627e-01 -3.209013044834136963e-01 7.267311960458755493e-02 1.093796789646148682e-01
-3.204779922962188721e-01 5.325923562049865723e-01 2.303017973899841309e-01 -8.079337328672409058e-02 5.528246760368347168e-01 -3.020892739295959473e-01 -3.183144629001617432e-01 -2.363804131746292114e-01
3.551131784915924072e-01 5.439679622650146484e-01 1.710784435272216797e-01 2.099884152412414551e-01 2.555619776248931885e-01 4.516460895538330078e-01 -4.769519269466400146e-01 -8.860774338245391846e-02
-4.154418408870697021e-02 5.150712132453918457e-01 1.496667712926864624e-01 -1.269095204770565033e-02 2.456166446208953857e-01 6.306547522544860840e-01 -6.527423858642578125e-02 4.980971813201904297e-01
-1.264601498842239380e-01 4.348074495792388916e-01 2.652066648006439209e-01 -4.075126051902770996e-01 3.828449547290802002e-01 2.916062474250793457e-01 4.138526320457458496e-01 3.945513069629669189e-01
-3.950945138931274414e-01 7.954266071319580078e-01 -2.525618970394134521e-01 1.093799062073230743e-02 2.335243113338947296e-02 -3.363831639289855957e-01 3.058724105358123779e-03 -1.832524687051773071e-01
6.259020566940307617e-01 7.460407614707946777e-01 -1.333012431859970093e-01 5.885103344917297363e-02 4.700923338532447815e-02 5.963467434048652649e-02 1.570627838373184204e-01 -1.514278934337198734e-03
-3.830581009387969971e-01 7.845000028610229492e-01 -2.564431866630911827e-03 -2.671083211898803711e-01 -1.791840493679046631e-01 -2.011923938989639282e-01 2.990348935127258301e-01 6.682606041431427002e-02
-5.535619854927062988e-01 5.750204324722290039e-01 3.593507409095764160e-01 -3.712258338928222656e-01 1.277466416358947754e-01 -2.920527756214141846e-02 1.385334134101867676e-01 2.441630065441131592e-01
5.403136014938354492e-01 5.361508131027221680e-01 5.244473218917846680e-01 4.121905937790870667e-02 2.076921463012695312e-01 2.027302533388137817e-01 -1.768654584884643555e-02 2.435387969017028809e-01
-2.717359960079193115e-01 6.325225830078125000e-01 4.612206518650054932e-01 -3.427520394325256348e-01 -2.714344263076782227e-01 1.191393882036209106e-01 -3.196031451225280762e-01 7.651299238204956055e-02
-2.062029093503952026e-01 5.830768942832946777e-01 -3.441811725497245789e-02 -1.278600841760635376e-01 -1.141519472002983093e-01 6.910563707351684570e-01 3.307141065597534180e-01 2.733749570325016975e-03
-4.462392628192901611e-01 6.304627656936645508e-01 -3.882450759410858154e-01 -9.885188192129135132e-02 -5.272405967116355896e-02 2.964775562286376953e-01 -3.295985460281372070e-01 2.087280005216598511e-01
1.498991250991821289e-01 4.799428582191467285e-01 6.692032217979431152e-01 4.644018411636352539e-01 9.016808867454528809e-02 1.261182278394699097e-01 -1.216844767332077026e-01 -2.117545753717422485e-01
4.639885127544403076e-01 6.393551826477050781e-01 3.050579130649566650e-01 -3.949055820703506470e-02 1.904738545417785645e-01 -1.065746396780014038e-01 6.950873881578445435e-02 4.783825874328613281e-01
2.738477587699890137e-01 5.272602438926696777e-01 3.633727133274078369e-01 5.565373301506042480e-01 3.127434849739074707e-01 2.703187763690948486e-01 1.223913356661796570e-01 -1.391765326261520386e-01
2.416749000549316406e-01 6.822977066040039062e-01 -3.000844120979309082e-01 -3.045713603496551514e-01 -1.488810330629348755e-01 1.541686505079269409e-01 -3.317838907241821289e-01 3.704518973827362061e-01
2.439877539873123169e-01 6.591671705245971680e-01 -2.162627130746841431e-01 2.765069603919982910e-01 2.370321899652481079e-01 2.442965805530548096e-01 -4.031828939914703369e-01 3.229883313179016113e-01
6.297931671142578125e-01 7.617947459220886230e-01 -6.953337788581848145e-02 8.387882262468338013e-02 3.155541047453880310e-02 1.517449691891670227e-02 9.809631109237670898e-02 -1.760526746511459351e-02
-2.836851179599761963e-01 4.906800389289855957e-01 1.589748822152614594e-02 -1.367771774530410767e-01 6.832356005907058716e-02 7.254933118820190430e-01 1.933289170265197754e-01 -3.023418188095092773e-01
3.602533340454101562e-01 5.239881277084350586e-01 2.970496751368045807e-02 -2.276012301445007324e-01 5.205554962158203125e-01 3.758392930030822754e-01 3.599237799644470215e-01 -3.451142832636833191e-02
4.357382953166961670e-01 6.681151986122131348e-01 4.358292557299137115e-03 -1.826881617307662964e-01 3.998587131500244141e-01 -1.647311076521873474e-02 3.052241206169128418e-01 2.775608003139495850e-01
-1.684800684452056885e-01 6.855242848396301270e-01 -4.708719849586486816e-01 -5.046141743659973145e-01 6.281806528568267822e-02 1.308430135250091553e-01 -2.589064463973045349e-02 5.982340127229690552e-02
5.327063202857971191e-01 5.068444609642028809e-01 1.507865637540817261e-01 -1.802577823400497437e-01 3.106906116008758545e-01 5.399628281593322754e-01 -6.373051553964614868e-02 -1.093306615948677063e-01
3.497892022132873535e-01 4.740335941314697266e-01 6.151018664240837097e-02 3.653676435351371765e-02 3.123889565467834473e-01 3.373931646347045898e-01 -5.630538463592529297e-01 -3.455005884170532227e-01
3.915855288505554199e-01 5.898364782333374023e-01 1.190212368965148926e-01 1.863099336624145508e-01 2.141884565353393555e-01 4.157908260822296143e-01 -4.631872177124023438e-01 -1.287439167499542236e-01
-3.660064637660980225e-01 7.449133396148681641e-01 -3.250295519828796387e-01 -1.436035931110382080e-01 -3.282097280025482178e-01 7.363495230674743652e-02 -2.265010029077529907e-01 1.429367512464523315e-01
-3.905600905418395996e-01 7.365992665290832520e-01 -3.557775616645812988e-01 1.049325168132781982e-01 2.582259774208068848e-01 -1.257129758596420288e-01 -2.820866703987121582e-01 -7.237701863050460815e-02
4.259392917156219482e-01 7.231044173240661621e-01 4.972794279456138611e-02 4.440422356128692627e-01 1.241799816489219666e-01 -1.502518448978662491e-02 1.866908222436904907e-01 2.134235054254531860e-01
-4.562177360057830811e-01 7.638372182846069336e-01 1.351786963641643524e-02 5.955512821674346924e-02 -3.626985475420951843e-02 -1.702887862920761108e-01 2.436461001634597778e-01 -3.391334712505340576e-01
1.342435479164123535e-01 4.645797014236450195e-01 2.468512207269668579e-01 -3.025195002555847168e-01 7.050384283065795898e-01 1.420549154281616211e-01 2.775009572505950928e-01 -1.393741816282272339e-01
5.329360365867614746e-01 6.772505044937133789e-01 -2.326823957264423370e-02 -2.100810557603836060e-01 4.123385250568389893e-01 -2.105697803199291229e-02 1.644333899021148682e-01 1.230066865682601929e-01
-4.548282921314239502e-01 6.693648099899291992e-01 9.026063233613967896e-02 1.459947377443313599e-01 1.092376187443733215e-01 -1.197816208004951477e-01 -1.902398169040679932e-01 -5.031391382217407227e-01
1.178510766476392746e-02 6.437087655067443848e-01 3.075167164206504822e-02 6.454419493675231934e-01 5.353186652064323425e-02 -1.362326443195343018e-01 -3.810876309871673584e-01 3.614722937345504761e-02
-3.630378246307373047e-01 5.827651023864746094e-01 -1.695935428142547607e-01 -6.682632118463516235e-02 -5.508695915341377258e-02 6.683009862899780273e-01 2.136046886444091797e-01 8.539536967873573303e-03
3.104735724627971649e-02 4.669177234172821045e-01 4.798459410667419434e-01 5.654047727584838867e-01 1.947998553514480591e-01 2.663626670837402344e-01 -6.817400455474853516e-02 -3.428489565849304199e-01
-3.637458980083465576e-01 7.188628911972045898e-01 3.861836493015289307e-01 -4.063554704189300537e-01 -1.034940630197525024e-01 -1.442054361104965210e-01 6.941065937280654907e-02 1.839135587215423584e-02
-1.727463155984878540e-01 6.773992180824279785e-01 4.975069165229797363e-01 -3.782453238964080811e-01 -2.748117148876190186e-01 -4.159220308065414429e-02 -1.804585754871368408e-01 1.043534949421882629e-01
1.246418952941894531e-01 5.932144522666931152e-01 5.331329107284545898e-01 5.647246241569519043e-01 -9.039999544620513916e-02 -7.783966604620218277e-03 -4.341921210289001465e-02 -1.389184594154357910e-01
-2.826897501945495605e-01 3.488955199718475342e-01 4.898651540279388428e-01 -1.564579010009765625e-01 4.585716724395751953e-01 2.442199587821960449e-01 -4.005812108516693115e-01 -3.217372298240661621e-01
-1.777751594781875610e-01 4.391957819461822510e-01 2.948855161666870117e-01 -3.560098111629486084e-01 4.905347228050231934e-01 3.286822736263275146e-01 3.808271288871765137e-01 2.609926164150238037e-01
-1.067572236061096191e-01 5.329857468605041504e-01 -2.781220972537994385e-01 1.695510186254978180e-02 5.029648542404174805e-01 3.278325796127319336e-01 5.027891993522644043e-01 1.168116033077239990e-01
1.126274913549423218e-01 7.123869657516479492e-01 -5.718997120857238770e-01 -3.281781077384948730e-01 9.554465115070343018e-02 1.855147927999496460e-01 3.314078599214553833e-02 -2.017658762633800507e-02
5.023706555366516113e-01 7.495003342628479004e-01 -3.233875036239624023e-01 -5.693208053708076477e-02 -7.505246996879577637e-02 1.391837149858474731e-01 -1.849283576011657715e-01 1.372911781072616577e-01
-3.535667359828948975e-01 4.529772996902465820e-01 -2.037557661533355713e-01 -5.378233268857002258e-02 7.143181562423706055e-01 2.240023110061883926e-03 -2.130934000015258789e-01 2.640622258186340332e-01
-4.000523090362548828e-01 7.936633229255676270e-01 -9.245437383651733398e-02 1.431833803653717041e-01 9.941169619560241699e-02 -3.949593603610992432e-01 6.194607913494110107e-02 -1.062755808234214783e-01
-3.778197169303894043e-01 8.088576793670654297e-01 -3.256610780954360962e-02 -2.083230316638946533e-01 -3.274139761924743652e-01 -1.215760856866836548e-01 1.847463548183441162e-01 4.930102452635765076e-02
-5.128108263015747070e-01 7.221830487251281738e-01 -1.018521375954151154e-02 3.290321677923202515e-02 -4.241716116666793823e-02 -3.523959591984748840e-02 -2.221652567386627197e-01 -4.023579359054565430e-01
-4.181818962097167969e-01 6.478787660598754883e-01 2.884232103824615479e-01 -1.041888669133186340e-01 1.894964426755905151e-01 -1.563860625028610229e-01 4.371923506259918213e-01 -2.446041107177734375e-01
3.104638867080211639e-02 6.676528453826904297e-01 -4.944736063480377197e-01 -1.769277453422546387e-01 1.867802143096923828e-01 9.040329605340957642e-02 -3.806945979595184326e-01 2.991325557231903076e-01
3.598147034645080566e-01 7.264207005500793457e-01 8.910764940083026886e-03 2.836302816867828369e-01 -2.386877685785293579e-01 2.467809170484542847e-01 -1.992190927267074585e-01 3.236667215824127197e-01
-5.622732043266296387e-01 6.837220788002014160e-01 4.942707344889640808e-02 7.675744593143463135e-02 1.002560630440711975e-01 2.432213537395000458e-02 3.186328709125518799e-01 -3.096264898777008057e-01
-3.875087201595306396e-01 7.473775744438171387e-01 2.231388092041015625e-01 -4.308373034000396729e-01 -2.209612578153610229e-01 -4.590648040175437927e-02 5.298416316509246826e-02 4.597364366054534912e-02
-3.232366740703582764e-01 4.260650575160980225e-01 3.393396735191345215e-01 -2.582223154604434967e-02 4.290212094783782959e-01 2.172251930460333824e-03 -5.706010460853576660e-01 -2.975210547447204590e-01
-1.332056075334548950e-01 3.847928941249847412e-01 2.502309679985046387e-01 1.957781761884689331e-01 4.767475426197052002e-01 3.114689588546752930e-01 3.842407464981079102e-01 5.111790895462036133e-01
-3.767561018466949463e-01 6.297292709350585938e-01 -1.683284044265747070e-01 -2.670281827449798584e-01 -1.570187658071517944e-01 3.238213360309600830e-01 -4.388533532619476318e-01 1.993744373321533203e-01
-3.881935179233551025e-01 6.890217065811157227e-01 4.837678968906402588e-01 -2.206636518239974976e-01 -2.708171606063842773e-01 3.021913021802902222e-02 -1.222938820719718933e-01 -5.118863657116889954e-02
4.753647148609161377e-01 5.587030649185180664e-01 3.898182809352874756e-01 -2.392394691705703735e-01 1.864189058542251587e-01 1.435952633619308472e-01 1.392777413129806519e-01 4.218006134033203125e-01
-2.562789320945739746e-01 5.035476088523864746e-01 -2.076495885848999023e-01 -4.312800243496894836e-02 6.201891899108886719e-01 7.042068522423505783e-03 -3.042829632759094238e-01 3.981332182884216309e-01
-1.287908852100372314e-01 7.504798173904418945e-01 -3.747392594814300537e-01 -3.888679146766662598e-01 -2.165243476629257202e-01 2.830084264278411865e-01 -2.090360037982463837e-02 3.363793343305587769e-02
-1.442347913980484009e-01 4.922684729099273682e-01 -1.209677979350090027e-01 -1.006870269775390625e-01 7.328721880912780762e-01 -8.563852310180664062e-02 8.960735052824020386e-02 3.995396196842193604e-01
2.091113328933715820e-01 7.541832327842712402e-01 -4.432362616062164307e-01 -2.683308422565460205e-01 -1.382064819335937500e-01 3.416477888822555542e-02 -1.466925442218780518e-01 2.779088318347930908e-01
-3.808015882968902588e-01 6.691111922264099121e-01 3.909099996089935303e-01 -3.032822608947753906e-01 -2.876685857772827148e-01 5.216278880834579468e-02 -2.751149535179138184e-01 -3.642976284027099609e-02
-3.677488863468170166e-01 4.251814186573028564e-01 5.570391416549682617e-01 -1.834524609148502350e-02 1.469162702560424805e-01 1.968780606985092163e-01 -3.804675042629241943e-01 -4.101847410202026367e-01
-3.846206963062286377e-01 6.194404363632202148e-01 1.466009020805358887e-01 -3.121499121189117432e-01 -8.769559860229492188e-02 1.958748400211334229e-01 -1.027430295944213867e-01 -5.411260724067687988e-01
-1.851012557744979858e-01 3.071410357952117920e-01 4.420586526393890381e-01 4.164284169673919678e-01 5.158814191818237305e-01 4.112264513969421387e-01 -9.528055787086486816e-03 -2.593104243278503418e-01
4.450816810131072998e-01 7.505875229835510254e-01 -2.299114614725112915e-01 8.779644966125488281e-02 -3.897018963471055031e-03 -4.560190066695213318e-02 3.796229362487792969e-01 1.781704723834991455e-01
3.634900450706481934e-01 5.815998911857604980e-01 1.933103203773498535e-01 -4.810292124748229980e-01 3.621972799301147461e-01 -2.263743802905082703e-02 2.451838403940200806e-01 -2.627626359462738037e-01
5.755009055137634277e-01 5.098299384117126465e-01 4.247507154941558838e-01 -9.498818218708038330e-02 2.809103131294250488e-01 3.676542639732360840e-01 1.867625676095485687e-02 -7.076014578342437744e-02
2.222338318824768066e-01 5.969038605690002441e-01 -1.422791630029678345e-01 -3.140373528003692627e-01 3.546925485134124756e-01 -3.456478565931320190e-02 1.813569664955139160e-01 5.617501139640808105e-01
1.994088143110275269e-01 6.575521230697631836e-01 -2.751516997814178467e-01 -3.359849154949188232e-01 -6.860811263322830200e-02 2.605193555355072021e-01 -3.572996556758880615e-01 3.728625178337097168e-01
-4.724734723567962646e-01 4.272783398628234863e-01 1.284973323345184326e-01 9.733534604310989380e-02 5.066585540771484375e-02 7.456197142601013184e-01 9.828282892704010010e-02 6.409088615328073502e-03
-2.342432886362075806e-01 4.697282612323760986e-01 -4.944704473018646240e-02 -8.224371820688247681e-02 7.942926883697509766e-01 -5.887374654412269592e-02 -2.842838764190673828e-01 -9.607361629605293274e-03
1.132183000445365906e-01 3.811443448066711426e-01 1.345570832490921021e-01 2.951179146766662598e-01 7.488736510276794434e-01 3.174862563610076904e-01 -2.125503569841384888e-01 1.729837507009506226e-01
-9.473055601119995117e-02 5.920116901397705078e-01 2.183263301849365234e-01 -1.290275305509567261e-01 -1.243804022669792175e-01 5.004777312278747559e-01 -4.989855289459228516e-01 2.475859820842742920e-01
-4.766063392162322998e-01 7.784386873245239258e-01 -4.602552205324172974e-02 -5.240837857127189636e-02 5.846031010150909424e-02 -3.884145319461822510e-01 8.554296195507049561e-02 -2.033654972910881042e-02
4.605761170387268066e-01 7.182167172431945801e-01 -1.758400350809097290e-01 5.691272020339965820e-02 3.525264859199523926e-01 -2.440908923745155334e-02 2.726106643676757812e-01 1.966939717531204224e-01
1.632482260465621948e-01 6.463949084281921387e-01 2.103646099567413330e-01 6.400198340415954590e-01 2.731736898422241211e-01 -7.701807469129562378e-02 7.008443772792816162e-02 -1.271905153989791870e-01
-3.388301134109497070e-01 7.564377188682556152e-01 7.818534970283508301e-02 1.294472813606262207e-01 4.847515746951103210e-02 -5.023650527000427246e-01 -1.181846950203180313e-02 -1.877934038639068604e-01
3.584715425968170166e-01 6.415148377418518066e-01 -1.504389476031064987e-02 -1.192535907030105591e-01 2.821189761161804199e-01 -1.794695705175399780e-01 1.970661133527755737e-01 -5.430226922035217285e-01
2.562768459320068359e-01 4.836767911911010742e-01 2.799676954746246338e-01 2.741507589817047119e-01 3.264822065830230713e-01 5.628255605697631836e-01 -2.948009371757507324e-01 1.912263929843902588e-01
-5.845627188682556152e-01 4.351019263267517090e-01 1.736608892679214478e-01 4.141891896724700928e-01 7.470563054084777832e-02 4.506630003452301025e-01 1.356768608093261719e-01 2.004390209913253784e-01
4.175941348075866699e-01 8.067312836647033691e-01 -2.827304601669311523e-02 2.164333015680313110e-01 9.465876221656799316e-02 -1.600203365087509155e-01 2.894419729709625244e-01 -9.388075023889541626e-02
-9.739073365926742554e-02 8.047435879707336426e-01 3.002393245697021484e-01 -7.381099462509155273e-02 -3.621507287025451660e-01 -2.695859670639038086e-01 1.917675286531448364e-01 -8.189331740140914917e-02
-3.522337973117828369e-01 7.253283858299255371e-01 4.097126424312591553e-01 -2.353211939334869385e-01 -3.401128351688385010e-01 2.343818731606006622e-02 -9.301301091909408569e-02 -4.137804731726646423e-02
4.819913804531097412e-01 5.609903335571289062e-01 -1.365690976381301880e-01 -2.277585566043853760e-01 3.487728536128997803e-01 3.514030277729034424e-01 -2.604245245456695557e-01 -2.636315822601318359e-01
1.087732985615730286e-01 5.160946249961853027e-01 -2.976018376648426056e-02 -3.646191656589508057e-01 6.784743666648864746e-01 3.910903632640838623e-02 1.603428833186626434e-02 3.547784686088562012e-01
-3.387405872344970703e-01 3.690831363201141357e-01 3.560772836208343506e-01 -2.487307339906692505e-01 2.470711022615432739e-01 2.982684075832366943e-01 -6.046031117439270020e-01 -2.117106020450592041e-01
-5.523788928985595703e-01 4.390258193016052246e-01 1.832614243030548096e-01 1.933733522891998291e-01 8.277561515569686890e-02 6.415992975234985352e-01 -1.124639362096786499e-01 -2.499488182365894318e-03
-5.382723808288574219e-01 4.921412765979766846e-01 6.092224642634391785e-02 5.429391562938690186e-02 4.629423096776008606e-02 5.404049158096313477e-01 -2.350597828626632690e-01 3.346143662929534912e-01
2.645639777183532715e-01 6.129979491233825684e-01 -6.664549559354782104e-02 -6.232526618987321854e-03 -6.905752234160900116e-03 6.631394028663635254e-01 -2.491277754306793213e-01 2.188446968793869019e-01
2.980385422706604004e-01 6.831254363059997559e-01 -2.300259917974472046e-01 9.001082926988601685e-02 3.986707627773284912e-01 -1.067948266863822937e-01 4.565609395503997803e-01 6.860966980457305908e-02
-3.381924331188201904e-01 4.904015958309173584e-01 -4.237649217247962952e-02 6.030142307281494141e-02 1.434149891138076782e-01 7.191637158393859863e-01 2.829702198505401611e-01 -1.478638947010040283e-01
-4.320716857910156250e-01 4.561468660831451416e-01 2.828821837902069092e-01 1.889356374740600586e-01 5.876795649528503418e-01 1.663371473550796509e-01 -2.097770422697067261e-01 2.692272663116455078e-01
-4.468786343932151794e-02 7.902637124061584473e-01 9.976436197757720947e-02 -3.358008563518524170e-01 -4.584892392158508301e-01 1.542861200869083405e-02 2.003850340843200684e-01 -1.290709897875785828e-02
3.878091573715209961e-01 6.161769032478332520e-01 2.197626978158950806e-01 6.303527206182479858e-02 -1.149062216281890869e-01 1.749350689351558685e-02 -3.495393097400665283e-01 5.310119390487670898e-01
-5.817617774009704590e-01 6.717861890792846680e-01 -4.322191234678030014e-03 2.285906821489334106e-01 1.933307945728302002e-01 -8.422200381755828857e-02 1.856434941291809082e-01 -2.811595499515533447e-01
2.908856868743896484e-01 6.257998347282409668e-01 -9.213346056640148163e-03 -1.494393646717071533e-01 5.291891098022460938e-01 1.950678527355194092e-01 4.205819368362426758e-01 7.975918799638748169e-02
-2.907923460006713867e-01 4.897001683712005615e-01 -2.313896864652633667e-01 -7.241592556238174438e-02 4.848955571651458740e-01 -9.337597340345382690e-02 -4.403172433376312256e-01 4.232331514358520508e-01
-2.752547562122344971e-01 5.312009453773498535e-01 -4.111340045928955078e-01 -5.366092920303344727e-02 1.241606622934341431e-01 6.195282340049743652e-01 2.140039503574371338e-01 -1.584961563348770142e-01
3.569152355194091797e-01 7.606641650199890137e-01 9.129811078310012817e-03 1.045950576663017273e-01 2.223657965660095215e-01 1.292007416486740112e-01 7.475018501281738281e-02 4.596206247806549072e-01
2.610693871974945068e-01 3.716220855712890625e-01 6.348419785499572754e-01 -2.328193783760070801e-01 4.228761494159698486e-01 7.555624842643737793e-02 8.796773850917816162e-02 3.797884285449981689e-01
2.466126531362533569e-01 6.413335204124450684e-01 -4.182590246200561523e-01 -4.245176911354064941e-01 1.459148824214935303e-01 3.182967305183410645e-01 -1.108816042542457581e-01 -1.944706588983535767e-01
-1.698833107948303223e-01 8.157505393028259277e-01 3.017795085906982422e-01 -1.178427487611770630e-01 -2.525273561477661133e-01 -3.576674461364746094e-01 8.788940310478210449e-02 -3.622577711939811707e-02
3.928709924221038818e-01 6.905860304832458496e-01 -2.423930317163467407e-01 -8.096931874752044678e-02 -9.226597100496292114e-02 3.554248511791229248e-01 -3.321360945701599121e-01 -2.414096295833587646e-01
8.787607401609420776e-02 5.564633607864379883e-01 1.564806103706359863e-01 1.097022965550422668e-01 -4.361150041222572327e-02 4.867590367794036865e-01 -4.592899680137634277e-01 4.430822432041168213e-01
-2.028472572565078735e-01 3.937807381153106689e-01 3.708580732345581055e-01 -2.896627187728881836e-01 5.588048696517944336e-01 3.608269989490509033e-01 3.544263243675231934e-01 1.194671392440795898e-01
5.222136974334716797e-01 5.154691338539123535e-01 1.865894198417663574e-01 -1.777137815952301025e-01 5.160319805145263672e-01 3.383079767227172852e-01 1.127616390585899353e-01 4.159490764141082764e-02
-2.624907195568084717e-01 5.069504976272583008e-01 -2.817433178424835205e-01 5.995340272784233093e-02 1.969960778951644897e-01 6.700248122215270996e-01 2.952582538127899170e-01 -1.273108422756195068e-01
2.650764584541320801e-01 6.705964803695678711e-01 2.147269248962402344e-01 6.402481794357299805e-01 1.317884176969528198e-01 -3.577201440930366516e-02 -4.788932576775550842e-02 -5.539195984601974487e-02
-3.362218141555786133e-01 5.769914984703063965e-01 4.706367552280426025e-01 -5.360543131828308105e-01 -7.469124346971511841e-02 8.309402316808700562e-02 -1.785617768764495850e-01 -2.854671515524387360e-02
-1.756220608949661255e-01 3.942322432994842529e-01 4.284721314907073975e-01 -2.569408714771270752e-01 6.145706772804260254e-01 -1.771789789199829102e-01 -2.825016677379608154e-01 -2.742883861064910889e-01
3.853476047515869141e-01 6.779944300651550293e-01 3.246895968914031982e-01 5.082257390022277832e-01 1.025317907333374023e-01 -5.250666663050651550e-02 -2.482027746737003326e-02 1.192827299237251282e-01
-2.399030476808547974e-01 7.463057637214660645e-01 9.529227763414382935e-02 -8.517269045114517212e-03 7.925809919834136963e-02 -4.154320359230041504e-01 1.339468080550432205e-02 -4.441579878330230713e-01
-5.469579100608825684e-01 6.839376688003540039e-01 -2.520034462213516235e-02 6.771717965602874756e-02 7.725540548563003540e-02 6.786423176527023315e-02 3.063658811151981354e-02 -4.651163518428802490e-01
-3.956571817398071289e-01 5.948869585990905762e-01 1.523261815309524536e-01 2.639725506305694580e-01 3.495082259178161621e-01 4.120840430259704590e-01 -2.051792740821838379e-01 2.502243518829345703e-01
-1.284616738557815552e-01 4.361411333084106445e-01 3.155409991741180420e-01 -2.188972383737564087e-01 6.522565335035324097e-02 5.341739654541015625e-01 4.873368889093399048e-02 5.948320031166076660e-01
2.984508275985717773e-01 5.639277696609497070e-01 2.754245102405548096e-01 3.355956673622131348e-01 8.177353441715240479e-02 3.284465968608856201e-01 4.034167230129241943e-01 3.565399646759033203e-01
-1.118937283754348755e-01 7.285229563713073730e-01 -5.234457850456237793e-01 -8.570241183042526245e-02 -3.433800116181373596e-02 -9.814631193876266479e-02 -2.739288508892059326e-01 2.992402911186218262e-01
1.691659726202487946e-02 5.133651494979858398e-01 1.757219731807708740e-01 -3.829034268856048584e-01 4.642547070980072021e-01 3.639338016510009766e-01 4.573589265346527100e-01 -3.897722065448760986e-02
-5.172625780105590820e-01 5.545457005500793457e-01 -1.956894099712371826e-01 -2.991771996021270752e-01 3.798069655895233154e-01 4.106955975294113159e-02 -1.247467771172523499e-01 3.682597875595092773e-01
-3.327798247337341309e-01 4.706624448299407959e-01 -1.337683945894241333e-01 -9.752652794122695923e-02 6.938073039054870605e-01 1.261392235755920410e-01 -1.575034409761428833e-01 3.438633382320404053e-01
-1.703876256942749023e-01 7.060899734497070312e-01 -2.745119631290435791e-01 -3.198093771934509277e-01 -2.946016788482666016e-01 3.282832503318786621e-01 -1.642669588327407837e-01 2.706046700477600098e-01
4.120216369628906250e-01 6.403042674064636230e-01 -1.759970188140869141e-01 1.502303034067153931e-01 2.532108724117279053e-01 3.099875152111053467e-01 3.976877927780151367e-01 2.198654711246490479e-01
2.745354473590850830e-01 5.237404704093933105e-01 2.349446713924407959e-01 -2.201681882143020630e-01 -7.626552134752273560e-02 5.057729482650756836e-01 -2.355022877454757690e-01 4.791335463523864746e-01
-3.396982550621032715e-01 7.395687699317932129e-01 -7.261772453784942627e-02 -1.365529000759124756e-01 -2.435888536274433136e-02 -1.690266430377960205e-01 -2.748327553272247314e-01 -4.571946561336517334e-01
-8.443012833595275879e-02 3.364671766757965088e-01 5.441957712173461914e-02 3.034314215183258057e-01 6.114350557327270508e-01 5.518538355827331543e-01 -3.246980905532836914e-01 2.837260253727436066e-02
5.329124927520751953e-01 7.145465612411499023e-01 -1.101049184799194336e-01 2.007397562265396118e-01 2.368953824043273926e-01 2.407205253839492798e-01 1.110552921891212463e-01 1.631224304437637329e-01
1.697359979152679443e-01 6.109119653701782227e-01 -4.270366728305816650e-01 -2.311347126960754395e-01 7.926638424396514893e-02 1.965281218290328979e-01 -5.631123185157775879e-01 -1.381512172520160675e-02
4.249318540096282959e-01 7.670632004737854004e-01 -1.368030607700347900e-01 -4.896891117095947266e-02 -4.171722531318664551e-01 6.193720921874046326e-02 -1.399823278188705444e-01 -1.116687953472137451e-01
7.069581747055053711e-02 5.154350399971008301e-01 1.903576254844665527e-01 1.049881521612405777e-02 3.839299380779266357e-01 4.943225085735321045e-01 1.172045171260833740e-01 5.361798405647277832e-01
-3.052704930305480957e-01 6.683223247528076172e-01 4.554633498191833496e-01 -3.263328969478607178e-01 -1.936742514371871948e-01 7.070578634738922119e-02 3.103398084640502930e-01 8.599594980478286743e-02
-4.407490193843841553e-01 5.684849619865417480e-01 3.163969516754150391e-01 -1.414897590875625610e-01 -6.797612458467483521e-02 2.361932545900344849e-01 3.831172361969947815e-03 -5.495598316192626953e-01
-2.223318815231323242e-01 4.830817580223083496e-01 5.691517591476440430e-01 -5.782067775726318359e-01 1.319875568151473999e-01 -2.801626920700073242e-02 -1.830926835536956787e-01 8.494419604539871216e-02
1.363824158906936646e-01 5.447328090667724609e-01 -7.998514920473098755e-02 3.849405944347381592e-01 4.730028808116912842e-01 4.040973186492919922e-01 -3.174910545349121094e-01 2.055772244930267334e-01
-3.918603956699371338e-01 7.592947483062744141e-01 5.512096732854843140e-02 9.257059544324874878e-02 8.983176946640014648e-02 -3.502086400985717773e-01 2.530031204223632812e-01 -2.521566152572631836e-01
-6.212000250816345215e-01 4.516121447086334229e-01 2.096517682075500488e-01 3.167621493339538574e-01 1.212512254714965820e-01 4.588437974452972412e-01 1.179878711700439453e-01 1.634142845869064331e-01
3.083393871784210205e-01 5.478867292404174805e-01 1.155419498682022095e-01 6.398911774158477783e-02 1.112848892807960510e-01 6.964372992515563965e-01 -2.810794711112976074e-01 1.043433025479316711e-01
-3.858275413513183594e-01 5.687285065650939941e-01 1.977635920047760010e-01 -4.062523692846298218e-02 3.405470550060272217e-01 -2.001916766166687012e-01 -4.060431420803070068e-01 -4.074360430240631104e-01
2.309054285287857056e-01 7.313385605812072754e-01 -4.780794978141784668e-01 -1.423745751380920410e-01 5.042358487844467163e-02 1.796851158142089844e-01 -1.895720362663269043e-01 3.036929666996002197e-01
5.400103926658630371e-01 7.534271478652954102e-01 -2.136398665606975555e-02 2.544061243534088135e-01 2.890546619892120361e-02 3.766644373536109924e-02 2.470443248748779297e-01 1.107798889279365540e-01
-4.363617300987243652e-01 7.026169300079345703e-01 1.706489622592926025e-01 -9.675843268632888794e-02 -5.995129421353340149e-02 -1.128278523683547974e-01 -6.601265072822570801e-02 -5.067078471183776855e-01
3.659920692443847656e-01 4.795478284358978271e-01 4.996502101421356201e-01 -1.295315325260162354e-01 5.830706954002380371e-01 7.086940854787826538e-02 2.156891301274299622e-02 1.555499285459518433e-01
4.383407533168792725e-01 5.672641992568969727e-01 2.739854156970977783e-02 -3.961619734764099121e-01 3.378267288208007812e-01 3.980406522750854492e-01 1.766579449176788330e-01 1.568518429994583130e-01
6.227529048919677734e-01 6.622765064239501953e-01 1.148001104593276978e-01 -4.467047378420829773e-02 3.678536117076873779e-01 1.872003078460693359e-02 1.195594668388366699e-01 -9.183134138584136963e-02
-6.823621392250061035e-01 4.980602860450744629e-01 1.208760887384414673e-01 2.608861923217773438e-01 9.134496003389358521e-02 3.558828234672546387e-01 1.290410012006759644e-01 2.280286401510238647e-01
4.354346692562103271e-01 6.041972041130065918e-01 3.429089784622192383e-01 9.007914364337921143e-02 3.198007643222808838e-01 1.201004907488822937e-01 1.231517866253852844e-01 4.333341717720031738e-01
-4.722124934196472168e-01 6.753392815589904785e-01 -9.899739921092987061e-02 1.724069118499755859e-01 8.086068183183670044e-02 4.072649776935577393e-02 1.683844998478889465e-02 -5.224241018295288086e-01
2.808501124382019043e-01 5.378197431564331055e-01 3.846343234181404114e-02 1.507098525762557983e-01 2.538934946060180664e-01 4.882211387157440186e-01 -5.193526148796081543e-01 -1.874333769083023071e-01
5.784487128257751465e-01 7.651553750038146973e-01 2.732803858816623688e-02 2.455338984727859497e-01 -2.901191636919975281e-02 1.728732883930206299e-02 1.329244524240493774e-01 9.531655348837375641e-03
-2.095851600170135498e-01 4.686586558818817139e-01 2.048505842685699463e-01 6.633986532688140869e-02 6.220936179161071777e-01 -2.650766670703887939e-01 -2.362718731164932251e-01 -4.206874370574951172e-01
2.461201846599578857e-01 6.293765902519226074e-01 -2.828909456729888916e-01 2.363231629133224487e-01 3.896510004997253418e-01 -4.006067663431167603e-02 2.021113038063049316e-01 -4.616842567920684814e-01
-1.798786520957946777e-01 6.337922215461730957e-01 4.092837572097778320e-01 -5.211069583892822266e-01 -1.059596240520477295e-01 -7.723428308963775635e-02 -2.830524742603302002e-01 1.719715595245361328e-01
-3.154586255550384521e-01 5.130535960197448730e-01 3.785506784915924072e-01 1.207578778266906738e-01 4.163565039634704590e-01 -2.143673747777938843e-01 -3.422773182392120361e-01 -3.780463933944702148e-01
-2.608645558357238770e-01 4.058943986892700195e-01 -9.076876193284988403e-02 -2.352302670478820801e-01 5.592807531356811523e-01 -3.187416121363639832e-02 -3.377302587032318115e-01 5.251232981681823730e-01
1.360844671726226807e-01 5.442706942558288574e-01 6.379044055938720703e-02 3.167475163936614990e-01 9.192191064357757568e-02 4.585689306259155273e-01 4.802296459674835205e-01 3.626246154308319092e-01
6.864666193723678589e-02 5.360674262046813965e-01 -2.739359140396118164e-01 -5.151170492172241211e-01 3.464264571666717529e-01 4.614281058311462402e-01 3.026446513831615448e-02 1.835481375455856323e-01
-4.861404746770858765e-02 4.946567118167877197e-01 3.211849331855773926e-01 -3.827359080314636230e-01 3.458586633205413818e-01 3.669347167015075684e-01 4.851295948028564453e-01 1.170245930552482605e-01
3.990955054759979248e-01 4.967510998249053955e-01 5.340613722801208496e-01 1.115574911236763000e-01 3.922643065452575684e-01 -1.830056756734848022e-01 -2.418192028999328613e-01 2.246233820915222168e-01
-4.263099730014801025e-01 4.978974759578704834e-01 1.927422732114791870e-01 -1.549659669399261475e-01 9.845263510942459106e-02 5.646361112594604492e-01 3.687849342823028564e-01 -2.113875001668930054e-01
-4.997859001159667969e-01 6.564094424247741699e-01 -6.425072252750396729e-02 1.347328722476959229e-01 2.045437395572662354e-01 -6.075303256511688232e-02 -2.079773992300033569e-01 -4.563726484775543213e-01
4.397510886192321777e-01 6.801114678382873535e-01 -1.236969530582427979e-01 -2.240502834320068359e-01 4.215996563434600830e-01 -1.361573785543441772e-01 2.839389145374298096e-01 4.075850173830986023e-02
3.369615972042083740e-01 4.714028835296630859e-01 6.343386173248291016e-01 -5.023156106472015381e-02 1.408882439136505127e-01 3.295165598392486572e-01 2.604199051856994629e-01 2.511535286903381348e-01
3.686285018920898438e-01 5.848295688629150391e-01 4.036841094493865967e-01 1.623015999794006348e-01 2.241809666156768799e-01 -2.478788048028945923e-01 -3.779344558715820312e-01 2.797312438488006592e-01
1.756650060415267944e-01 6.102991104125976562e-01 -3.915346227586269379e-03 -2.713962793350219727e-01 2.798604071140289307e-01 7.288701832294464111e-02 5.579503774642944336e-01 3.578582108020782471e-01
-8.641435950994491577e-02 7.836466431617736816e-01 3.749805688858032227e-01 -5.971699208021163940e-02 -1.897561252117156982e-01 -4.386632740497589111e-01 5.076440051198005676e-02 -5.695775896310806274e-02
-1.657506525516510010e-01 5.678743720054626465e-01 -2.572121620178222656e-01 -4.383877217769622803e-01 1.509048640727996826e-01 2.275006026029586792e-01 -3.272759020328521729e-01 4.583285450935363770e-01
8.638768456876277924e-03 5.650706291198730469e-01 -3.303502202033996582e-01 3.616850972175598145e-01 5.898894071578979492e-01 5.737925879657268524e-03 -2.914359569549560547e-01 -8.795370161533355713e-02
3.401825129985809326e-01 7.432000637054443359e-01 -2.320150285959243774e-02 2.252351194620132446e-01 2.053164690732955933e-01 3.008103668689727783e-01 -9.960062056779861450e-02 3.716159462928771973e-01
2.979167103767395020e-01 6.036059260368347168e-01 -2.678933739662170410e-01 -8.012207597494125366e-02 -6.212187558412551880e-02 5.103603005409240723e-01 -3.354459404945373535e-01 -3.030982017517089844e-01
4.070494771003723145e-01 4.976773858070373535e-01 6.656813025474548340e-01 2.280627042055130005e-01 1.429106444120407104e-01 8.258301764726638794e-02 1.210068240761756897e-01 2.227057516574859619e-01
2.471407875418663025e-02 7.079408764839172363e-01 -3.752354383468627930e-01 -5.296090384945273399e-04 2.098180353641510010e-01 1.400148123502731323e-01 2.146584838628768921e-01 -4.976957440376281738e-01
-1.317830681800842285e-01 4.814246594905853271e-01 1.942964941263198853e-01 -7.573024183511734009e-02 1.563313752412796021e-01 6.429491639137268066e-01 -3.427141308784484863e-01 3.900017142295837402e-01
3.357469439506530762e-01 6.501852869987487793e-01 7.058251649141311646e-02 -1.933068037033081055e-01 5.484484434127807617e-01 -1.966313421726226807e-01 1.742239445447921753e-01 2.288454174995422363e-01
-3.875481784343719482e-01 4.194969236850738525e-01 2.839743196964263916e-01 -2.033882029354572296e-02 5.812297463417053223e-01 9.783869981765747070e-02 -3.328143656253814697e-01 -3.668891787528991699e-01
2.581484019756317139e-01 6.305494904518127441e-01 -2.460679560899734497e-01 -2.848294973373413086e-01 -5.662356317043304443e-02 4.017080068588256836e-01 -2.641409933567047119e-01 3.996794819831848145e-01
-4.436198994517326355e-02 4.078767895698547363e-01 1.671513915061950684e-01 -1.748896539211273193e-01 3.486461937427520752e-01 6.130198836326599121e-01 -2.728667259216308594e-01 4.487079083919525146e-01
2.854805290699005127e-01 4.442686438560485840e-01 2.532421350479125977e-01 2.806327342987060547e-01 3.012083768844604492e-01 5.672237277030944824e-01 -3.187474608421325684e-01 -2.533191442489624023e-01
-1.657051593065261841e-01 5.237490534782409668e-01 3.363849222660064697e-01 2.557806856930255890e-02 3.286825418472290039e-01 4.843592345714569092e-01 -3.692292273044586182e-01 3.247361481189727783e-01
-3.461486101150512695e-01 6.171206235885620117e-01 -5.420763045549392700e-02 1.273685842752456665e-01 -1.274080425500869751e-01 5.512871742248535156e-01 -2.773786187171936035e-01 2.882584631443023682e-01
-2.307823598384857178e-01 6.079355478286743164e-01 2.829413414001464844e-01 -5.950372815132141113e-01 -1.013751477003097534e-01 -3.920146555174142122e-04 -3.638165295124053955e-01 -1.972589641809463501e-02
1.963106691837310791e-01 9.039758443832397461e-01 -1.113277301192283630e-01 -1.481792926788330078e-01 -1.395084261894226074e-01 -2.056133598089218140e-01 -1.727567017078399658e-01 1.354784369468688965e-01
-3.254668116569519043e-01 6.204566955566406250e-01 1.723085045814514160e-01 -2.249486744403839111e-02 1.954803802073001862e-02 3.939574062824249268e-01 -5.582951307296752930e-01 1.078451499342918396e-01
-3.939920067787170410e-01 6.313343048095703125e-01 3.284652233123779297e-01 -5.040925741195678711e-01 -6.396171450614929199e-02 1.457556039094924927e-01 -1.597780138254165649e-01 -1.825479418039321899e-01
5.276927947998046875e-01 5.564388632774353027e-01 2.386696338653564453e-01 -4.761105775833129883e-01 2.723563909530639648e-01 1.927210837602615356e-01 4.417585581541061401e-02 1.224772930145263672e-01
2.550568580627441406e-01 5.225710272789001465e-01 -2.014738470315933228e-01 -2.560203671455383301e-01 1.551030725240707397e-01 5.847340226173400879e-01 -3.867457807064056396e-01 -2.004601955413818359e-01
-6.722695827484130859e-01 4.991848468780517578e-01 2.318249046802520752e-01 2.932516932487487793e-01 8.079554885625839233e-02 3.580247163772583008e-01 1.552985757589340210e-01 1.736334711313247681e-02
-5.553142428398132324e-01 3.971956074237823486e-01 1.062424480915069580e-01 2.698311768472194672e-02 3.002158403396606445e-01 5.837685465812683105e-01 2.919028140604496002e-02 -3.001313507556915283e-01
-4.197689890861511230e-01 3.942072093486785889e-01 2.658659517765045166e-01 1.013448983430862427e-01 5.160923004150390625e-01 -1.497650891542434692e-02 -5.371053814888000488e-01 -1.799484789371490479e-01
3.754890561103820801e-01 5.442284941673278809e-01 5.097829103469848633e-01 9.802109003067016602e-02 7.420628517866134644e-02 3.193924725055694580e-01 2.814616560935974121e-01 3.264931738376617432e-01
1.686622388660907745e-02 5.388845801353454590e-01 1.805807203054428101e-01 -3.231927454471588135e-01 3.745912015438079834e-01 1.780545562505722046e-01 5.971151590347290039e-01 2.090158462524414062e-01
-3.649456799030303955e-01 6.853562593460083008e-01 7.923971116542816162e-02 1.267543435096740723e-01 -5.049719214439392090e-01 3.314566910266876221e-01 6.103600375354290009e-03 -9.928925335407257080e-02
-4.661490619182586670e-01 7.628383040428161621e-01 2.853373587131500244e-01 -2.425215840339660645e-01 -7.992170751094818115e-02 -2.075542807579040527e-01 3.296040743589401245e-02 -9.998004138469696045e-02
3.948966413736343384e-02 4.799012839794158936e-01 2.207209169864654541e-01 -3.926147520542144775e-01 2.681923210620880127e-01 5.843042135238647461e-01 3.057319223880767822e-01 -2.417867034673690796e-01
3.280051052570343018e-01 7.238271236419677734e-01 -2.426545023918151855e-01 3.628910779953002930e-01 1.379380524158477783e-01 2.227210253477096558e-01 -3.124687969684600830e-01 1.079230681061744690e-01
-2.976998388767242432e-01 3.937892615795135498e-01 1.246161013841629028e-01 4.618954360485076904e-01 3.696101903915405273e-01 5.939230918884277344e-01 -1.386350207030773163e-02 1.946277022361755371e-01
-2.940437793731689453e-01 3.353795409202575684e-01 4.389669299125671387e-01 -1.488738805055618286e-01 5.557556748390197754e-01 3.821067810058593750e-01 2.953260838985443115e-01 2.100380957126617432e-01
-1.615711897611618042e-01 5.597119331359863281e-01 -4.527657032012939453e-01 -1.630115555599331856e-03 1.131471097469329834e-01 5.512917637825012207e-01 3.602178394794464111e-01 -9.558300673961639404e-02
-5.851326137781143188e-02 3.422386646270751953e-01 2.881197631359100342e-01 -2.211997658014297485e-01 7.783943414688110352e-01 1.573616713285446167e-01 -3.404359817504882812e-01 3.081532567739486694e-02
6.253778189420700073e-02 3.803969919681549072e-01 4.539803564548492432e-01 -1.173738315701484680e-01 5.657556056976318359e-01 1.045038923621177673e-01 1.760382652282714844e-01 5.191555619239807129e-01
-4.644551873207092285e-01 5.276297330856323242e-01 2.951823472976684570e-01 -4.758273437619209290e-02 1.182227730751037598e-01 1.589772999286651611e-01 -3.666017055511474609e-01 -4.927921891212463379e-01
-5.368320941925048828e-01 6.775408387184143066e-01 -1.072021722793579102e-01 2.008931040763854980e-01 1.697355806827545166e-01 -7.195363938808441162e-02 2.610584162175655365e-02 -4.077138900756835938e-01
4.761287271976470947e-01 6.763281226158142090e-01 9.365990012884140015e-02 8.949356526136398315e-02 3.071425557136535645e-01 -4.832573980093002319e-02 4.410947859287261963e-01 8.867932856082916260e-02
5.901367068290710449e-01 6.228843331336975098e-01 3.473703563213348389e-01 7.991283386945724487e-02 2.659786045551300049e-01 2.034527510404586792e-01 5.051712319254875183e-02 1.483640521764755249e-01
-2.753505408763885498e-01 4.930771887302398682e-01 1.625495553016662598e-01 2.047142982482910156e-01 -2.494584769010543823e-02 1.246493533253669739e-01 -7.717160582542419434e-01 -3.195560351014137268e-02
2.676847875118255615e-01 4.646701216697692871e-01 5.046814307570457458e-02 1.528515014797449112e-02 -4.863484948873519897e-02 6.738888621330261230e-01 -1.098613515496253967e-01 -4.910039603710174561e-01
3.184359669685363770e-01 6.325665712356567383e-01 1.986676305532455444e-01 2.155553176999092102e-02 3.229871094226837158e-01 -2.726382613182067871e-01 -3.099951148033142090e-01 4.286904931068420410e-01
-1.170140877366065979e-01 6.409158706665039062e-01 -5.160614252090454102e-01 -4.657574594020843506e-01 1.419273465871810913e-01 1.887518465518951416e-01 -1.689001619815826416e-01 -8.937094360589981079e-02
-2.563653290271759033e-01 6.498637199401855469e-01 -1.960187107324600220e-01 -3.134199380874633789e-01 -2.237880527973175049e-01 3.648251295089721680e-01 -2.792621552944183350e-01 3.378355503082275391e-01
-4.495498538017272949e-01 6.977257132530212402e-01 -1.425318792462348938e-02 -3.591767698526382446e-02 3.097771108150482178e-01 -3.970687985420227051e-01 9.787388890981674194e-02 -2.153737097978591919e-01
1.204699128866195679e-01 6.390026211738586426e-01 -1.444397121667861938e-01 1.870756596326828003e-01 2.649997770786285400e-01 -8.890575915575027466e-02 4.617282748222351074e-01 -4.795627295970916748e-01
-4.938163757324218750e-01 6.326114535331726074e-01 -1.795986443758010864e-01 1.074179708957672119e-01 3.099853396415710449e-01 -3.438868224620819092e-01 -3.073605000972747803e-01 5.774420499801635742e-02
1.658281832933425903e-01 5.881111025810241699e-01 -3.910151422023773193e-01 -4.778540134429931641e-01 3.435261249542236328e-01 1.996644586324691772e-01 -2.689363062381744385e-01 1.232336089015007019e-01
-1.309526711702346802e-02 3.586828112602233887e-01 3.600913286209106445e-01 -4.274304807186126709e-01 4.927881658077239990e-01 4.789709448814392090e-01 2.834003269672393799e-01 7.901563495397567749e-02
-2.039392590522766113e-01 5.061247944831848145e-01 2.152775377035140991e-01 -2.160811722278594971e-01 -9.824505075812339783e-03 3.169542253017425537e-01 -3.788863718509674072e-01 -6.042348146438598633e-01
-2.058327049016952515e-01 3.040554821491241455e-01 4.428594410419464111e-01 -1.765757501125335693e-01 5.504755973815917969e-01 2.002092599868774414e-01 -3.856605291366577148e-01 -3.821499943733215332e-01
-2.637609243392944336e-01 7.417573928833007812e-01 3.448754251003265381e-01 -3.146770000457763672e-01 -7.146967574954032898e-03 -3.868228495121002197e-01 2.699448727071285248e-02 -1.088757589459419250e-01
-1.327259838581085205e-01 6.829538941383361816e-01 -4.145458936691284180e-01 -4.672910571098327637e-01 -7.931105792522430420e-02 3.165361881256103516e-01 -7.028836011886596680e-02 -1.196781247854232788e-01
5.698435008525848389e-02 4.866455495357513428e-01 1.155980229377746582e-01 -1.321792136877775192e-02 -7.241255370900034904e-04 7.519540190696716309e-01 -3.804718852043151855e-01 1.902551800012588501e-01
1.982593238353729248e-01 4.529041349887847900e-01 1.027183234691619873e-01 3.488991260528564453e-01 6.704872250556945801e-01 3.173246979713439941e-01 -1.129999831318855286e-01 2.455039769411087036e-01
3.752935528755187988e-01 6.297144889831542969e-01 2.643364965915679932e-01 1.630860716104507446e-01 2.707269489765167236e-01 1.728905141353607178e-01 1.209237724542617798e-01 4.983342587947845459e-01
-5.111334323883056641e-01 4.678013324737548828e-01 2.734407186508178711e-01 2.308340519666671753e-01 -1.133765950798988342e-01 6.143872737884521484e-01 2.863209322094917297e-02 2.654566057026386261e-02
4.340022206306457520e-01 7.347811460494995117e-01 1.629858314990997314e-01 1.940038353204727173e-01 8.748861402273178101e-02 2.338769733905792236e-01 -6.928005814552307129e-02 3.746792078018188477e-01
4.624927043914794922e-01 5.997904539108276367e-01 4.003985524177551270e-01 1.146717369556427002e-01 1.886619627475738525e-02 1.624459177255630493e-01 4.014042913913726807e-01 2.549772858619689941e-01
3.909869790077209473e-01 6.734379529953002930e-01 -1.478802561759948730e-01 4.496001079678535461e-02 3.531363606452941895e-01 2.245374023914337158e-01 3.075931966304779053e-01 3.162033855915069580e-01
-6.188003420829772949e-01 4.493162035942077637e-01 1.231069937348365784e-01 -1.200264319777488708e-01 4.365200996398925781e-01 1.765275448560714722e-01 -3.938086330890655518e-01 9.403453022241592407e-02
-1.193003077059984207e-02 6.021547317504882812e-01 2.122844606637954712e-01 -5.229099839925765991e-02 -3.581504523754119873e-01 3.770449161529541016e-01 -3.701572120189666748e-01 -4.266348183155059814e-01
1.790200769901275635e-01 4.198472499847412109e-01 2.668619155883789062e-01 2.844325304031372070e-01 5.223933458328247070e-01 5.069391131401062012e-01 3.216373324394226074e-01 7.893172651529312134e-02
-5.243493914604187012e-01 4.477694630622863770e-01 1.405226737260818481e-01 -6.622619461268186569e-03 2.111371755599975586e-01 2.154356688261032104e-01 -6.031209230422973633e-01 -2.236588001251220703e-01
2.289656847715377808e-01 7.027754783630371094e-01 -4.619713723659515381e-01 -1.477738171815872192e-01 -6.266000121831893921e-02 3.285306990146636963e-01 -1.986476629972457886e-01 2.590503394603729248e-01
-3.345013558864593506e-01 5.104752182960510254e-01 1.818687319755554199e-01 2.045530825853347778e-01 -2.886863984167575836e-02 7.113009691238403320e-01 -6.384048610925674438e-02 2.043227851390838623e-01
1.636534184217453003e-02 6.262317299842834473e-01 1.975424587726593018e-01 -1.058723032474517822e-02 -4.782374799251556396e-01 5.602190494537353516e-01 -1.239426434040069580e-01 1.025305837392807007e-01
-5.473179817199707031e-01 4.609399437904357910e-01 3.488019704818725586e-01 7.976648956537246704e-02 1.895431131124496460e-01 1.849634945392608643e-01 -4.001488089561462402e-01 -3.601315319538116455e-01
-7.358325272798538208e-02 4.205138385295867920e-01 1.476932913064956665e-01 -2.212644815444946289e-01 2.546868324279785156e-01 5.123947858810424805e-01 -4.584437906742095947e-01 4.576000571250915527e-01
3.712165653705596924e-01 5.610371232032775879e-01 1.434635519981384277e-01 2.223328948020935059e-01 6.319265812635421753e-02 5.212475657463073730e-01 -8.697130531072616577e-02 -4.406424462795257568e-01
3.884670436382293701e-01 7.020552754402160645e-01 1.596537232398986816e-01 1.950828731060028076e-01 1.016334295272827148e-01 1.742265522480010986e-01 1.194575652480125427e-01 4.875560104846954346e-01
1.398036926984786987e-01 4.404629766941070557e-01 1.339378505945205688e-01 2.092806994915008545e-01 2.184756398200988770e-01 5.781203508377075195e-01 -5.284798741340637207e-01 -2.519201040267944336e-01
-1.076047718524932861e-01 4.575990140438079834e-01 3.866108357906341553e-01 -2.712607383728027344e-01 3.598531782627105713e-01 4.340198338031768799e-01 4.872584044933319092e-01 2.618823945522308350e-02
-7.864627987146377563e-02 4.290098845958709717e-01 -9.357186965644359589e-03 3.949218392372131348e-01 4.415481090545654297e-01 6.050702333450317383e-01 -2.859953641891479492e-01 1.041462346911430359e-01
2.926247417926788330e-01 5.261279940605163574e-01 6.064146757125854492e-01 1.199652701616287231e-01 1.326116621494293213e-01 2.988478839397430420e-01 3.728933334350585938e-01 9.738755226135253906e-02
4.994402080774307251e-02 5.039050579071044922e-01 3.477891981601715088e-01 -1.781871765851974487e-01 9.115659445524215698e-02 6.279926300048828125e-01 -7.685198634862899780e-02 4.269505441188812256e-01
1.132225990295410156e-01 4.820015430450439453e-01 2.484434694051742554e-01 2.095322757959365845e-01 2.240954488515853882e-01 5.798582434654235840e-01 -4.389767646789550781e-01 2.647115588188171387e-01
-3.350318875163793564e-03 4.563223421573638916e-01 4.005694389343261719e-02 -3.656480014324188232e-01 3.218647241592407227e-01 6.399720311164855957e-01 3.583803772926330566e-01 1.218934655189514160e-01
2.629898786544799805e-01 6.238293051719665527e-01 1.347235441207885742e-01 5.067644715309143066e-01 -1.593725010752677917e-02 4.647293984889984131e-01 -1.777082979679107666e-01 1.374956071376800537e-01
7.256490644067525864e-04 6.042177677154541016e-01 -3.457705080509185791e-01 -3.234445750713348389e-01 5.805301479995250702e-03 3.274935185909271240e-01 -4.943253099918365479e-01 2.431123107671737671e-01
-4.568360745906829834e-01 4.707876443862915039e-01 4.641658067703247070e-01 -6.140860915184020996e-02 2.480678111314773560e-01 1.605787724256515503e-01 -2.618272900581359863e-01 -4.410920441150665283e-01
2.632872164249420166e-01 5.616427659988403320e-01 1.841983348131179810e-01 1.179064586758613586e-01 1.018885970115661621e-01 4.875422716140747070e-01 4.473685622215270996e-01 3.452377021312713623e-01
3.306825757026672363e-01 4.574047625064849854e-01 -6.550180725753307343e-03 -9.968809783458709717e-02 3.450374305248260498e-01 5.645090937614440918e-01 -2.952290475368499756e-01 -3.828419148921966553e-01
4.029131829738616943e-01 6.229655146598815918e-01 1.853350698947906494e-01 1.799396239221096039e-02 1.163319200277328491e-01 -2.713217139244079590e-01 -4.878490269184112549e-01 2.995943725109100342e-01
2.892103493213653564e-01 5.181398391723632812e-01 3.579778075218200684e-01 -1.589737236499786377e-01 5.581138134002685547e-01 2.585426867008209229e-01 3.397813439369201660e-01 -2.609688602387905121e-02
1.267506033182144165e-01 5.539722442626953125e-01 2.202371954917907715e-01 -3.131560087203979492e-01 2.895035743713378906e-01 9.911492466926574707e-02 4.657352268695831299e-01 4.689697623252868652e-01
-1.928853392601013184e-01 3.495876491069793701e-01 4.956978559494018555e-01 -1.243603676557540894e-01 2.503218650817871094e-01 3.440586924552917480e-01 -4.338752925395965576e-01 -4.583847224712371826e-01
3.349210023880004883e-01 5.393431782722473145e-01 3.821141719818115234e-01 4.370564594864845276e-02 2.289813198149204254e-02 5.084327459335327148e-01 -4.086341857910156250e-01 1.516750901937484741e-01
1.050834730267524719e-01 4.832994043827056885e-01 5.593785643577575684e-01 -1.963629946112632751e-02 2.864447534084320068e-01 5.121177434921264648e-01 2.769499123096466064e-01 1.451639682054519653e-01
-1.317632496356964111e-01 4.706737101078033447e-01 1.661103516817092896e-01 -3.482660353183746338e-01 4.779811799526214600e-01 3.437984287738800049e-01 5.140570998191833496e-01 3.612139075994491577e-02
-2.067867368459701538e-01 4.427695274353027344e-01 3.018292188644409180e-01 -3.549670577049255371e-01 4.344258904457092285e-01 4.265925586223602295e-01 4.133889079093933105e-01 -4.994613677263259888e-02
-3.427419960498809814e-01 5.636790394783020020e-01 -1.089559867978096008e-01 -3.157061040401458740e-01 1.059843599796295166e-01 2.327516376972198486e-01 -4.991841614246368408e-01 3.723727762699127197e-01
3.793968260288238525e-01 6.536635160446166992e-01 2.084554731845855713e-02 1.936594992876052856e-01 1.308940798044204712e-01 -1.118574663996696472e-01 -5.978826880455017090e-01 -6.110902875661849976e-02
2.615211009979248047e-01 5.339234471321105957e-01 4.704476892948150635e-01 -1.569700613617897034e-02 5.200802683830261230e-01 6.773713976144790649e-02 2.589888572692871094e-01 2.877814471721649170e-01
-4.016419053077697754e-01 5.009227395057678223e-01 2.084753364324569702e-01 -1.569627225399017334e-01 4.492348730564117432e-01 -2.191304862499237061e-01 -4.889032244682312012e-01 -1.755118221044540405e-01
2.593762576580047607e-01 6.947308182716369629e-01 -1.687811017036437988e-01 7.063998281955718994e-02 4.045132994651794434e-01 -2.986482977867126465e-01 2.776884138584136963e-01 -2.943863570690155029e-01
-4.693895578384399414e-01 3.787152469158172607e-01 9.800890088081359863e-02 1.228462979197502136e-01 2.215058803558349609e-01 7.479072809219360352e-01 -5.547737702727317810e-02 6.586587056517601013e-03
-3.608271777629852295e-01 3.321322500705718994e-01 3.461478054523468018e-01 2.305217832326889038e-01 5.646299123764038086e-01 2.435357868671417236e-01 1.132991909980773926e-01 4.422443509101867676e-01
1.207119598984718323e-02 6.001812815666198730e-01 -7.494466751813888550e-02 -2.410661876201629639e-01 3.346648216247558594e-01 2.015317976474761963e-01 6.495329737663269043e-01 3.739484399557113647e-02
-3.094226121902465820e-01 6.808413863182067871e-01 5.560055375099182129e-01 -2.736153602600097656e-01 -1.102682054042816162e-01 -5.872378498315811157e-02 1.044144481420516968e-01 -1.737678945064544678e-01
3.915250599384307861e-01 6.282231211662292480e-01 2.555832564830780029e-01 -3.935765027999877930e-01 2.008994966745376587e-01 7.931929826736450195e-02 3.811324834823608398e-01 1.997609734535217285e-01
-5.676497220993041992e-01 4.542459845542907715e-01 3.190581202507019043e-01 3.038006126880645752e-01 -8.040553331375122070e-02 5.173239707946777344e-01 -4.714540671557188034e-03 -5.683332681655883789e-02
4.630135297775268555e-01 7.133121490478515625e-01 -1.286062151193618774e-01 -2.305977344512939453e-01 3.421265780925750732e-01 5.889542028307914734e-02 2.170298397541046143e-01 1.986662894487380981e-01
6.870537996292114258e-02 5.240907669067382812e-01 -5.541125684976577759e-02 6.055947765707969666e-02 5.545022487640380859e-01 4.267735183238983154e-01 4.682810008525848389e-01 -7.053481042385101318e-02
-1.441575586795806885e-01 6.188219189643859863e-01 -2.250800095498561859e-02 5.436789989471435547e-01 -6.235468760132789612e-02 2.344394773244857788e-01 -1.306197196245193481e-01 4.735747575759887695e-01
6.293430924415588379e-02 5.972693562507629395e-01 1.126758456230163574e-01 2.048132121562957764e-01 5.998669862747192383e-01 -5.220343917608261108e-02 1.857626885175704956e-01 -4.331177175045013428e-01
1.206059828400611877e-01 7.214495539665222168e-01 -1.926886737346649170e-01 3.699944913387298584e-02 -6.785341352224349976e-02 -4.495869204401969910e-02 -3.197849392890930176e-01 5.635414123535156250e-01
5.720226839184761047e-02 6.122007966041564941e-01 -1.665744334459304810e-01 -3.978620469570159912e-01 3.095825016498565674e-01 3.268374502658843994e-01 4.641857147216796875e-01 -1.332829147577285767e-01
1.993761956691741943e-01 6.610620021820068359e-01 -2.236021608114242554e-01 -2.456946820020675659e-01 -1.034911721944808960e-01 4.429282154887914658e-03 -3.624818027019500732e-01 5.203453898429870605e-01
1.890972554683685303e-01 5.894198417663574219e-01 2.318470478057861328e-01 -1.650099605321884155e-01 2.828733921051025391e-01 1.158396303653717041e-01 6.213388442993164062e-01 2.373752146959304810e-01
2.472828030586242676e-01 6.008957028388977051e-01 -1.916879415512084961e-02 -1.528315544128417969e-01 5.548996329307556152e-01 -1.362702101469039917e-01 3.208392560482025146e-01 3.530292809009552002e-01
3.755711019039154053e-01 6.659681200981140137e-01 1.357707381248474121e-01 -1.810731589794158936e-01 2.288692444562911987e-01 -2.599524259567260742e-01 4.838546514511108398e-01 1.006973087787628174e-01
-4.380453228950500488e-01 4.666423797607421875e-01 3.030827939510345459e-01 2.227041870355606079e-01 -1.130065172910690308e-01 6.421186923980712891e-01 -1.541121751070022583e-01 8.216739632189273834e-03
-2.783837914466857910e-01 7.171532511711120605e-01 7.534149289131164551e-02 -4.125006794929504395e-01 -2.994066774845123291e-01 7.633115351200103760e-02 -3.684095442295074463e-01 3.411905094981193542e-02
-8.548332750797271729e-02 4.338424503803253174e-01 -1.109337136149406433e-01 -1.116077229380607605e-01 6.847505569458007812e-01 -1.118371859192848206e-01 -3.330472111701965332e-01 4.328965544700622559e-01
3.946375846862792969e-02 6.627745628356933594e-01 -1.392387151718139648e-01 -6.904802471399307251e-02 -1.654960811138153076e-01 6.044698357582092285e-01 -2.670398056507110596e-01 2.663354575634002686e-01
-1.222207173705101013e-01 3.691772818565368652e-01 3.943587839603424072e-01 -3.376346826553344727e-01 5.598229765892028809e-01 3.917734324932098389e-01 3.250265419483184814e-01 -8.199830353260040283e-02
-6.022756695747375488e-01 4.736635982990264893e-01 2.801989912986755371e-01 2.790851593017578125e-01 -1.070457976311445236e-02 4.983087778091430664e-01 7.377791404724121094e-02 -5.135532468557357788e-02
-2.843444943428039551e-01 7.437950968742370605e-01 2.930848896503448486e-01 -2.611438930034637451e-01 -1.151714622974395752e-01 -3.841586410999298096e-01 -1.961591690778732300e-01 1.118101105093955994e-01
-8.916467428207397461e-02 5.861131548881530762e-01 2.207188308238983154e-01 3.692761436104774475e-02 3.829888999462127686e-01 4.414016902446746826e-01 2.402664870023727417e-01 4.463143348693847656e-01
-9.421324729919433594e-02 5.250508785247802734e-01 -1.215553358197212219e-01 -2.377231270074844360e-01 1.719069629907608032e-01 6.696010231971740723e-01 -5.679820477962493896e-02 4.037500321865081787e-01
3.751635849475860596e-01 6.689296364784240723e-01 3.057994246482849121e-01 -9.762102365493774414e-02 2.603694498538970947e-01 -1.593044213950634003e-02 4.778935015201568604e-01 1.109684184193611145e-01
-3.689565360546112061e-01 2.634201943874359131e-01 4.279935061931610107e-01 -1.372471004724502563e-01 7.008935809135437012e-01 2.208761572837829590e-01 -2.213488072156906128e-01 5.858662351965904236e-02
-1.501199156045913696e-01 7.120010256767272949e-01 3.533547222614288330e-01 -2.441153824329376221e-01 -3.735595345497131348e-01 -6.291437894105911255e-02 -2.960182130336761475e-01 -2.343821376562118530e-01
-4.787731468677520752e-01 6.425679326057434082e-01 4.544013142585754395e-01 -3.626703917980194092e-01 -4.061867948621511459e-03 -1.139173004776239395e-02 1.175810545682907104e-01 7.681634277105331421e-02
-9.284753352403640747e-02 5.126207470893859863e-01 3.845266252756118774e-02 -1.736642718315124512e-01 -6.888096686452627182e-03 7.632187604904174805e-01 3.292007446289062500e-01 -7.770363241434097290e-02
-1.768215745687484741e-01 4.796691536903381348e-01 2.998477220535278320e-01 -1.143876463174819946e-01 6.447828412055969238e-01 5.124957486987113953e-02 4.154017269611358643e-01 2.114913463592529297e-01
-1.475592255592346191e-01 4.938547015190124512e-01 1.287266612052917480e-01 -4.632520675659179688e-01 4.576141834259033203e-01 2.604134976863861084e-01 4.673581719398498535e-01 -8.666709810495376587e-02
4.525855481624603271e-01 8.164279460906982422e-01 1.199318021535873413e-01 1.375053524971008301e-01 6.266009062528610229e-02 1.846116483211517334e-01 -2.205456942319869995e-01 9.312476217746734619e-02
2.046865224838256836e-01 4.776209294795989990e-01 5.170134902000427246e-01 2.326764166355133057e-01 2.451431602239608765e-01 2.162332087755203247e-02 -5.626749396324157715e-01 1.771289855241775513e-01
-5.882762670516967773e-01 4.968476295471191406e-01 2.579815387725830078e-01 -1.916662156581878662e-01 5.249410271644592285e-01 -7.870037108659744263e-02 1.375317424535751343e-01 -5.577701330184936523e-02
1.438557505607604980e-01 6.520287990570068359e-01 2.492934912443161011e-01 5.190088152885437012e-01 2.245907783508300781e-01 -1.221749633550643921e-01 -3.878940343856811523e-01 8.256538212299346924e-02
-3.350377082824707031e-01 7.776200175285339355e-01 -1.465159207582473755e-01 -8.046544156968593597e-03 1.448636054992675781e-01 -3.411093056201934814e-01 2.535700798034667969e-01 -2.447170466184616089e-01
1.138966903090476990e-01 6.651108860969543457e-01 -3.090933561325073242e-01 1.987858563661575317e-01 3.076173663139343262e-01 -7.848396152257919312e-02 1.702020764350891113e-01 -5.290024876594543457e-01
8.549634367227554321e-03 4.815779924392700195e-01 -2.857077419757843018e-01 -5.059765577316284180e-01 5.340276360511779785e-01 3.728148937225341797e-01 -6.563468277454376221e-02 4.340462759137153625e-02
1.271620243787765503e-01 4.117083549499511719e-01 1.647314727306365967e-01 -1.737615317106246948e-01 8.433715701103210449e-01 1.512500047683715820e-01 1.503593176603317261e-01 1.538224332034587860e-02
-4.023552238941192627e-01 7.099949121475219727e-01 3.807993531227111816e-01 -2.846339046955108643e-01 -2.510498166084289551e-01 9.353765100240707397e-02 1.675685495138168335e-01 -9.021248668432235718e-02
5.483112335205078125e-01 5.441551208496093750e-01 7.395249605178833008e-02 -1.474035382270812988e-01 4.168042540550231934e-01 4.234146475791931152e-01 -1.339219957590103149e-01 7.150015234947204590e-02
4.139827787876129150e-01 7.098554372787475586e-01 2.068364620208740234e-01 1.416040658950805664e-01 2.771144211292266846e-01 -4.139190614223480225e-01 -7.093713432550430298e-02 -9.347190707921981812e-02
1.628527939319610596e-01 5.613644719123840332e-01 3.241656124591827393e-01 -6.552787870168685913e-02 3.269174098968505859e-01 7.596422731876373291e-02 5.524455904960632324e-01 3.621186614036560059e-01
-2.749565243721008301e-01 3.586654067039489746e-01 3.216297924518585205e-01 -9.235508739948272705e-02 3.099167943000793457e-01 6.397116184234619141e-01 -3.435050845146179199e-01 -2.459830194711685181e-01
-2.057063579559326172e-01 3.732877671718597412e-01 -5.659919977188110352e-02 -7.225895673036575317e-02 8.340461850166320801e-01 4.798232018947601318e-02 -1.361940056085586548e-01 3.056668341159820557e-01
-6.411273777484893799e-02 7.164997458457946777e-01 -2.317269332706928253e-02 -3.527882099151611328e-01 -4.446018040180206299e-01 3.749330341815948486e-01 -1.168796420097351074e-01 -7.493163645267486572e-02
4.787655770778656006e-01 6.330932378768920898e-01 -6.714539229869842529e-02 -2.845166809856891632e-02 4.879324138164520264e-01 7.752348482608795166e-02 1.754820346832275391e-01 2.996277213096618652e-01
1.387837380170822144e-01 5.686455368995666504e-01 3.532570600509643555e-01 5.794710516929626465e-01 2.892823815345764160e-01 3.196774795651435852e-02 2.368683815002441406e-01 -2.366247177124023438e-01
3.163266479969024658e-01 5.365076065063476562e-01 -5.135233700275421143e-02 1.534367501735687256e-01 3.186646401882171631e-01 6.121650934219360352e-01 -3.309288620948791504e-01 1.049331109970808029e-02
-3.893957436084747314e-01 6.024175286293029785e-01 -8.015820384025573730e-02 5.247162580490112305e-01 3.016278743743896484e-01 -1.033884659409523010e-01 -1.483431011438369751e-01 -2.829089462757110596e-01
5.445204302668571472e-02 5.408079624176025391e-01 1.087640449404716492e-01 4.362016916275024414e-01 4.334374666213989258e-01 4.804207980632781982e-01 -1.165135502815246582e-01 2.649762928485870361e-01
-5.866209417581558228e-02 3.613378703594207764e-01 4.998432993888854980e-01 -3.406668305397033691e-01 5.904230475425720215e-01 2.879428565502166748e-01 1.905883252620697021e-01 1.796166896820068359e-01
3.808023929595947266e-01 6.536407470703125000e-01 2.390014082193374634e-01 1.440970748662948608e-01 4.661057516932487488e-02 -1.506880111992359161e-02 -2.265941947698593140e-01 5.441629290580749512e-01
5.938879251480102539e-01 7.016960978507995605e-01 9.296528995037078857e-02 8.346006274223327637e-02 2.429812103509902954e-01 -8.626177906990051270e-02 5.249436199665069580e-02 2.647167444229125977e-01
-5.729921534657478333e-02 6.012936234474182129e-01 -2.017706483602523804e-01 -6.865083426237106323e-02 2.025593072175979614e-01 2.040265649557113647e-01 4.361524581909179688e-01 -5.628964304924011230e-01
-5.203967094421386719e-01 4.501806497573852539e-01 2.088000327348709106e-01 2.452595531940460205e-01 5.007408186793327332e-02 5.536499619483947754e-01 -2.681649625301361084e-01 2.045166790485382080e-01
-1.321428418159484863e-01 4.771896898746490479e-01 3.767347633838653564e-01 -5.564128607511520386e-02 4.447383806109428406e-02 2.388036847114562988e-01 -5.801071524620056152e-01 -4.628973305225372314e-01
4.258809387683868408e-01 8.065586090087890625e-01 1.873918771743774414e-01 2.744911909103393555e-01 -1.094391494989395142e-01 2.054539322853088379e-02 -1.149265691637992859e-01 1.789420247077941895e-01
1.633274257183074951e-01 5.732543468475341797e-01 1.178343370556831360e-01 -1.152210962027311325e-02 5.759330391883850098e-01 1.455801725387573242e-01 5.270120501518249512e-01 7.191876880824565887e-03
-3.801614344120025635e-01 5.461179018020629883e-01 3.771800398826599121e-01 2.476679533720016479e-02 2.420938014984130859e-01 -9.212404489517211914e-02 -3.628135919570922852e-01 -4.643536210060119629e-01
-1.506923139095306396e-01 5.528163909912109375e-01 -2.178496718406677246e-01 -3.160190209746360779e-02 3.258036375045776367e-01 4.443601965904235840e-01 5.560266375541687012e-01 1.022694483399391174e-01
3.095684647560119629e-01 6.807411313056945801e-01 2.747433483600616455e-01 2.304561287164688110e-01 2.414623349905014038e-01 2.530841529369354248e-01 -4.080556631088256836e-01 1.526435911655426025e-01
-5.380374193191528320e-01 3.291736245155334473e-01 1.470499187707901001e-01 -4.023221787065267563e-03 7.301652431488037109e-01 2.127403020858764648e-01 -3.739638254046440125e-02 2.687504328787326813e-02
2.789106070995330811e-01 6.418941617012023926e-01 1.225106120109558105e-01 2.527089715003967285e-01 -2.860806286334991455e-01 5.803104043006896973e-01 5.089253932237625122e-02 -1.005866155028343201e-01
2.897986583411693573e-02 4.138017892837524414e-01 4.781690239906311035e-01 1.801105141639709473e-01 1.835035532712936401e-01 4.526320695877075195e-01 3.733959794044494629e-01 4.345904588699340820e-01
-4.818930625915527344e-01 6.589056849479675293e-01 5.028548836708068848e-01 -1.334164738655090332e-01 -2.120804339647293091e-01 1.100122258067131042e-01 -4.866396635770797729e-02 5.924926698207855225e-02
-3.894574940204620361e-01 5.656540393829345703e-01 2.157742381095886230e-01 2.649206817150115967e-01 -1.373326033353805542e-01 6.063001155853271484e-01 9.358198940753936768e-02 1.280602812767028809e-01
1.557919830083847046e-01 5.875861048698425293e-01 2.615685760974884033e-01 -3.575118482112884521e-01 5.970765948295593262e-01 9.491745382547378540e-02 2.424050569534301758e-01 9.984321892261505127e-02
-3.042917847633361816e-01 5.269433856010437012e-01 5.189937353134155273e-01 -5.705493092536926270e-01 4.336965829133987427e-02 4.771440103650093079e-02 -3.106305561959743500e-02 1.724344789981842041e-01
2.345721572637557983e-01 5.666412115097045898e-01 1.754684895277023315e-01 -5.511451959609985352e-01 3.821016550064086914e-01 -3.013394400477409363e-02 3.479373157024383545e-01 1.461964547634124756e-01
-3.722803592681884766e-01 6.178745627403259277e-01 9.667360782623291016e-02 -1.806657202541828156e-02 3.654435575008392334e-01 4.284975826740264893e-01 -3.894194662570953369e-01 -3.405173122882843018e-02
4.611771181225776672e-02 4.893788993358612061e-01 2.889242172241210938e-01 -2.253219038248062134e-01 6.945326328277587891e-01 2.422027885913848877e-01 2.741020321846008301e-01 8.924540877342224121e-02
-5.203051120042800903e-02 3.707456290721893311e-01 3.821651041507720947e-01 -3.842550516128540039e-01 6.218469738960266113e-01 3.217995166778564453e-01 1.648165136575698853e-01 2.207384556531906128e-01
1.107691377401351929e-01 4.821067154407501221e-01 2.985855340957641602e-01 2.278909236192703247e-01 2.877779603004455566e-01 2.705783247947692871e-01 -5.608756542205810547e-01 3.789529502391815186e-01
-2.321270853281021118e-01 3.665061295032501221e-01 5.015759468078613281e-01 -2.155054956674575806e-01 5.962785482406616211e-01 1.409458816051483154e-01 1.142149567604064941e-01 3.539923727512359619e-01
-4.648678898811340332e-01 5.719560384750366211e-01 4.161094427108764648e-01 1.927696615457534790e-01 4.109317362308502197e-01 -2.134460508823394775e-01 -1.603967398405075073e-01 -7.940901070833206177e-02
6.379415839910507202e-02 6.632871627807617188e-01 -3.578167855739593506e-01 -7.924500107765197754e-02 4.274070262908935547e-01 8.738884329795837402e-02 4.806560277938842773e-01 -1.800365187227725983e-02
-1.383754312992095947e-01 4.453028142452239990e-01 3.148944377899169922e-01 -4.238670468330383301e-01 5.074192285537719727e-01 3.372576534748077393e-01 3.466152846813201904e-01 -1.112508699297904968e-01
-3.016881942749023438e-01 4.983392655849456787e-01 3.382280170917510986e-01 -9.548491984605789185e-02 4.126769900321960449e-01 4.085012972354888916e-01 4.011662304401397705e-01 1.975264102220535278e-01
-2.932539582252502441e-01 3.370331227779388428e-01 2.406934052705764771e-01 3.361125588417053223e-01 5.491232872009277344e-01 5.707381367683410645e-01 4.554532468318939209e-02 -1.236870046705007553e-02
2.120941132307052612e-01 5.900284051895141602e-01 1.339727640151977539e-01 1.894600391387939453e-01 2.713624835014343262e-01 1.909842938184738159e-01 5.989416241645812988e-01 2.901641130447387695e-01
-1.529017537832260132e-01 8.068817853927612305e-01 1.924510151147842407e-01 -3.076159656047821045e-01 -1.334480643272399902e-01 -3.184487521648406982e-01 1.563916057348251343e-01 -2.241016924381256104e-01
2.200643904507160187e-02 5.826663970947265625e-01 -3.394113481044769287e-01 -5.097746849060058594e-01 3.073399960994720459e-01 4.098616540431976318e-01 1.181242614984512329e-01 9.245369583368301392e-02
3.887103796005249023e-01 7.266885042190551758e-01 -1.101887784898281097e-02 -5.509562417864799500e-02 3.924725651741027832e-01 8.669655770063400269e-02 3.674732148647308350e-01 1.452012509107589722e-01
5.053996443748474121e-01 6.540151834487915039e-01 3.275672793388366699e-01 -7.175032049417495728e-02 -5.758212879300117493e-02 -4.034655541181564331e-02 -4.237663447856903076e-01 1.409447789192199707e-01
4.789562150835990906e-02 5.334531664848327637e-01 7.208149135112762451e-02 -3.587837219238281250e-01 1.489920169115066528e-01 6.096860170364379883e-01 -1.882725507020950317e-01 3.871048390865325928e-01
1.991298235952854156e-02 4.954604804515838623e-01 3.686285018920898438e-01 -5.040491819381713867e-01 5.054377913475036621e-01 3.060321807861328125e-01 1.158012449741363525e-01 -4.045881330966949463e-02
