# Supplementary material for: Where is your field going? A machine learning approach to study the relative motion of the domains of physics
Source: PLoS One. 2020 Jun 18;15(6):e0233997. doi: 10.1371/journal.pone.0233997 (PMC7302634; doi:10.1371/journal.pone.0233997)
Supplement: S21 Data — (ZIP) [file pone.0233997.s021.zip › 20/Pacs4Run_20_VS_500_embeddings1991-1995ED8.txt]

-2.832991778850555420e-01 6.103364229202270508e-01 -4.719584584236145020e-01 -1.666193008422851562e-01 -1.275042891502380371e-01 1.517268568277359009e-01 -4.914967715740203857e-01 1.260033249855041504e-01
2.598597407341003418e-01 2.676393091678619385e-01 -3.204380869865417480e-01 -6.457285284996032715e-01 -2.019373774528503418e-01 -4.026514887809753418e-01 -2.609301209449768066e-01 -2.649618983268737793e-01
-5.987662449479103088e-02 1.680555939674377441e-01 -6.052692532539367676e-01 4.531715996563434601e-03 -4.899511933326721191e-01 -3.868227899074554443e-01 -1.171329990029335022e-01 4.454171061515808105e-01
-3.011298477649688721e-01 4.449140429496765137e-01 -3.245235681533813477e-01 -1.987110450863838196e-02 -5.508393645286560059e-01 -6.341163534671068192e-04 2.392780482769012451e-01 -4.949581623077392578e-01
8.149898797273635864e-02 4.635510742664337158e-01 -1.230365559458732605e-01 -4.002127647399902344e-01 -6.839029192924499512e-01 -2.754116430878639221e-02 3.100139647722244263e-02 3.656872510910034180e-01
1.888851970434188843e-01 4.389024525880813599e-02 -8.448902368545532227e-01 -6.606790423393249512e-02 -4.258841276168823242e-01 6.528289616107940674e-02 9.675702452659606934e-02 2.217893302440643311e-01
-2.248261272907257080e-01 1.323504596948623657e-01 -5.919401645660400391e-01 -3.462833911180496216e-02 -3.328615725040435791e-01 -2.570070922374725342e-01 -1.584905833005905151e-01 -6.151223778724670410e-01
-4.125396907329559326e-01 4.911274090409278870e-02 -3.663708567619323730e-01 -1.786468029022216797e-01 -6.173201203346252441e-01 -3.397583067417144775e-01 -2.793480455875396729e-01 2.944512367248535156e-01
-5.580797046422958374e-02 1.768486201763153076e-01 -4.909896850585937500e-01 -6.834838390350341797e-01 -4.352737367153167725e-01 6.435162574052810669e-02 -3.293028473854064941e-02 -2.503999471664428711e-01
8.320268988609313965e-02 4.856210947036743164e-01 -2.662314474582672119e-01 -5.376455560326576233e-02 -1.720197051763534546e-01 -5.819094777107238770e-01 -1.972260624170303345e-01 5.257111191749572754e-01
3.658425435423851013e-02 4.311467409133911133e-01 -7.824249863624572754e-01 -1.909030228853225708e-01 -1.124119162559509277e-01 -3.302712440490722656e-01 1.696887910366058350e-01 1.167542487382888794e-01
8.761007338762283325e-02 3.745591342449188232e-01 -6.406680345535278320e-01 -2.819816768169403076e-01 -2.588295340538024902e-01 -5.066921710968017578e-01 8.219129592180252075e-02 1.776959449052810669e-01
9.320474416017532349e-02 6.995640397071838379e-01 -2.513197064399719238e-01 1.542149931192398071e-01 -1.154294162988662720e-01 -3.913249075412750244e-02 -3.147169575095176697e-02 -6.317700743675231934e-01
-1.034499928355216980e-01 3.947114199399948120e-02 -5.404466986656188965e-01 6.368657201528549194e-02 -4.952344000339508057e-01 -4.018285870552062988e-01 -2.737991511821746826e-01 4.581617712974548340e-01
-5.145154595375061035e-01 1.220383048057556152e-01 -5.740447044372558594e-01 -1.177957430481910706e-01 -5.064836740493774414e-01 6.128766387701034546e-02 -3.724654763936996460e-02 -3.395705223083496094e-01
6.367442011833190918e-02 3.679523766040802002e-01 -6.070175170898437500e-01 -4.550885260105133057e-01 8.383333683013916016e-02 -3.481399416923522949e-01 -2.537804841995239258e-01 3.038862049579620361e-01
3.553445935249328613e-01 5.444049239158630371e-01 -5.964422821998596191e-01 -3.987778425216674805e-01 -1.158121302723884583e-01 -2.007564753293991089e-01 8.461473882198333740e-02 -4.136574268341064453e-02
-1.208967119455337524e-01 1.838148683309555054e-01 -7.205073237419128418e-01 -3.403633534908294678e-01 5.603125784546136856e-03 3.459933996200561523e-01 -2.632712423801422119e-01 3.571603894233703613e-01
2.315249592065811157e-01 2.665745317935943604e-01 -5.447549223899841309e-01 -4.625070691108703613e-01 5.300494655966758728e-02 -3.335941731929779053e-01 -4.070217609405517578e-01 2.913800179958343506e-01
-2.823300361633300781e-01 6.647335290908813477e-01 -8.097449690103530884e-02 -3.052463829517364502e-01 -2.857667505741119385e-01 -2.014466673135757446e-01 1.162372995167970657e-02 -5.062690377235412598e-01
-7.887896150350570679e-03 1.865603029727935791e-01 -7.878519892692565918e-01 -5.558434128761291504e-01 -1.871067285537719727e-01 -9.574005380272865295e-03 -1.393684651702642441e-02 1.287465170025825500e-02
5.348870158195495605e-02 6.864470839500427246e-01 -3.560020029544830322e-01 -4.331086575984954834e-01 1.645364612340927124e-01 -3.998975753784179688e-01 -9.365275502204895020e-02 1.258867979049682617e-01
-6.595363840460777283e-03 6.287797093391418457e-01 -4.712654054164886475e-01 -6.047636270523071289e-01 -6.647679954767227173e-02 5.846525728702545166e-02 6.298000365495681763e-02 -7.041761279106140137e-02
3.472859561443328857e-01 3.907713592052459717e-01 -5.851912498474121094e-01 -4.805227220058441162e-01 -2.779405713081359863e-01 -2.696317434310913086e-01 -6.801780313253402710e-03 -5.780047923326492310e-02
1.707278341054916382e-01 1.479806303977966309e-01 -8.353205323219299316e-01 -3.051009774208068848e-01 1.209725514054298401e-01 -2.168932706117630005e-01 -2.846947014331817627e-01 1.240109205245971680e-01
1.149042025208473206e-01 3.718782961368560791e-01 -1.245353072881698608e-01 -5.577023625373840332e-01 -5.598683953285217285e-01 -2.131622582674026489e-01 -1.700342744588851929e-01 3.662788569927215576e-01
-3.092572987079620361e-01 2.636295557022094727e-01 -4.912832975387573242e-01 -6.963702440261840820e-01 -2.290449887514114380e-01 -1.395637691020965576e-01 -9.332759678363800049e-02 -1.670895665884017944e-01
2.500052154064178467e-01 1.888984739780426025e-01 -5.572901964187622070e-01 3.528650999069213867e-01 -1.433672457933425903e-01 -2.034732699394226074e-01 -5.782270431518554688e-01 -2.653799951076507568e-01
1.593209803104400635e-01 5.491721257567405701e-02 -3.896133005619049072e-01 1.122901365160942078e-01 -1.929455101490020752e-01 -3.429280519485473633e-01 -8.076822757720947266e-01 -3.874420188367366791e-03
2.723588980734348297e-02 6.928716301918029785e-01 -3.888049125671386719e-01 -3.732510805130004883e-01 -1.692737191915512085e-01 -3.857002556324005127e-01 1.982613503932952881e-01 -1.094329953193664551e-01
4.166485965251922607e-01 3.378521203994750977e-01 -7.345502972602844238e-01 -1.363184601068496704e-01 -2.002224624156951904e-01 -2.718801200389862061e-01 9.186021238565444946e-02 -1.779520809650421143e-01
3.938573598861694336e-01 3.301205933094024658e-01 -4.297937750816345215e-01 -5.571515560150146484e-01 -4.847867786884307861e-01 -4.313970729708671570e-02 2.710333652794361115e-02 5.605710297822952271e-02
2.022496610879898071e-02 6.900877356529235840e-01 -3.705097734928131104e-01 -5.087381005287170410e-01 1.140097230672836304e-01 -2.767193019390106201e-01 -6.217363476753234863e-02 1.839582175016403198e-01
8.052600175142288208e-02 2.407328039407730103e-02 -6.369962692260742188e-01 3.519943952560424805e-01 -3.905672729015350342e-01 -3.128235936164855957e-01 -3.830327391624450684e-01 -2.572088539600372314e-01
1.705916672945022583e-01 3.967651724815368652e-01 -6.126372218132019043e-01 -3.436269760131835938e-01 3.378945589065551758e-01 -1.768135726451873779e-01 -3.938499391078948975e-01 1.397084146738052368e-01
-1.903981715440750122e-01 3.782811462879180908e-01 -4.049763828516006470e-02 -1.465816400013864040e-03 -4.278705120086669922e-01 2.623722255229949951e-01 -6.167777180671691895e-01 -4.320676922798156738e-01
1.323479861021041870e-01 1.558512598276138306e-01 -6.234612464904785156e-01 4.742914140224456787e-01 -2.168426811695098877e-01 -4.286485612392425537e-01 -2.965515553951263428e-01 -1.607333421707153320e-01
-2.189092636108398438e-01 1.800827980041503906e-01 -6.257720589637756348e-01 -6.546347737312316895e-01 -2.209706157445907593e-01 -8.626256138086318970e-02 -9.794358909130096436e-02 -1.834376603364944458e-01
-1.512822657823562622e-01 2.094377577304840088e-01 -6.597737073898315430e-01 4.291446208953857422e-01 -8.521412499248981476e-03 1.083936393260955811e-01 -5.492245554924011230e-01 1.771310530602931976e-02
8.996831625699996948e-02 1.513679474592208862e-01 -1.651408672332763672e-01 -2.193070054054260254e-01 -4.982144534587860107e-01 1.738429516553878784e-01 -6.730260848999023438e-01 -4.027692973613739014e-01
2.125580757856369019e-01 5.602587461471557617e-01 -2.897959947586059570e-01 -1.941190510988235474e-01 -3.635759055614471436e-01 -1.816507428884506226e-01 -5.480830743908882141e-02 5.925173163414001465e-01
1.053790599107742310e-01 -3.422859311103820801e-02 -8.518008589744567871e-01 -8.451721072196960449e-02 -3.809897005558013916e-01 -2.019259482622146606e-01 -6.052133813500404358e-02 -2.557850182056427002e-01
-1.116736382246017456e-01 6.505003571510314941e-01 -2.158205658197402954e-01 -5.283085107803344727e-01 -3.749319612979888916e-01 -2.345458567142486572e-01 1.401210874319076538e-01 -1.532001644372940063e-01
5.016020536422729492e-01 4.606207013130187988e-01 -5.346873402595520020e-01 -3.807104527950286865e-01 -1.825498342514038086e-01 -2.658809125423431396e-01 -2.872549183666706085e-02 2.346808090806007385e-02
1.927175521850585938e-01 3.097754716873168945e-01 -1.498917639255523682e-01 -6.493728160858154297e-01 -4.576747417449951172e-01 -1.295004487037658691e-01 -2.963860034942626953e-01 3.296443819999694824e-01
2.759937942028045654e-02 3.019650578498840332e-01 -8.308135271072387695e-01 -1.795008778572082520e-02 -1.622561961412429810e-01 -3.453732132911682129e-01 6.186838448047637939e-02 2.608537077903747559e-01
-1.630206257104873657e-01 1.746984124183654785e-01 -4.988144934177398682e-01 -6.866752505302429199e-01 -3.820650279521942139e-01 -2.067201733589172363e-01 -8.514294773340225220e-02 -1.631246060132980347e-01
-1.073182299733161926e-01 6.925908923149108887e-01 -2.160070091485977173e-01 -6.047096252441406250e-01 -1.951851099729537964e-01 -1.135315373539924622e-01 8.165038377046585083e-02 -1.970134675502777100e-01
4.273191988468170166e-01 1.776058375835418701e-01 -5.124972462654113770e-01 1.973464190959930420e-01 -1.327434778213500977e-01 1.453231871128082275e-01 -6.604723930358886719e-01 -9.639609605073928833e-02
1.515925079584121704e-01 2.886609137058258057e-01 -7.606606483459472656e-01 -4.797444045543670654e-01 -8.760144561529159546e-02 -2.656969726085662842e-01 -3.784377872943878174e-02 -7.234775274991989136e-02
-3.301342250779271126e-03 6.637526750564575195e-01 -2.469455599784851074e-01 -5.178492665290832520e-01 -1.702367961406707764e-01 -2.715708911418914795e-01 5.673106759786605835e-02 -3.525928556919097900e-01
-1.989737153053283691e-01 7.591325789690017700e-02 -7.243856787681579590e-01 -4.614150822162628174e-01 1.506415158510208130e-01 -1.268643978983163834e-02 -4.347397387027740479e-01 7.180397212505340576e-02
5.230411291122436523e-01 3.576546907424926758e-01 -4.712634086608886719e-01 -8.802018314599990845e-02 -4.691394269466400146e-01 2.371618300676345825e-01 4.149242118000984192e-02 -3.010236024856567383e-01
-1.088156402111053467e-01 -1.008190307766199112e-02 -5.768046975135803223e-01 9.506647288799285889e-02 -4.727024734020233154e-01 -5.362654924392700195e-01 -1.951509565114974976e-01 3.117758035659790039e-01
4.967674911022186279e-01 5.907815098762512207e-01 -3.819252252578735352e-01 -4.236299991607666016e-01 -2.223590463399887085e-01 -6.276173889636993408e-02 2.286662720143795013e-02 1.580019295215606689e-01
3.744642436504364014e-01 1.979434639215469360e-01 -3.892977833747863770e-01 3.933139145374298096e-01 -3.777421414852142334e-01 5.951086059212684631e-02 -6.062392592430114746e-01 2.428306266665458679e-02
-4.084938168525695801e-01 1.107225939631462097e-02 -5.733191370964050293e-01 2.428812719881534576e-02 -7.031221389770507812e-01 -1.189208007417619228e-03 3.394249652046710253e-04 9.665998071432113647e-02
3.717654347419738770e-01 4.313405454158782959e-01 -1.330934464931488037e-01 -5.293697118759155273e-01 -5.449114441871643066e-01 2.733110189437866211e-01 -6.473792344331741333e-02 -4.440029338002204895e-02
2.403855174779891968e-01 6.932566165924072266e-01 7.975795120000839233e-02 -5.425159260630607605e-02 -5.235330462455749512e-01 2.831582427024841309e-01 -1.527209281921386719e-01 -2.733430266380310059e-01
1.611754745244979858e-01 3.237484097480773926e-01 -4.092709720134735107e-02 -2.815640270709991455e-01 -8.278522491455078125e-01 -2.545798122882843018e-01 -7.175941020250320435e-02 1.815393716096878052e-01
-8.962304890155792236e-02 3.449370861053466797e-01 -2.049977481365203857e-01 3.035333454608917236e-01 2.634530141949653625e-02 -2.391817420721054077e-01 -7.917178273200988770e-01 2.326173335313796997e-01
2.703014016151428223e-01 5.846154093742370605e-01 -1.794584095478057861e-01 -3.711533844470977783e-01 -2.946955263614654541e-01 -2.464210987091064453e-01 -1.516530662775039673e-01 4.946052134037017822e-01
-1.617756187915802002e-01 9.577699750661849976e-02 -5.828807130455970764e-03 -5.625737830996513367e-02 -6.585265994071960449e-01 1.245283856987953186e-01 -7.122017145156860352e-01 -7.113853096961975098e-02
-1.095198467373847961e-01 6.173006296157836914e-01 -3.090007603168487549e-01 -5.424982905387878418e-01 -1.212299689650535583e-01 -2.998465597629547119e-01 3.281086310744285583e-02 -3.338836133480072021e-01
3.546396791934967041e-01 3.718215227127075195e-01 -2.310979366302490234e-01 3.012856543064117432e-01 -2.262930870056152344e-01 -4.945644736289978027e-01 -5.285751819610595703e-01 -1.288639456033706665e-01
1.360913366079330444e-01 6.648206710815429688e-01 -2.307329624891281128e-01 -5.516809225082397461e-01 -1.608228981494903564e-01 1.312196999788284302e-01 -7.832726091146469116e-02 3.642598688602447510e-01
2.299704216420650482e-02 2.545608580112457275e-01 4.919018596410751343e-02 -3.486980497837066650e-02 -5.809697508811950684e-01 3.078632242977619171e-02 -7.537912130355834961e-01 -1.560753136873245239e-01
-2.317307889461517334e-01 7.238032817840576172e-01 -3.470170199871063232e-01 2.014082372188568115e-01 -9.922824800014495850e-02 4.935383498668670654e-01 5.386625602841377258e-02 -7.138379663228988647e-02
-4.129377380013465881e-02 3.660277426242828369e-01 -5.657308697700500488e-01 -3.926381468772888184e-01 -4.414385855197906494e-01 -3.654007315635681152e-01 9.496048092842102051e-02 2.295634001493453979e-01
-6.731991767883300781e-01 4.049227535724639893e-01 1.258010882884263992e-02 1.851144805550575256e-02 -3.953562676906585693e-01 -1.601438075304031372e-01 -3.779124915599822998e-01 2.399358153343200684e-01
-6.016657948493957520e-01 5.796028971672058105e-01 -2.390529662370681763e-01 -1.937823295593261719e-01 -6.167919561266899109e-02 4.111984074115753174e-01 -1.554416567087173462e-01 -1.015396341681480408e-01
3.791673183441162109e-01 3.501758873462677002e-01 -7.238761186599731445e-01 -2.793932259082794189e-01 -4.095127433538436890e-02 -3.059208989143371582e-01 -1.455571502447128296e-02 -1.899351477622985840e-01
1.427086293697357178e-01 4.422426521778106689e-01 -1.568021252751350403e-02 -7.319585233926773071e-02 -6.806730628013610840e-01 -1.205165833234786987e-01 -1.734364181756973267e-01 5.201267004013061523e-01
-3.031193315982818604e-01 8.910787105560302734e-02 -7.091975212097167969e-01 3.532676398754119873e-01 -2.189380079507827759e-01 1.929412782192230225e-01 -4.312507808208465576e-01 -3.580651804804801941e-02
1.846837550401687622e-01 5.812206864356994629e-01 -5.905985236167907715e-01 -4.380227029323577881e-01 -1.023279577493667603e-01 -2.018778473138809204e-01 1.639935076236724854e-01 -9.635687619447708130e-02
-2.928223013877868652e-01 2.283310443162918091e-01 -7.331220060586929321e-02 -1.316196620464324951e-01 -2.646469473838806152e-01 -3.366751968860626221e-02 -8.444622159004211426e-01 -2.348058521747589111e-01
-1.958342641592025757e-01 2.298657298088073730e-01 -3.103061020374298096e-01 -1.703291982412338257e-01 -8.381638526916503906e-01 -9.691991843283176422e-03 3.253435716032981873e-02 2.825556397438049316e-01
-7.059383392333984375e-02 3.855712711811065674e-01 -3.869376704096794128e-02 1.033862084150314331e-01 -6.839883923530578613e-01 -2.767238020896911621e-01 -2.476357817649841309e-01 4.779389500617980957e-01
-7.053741067647933960e-02 3.818191885948181152e-01 -4.867038130760192871e-01 -7.585636973381042480e-01 -9.092304855585098267e-02 -4.180626571178436279e-02 -1.100280061364173889e-01 -1.217297315597534180e-01
9.281148016452789307e-02 5.494770407676696777e-01 -4.417063593864440918e-01 2.212980240583419800e-01 -3.900880217552185059e-01 -6.538265943527221680e-02 1.070100218057632446e-01 5.267722010612487793e-01
-1.141139566898345947e-01 6.152544021606445312e-01 -2.467369884252548218e-01 -5.806685686111450195e-01 -3.537378013134002686e-01 -2.213989347219467163e-01 1.348849833011627197e-01 -1.343239545822143555e-01
-1.930343955755233765e-01 6.797086000442504883e-01 -1.684286743402481079e-01 9.205053001642227173e-02 -4.777018725872039795e-01 -2.356122136116027832e-01 2.278051227331161499e-01 3.581689596176147461e-01
-2.908110022544860840e-01 5.671676397323608398e-01 -2.351403534412384033e-01 1.086983382701873779e-01 -4.612608850002288818e-01 -2.887922525405883789e-01 3.287339210510253906e-02 4.789576828479766846e-01
4.773974418640136719e-01 4.930150508880615234e-01 -4.018639624118804932e-01 -3.508073091506958008e-02 -5.709097981452941895e-01 -5.083874240517616272e-02 1.911576241254806519e-01 -3.519735485315322876e-02
8.242134004831314087e-03 4.015908539295196533e-01 -7.316027283668518066e-01 -1.999944746494293213e-01 -1.443315297365188599e-01 5.663827434182167053e-02 9.966936707496643066e-02 4.790020585060119629e-01
2.586242854595184326e-01 3.305518031120300293e-01 -7.930377721786499023e-01 -3.816574513912200928e-01 -1.225980818271636963e-01 -1.710170209407806396e-01 3.671631589531898499e-02 6.043561175465583801e-02
-7.305122613906860352e-01 4.460521340370178223e-01 -2.791680693626403809e-01 -1.968071013689041138e-01 -1.658694744110107422e-01 -3.149777352809906006e-01 -1.536788642406463623e-01 1.951180957257747650e-02
-4.079017639160156250e-01 8.065439760684967041e-02 -6.354174017906188965e-01 1.357591003179550171e-01 -5.571431517601013184e-01 -1.703273355960845947e-01 -1.299860924482345581e-01 2.204740345478057861e-01
4.957460984587669373e-02 1.883839517831802368e-01 -1.872517615556716919e-01 -2.087794840335845947e-01 -5.525904297828674316e-01 2.618235945701599121e-01 -5.753979086875915527e-01 -4.223875403404235840e-01
-1.988489925861358643e-01 6.012102961540222168e-01 -3.866501450538635254e-01 -3.048820793628692627e-01 -1.734141558408737183e-01 -2.900016605854034424e-01 2.322729444131255150e-03 4.923159480094909668e-01
1.857966929674148560e-01 1.744439005851745605e-01 -2.433840334415435791e-01 1.454728692770004272e-01 -3.632582426071166992e-01 -3.249652683734893799e-01 -7.575367689132690430e-01 -2.079177498817443848e-01
1.146418824791908264e-01 6.237990856170654297e-01 -3.515638411045074463e-01 5.339466501027345657e-03 -2.526737749576568604e-01 3.238915503025054932e-01 1.433820649981498718e-02 -5.524046421051025391e-01
2.242276668548583984e-01 3.947787582874298096e-01 -2.990291714668273926e-01 2.988879680633544922e-01 -7.312976568937301636e-02 -2.305224686861038208e-01 -7.033259272575378418e-01 -2.489241361618041992e-01
-3.100768662989139557e-02 1.424577981233596802e-01 -7.118209600448608398e-01 4.789075553417205811e-01 -3.748547136783599854e-01 2.102055549621582031e-01 -2.082174271345138550e-01 -1.210201010107994080e-01
2.659080028533935547e-01 5.079352855682373047e-01 -5.048605203628540039e-01 -5.786343216896057129e-01 9.605966508388519287e-02 -1.922274082899093628e-01 -1.289667040109634399e-01 -1.370460391044616699e-01
-5.205051898956298828e-01 2.395253814756870270e-02 -6.293557882308959961e-01 -2.294400930404663086e-01 -4.593805670738220215e-01 6.409468501806259155e-02 -1.548124700784683228e-01 2.016517966985702515e-01
-1.486487984657287598e-01 -2.514839544892311096e-02 -6.442341804504394531e-01 5.191640555858612061e-02 -6.017681360244750977e-01 -4.123599231243133545e-01 -1.638111770153045654e-01 -2.320432476699352264e-02
-2.912877798080444336e-01 2.077105343341827393e-01 -6.186857223510742188e-01 3.327471017837524414e-01 -1.360593289136886597e-01 2.285421788692474365e-01 -5.175408124923706055e-01 -1.998074352741241455e-01
-1.519334465265274048e-01 5.526288151741027832e-01 -3.336890339851379395e-01 -4.542166888713836670e-01 -2.770326435565948486e-01 1.928283870220184326e-01 -9.602922946214675903e-03 4.897291064262390137e-01
3.318423628807067871e-01 3.491932749748229980e-01 -2.531206905841827393e-01 3.328564465045928955e-01 -3.487674891948699951e-01 4.065901637077331543e-01 -5.462939143180847168e-01 -8.769200742244720459e-02
2.840776741504669189e-01 6.534775495529174805e-01 -1.239906623959541321e-01 -2.238996140658855438e-02 -4.609942138195037842e-01 3.065873086452484131e-01 -7.538150250911712646e-02 -4.052136242389678955e-01
4.189872443675994873e-01 3.671039044857025146e-01 -2.804392017424106598e-02 -4.461663663387298584e-01 -5.207124948501586914e-01 -2.396671921014785767e-01 -2.953768670558929443e-01 2.720371484756469727e-01
1.997557431459426880e-01 7.298646569252014160e-01 3.454979881644248962e-02 -4.926847815513610840e-01 -2.030127942562103271e-01 3.414730131626129150e-01 -1.127968579530715942e-01 1.136753559112548828e-01
-3.293861076235771179e-02 6.647718548774719238e-01 -2.886987328529357910e-01 -3.436364531517028809e-01 -2.915969789028167725e-01 -1.769098490476608276e-01 6.264832336455583572e-03 4.890758693218231201e-01
8.902674168348312378e-02 1.813073754310607910e-01 -9.315092563629150391e-01 -1.835614889860153198e-01 9.444103389978408813e-02 -1.688023209571838379e-01 -1.415933668613433838e-01 -1.831706054508686066e-02
1.477915048599243164e-02 8.351477384567260742e-01 -2.782821655273437500e-01 -4.570899605751037598e-01 6.131419539451599121e-02 3.295120224356651306e-02 8.200508356094360352e-02 -6.608787924051284790e-02
-2.071145689114928246e-03 2.687949240207672119e-01 -1.543288826942443848e-01 -1.752022281289100647e-02 -1.672276258468627930e-01 -3.761113882064819336e-01 -7.427926063537597656e-01 -4.271475076675415039e-01
3.235153257846832275e-01 1.769946515560150146e-01 -5.810429453849792480e-01 1.805122345685958862e-01 -1.589806675910949707e-01 -5.558149423450231552e-03 -3.842124938964843750e-01 -5.664716958999633789e-01
-3.063455522060394287e-01 1.097369566559791565e-01 -7.186721563339233398e-01 -4.384554624557495117e-01 7.460595574229955673e-03 -1.002228260040283203e-02 -3.267577886581420898e-01 2.800901234149932861e-01
1.256501823663711548e-01 5.245959758758544922e-01 -3.470234274864196777e-01 4.143916070461273193e-03 -3.645433187484741211e-01 4.592077136039733887e-01 -2.850176207721233368e-02 -4.939561784267425537e-01
2.331822067499160767e-01 3.573705852031707764e-01 -1.666735261678695679e-01 1.599333733320236206e-01 -1.784426420927047729e-01 -3.150261342525482178e-01 -7.536380887031555176e-01 -2.559298574924468994e-01
-2.604947090148925781e-01 4.200998842716217041e-01 -7.303215861320495605e-01 -1.685136854648590088e-01 3.937770724296569824e-01 -1.256722807884216309e-01 -1.461448222398757935e-01 4.098740965127944946e-02
-3.771936595439910889e-01 6.579625010490417480e-01 -1.849783807992935181e-01 -2.194685935974121094e-01 -2.227555513381958008e-01 1.409090608358383179e-01 7.523223757743835449e-03 -5.223934650421142578e-01
3.614211976528167725e-01 2.608188092708587646e-01 -5.024266242980957031e-01 3.662561774253845215e-01 -1.170309633016586304e-01 3.300406038761138916e-02 -6.262047290802001953e-01 8.862418681383132935e-02
1.454854160547256470e-01 7.732200026512145996e-01 -3.290793001651763916e-01 -2.128783315420150757e-01 -2.034322731196880341e-02 -3.157448768615722656e-01 7.771607488393783569e-02 3.481467962265014648e-01
2.556395828723907471e-01 4.926752448081970215e-01 -4.929037094116210938e-01 -1.872610300779342651e-02 -1.391984224319458008e-01 -1.676016896963119507e-01 -9.971896559000015259e-02 6.254633665084838867e-01
-1.572443544864654541e-01 9.874501079320907593e-02 -7.570579648017883301e-02 1.801397353410720825e-01 -5.469512939453125000e-01 -2.346563041210174561e-01 -7.566787004470825195e-01 2.366397716104984283e-02
3.592642769217491150e-02 6.977785825729370117e-01 -3.640167415142059326e-01 -5.331673026084899902e-01 -9.090599603950977325e-03 1.292263418436050415e-01 -2.333522029221057892e-02 2.787692844867706299e-01
4.103691279888153076e-01 1.618998795747756958e-01 -7.670817375183105469e-01 -3.672945797443389893e-01 -6.502749025821685791e-02 -1.898587048053741455e-01 -1.776563078165054321e-01 -1.011400222778320312e-01
2.244776785373687744e-01 2.431159168481826782e-01 -2.545543015003204346e-01 1.879561841487884521e-01 -2.586452364921569824e-01 -4.096987843513488770e-01 -6.951035261154174805e-01 -2.691830694675445557e-01
5.752767994999885559e-02 4.796676933765411377e-01 -3.831222653388977051e-01 -1.050063446164131165e-01 -2.688834071159362793e-01 -1.698519438505172729e-01 -1.164086163043975830e-01 7.029236555099487305e-01
9.018265455961227417e-02 5.249542593955993652e-01 -1.965960562229156494e-01 -5.532026290893554688e-01 -3.205498158931732178e-01 -3.609679937362670898e-01 -9.539619088172912598e-02 3.598001003265380859e-01
1.439527571201324463e-01 5.679850578308105469e-01 -3.025693297386169434e-01 2.652275562286376953e-01 -3.964494168758392334e-01 -3.876286447048187256e-01 7.297351211309432983e-02 4.266422390937805176e-01
3.689134716987609863e-01 2.666413784027099609e-01 -6.538475751876831055e-01 1.237590312957763672e-01 -4.366478323936462402e-01 7.229793816804885864e-02 1.085443198680877686e-01 -3.772296011447906494e-01
4.372880980372428894e-02 5.247952938079833984e-01 8.496253751218318939e-03 2.708377242088317871e-01 -5.755459889769554138e-02 -3.031728863716125488e-01 -7.434861660003662109e-01 -3.541714698076248169e-02
-3.100050427019596100e-02 2.977654039859771729e-01 -4.716955870389938354e-02 3.133757784962654114e-02 -4.359937906265258789e-01 -1.469061970710754395e-01 -6.641263365745544434e-01 -5.044124126434326172e-01
2.560113072395324707e-01 4.488323330879211426e-01 -7.080591917037963867e-01 -1.594518721103668213e-01 -1.723962724208831787e-01 -3.414542973041534424e-01 9.472217410802841187e-02 2.257234156131744385e-01
-3.220340013504028320e-01 8.408764004707336426e-01 -1.576281189918518066e-01 2.997857034206390381e-01 -8.745328336954116821e-02 2.520680725574493408e-01 -3.182433545589447021e-03 -5.750122666358947754e-02
-4.478481709957122803e-01 5.877949297428131104e-02 -3.773128688335418701e-01 9.328054636716842651e-02 -5.984557867050170898e-01 -5.254914164543151855e-01 -9.331402182579040527e-02 4.373450949788093567e-02
-3.222531080245971680e-02 2.012554705142974854e-01 -2.952368259429931641e-01 -3.101884722709655762e-01 -1.602115631103515625e-01 3.625251948833465576e-01 -6.857762932777404785e-01 -3.843105435371398926e-01
2.157187163829803467e-01 6.280528306961059570e-01 -7.456639409065246582e-02 4.201025888323783875e-02 -5.237086415290832520e-01 -1.919503062963485718e-01 1.946911774575710297e-02 -4.900971055030822754e-01
-3.233917057514190674e-02 6.414754390716552734e-01 -6.115297079086303711e-01 -3.320726454257965088e-01 -8.138655126094818115e-02 -2.893177792429924011e-02 3.037437796592712402e-01 5.917097628116607666e-02
3.413585126399993896e-01 5.575351119041442871e-01 3.019755706191062927e-02 -7.285828143358230591e-02 -6.349635720252990723e-01 3.879108130931854248e-01 -8.998951315879821777e-02 -6.824031472206115723e-02
-4.778381288051605225e-01 6.928678750991821289e-01 -3.055673241615295410e-01 -1.175082176923751831e-01 -2.077789753675460815e-01 -1.923257559537887573e-01 1.480246484279632568e-01 -2.869714796543121338e-01
1.368770899716764688e-04 9.309941530227661133e-02 -7.433705329895019531e-01 1.253637522459030151e-01 -2.308973073959350586e-01 -1.366990059614181519e-01 -3.431589901447296143e-01 4.829683303833007812e-01
-1.469219177961349487e-01 2.772713899612426758e-01 -7.102192640304565430e-01 -2.334137558937072754e-01 -4.145261049270629883e-01 -2.650171220302581787e-01 2.117960005998611450e-01 2.360456883907318115e-01
1.404570341110229492e-01 5.072066187858581543e-01 -3.072250485420227051e-01 4.039162099361419678e-01 1.755508407950401306e-02 -3.056818544864654541e-01 -5.817626714706420898e-01 -1.824285835027694702e-01
2.398619502782821655e-01 3.835631310939788818e-01 5.296006798744201660e-02 1.827066950500011444e-02 -4.311852455139160156e-01 -2.039797976613044739e-02 -7.252799272537231445e-01 -2.825585901737213135e-01
-1.848350018262863159e-01 2.428168952465057373e-01 -3.615652024745941162e-01 3.061057627201080322e-01 -2.619714736938476562e-01 4.212007224559783936e-01 -6.552214622497558594e-01 -8.421059697866439819e-02
3.915909826755523682e-01 5.307790040969848633e-01 -5.062014460563659668e-01 2.488524466753005981e-01 -1.419945359230041504e-01 7.895832508802413940e-02 -7.014195900410413742e-03 -4.693793356418609619e-01
4.677012190222740173e-02 2.026773393154144287e-01 -4.829655885696411133e-01 -5.823369622230529785e-01 6.126273423433303833e-02 -4.132734239101409912e-02 -5.086436867713928223e-01 3.466744124889373779e-01
4.221425950527191162e-01 5.640261769294738770e-01 -3.573662936687469482e-01 -2.360072433948516846e-01 -1.697281002998352051e-01 -1.494230628013610840e-01 -6.433698534965515137e-02 5.147678852081298828e-01
1.351145356893539429e-01 4.408861398696899414e-01 -2.923259735107421875e-01 3.554836809635162354e-01 -4.295113682746887207e-02 -2.577638626098632812e-01 -6.965583562850952148e-01 -1.485250592231750488e-01
2.687628269195556641e-01 2.408081144094467163e-01 -5.754522681236267090e-01 4.103227555751800537e-01 -1.291673183441162109e-01 1.363905817270278931e-01 -5.780925750732421875e-01 2.811581827700138092e-02
3.713074922561645508e-01 4.659615755081176758e-01 -3.641483783721923828e-01 -3.369490383192896843e-03 -5.037772655487060547e-01 1.793677061796188354e-01 1.036733314394950867e-01 -4.644163548946380615e-01
-6.931557655334472656e-01 1.820610910654067993e-01 -5.511791110038757324e-01 7.354519516229629517e-02 -2.275067716836929321e-01 -1.936038732528686523e-01 -1.809323430061340332e-01 -2.349541187286376953e-01
-3.797166943550109863e-01 4.561699461191892624e-03 -1.607932150363922119e-01 -1.180080175399780273e-01 -4.324156045913696289e-01 -1.047800406813621521e-01 -7.777746915817260742e-01 -1.145358905196189880e-01
-9.463404119014739990e-02 2.576756775379180908e-01 -1.242805868387222290e-01 -2.132726013660430908e-01 -2.228009998798370361e-01 1.597047895193099976e-01 -8.423468470573425293e-01 -2.811098992824554443e-01
-1.748129129409790039e-01 1.803919486701488495e-02 -2.324568778276443481e-01 3.491726890206336975e-02 -4.271637201309204102e-01 -1.595648825168609619e-01 -8.046568036079406738e-01 -2.417795807123184204e-01
-1.717214882373809814e-01 2.954266965389251709e-01 -4.296829178929328918e-02 2.003646343946456909e-01 -2.419756054878234863e-01 -2.976101338863372803e-01 -8.327162861824035645e-01 2.649606019258499146e-02
-4.094757735729217529e-01 6.766560077667236328e-01 -3.398439884185791016e-01 1.116019934415817261e-01 -1.397757083177566528e-01 -3.746372088789939880e-02 1.330674737691879272e-01 -4.559271931648254395e-01
7.420266419649124146e-02 4.330482780933380127e-01 -2.825756371021270752e-01 -7.206974029541015625e-01 -3.579113483428955078e-01 -2.649044692516326904e-01 -9.167766571044921875e-02 -3.208937868475914001e-02
2.879338804632425308e-03 4.764326214790344238e-01 -3.375569880008697510e-01 1.098174005746841431e-01 -6.257104277610778809e-01 -4.517421126365661621e-01 1.913403719663619995e-01 1.216705739498138428e-01
4.319280087947845459e-01 6.973394751548767090e-01 -3.057965636253356934e-01 -2.364808619022369385e-01 -3.244740366935729980e-01 -2.133973389863967896e-01 1.507206112146377563e-01 6.467265635728836060e-02
-1.300585716962814331e-01 -4.444878175854682922e-02 -7.927521467208862305e-01 1.469802111387252808e-01 -1.885003149509429932e-01 -1.469465941190719604e-01 -2.920910716056823730e-01 -4.342891871929168701e-01
6.776993721723556519e-02 6.205443143844604492e-01 -5.729028582572937012e-01 -3.642162680625915527e-01 -1.291849464178085327e-01 -1.394361406564712524e-01 1.470171064138412476e-01 3.028458654880523682e-01
-9.595748782157897949e-02 9.590150415897369385e-02 -6.259703636169433594e-01 -5.781076550483703613e-01 -6.323259323835372925e-02 1.058549620211124420e-02 -4.527060687541961670e-01 2.156261354684829712e-01
1.700863242149353027e-01 3.143713772296905518e-01 -1.874577701091766357e-01 9.926849603652954102e-02 -3.385528624057769775e-01 3.814084827899932861e-01 -6.666656136512756348e-01 -3.503042459487915039e-01
-7.417155057191848755e-02 2.309295833110809326e-01 -2.790981531143188477e-01 -3.891372382640838623e-01 -1.906578838825225830e-01 3.328641951084136963e-01 -6.150527596473693848e-01 -4.317494630813598633e-01
2.117925882339477539e-01 3.053056299686431885e-01 -6.552062034606933594e-01 -3.817858397960662842e-01 1.017109304666519165e-01 3.135513514280319214e-02 -3.671484589576721191e-01 3.751674890518188477e-01
-7.361395955085754395e-01 2.865926027297973633e-01 -2.415863424539566040e-01 4.790804907679557800e-02 -4.432509243488311768e-01 -2.376535674557089806e-03 -2.875441908836364746e-01 1.901189535856246948e-01
-3.339977264404296875e-01 7.029317021369934082e-01 -5.497647449374198914e-02 -1.262804120779037476e-01 -2.370146065950393677e-01 5.405057072639465332e-01 -1.323555260896682739e-01 -9.758678823709487915e-02
-3.769128322601318359e-01 1.932447999715805054e-01 -6.857548356056213379e-01 4.485350549221038818e-01 -6.669276207685470581e-02 7.105176150798797607e-02 -3.728725314140319824e-01 2.489089034497737885e-02
-2.917636334896087646e-01 6.132320165634155273e-01 -3.121584951877593994e-01 -4.498624801635742188e-01 -1.683726161718368530e-01 -2.771549820899963379e-01 5.352933332324028015e-02 3.618999719619750977e-01
-1.351736634969711304e-01 7.486954927444458008e-01 -2.274654954671859741e-01 -2.737642824649810791e-01 2.278700619935989380e-01 -3.319648802280426025e-01 -1.554177552461624146e-01 3.289612829685211182e-01
-7.585004717111587524e-02 5.405398011207580566e-01 1.840422600507736206e-01 -9.485402144491672516e-03 -2.268458604812622070e-01 -9.910796582698822021e-02 -7.025249600410461426e-01 -3.365701735019683838e-01
-1.115338280797004700e-01 4.070226252079010010e-01 1.519702225923538208e-01 -1.677281260490417480e-01 -2.848738133907318115e-01 -1.301104277372360229e-01 -7.873901724815368652e-01 -2.293470352888107300e-01
8.348691463470458984e-02 3.045197129249572754e-01 1.045754998922348022e-01 3.683589748106896877e-04 -5.627960562705993652e-01 -1.225134655833244324e-01 -6.943517923355102539e-01 -2.747509777545928955e-01
4.274208247661590576e-01 3.054840266704559326e-01 -5.883217453956604004e-01 1.979975402355194092e-01 -4.206796586513519287e-01 6.076034158468246460e-02 9.943278133869171143e-02 -3.848577439785003662e-01
5.407957434654235840e-01 4.295665621757507324e-01 -2.774130702018737793e-01 1.554512232542037964e-01 -3.179298639297485352e-01 9.197793900966644287e-02 -3.398708403110504150e-01 -4.436640143394470215e-01
-1.110240221023559570e-01 6.360527276992797852e-01 -3.518170416355133057e-01 -5.144956707954406738e-02 -1.937798261642456055e-01 -5.467743277549743652e-01 1.129874438047409058e-01 3.277336359024047852e-01
5.911015346646308899e-02 4.191687405109405518e-01 -4.426072239875793457e-01 1.268815249204635620e-01 -4.580717980861663818e-01 2.303381115198135376e-01 6.925532221794128418e-02 -5.840562582015991211e-01
-8.099956065416336060e-02 5.259237289428710938e-01 -2.361640036106109619e-01 9.814441949129104614e-02 -4.497520923614501953e-01 -5.244966149330139160e-01 2.122132107615470886e-02 4.166698455810546875e-01
3.242970108985900879e-01 8.098171353340148926e-01 -4.965689033269882202e-02 1.283358931541442871e-01 -3.747582435607910156e-01 -1.964209079742431641e-01 1.207481548190116882e-01 -1.627470552921295166e-01
7.865530252456665039e-02 7.121447920799255371e-01 -3.062377870082855225e-01 -3.257919251918792725e-01 -1.097961142659187317e-01 -1.777079403400421143e-01 1.004579570144414902e-02 4.929553866386413574e-01
3.349867463111877441e-01 3.668125867843627930e-01 -9.831588715314865112e-02 2.597997486591339111e-01 -2.911569476127624512e-01 -2.246177643537521362e-01 -7.339253425598144531e-01 -4.688707739114761353e-02
-4.754391312599182129e-02 1.239022091031074524e-01 -7.900750041007995605e-01 3.319004774093627930e-01 -1.997885853052139282e-01 2.865371108055114746e-01 -3.479700088500976562e-01 -7.006580382585525513e-02
-4.115200936794281006e-01 3.033222556114196777e-01 -2.793912589550018311e-01 -5.825177207589149475e-02 -4.909154176712036133e-01 -1.974953711032867432e-02 -3.019040226936340332e-01 5.697895884513854980e-01
-2.654552459716796875e-01 1.320898234844207764e-01 -6.616309881210327148e-01 2.594374418258666992e-01 -2.187262922525405884e-01 4.543239176273345947e-01 -3.803071975708007812e-01 -9.020745754241943359e-02
-3.554607629776000977e-01 7.122732400894165039e-01 -3.195905387401580811e-01 2.605682015419006348e-01 1.153235044330358505e-02 4.296030402183532715e-01 -5.894511565566062927e-02 9.007881581783294678e-02
1.512674242258071899e-01 4.932079017162322998e-01 -5.414770841598510742e-01 -5.970031619071960449e-01 -2.216386348009109497e-01 -5.073175951838493347e-02 7.240469008684158325e-02 -1.652695834636688232e-01
2.874119579792022705e-01 1.269336491823196411e-01 -5.813485383987426758e-01 2.494108527898788452e-01 -3.076723515987396240e-01 -1.868294328451156616e-01 -5.425894260406494141e-01 -2.777403295040130615e-01
-7.997127249836921692e-03 4.288802146911621094e-01 -3.184714615345001221e-01 2.007567137479782104e-02 -5.251865983009338379e-01 -2.755733430385589600e-01 -5.425005778670310974e-02 5.995549559593200684e-01
-7.551161944866180420e-02 4.489452540874481201e-01 -5.230908095836639404e-02 -5.904456973075866699e-01 -5.583280324935913086e-01 -1.012797579169273376e-01 -1.138267591595649719e-01 3.262508809566497803e-01
-1.155386641621589661e-01 6.709476560354232788e-02 -6.971563696861267090e-01 3.979341685771942139e-01 -1.925634741783142090e-01 -1.350877713412046432e-02 -5.401349663734436035e-01 -9.360235184431076050e-02
3.942717909812927246e-01 3.642210364341735840e-01 -3.735328316688537598e-01 3.034328222274780273e-01 -9.901176393032073975e-02 1.332856118679046631e-01 -6.702686548233032227e-01 -5.887331441044807434e-02
-1.440892219543457031e-01 2.278589904308319092e-01 -3.470787033438682556e-02 -1.372229903936386108e-01 -4.236418008804321289e-01 1.491871625185012817e-01 -8.154933452606201172e-01 -2.013094425201416016e-01
-2.094352692365646362e-01 -3.240714967250823975e-02 -7.305006980895996094e-01 1.426394134759902954e-01 -5.779530405998229980e-01 -9.580191224813461304e-03 -1.717990189790725708e-01 -1.935791373252868652e-01
3.136022984981536865e-01 5.966632962226867676e-01 -6.110808253288269043e-02 1.482387036085128784e-01 -6.133911013603210449e-01 1.739316135644912720e-01 -1.122700124979019165e-01 -3.175408840179443359e-01
-1.756437271833419800e-01 2.583560347557067871e-01 -2.505580484867095947e-01 -2.013086676597595215e-01 -5.664690136909484863e-01 1.085096746683120728e-01 -2.225238382816314697e-01 6.456922292709350586e-01
4.321577250957489014e-01 7.167321443557739258e-01 -7.070112228393554688e-02 1.515125036239624023e-01 -4.909152388572692871e-01 1.643634289503097534e-01 -5.013312399387359619e-02 3.245986998081207275e-02
-1.733624488115310669e-01 7.621337175369262695e-01 -2.654128074645996094e-01 1.217365190386772156e-01 -8.274778723716735840e-02 5.235866904258728027e-01 -3.917474299669265747e-02 -1.459759324789047241e-01
-7.628147006034851074e-01 3.619402647018432617e-01 -4.228688478469848633e-01 -1.980351209640502930e-01 -1.340396106243133545e-01 -1.237895861268043518e-01 -6.169254332780838013e-02 1.788307577371597290e-01
-8.352044224739074707e-02 2.447771281003952026e-01 -1.490858197212219238e-01 -3.708156645298004150e-01 -2.882400751113891602e-01 2.528020143508911133e-01 -6.743683815002441406e-01 -4.142628014087677002e-01
2.630393505096435547e-01 1.798697561025619507e-01 -2.368700951337814331e-01 -6.599864363670349121e-01 -5.998489856719970703e-01 -1.068349629640579224e-01 -1.878812164068222046e-01 -1.535768155008554459e-02
2.044643610715866089e-01 3.089883029460906982e-01 6.991618871688842773e-02 -7.359394431114196777e-02 -5.007514953613281250e-01 -6.677412241697311401e-02 -7.105828523635864258e-01 -3.037721514701843262e-01
9.621632844209671021e-02 3.136162757873535156e-01 -1.649893671274185181e-01 2.703400552272796631e-01 -1.487963944673538208e-01 -2.896881997585296631e-01 -7.991784214973449707e-01 2.175692021846771240e-01
-4.573204517364501953e-01 6.944440603256225586e-01 -2.327446639537811279e-01 2.101937085390090942e-01 2.094222009181976318e-01 1.019288413226604462e-02 -3.342981040477752686e-01 -2.335322201251983643e-01
1.335408687591552734e-01 5.423205494880676270e-01 -6.333496570587158203e-01 -2.694873213768005371e-01 1.619128510355949402e-02 -2.496537417173385620e-01 2.102221176028251648e-02 3.889330923557281494e-01
2.055961079895496368e-02 3.513327986001968384e-02 -5.111063718795776367e-01 1.508105695247650146e-01 -3.278896808624267578e-01 4.795943498611450195e-01 -5.777836441993713379e-01 2.073962986469268799e-01
-3.702521324157714844e-01 3.641699552536010742e-01 -4.469125866889953613e-01 1.135158538818359375e-01 -4.405750930309295654e-01 3.690823316574096680e-01 -1.701576411724090576e-01 3.979887664318084717e-01
-2.342336177825927734e-01 6.698905825614929199e-01 -2.103957682847976685e-01 -1.387719511985778809e-01 -2.966254651546478271e-01 -4.305861294269561768e-01 1.188171729445457458e-01 3.812462985515594482e-01
5.465126782655715942e-02 -4.752690345048904419e-02 -7.343426346778869629e-01 3.068191409111022949e-01 -3.294615149497985840e-01 1.376588344573974609e-01 -4.811026155948638916e-01 4.901845753192901611e-02
-7.298495173454284668e-01 3.704628348350524902e-01 -2.016024738550186157e-01 1.020020768046379089e-01 -4.534817636013031006e-01 -3.569571673870086670e-02 -1.887356489896774292e-01 1.910181641578674316e-01
3.034254908561706543e-01 6.152601838111877441e-01 -3.014537096023559570e-01 -1.836227625608444214e-01 -2.080152481794357300e-01 -2.199871391057968140e-01 -5.380943045020103455e-02 5.569881796836853027e-01
-3.256125748157501221e-01 8.421054482460021973e-01 -2.482113428413867950e-02 3.039644956588745117e-01 2.730288729071617126e-02 -1.089800614863634109e-02 -1.928520351648330688e-01 -2.318799495697021484e-01
-9.288060665130615234e-02 2.160076797008514404e-01 -1.728936731815338135e-01 -2.464065104722976685e-01 -1.747629940509796143e-01 2.665281593799591064e-01 -8.323508501052856445e-01 -2.443732023239135742e-01
-3.029952049255371094e-01 3.400967717170715332e-01 -6.947640180587768555e-01 -4.033326804637908936e-01 2.271452695131301880e-01 -7.885026186704635620e-02 -2.113572657108306885e-01 2.113517671823501587e-01
-3.178852796554565430e-01 6.295504570007324219e-01 -5.135121345520019531e-01 8.680060505867004395e-02 8.262880146503448486e-03 -4.134903848171234131e-01 5.017810314893722534e-02 -2.404697388410568237e-01
8.157213032245635986e-02 3.595849573612213135e-01 -3.197053447365760803e-02 -1.126115396618843079e-01 -3.302711844444274902e-01 -1.193705573678016663e-01 -6.369900107383728027e-01 -5.667949318885803223e-01
-3.518192470073699951e-02 6.846053600311279297e-01 -4.710239768028259277e-01 -2.331089526414871216e-01 -1.821142286062240601e-01 -4.079582393169403076e-01 1.942992806434631348e-01 1.285548210144042969e-01
9.982305020093917847e-02 3.802228271961212158e-01 -2.984187006950378418e-01 -7.649945616722106934e-01 -2.829378545284271240e-01 -2.457828521728515625e-01 -1.611905843019485474e-01 -6.892046332359313965e-02
-3.461835086345672607e-01 2.302926778793334961e-01 -2.841025292873382568e-01 1.592798158526420593e-02 -7.071072459220886230e-01 -4.869258701801300049e-01 3.898764029145240784e-02 8.681439608335494995e-02
2.214367389678955078e-01 1.711972951889038086e-01 -2.654451131820678711e-01 1.985911726951599121e-01 -3.960663080215454102e-01 -3.204949796199798584e-01 -5.607569813728332520e-01 -4.875690639019012451e-01
4.521847367286682129e-01 3.290610909461975098e-01 -2.466554194688796997e-01 3.907677233219146729e-01 -3.108537793159484863e-01 -2.025218866765499115e-02 -5.956698656082153320e-01 1.478065997362136841e-01
1.423176471143960953e-02 5.377769470214843750e-01 -2.540983259677886963e-01 -4.534920677542686462e-02 -3.273051381111145020e-01 1.784359514713287354e-01 -1.261574476957321167e-01 -6.993477344512939453e-01
4.216277599334716797e-02 1.503718793392181396e-01 -7.555720806121826172e-01 5.117493867874145508e-01 -2.297204285860061646e-01 -7.719496265053749084e-03 -2.985527515411376953e-01 2.947797253727912903e-02
-4.135679453611373901e-02 2.227569818496704102e-01 9.942491538822650909e-03 -1.410638540983200073e-01 -5.758045315742492676e-01 2.060628831386566162e-01 -7.315026521682739258e-01 -1.398651599884033203e-01
-1.338345259428024292e-01 5.474808216094970703e-01 1.886969665065407753e-03 1.679113656282424927e-01 -5.986586809158325195e-01 -2.187096774578094482e-01 -1.069257929921150208e-01 4.863087236881256104e-01
3.285105526447296143e-01 4.471331238746643066e-01 -2.960344552993774414e-01 9.372278116643428802e-03 -2.434742301702499390e-01 2.111580222845077515e-01 -2.658376693725585938e-01 -6.556610465049743652e-01
-1.494249105453491211e-01 4.908688664436340332e-01 -8.285662531852722168e-02 -4.559732675552368164e-01 -3.727868497371673584e-01 -4.199857711791992188e-01 -1.911389976739883423e-01 4.123723208904266357e-01
1.684207282960414886e-02 5.260359048843383789e-01 -1.702782958745956421e-01 3.750188946723937988e-01 -9.480045735836029053e-02 4.266226291656494141e-01 -6.010969281196594238e-01 -3.251529112458229065e-02
-2.797789573669433594e-01 7.553844153881072998e-02 -5.766110420227050781e-01 1.176550313830375671e-01 -6.149951815605163574e-01 -1.880922466516494751e-01 -2.885608933866024017e-02 -3.940360248088836670e-01
-4.158064126968383789e-01 7.952016592025756836e-01 -5.625537782907485962e-02 2.087475508451461792e-01 -3.364018350839614868e-02 1.914237141609191895e-01 -2.311203926801681519e-01 -2.383854389190673828e-01
-2.303466796875000000e-01 3.986007869243621826e-01 -2.697475552558898926e-01 1.019827947020530701e-01 -5.630881190299987793e-01 -5.993288755416870117e-01 5.799116939306259155e-02 1.589563339948654175e-01
-4.792436957359313965e-01 1.482204794883728027e-01 -5.236911177635192871e-01 1.994145959615707397e-01 -4.837213754653930664e-01 -4.303396642208099365e-01 -7.444576919078826904e-02 9.806576371192932129e-02
1.798855066299438477e-01 7.481122612953186035e-01 -3.329409956932067871e-01 -3.877891004085540771e-01 -5.357728153467178345e-02 -3.339549899101257324e-01 1.370423585176467896e-01 -1.164578422904014587e-01
-5.108742713928222656e-01 1.319694668054580688e-01 -5.792151093482971191e-01 -4.698931276798248291e-01 1.378725618124008179e-01 8.506613969802856445e-02 -3.727827072143554688e-01 9.467359632253646851e-03
-1.651211827993392944e-02 2.418211400508880615e-01 -2.610144913196563721e-01 -2.846707403659820557e-01 -1.653291434049606323e-01 3.564603626728057861e-01 -6.849876642227172852e-01 -4.104609787464141846e-01
-1.228756755590438843e-01 6.297663450241088867e-01 -3.441241681575775146e-01 -2.209267765283584595e-01 -3.420628309249877930e-01 -2.607224881649017334e-01 -1.070336923003196716e-01 -4.739479124546051025e-01
-5.122973322868347168e-01 2.469256818294525146e-01 -5.808521509170532227e-01 2.070957720279693604e-01 -3.520466089248657227e-01 -2.224643826484680176e-01 2.319198334589600563e-03 -3.505261540412902832e-01
1.229114755988121033e-01 4.265419244766235352e-01 -6.991042941808700562e-02 -4.533224701881408691e-01 -6.955146789550781250e-01 -2.186995744705200195e-01 -6.407616287469863892e-02 2.385164499282836914e-01
3.295556604862213135e-01 8.076682686805725098e-01 -4.044251050800085068e-03 1.102778613567352295e-01 -3.257217407226562500e-01 -2.392361313104629517e-01 8.788065612316131592e-02 -2.362965792417526245e-01
3.502767384052276611e-01 7.395369410514831543e-01 4.946255311369895935e-02 1.942039132118225098e-01 -3.639554977416992188e-01 1.762729585170745850e-01 -2.256971150636672974e-01 -2.752354741096496582e-01
-3.964433968067169189e-01 7.283504009246826172e-01 -3.165865838527679443e-01 1.229293793439865112e-01 1.110802870243787766e-02 4.203649163246154785e-01 -1.420187503099441528e-01 5.572716472670435905e-04
-8.792073279619216919e-02 1.260795742273330688e-01 -6.967680454254150391e-01 8.041729778051376343e-02 -7.613369077444076538e-02 4.782396852970123291e-01 -4.656606912612915039e-01 -1.818566173315048218e-01
2.255827635526657104e-01 5.414763689041137695e-01 -5.191124677658081055e-01 -4.225122928619384766e-01 -2.626355588436126709e-01 -2.154129892587661743e-01 2.528538741171360016e-02 3.031533956527709961e-01
-2.217511087656021118e-01 5.275145769119262695e-01 -3.019589185714721680e-01 2.510891668498516083e-02 -3.990742564201354980e-01 -7.461573183536529541e-02 -1.603639274835586548e-01 6.246606707572937012e-01
3.814176619052886963e-01 4.737293124198913574e-01 -2.461898326873779297e-01 8.808148652315139771e-02 -5.225338339805603027e-01 -3.431060314178466797e-01 1.117120459675788879e-01 -3.981086313724517822e-01
1.289214640855789185e-01 2.958590090274810791e-01 -2.913264632225036621e-01 3.388218581676483154e-01 -8.140816539525985718e-02 -3.188314735889434814e-01 -7.578090429306030273e-01 1.167050823569297791e-01
-5.586780309677124023e-01 4.313399493694305420e-01 -1.727455258369445801e-01 -3.079411685466766357e-01 -2.792014181613922119e-01 -3.010699450969696045e-01 -1.291333734989166260e-01 4.380455017089843750e-01
4.209059476852416992e-01 7.158998250961303711e-01 -1.675412654876708984e-01 2.039534598588943481e-01 -4.324322044849395752e-01 -1.313339620828628540e-01 1.722783595323562622e-01 -8.205181360244750977e-02
-4.309308528900146484e-01 2.662883326411247253e-02 -6.014288067817687988e-01 -5.324609279632568359e-01 -4.020507335662841797e-01 -4.036078171338886023e-04 -7.217351347208023071e-02 3.878671303391456604e-02
2.798817157745361328e-01 5.036243200302124023e-01 -5.565983057022094727e-01 -7.034169882535934448e-02 -2.419276982545852661e-01 -2.015595287084579468e-01 -4.176146816462278366e-03 5.040898919105529785e-01
3.269663453102111816e-01 6.886811852455139160e-01 -4.020568132400512695e-01 1.595339179039001465e-01 -7.323880493640899658e-02 -1.655645519495010376e-01 8.990459144115447998e-02 4.368660748004913330e-01
2.835343480110168457e-01 1.543188244104385376e-01 -3.457650542259216309e-01 1.415416151285171509e-01 -2.871413528919219971e-01 -3.329060375690460205e-01 -6.238086223602294922e-01 -4.168844819068908691e-01
-2.557859420776367188e-01 2.382960915565490723e-02 -7.930023074150085449e-01 3.379930257797241211e-01 -3.047906160354614258e-01 -1.997306346893310547e-01 -1.879938244819641113e-01 -1.509376913309097290e-01
-3.399182260036468506e-01 5.936658382415771484e-01 -3.555027842521667480e-01 1.243761405348777771e-01 -7.346116751432418823e-02 1.373681332916021347e-02 -3.969453647732734680e-02 -6.188730597496032715e-01
-8.488687127828598022e-02 7.997825741767883301e-01 -3.924557268619537354e-01 -3.888938426971435547e-01 1.294131856411695480e-02 1.133962534368038177e-02 2.178458720445632935e-01 -1.136748492717742920e-02
1.114549189805984497e-01 3.856869637966156006e-01 1.554052252322435379e-02 -2.228633016347885132e-01 -2.246025800704956055e-01 -9.055210649967193604e-02 -7.012845873832702637e-01 -4.883317947387695312e-01
3.129586577415466309e-01 4.436144530773162842e-01 -1.984299123287200928e-01 3.040892481803894043e-01 -1.628187894821166992e-01 -2.402457445859909058e-01 -6.424771547317504883e-01 -2.764301598072052002e-01
1.587317138910293579e-01 2.212027162313461304e-01 -3.056125640869140625e-01 3.227952718734741211e-01 -3.234380781650543213e-01 -3.820954263210296631e-01 -6.226981878280639648e-01 -2.998591959476470947e-01
-3.170371428132057190e-02 8.875890076160430908e-02 -8.260636329650878906e-01 3.529597222805023193e-01 -2.831854522228240967e-01 1.375847905874252319e-01 -2.408647090196609497e-01 -1.643645018339157104e-01
3.154386878013610840e-01 4.303486645221710205e-01 -2.505246102809906006e-01 3.953964710235595703e-01 -1.342621892690658569e-01 -3.454290330410003662e-02 -6.586993932723999023e-01 2.075884491205215454e-01
3.602558672428131104e-01 2.996967136859893799e-01 -3.325292170047760010e-01 4.025282859802246094e-01 -1.888121664524078369e-01 -1.865001320838928223e-01 -6.467892527580261230e-01 1.379281580448150635e-01
-1.828226298093795776e-01 5.107093453407287598e-01 -3.030113279819488525e-01 -7.471262812614440918e-01 3.221766278147697449e-02 -5.353604629635810852e-02 -2.048317044973373413e-01 -9.938921779394149780e-02
-5.470866560935974121e-01 5.954679250717163086e-01 -2.942866981029510498e-01 9.380118548870086670e-02 -5.959839746356010437e-02 -3.385932147502899170e-01 6.185647472739219666e-02 -3.587299883365631104e-01
-1.056033521890640259e-01 7.738714218139648438e-01 -1.087156906723976135e-01 1.811312735080718994e-01 -2.619466185569763184e-01 5.162267088890075684e-01 -8.824592828750610352e-02 -4.949726164340972900e-02
3.091837465763092041e-01 4.288127124309539795e-01 -2.410781197249889374e-02 -1.142709404230117798e-01 -8.035972714424133301e-01 2.336740791797637939e-01 -8.021521568298339844e-02 8.901480585336685181e-03
-2.284615039825439453e-01 8.069317936897277832e-01 -4.993068054318428040e-02 -3.507988452911376953e-01 -2.707973420619964600e-01 -2.278056591749191284e-01 1.764871776103973389e-01 -1.214044317603111267e-01
-9.063160419464111328e-02 5.781509876251220703e-01 -2.608519196510314941e-01 -4.168862998485565186e-01 -2.530711889266967773e-01 -4.326014816761016846e-01 7.583789527416229248e-02 -3.984331786632537842e-01
8.651512861251831055e-02 3.009894490242004395e-01 -6.117686629295349121e-01 1.622506082057952881e-01 -3.367628157138824463e-01 -2.641106247901916504e-01 -1.335605680942535400e-01 5.480257868766784668e-01
3.441199064254760742e-01 3.591650724411010742e-01 -3.492484390735626221e-01 1.369605958461761475e-01 -4.013012647628784180e-01 1.494580805301666260e-01 -2.597071230411529541e-01 6.008504033088684082e-01
5.560881644487380981e-02 3.671609163284301758e-01 -7.263119220733642578e-01 -3.945171833038330078e-01 -2.494303323328495026e-02 1.950054764747619629e-01 -5.008728057146072388e-02 3.711739182472229004e-01
-4.375650882720947266e-01 3.437428176403045654e-01 -6.972436308860778809e-01 2.768825888633728027e-01 4.728373140096664429e-03 -2.350074499845504761e-01 -4.291912540793418884e-02 -2.654658257961273193e-01
-4.672185182571411133e-01 5.050013065338134766e-01 -6.908633559942245483e-02 1.855477988719940186e-01 -4.481901824474334717e-01 1.044498234987258911e-01 -2.571319937705993652e-01 4.577974379062652588e-01
1.479753404855728149e-01 1.625814437866210938e-01 -6.759113669395446777e-01 4.271916747093200684e-01 -1.008460298180580139e-01 1.040721982717514038e-01 -5.390292406082153320e-01 2.771867997944355011e-02
4.586621820926666260e-01 4.791812896728515625e-01 -2.154333144426345825e-01 -4.753490090370178223e-01 -5.016019940376281738e-01 1.584615111351013184e-01 -5.362428352236747742e-02 8.975573629140853882e-02
-1.105602383613586426e-01 3.056084811687469482e-01 -2.398859858512878418e-01 -3.471210598945617676e-01 -5.367165803909301758e-01 -7.673411816358566284e-02 -1.893292367458343506e-01 6.217259168624877930e-01
-1.270132958889007568e-01 7.042611390352249146e-02 -2.718259692192077637e-01 -3.753723204135894775e-01 -2.862860262393951416e-01 4.126987755298614502e-01 -6.937097311019897461e-01 -1.749309152364730835e-01
-3.076282441616058350e-01 6.821695566177368164e-01 -1.950954943895339966e-01 1.481834203004837036e-01 -2.709289491176605225e-01 5.507379174232482910e-01 -4.179685190320014954e-02 3.907930478453636169e-02
-7.330586910247802734e-01 3.915354907512664795e-01 -2.003581374883651733e-01 1.043068096041679382e-01 -3.829813003540039062e-01 9.343340061604976654e-03 -2.738948762416839600e-01 1.911045610904693604e-01
2.075591683387756348e-01 3.726020753383636475e-01 -7.432991266250610352e-01 -3.409940600395202637e-01 2.075821310281753540e-01 -2.285079658031463623e-01 -2.029114514589309692e-01 1.133015304803848267e-01
2.449100017547607422e-01 5.433998703956604004e-01 -6.009347438812255859e-01 4.563611000776290894e-02 -1.185563355684280396e-01 -1.804612725973129272e-01 4.161588475108146667e-02 4.828837215900421143e-01
1.614341139793395996e-01 6.987796425819396973e-01 -1.361280232667922974e-01 -4.939508736133575439e-01 -3.803184330463409424e-01 -1.887582838535308838e-01 3.609959781169891357e-02 -2.038446217775344849e-01
-6.568187475204467773e-02 2.862515151500701904e-01 -8.756338059902191162e-02 -3.002732396125793457e-01 -2.469929605722427368e-01 2.212332338094711304e-01 -7.755308747291564941e-01 -3.232907652854919434e-01
3.036067187786102295e-01 3.947484195232391357e-01 -3.818564713001251221e-01 3.281025290489196777e-01 -9.002829343080520630e-02 1.611275076866149902e-01 -6.439942121505737305e-01 -2.230144590139389038e-01
-9.297602623701095581e-02 1.720685809850692749e-01 -5.681415796279907227e-01 1.972701996564865112e-01 -4.637878537178039551e-01 -3.346994817256927490e-01 5.396498367190361023e-02 -5.196270346641540527e-01
1.201899647712707520e-01 3.060018718242645264e-01 -7.572379112243652344e-01 -2.766832709312438965e-01 2.360289245843887329e-01 -1.793464720249176025e-01 -3.246430158615112305e-01 2.206504344940185547e-01
-4.753463268280029297e-01 6.580129861831665039e-01 -2.684373855590820312e-01 2.179375290870666504e-01 2.049211859703063965e-01 -4.613150376826524734e-03 -3.428582251071929932e-01 -2.488848716020584106e-01
-1.836574673652648926e-01 6.289493441581726074e-01 -8.473719935864210129e-04 -6.926955580711364746e-01 -2.469474822282791138e-01 2.748313918709754944e-02 -1.149355322122573853e-01 -1.261595785617828369e-01
-1.740626543760299683e-01 6.411023736000061035e-01 -2.946614027023315430e-01 -4.303871691226959229e-01 1.994735449552536011e-01 -3.346156775951385498e-01 -2.209300547838211060e-01 2.933667302131652832e-01
-4.129245281219482422e-01 4.893823564052581787e-01 -1.534944493323564529e-02 -7.847920060157775879e-02 -7.447477579116821289e-01 1.589567810297012329e-01 -4.296895489096641541e-02 4.290768504142761230e-02
9.661728888750076294e-02 4.527916610240936279e-01 1.994279325008392334e-01 -2.285007387399673462e-01 -4.821208119392395020e-01 2.153557259589433670e-03 -6.273876428604125977e-01 -2.600009441375732422e-01
-3.578801155090332031e-01 9.765826165676116943e-02 -4.226442575454711914e-01 -6.791515350341796875e-01 -3.413634002208709717e-01 9.912063926458358765e-02 -2.017559111118316650e-01 -2.354793548583984375e-01
-1.846815198659896851e-01 9.186927974224090576e-02 -7.929731607437133789e-01 3.124285042285919189e-01 -1.591091603040695190e-01 3.118862211704254150e-01 -3.291209042072296143e-01 -1.120622828602790833e-02
1.033726632595062256e-01 3.632850348949432373e-01 -2.838378846645355225e-01 2.950076162815093994e-01 -1.213881075382232666e-01 2.372281402349472046e-01 -7.806218266487121582e-01 -9.675826877355575562e-02
-2.800347805023193359e-01 1.716215312480926514e-01 -6.852875947952270508e-01 2.580470144748687744e-01 -1.653868108987808228e-01 4.890073239803314209e-01 -2.914963662624359131e-01 -6.684395670890808105e-02
-2.143556177616119385e-01 1.296432614326477051e-01 -3.086935579776763916e-01 4.926522821187973022e-02 -6.724106669425964355e-01 -1.127681285142898560e-01 -2.061751186847686768e-01 -5.763373374938964844e-01
4.076078534126281738e-01 4.080005884170532227e-01 -1.593397706747055054e-01 -7.336530834436416626e-02 -7.035096883773803711e-01 -1.900590211153030396e-01 1.286950707435607910e-01 -2.983437478542327881e-01
-5.324643850326538086e-02 5.499138236045837402e-01 -4.456215798854827881e-01 -6.890811771154403687e-02 -1.417398005723953247e-01 -5.528424978256225586e-01 -9.569370001554489136e-02 3.956645727157592773e-01
1.879769563674926758e-01 1.293535679578781128e-01 -5.175054073333740234e-01 2.369442731142044067e-01 -1.873628348112106323e-01 4.113456904888153076e-01 -6.319652795791625977e-01 1.424350440502166748e-01
5.020753741264343262e-01 3.408004939556121826e-01 -4.668916165828704834e-01 1.266260147094726562e-01 -4.835536777973175049e-01 3.907513990998268127e-02 9.268371015787124634e-02 -3.921889960765838623e-01
-3.727142214775085449e-01 6.619862914085388184e-01 -1.894692182540893555e-01 3.024890422821044922e-01 2.622810602188110352e-01 -9.604406356811523438e-02 -4.431401491165161133e-01 -1.451587527990341187e-01
1.902795135974884033e-01 1.694587618112564087e-01 -2.527949213981628418e-01 1.001906692981719971e-01 -2.219699621200561523e-01 2.978781759738922119e-01 -8.304535746574401855e-01 1.829721033573150635e-01
-8.182570934295654297e-01 3.041756749153137207e-01 -1.268531382083892822e-01 -5.152774229645729065e-02 -3.248896598815917969e-01 -1.019749045372009277e-01 -3.208477199077606201e-01 1.703693531453609467e-02
-4.175153560936450958e-03 2.925185859203338623e-01 -9.928163886070251465e-02 9.765803813934326172e-02 -3.697986304759979248e-01 6.859076023101806641e-02 -7.804170846939086914e-01 -3.801512122154235840e-01
-4.300538897514343262e-01 3.236724734306335449e-01 -3.525795936584472656e-01 -3.115612566471099854e-01 -3.547036945819854736e-01 -2.414492517709732056e-01 -1.815133392810821533e-01 5.213897824287414551e-01
1.849302202463150024e-01 7.833954095840454102e-01 -2.196690440177917480e-02 1.857041120529174805e-01 -2.516540288925170898e-01 1.403195261955261230e-01 -9.779544174671173096e-02 -4.738571047782897949e-01
4.541404545307159424e-02 6.887497305870056152e-01 -4.698661863803863525e-01 -2.536828219890594482e-01 -7.555590569972991943e-02 -1.274620145559310913e-01 7.082094997167587280e-02 4.598492383956909180e-01
-2.690097987651824951e-01 6.814608722925186157e-02 -1.451286375522613525e-01 -3.221301436424255371e-01 -4.073342382907867432e-01 3.569036126136779785e-01 -7.097852230072021484e-01 -3.260662779211997986e-02
-5.905901193618774414e-01 4.750813543796539307e-01 3.022018820047378540e-02 -6.712578237056732178e-02 -5.677498579025268555e-01 6.407694518566131592e-02 -1.746030747890472412e-01 2.512964308261871338e-01
-2.669946253299713135e-01 3.221616446971893311e-01 1.758188754320144653e-01 -2.659031450748443604e-01 -4.045201241970062256e-01 -5.977684259414672852e-02 -7.376522421836853027e-01 -1.094004139304161072e-01
-4.487403333187103271e-01 6.165171265602111816e-01 -2.086427062749862671e-01 2.485665827989578247e-01 1.296757608652114868e-01 2.063373103737831116e-02 -4.315154850482940674e-01 -3.313221335411071777e-01
-2.149295061826705933e-01 2.318151593208312988e-01 -1.332497447729110718e-01 -2.576158642768859863e-01 -4.134591817855834961e-01 4.504863321781158447e-01 -5.900781154632568359e-01 -3.063773810863494873e-01
-4.526212513446807861e-01 5.130378603935241699e-01 -1.138653308153152466e-01 -6.540101766586303711e-02 -3.914913535118103027e-01 -4.368247091770172119e-01 4.992717504501342773e-02 -4.100117385387420654e-01
-8.989290148019790649e-02 5.583940744400024414e-01 -3.661189228296279907e-02 -2.207172513008117676e-01 -6.449266672134399414e-01 -2.190167605876922607e-01 -7.723651826381683350e-02 4.002431035041809082e-01
1.785059422254562378e-01 3.321081697940826416e-01 -1.727347373962402344e-01 2.620112299919128418e-01 -1.881160438060760498e-01 -3.960748612880706787e-01 -7.272387146949768066e-01 -1.954829543828964233e-01
-1.928680986166000366e-01 3.516895771026611328e-01 -6.191484928131103516e-01 -3.023788630962371826e-01 -2.558581829071044922e-01 -5.000732541084289551e-01 7.671555876731872559e-02 2.071629613637924194e-01
-6.757367849349975586e-01 5.626455545425415039e-01 -7.448654621839523315e-02 9.175138920545578003e-02 -3.552019596099853516e-01 -3.874379396438598633e-02 -1.325053125619888306e-01 2.600306272506713867e-01
-3.888157010078430176e-01 9.137076139450073242e-02 -4.621744751930236816e-01 9.847172349691390991e-02 -5.682881474494934082e-01 -3.619881570339202881e-01 4.443535953760147095e-02 -4.015104472637176514e-01
1.812009960412979126e-01 3.148929476737976074e-01 -2.001063078641891479e-01 -6.339080333709716797e-01 -5.401926040649414062e-01 -2.310362309217453003e-01 -1.327139437198638916e-01 -2.516503930091857910e-01
-7.586355507373809814e-02 8.169240951538085938e-01 -3.311263620853424072e-01 2.726237103343009949e-02 -7.191364467144012451e-02 9.946694970130920410e-02 1.274607777595520020e-01 -4.303260743618011475e-01
-2.286863774061203003e-01 2.857694625854492188e-01 -2.499563843011856079e-01 1.823654472827911377e-01 -3.257651329040527344e-01 4.330447018146514893e-01 -6.663476228713989258e-01 -1.806468367576599121e-01
5.782713890075683594e-01 6.496135592460632324e-01 -2.212538421154022217e-01 -2.631205320358276367e-01 -1.301573663949966431e-01 2.758620381355285645e-01 -4.387304559350013733e-02 1.745075881481170654e-01
3.453220725059509277e-01 5.939220786094665527e-01 -3.425514698028564453e-01 6.156785879284143448e-03 -5.518819689750671387e-01 -1.192903518676757812e-01 1.666318774223327637e-01 -2.531002759933471680e-01
-3.381462097167968750e-01 5.708951950073242188e-01 -3.515094816684722900e-01 2.697111368179321289e-01 -2.125523835420608521e-01 -5.816072225570678711e-02 -2.485946193337440491e-02 5.605833530426025391e-01
-4.465862736105918884e-02 7.012518048286437988e-01 -2.606036961078643799e-01 -1.968904882669448853e-01 -1.214615181088447571e-01 -6.033511757850646973e-01 1.029393002390861511e-01 1.009425371885299683e-01
-4.637723863124847412e-01 5.180437564849853516e-01 -3.890674114227294922e-01 1.395394951105117798e-01 7.043435424566268921e-02 4.946089684963226318e-01 -2.825810611248016357e-01 1.274764090776443481e-01
-1.015371382236480713e-01 4.142366945743560791e-01 -6.246997117996215820e-01 -2.717404663562774658e-01 -3.235778212547302246e-01 -4.452295303344726562e-01 1.987374722957611084e-01 1.075964495539665222e-01
3.327800035476684570e-01 3.804087638854980469e-01 -6.153269410133361816e-01 7.929243147373199463e-02 -3.645251691341400146e-01 3.595455586910247803e-01 1.584769040346145630e-01 -2.690088450908660889e-01
-1.705268472433090210e-01 3.206548988819122314e-01 -4.857214689254760742e-01 -2.569865621626377106e-02 -4.338413476943969727e-01 -3.843498602509498596e-02 -2.758074551820755005e-02 -6.641227602958679199e-01
-2.355640530586242676e-01 2.708229422569274902e-01 -5.796321034431457520e-01 -6.088879704475402832e-01 -2.955918312072753906e-01 -2.535757124423980713e-01 9.454107843339443207e-03 -1.126149669289588928e-01
-3.271322548389434814e-01 5.840564370155334473e-01 -3.766012191772460938e-01 -3.557977378368377686e-01 8.849766105413436890e-02 -1.733067333698272705e-01 -8.170025795698165894e-02 4.887740910053253174e-01
4.634667932987213135e-02 3.697737455368041992e-01 -3.700712323188781738e-01 1.881027370691299438e-01 -5.214280486106872559e-01 -2.721482813358306885e-01 -3.259636461734771729e-02 5.846107006072998047e-01
-2.107128947973251343e-01 6.526337862014770508e-01 -2.676701545715332031e-01 -1.975172907114028931e-01 3.075433373451232910e-01 -4.324468970298767090e-01 -2.863242030143737793e-01 2.354445159435272217e-01
4.393458962440490723e-01 4.771801233291625977e-01 -3.429616987705230713e-02 -5.214354991912841797e-01 -4.137990176677703857e-01 2.247834354639053345e-01 -2.236422449350357056e-01 -1.855532824993133545e-01
6.464146822690963745e-02 3.802777826786041260e-01 -4.431598484516143799e-01 -2.732624709606170654e-01 -3.624849021434783936e-01 -2.249988168478012085e-01 -1.035254299640655518e-01 6.224226355552673340e-01
1.249930784106254578e-01 6.401897072792053223e-01 -6.802698969841003418e-02 2.831808030605316162e-01 -4.896420538425445557e-01 -2.448296993970870972e-01 6.744673848152160645e-02 -4.306678771972656250e-01
-4.909961521625518799e-01 5.882067084312438965e-01 -1.186386346817016602e-01 -2.611066102981567383e-01 1.192026119679212570e-02 -3.624868690967559814e-01 -2.839721143245697021e-01 3.442451357841491699e-01
-2.537796199321746826e-01 4.235349297523498535e-01 -4.962975978851318359e-01 1.259279996156692505e-01 -3.537496030330657959e-01 -2.595228552818298340e-01 2.601100131869316101e-02 5.485228896141052246e-01
-3.825702667236328125e-01 6.375846266746520996e-01 5.176093056797981262e-02 -6.982904672622680664e-02 -4.082635641098022461e-01 3.375650048255920410e-01 -2.543736696243286133e-01 3.069777190685272217e-01
-7.378913760185241699e-01 2.691471874713897705e-01 -3.607740998268127441e-01 -1.940769553184509277e-01 -3.207655251026153564e-01 -2.434945404529571533e-01 -7.231597788631916046e-03 2.302604466676712036e-01
3.262546956539154053e-01 2.378035187721252441e-01 -4.933362007141113281e-01 4.147837460041046143e-01 -2.266846001148223877e-01 4.976030811667442322e-02 -6.063534021377563477e-01 7.393190171569585800e-03
-9.633190929889678955e-02 5.061163902282714844e-01 -1.962457969784736633e-02 -2.369396090507507324e-01 -5.986806750297546387e-01 -4.709393084049224854e-01 -6.352343410253524780e-02 3.062730729579925537e-01
-5.321328639984130859e-01 4.642282426357269287e-01 -1.527083367109298706e-01 2.248417139053344727e-01 -2.996269762516021729e-01 -1.969319432973861694e-01 -2.388537228107452393e-01 4.917759299278259277e-01
-3.044096231460571289e-01 6.313561201095581055e-01 -1.899610012769699097e-01 -4.116345047950744629e-01 3.650736808776855469e-02 -3.122527897357940674e-01 -1.655094772577285767e-01 4.206759929656982422e-01
1.682998389005661011e-01 5.215868949890136719e-01 3.110955841839313507e-02 -4.644926488399505615e-01 -6.758564710617065430e-01 1.410399228334426880e-01 -3.713684529066085815e-02 -6.962305307388305664e-02
1.234303638339042664e-01 1.535466015338897705e-01 -6.603080034255981445e-01 -1.960528045892715454e-01 -6.191413849592208862e-02 2.636988162994384766e-01 -3.482515215873718262e-01 -5.404585003852844238e-01
-3.177868127822875977e-01 6.560122370719909668e-01 -4.164185002446174622e-02 1.480786502361297607e-01 -3.079147338867187500e-01 -4.706023037433624268e-01 -7.524801790714263916e-02 3.507963418960571289e-01
1.143955215811729431e-01 9.127824753522872925e-02 -8.893396854400634766e-01 -1.616712212562561035e-01 -3.353952169418334961e-01 -1.754790991544723511e-01 -9.092589840292930603e-03 -1.347362399101257324e-01
4.713290557265281677e-02 5.785918235778808594e-01 -4.747398793697357178e-01 -2.550786435604095459e-01 -2.076591402292251587e-01 -5.707021355628967285e-01 4.083735868334770203e-02 -4.556497931480407715e-02
-4.179770946502685547e-01 4.872224926948547363e-01 -3.178084492683410645e-01 3.775961697101593018e-01 -1.185349896550178528e-01 3.870769441127777100e-01 -3.794452548027038574e-01 -1.909723430871963501e-01
-2.700249254703521729e-01 6.011983156204223633e-01 -3.737103044986724854e-01 -3.645497262477874756e-01 -7.059399783611297607e-02 -4.252074360847473145e-01 -3.538892045617103577e-02 3.256593644618988037e-01
-7.291139662265777588e-02 2.544702589511871338e-01 -1.468924731016159058e-01 -8.362999185919761658e-03 -3.065586090087890625e-01 -2.873678319156169891e-02 -7.583848237991333008e-01 -4.881904423236846924e-01
1.037335172295570374e-01 4.318902194499969482e-01 -2.782787382602691650e-02 -3.222790956497192383e-01 -7.142516374588012695e-01 -4.222775101661682129e-01 9.649717062711715698e-02 -1.693208143115043640e-02
1.657496690750122070e-01 1.940343827009201050e-01 -4.898940324783325195e-01 1.021174639463424683e-01 -1.080399230122566223e-01 5.787779092788696289e-01 -5.625703334808349609e-01 1.459855735301971436e-01
2.145868688821792603e-01 4.552789330482482910e-01 -5.445628762245178223e-01 2.295269370079040527e-01 -3.618443012237548828e-01 4.565242826938629150e-01 -4.114733263850212097e-02 2.374934554100036621e-01
-5.652468800544738770e-01 3.485396206378936768e-01 -6.441445350646972656e-01 -2.571768462657928467e-01 1.171643659472465515e-01 7.848507910966873169e-02 -2.221717871725559235e-02 -2.399436086416244507e-01
3.404209017753601074e-01 2.352813929319381714e-01 -2.431878000497817993e-01 -3.061347603797912598e-01 -2.344138324260711670e-01 4.106976389884948730e-01 -6.722903251647949219e-01 1.735106669366359711e-02
-2.854458987712860107e-01 4.355123341083526611e-01 -5.205055475234985352e-01 -7.696513086557388306e-02 -2.254374325275421143e-01 2.463056743144989014e-01 -1.301241517066955566e-01 -5.688401460647583008e-01
2.856784462928771973e-01 6.777426600456237793e-01 1.694748364388942719e-02 1.267048567533493042e-01 -4.562811851501464844e-01 3.380577266216278076e-01 -1.691740453243255615e-01 -3.026811778545379639e-01
-2.945658862590789795e-01 4.334556758403778076e-01 -7.308862805366516113e-01 -2.971954084932804108e-02 -2.003667652606964111e-01 -9.201225638389587402e-02 3.551754355430603027e-01 1.245244890451431274e-01
2.652108669281005859e-01 6.529920697212219238e-01 -4.958558380603790283e-01 1.329235583543777466e-01 -4.192354679107666016e-01 1.168650016188621521e-01 1.017111986875534058e-01 -1.999045461416244507e-01
-6.940039247274398804e-02 6.671302318572998047e-01 -2.178302854299545288e-01 1.311874985694885254e-01 -2.638706862926483154e-01 6.171367168426513672e-01 2.846210496500134468e-03 1.869944781064987183e-01
1.892761439085006714e-01 3.574220836162567139e-01 -5.808032155036926270e-01 2.906364798545837402e-01 -9.899960458278656006e-02 2.799471616744995117e-01 -1.181317269802093506e-01 5.590131282806396484e-01
2.111905366182327271e-01 8.660147190093994141e-01 3.002670779824256897e-02 -9.277775138616561890e-02 -3.062685728073120117e-01 -1.786051839590072632e-01 1.367105692625045776e-01 -2.269752919673919678e-01
9.216519445180892944e-02 3.468730747699737549e-01 -2.403023838996887207e-01 -7.947953939437866211e-01 -2.468234449625015259e-01 -1.638111472129821777e-01 -3.040945529937744141e-01 -3.886146843433380127e-02
-1.076008230447769165e-01 4.791953265666961670e-01 -3.417560160160064697e-01 -4.380994141101837158e-01 -2.333039492368698120e-01 -3.795861601829528809e-01 -1.609177291393280029e-01 4.750312268733978271e-01
-7.950379513204097748e-03 1.690641194581985474e-01 -2.125272005796432495e-01 -1.746375262737274170e-01 -4.938567280769348145e-01 4.427608251571655273e-01 -6.396557092666625977e-01 -2.158638238906860352e-01
-3.640104830265045166e-01 2.054882943630218506e-01 -5.517565608024597168e-01 -6.436564922332763672e-01 -2.319734096527099609e-01 -1.639968305826187134e-01 -1.397786736488342285e-01 7.935480028390884399e-02
-4.671405553817749023e-01 6.405170559883117676e-01 -1.145191341638565063e-01 7.849033921957015991e-02 -2.185619920492172241e-01 -2.812295854091644287e-01 -1.695677638053894043e-01 4.434294104576110840e-01
-2.417222224175930023e-02 4.443135261535644531e-01 -4.142781794071197510e-01 -6.215110421180725098e-02 -1.994293183088302612e-01 -3.369960486888885498e-01 -1.367470026016235352e-01 6.741467714309692383e-01
-4.437628984451293945e-01 4.180543124675750732e-01 -1.078796759247779846e-01 2.496336773037910461e-02 -6.679641008377075195e-01 3.377155661582946777e-01 -1.177696511149406433e-01 2.048080265522003174e-01
2.519494891166687012e-01 6.506139636039733887e-01 -5.155770778656005859e-01 -2.386853694915771484e-01 -2.316701784729957581e-02 -1.089200824499130249e-01 2.070918306708335876e-02 4.214300513267517090e-01
3.020206391811370850e-01 5.328789353370666504e-01 -7.460825145244598389e-02 2.010333240032196045e-01 -6.793328523635864258e-01 2.867988348007202148e-01 -5.494718253612518311e-02 -1.791006624698638916e-01
2.210154570639133453e-02 9.665464758872985840e-01 -1.438081413507461548e-01 3.962598368525505066e-02 4.731104895472526550e-02 7.072967290878295898e-02 1.643975973129272461e-01 -9.370646625757217407e-02
3.139390647411346436e-01 5.686493515968322754e-01 -4.332269132137298584e-01 -7.179835345596075058e-03 -1.141599789261817932e-01 2.520788013935089111e-01 -9.886832535266876221e-02 -5.513545274734497070e-01
1.569548547267913818e-01 4.861308336257934570e-01 -4.544943943619728088e-02 1.117467656731605530e-01 -7.956867814064025879e-01 -2.250369936227798462e-01 7.925805449485778809e-02 -1.856020539999008179e-01
2.248290777206420898e-01 2.702187895774841309e-01 -7.743691802024841309e-01 8.935000747442245483e-02 -1.162591278553009033e-01 2.592678964138031006e-01 -7.100106030702590942e-02 4.278148412704467773e-01
-1.377244889736175537e-01 6.763167977333068848e-01 -4.560724273324012756e-02 -4.814453423023223877e-01 -3.411254882812500000e-01 -7.497724890708923340e-02 3.551590815186500549e-02 -4.080543816089630127e-01
-5.490607023239135742e-01 3.919441103935241699e-01 -2.555271089076995850e-01 2.463399022817611694e-01 -3.655089735984802246e-01 3.059930503368377686e-01 -3.102998435497283936e-01 3.089014291763305664e-01
1.134106665849685669e-01 6.974157691001892090e-01 -1.164544671773910522e-01 -6.960943574085831642e-04 -3.078952729701995850e-01 1.680114120244979858e-01 -6.322606652975082397e-02 -6.001351475715637207e-01
-2.745798230171203613e-01 1.812318712472915649e-01 -5.814075469970703125e-01 2.365576177835464478e-01 -2.880204916000366211e-01 1.689065992832183838e-02 -3.086261749267578125e-01 -5.650448203086853027e-01
-5.559992790222167969e-01 6.041011214256286621e-01 -3.409371078014373779e-01 -2.290800660848617554e-01 -1.735218316316604614e-01 -3.526651263236999512e-01 5.168895423412322998e-02 -7.525442633777856827e-03
-9.599557146430015564e-03 7.304580211639404297e-01 7.698331773281097412e-02 -5.227660387754440308e-02 -1.146524026989936829e-01 1.756492853164672852e-01 -5.000296235084533691e-01 -4.045393764972686768e-01
-4.418344795703887939e-01 -1.883700788021087646e-01 -6.723673939704895020e-01 -1.441944986581802368e-01 -5.028488039970397949e-01 5.320562049746513367e-02 -1.924454718828201294e-01 -6.087839975953102112e-02
4.555477797985076904e-01 7.066079378128051758e-01 -2.172993123531341553e-01 -1.581684686243534088e-02 -3.269292414188385010e-01 -2.736784219741821289e-01 1.345628648996353149e-01 -2.140623331069946289e-01
-5.863286852836608887e-01 4.580613970756530762e-01 -3.129072189331054688e-01 -3.655451536178588867e-01 -1.557656675577163696e-01 -2.754809856414794922e-01 -1.191473901271820068e-01 3.170417845249176025e-01
-2.660241425037384033e-01 2.645694017410278320e-01 -5.746127367019653320e-01 -6.268163323402404785e-01 -1.599864065647125244e-01 -2.627423405647277832e-02 -6.061137840151786804e-02 -3.258773088455200195e-01
9.888237714767456055e-02 -2.500364743173122406e-02 -6.333142518997192383e-01 1.737004965543746948e-01 -1.935554742813110352e-01 -3.269751965999603271e-01 -4.880519509315490723e-01 -4.192459583282470703e-01
-3.211052119731903076e-01 6.052491068840026855e-01 -4.924271702766418457e-01 8.535142242908477783e-02 -7.961384952068328857e-02 -3.960392773151397705e-01 1.880997568368911743e-01 -2.867553532123565674e-01
-1.255839169025421143e-01 -1.864374801516532898e-02 -5.585787296295166016e-01 1.662248969078063965e-01 -2.483577430248260498e-01 3.490698933601379395e-01 -6.662322878837585449e-01 1.297823041677474976e-01
2.989874482154846191e-01 4.024859368801116943e-01 -4.939875602722167969e-01 -5.080910325050354004e-01 -4.348340928554534912e-01 -2.070811837911605835e-01 7.257881760597229004e-02 -9.591953456401824951e-02
-6.581416130065917969e-01 5.568950772285461426e-01 -6.503504514694213867e-02 -3.103591315448284149e-02 -2.487439215183258057e-01 8.418389409780502319e-02 -3.138572871685028076e-01 2.899273633956909180e-01
-3.930237591266632080e-01 7.006530165672302246e-01 -4.370145872235298157e-02 -2.287163138389587402e-01 -3.964599967002868652e-01 -3.105536997318267822e-01 3.600769490003585815e-02 -2.132512778043746948e-01
-2.278573364019393921e-01 7.336567640304565430e-01 -1.462965756654739380e-01 -2.657130360603332520e-01 5.427289754152297974e-02 -3.305243700742721558e-02 -1.263456493616104126e-01 5.457303524017333984e-01
-2.551112137734889984e-02 6.384015083312988281e-01 -2.849518060684204102e-01 -7.810871303081512451e-02 -2.399249076843261719e-01 -5.466048717498779297e-01 4.503333941102027893e-02 3.822635114192962646e-01
4.345178976655006409e-02 6.437158584594726562e-01 -7.035893201828002930e-02 -4.069402217864990234e-01 -2.991020679473876953e-01 -5.461942553520202637e-01 -8.529324829578399658e-02 -1.346322000026702881e-01
-8.282215893268585205e-02 9.935034811496734619e-02 -7.057244777679443359e-01 1.570559889078140259e-01 -1.009057164192199707e-01 3.953866362571716309e-01 -4.502592384815216064e-01 -3.021763861179351807e-01
-1.001428365707397461e-01 1.493271887302398682e-01 -7.601299881935119629e-01 -1.520932931452989578e-02 -1.536593735218048096e-01 2.472576647996902466e-01 -2.865411937236785889e-01 4.720069766044616699e-01
-3.108916878700256348e-01 3.011471927165985107e-01 -1.705442965030670166e-01 -1.861458420753479004e-01 -3.033174574375152588e-01 -7.741899788379669189e-02 -4.825992584228515625e-01 6.465476751327514648e-01
2.425183206796646118e-01 6.085518002510070801e-01 -7.435987144708633423e-02 5.743417423218488693e-03 -5.824353098869323730e-01 -1.494821757078170776e-01 1.233059465885162354e-01 -4.341740608215332031e-01
-4.405738413333892822e-01 6.541941761970520020e-01 -8.367551863193511963e-02 -2.811087965965270996e-01 3.055167384445667267e-03 -1.884374171495437622e-01 -2.889296412467956543e-01 4.158155322074890137e-01
-6.212123632431030273e-01 2.684724926948547363e-01 -2.955220043659210205e-01 -2.198608070611953735e-01 -3.922060430049896240e-01 5.182612314820289612e-02 -3.378907442092895508e-01 3.683258593082427979e-01
-2.713101506233215332e-01 1.905895173549652100e-01 -2.800533920526504517e-02 -1.808662116527557373e-01 -3.894137442111968994e-01 1.062676832079887390e-01 -8.299325704574584961e-01 -6.961163133382797241e-02
-2.612380385398864746e-01 4.739566147327423096e-01 -1.799729466438293457e-01 -6.401999592781066895e-01 -2.771636843681335449e-01 -2.417001724243164062e-01 -6.682291626930236816e-02 -3.537931442260742188e-01
2.938756644725799561e-01 3.269831836223602295e-01 -6.331171989440917969e-01 2.483160644769668579e-01 -3.455749750137329102e-01 -2.619911134243011475e-01 -1.949467509984970093e-01 3.437368869781494141e-01
2.720984220504760742e-01 7.368572354316711426e-01 -2.087053954601287842e-01 2.222577929496765137e-01 -3.962348699569702148e-01 -1.373330950736999512e-01 2.065209299325942993e-01 -2.674583792686462402e-01
-2.268428057432174683e-01 7.144391536712646484e-01 -2.380917370319366455e-01 4.053640365600585938e-02 -2.369533777236938477e-01 -3.098529577255249023e-01 1.381410211324691772e-01 -4.566722214221954346e-01
-2.443483658134937286e-02 3.461145460605621338e-01 -5.408118665218353271e-02 -1.384801715612411499e-01 -2.385656833648681641e-01 -1.698144823312759399e-01 -6.853802204132080078e-01 -5.495539903640747070e-01
-6.241742968559265137e-01 1.039145141839981079e-01 -6.078855395317077637e-01 4.753660038113594055e-02 -1.410703808069229126e-01 2.057286351919174194e-01 -2.135045677423477173e-01 -3.464306294918060303e-01
6.036236137151718140e-02 2.144218981266021729e-02 -6.001423597335815430e-01 1.505165249109268188e-01 -2.411774247884750366e-01 4.109540581703186035e-01 -6.053332686424255371e-01 1.399727761745452881e-01
-1.332790553569793701e-01 7.453507781028747559e-01 -2.136191278696060181e-01 -2.660142481327056885e-01 1.473506391048431396e-01 -2.558394074440002441e-01 -1.847925484180450439e-01 4.347161054611206055e-01
4.835233837366104126e-02 4.102369248867034912e-01 -1.887069046497344971e-01 -7.200911641120910645e-01 -4.442425072193145752e-01 -2.315003275871276855e-01 -1.443536132574081421e-01 -5.868983641266822815e-02
-1.879904121160507202e-01 4.439236521720886230e-01 -6.198388338088989258e-01 -2.381000369787216187e-01 -3.723027110099792480e-01 -2.948930859565734863e-01 3.125857412815093994e-01 5.846712738275527954e-02
-9.958693385124206543e-02 6.691508889198303223e-01 -4.050943851470947266e-01 -3.898286223411560059e-01 -1.371947973966598511e-01 -4.310400485992431641e-01 4.013500735163688660e-02 1.415030807256698608e-01
-2.641438543796539307e-01 8.144416809082031250e-01 -1.216318383812904358e-01 2.698348164558410645e-01 2.104238122701644897e-01 4.500050842761993408e-02 -3.212848007678985596e-01 -1.725700497627258301e-01
3.148887753486633301e-01 2.607836127281188965e-01 -8.406820893287658691e-02 -5.426530838012695312e-01 -6.870708465576171875e-01 5.531843751668930054e-02 -2.198100835084915161e-01 8.862400799989700317e-02
1.147436499595642090e-01 1.219922751188278198e-01 -5.692753791809082031e-01 7.518597692251205444e-02 -1.692684888839721680e-01 5.878366827964782715e-01 -5.165877342224121094e-01 3.402442112565040588e-02
9.078431874513626099e-02 5.457904934883117676e-01 -4.787976443767547607e-01 -6.221078038215637207e-01 1.253729462623596191e-01 -1.953527927398681641e-01 -1.022164821624755859e-01 -1.152230277657508850e-01
2.339845597743988037e-01 3.897452950477600098e-01 -5.715635418891906738e-01 -3.168320655822753906e-01 -3.931719064712524414e-01 -4.405203461647033691e-01 1.220123171806335449e-01 5.247119814157485962e-02
2.096153497695922852e-01 4.760863184928894043e-01 -3.048913776874542236e-01 -6.291544437408447266e-01 -2.048071026802062988e-01 2.088036835193634033e-01 -2.346150875091552734e-01 3.162595033645629883e-01
-3.874028325080871582e-01 7.586180567741394043e-01 -1.620577126741409302e-01 2.177150994539260864e-01 2.165120542049407959e-01 4.369805380702018738e-02 -3.402802050113677979e-01 -1.902038902044296265e-01
-2.313906401395797729e-01 1.024948358535766602e-01 -6.422193646430969238e-01 6.408535689115524292e-02 -1.925367414951324463e-01 5.711094141006469727e-01 -3.951452970504760742e-01 -4.929467570036649704e-03
-5.106921792030334473e-01 7.086644172668457031e-01 -4.697774723172187805e-02 3.335720598697662354e-01 -1.645366847515106201e-01 4.495935142040252686e-02 -1.460860371589660645e-01 -2.703260183334350586e-01
-3.341008126735687256e-01 5.803647637367248535e-01 -1.958373486995697021e-01 2.998155653476715088e-01 -3.609402179718017578e-01 -4.379967451095581055e-01 8.622365072369575500e-03 3.179912567138671875e-01
-7.842004299163818359e-01 1.860589534044265747e-01 -4.273721277713775635e-01 -6.439127773046493530e-02 -1.501828879117965698e-01 -1.744770705699920654e-01 -2.373885512351989746e-01 -2.329553365707397461e-01
-3.687696158885955811e-01 4.037947356700897217e-01 -3.830240368843078613e-01 6.453472375869750977e-02 -2.156739234924316406e-01 3.107718229293823242e-01 -2.272523343563079834e-01 5.961114168167114258e-01
-5.586140155792236328e-01 4.091424643993377686e-01 -1.428413093090057373e-01 3.219137713313102722e-02 -4.217659831047058105e-01 2.338413596153259277e-01 -2.846299111843109131e-01 4.307323992252349854e-01
-4.265716373920440674e-01 5.558663606643676758e-01 -2.594127655029296875e-01 2.148753106594085693e-01 -2.157856673002243042e-01 2.236588150262832642e-01 -2.053473144769668579e-01 5.067825913429260254e-01
-2.314084619283676147e-01 6.263355612754821777e-01 -3.913545310497283936e-01 -2.675555646419525146e-01 -3.394949808716773987e-02 -5.512967705726623535e-01 5.075869336724281311e-02 1.474870145320892334e-01
5.171931162476539612e-02 3.419570624828338623e-02 -6.402962803840637207e-01 2.130220681428909302e-01 -2.562516033649444580e-01 4.082912504673004150e-01 -5.544158816337585449e-01 -3.247579932212829590e-02
-3.724876940250396729e-01 3.868728578090667725e-01 -1.206307113170623779e-01 2.345429956912994385e-01 -5.777021646499633789e-01 2.091219425201416016e-01 -2.765129804611206055e-01 4.336920976638793945e-01
-3.558872044086456299e-01 6.059949398040771484e-01 -1.125966459512710571e-01 2.922881543636322021e-01 -1.999250948429107666e-01 -2.415054142475128174e-01 -2.226199656724929810e-01 5.100486874580383301e-01
-1.124228686094284058e-01 1.453801691532135010e-01 -7.387585639953613281e-01 3.583949208259582520e-01 -2.596237510442733765e-02 5.223850533366203308e-02 -5.014865398406982422e-01 -1.926729530096054077e-01
-2.616218626499176025e-01 6.248658895492553711e-01 -2.993647754192352295e-01 2.396866381168365479e-01 -3.052385449409484863e-01 -3.107337653636932373e-01 7.432159036397933960e-02 4.458451569080352783e-01
-5.629799365997314453e-01 7.473127841949462891e-01 -2.046598345041275024e-01 -8.980514854192733765e-02 -4.228825867176055908e-02 -1.066177412867546082e-01 -1.999289989471435547e-01 1.466269195079803467e-01
-2.055622637271881104e-01 7.853407263755798340e-01 -2.230784446001052856e-01 1.115357801318168640e-01 -8.916658908128738403e-02 -1.484027653932571411e-01 9.891733527183532715e-03 4.987062215805053711e-01
-3.439432084560394287e-01 5.530182719230651855e-01 -5.020322278141975403e-02 1.529991477727890015e-01 -4.977892339229583740e-01 2.351045459508895874e-01 -2.840504348278045654e-01 4.076665639877319336e-01
-4.648829400539398193e-01 7.270166873931884766e-01 -2.393605262041091919e-01 1.652902066707611084e-01 1.091325879096984863e-01 1.218786984682083130e-01 -2.229573726654052734e-01 -3.069885671138763428e-01
-5.061117410659790039e-01 5.945090055465698242e-01 6.305275019258260727e-03 -5.032263398170471191e-01 -1.509143263101577759e-01 1.071391552686691284e-01 -2.826964855194091797e-01 1.515331417322158813e-01
1.701186746358871460e-01 3.614586293697357178e-01 -1.914218068122863770e-01 -7.718899846076965332e-01 -1.663791984319686890e-01 2.295463113114237785e-03 -3.391176760196685791e-01 -2.554656863212585449e-01
-5.962209701538085938e-01 1.845827549695968628e-01 -4.618721306324005127e-01 2.078494727611541748e-01 -3.365540802478790283e-01 -2.428636141121387482e-02 -3.521612286567687988e-01 3.406558930873870850e-01
-1.216110289096832275e-01 5.469142794609069824e-01 -2.907845675945281982e-01 1.941568404436111450e-01 -2.953746020793914795e-01 -4.800272881984710693e-01 -7.138840854167938232e-03 4.961045086383819580e-01
-2.893884479999542236e-01 3.814263641834259033e-01 -4.917907714843750000e-01 -1.843761503696441650e-01 -3.135724961757659912e-01 -3.319717198610305786e-02 -1.197968199849128723e-01 6.173611879348754883e-01
-2.250804603099822998e-01 1.285547316074371338e-01 -6.724213361740112305e-01 8.788795769214630127e-02 -4.985021948814392090e-01 -3.552291691303253174e-01 1.438005119562149048e-01 -2.785084545612335205e-01
-3.474911153316497803e-01 7.933045625686645508e-01 -3.140952885150909424e-01 3.182746767997741699e-01 8.982571773231029510e-03 -6.373791489750146866e-03 6.534018367528915405e-02 -2.134770452976226807e-01
-2.817542254924774170e-01 2.956736385822296143e-01 -2.997442483901977539e-01 1.264934688806533813e-01 -5.350543856620788574e-01 -5.999176502227783203e-01 -2.586115524172782898e-02 2.837099432945251465e-01
-3.358048796653747559e-01 8.392149806022644043e-01 -9.025032073259353638e-02 1.530641168355941772e-01 7.518900930881500244e-02 1.249542180448770523e-02 -1.992533206939697266e-01 -3.253741264343261719e-01
-9.073939919471740723e-02 4.896880984306335449e-01 -3.419269621372222900e-01 8.062495850026607513e-03 -3.941904604434967041e-01 -4.262262880802154541e-01 -1.433102786540985107e-01 5.266880989074707031e-01
-3.102360665798187256e-01 1.819012127816677094e-02 -1.173889935016632080e-01 -3.018303811550140381e-01 -5.575546622276306152e-01 1.478724926710128784e-01 -6.814128756523132324e-01 -3.852149099111557007e-02
-1.772628128528594971e-01 1.012916862964630127e-01 -1.573109328746795654e-01 -2.485688775777816772e-01 -5.459994077682495117e-01 3.756955564022064209e-01 -6.313642859458923340e-01 -1.841230988502502441e-01
-6.131888926029205322e-02 6.208031773567199707e-01 -5.898894071578979492e-01 2.800154499709606171e-02 2.097078114748001099e-01 -3.082783818244934082e-01 1.623835265636444092e-01 -3.109795451164245605e-01
1.603416204452514648e-01 2.585012912750244141e-01 -2.077979892492294312e-01 -4.397904872894287109e-01 -2.385030090808868408e-01 3.071451485157012939e-01 -6.435862183570861816e-01 -3.247261047363281250e-01
-5.105687379837036133e-01 9.429906308650970459e-02 -6.747223138809204102e-01 3.436694666743278503e-02 -5.055948495864868164e-01 -1.347578167915344238e-01 1.007789629511535168e-03 1.445953547954559326e-02
-3.414951264858245850e-01 1.336623430252075195e-01 -4.083281457424163818e-01 1.777824312448501587e-01 -7.258154153823852539e-01 -2.587060928344726562e-01 1.005505099892616272e-01 -2.516538202762603760e-01
-2.372157126665115356e-01 5.574980378150939941e-01 -2.108140587806701660e-01 -1.175481379032135010e-01 -3.138317763805389404e-01 -5.220530629158020020e-01 1.431743651628494263e-01 -4.279435873031616211e-01
-7.388412021100521088e-03 6.353676319122314453e-01 -5.134075284004211426e-01 -7.091157138347625732e-02 -3.304993808269500732e-01 2.691660821437835693e-01 3.688601255416870117e-01 -9.949585050344467163e-02
-1.614012271165847778e-01 2.373125553131103516e-01 -1.663962900638580322e-01 1.806641370058059692e-02 -4.044273495674133301e-01 1.279144585132598877e-01 -6.207264661788940430e-01 -5.695553421974182129e-01
-1.370402872562408447e-01 6.378957033157348633e-01 -3.206055164337158203e-01 -2.984179258346557617e-01 -1.443340629339218140e-01 -5.867673754692077637e-01 1.111318618059158325e-01 7.063540071249008179e-02
-3.960946202278137207e-01 8.326137065887451172e-02 -3.114604651927947998e-01 2.831405587494373322e-02 -5.826165676116943359e-01 -6.333515048027038574e-02 -3.422298729419708252e-01 5.270602107048034668e-01
-3.887482285499572754e-01 6.012923121452331543e-01 -3.113532066345214844e-01 -1.101039163768291473e-02 -2.584618628025054932e-01 5.683577060699462891e-01 8.143816143274307251e-03 -1.899258419871330261e-02
1.518573909997940063e-01 7.507117986679077148e-01 -3.441951274871826172e-01 1.450810879468917847e-01 -3.238072991371154785e-01 1.386107644066214561e-03 3.728047907352447510e-01 -1.732504665851593018e-01
1.211895570158958435e-01 3.141202032566070557e-01 -3.052437603473663330e-01 -1.152833625674247742e-01 -4.580992758274078369e-01 3.930285871028900146e-01 -4.417668282985687256e-01 -4.697800874710083008e-01
-3.316951692104339600e-01 2.185317687690258026e-02 -3.836925625801086426e-01 2.643441259860992432e-01 -4.159469902515411377e-01 4.394149873405694962e-03 -7.023157477378845215e-01 7.825895398855209351e-02
-1.387173682451248169e-01 2.881984412670135498e-01 -2.894767187535762787e-02 -1.472099423408508301e-01 -2.076233625411987305e-01 -2.072464227676391602e-01 -8.226275444030761719e-01 -3.352846503257751465e-01
-2.641122043132781982e-01 2.669226229190826416e-01 -7.207608819007873535e-01 -3.706497251987457275e-01 -3.073033988475799561e-01 -2.241966426372528076e-01 1.705343127250671387e-01 -1.683390140533447266e-01
-5.819711089134216309e-01 1.939904987812042236e-01 -3.649369478225708008e-01 -6.147633120417594910e-02 -4.636299908161163330e-01 7.073543965816497803e-02 -2.282844036817550659e-01 4.633022546768188477e-01
-6.453959345817565918e-01 3.885261416435241699e-01 -9.926448762416839600e-02 3.604089468717575073e-02 -4.020481705665588379e-01 1.528779864311218262e-01 -3.407479822635650635e-01 3.467497825622558594e-01
-1.652037650346755981e-01 3.601846694946289062e-01 -1.481386870145797729e-01 -6.214072108268737793e-01 -5.578857660293579102e-01 3.389907255768775940e-02 -1.427089422941207886e-01 3.195798099040985107e-01
2.848202288150787354e-01 2.654759585857391357e-01 -7.987677454948425293e-01 1.556644737720489502e-01 -1.285101473331451416e-01 1.891096830368041992e-01 -8.470624685287475586e-02 3.559297621250152588e-01
-1.671639680862426758e-01 2.825706005096435547e-01 -9.074809402227401733e-02 1.655224114656448364e-01 -9.235886335372924805e-01 -5.835119262337684631e-02 7.723799441009759903e-03 9.835059754550457001e-03
7.647116482257843018e-02 4.704973399639129639e-01 -1.433146893978118896e-01 -3.933909237384796143e-01 -6.317387819290161133e-01 -4.116555452346801758e-01 -2.053410932421684265e-02 1.688581556081771851e-01
-5.545189604163169861e-02 2.889590859413146973e-01 -8.752893805503845215e-01 -2.924671471118927002e-01 2.191515453159809113e-02 -2.153456956148147583e-01 -4.786563105881214142e-03 -1.219929903745651245e-01
-4.374413788318634033e-01 1.308450102806091309e-01 -6.170313358306884766e-01 2.541698813438415527e-01 -4.996114969253540039e-01 1.944474130868911743e-01 -1.191467605531215668e-02 -2.421389222145080566e-01
2.158137857913970947e-01 8.444117307662963867e-01 -3.110989332199096680e-01 1.810835301876068115e-02 -1.567350141704082489e-02 -1.438147723674774170e-01 1.114551052451133728e-01 3.315601348876953125e-01
-8.934549242258071899e-02 3.570556640625000000e-01 -7.173802852630615234e-01 -1.134643554687500000e-01 -5.434236302971839905e-02 -2.863257527351379395e-01 -5.108655989170074463e-02 4.994744360446929932e-01
3.975802659988403320e-02 7.185369133949279785e-01 -3.336392045021057129e-01 -2.721409499645233154e-01 -2.786896228790283203e-01 5.991037935018539429e-02 1.631778329610824585e-01 -4.345848262310028076e-01
-4.473749399185180664e-01 3.710170686244964600e-01 -2.220901399850845337e-01 2.210126221179962158e-01 -5.645716786384582520e-01 3.127659559249877930e-01 -1.765522956848144531e-01 3.410231769084930420e-01
-5.046799778938293457e-01 2.907518446445465088e-01 -9.434533864259719849e-02 1.436285078525543213e-01 -5.714554190635681152e-01 -5.317776203155517578e-01 -1.391662359237670898e-01 5.015328899025917053e-02
-2.669329047203063965e-01 7.540128827095031738e-01 -1.649003028869628906e-01 3.724748268723487854e-02 -3.650174140930175781e-01 9.163340553641319275e-03 1.280980408191680908e-01 -4.264988601207733154e-01
-2.524332106113433838e-01 5.132971405982971191e-01 -3.529174923896789551e-01 2.825625240802764893e-02 -2.451563179492950439e-01 -4.762414395809173584e-01 -1.250748187303543091e-01 4.948767423629760742e-01
-2.094140946865081787e-01 1.479838490486145020e-01 -7.426846027374267578e-01 1.951688379049301147e-01 -9.879793971776962280e-02 2.232299149036407471e-01 -3.635598719120025635e-01 3.909052312374114990e-01
-2.503387928009033203e-01 1.661680936813354492e-01 -6.861804127693176270e-01 -2.788127660751342773e-01 1.437004059553146362e-01 -1.337735205888748169e-01 -3.977708816528320312e-01 4.054280221462249756e-01
1.258344054222106934e-01 3.541396260261535645e-01 -2.056346684694290161e-01 3.011678457260131836e-01 -2.009871304035186768e-01 -4.288555979728698730e-01 -6.790856122970581055e-01 -2.007309943437576294e-01
-4.178265929222106934e-01 5.389747619628906250e-01 -3.488678634166717529e-01 9.360234439373016357e-02 -3.226513862609863281e-01 5.024098157882690430e-01 -6.217937916517257690e-02 2.099309563636779785e-01
-1.830126643180847168e-01 5.040559172630310059e-01 -4.327773451805114746e-01 -3.482467532157897949e-01 -3.834872245788574219e-01 -2.410921603441238403e-01 5.896987393498420715e-02 4.418106973171234131e-01
-6.829925179481506348e-01 3.904058933258056641e-01 -2.221386581659317017e-01 -9.269957430660724640e-03 -4.806560277938842773e-01 6.048100814223289490e-02 -2.254016250371932983e-01 2.148927152156829834e-01
2.485427632927894592e-02 7.779670953750610352e-01 2.299594506621360779e-02 3.633629530668258667e-02 -5.442757606506347656e-01 1.253827959299087524e-01 5.171796306967735291e-02 -2.786911129951477051e-01
-6.138849854469299316e-01 5.801331996917724609e-01 -3.973235487937927246e-01 -1.389333307743072510e-01 1.432860493659973145e-01 -2.919102609157562256e-01 -2.936258446425199509e-03 6.059114262461662292e-02
-1.540300548076629639e-01 1.799990832805633545e-01 -1.772584617137908936e-01 -2.105045020580291748e-01 -2.784422934055328369e-01 1.612075716257095337e-01 -8.234713673591613770e-01 -2.941414713859558105e-01
-4.223432540893554688e-01 3.480691909790039062e-01 -7.734873890876770020e-01 -3.095155116170644760e-03 3.719513118267059326e-02 8.229424804449081421e-02 -1.542756110429763794e-01 -2.649997770786285400e-01
3.298480808734893799e-02 1.145910993218421936e-01 -5.184007883071899414e-01 1.065542027354240417e-01 -1.137286797165870667e-01 3.968562781810760498e-01 -6.982867121696472168e-01 2.182985097169876099e-01
-2.800361216068267822e-01 3.293986320495605469e-01 -3.341921865940093994e-01 5.766038224101066589e-02 -3.568398356437683105e-01 -1.510838717222213745e-01 -3.349081277847290039e-01 6.601082682609558105e-01
-3.572397828102111816e-01 2.007242739200592041e-01 -6.453682780265808105e-01 8.964174985885620117e-02 -4.737730920314788818e-01 2.488269507884979248e-01 -1.873305290937423706e-01 -2.934027910232543945e-01
-2.172197699546813965e-01 4.307198822498321533e-01 -4.368584454059600830e-01 -5.959241986274719238e-01 1.221359446644783020e-01 -3.799076080322265625e-01 -2.459342032670974731e-01 -3.992780297994613647e-02
-2.552205920219421387e-01 6.260400414466857910e-01 -4.638443514704704285e-02 -6.875625997781753540e-02 -3.446136116981506348e-01 -4.616905450820922852e-01 -2.617327263578772545e-03 -4.518118202686309814e-01
6.182819232344627380e-02 3.058702647686004639e-01 5.763185769319534302e-02 -4.469305276870727539e-02 -4.437754452228546143e-01 -2.560128569602966309e-01 -6.904993057250976562e-01 -3.975338637828826904e-01
3.515787795186042786e-02 3.991560339927673340e-01 -6.253008842468261719e-01 2.086748331785202026e-01 -1.678310632705688477e-01 5.095598101615905762e-01 -1.269543021917343140e-01 3.177359402179718018e-01
-3.221211135387420654e-01 5.106521844863891602e-01 -9.819464385509490967e-02 -8.458196371793746948e-02 -3.415989279747009277e-01 -3.915427029132843018e-01 -3.709301054477691650e-01 4.594468772411346436e-01
1.335774213075637817e-01 -1.777929365634918213e-01 -6.837557554244995117e-01 -1.725701689720153809e-01 -1.730354428291320801e-01 -1.553797870874404907e-01 -5.684607028961181641e-01 -2.757040560245513916e-01
-3.301742374897003174e-01 6.829875707626342773e-01 -3.322516381740570068e-01 -7.607752829790115356e-02 -4.626002535223960876e-02 5.419371724128723145e-01 -9.508594870567321777e-02 -5.879440903663635254e-02
-3.262483179569244385e-01 4.240393042564392090e-01 -5.850609540939331055e-01 -4.003759622573852539e-01 -9.430642426013946533e-02 -3.915187716484069824e-01 5.062947794795036316e-02 2.154331207275390625e-01
-7.588204145431518555e-01 3.592139482498168945e-01 -2.069927304983139038e-01 -2.863118611276149750e-02 -4.272437691688537598e-01 -6.776316463947296143e-02 -2.055686265230178833e-01 1.486725956201553345e-01
-5.229161381721496582e-01 6.877278089523315430e-01 -1.070255786180496216e-01 1.074848622083663940e-01 -2.482873052358627319e-01 -2.004472315311431885e-01 -8.435475081205368042e-02 3.487697839736938477e-01
-6.895959377288818359e-01 4.546403288841247559e-01 -1.315216273069381714e-01 3.178243990987539291e-03 -4.620438516139984131e-01 1.971749663352966309e-01 -1.895222365856170654e-01 1.103188842535018921e-01
-3.574411273002624512e-01 5.656583309173583984e-01 -3.209522664546966553e-01 -7.718262821435928345e-02 -2.071144133806228638e-01 -1.729219406843185425e-01 -2.198103964328765869e-01 5.676125288009643555e-01
-3.699424266815185547e-01 6.553489565849304199e-01 -5.161826610565185547e-01 5.323253106325864792e-03 6.189830973744392395e-02 3.064817488193511963e-01 -5.090884491801261902e-02 -2.585217356681823730e-01
-3.838391304016113281e-01 3.586031794548034668e-01 -1.132626980543136597e-01 -1.634910516440868378e-02 -3.303996026515960693e-01 -2.567977905273437500e-01 -3.936748504638671875e-01 6.171602606773376465e-01
