# Supplementary material for: Where is your field going? A machine learning approach to study the relative motion of the domains of physics
Source: PLoS One. 2020 Jun 18;15(6):e0233997. doi: 10.1371/journal.pone.0233997 (PMC7302634; doi:10.1371/journal.pone.0233997)
Supplement: S21 Data — (ZIP) [file pone.0233997.s021.zip › 20/Pacs4Run_20_VS_500_embeddings1992-1996ED8.txt]

-5.394215583801269531e-01 -2.349274754524230957e-01 1.447559446096420288e-01 -6.290590018033981323e-02 -3.358721435070037842e-01 1.543093621730804443e-01 -3.730310201644897461e-01 5.942628383636474609e-01
-7.229786515235900879e-01 6.289389729499816895e-02 3.508517444133758545e-01 3.001615107059478760e-01 -3.094065785408020020e-01 1.432101130485534668e-01 3.636235296726226807e-01 1.081143170595169067e-01
-7.744988203048706055e-01 1.605041325092315674e-01 -3.489824831485748291e-01 -2.305327057838439941e-01 -3.494334220886230469e-02 2.328036874532699585e-01 1.856074631214141846e-01 3.310398161411285400e-01
-2.814449667930603027e-01 1.262418031692504883e-01 1.153940185904502869e-01 7.328971624374389648e-01 -3.624489009380340576e-01 -2.069206163287162781e-02 -3.868773281574249268e-01 2.700489163398742676e-01
-4.422683119773864746e-01 -1.517556905746459961e-01 -1.442134976387023926e-01 2.373525202274322510e-01 -1.064066030085086823e-02 5.513730049133300781e-01 3.620015382766723633e-01 5.187144875526428223e-01
-4.157911837100982666e-01 4.121854603290557861e-01 -2.146719545125961304e-01 1.029088571667671204e-01 -7.582889795303344727e-01 9.997695684432983398e-02 -1.192728802561759949e-01 3.637112304568290710e-02
-6.270329952239990234e-01 2.793214321136474609e-01 -4.347671940922737122e-02 -2.495291382074356079e-01 -3.034249842166900635e-01 1.682886630296707153e-01 1.106459423899650574e-01 5.762150287628173828e-01
-9.262504577636718750e-01 2.356064468622207642e-01 -1.567892730236053467e-01 -1.529344767332077026e-01 -4.218424111604690552e-02 -1.119353771209716797e-01 -2.804291807115077972e-02 -1.532404273748397827e-01
-6.339228749275207520e-01 8.471833169460296631e-02 -1.685676127672195435e-01 8.737208694219589233e-02 4.576101899147033691e-01 4.797653853893280029e-01 -2.829849347472190857e-02 3.384274840354919434e-01
-6.291146874427795410e-01 -7.808714359998703003e-02 3.902553347870707512e-03 4.821656048297882080e-01 -3.857282102108001709e-01 -1.792596876621246338e-01 2.170033007860183716e-01 3.709546327590942383e-01
-2.595982253551483154e-01 4.202614724636077881e-01 2.672036550939083099e-02 3.955193459987640381e-01 -4.325757920742034912e-01 5.320116877555847168e-01 -3.523401916027069092e-01 6.736280769109725952e-02
-8.833224773406982422e-01 1.875312328338623047e-01 -1.848723143339157104e-01 3.464584648609161377e-01 1.272508651018142700e-01 9.249936789274215698e-02 6.614791601896286011e-02 3.518248721957206726e-02
-8.745882511138916016e-01 1.739432215690612793e-01 -1.705919951200485229e-01 2.863768637180328369e-01 1.412453353404998779e-01 1.955065578222274780e-01 1.716365218162536621e-01 7.806251198053359985e-02
-6.723653674125671387e-01 1.302796453237533569e-01 -3.882357776165008545e-01 -3.600716292858123779e-01 -1.695372909307479858e-01 2.692433595657348633e-01 1.877352595329284668e-01 3.377780616283416748e-01
-5.561954379081726074e-01 4.305979311466217041e-01 2.804345451295375824e-03 4.745500534772872925e-02 -4.065897464752197266e-01 -1.959236264228820801e-01 -2.628173530101776123e-01 4.797894358634948730e-01
-7.075415849685668945e-01 -2.920808792114257812e-01 -2.437150031328201294e-01 4.288082420825958252e-01 2.894413471221923828e-01 -1.406231820583343506e-01 -1.155698373913764954e-01 2.321479171514511108e-01
-4.059228003025054932e-01 -8.322917670011520386e-02 -3.628259599208831787e-01 -1.911292374134063721e-01 -5.547574162483215332e-01 5.330153703689575195e-01 -2.584722042083740234e-01 -3.817733749747276306e-02
-4.485407471656799316e-01 -2.640441060066223145e-01 -6.038595438003540039e-01 1.139161288738250732e-01 -4.195180237293243408e-01 2.775303423404693604e-01 -3.126333653926849365e-01 -2.665521018207073212e-02
-4.425522387027740479e-01 4.151659607887268066e-01 5.122190713882446289e-01 3.790234327316284180e-01 -2.449686825275421143e-01 1.479985862970352173e-01 -1.402516216039657593e-01 3.523832261562347412e-01
-6.998010873794555664e-01 -5.465263128280639648e-01 -3.066560626029968262e-01 2.775512337684631348e-01 7.087395340204238892e-02 -7.585686445236206055e-02 8.013831824064254761e-02 1.526940166950225830e-01
-7.325362563133239746e-01 -4.308094382286071777e-01 -6.521939486265182495e-02 -1.374833583831787109e-01 6.873751431703567505e-02 -3.844241797924041748e-01 -4.235040768980979919e-02 3.167620301246643066e-01
-8.785815238952636719e-01 -2.601480297744274139e-02 1.311603486537933350e-01 1.467667967081069946e-01 -2.235323637723922729e-01 -2.222565710544586182e-01 2.522677183151245117e-01 1.602202355861663818e-01
-6.882236003875732422e-01 -1.560486108064651489e-01 1.698318123817443848e-01 4.658735692501068115e-01 3.046022355556488037e-01 1.220157369971275330e-01 5.207172781229019165e-02 3.817517757415771484e-01
-8.348549008369445801e-01 -2.543260157108306885e-01 -3.558359444141387939e-01 2.644099891185760498e-01 2.844654582440853119e-02 -2.010087966918945312e-01 -7.274077739566564560e-03 2.317623794078826904e-02
-7.831129431724548340e-01 -1.272829771041870117e-01 4.357531666755676270e-01 3.634385764598846436e-01 -1.135185286402702332e-01 -1.849859487265348434e-03 1.707126498222351074e-01 8.082035928964614868e-02
-4.664042592048645020e-01 -2.693205326795578003e-02 -6.744244694709777832e-01 1.759400665760040283e-01 -4.132814109325408936e-01 1.369515806436538696e-01 -3.123253583908081055e-01 9.398899972438812256e-02
-5.631793141365051270e-01 -2.241447567939758301e-01 5.365682020783424377e-02 1.158836558461189270e-01 9.777935221791267395e-03 5.647736787796020508e-01 4.094080030918121338e-01 3.600005507469177246e-01
-7.989114522933959961e-01 4.243780300021171570e-02 -2.516656517982482910e-01 3.800677955150604248e-01 -1.011373847723007202e-01 2.612153291702270508e-01 1.204416453838348389e-01 -2.432779222726821899e-01
-4.251087009906768799e-01 2.961106225848197937e-02 -7.435628175735473633e-01 1.707300394773483276e-01 -2.048334628343582153e-01 1.654137074947357178e-01 -3.702566921710968018e-01 1.730981022119522095e-01
-6.577628850936889648e-01 -4.699678122997283936e-01 2.134907692670822144e-01 -1.492745876312255859e-01 -2.981715500354766846e-01 -1.022172570228576660e-01 -3.691351413726806641e-01 -2.073687762022018433e-01
-5.980985164642333984e-01 -2.026913315057754517e-01 2.188828438520431519e-01 3.827769756317138672e-01 -4.377520978450775146e-01 -1.490893065929412842e-01 2.395328283309936523e-01 3.681519031524658203e-01
-8.266786932945251465e-01 -4.481068626046180725e-02 6.022659316658973694e-02 4.590751528739929199e-01 2.428579842671751976e-03 2.166602909564971924e-01 1.864891499280929565e-01 -1.359829306602478027e-01
-7.769880890846252441e-01 -6.953892856836318970e-02 -1.443125214427709579e-02 5.310111045837402344e-01 -1.493623852729797363e-01 1.758046746253967285e-01 2.344790548086166382e-01 -3.280228748917579651e-02
-7.540313005447387695e-01 1.985676288604736328e-01 1.968347877264022827e-01 5.153766274452209473e-01 1.739498227834701538e-01 1.509919613599777222e-01 5.499720573425292969e-02 1.776765882968902588e-01
-5.516240000724792480e-01 1.290981173515319824e-01 1.878556907176971436e-01 6.789823174476623535e-01 2.225986123085021973e-02 2.446688264608383179e-01 9.012096375226974487e-02 3.380206227302551270e-01
-3.774598538875579834e-01 -4.512164592742919922e-01 -4.926367104053497314e-01 5.414992570877075195e-02 -1.638514846563339233e-01 -6.785575300455093384e-02 -4.674531817436218262e-01 3.979198634624481201e-01
-7.702876925468444824e-01 -9.257861971855163574e-02 3.498592376708984375e-01 3.252409398555755615e-01 3.025122582912445068e-01 3.547367826104164124e-02 5.181560665369033813e-02 2.728481292724609375e-01
-5.442692041397094727e-01 -1.308121234178543091e-01 2.085197120904922485e-01 -8.350191265344619751e-02 -3.538221716880798340e-01 -5.017909780144691467e-02 -6.837180256843566895e-01 -2.025534212589263916e-01
-6.726841330528259277e-01 -1.502937674522399902e-01 -3.337018191814422607e-02 3.841677606105804443e-01 -1.752813756465911865e-01 3.949908316135406494e-01 4.350697696208953857e-01 1.350233703851699829e-02
-7.910170555114746094e-01 -2.426791191101074219e-01 -2.425588220357894897e-01 4.341845214366912842e-01 2.391512393951416016e-01 -6.594846397638320923e-02 -2.672017319127917290e-03 8.061291277408599854e-02
-7.240959405899047852e-01 -3.949180617928504944e-02 9.193448722362518311e-02 3.391974866390228271e-01 -4.174522757530212402e-01 -2.563187181949615479e-01 2.139850109815597534e-01 2.546828687191009521e-01
-8.758934140205383301e-01 1.412287801504135132e-01 -3.812280893325805664e-01 9.658604115247726440e-02 1.961178779602050781e-01 1.356205791234970093e-01 3.353761881589889526e-02 1.488818600773811340e-02
-7.098359465599060059e-01 3.568368554115295410e-01 -3.659346401691436768e-01 1.521462649106979370e-01 -4.326926469802856445e-01 -1.192616447806358337e-01 -9.615116566419601440e-02 3.244038298726081848e-02
-2.937117516994476318e-01 -4.873161017894744873e-01 -2.981805801391601562e-01 6.523647904396057129e-02 -5.493634343147277832e-01 4.657341241836547852e-01 -2.392588555812835693e-01 8.447322249412536621e-02
-8.057233095169067383e-01 -1.751301735639572144e-01 2.814213372766971588e-02 4.255412817001342773e-01 2.784602344036102295e-03 2.433200776576995850e-01 1.774894446134567261e-01 -2.180529981851577759e-01
-5.954547524452209473e-01 -2.469073832035064697e-01 8.254115283489227295e-02 6.467907875776290894e-02 -1.736847758293151855e-01 3.726850450038909912e-01 5.116800665855407715e-01 3.776199519634246826e-01
-5.425509214401245117e-01 -1.865414083003997803e-01 4.309175014495849609e-01 6.168750524520874023e-01 -1.713441498577594757e-02 1.175040379166603088e-01 8.849532157182693481e-02 2.875477671623229980e-01
-6.662851572036743164e-01 -7.669092714786529541e-02 2.276921831071376801e-02 3.724679052829742432e-01 -3.710435628890991211e-01 -1.360131502151489258e-01 3.093280494213104248e-01 3.988421857357025146e-01
-6.981277465820312500e-01 -1.582679599523544312e-01 3.262264654040336609e-03 -2.585171721875667572e-02 2.714786231517791748e-01 5.403705239295959473e-01 2.322980463504791260e-01 2.592811882495880127e-01
-1.697913259267807007e-01 -2.952605783939361572e-01 -3.126440644264221191e-01 1.846648007631301880e-01 -5.029191970825195312e-01 4.693230688571929932e-01 -4.587236642837524414e-01 2.617738246917724609e-01
-6.714745759963989258e-01 -3.502562046051025391e-01 -2.477103024721145630e-01 6.353580951690673828e-02 -2.349780350923538208e-01 -3.268800675868988037e-01 1.498281955718994141e-01 4.201565980911254883e-01
-6.235854625701904297e-01 3.566219806671142578e-01 -1.922545433044433594e-01 -2.616799473762512207e-01 -4.067935943603515625e-01 -2.616159617900848389e-02 1.295816246420145035e-02 4.606412351131439209e-01
-6.352815628051757812e-01 -4.148773550987243652e-01 4.973361790180206299e-01 2.155104726552963257e-01 1.575108021497726440e-01 2.594389021396636963e-01 1.492760181427001953e-01 1.269040703773498535e-01
-8.593141436576843262e-01 -6.722860783338546753e-02 -3.824600577354431152e-02 3.756202459335327148e-01 -2.084861397743225098e-01 -5.638500675559043884e-02 2.306163758039474487e-01 -1.211465299129486084e-01
-6.011414527893066406e-01 1.789839267730712891e-01 2.976491153240203857e-01 6.158318519592285156e-01 -2.551203034818172455e-02 2.498872131109237671e-01 8.101737499237060547e-02 2.628526985645294189e-01
-3.259434998035430908e-01 -3.971402347087860107e-01 -3.129200637340545654e-01 -3.163885176181793213e-01 -9.070719778537750244e-02 5.736880898475646973e-01 -4.104349613189697266e-01 1.794910430908203125e-01
-7.213832736015319824e-01 2.218028157949447632e-01 -4.695170819759368896e-01 -2.439694404602050781e-01 -1.023255288600921631e-01 2.365781962871551514e-01 1.802278459072113037e-01 2.269811481237411499e-01
-3.327603936195373535e-01 -6.035030633211135864e-02 4.537249505519866943e-01 2.108092606067657471e-01 -5.708609819412231445e-01 5.493879914283752441e-01 3.227880224585533142e-02 -8.105594664812088013e-02
-4.891235828399658203e-01 -2.948741614818572998e-01 -4.159094691276550293e-01 -1.179933995008468628e-01 -2.109340727329254150e-01 5.511746406555175781e-01 -3.632155954837799072e-01 -8.180414140224456787e-02
-8.042985796928405762e-01 -2.161519080400466919e-01 1.529661267995834351e-01 3.158656060695648193e-01 9.046443551778793335e-02 2.997486591339111328e-01 2.713679671287536621e-01 -1.074192821979522705e-01
-5.898299813270568848e-01 -2.923767268657684326e-02 7.684239000082015991e-02 -3.741393387317657471e-01 -2.799497246742248535e-01 -9.679844975471496582e-02 -6.458579897880554199e-01 -2.205116115510463715e-02
-4.102539718151092529e-01 3.343036770820617676e-02 -6.879692524671554565e-02 1.043656021356582642e-01 -2.327212393283843994e-01 6.995964050292968750e-01 3.904163539409637451e-01 3.448616266250610352e-01
-6.788462400436401367e-01 -9.615089744329452515e-02 1.696360111236572266e-01 1.369061022996902466e-01 2.649213075637817383e-01 5.535537004470825195e-01 2.587476372718811035e-01 1.970983892679214478e-01
-5.630173087120056152e-01 2.812335193157196045e-01 1.346103288233280182e-02 -2.939667701721191406e-01 -3.345656692981719971e-01 3.849502205848693848e-01 2.682014703750610352e-01 4.304285347461700439e-01
-3.864977955818176270e-01 -3.084277808666229248e-01 1.328735351562500000e-01 3.947946727275848389e-01 -3.953853249549865723e-01 5.201083421707153320e-01 3.887988924980163574e-01 6.298214197158813477e-02
-3.522204458713531494e-01 -2.614044547080993652e-01 -3.165841698646545410e-01 2.162913680076599121e-01 -6.139062047004699707e-01 -1.156493648886680603e-01 -2.515748143196105957e-01 4.550333917140960693e-01
-6.029358506202697754e-01 2.310867011547088623e-01 3.835337162017822266e-01 5.456705093383789062e-01 -1.102306917309761047e-01 1.283231824636459351e-01 7.184070348739624023e-02 3.231624662876129150e-01
-5.887162089347839355e-01 -1.734697073698043823e-01 8.304933458566665649e-02 -4.479111731052398682e-01 -2.762929201126098633e-01 3.065062761306762695e-01 -4.388116300106048584e-01 -2.301308363676071167e-01
-8.459883928298950195e-01 2.073466628789901733e-01 8.225457742810249329e-03 2.720030546188354492e-01 9.384874254465103149e-02 1.709340959787368774e-01 2.735527157783508301e-01 2.332395017147064209e-01
-2.868557274341583252e-01 1.252855211496353149e-01 -3.891720250248908997e-02 -9.986859560012817383e-02 -8.884189277887344360e-02 2.872464358806610107e-01 -1.783274114131927490e-01 8.765415549278259277e-01
-1.911581009626388550e-01 -1.327553093433380127e-01 4.688911437988281250e-01 1.726737767457962036e-01 -2.288972586393356323e-01 3.269220143556594849e-02 -3.432511389255523682e-01 7.244828343391418457e-01
-5.296459197998046875e-01 -2.147562056779861450e-01 2.672820538282394409e-02 -2.198053598403930664e-01 -3.152892589569091797e-01 2.598411403596401215e-02 -7.094562053680419922e-01 -1.446223258972167969e-01
-6.654188632965087891e-01 3.359125256538391113e-01 -3.129394054412841797e-01 -3.817350566387176514e-01 -3.297563791275024414e-01 1.108239069581031799e-01 -1.672917902469635010e-01 2.274207621812820435e-01
-4.521209597587585449e-01 9.215911477804183960e-02 -1.598198860883712769e-01 -1.178181692957878113e-01 4.403606429696083069e-02 6.752125620841979980e-01 1.794099956750869751e-01 5.075732469558715820e-01
-7.626935243606567383e-01 -6.885221600532531738e-02 2.377516329288482666e-01 -2.227926626801490784e-02 3.567562103271484375e-01 3.108860552310943604e-01 1.041936874389648438e-01 3.489331901073455811e-01
-2.549621164798736572e-01 -4.529686868190765381e-01 -3.320198953151702881e-01 8.055355399847030640e-02 -4.916797876358032227e-01 4.892127215862274170e-01 -2.974427044391632080e-01 2.086563408374786377e-01
-2.133233845233917236e-01 3.937168046832084656e-02 5.743593573570251465e-01 2.072561904788017273e-02 -1.690498739480972290e-01 4.894513189792633057e-01 -4.205498099327087402e-01 4.214526116847991943e-01
-6.931717395782470703e-01 1.115615963935852051e-01 1.282190233469009399e-01 -4.357867240905761719e-01 2.143766134977340698e-01 4.806741774082183838e-01 -7.810039073228836060e-02 1.327106803655624390e-01
-4.246547520160675049e-01 5.142229050397872925e-02 -2.090700566768646240e-01 -2.379420213401317596e-02 1.196203529834747314e-01 7.240006923675537109e-01 1.678048223257064819e-01 4.539857208728790283e-01
-5.398163795471191406e-01 2.317160815000534058e-01 3.000597096979618073e-02 -2.287427037954330444e-01 2.928023338317871094e-01 4.937192201614379883e-01 -1.164404973387718201e-01 5.085589289665222168e-01
-5.509721040725708008e-01 1.530152112245559692e-01 2.552312314510345459e-01 3.733497858047485352e-01 -3.742868304252624512e-01 3.685448169708251953e-01 -1.284273862838745117e-01 -4.196112751960754395e-01
-4.799822270870208740e-01 -1.529137194156646729e-01 -3.981778025627136230e-01 -3.041632659733295441e-02 -3.754364252090454102e-01 4.740203619003295898e-01 -4.272561669349670410e-01 -1.963875889778137207e-01
-5.408318042755126953e-01 2.138976305723190308e-01 5.802345648407936096e-02 -8.221772313117980957e-02 3.973042368888854980e-01 5.320758819580078125e-01 -5.508552491664886475e-02 4.556670188903808594e-01
-8.135003447532653809e-01 2.769414335489273071e-03 1.104034483432769775e-01 5.360335707664489746e-01 6.898190826177597046e-02 1.265172660350799561e-01 1.327770501375198364e-01 -1.713710837066173553e-02
-8.513953685760498047e-01 -1.883794665336608887e-01 -2.793829143047332764e-01 2.779028117656707764e-01 -1.563872843980789185e-01 -6.533162295818328857e-02 1.278171241283416748e-01 -1.982217282056808472e-01
-5.690177083015441895e-01 -2.217867672443389893e-01 2.959032952785491943e-01 -1.175829246640205383e-01 -6.067214608192443848e-01 4.698989912867546082e-02 -3.101605772972106934e-01 -2.431598454713821411e-01
-4.525046050548553467e-01 2.085497528314590454e-01 4.492503032088279724e-02 2.355309128761291504e-01 1.633944921195507050e-02 -1.337815076112747192e-01 -2.601954340934753418e-01 7.799919247627258301e-01
-6.556012034416198730e-01 3.056722879409790039e-01 -1.441860347986221313e-01 -4.403651356697082520e-01 -3.427984118461608887e-01 5.135655403137207031e-02 -1.075660157948732376e-02 3.765321671962738037e-01
-2.772691547870635986e-01 -9.619104862213134766e-02 -4.293840825557708740e-01 1.434811204671859741e-01 -6.159744858741760254e-01 5.213916301727294922e-03 -3.266663551330566406e-01 4.719628393650054932e-01
-4.289840161800384521e-01 -3.305941224098205566e-01 -4.213549494743347168e-01 5.563132092356681824e-02 -2.167609333992004395e-01 4.835736155509948730e-01 -4.810873568058013916e-01 -1.173528730869293213e-01
-8.015934228897094727e-01 -9.609130769968032837e-02 -1.373361051082611084e-01 5.023972988128662109e-01 -8.866076916456222534e-02 7.500649988651275635e-02 1.374781727790832520e-01 -2.111003547906875610e-01
-7.198942899703979492e-01 -1.654881387948989868e-01 3.890374004840850830e-01 3.233031034469604492e-01 -2.218006700277328491e-01 -1.410328298807144165e-01 2.277730852365493774e-01 2.784323990345001221e-01
-6.403396725654602051e-01 1.604044586420059204e-01 9.625781327486038208e-02 2.643851935863494873e-01 -1.930548250675201416e-01 6.183130741119384766e-01 1.260404586791992188e-01 -2.227176725864410400e-01
-7.269492745399475098e-01 3.653823956847190857e-02 1.611911952495574951e-01 -1.952233538031578064e-02 3.542232811450958252e-01 1.899097561836242676e-01 6.408523023128509521e-02 5.274460315704345703e-01
-2.151344120502471924e-01 -5.464690923690795898e-01 -8.597451448440551758e-02 2.513176202774047852e-01 -5.902630686759948730e-01 2.393831312656402588e-01 -4.218586087226867676e-01 2.927147038280963898e-02
-9.559970498085021973e-01 -3.150427341461181641e-02 7.221170514822006226e-02 -1.489822566509246826e-01 2.207276970148086548e-01 -7.468099892139434814e-02 7.557603996247053146e-03 5.755035206675529480e-02
-3.485831022262573242e-01 -3.527760803699493408e-01 -3.275176286697387695e-01 6.571382284164428711e-02 -3.116196990013122559e-01 -1.549263596534729004e-01 -6.139409542083740234e-01 3.800266683101654053e-01
-6.606346964836120605e-01 8.352548629045486450e-02 1.368580460548400879e-01 -3.778223693370819092e-01 -2.859270274639129639e-01 -8.971586078405380249e-02 7.105890661478042603e-02 5.479533672332763672e-01
-7.766934037208557129e-01 -7.752742618322372437e-02 2.243450134992599487e-01 5.612114667892456055e-01 -1.136289443820714951e-02 -8.419431746006011963e-02 7.749062776565551758e-02 1.105672195553779602e-01
-4.322100281715393066e-01 2.035201154649257660e-02 -2.281921952962875366e-01 -4.134767651557922363e-01 -2.979660928249359131e-01 2.978307604789733887e-01 -6.353908777236938477e-01 9.239570796489715576e-02
-5.847497582435607910e-01 -1.453988552093505859e-01 -2.091991305351257324e-01 -1.386340558528900146e-01 -1.729455292224884033e-01 2.700144648551940918e-01 -6.325211524963378906e-01 -2.665373980998992920e-01
-9.308750629425048828e-01 -4.882133379578590393e-02 -4.747606813907623291e-02 2.058821022510528564e-01 -9.576235711574554443e-02 1.674676686525344849e-02 1.320676803588867188e-01 -2.440369576215744019e-01
-3.256376683712005615e-01 1.278564184904098511e-01 4.500010013580322266e-01 4.391412436962127686e-01 -3.228427469730377197e-01 4.194066822528839111e-01 -4.468345642089843750e-01 -4.976362735033035278e-02
-4.384924471378326416e-01 -4.524428769946098328e-02 -3.873567283153533936e-01 -4.758810624480247498e-02 -4.283048808574676514e-01 4.597003757953643799e-01 -4.853481948375701904e-01 -1.517736315727233887e-01
-4.684121012687683105e-01 -2.592932283878326416e-01 -2.648746073246002197e-01 -2.082890272140502930e-02 -1.561226695775985718e-01 3.840365707874298096e-01 -6.493161916732788086e-01 -2.220246195793151855e-01
-6.398432254791259766e-01 3.331053555011749268e-01 1.131139919161796570e-01 2.799148559570312500e-01 -2.651210427284240723e-01 3.271657526493072510e-01 -2.260790914297103882e-01 -4.000699818134307861e-01
-2.673709094524383545e-01 -1.012693047523498535e-01 2.807203531265258789e-01 4.107600152492523193e-01 -5.549382567405700684e-01 5.446821451187133789e-01 -2.383210510015487671e-01 -9.642484039068222046e-02
-3.110328614711761475e-01 7.579302042722702026e-02 -2.562701404094696045e-01 3.312590420246124268e-01 -7.596416473388671875e-01 2.516814768314361572e-01 -2.426969558000564575e-01 -1.510172635316848755e-01
-7.408642172813415527e-01 -2.542309463024139404e-01 4.851012527942657471e-01 -1.519443988800048828e-01 5.273210257291793823e-02 1.399011313915252686e-01 1.310845017433166504e-01 2.975571751594543457e-01
-5.661099553108215332e-01 -1.110798567533493042e-01 1.088603436946868896e-01 5.597347393631935120e-02 -9.372711926698684692e-02 6.128289699554443359e-01 4.569665193557739258e-01 2.429705262184143066e-01
-5.532870292663574219e-01 5.154029130935668945e-01 -1.687117815017700195e-01 -2.341696918010711670e-01 -2.572741210460662842e-01 1.783897876739501953e-01 -6.970722228288650513e-02 4.919981956481933594e-01
-3.859198987483978271e-01 -2.564234137535095215e-01 -2.142617702484130859e-01 -1.228280141949653625e-01 8.045813441276550293e-02 5.506225824356079102e-01 -6.400666236877441406e-01 -7.052587717771530151e-02
-2.737533748149871826e-01 -1.034979447722434998e-01 4.183927178382873535e-01 5.339696407318115234e-01 -1.337159126996994019e-01 3.523017466068267822e-01 -5.479810237884521484e-01 -1.090481877326965332e-01
-4.591381549835205078e-01 -5.183785557746887207e-01 4.618040919303894043e-01 2.430742233991622925e-01 -3.948071599006652832e-02 4.380335509777069092e-01 1.996096521615982056e-01 1.218667551875114441e-01
-5.066584944725036621e-01 3.938213288784027100e-01 3.479638099670410156e-01 4.264097213745117188e-01 -5.205097794532775879e-02 8.842491358518600464e-02 -2.069051414728164673e-01 4.816221296787261963e-01
-8.660206794738769531e-01 -2.026312611997127533e-02 -1.581678353250026703e-02 -1.748579889535903931e-01 3.664094507694244385e-01 2.839439511299133301e-01 4.550024121999740601e-02 4.268219694495201111e-02
-5.839316844940185547e-01 1.991554349660873413e-01 -1.051814258098602295e-01 -1.715725660324096680e-01 3.548695743083953857e-01 6.460489034652709961e-01 -1.606388092041015625e-01 9.871234744787216187e-02
-3.635282814502716064e-01 3.446221947669982910e-01 5.204701423645019531e-01 4.063495099544525146e-01 -2.389167994260787964e-01 2.042529284954071045e-01 -2.728272676467895508e-01 3.739494085311889648e-01
-6.870311498641967773e-01 -1.206950470805168152e-01 8.958169072866439819e-02 2.482245862483978271e-01 5.212824940681457520e-01 3.743405044078826904e-01 -2.895493060350418091e-02 1.762842386960983276e-01
-1.873236708343029022e-02 -7.593740522861480713e-02 2.964949607849121094e-01 2.626045942306518555e-01 -2.099496573209762573e-01 5.035808682441711426e-01 -4.552792310714721680e-01 5.762469768524169922e-01
-4.581791758537292480e-01 -3.363549709320068359e-01 -4.085494279861450195e-01 4.194314405322074890e-02 -3.460769951343536377e-01 -2.516588270664215088e-01 -4.021623432636260986e-01 4.042638242244720459e-01
-4.090476632118225098e-01 -2.546001970767974854e-01 -4.864433109760284424e-01 1.710663735866546631e-01 1.575336046516895294e-02 5.274187326431274414e-01 -4.704394638538360596e-01 -4.728483036160469055e-02
-4.221484661102294922e-01 -4.681790173053741455e-01 3.900306522846221924e-01 -1.970214545726776123e-01 -3.616155982017517090e-01 1.788694709539413452e-01 -4.975827038288116455e-01 -3.617984056472778320e-02
-6.582801938056945801e-01 -1.869781464338302612e-01 -1.155634075403213501e-01 -1.973125934600830078e-01 -3.199280500411987305e-01 1.261078715324401855e-01 -4.723486602306365967e-01 -3.715494275093078613e-01
-7.302574515342712402e-01 -2.408451139926910400e-01 -2.401855587959289551e-01 7.571367174386978149e-02 2.033290453255176544e-02 -3.376616239547729492e-01 3.052995167672634125e-02 4.795155227184295654e-01
-3.914853930473327637e-01 3.542885482311248779e-01 2.284364849328994751e-01 3.932590484619140625e-01 -4.601487815380096436e-01 5.497134923934936523e-01 1.554251834750175476e-02 1.481451466679573059e-02
-2.901183962821960449e-01 1.809378713369369507e-01 -8.837047033011913300e-03 -2.375376969575881958e-01 -2.068797647953033447e-01 2.310762405395507812e-01 -2.519207894802093506e-01 8.166584372520446777e-01
-6.728506684303283691e-01 -9.836535155773162842e-02 2.492234706878662109e-01 4.225584566593170166e-01 -2.054090946912765503e-01 1.343231052160263062e-01 3.560059070587158203e-01 3.315904438495635986e-01
-5.160622000694274902e-01 3.340978547930717468e-02 -1.901580244302749634e-01 -3.501087427139282227e-01 -7.336015999317169189e-02 4.459356069564819336e-01 -6.026766896247863770e-01 -7.979931682348251343e-02
-6.878103017807006836e-01 -1.217359825968742371e-01 1.340133994817733765e-01 2.681247889995574951e-01 2.286274880170822144e-01 3.603640496730804443e-01 3.123044073581695557e-01 3.775978088378906250e-01
-4.038731455802917480e-01 -1.062964275479316711e-01 -4.377242624759674072e-01 1.749279499053955078e-01 -5.389551445841789246e-02 6.376764178276062012e-01 -4.307985901832580566e-01 -9.089505672454833984e-02
-6.975337266921997070e-01 -2.057369202375411987e-01 -1.585119515657424927e-01 -1.724295318126678467e-01 3.753834068775177002e-01 3.724478185176849365e-01 9.975179284811019897e-02 3.559221029281616211e-01
-8.737715482711791992e-01 7.193557173013687134e-02 -2.171032428741455078e-01 2.319408357143402100e-01 2.121898084878921509e-01 2.584171593189239502e-01 1.253525465726852417e-01 -5.386225134134292603e-02
-7.652701139450073242e-01 -4.972476363182067871e-01 -1.438546627759933472e-01 1.932757794857025146e-01 2.217911481857299805e-01 -1.739114373922348022e-01 -6.098841875791549683e-02 1.609369218349456787e-01
-6.190464496612548828e-01 8.263020962476730347e-02 -6.324484944343566895e-01 8.585578948259353638e-02 1.060616597533226013e-01 2.088303714990615845e-01 -2.305354773998260498e-01 3.075477480888366699e-01
-6.961748003959655762e-01 -3.476797640323638916e-01 -1.492881178855895996e-01 1.743847727775573730e-01 1.079865396022796631e-01 -2.244022935628890991e-01 1.027559265494346619e-01 5.188314318656921387e-01
-6.132304072380065918e-01 -1.097881719470024109e-01 5.450380444526672363e-01 5.274527072906494141e-01 4.460585862398147583e-02 1.520386189222335815e-01 -2.044690772891044617e-02 1.053501963615417480e-01
-7.667149305343627930e-01 -2.256417870521545410e-01 -2.091934531927108765e-02 7.944715023040771484e-02 2.770177721977233887e-01 4.695668220520019531e-01 2.391767352819442749e-01 6.864140275865793228e-03
-2.317306548357009888e-01 -4.639483094215393066e-01 -4.234230220317840576e-01 1.970058083534240723e-01 -4.276661574840545654e-01 3.563974797725677490e-01 -3.268750905990600586e-01 3.101446032524108887e-01
-2.446265816688537598e-01 -4.574098289012908936e-01 -4.582174867391586304e-02 -1.797993630170822144e-01 -5.609874725341796875e-01 7.981674373149871826e-02 -4.558579325675964355e-01 4.094172418117523193e-01
-8.895961642265319824e-01 3.442665338516235352e-01 -8.684882521629333496e-02 6.665304303169250488e-03 8.951915055513381958e-02 3.597830235958099365e-02 1.175176054239273071e-01 2.437077462673187256e-01
-2.082049101591110229e-01 -2.415497899055480957e-01 2.522951066493988037e-01 2.627350091934204102e-01 -5.704337358474731445e-01 6.600422263145446777e-01 6.544004380702972412e-02 1.700632460415363312e-02
-6.914139986038208008e-01 -2.651766240596771240e-01 -1.919400990009307861e-01 2.715103924274444580e-01 -8.372581563889980316e-03 -2.852072119712829590e-01 3.705888614058494568e-02 5.082150697708129883e-01
-8.610688447952270508e-01 -5.740415770560503006e-03 3.740626573562622070e-01 3.158057630062103271e-01 1.264437288045883179e-01 -8.529591374099254608e-03 5.294687673449516296e-02 -2.676113275811076164e-03
-6.448280215263366699e-01 -2.347350493073463440e-02 1.081796884536743164e-01 4.121412634849548340e-01 1.162215992808341980e-01 5.766954421997070312e-01 2.248948812484741211e-01 -7.361878454685211182e-02
-4.803603887557983398e-01 -1.631209626793861389e-02 9.857219457626342773e-02 -5.566743612289428711e-01 -5.104888677597045898e-01 2.154292613267898560e-01 -3.767156898975372314e-01 -2.148603647947311401e-02
-5.552025437355041504e-01 -1.533182263374328613e-01 -1.495429724454879761e-01 -3.981260955333709717e-01 -5.111039280891418457e-01 1.304504722356796265e-01 -4.422944784164428711e-01 -1.162211149930953979e-01
-4.337953031063079834e-01 -2.860482931137084961e-01 -5.115698277950286865e-02 -4.197392240166664124e-02 -3.377621471881866455e-01 3.076313436031341553e-01 -6.763701438903808594e-01 -2.437669187784194946e-01
-4.793249368667602539e-01 3.772003054618835449e-01 1.154106110334396362e-01 -6.522551178932189941e-02 -3.563595712184906006e-01 -2.490776330232620239e-01 -4.977146685123443604e-01 4.167036712169647217e-01
-3.866665661334991455e-01 9.992340207099914551e-02 2.928160689771175385e-02 5.409628748893737793e-01 -2.762652747333049774e-02 3.668146729469299316e-01 -5.339068174362182617e-01 -3.558554351329803467e-01
-5.610598325729370117e-01 -8.360274136066436768e-03 2.098553925752639771e-01 6.749444603919982910e-01 1.364820287562906742e-03 1.890640854835510254e-01 1.033876165747642517e-01 3.729831874370574951e-01
-6.328270435333251953e-01 5.197090506553649902e-01 -5.160900205373764038e-02 -1.549067795276641846e-01 1.392220798879861832e-02 5.401359796524047852e-01 -1.379594299942255020e-02 1.031588688492774963e-01
-3.530665934085845947e-01 -2.537488639354705811e-01 -2.926010787487030029e-01 -3.869213163852691650e-02 -3.193124830722808838e-01 5.638319253921508789e-01 -5.492380261421203613e-01 -4.810045287013053894e-02
-2.124553769826889038e-01 3.599583208560943604e-01 2.917945384979248047e-01 3.993161320686340332e-01 -2.873705923557281494e-01 3.562779128551483154e-01 -3.967265188694000244e-01 4.623718261718750000e-01
-5.013178586959838867e-01 -3.355734050273895264e-01 5.160233974456787109e-01 -1.506011337041854858e-01 -2.954564392566680908e-01 2.196989655494689941e-01 -4.260590672492980957e-01 -1.732674688100814819e-01
-2.300142496824264526e-01 -1.003963127732276917e-01 7.159796953201293945e-01 1.413022875785827637e-01 -2.090509682893753052e-01 3.410600423812866211e-01 -3.164576888084411621e-01 3.798039853572845459e-01
-4.841400384902954102e-01 -3.707212805747985840e-01 2.663270831108093262e-01 -3.107712268829345703e-01 -3.282134234905242920e-01 2.649167180061340332e-01 -5.066667795181274414e-01 -1.613976210355758667e-01
-4.489423036575317383e-01 1.941282153129577637e-01 1.844436377286911011e-01 4.501598179340362549e-01 -3.940384984016418457e-01 4.406853914260864258e-01 -2.779535353183746338e-01 -3.120476901531219482e-01
-3.265411257743835449e-01 -2.691151201725006104e-01 -3.341040015220642090e-01 7.247199863195419312e-02 -5.759688019752502441e-01 -3.145641088485717773e-02 -3.434305787086486816e-01 5.033846497535705566e-01
-9.093298316001892090e-01 1.077712476253509521e-01 2.878998219966888428e-01 8.103618025779724121e-02 2.301483303308486938e-01 1.169867217540740967e-01 6.462391465902328491e-02 -3.494764119386672974e-02
-7.197388410568237305e-01 -3.275290876626968384e-02 3.144732415676116943e-01 9.562856703996658325e-02 2.919561862945556641e-01 8.375220745801925659e-02 1.448721140623092651e-01 5.095335841178894043e-01
-3.912397623062133789e-01 -5.634369850158691406e-01 5.910697579383850098e-02 1.354320347309112549e-01 -5.069836378097534180e-01 1.419919133186340332e-01 -4.313903450965881348e-01 -2.105775326490402222e-01
-4.405416548252105713e-01 2.135124653577804565e-01 -5.153351426124572754e-01 1.954377293586730957e-01 -6.267039179801940918e-01 1.672756299376487732e-02 -1.521649956703186035e-01 2.009413391351699829e-01
-2.735114395618438721e-01 -4.574140906333923340e-01 -6.587217003107070923e-02 2.084693685173988342e-02 -4.794860184192657471e-01 -2.109586447477340698e-01 -3.644184470176696777e-01 5.513430237770080566e-01
-5.157980322837829590e-01 -1.728871762752532959e-01 1.998373121023178101e-01 1.731049418449401855e-01 1.494013331830501556e-02 4.103105068206787109e-01 3.516579270362854004e-01 5.847401022911071777e-01
-6.385444402694702148e-01 3.227201104164123535e-01 -6.810530275106430054e-02 -1.617598235607147217e-01 2.820453047752380371e-01 5.450903177261352539e-01 -5.505671724677085876e-02 2.785746753215789795e-01
-3.814072906970977783e-01 2.598773241043090820e-01 2.819782495498657227e-01 4.130218029022216797e-01 2.771113999187946320e-02 7.188669443130493164e-01 -1.391242742538452148e-01 -6.469812360592186451e-04
-5.614272952079772949e-01 -1.795230060815811157e-01 2.009581774473190308e-01 2.847160995006561279e-01 5.392659306526184082e-01 1.734379380941390991e-01 -1.870300620794296265e-01 4.186342358589172363e-01
-5.803973078727722168e-01 -2.740122377872467041e-01 6.862980872392654419e-02 -2.434754669666290283e-01 2.331194840371608734e-02 2.455160766839981079e-01 -6.225481033325195312e-01 -2.750966846942901611e-01
-4.263195395469665527e-01 -2.210013419389724731e-01 -4.010879620909690857e-02 3.466691672801971436e-01 -3.588607609272003174e-01 5.563864707946777344e-01 -3.185500800609588623e-01 -3.283300995826721191e-01
-2.598049640655517578e-01 -6.515935063362121582e-02 -5.786770582199096680e-01 2.327713966369628906e-01 -4.133672416210174561e-01 1.837794333696365356e-01 -2.874615490436553955e-01 5.019207596778869629e-01
-6.624537110328674316e-01 9.463420510292053223e-02 -1.015268489718437195e-01 -3.123513162136077881e-01 2.060754150152206421e-01 4.949720501899719238e-01 8.956953883171081543e-02 3.857997357845306396e-01
-3.568707704544067383e-01 -6.749164313077926636e-02 -4.528889656066894531e-01 8.004216104745864868e-02 -6.109622716903686523e-01 4.519298672676086426e-01 -2.800751030445098877e-01 2.480348758399486542e-02
-6.029457449913024902e-01 -2.278025597333908081e-01 7.127590477466583252e-02 -1.416185647249221802e-01 4.997957125306129456e-02 2.470015883445739746e-01 -6.097699999809265137e-01 -3.522768616676330566e-01
-5.799294710159301758e-01 -1.654778867959976196e-01 -1.138735413551330566e-01 -1.116555854678153992e-01 -2.692058384418487549e-01 1.560671776533126831e-01 -6.530114412307739258e-01 -2.959935069084167480e-01
-4.590638577938079834e-01 -8.034390956163406372e-02 -1.339792311191558838e-01 -3.749116957187652588e-01 -3.897142037749290466e-02 3.224682509899139404e-01 -5.250509828329086304e-03 7.202527523040771484e-01
-5.836085677146911621e-01 3.088746368885040283e-01 -1.416960265487432480e-03 3.812305331230163574e-01 -1.725159585475921631e-01 2.786481380462646484e-01 -3.662616014480590820e-01 -4.208381474018096924e-01
-3.548712432384490967e-01 2.393596321344375610e-01 1.916416585445404053e-01 4.237995743751525879e-01 -5.500833392143249512e-01 2.110345214605331421e-01 -4.940252900123596191e-01 -9.619015455245971680e-02
-8.353887796401977539e-01 -2.086835950613021851e-01 -4.119462072849273682e-01 2.221763730049133301e-01 -9.817588329315185547e-02 -1.086774244904518127e-01 1.040208563208580017e-01 -8.511722832918167114e-02
-6.403902173042297363e-01 3.975211679935455322e-01 -2.851778268814086914e-01 -7.522012293338775635e-02 -5.161126852035522461e-01 2.523407340049743652e-02 -8.047816902399063110e-02 2.672207355499267578e-01
-3.125367462635040283e-01 -2.741892933845520020e-01 -5.032547712326049805e-01 -5.600486695766448975e-02 -5.291907191276550293e-01 1.613149493932723999e-01 -1.470522731542587280e-01 4.930005073547363281e-01
-6.776577979326248169e-02 -2.430303394794464111e-01 3.902117013931274414e-01 1.833148598670959473e-01 -2.155634574592113495e-02 4.113912582397460938e-01 -4.823466837406158447e-01 5.900074839591979980e-01
-6.740438342094421387e-01 2.304747700691223145e-01 4.780603945255279541e-02 2.305358499288558960e-01 4.777568280696868896e-01 3.523612916469573975e-01 -9.892654418945312500e-02 2.737104594707489014e-01
-5.890202522277832031e-01 -3.217248618602752686e-01 1.078954413533210754e-01 -3.574265241622924805e-01 -3.887688517570495605e-01 1.444747298955917358e-01 -4.656591713428497314e-01 -1.459468007087707520e-01
-2.771714925765991211e-01 -1.848431229591369629e-01 -2.668735384941101074e-01 -1.931616961956024170e-01 -2.116233259439468384e-01 6.739990711212158203e-01 -5.085082650184631348e-01 1.511170268058776855e-01
-2.153830081224441528e-01 -4.988289773464202881e-01 -2.102803736925125122e-01 1.752858459949493408e-01 -4.948120415210723877e-01 5.226143002510070801e-01 -3.288650512695312500e-01 6.099208816885948181e-02
-2.822496891021728516e-01 1.690674722194671631e-01 2.852609157562255859e-01 7.583965361118316650e-02 -1.756246984004974365e-01 7.005514949560165405e-02 -7.763729691505432129e-01 4.075771868228912354e-01
-2.277780771255493164e-01 -5.366822481155395508e-01 -6.395884603261947632e-02 -1.530654430389404297e-01 -5.182007551193237305e-01 1.685332357883453369e-01 -1.735490411520004272e-01 5.527341365814208984e-01
-6.040259003639221191e-01 -1.760787963867187500e-01 -3.118610195815563202e-02 -9.176658466458320618e-03 -1.295952051877975464e-01 1.152793541550636292e-01 -6.509716510772705078e-01 -3.863210678100585938e-01
-5.594158172607421875e-01 2.219682335853576660e-01 2.294992208480834961e-01 -1.287057101726531982e-01 8.459652215242385864e-02 -2.663388252258300781e-01 -3.336862921714782715e-01 6.157187223434448242e-01
-4.635286033153533936e-01 2.842901051044464111e-01 5.832719802856445312e-02 5.008877515792846680e-01 -5.471951328217983246e-03 -4.599262773990631104e-02 -4.087599515914916992e-01 5.299055576324462891e-01
-2.658720612525939941e-01 7.740059494972229004e-02 9.273920208215713501e-02 1.993178278207778931e-01 -5.955249071121215820e-01 6.967235803604125977e-01 -1.744962483644485474e-01 -6.686121970415115356e-02
-7.789205908775329590e-01 3.442307412624359131e-01 2.808533906936645508e-01 1.192948892712593079e-01 3.006216287612915039e-01 2.261193096637725830e-01 -1.091948822140693665e-01 1.680807471275329590e-01
-2.665131688117980957e-01 -6.545437034219503403e-03 -4.305913448333740234e-01 2.107984721660614014e-01 -6.175038814544677734e-01 9.965830296277999878e-02 -2.937275767326354980e-01 4.707061648368835449e-01
-7.033706903457641602e-01 -5.040060877799987793e-01 -3.771337866783142090e-01 2.221344709396362305e-01 1.308420747518539429e-01 -9.598658978939056396e-02 6.168172135949134827e-02 1.718607097864151001e-01
-3.714949190616607666e-01 9.620237164199352264e-03 1.683002710342407227e-01 1.950023621320724487e-01 -2.965480387210845947e-01 8.366957306861877441e-01 -4.977669566869735718e-03 -8.673464506864547729e-02
-2.253104448318481445e-01 1.192924603819847107e-01 2.557481825351715088e-01 3.803735077381134033e-01 8.020611852407455444e-02 1.430448144674301147e-01 -7.453222870826721191e-01 3.775092065334320068e-01
-1.486029922962188721e-01 -2.154029160737991333e-01 -2.671163976192474365e-01 1.318268477916717529e-01 -3.760224580764770508e-01 6.602919697761535645e-01 -4.631523489952087402e-01 2.256124764680862427e-01
-4.795558750629425049e-01 -2.061723917722702026e-01 2.713808417320251465e-02 1.146502047777175903e-02 -2.891330718994140625e-01 1.786837279796600342e-01 -7.219111323356628418e-01 -2.999495267868041992e-01
-1.603055149316787720e-01 -9.782369248569011688e-03 6.100147962570190430e-01 1.213471889495849609e-01 -2.100916802883148193e-01 5.176091194152832031e-01 -4.372321367263793945e-01 2.900581955909729004e-01
-7.603309750556945801e-01 -1.480994820594787598e-01 2.705032527446746826e-01 5.031516551971435547e-01 -1.950449943542480469e-01 -3.160272538661956787e-02 1.852251887321472168e-01 1.674336567521095276e-02
-7.217621207237243652e-01 -3.109624683856964111e-01 5.246616005897521973e-01 1.152907088398933411e-01 1.777084469795227051e-01 1.354318559169769287e-01 1.194917485117912292e-01 1.720456480979919434e-01
-4.400098025798797607e-01 -1.906355172395706177e-01 -5.105896592140197754e-01 4.410354793071746826e-02 -5.669732093811035156e-01 -1.488166023045778275e-02 -3.028678297996520996e-01 3.065839111804962158e-01
-1.989369839429855347e-01 -2.123255431652069092e-01 -3.549372851848602295e-01 1.922633312642574310e-02 -2.901858091354370117e-01 6.892272233963012695e-01 -4.270587861537933350e-01 2.176481634378433228e-01
-5.016277432441711426e-01 1.339546777307987213e-02 -3.250280618667602539e-01 -2.111979294568300247e-03 -5.210004448890686035e-01 3.031355142593383789e-01 -4.406771361827850342e-01 -2.915707826614379883e-01
-5.872352123260498047e-01 -2.430500537157058716e-01 4.464622139930725098e-01 -2.281425148248672485e-01 -2.298874557018280029e-01 1.562840044498443604e-01 -4.708244800567626953e-01 -2.139050662517547607e-01
-6.134737133979797363e-01 1.886607706546783447e-01 2.532341778278350830e-01 3.446573764085769653e-02 3.937000930309295654e-01 3.510048389434814453e-01 6.716964300721883774e-03 4.944617450237274170e-01
-4.933134317398071289e-01 -2.187327146530151367e-01 -1.721329092979431152e-01 -2.953098416328430176e-01 7.991420477628707886e-02 4.248608648777008057e-01 2.060476243495941162e-01 6.021723151206970215e-01
-5.195578336715698242e-01 5.024107098579406738e-01 -1.154662445187568665e-01 -1.684228330850601196e-01 -9.273308515548706055e-02 3.970260322093963623e-01 -1.158548612147569656e-02 5.192120671272277832e-01
-4.833379983901977539e-01 4.875812530517578125e-01 -3.164322376251220703e-01 1.378219127655029297e-01 -3.618777394294738770e-01 3.344499040395021439e-03 -3.464194238185882568e-01 3.981853127479553223e-01
-5.822216868400573730e-01 -6.736237555742263794e-02 4.038518294692039490e-02 -1.122025996446609497e-01 8.389020711183547974e-02 4.356513917446136475e-01 3.359633088111877441e-01 5.766791701316833496e-01
-6.069738864898681641e-01 5.732507109642028809e-01 1.562786549329757690e-01 -2.121065706014633179e-01 1.324552111327648163e-02 4.098104834556579590e-01 -8.935715258121490479e-02 2.396858334541320801e-01
-4.841113090515136719e-01 4.361604452133178711e-01 -2.296874672174453735e-02 3.804774880409240723e-01 -6.020553112030029297e-01 2.500446699559688568e-02 -2.486854940652847290e-01 7.189855724573135376e-02
-4.737984538078308105e-01 -1.894138380885124207e-02 -5.089649558067321777e-01 -4.413107410073280334e-02 -4.072260558605194092e-01 3.178493380546569824e-01 -4.808340966701507568e-01 -1.268882751464843750e-01
-3.794070780277252197e-01 2.573375701904296875e-01 -8.026185631752014160e-02 -5.740934982895851135e-02 1.776934415102005005e-01 6.723094582557678223e-01 1.700690574944019318e-02 5.442661046981811523e-01
-4.702886939048767090e-01 6.348962336778640747e-02 2.563432157039642334e-01 -5.271279215812683105e-01 -2.512917816638946533e-01 2.322848737239837646e-01 -2.025706619024276733e-01 5.225736498832702637e-01
-3.023490011692047119e-01 -1.258879154920578003e-01 -4.108202159404754639e-01 -6.592374294996261597e-02 -2.208645343780517578e-01 7.157582044601440430e-01 -3.938112556934356689e-01 5.865249037742614746e-02
-9.352929592132568359e-01 2.431987971067428589e-02 9.207977354526519775e-02 7.556462287902832031e-02 3.279301524162292480e-01 -2.641052007675170898e-02 -3.658362850546836853e-02 2.954282425343990326e-02
-4.639809429645538330e-01 2.225665599107742310e-01 4.075559675693511963e-01 5.355770587921142578e-01 1.217216849327087402e-01 2.944435477256774902e-01 -8.308156579732894897e-02 4.169237315654754639e-01
-4.226965606212615967e-01 -4.349153935909271240e-01 2.942430377006530762e-01 -3.278101384639739990e-01 -3.412274420261383057e-01 2.531010210514068604e-01 -5.049602985382080078e-01 -5.154331773519515991e-02
-5.888334512710571289e-01 -3.226776607334613800e-03 1.655526608228683472e-01 -1.255668550729751587e-01 2.327252179384231567e-01 1.275822371244430542e-01 4.624402895569801331e-02 7.331529855728149414e-01
-8.642358183860778809e-01 -1.502492427825927734e-01 9.307545423507690430e-02 1.483781188726425171e-01 1.785923242568969727e-01 3.070253133773803711e-01 2.346404045820236206e-01 1.364804357290267944e-01
-6.828349232673645020e-01 3.480229526758193970e-02 2.624200582504272461e-01 -4.232120811939239502e-01 1.466169506311416626e-01 2.986910343170166016e-01 -3.506133705377578735e-02 4.154642522335052490e-01
-1.965443640947341919e-01 -4.979256391525268555e-01 -2.541101723909378052e-02 3.857623040676116943e-01 -4.837564527988433838e-01 -4.641411080956459045e-02 -3.499480485916137695e-01 4.531487822532653809e-01
-6.189298629760742188e-01 -8.624566346406936646e-02 1.121514439582824707e-01 1.341397166252136230e-01 2.287718653678894043e-01 3.869324624538421631e-01 2.938058376312255859e-01 5.390185117721557617e-01
-5.345493555068969727e-01 -3.751748502254486084e-01 1.142753735184669495e-01 -3.093442618846893311e-01 -3.851352035999298096e-01 -1.237189024686813354e-02 -5.604426860809326172e-01 -4.658228904008865356e-02
-4.768912196159362793e-01 -5.085737705230712891e-01 -4.094056785106658936e-01 4.823954077437520027e-04 -1.335621923208236694e-01 2.996788024902343750e-01 -4.816428720951080322e-01 -8.178055286407470703e-02
-5.434576272964477539e-01 -2.630612850189208984e-01 -3.716322127729654312e-03 3.257421553134918213e-01 -3.867485523223876953e-01 3.373248577117919922e-01 4.939395189285278320e-01 1.482971757650375366e-01
-1.352360993623733521e-01 -2.283027954399585724e-02 3.701074421405792236e-01 2.106790840625762939e-01 -3.429684042930603027e-01 1.062784269452095032e-01 -6.509485840797424316e-01 4.971601665019989014e-01
-1.559482514858245850e-01 -8.460115641355514526e-02 4.824896454811096191e-01 3.044650948140770197e-04 -1.830230504274368286e-01 3.604974746704101562e-01 -4.850201308727264404e-01 5.805394649505615234e-01
-2.213626652956008911e-01 3.277186676859855652e-02 2.374580651521682739e-01 1.499664932489395142e-01 -5.690133571624755859e-01 7.016053199768066406e-01 -2.312321960926055908e-01 -3.941518440842628479e-02
-1.526504009962081909e-01 -3.392671644687652588e-01 -2.640292346477508545e-01 9.988226741552352905e-02 -1.403484344482421875e-01 6.892908215522766113e-01 -4.722312092781066895e-01 2.531518638134002686e-01
-2.797056436538696289e-01 1.151491329073905945e-01 5.825885385274887085e-02 -9.504787623882293701e-02 -1.183495149016380310e-01 3.273807168006896973e-01 -1.092291921377182007e-01 8.734767436981201172e-01
-6.926567554473876953e-01 7.899368554353713989e-02 3.794173300266265869e-01 5.206850767135620117e-01 1.851468533277511597e-01 2.324689179658889771e-01 3.635404258966445923e-02 9.629876166582107544e-02
-3.149088621139526367e-01 2.093800455331802368e-01 2.917251288890838623e-01 4.725432991981506348e-01 -5.673731118440628052e-02 7.327651381492614746e-01 -9.026461839675903320e-02 -1.673371903598308563e-02
-2.192783802747726440e-01 -3.196792602539062500e-01 -8.810117095708847046e-02 1.449801474809646606e-01 -4.021308124065399170e-01 -1.539072096347808838e-01 -4.731384813785552979e-01 6.416264176368713379e-01
-3.286985456943511963e-01 -2.371647208929061890e-01 -3.510153293609619141e-01 8.671553805470466614e-03 -3.632801771163940430e-01 -1.655241698026657104e-01 -4.521975815296173096e-01 5.903980135917663574e-01
-1.912549287080764771e-01 -7.093449234962463379e-01 3.476218134164810181e-02 1.608760356903076172e-01 -1.938033550977706909e-01 3.202833235263824463e-01 -5.229262113571166992e-01 1.398885250091552734e-01
-5.249671936035156250e-01 -1.019317284226417542e-01 -1.427963823080062866e-01 2.398648560047149658e-01 -1.255708038806915283e-01 -4.079014062881469727e-01 -8.402153849601745605e-02 6.684924364089965820e-01
-2.851420044898986816e-01 2.265935242176055908e-01 2.508020102977752686e-01 4.866048991680145264e-01 -5.341535210609436035e-01 2.930389642715454102e-01 -4.423610866069793701e-01 2.807786874473094940e-02
-2.541636824607849121e-01 -3.677750229835510254e-01 -4.695489406585693359e-01 1.865783035755157471e-01 -4.963460862636566162e-01 1.972265839576721191e-01 -3.604922592639923096e-01 3.600589632987976074e-01
-4.474894106388092041e-01 3.090281188488006592e-01 3.035921454429626465e-01 4.888037443161010742e-01 -2.201806306838989258e-01 2.424453496932983398e-01 -3.321692049503326416e-01 3.944132626056671143e-01
-6.368919610977172852e-01 4.909633994102478027e-01 -1.652364134788513184e-01 -3.156084418296813965e-01 -2.962206602096557617e-01 8.443852886557579041e-03 -1.662390232086181641e-01 3.331041932106018066e-01
-8.436883687973022461e-01 -4.703108593821525574e-02 -3.021444007754325867e-02 -2.436643391847610474e-01 3.267722427845001221e-01 3.355200886726379395e-01 1.494438201189041138e-02 7.820243388414382935e-02
-2.304376214742660522e-01 2.439509928226470947e-01 1.404742449522018433e-01 -9.370666742324829102e-02 -3.464992046356201172e-01 5.219523310661315918e-01 -4.069223068654537201e-03 6.829054951667785645e-01
-5.120662450790405273e-01 2.326238155364990234e-01 -5.378594398498535156e-01 1.379428990185260773e-02 -4.406424760818481445e-01 -4.093054309487342834e-02 -2.334597110748291016e-01 3.792713880538940430e-01
-3.893071711063385010e-01 -4.396343827247619629e-01 3.840059936046600342e-01 -1.702672690153121948e-01 -3.738082647323608398e-01 2.365793287754058838e-01 -5.300579667091369629e-01 -4.523457959294319153e-02
-6.546195149421691895e-01 -2.822865247726440430e-01 1.974087059497833252e-01 1.076344102621078491e-01 4.840937554836273193e-01 3.982526361942291260e-01 1.703700795769691467e-02 2.190662920475006104e-01
-3.274865746498107910e-01 4.320222139358520508e-01 1.513066142797470093e-01 3.967801332473754883e-01 -6.650251895189285278e-02 1.835346966981887817e-01 -2.630733847618103027e-01 6.468894481658935547e-01
-7.106919884681701660e-01 1.341338306665420532e-01 3.608781099319458008e-02 -2.484501339495182037e-02 -3.315835595130920410e-01 -2.508024573326110840e-01 2.405667603015899658e-01 4.942503869533538818e-01
-7.434242963790893555e-01 5.744072422385215759e-02 5.948016047477722168e-01 2.683811783790588379e-01 1.226050034165382385e-01 4.309855028986930847e-02 -3.613758459687232971e-02 2.827095799148082733e-03
-5.338464379310607910e-01 -2.034472972154617310e-01 -4.409553110599517822e-01 6.807976961135864258e-02 -4.105232357978820801e-01 2.345925569534301758e-01 -4.247969985008239746e-01 -2.655657529830932617e-01
-5.375573635101318359e-01 4.834897816181182861e-01 -1.751338243484497070e-01 -2.537583000957965851e-02 -5.225101709365844727e-01 -1.150539442896842957e-01 -3.591174483299255371e-01 1.753120869398117065e-01
-6.813489794731140137e-01 -1.617611497640609741e-01 7.190069556236267090e-02 -2.862242050468921661e-02 5.575399994850158691e-01 4.131721258163452148e-01 -1.391278952360153198e-01 -5.185801163315773010e-02
-3.080468177795410156e-01 1.001885905861854553e-01 6.952916085720062256e-02 -7.705426961183547974e-02 -3.433210253715515137e-01 4.317146167159080505e-02 -1.458793133497238159e-01 8.621389865875244141e-01
-5.449432730674743652e-01 -6.704144179821014404e-02 -3.178763687610626221e-01 -2.874700911343097687e-02 1.242950186133384705e-01 6.904826164245605469e-01 1.104039922356605530e-01 3.037529885768890381e-01
-2.622155249118804932e-01 1.676427721977233887e-01 1.322642415761947632e-01 -3.564919531345367432e-02 -5.646036565303802490e-02 2.355544418096542358e-01 -8.544949889183044434e-01 3.090936243534088135e-01
-7.560933232307434082e-01 9.587953984737396240e-02 -2.253782749176025391e-02 3.624357879161834717e-01 -4.333975538611412048e-02 4.613676965236663818e-01 1.929036974906921387e-01 -1.879148632287979126e-01
-2.838585376739501953e-01 -3.735892474651336670e-02 1.512707322835922241e-01 4.087540507316589355e-01 -4.993680417537689209e-01 3.369778990745544434e-01 -5.483165979385375977e-01 -2.539538145065307617e-01
-5.477624535560607910e-01 2.872658371925354004e-01 2.753387391567230225e-01 6.559962630271911621e-01 -9.164693206548690796e-02 1.755481511354446411e-01 8.396442979574203491e-03 2.683382332324981689e-01
-5.205419659614562988e-01 1.464411616325378418e-01 2.014196366071701050e-01 3.932351171970367432e-01 -2.039126604795455933e-01 2.833968102931976318e-01 -4.094963669776916504e-01 -4.720233380794525146e-01
-3.149280250072479248e-01 -6.480329632759094238e-01 -2.421721071004867554e-01 1.287261843681335449e-01 -2.935267090797424316e-01 3.829321265220642090e-01 -4.144770503044128418e-01 3.270688280463218689e-02
-3.155882060527801514e-01 5.009407643228769302e-03 1.691381633281707764e-01 3.484405949711799622e-02 -5.361135005950927734e-01 7.331756353378295898e-01 2.084270417690277100e-01 4.638103768229484558e-02
-2.759409248828887939e-01 7.680154591798782349e-02 1.024762447923421860e-02 -1.556977331638336182e-01 -1.741202771663665771e-01 1.778249889612197876e-01 -2.548339068889617920e-01 8.756319284439086914e-01
-4.282805025577545166e-01 -1.684544831514358521e-01 5.519726872444152832e-01 3.712430298328399658e-01 -2.147677242755889893e-01 1.359544843435287476e-01 1.138384938240051270e-01 5.178179144859313965e-01
-3.984308540821075439e-01 2.911395728588104248e-01 -2.878250181674957275e-01 3.105421662330627441e-01 -1.777825951576232910e-01 -1.047074943780899048e-01 -4.915590882301330566e-01 5.413042306900024414e-01
-1.426120251417160034e-01 -3.618522360920906067e-02 4.964967668056488037e-01 2.312728576362133026e-02 -5.007224082946777344e-01 5.481241345405578613e-01 -2.526641488075256348e-01 3.410372734069824219e-01
-9.105085730552673340e-01 -3.439321517944335938e-01 3.127550706267356873e-02 -1.275346521288156509e-02 1.603134572505950928e-01 -1.495909094810485840e-01 4.041875898838043213e-02 -4.280494153499603271e-02
-2.823745608329772949e-01 5.341729149222373962e-03 3.369205072522163391e-02 -3.218827247619628906e-01 3.896498307585716248e-02 4.731499552726745605e-01 -2.780974507331848145e-01 7.160760164260864258e-01
-5.681735873222351074e-01 -1.947563886642456055e-01 1.093242540955543518e-01 -9.516657143831253052e-02 -7.667141407728195190e-02 2.820950448513031006e-01 -6.151667833328247070e-01 -3.928791880607604980e-01
-2.016852051019668579e-01 -7.096208333969116211e-01 -1.436613053083419800e-01 -1.871078833937644958e-02 -4.101229310035705566e-01 2.809379994869232178e-01 -1.133462786674499512e-01 4.180887341499328613e-01
-4.585187733173370361e-01 -4.198403358459472656e-01 2.909953594207763672e-01 -2.527905404567718506e-01 -3.198882639408111572e-01 2.400647252798080444e-01 -5.404040217399597168e-01 -1.136546954512596130e-01
-5.336443781852722168e-01 5.856664776802062988e-01 -1.356151551008224487e-01 7.463839650154113770e-02 -2.736781239509582520e-01 -2.033286094665527344e-01 -4.618587195873260498e-01 1.367498338222503662e-01
-3.045737445354461670e-01 2.046080827713012695e-01 2.951020598411560059e-01 2.083037793636322021e-02 -1.986398547887802124e-01 4.829480126500129700e-02 -7.730885744094848633e-01 3.720148801803588867e-01
-2.672839164733886719e-01 3.043734431266784668e-01 3.028557896614074707e-01 2.989376783370971680e-01 -4.999516308307647705e-01 7.055063545703887939e-02 -5.253022313117980957e-01 3.520787656307220459e-01
-5.152379870414733887e-01 -3.182502985000610352e-01 -1.241082698106765747e-02 -1.023008674383163452e-01 -3.796505928039550781e-01 1.489665359258651733e-01 -6.250246167182922363e-01 -2.562141418457031250e-01
-5.062415003776550293e-01 4.555337072815746069e-04 1.807221770286560059e-01 2.085113823413848877e-01 -1.413792371749877930e-01 5.907363295555114746e-01 4.225195348262786865e-01 3.465566337108612061e-01
-7.889485955238342285e-01 2.527906745672225952e-02 -2.292377799749374390e-01 1.663960665464401245e-01 3.530476093292236328e-01 4.133577644824981689e-01 -5.159645341336727142e-03 -3.390704095363616943e-02
-2.707483172416687012e-01 -6.749544143676757812e-01 -1.076373532414436340e-01 -3.848793730139732361e-02 -4.064961075782775879e-01 2.278658151626586914e-01 -4.747472405433654785e-01 1.245709359645843506e-01
-6.106550693511962891e-01 -2.336741685867309570e-01 4.648977518081665039e-01 3.451852798461914062e-01 -2.091854959726333618e-01 -1.610674262046813965e-01 1.715738177299499512e-01 3.715846538543701172e-01
-4.508188366889953613e-01 4.176278710365295410e-01 -3.114712536334991455e-01 3.106105327606201172e-01 -5.621666312217712402e-01 4.052038118243217468e-02 -3.295879364013671875e-01 5.054397508502006531e-02
-5.737242698669433594e-01 -2.142046689987182617e-01 2.242933511734008789e-01 2.862692773342132568e-01 -3.243054151535034180e-01 5.179985761642456055e-01 3.440881073474884033e-01 2.838981151580810547e-02
-4.976647198200225830e-01 3.514898419380187988e-01 1.654683426022529602e-02 4.679681658744812012e-01 -2.693774104118347168e-01 5.599976778030395508e-01 -4.935889318585395813e-02 -1.446338593959808350e-01
-1.800778359174728394e-01 1.575484522618353367e-03 5.574718117713928223e-01 -1.171072795987129211e-01 -4.088025391101837158e-01 3.830346167087554932e-01 -2.653317451477050781e-01 5.087677240371704102e-01
-7.088606953620910645e-01 -7.248403877019882202e-02 -3.409313559532165527e-01 -2.289853394031524658e-01 3.588442206382751465e-01 4.000770747661590576e-01 -8.000188320875167847e-02 1.684131622314453125e-01
-5.139066576957702637e-01 1.041874364018440247e-01 3.967484235763549805e-01 5.747521519660949707e-01 -1.450566053390502930e-01 3.732030093669891357e-01 1.112738475203514099e-01 2.541489899158477783e-01
-5.766631960868835449e-01 -4.256516322493553162e-02 1.163512691855430603e-01 2.168669700622558594e-01 -5.523816943168640137e-01 -1.517183035612106323e-01 2.966626286506652832e-01 4.346565008163452148e-01
-5.507279038429260254e-01 -9.808000177145004272e-02 4.855517745018005371e-01 -3.404793143272399902e-01 -4.174646139144897461e-01 1.577152013778686523e-01 -3.576475977897644043e-01 -9.126754105091094971e-02
-4.441192150115966797e-01 2.304828763008117676e-01 1.479347944259643555e-01 2.731138169765472412e-01 -9.821362048387527466e-02 7.817748188972473145e-01 -8.060216903686523438e-02 -1.607646495103836060e-01
-3.975111544132232666e-01 5.210582017898559570e-01 5.971685424447059631e-02 4.609734714031219482e-01 -1.702087968587875366e-01 1.195663288235664368e-01 -3.004735112190246582e-01 4.699671268463134766e-01
-4.291663765907287598e-01 3.594830334186553955e-01 -1.441512852907180786e-01 5.443919450044631958e-02 -7.298222184181213379e-01 7.903127372264862061e-02 -3.498937487602233887e-01 -3.915284574031829834e-02
-3.268007338047027588e-01 2.638886570930480957e-01 7.327965646982192993e-02 -2.417185604572296143e-01 -3.499057888984680176e-02 2.690984308719635010e-01 -3.286467790603637695e-01 7.603415846824645996e-01
-6.792012453079223633e-01 3.130878806114196777e-01 2.329995185136795044e-01 2.840513885021209717e-01 3.810172080993652344e-01 3.054383695125579834e-01 -9.674520045518875122e-02 2.405438572168350220e-01
-2.357121556997299194e-01 2.490496486425399780e-01 1.950218975543975830e-01 -7.774958014488220215e-02 -3.672339022159576416e-01 2.022751122713088989e-01 -7.606980800628662109e-01 2.896515130996704102e-01
-8.198052644729614258e-01 -3.619047999382019043e-01 -2.010154426097869873e-01 3.511609435081481934e-01 1.408700495958328247e-01 -8.811699599027633667e-02 2.556140534579753876e-02 -7.043114304542541504e-02
-8.472512960433959961e-01 -6.830642372369766235e-02 7.123605906963348389e-02 3.767098486423492432e-02 4.217676222324371338e-01 2.307084649801254272e-01 5.810154974460601807e-02 1.910911053419113159e-01
-4.439232349395751953e-01 1.334167718887329102e-01 1.045453101396560669e-01 5.262604355812072754e-01 -3.218780159950256348e-01 5.855868458747863770e-01 1.500769704580307007e-01 -1.679634302854537964e-01
-1.711010038852691650e-01 -5.313383936882019043e-01 4.409682378172874451e-02 -1.485045850276947021e-01 -3.405819237232208252e-01 3.642466366291046143e-01 -5.936037302017211914e-01 2.517317533493041992e-01
-6.585943102836608887e-01 -2.639566361904144287e-01 2.156486734747886658e-02 9.103924036026000977e-03 4.023933708667755127e-01 5.627683401107788086e-01 1.315173506736755371e-01 1.034834980964660645e-02
-6.339904069900512695e-01 -2.842853069305419922e-01 4.633811414241790771e-01 -2.517926096916198730e-01 -2.989018857479095459e-01 -5.698226764798164368e-02 -3.636486828327178955e-01 -1.195274144411087036e-01
-8.199568390846252441e-01 9.737741202116012573e-02 4.789480566978454590e-02 -8.981477469205856323e-03 4.427314400672912598e-01 1.766527295112609863e-01 -1.717960089445114136e-01 2.430693656206130981e-01
-3.153417110443115234e-01 2.922472357749938965e-01 4.137312471866607666e-01 5.146462321281433105e-01 -1.059399172663688660e-01 3.138124048709869385e-01 -4.882376790046691895e-01 1.761806160211563110e-01
-6.921558380126953125e-01 -1.792282164096832275e-01 3.780830502510070801e-01 5.712410435080528259e-02 3.584556579589843750e-01 -1.206933930516242981e-01 -7.446787506341934204e-02 4.404370784759521484e-01
-2.782752513885498047e-01 1.699273288249969482e-01 2.779884263873100281e-02 -2.004791237413883209e-02 1.134563907980918884e-01 2.371723651885986328e-01 -3.464068174362182617e-01 8.386847972869873047e-01
-6.348454952239990234e-01 -2.915066480636596680e-02 4.590040445327758789e-01 -3.756789565086364746e-01 -2.882273197174072266e-01 9.651486575603485107e-02 -3.188883066177368164e-01 -2.241034805774688721e-01
-4.712613821029663086e-01 2.811579704284667969e-01 1.424493193626403809e-01 -1.816870719194412231e-01 3.468380868434906006e-01 3.771154284477233887e-01 -2.342097312211990356e-01 5.728822350502014160e-01
-7.174879312515258789e-01 -4.544317722320556641e-01 -2.864170670509338379e-01 2.018279731273651123e-01 1.277241408824920654e-01 -1.352296918630599976e-01 1.059472560882568359e-01 3.318256139755249023e-01
-5.500423312187194824e-01 -3.502925038337707520e-01 1.818773150444030762e-01 -1.295770555734634399e-01 -3.739004135131835938e-01 1.725590527057647705e-01 -5.186707973480224609e-01 -2.937371730804443359e-01
-4.284200668334960938e-01 1.106720343232154846e-01 1.912532299757003784e-01 -1.036083474755287170e-01 -1.151648908853530884e-02 6.065290570259094238e-01 1.756081879138946533e-01 5.983705520629882812e-01
-6.138846278190612793e-01 -1.916994303464889526e-01 1.314095407724380493e-01 -4.279305338859558105e-01 -1.713037304580211639e-02 1.027126535773277283e-01 -6.036517620086669922e-01 -1.037546098232269287e-01
-3.773891925811767578e-01 1.532211303710937500e-01 2.446646839380264282e-01 3.917235732078552246e-01 -2.121168076992034912e-01 3.712308108806610107e-01 -5.930545330047607422e-01 -2.937227189540863037e-01
-7.250902056694030762e-01 -4.596115648746490479e-01 -3.691875338554382324e-01 2.585381865501403809e-01 1.125886216759681702e-01 -1.179835125803947449e-01 4.543830081820487976e-02 1.766321063041687012e-01
-1.242042630910873413e-01 -3.592559099197387695e-01 3.412270247936248779e-01 -6.493844836950302124e-02 -2.492732405662536621e-01 1.233241111040115356e-01 -3.883159756660461426e-01 7.118431329727172852e-01
-9.138754010200500488e-01 2.077996134757995605e-01 -4.677174240350723267e-02 1.825450211763381958e-01 1.328329592943191528e-01 1.930233440361917019e-03 1.427416205406188965e-01 2.193562388420104980e-01
-6.528097391128540039e-01 -2.250115573406219482e-01 2.316818088293075562e-01 3.965103924274444580e-01 -1.770761311054229736e-01 1.348037421703338623e-01 3.858001530170440674e-01 3.375537097454071045e-01
-9.011657238006591797e-01 2.295187413692474365e-01 -8.537239395081996918e-03 1.223174259066581726e-01 2.030676752328872681e-01 7.459661364555358887e-02 1.291287094354629517e-01 2.381423413753509521e-01
-4.755412042140960693e-01 1.448711156845092773e-01 3.497837781906127930e-01 -3.243291676044464111e-01 2.281566411256790161e-01 3.710125982761383057e-01 -2.076595276594161987e-01 5.408387184143066406e-01
-5.271346569061279297e-01 -1.168938279151916504e-01 1.385717391967773438e-01 4.072712063789367676e-01 -4.254980981349945068e-01 3.314624726772308350e-01 4.331536889076232910e-01 2.117896080017089844e-01
-6.295381188392639160e-01 1.207331568002700806e-01 -2.283360362052917480e-01 -3.535131514072418213e-01 2.072300016880035400e-01 5.488684177398681641e-01 1.417497638612985611e-02 2.599894404411315918e-01
-3.817914128303527832e-01 -5.006802678108215332e-01 1.097830682992935181e-01 -1.340912580490112305e-01 -5.908720493316650391e-01 4.281344637274742126e-02 -4.443974494934082031e-01 1.583352982997894287e-01
-5.234473347663879395e-01 1.866863965988159180e-01 5.134537070989608765e-02 4.415835440158843994e-01 -2.379280626773834229e-01 3.842887580394744873e-01 -3.194357454776763916e-01 -4.326567947864532471e-01
-3.157265484333038330e-01 1.380877792835235596e-01 2.025327533483505249e-01 4.311249852180480957e-01 -2.572189569473266602e-01 -2.297052145004272461e-01 -4.251696169376373291e-01 5.955376029014587402e-01
-4.666479825973510742e-01 1.171741187572479248e-01 2.609245479106903076e-01 -4.770592749118804932e-01 1.128730326890945435e-01 2.650745511054992676e-01 -2.465653270483016968e-01 5.736229419708251953e-01
-1.585876643657684326e-01 -1.734782457351684570e-01 1.571474969387054443e-01 1.642430759966373444e-02 -1.010973379015922546e-01 4.267023205757141113e-01 -9.048334509134292603e-02 8.481199145317077637e-01
-5.558994412422180176e-01 2.689406648278236389e-02 2.750046253204345703e-01 -5.158003568649291992e-01 2.152778059244155884e-01 2.929162085056304932e-01 -2.044375687837600708e-01 4.178946614265441895e-01
-6.582051515579223633e-01 -6.705500185489654541e-02 -2.289486676454544067e-02 -2.367371320724487305e-01 1.305208206176757812e-01 1.332437247037887573e-01 1.196667477488517761e-01 6.757152676582336426e-01
-4.763353168964385986e-01 -1.901019215583801270e-01 -4.474017918109893799e-01 -1.040291041135787964e-01 -2.279016822576522827e-01 4.406848549842834473e-01 -5.129479169845581055e-01 -1.292974650859832764e-01
-6.748813986778259277e-01 -1.500485744327306747e-02 3.266854882240295410e-01 2.393771708011627197e-01 4.204745292663574219e-01 -8.705936372280120850e-02 -2.824456691741943359e-01 3.407805860042572021e-01
-4.743054509162902832e-01 -5.471786856651306152e-01 1.906777173280715942e-01 3.713522255420684814e-01 -2.157005481421947479e-02 4.527010321617126465e-01 1.556152254343032837e-01 -2.678614258766174316e-01
-3.437629938125610352e-01 -5.513385683298110962e-02 4.870274662971496582e-01 3.128160536289215088e-01 -3.022700250148773193e-01 6.106486320495605469e-01 1.948703080415725708e-01 2.037262022495269775e-01
-1.802601218223571777e-01 1.787038743495941162e-01 2.306850105524063110e-01 3.861891627311706543e-01 -4.274326562881469727e-01 6.480633020401000977e-01 -3.612784445285797119e-01 -2.607152797281742096e-03
-3.473462462425231934e-01 3.187033236026763916e-01 1.921109110116958618e-01 3.405276536941528320e-01 -1.637888550758361816e-01 7.473334074020385742e-01 -1.803850829601287842e-01 -8.390524238348007202e-02
-2.180372774600982666e-01 -7.924540638923645020e-01 5.726973712444305420e-02 8.860871940851211548e-02 -3.182325959205627441e-01 5.613373592495918274e-02 -2.824685275554656982e-01 3.593512177467346191e-01
-4.172335565090179443e-01 2.793087959289550781e-01 4.444364905357360840e-01 4.190159142017364502e-01 6.234886497259140015e-02 5.972498059272766113e-01 -9.166688472032546997e-02 7.620489597320556641e-02
-2.749947607517242432e-01 -1.541774421930313110e-01 -7.489164173603057861e-02 4.858738481998443604e-01 -7.505449056625366211e-01 1.459151506423950195e-01 -2.671063244342803955e-01 5.450208485126495361e-02
-4.378472864627838135e-01 -1.452327985316514969e-02 1.563249975442886353e-01 1.443032175302505493e-01 2.934370338916778564e-01 -4.189974162727594376e-03 -2.259637862443923950e-01 7.909713983535766602e-01
-5.550106167793273926e-01 2.751943767070770264e-01 1.658230274915695190e-01 3.279852867126464844e-01 -2.202942818403244019e-01 6.444494128227233887e-01 -1.658230647444725037e-02 -1.305375248193740845e-01
-5.895199179649353027e-01 1.700991839170455933e-01 -3.903135424479842186e-03 -2.225657999515533447e-01 2.084521949291229248e-02 -6.587731838226318359e-02 -7.641495019197463989e-02 7.505786418914794922e-01
-7.160140275955200195e-01 2.851705551147460938e-01 -3.541175425052642822e-01 4.425432384014129639e-01 -2.162453532218933105e-01 -7.173387706279754639e-02 -1.044570654630661011e-01 1.481178104877471924e-01
-3.608933687210083008e-01 -2.799256443977355957e-01 2.721721827983856201e-01 3.317302465438842773e-01 -5.515616536140441895e-01 4.445643723011016846e-01 3.169171810150146484e-01 -7.057269662618637085e-02
-1.132200732827186584e-01 -1.350293904542922974e-01 1.666667163372039795e-01 -6.943772733211517334e-02 -5.897251367568969727e-01 2.278307378292083740e-01 -5.092837214469909668e-01 5.265893936157226562e-01
-2.897786200046539307e-01 -6.265561580657958984e-01 2.057726383209228516e-01 9.702608734369277954e-02 -5.257021188735961914e-01 3.548155128955841064e-01 -2.632424533367156982e-01 1.207849755883216858e-02
-5.238135457038879395e-01 -3.185144364833831787e-01 1.372380107641220093e-01 -4.522617757320404053e-01 -3.575129508972167969e-01 3.706682100892066956e-02 -5.201371908187866211e-01 3.257165476679801941e-02
-7.266022562980651855e-01 -1.668969839811325073e-01 1.440098285675048828e-01 3.414378315210342407e-02 3.859312236309051514e-01 2.517577668186277151e-04 6.998346745967864990e-02 5.181210041046142578e-01
-5.054200291633605957e-01 3.700739443302154541e-01 2.971580326557159424e-01 -3.480333387851715088e-01 1.766493022441864014e-01 4.214892983436584473e-01 -2.494859099388122559e-01 3.564611077308654785e-01
-1.931749284267425537e-01 -4.624530971050262451e-01 -9.833479672670364380e-02 -2.122851759195327759e-01 -4.088952839374542236e-01 1.479347795248031616e-01 -3.755068182945251465e-01 6.033245325088500977e-01
-2.890002131462097168e-01 3.998513817787170410e-01 6.536494195461273193e-02 4.421717822551727295e-01 -4.190753698348999023e-01 5.852465629577636719e-01 -1.777069866657257080e-01 8.421296626329421997e-02
-2.909062802791595459e-01 4.061784967780113220e-02 -2.304747700691223145e-01 7.591772824525833130e-03 5.312614515423774719e-02 1.491387784481048584e-01 -4.247041046619415283e-01 8.093882203102111816e-01
-2.464495450258255005e-01 9.768398106098175049e-02 1.058973371982574463e-01 -2.454388886690139771e-01 -2.597354650497436523e-01 4.719216823577880859e-01 -8.029209822416305542e-02 7.494309544563293457e-01
-5.723717212677001953e-01 1.565556973218917847e-01 4.993820935487747192e-02 -5.382851697504520416e-03 1.421231031417846680e-01 5.295040011405944824e-01 2.668004035949707031e-01 5.230700969696044922e-01
-3.048661649227142334e-01 9.122643619775772095e-02 2.358286827802658081e-02 5.372537970542907715e-01 4.694624245166778564e-02 6.257167458534240723e-01 1.308387219905853271e-01 4.457492232322692871e-01
-2.147696465253829956e-01 -2.125427722930908203e-01 1.511319875717163086e-01 -9.304670244455337524e-02 -8.266486972570419312e-02 2.253646254539489746e-01 -2.609567642211914062e-01 8.668794035911560059e-01
-6.064401865005493164e-01 -9.502233564853668213e-02 3.232797980308532715e-01 1.330556869506835938e-01 4.030180871486663818e-01 5.270618200302124023e-02 -6.959478557109832764e-02 5.752759575843811035e-01
-1.822726428508758545e-01 -4.210087470710277557e-03 2.078153342008590698e-01 1.714598983526229858e-01 -6.409920454025268555e-01 6.842584609985351562e-01 -1.196568012237548828e-01 -2.784179709851741791e-02
-7.900593876838684082e-01 3.808966372162103653e-03 1.301357001066207886e-01 2.307574599981307983e-01 -3.763459324836730957e-01 -2.013243883848190308e-01 2.345025241374969482e-01 2.616259753704071045e-01
-8.952553272247314453e-01 3.612709045410156250e-01 2.733303979039192200e-02 4.482272267341613770e-02 1.146399304270744324e-01 -1.590717285871505737e-01 -9.431634843349456787e-02 1.338037401437759399e-01
-3.354885280132293701e-01 9.592533856630325317e-02 7.276213169097900391e-02 4.928462505340576172e-01 -5.058045387268066406e-01 -4.385914187878370285e-03 -4.500694572925567627e-01 4.142872989177703857e-01
-6.388826966285705566e-01 -1.859521269798278809e-01 -1.808210462331771851e-02 -1.032420918345451355e-01 -3.060773015022277832e-01 2.143453955650329590e-01 -4.717705249786376953e-01 -4.290342628955841064e-01
-7.599708437919616699e-01 2.661401033401489258e-01 1.797931492328643799e-01 4.445244371891021729e-01 7.317753136157989502e-02 2.922415137290954590e-01 8.368225395679473877e-02 1.546721160411834717e-01
-2.520161569118499756e-01 -3.937724530696868896e-01 -3.969781696796417236e-01 1.816000938415527344e-01 -4.872450530529022217e-01 4.793011844158172607e-01 -3.135048449039459229e-01 1.594945639371871948e-01
-3.515872657299041748e-01 3.747495412826538086e-01 8.761960268020629883e-02 2.475318312644958496e-01 -3.487814366817474365e-01 7.196578979492187500e-01 -3.400162234902381897e-02 1.621358394622802734e-01
-6.847892999649047852e-01 1.222985014319419861e-01 -2.770261168479919434e-01 -3.336233198642730713e-01 2.805611491203308105e-01 2.429201751947402954e-01 -1.221379712224006653e-01 4.188271164894104004e-01
-4.592466652393341064e-01 -4.549456760287284851e-02 1.508533805608749390e-01 -2.485205531120300293e-01 -2.287813574075698853e-01 1.011139303445816040e-01 -2.803080342710018158e-02 7.994703650474548340e-01
-7.801708579063415527e-01 -1.859498023986816406e-01 -4.617280140519142151e-02 -2.059315145015716553e-01 2.327206283807754517e-01 3.579472899436950684e-01 2.637864947319030762e-01 2.456582933664321899e-01
-5.652403235435485840e-01 4.420880079269409180e-01 -2.046000510454177856e-01 -2.363523244857788086e-01 -4.375997483730316162e-01 1.534604877233505249e-01 -1.715181320905685425e-01 3.779890537261962891e-01
-3.494497239589691162e-01 4.442160204052925110e-02 4.006220400333404541e-01 5.155310034751892090e-01 2.153177559375762939e-01 3.756988346576690674e-01 -4.521967768669128418e-01 2.401004135608673096e-01
-3.148982524871826172e-01 2.347698807716369629e-01 4.581043422222137451e-01 4.525481462478637695e-01 -3.935502171516418457e-01 4.286909997463226318e-01 -3.010579943656921387e-01 4.205916821956634521e-02
-7.681823968887329102e-01 -1.695771142840385437e-02 3.355852067470550537e-01 3.394518792629241943e-01 -2.792799472808837891e-01 -2.098817750811576843e-02 2.538999915122985840e-01 1.971303969621658325e-01
-6.984584331512451172e-01 4.092577844858169556e-02 2.604952454566955566e-01 3.469519317150115967e-01 -4.072293639183044434e-01 -1.820571273565292358e-01 2.056644409894943237e-01 2.845510840415954590e-01
-8.051691651344299316e-01 4.985222592949867249e-02 2.272135168313980103e-01 5.320909619331359863e-02 -2.053993791341781616e-01 -2.773253023624420166e-01 1.935827881097793579e-01 3.717360198497772217e-01
-4.327982068061828613e-01 1.347645372152328491e-01 3.964038789272308350e-01 6.327447295188903809e-01 -2.105798721313476562e-01 2.284387648105621338e-01 8.366058464162051678e-04 3.748245239257812500e-01
-2.311821281909942627e-01 -5.129423737525939941e-01 -1.867581456899642944e-01 -1.959752738475799561e-01 -4.205786287784576416e-01 1.085463017225265503e-01 -2.742472589015960693e-01 5.884554386138916016e-01
-6.298981904983520508e-01 -3.832007944583892822e-02 -4.815945923328399658e-01 -6.413680315017700195e-02 2.307593673467636108e-01 4.833426177501678467e-01 -2.452562749385833740e-01 1.367200314998626709e-01
-1.915587037801742554e-01 -6.946885585784912109e-01 6.803091615438461304e-02 2.659498751163482666e-01 -4.545594751834869385e-01 6.953125447034835815e-02 -2.706119120121002197e-01 3.473695814609527588e-01
-3.265067338943481445e-01 2.113569825887680054e-01 -1.682661622762680054e-01 2.410224229097366333e-01 -5.018461346626281738e-01 -7.190360873937606812e-02 -6.218245029449462891e-01 3.444283604621887207e-01
-5.695802569389343262e-01 -1.952218711376190186e-01 1.813689619302749634e-01 4.109684228897094727e-01 -3.287677168846130371e-01 1.494155228137969971e-01 3.854479789733886719e-01 3.958454132080078125e-01
-7.087789773941040039e-01 3.560598790645599365e-01 1.792931109666824341e-01 1.494613736867904663e-01 -3.427278250455856323e-03 3.720787465572357178e-01 -3.528229594230651855e-01 -2.311502844095230103e-01
-1.430242508649826050e-01 -6.310828775167465210e-02 4.617218673229217529e-01 -1.417526751756668091e-01 -4.480497837066650391e-01 5.518991947174072266e-01 -1.557415872812271118e-01 4.611764252185821533e-01
-8.392885327339172363e-01 -1.974993944168090820e-02 2.637107074260711670e-01 -4.995943233370780945e-02 2.325084954500198364e-01 8.919034898281097412e-02 1.877057254314422607e-01 3.548476099967956543e-01
-3.042531311511993408e-01 -1.423800140619277954e-01 3.091102242469787598e-01 1.194344162940979004e-01 -2.559709548950195312e-01 2.504093945026397705e-01 -7.996947765350341797e-01 -9.801331162452697754e-02
-6.269550919532775879e-01 1.479342132806777954e-01 -6.679267436265945435e-02 2.313115000724792480e-01 -3.147221803665161133e-01 5.777897834777832031e-01 -2.916874587535858154e-01 9.541447460651397705e-02
-5.446038246154785156e-01 5.423691272735595703e-01 -5.807295069098472595e-02 -1.445212215185165405e-01 1.213983669877052307e-01 5.679109692573547363e-01 -7.101941108703613281e-02 2.065896987915039062e-01
-7.126118540763854980e-01 4.898498952388763428e-02 2.581011950969696045e-01 -7.197857648134231567e-02 1.775071769952774048e-01 3.200338184833526611e-01 1.710137873888015747e-01 5.047885775566101074e-01
-7.361431717872619629e-01 -9.963200986385345459e-02 -5.011922121047973633e-01 -5.627390742301940918e-02 1.308607757091522217e-01 -4.674508795142173767e-02 -2.315934002399444580e-01 3.476509749889373779e-01
-5.362936258316040039e-01 5.766789317131042480e-01 -1.181108951568603516e-01 1.318307667970657349e-01 -3.327332139015197754e-01 -1.423383057117462158e-01 -4.400427937507629395e-01 1.545701175928115845e-01
-4.833902418613433838e-01 2.225585579872131348e-01 4.784536361694335938e-02 5.086047053337097168e-01 -7.480823248624801636e-02 6.478629708290100098e-01 -3.081742115318775177e-02 -1.719338148832321167e-01
-3.266714215278625488e-01 6.347669661045074463e-02 1.269164234399795532e-01 6.830497831106185913e-02 -6.131674647331237793e-01 -2.665506303310394287e-01 -3.870702087879180908e-01 5.211872458457946777e-01
-2.342089265584945679e-01 3.790758922696113586e-02 -7.643204927444458008e-02 -3.607129454612731934e-01 -6.557077914476394653e-02 4.631945490837097168e-01 -2.728743851184844971e-01 7.172478437423706055e-01
-4.270936548709869385e-01 1.191995143890380859e-01 2.130136936902999878e-01 -4.504152536392211914e-01 2.279935181140899658e-01 4.518737792968750000e-01 -3.185438215732574463e-01 4.444015622138977051e-01
-5.966089963912963867e-01 3.092812001705169678e-01 3.829491138458251953e-01 3.663016259670257568e-01 1.323102116584777832e-01 3.735467195510864258e-01 5.452878028154373169e-02 3.279621899127960205e-01
-6.918458938598632812e-01 -1.148549243807792664e-01 -1.322485506534576416e-01 -1.472574919462203979e-01 4.775592088699340820e-01 2.504367232322692871e-01 -1.926041953265666962e-02 4.217002689838409424e-01
-5.392473340034484863e-01 9.968155622482299805e-02 -9.342718869447708130e-03 3.752293884754180908e-01 -5.239043831825256348e-01 -2.492297440767288208e-01 1.207622811198234558e-01 4.552105665206909180e-01
-7.626456022262573242e-01 -1.774472147226333618e-01 5.010019242763519287e-02 4.933864772319793701e-01 -1.366086751222610474e-01 1.433254033327102661e-01 3.009263277053833008e-01 -1.057505235075950623e-01
-6.510825753211975098e-01 3.083315789699554443e-01 1.408343315124511719e-01 -3.602286279201507568e-01 3.063237965106964111e-01 3.167269229888916016e-01 -2.852736115455627441e-01 2.364167720079421997e-01
-3.263369202613830566e-01 1.552317738533020020e-01 2.142706811428070068e-01 6.187525987625122070e-01 -3.167816400527954102e-01 5.560452342033386230e-01 -1.670567691326141357e-01 -5.653060600161552429e-02
-3.630594313144683838e-01 3.736707270145416260e-01 2.249442785978317261e-01 3.693868517875671387e-01 -9.860379993915557861e-02 3.864075243473052979e-01 -1.889677904546260834e-02 6.181592941284179688e-01
-8.193517923355102539e-01 1.490619927644729614e-01 -4.141613543033599854e-01 -7.457403838634490967e-02 -1.397209987044334412e-02 2.790343165397644043e-01 -1.693138331174850464e-01 -1.504320651292800903e-01
-2.365727573633193970e-01 -5.033668875694274902e-01 6.118388473987579346e-02 1.798790395259857178e-01 -4.234351515769958496e-01 -2.355103343725204468e-01 -3.550538718700408936e-01 5.419683456420898438e-01
-4.639290869235992432e-01 -2.939282655715942383e-01 5.834289826452732086e-03 -3.963458538055419922e-01 1.346959359943866730e-02 7.448329031467437744e-02 -8.353234082460403442e-02 7.270110249519348145e-01
-5.095030665397644043e-01 -2.891097962856292725e-01 -8.135446161031723022e-02 -2.903119325637817383e-01 2.158405780792236328e-01 1.458846777677536011e-01 5.503091588616371155e-02 7.035797834396362305e-01
-2.120838463306427002e-01 -2.393900752067565918e-01 1.630722284317016602e-01 2.559160888195037842e-01 2.290914021432399750e-02 1.207509636878967285e-01 -1.230886131525039673e-01 8.805514574050903320e-01
-5.157838463783264160e-01 9.061630815267562866e-02 4.140047132968902588e-01 4.717026948928833008e-01 -3.515163660049438477e-01 -2.282986789941787720e-02 1.002909168601036072e-01 4.446450471878051758e-01
-7.599058747291564941e-01 2.136773020029067993e-01 7.730711251497268677e-02 2.881899103522300720e-02 4.400388598442077637e-01 3.194112777709960938e-01 -1.003552079200744629e-01 2.536713778972625732e-01
-5.042597055435180664e-01 1.006237864494323730e-01 -1.503012329339981079e-01 -1.132672801613807678e-01 -5.079302787780761719e-01 -1.390905529260635376e-01 1.021944060921669006e-01 6.421791315078735352e-01
-7.347546219825744629e-01 2.136883325874805450e-02 -2.288977243006229401e-02 5.250143408775329590e-01 -6.030887365341186523e-02 3.254792690277099609e-01 2.686753571033477783e-01 4.188707470893859863e-02
-2.617519199848175049e-01 8.265424519777297974e-02 2.806696891784667969e-01 6.397459656000137329e-02 -1.066588014364242554e-01 9.415207803249359131e-02 -8.369520306587219238e-01 3.479318320751190186e-01
-4.365888833999633789e-01 2.305724024772644043e-01 1.525426954030990601e-01 -3.218165785074234009e-02 -5.000289082527160645e-01 -2.592682540416717529e-01 -2.124431431293487549e-01 6.078985333442687988e-01
-6.043840646743774414e-01 -8.348753303289413452e-02 3.017068207263946533e-01 2.184664756059646606e-01 4.805451333522796631e-01 9.908657521009445190e-02 -1.532076597213745117e-01 4.741105735301971436e-01
-6.016989946365356445e-01 2.076034992933273315e-01 2.802222967147827148e-01 8.578904718160629272e-02 4.345345869660377502e-02 -8.040847606025636196e-04 6.232153251767158508e-02 7.093672752380371094e-01
-4.010599255561828613e-01 -1.929544610902667046e-03 -5.028324127197265625e-01 1.926350593566894531e-01 -6.645552515983581543e-01 2.208511978387832642e-01 -2.323799729347229004e-01 -6.920204311609268188e-02
-5.042427778244018555e-01 -2.922350764274597168e-01 4.201543927192687988e-01 -1.581951826810836792e-01 -5.505853891372680664e-01 7.585269864648580551e-03 -3.821320533752441406e-01 -9.775256365537643433e-02
-7.303130030632019043e-01 -6.509169936180114746e-02 2.205764204263687134e-01 6.075235009193420410e-01 6.547800451517105103e-02 -3.161979094147682190e-02 5.052497237920761108e-02 1.919047087430953979e-01
-3.737410902976989746e-01 7.852607965469360352e-02 2.059877514839172363e-01 -4.536701738834381104e-01 -1.030871793627738953e-01 4.528098404407501221e-01 -2.300610393285751343e-01 5.807856321334838867e-01
-6.335337162017822266e-01 7.478254288434982300e-02 2.868939638137817383e-01 -4.661245644092559814e-01 -4.520239531993865967e-01 -2.065008133649826050e-02 -2.931931018829345703e-01 -5.242183431982994080e-02
-9.103313684463500977e-01 2.822397947311401367e-01 2.542563378810882568e-01 4.323096200823783875e-02 -6.097758188843727112e-02 5.428395792841911316e-02 1.175031960010528564e-01 -6.819394230842590332e-02
-4.253893792629241943e-01 -2.411948889493942261e-01 2.966742515563964844e-01 1.320891976356506348e-01 2.737636864185333252e-01 4.927889630198478699e-02 -1.586165130138397217e-01 7.435532808303833008e-01
-2.389812171459197998e-01 9.480252861976623535e-02 1.585159450769424438e-01 2.481538802385330200e-01 -5.761148333549499512e-01 7.116037011146545410e-01 -8.464897423982620239e-02 4.170282930135726929e-02
-5.964393615722656250e-01 -4.945559427142143250e-02 2.685903012752532959e-01 3.853876292705535889e-01 -1.603981256484985352e-01 3.487696945667266846e-01 3.960675299167633057e-01 3.419246375560760498e-01
-2.008382529020309448e-01 2.242167294025421143e-02 2.702119648456573486e-01 7.599063217639923096e-02 -2.522994577884674072e-01 2.433261871337890625e-01 -7.993769645690917969e-01 3.442469835281372070e-01
-4.409026205539703369e-01 -2.604019939899444580e-01 8.358484506607055664e-02 2.797579169273376465e-01 -3.380145430564880371e-01 5.461046099662780762e-01 4.419435262680053711e-01 2.115341275930404663e-01
-1.931750476360321045e-01 -3.550611734390258789e-01 -1.802805811166763306e-01 3.626174926757812500e-01 -6.404690146446228027e-01 -2.211764827370643616e-02 -3.922627568244934082e-01 3.287287354469299316e-01
-5.848799943923950195e-01 1.806848347187042236e-01 -1.016354039311408997e-01 -2.034791111946105957e-01 4.561652839183807373e-01 4.420954585075378418e-01 -2.161608934402465820e-01 3.511043787002563477e-01
-7.875568270683288574e-01 8.776632696390151978e-02 3.221777975559234619e-01 -1.766179874539375305e-02 3.773493170738220215e-01 1.620306670665740967e-01 -6.302186101675033569e-02 3.087440133094787598e-01
-3.123138546943664551e-01 -3.701925650238990784e-02 1.269355416297912598e-01 -2.975284755229949951e-01 -4.642794374376535416e-03 2.337550818920135498e-01 -1.857005059719085693e-01 8.410148620605468750e-01
-6.197729110717773438e-01 -3.089245855808258057e-01 3.117301762104034424e-01 -3.912898153066635132e-02 4.538832008838653564e-01 6.584076583385467529e-02 -1.072519347071647644e-01 4.470933079719543457e-01
-5.744485259056091309e-01 -1.532570272684097290e-01 1.466089487075805664e-01 1.191047728061676025e-01 -1.162911802530288696e-01 1.953101605176925659e-01 3.385157883167266846e-01 6.667671203613281250e-01
-4.851340949535369873e-01 -4.930590987205505371e-01 4.256046116352081299e-01 -3.345221653580665588e-02 -3.150090277194976807e-01 8.347003161907196045e-02 -4.504712224006652832e-01 -1.736584901809692383e-01
-9.162346124649047852e-01 1.056631505489349365e-01 -2.217179164290428162e-03 1.781769990921020508e-01 1.168523579835891724e-01 2.383504360914230347e-01 1.662863940000534058e-01 -1.395740211009979248e-01
-4.147279262542724609e-01 -2.547347545623779297e-02 1.638587415218353271e-01 2.581157386302947998e-01 1.801434159278869629e-01 8.840008825063705444e-02 -3.601382970809936523e-01 7.509410977363586426e-01
-7.733964920043945312e-01 5.118960514664649963e-02 -4.984351694583892822e-01 -1.948549225926399231e-02 -9.132501482963562012e-02 3.744286596775054932e-01 -5.019042640924453735e-03 -4.310377687215805054e-02
-6.462014913558959961e-01 -7.219889760017395020e-02 -1.177045106887817383e-01 -2.957296073436737061e-01 1.786930114030838013e-01 2.009131163358688354e-01 3.447627648711204529e-02 6.343617439270019531e-01
-6.354615092277526855e-01 3.293676674365997314e-01 2.739976160228252411e-02 2.412790656089782715e-01 -1.131270676851272583e-01 5.597876310348510742e-01 2.701271176338195801e-01 1.720777899026870728e-01
-4.930125772953033447e-01 4.379501193761825562e-02 -3.383272588253021240e-01 -3.624308705329895020e-01 -1.496237330138683319e-02 3.123184144496917725e-01 3.109491430222988129e-02 6.406759619712829590e-01
-2.809971272945404053e-01 -7.239310145378112793e-01 6.383280456066131592e-02 -1.930137723684310913e-02 -4.506540000438690186e-01 2.708700001239776611e-01 -3.374109864234924316e-01 4.702763631939888000e-02
-8.758932352066040039e-01 -8.014485985040664673e-02 -4.669412970542907715e-01 3.981720656156539917e-02 1.817461661994457245e-02 6.493613123893737793e-02 -2.078544534742832184e-02 -4.229786992073059082e-02
-4.531899690628051758e-01 4.794836342334747314e-01 1.099432259798049927e-02 -2.233944833278656006e-01 3.649666206911206245e-03 3.999320864677429199e-01 -1.782377064228057861e-01 5.682963132858276367e-01
-6.257781386375427246e-01 -1.895300745964050293e-01 4.224871993064880371e-01 -3.564318716526031494e-01 -4.463845193386077881e-01 -1.027772575616836548e-02 -2.400852292776107788e-01 -9.967511147260665894e-02
-5.915517210960388184e-01 4.663515686988830566e-01 -2.324088960886001587e-01 1.328028738498687744e-01 -3.656261861324310303e-01 -2.267096042633056641e-01 -2.863118052482604980e-01 3.063955307006835938e-01
-6.002663969993591309e-01 -2.819720469415187836e-02 -1.237897574901580811e-01 -2.486253082752227783e-01 -4.212030768394470215e-01 2.479650825262069702e-01 -4.283301532268524170e-01 -3.733382821083068848e-01
-4.107310175895690918e-01 1.415525972843170166e-01 -1.227910965681076050e-01 -3.628998696804046631e-01 -1.920990794897079468e-01 2.377338260412216187e-01 -9.313970059156417847e-02 7.499296665191650391e-01
-3.414798974990844727e-01 -2.515159547328948975e-01 -4.632702767848968506e-01 3.201633393764495850e-01 -5.056456923484802246e-01 -6.286251544952392578e-02 -3.961665034294128418e-01 2.939897477626800537e-01
-2.652221918106079102e-01 4.602730646729469299e-02 2.432129383087158203e-01 -2.909378409385681152e-01 -2.479081004858016968e-01 6.096141338348388672e-01 -9.600688517093658447e-02 5.843253731727600098e-01
-8.792633414268493652e-01 6.050012633204460144e-02 -8.653198182582855225e-02 -5.403473600745201111e-02 3.795322775840759277e-01 -7.931970991194248199e-03 -8.958344906568527222e-02 2.463644742965698242e-01
-2.767513096332550049e-01 -1.492269486188888550e-01 -1.623847484588623047e-01 -4.416777491569519043e-01 -4.555200338363647461e-01 2.010822445154190063e-01 -4.429796934127807617e-01 4.853125214576721191e-01
-3.514400124549865723e-01 1.391642838716506958e-01 -1.454688459634780884e-01 -2.501285672187805176e-01 -1.422304213047027588e-01 1.968043595552444458e-01 -4.029740393161773682e-01 7.429996132850646973e-01
-7.663430571556091309e-01 1.871163547039031982e-01 2.737632095813751221e-01 3.227425813674926758e-01 1.789065003395080566e-01 1.726686060428619385e-01 1.407199054956436157e-01 3.420126438140869141e-01
-7.036003470420837402e-01 1.531282961368560791e-01 3.852310031652450562e-02 -2.752286493778228760e-01 2.812476754188537598e-01 4.325171709060668945e-01 -9.378875605762004852e-03 3.714892864227294922e-01
-3.100942075252532959e-01 -4.211933314800262451e-01 2.074651867151260376e-01 4.816102385520935059e-01 -3.877033889293670654e-01 4.980030357837677002e-01 5.168631300330162048e-02 2.246221005916595459e-01
-1.179086118936538696e-01 -1.880224645137786865e-01 4.361053705215454102e-01 1.485905200242996216e-01 7.263687252998352051e-02 4.370157122611999512e-01 -3.854553997516632080e-01 6.274099349975585938e-01
-1.265125274658203125e-01 9.430290758609771729e-02 1.743934452533721924e-01 3.364140689373016357e-01 -3.137460649013519287e-01 9.733151644468307495e-02 -6.575405001640319824e-01 5.396706461906433105e-01
-8.131646513938903809e-01 -4.109834730625152588e-01 5.249090492725372314e-02 1.358686685562133789e-01 3.387970924377441406e-01 1.789765655994415283e-01 4.130393266677856445e-02 -1.087958831340074539e-02
-1.728825867176055908e-01 -6.453257799148559570e-01 -2.239063382148742676e-02 -2.993698464706540108e-03 -3.868010342121124268e-01 1.201031580567359924e-01 -3.844959139823913574e-01 4.912017881870269775e-01
-6.411623358726501465e-01 5.335124135017395020e-01 2.902701497077941895e-01 3.837085962295532227e-01 -4.228403791785240173e-02 6.378249078989028931e-02 -2.184322029352188110e-01 1.386273652315139771e-01
-5.636873245239257812e-01 5.952899158000946045e-02 1.207726895809173584e-01 1.699386723339557648e-02 4.668985307216644287e-01 4.464158415794372559e-01 -2.267618477344512939e-01 4.417418837547302246e-01
-1.957513988018035889e-01 5.456070229411125183e-02 2.521721422672271729e-01 4.125391840934753418e-01 -5.532156825065612793e-01 6.237295866012573242e-01 -1.378233730792999268e-01 1.041333079338073730e-01
-4.520573616027832031e-01 -1.608600765466690063e-01 -5.058248639106750488e-01 -1.030930690467357635e-02 7.411138713359832764e-02 -1.153308674693107605e-01 -4.620240032672882080e-01 5.306062102317810059e-01
-2.678361237049102783e-01 1.777855008840560913e-01 3.832592964172363281e-01 2.688685655593872070e-01 -2.620649337768554688e-01 9.906338900327682495e-02 -6.833671331405639648e-01 3.633124828338623047e-01
-3.966437876224517822e-01 -1.183888241648674011e-01 2.089174389839172363e-01 1.850917786359786987e-01 -1.665623039007186890e-01 6.336025595664978027e-01 3.630329668521881104e-01 4.356195330619812012e-01
-3.605967462062835693e-01 2.543444931507110596e-01 -9.795518219470977783e-02 -2.193530499935150146e-01 -6.317094564437866211e-01 1.024962170049548149e-03 -3.667556345462799072e-01 4.626014828681945801e-01
-6.853938698768615723e-01 -1.627393811941146851e-01 8.946833014488220215e-02 -4.467810988426208496e-01 -1.984629631042480469e-01 2.002871185541152954e-01 -4.144793450832366943e-01 -2.117493599653244019e-01
-4.867508113384246826e-01 -1.790261864662170410e-01 3.896543681621551514e-01 1.710372269153594971e-01 -5.578988790512084961e-01 1.235493794083595276e-01 -4.684930443763732910e-01 -6.275177001953125000e-02
-5.934768319129943848e-01 -2.455252856016159058e-01 -2.393821775913238525e-01 4.869459867477416992e-01 5.594370886683464050e-02 2.215163856744766235e-01 1.870616823434829712e-01 4.537523388862609863e-01
-8.640472292900085449e-01 1.689060181379318237e-01 -2.483672462403774261e-02 7.501167058944702148e-02 -1.469480395317077637e-01 -2.060559391975402832e-01 2.414127588272094727e-01 3.103493154048919678e-01
-1.608830094337463379e-01 -3.359013795852661133e-01 -1.354292929172515869e-01 -1.319229006767272949e-01 -6.592264771461486816e-01 2.953083515167236328e-01 -2.438361495733261108e-01 4.942666590213775635e-01
-5.827468633651733398e-01 3.060967028141021729e-01 4.366234540939331055e-01 3.689259588718414307e-01 -2.278371155261993408e-01 3.751155436038970947e-01 -1.591924577951431274e-01 -1.483270227909088135e-01
-5.214096307754516602e-01 2.458166033029556274e-01 2.709783427417278290e-02 3.385480642318725586e-01 -2.194271087646484375e-01 -1.082192659378051758e-01 -4.600141644477844238e-01 5.299852490425109863e-01
-7.480018734931945801e-01 -4.666138440370559692e-02 2.736487388610839844e-01 1.484931409358978271e-01 4.700406789779663086e-01 3.144641816616058350e-01 -1.334488093852996826e-01 6.121736392378807068e-02
-3.215591311454772949e-01 3.458411097526550293e-01 1.265421858988702297e-03 -2.124391645193099976e-01 -3.581771254539489746e-01 5.747464895248413086e-01 1.266565024852752686e-01 5.071443319320678711e-01
-5.469041466712951660e-01 -2.906239926815032959e-01 3.094689249992370605e-01 -2.487030327320098877e-01 -3.798646330833435059e-01 1.901262551546096802e-01 -4.671944677829742432e-01 -2.451398074626922607e-01
-7.388728857040405273e-01 -8.007820695638656616e-02 -3.908118605613708496e-01 6.590768694877624512e-02 1.915191113948822021e-01 -1.651031672954559326e-01 -2.708815596997737885e-02 4.752938449382781982e-01
-5.408052206039428711e-01 -2.828691303730010986e-01 -2.423538127914071083e-03 -2.211442738771438599e-01 -1.084252446889877319e-02 1.963183283805847168e-01 -7.167150378227233887e-01 -1.620653122663497925e-01
-8.525366187095642090e-01 1.461101472377777100e-01 -1.396179497241973877e-01 3.924349844455718994e-01 2.509230747818946838e-02 -9.003541618585586548e-02 7.168396562337875366e-02 2.538900971412658691e-01
-7.242271304130554199e-01 -9.070291370153427124e-02 3.902399241924285889e-01 3.628216981887817383e-01 1.777500659227371216e-01 3.443915545940399170e-01 2.289438433945178986e-02 1.806003749370574951e-01
-3.339812755584716797e-01 3.524685800075531006e-01 2.746308743953704834e-01 5.297123193740844727e-01 -2.896351814270019531e-01 2.301295995712280273e-01 -1.515688300132751465e-01 4.983813464641571045e-01
-6.358181834220886230e-01 -6.814266741275787354e-02 6.033699512481689453e-01 3.095982372760772705e-01 -4.020877182483673096e-02 1.533783674240112305e-01 -2.044589817523956299e-01 -2.534568905830383301e-01
-3.003723323345184326e-01 1.017312109470367432e-01 -7.634162902832031250e-02 -6.022676825523376465e-02 -9.760679304599761963e-02 2.266310900449752808e-01 -2.084899097681045532e-01 8.863492608070373535e-01
-4.692898392677307129e-01 -1.788119524717330933e-01 -5.278169512748718262e-01 1.799889281392097473e-02 -2.599054016172885895e-02 5.184563994407653809e-01 -4.367561340332031250e-01 -9.300687909126281738e-02
-4.853327572345733643e-01 5.434212088584899902e-02 -5.374821275472640991e-02 2.673759870231151581e-02 1.618003994226455688e-01 6.912407875061035156e-01 2.431444227695465088e-01 4.413421452045440674e-01
-1.989589333534240723e-01 1.056211069226264954e-01 2.683257460594177246e-01 4.817784726619720459e-01 -5.294287800788879395e-01 5.486729145050048828e-01 -1.872321665287017822e-01 1.695809662342071533e-01
-8.347132802009582520e-01 2.849094569683074951e-02 2.905547320842742920e-01 -2.064077705144882202e-01 6.027029454708099365e-02 2.673371136188507080e-01 2.088669985532760620e-01 2.380942702293395996e-01
-3.902482986450195312e-01 2.772494256496429443e-01 1.723463386297225952e-01 -1.238512024283409119e-01 -2.493473235517740250e-03 8.354463428258895874e-02 -4.035207331180572510e-01 7.456418871879577637e-01
-4.566200971603393555e-01 -4.771512746810913086e-01 1.843307167291641235e-01 -2.675318717956542969e-01 -4.410012662410736084e-01 3.854779526591300964e-02 -5.109918117523193359e-01 3.454086557030677795e-02
-4.847443997859954834e-01 1.076666116714477539e-01 5.433459877967834473e-01 4.604989290237426758e-01 -4.017004966735839844e-01 2.353722751140594482e-01 -1.715887803584337234e-03 1.714076250791549683e-01
-2.306202352046966553e-01 -3.788046538829803467e-02 1.318821869790554047e-02 -1.869669109582901001e-01 -7.855281233787536621e-02 3.008303046226501465e-01 -1.872582733631134033e-01 8.823342919349670410e-01
-4.470250010490417480e-01 -1.748301684856414795e-01 9.675791859626770020e-02 3.752246201038360596e-01 -6.650502085685729980e-01 1.804614216089248657e-01 3.608915805816650391e-01 1.197779998183250427e-01
-2.549898922443389893e-01 -2.754715979099273682e-01 6.695793867111206055e-01 -1.234524995088577271e-01 -1.316950917243957520e-01 2.702878415584564209e-01 -3.888889253139495850e-01 3.922815024852752686e-01
-3.677602112293243408e-01 5.443746224045753479e-02 2.430960088968276978e-01 -1.139218267053365707e-02 -1.205206811428070068e-01 2.457036823034286499e-01 -4.654091894626617432e-01 7.148862481117248535e-01
-7.220101356506347656e-01 -2.174507975578308105e-01 -2.461827546358108521e-02 1.934754699468612671e-01 3.729847967624664307e-01 4.961639642715454102e-01 6.202795729041099548e-02 6.506799906492233276e-02
-5.114858746528625488e-01 -1.388176679611206055e-01 2.564606666564941406e-01 -3.041183352470397949e-01 2.053363770246505737e-01 1.747091114521026611e-01 -2.455746233463287354e-01 6.541091203689575195e-01
-5.199758410453796387e-01 9.761299192905426025e-02 3.071755468845367432e-01 2.034293860197067261e-01 1.600051969289779663e-01 -1.664177179336547852e-01 -2.542084753513336182e-01 6.829627156257629395e-01
-4.026924669742584229e-01 2.767764590680599213e-02 3.477870672941207886e-02 3.412246108055114746e-01 1.732351258397102356e-02 6.111693382263183594e-01 2.825739681720733643e-01 5.155121684074401855e-01
-3.233767151832580566e-01 -6.161773800849914551e-01 -5.438299849629402161e-02 -2.098006755113601685e-01 -4.946329295635223389e-01 2.838343381881713867e-01 -3.550615310668945312e-01 1.322383433580398560e-01
-6.023176312446594238e-01 7.545600086450576782e-02 -1.295034587383270264e-01 -3.085016608238220215e-01 1.678025163710117340e-02 4.678601771593093872e-02 -2.977934479713439941e-01 6.545410752296447754e-01
-5.184971690177917480e-01 -1.565538197755813599e-01 -6.534684300422668457e-01 3.286955654621124268e-01 -3.222925961017608643e-01 3.908020630478858948e-02 -2.546095848083496094e-01 -3.693337365984916687e-02
-3.958531618118286133e-01 -1.313480585813522339e-01 1.412471383810043335e-01 1.838353425264358521e-01 -7.026277780532836914e-01 -8.573961257934570312e-02 -8.052093535661697388e-02 5.145688652992248535e-01
-7.687969803810119629e-01 -3.245308250188827515e-02 3.110476732254028320e-01 2.615537643432617188e-01 -2.435357123613357544e-01 -1.413052082061767578e-01 1.711602807044982910e-01 3.662846088409423828e-01
-8.455277681350708008e-01 1.431027054786682129e-01 1.464517712593078613e-01 2.614144086837768555e-01 3.424056470394134521e-01 8.878391236066818237e-02 -1.038402393460273743e-01 1.972609013319015503e-01
-6.278244853019714355e-01 -1.110138604417443275e-03 -1.115205958485603333e-01 -4.062697291374206543e-01 1.491855531930923462e-01 1.901557296514511108e-01 -2.382053136825561523e-01 5.596302151679992676e-01
-6.215583086013793945e-01 -3.009970486164093018e-01 -2.009438425302505493e-01 -9.858125448226928711e-02 -1.778596043586730957e-01 -3.279103934764862061e-01 -5.765534043312072754e-01 3.736828640103340149e-02
-5.360910892486572266e-01 -2.041428536176681519e-01 3.037613332271575928e-01 -1.838037818670272827e-01 -5.370932817459106445e-01 2.068275213241577148e-02 -4.742308557033538818e-01 -1.763104498386383057e-01
