# Supplementary material for: Where is your field going? A machine learning approach to study the relative motion of the domains of physics
Source: PLoS One. 2020 Jun 18;15(6):e0233997. doi: 10.1371/journal.pone.0233997 (PMC7302634; doi:10.1371/journal.pone.0233997)
Supplement: S21 Data — (ZIP) [file pone.0233997.s021.zip › 20/Pacs4Run_20_VS_500_embeddings1993-1997ED8.txt]

-1.106652766466140747e-01 6.760553121566772461e-01 2.565851807594299316e-01 -2.392881810665130615e-01 -1.162151843309402466e-01 3.823137879371643066e-01 4.918420910835266113e-01 -7.764933258295059204e-02
3.212821204215288162e-03 1.439639478921890259e-01 5.400828123092651367e-01 4.919581711292266846e-01 -5.706516504287719727e-01 2.417742460966110229e-01 2.082703560590744019e-01 -1.344516426324844360e-01
1.062474548816680908e-01 4.475848972797393799e-01 -3.325783833861351013e-02 1.956907659769058228e-01 7.755712419748306274e-02 2.131546437740325928e-01 8.230270147323608398e-01 1.419678926467895508e-01
-4.030670821666717529e-01 3.729006648063659668e-01 -6.438712030649185181e-02 -2.073015272617340088e-01 -7.270541191101074219e-01 1.665639728307723999e-01 1.994198411703109741e-01 -2.350376099348068237e-01
-2.693445887416601181e-03 2.840054035186767578e-01 -1.228561624884605408e-02 -6.109936535358428955e-02 -5.180960297584533691e-01 6.765154600143432617e-01 2.438286542892456055e-01 3.604170382022857666e-01
6.988767534494400024e-02 -2.335214242339134216e-02 5.710543990135192871e-01 1.907083690166473389e-01 4.728496819734573364e-02 2.265829890966415405e-01 7.053306698799133301e-01 2.846583127975463867e-01
-3.529256582260131836e-01 5.059329867362976074e-01 1.941765286028385162e-02 2.300869077444076538e-01 4.652761295437812805e-02 5.032369494438171387e-01 5.572664737701416016e-01 1.415028609335422516e-02
-7.901315391063690186e-02 5.637128949165344238e-01 -2.796015739440917969e-01 1.803230643272399902e-01 -4.328337311744689941e-01 -6.013047322630882263e-02 5.751739144325256348e-01 -2.085796892642974854e-01
4.074431955814361572e-01 5.393211841583251953e-01 4.476058483123779297e-01 2.935143709182739258e-01 -3.085621893405914307e-01 -3.162463605403900146e-01 2.420290708541870117e-01 5.310959368944168091e-02
-7.211824879050254822e-03 2.553226649761199951e-01 4.039087593555450439e-01 4.028962552547454834e-01 -5.010064244270324707e-01 3.147955536842346191e-01 3.124515116214752197e-01 4.019466042518615723e-01
-4.369452595710754395e-02 2.314479798078536987e-01 1.927774250507354736e-01 3.537707403302192688e-02 5.604108422994613647e-02 -1.372450441122055054e-01 8.907544612884521484e-01 -3.011436760425567627e-01
-4.053346440196037292e-02 5.062609165906906128e-02 2.776127159595489502e-01 -3.522252440452575684e-01 -7.205932140350341797e-01 4.127390384674072266e-01 1.744843423366546631e-01 2.731477320194244385e-01
2.267461717128753662e-01 3.651768863201141357e-01 9.479787200689315796e-02 4.851827621459960938e-01 -3.528542816638946533e-01 4.578980151563882828e-03 5.929588675498962402e-01 -3.077591359615325928e-01
-2.205096036195755005e-01 4.665551483631134033e-01 3.154737502336502075e-02 -8.468830585479736328e-02 -3.390766382217407227e-01 4.488225877285003662e-01 3.792872726917266846e-01 5.150348544120788574e-01
1.687703430652618408e-01 3.891824483871459961e-01 9.672336280345916748e-02 4.460098743438720703e-01 -2.846802175045013428e-01 -9.009436517953872681e-02 6.014237403869628906e-01 -4.011269807815551758e-01
5.312268808484077454e-02 4.598007202148437500e-01 -5.114474520087242126e-02 1.797076314687728882e-01 1.684636622667312622e-01 3.519445955753326416e-01 7.571427226066589355e-01 1.591867506504058838e-01
4.461257755756378174e-01 4.730843603610992432e-01 3.623837530612945557e-01 2.741158604621887207e-01 -2.098747640848159790e-01 -1.474674046039581299e-01 4.229025542736053467e-01 3.550505042076110840e-01
1.595371216535568237e-01 6.087598204612731934e-01 1.463033072650432587e-02 5.457171425223350525e-02 9.280615486204624176e-03 4.837204217910766602e-01 1.535279452800750732e-01 -5.857687592506408691e-01
3.492958545684814453e-01 6.701323390007019043e-01 3.635735437273979187e-02 6.312885880470275879e-02 -3.433493077754974365e-01 5.290743112564086914e-01 -5.180032923817634583e-02 -1.520407050848007202e-01
-5.383732914924621582e-01 1.389758884906768799e-01 4.640096724033355713e-01 6.484094075858592987e-03 -4.401965439319610596e-01 3.468032777309417725e-01 1.723170429468154907e-01 -3.629797399044036865e-01
-3.755839467048645020e-01 4.261997342109680176e-02 6.361928582191467285e-01 1.338503658771514893e-01 -4.676464200019836426e-01 9.324599057435989380e-02 4.534971117973327637e-01 -3.762157261371612549e-02
-7.262579351663589478e-02 5.528407096862792969e-01 1.767986863851547241e-01 4.373509883880615234e-01 -5.352877378463745117e-01 9.599167853593826294e-03 4.029188454151153564e-01 1.326284259557723999e-01
-7.807441055774688721e-03 7.452454566955566406e-01 2.931025922298431396e-01 1.785652488470077515e-01 -1.088209003210067749e-01 -2.015801817178726196e-01 3.720627725124359131e-01 3.685735464096069336e-01
2.805446982383728027e-01 6.776759028434753418e-01 3.781371563673019409e-02 3.168621957302093506e-01 -3.983134627342224121e-01 -7.510908693075180054e-02 3.647088706493377686e-01 2.508207857608795166e-01
2.682844996452331543e-01 6.053709983825683594e-01 -1.118049174547195435e-01 1.320122033357620239e-01 -2.997799515724182129e-01 6.556071639060974121e-01 1.044412031769752502e-01 3.201717883348464966e-02
7.614647150039672852e-01 2.216181308031082153e-01 2.669338583946228027e-01 -3.445739150047302246e-01 -2.639567553997039795e-01 1.605499982833862305e-01 2.855400741100311279e-01 6.394804269075393677e-02
-2.191530168056488037e-01 3.108303248882293701e-01 3.982976078987121582e-01 2.671373263001441956e-02 -3.980348408222198486e-01 -2.523747384548187256e-01 6.552656292915344238e-01 2.109596431255340576e-01
3.856885433197021484e-02 2.124084979295730591e-01 5.530623197555541992e-01 1.908955723047256470e-01 -6.252905130386352539e-01 -1.549266427755355835e-01 4.375978112220764160e-01 6.777529418468475342e-02
4.316351562738418579e-02 7.863702774047851562e-01 2.302613407373428345e-01 -1.866599768400192261e-01 5.083584412932395935e-02 4.929143190383911133e-01 -6.690575182437896729e-02 2.046247422695159912e-01
6.656553596258163452e-02 3.972325474023818970e-02 5.784150958061218262e-01 3.599997460842132568e-01 7.576553523540496826e-02 2.299762219190597534e-01 6.864093542098999023e-01 -6.340125575661659241e-03
4.126954972743988037e-01 5.026100277900695801e-01 -9.898754954338073730e-02 1.593293994665145874e-01 -2.362301796674728394e-01 6.305294632911682129e-01 1.573541313409805298e-01 2.524853944778442383e-01
2.923109829425811768e-01 1.999895721673965454e-01 7.769361883401870728e-02 2.136225104331970215e-01 -6.584192514419555664e-01 4.740694910287857056e-02 5.978879928588867188e-01 1.722040176391601562e-01
-3.803777396678924561e-01 2.431628257036209106e-01 3.257239162921905518e-01 1.479381024837493896e-01 -5.630338191986083984e-01 -1.031110286712646484e-01 5.490668416023254395e-01 -1.977104693651199341e-01
5.488356947898864746e-01 3.785117268562316895e-01 1.260217875242233276e-01 -4.770763516426086426e-01 -1.487516760826110840e-01 4.523733258247375488e-02 3.440432846546173096e-01 -4.116863012313842773e-01
-2.538211643695831299e-01 4.144149720668792725e-01 3.758616745471954346e-01 4.643680751323699951e-01 -5.228337049484252930e-01 1.729509681463241577e-01 3.000163733959197998e-01 1.168260946869850159e-01
-2.877614796161651611e-01 2.967370748519897461e-01 4.839613735675811768e-01 1.172034069895744324e-01 -3.978764116764068604e-01 -2.798867821693420410e-01 5.863419175148010254e-01 2.731221914291381836e-02
1.372790485620498657e-01 1.304579228162765503e-01 2.542753517627716064e-01 2.723110616207122803e-01 -6.637081503868103027e-01 9.861367940902709961e-02 5.949245691299438477e-01 1.454559862613677979e-01
1.269884258508682251e-01 2.584652602672576904e-02 3.885017931461334229e-01 4.189347922801971436e-01 -4.444293379783630371e-01 1.458259820938110352e-01 6.607301235198974609e-01 -3.766850382089614868e-02
2.907973527908325195e-01 4.531119167804718018e-01 -8.582079410552978516e-02 3.926149606704711914e-01 -1.621568500995635986e-01 2.819139137864112854e-02 6.863543391227722168e-01 -2.245950549840927124e-01
1.778782904148101807e-02 1.298588067293167114e-01 6.667511463165283203e-01 1.504803299903869629e-01 -2.368395328521728516e-01 -2.034645229578018188e-01 6.462931632995605469e-01 -2.082025818526744843e-02
1.185374036431312561e-01 4.799025654792785645e-01 -3.048834502696990967e-01 1.166713982820510864e-01 -6.128401756286621094e-01 2.488946914672851562e-01 4.145902097225189209e-01 1.991722434759140015e-01
2.309826910495758057e-01 7.923785597085952759e-02 3.332965075969696045e-01 3.002067506313323975e-01 -5.904678702354431152e-01 -1.040230505168437958e-02 6.248168945312500000e-01 -1.028816332109272480e-03
-1.238814904354512691e-03 1.106730848550796509e-01 5.939491987228393555e-01 5.091392993927001953e-01 -5.339317023754119873e-02 3.264608681201934814e-01 5.153424739837646484e-01 -2.731436677277088165e-02
-1.097736209630966187e-01 4.577310979366302490e-01 3.201285600662231445e-01 4.296171367168426514e-01 -5.591000318527221680e-01 2.254290133714675903e-01 2.635603845119476318e-01 2.418751716613769531e-01
-3.081640303134918213e-01 1.147623509168624878e-01 6.109034419059753418e-01 1.445666104555130005e-01 -5.537379980087280273e-01 -2.221932448446750641e-02 4.010717868804931641e-01 -1.725804954767227173e-01
1.440315786749124527e-02 1.638550460338592529e-01 2.686881422996520996e-01 2.283015251159667969e-01 -6.401152014732360840e-01 -6.631091982126235962e-02 6.563265323638916016e-01 6.099100410938262939e-02
1.300062388181686401e-01 3.610047399997711182e-01 1.831036061048507690e-01 3.918716907501220703e-01 -6.079045534133911133e-01 2.999698556959629059e-02 5.379176139831542969e-01 7.668421417474746704e-02
-1.228002272546291351e-02 7.292587161064147949e-01 3.283407688140869141e-01 4.679923951625823975e-01 -1.010940298438072205e-01 6.386376917362213135e-02 2.112623006105422974e-01 2.868382632732391357e-01
-2.128504812717437744e-01 4.255017340183258057e-01 3.939472138881683350e-01 5.332769751548767090e-01 -3.921691179275512695e-01 2.761540710926055908e-01 3.093773126602172852e-01 9.106163680553436279e-02
-8.581865578889846802e-02 4.092067778110504150e-01 -9.278875589370727539e-02 -2.061502076685428619e-02 -2.521308884024620056e-02 5.817958116531372070e-01 5.689580440521240234e-01 3.915547430515289307e-01
4.674802422523498535e-01 7.673188447952270508e-01 2.423190474510192871e-01 4.027875885367393494e-02 4.200354963541030884e-02 3.378625810146331787e-01 4.979864507913589478e-02 -1.181009337306022644e-01
2.633131444454193115e-01 8.123084902763366699e-01 2.698723077774047852e-01 6.819434463977813721e-02 -3.743086755275726318e-02 2.809662222862243652e-01 -9.370516240596771240e-02 -3.228248655796051025e-01
2.777717709541320801e-01 4.445758759975433350e-01 9.525527805089950562e-02 3.423500657081604004e-01 -6.587296724319458008e-01 -8.479137718677520752e-02 3.970450460910797119e-01 -1.260815840214490891e-02
-3.098685145378112793e-01 1.022598519921302795e-01 6.106183528900146484e-01 1.387750953435897827e-01 -6.237016916275024414e-01 6.002013385295867920e-02 3.240170478820800781e-01 -6.178804114460945129e-02
4.193496108055114746e-01 4.459910690784454346e-01 6.121166050434112549e-02 4.125777259469032288e-02 -2.561069130897521973e-01 5.666005015373229980e-01 1.225109249353408813e-01 -4.670686125755310059e-01
3.604029119014739990e-01 7.631464004516601562e-01 2.503627240657806396e-01 3.277718555182218552e-03 -1.527250707149505615e-01 2.810159325599670410e-01 -1.445064544677734375e-01 -3.191365599632263184e-01
4.777242541313171387e-01 2.794438600540161133e-01 -3.263099864125251770e-02 -4.841773509979248047e-01 2.745627425611019135e-02 2.227244973182678223e-01 5.543122887611389160e-01 -3.171373307704925537e-01
7.859703153371810913e-02 4.230434894561767578e-01 4.300284087657928467e-01 5.705083906650543213e-02 1.871165186166763306e-01 6.790349483489990234e-01 -2.220029011368751526e-02 -3.606710731983184814e-01
4.873253032565116882e-02 4.881907105445861816e-01 -2.095919698476791382e-01 3.324827849864959717e-01 7.515690475702285767e-02 3.690871596336364746e-01 6.789264678955078125e-01 -4.479316622018814087e-02
3.486469760537147522e-02 -2.503345012664794922e-01 3.831087648868560791e-01 -2.465265840291976929e-01 -4.386092722415924072e-01 5.223235487937927246e-01 3.959536850452423096e-01 -3.264816403388977051e-01
3.685959279537200928e-01 2.294913977384567261e-01 2.484005093574523926e-01 -5.667232275009155273e-01 -1.118940673768520355e-02 5.690682530403137207e-01 2.474776655435562134e-01 -2.082867771387100220e-01
-1.700319647789001465e-01 2.156737595796585083e-01 4.803336858749389648e-01 -3.171412041410803795e-03 -5.423517897725105286e-02 -1.400041431188583374e-01 8.067799210548400879e-01 1.428526490926742554e-01
6.588725745677947998e-02 3.814697265625000000e-01 3.547178804874420166e-01 5.664681196212768555e-01 -1.809168010950088501e-01 1.397630851715803146e-02 4.917852878570556641e-01 -3.586780726909637451e-01
-2.894025295972824097e-02 -1.580526977777481079e-01 3.949275314807891846e-01 2.365069687366485596e-01 -4.699585959315299988e-02 5.014265179634094238e-01 7.131882309913635254e-01 -2.044892171397805214e-03
2.512072026729583740e-01 3.562815785408020020e-01 -3.382284641265869141e-01 -1.075676754117012024e-01 -1.397737413644790649e-01 4.225700497627258301e-01 6.856213212013244629e-01 1.257390975952148438e-01
2.556867301464080811e-01 4.886257648468017578e-02 4.034235775470733643e-01 2.749466001987457275e-01 -4.389704167842864990e-01 -8.135094493627548218e-02 6.707562208175659180e-01 -2.113378196954727173e-01
1.069235578179359436e-01 3.814712539315223694e-02 3.255650401115417480e-01 5.367459356784820557e-02 -7.334138453006744385e-02 -2.574480511248111725e-02 9.241597056388854980e-01 1.346306353807449341e-01
6.372393667697906494e-02 6.724416464567184448e-02 4.753942489624023438e-01 2.293164581060409546e-01 -2.867415733635425568e-02 -7.286207377910614014e-02 8.259905576705932617e-01 -1.563337445259094238e-01
-1.551934331655502319e-01 9.640357643365859985e-02 2.032995820045471191e-01 2.667718566954135895e-02 8.418504148721694946e-02 5.296735167503356934e-01 7.479953169822692871e-01 2.782821953296661377e-01
1.988131403923034668e-01 5.115434527397155762e-01 2.350267171859741211e-01 -1.170565336942672729e-01 -1.328556388616561890e-01 6.167317628860473633e-01 -6.979108322411775589e-03 -4.814555048942565918e-01
-5.270968675613403320e-01 4.768698215484619141e-01 3.476323485374450684e-01 -1.193150728940963745e-01 2.397506982088088989e-01 4.171240329742431641e-01 3.472687602043151855e-01 -8.724328875541687012e-02
-3.652528822422027588e-01 1.011392101645469666e-01 6.571376323699951172e-01 8.015674352645874023e-02 -5.652418732643127441e-01 8.028828352689743042e-02 3.032800257205963135e-01 1.352345384657382965e-02
1.826015561819076538e-01 8.145945668220520020e-01 -5.032204091548919678e-02 -2.838506102561950684e-01 -1.797172278165817261e-01 2.636622190475463867e-01 1.261430382728576660e-01 3.197825253009796143e-01
-4.830999374389648438e-01 4.604467153549194336e-01 3.003920614719390869e-01 -5.818938612937927246e-01 -1.529435366392135620e-01 2.547969669103622437e-02 2.200756818056106567e-01 -2.308525741100311279e-01
4.903715252876281738e-01 3.241631984710693359e-01 2.361258715391159058e-01 -6.671474575996398926e-01 -2.379132062196731567e-01 6.749919056892395020e-02 2.834426164627075195e-01 -1.100641191005706787e-01
-2.503028512001037598e-02 2.243422567844390869e-01 4.157420620322227478e-02 -2.271423190832138062e-01 9.040200710296630859e-02 -4.767322540283203125e-02 9.408527612686157227e-01 -8.534096181392669678e-03
-2.683978974819183350e-01 2.881548404693603516e-01 2.305118292570114136e-01 -1.706288158893585205e-01 2.188209891319274902e-01 4.376108199357986450e-02 8.352771997451782227e-01 -1.232627183198928833e-01
-1.663194745779037476e-01 5.235617756843566895e-01 -1.959865093231201172e-01 -7.144618034362792969e-02 3.847441449761390686e-02 3.620286583900451660e-01 7.068411111831665039e-01 1.501211225986480713e-01
1.673395335674285889e-01 -2.389979362487792969e-01 5.507784485816955566e-01 1.541777998208999634e-01 -4.064408838748931885e-01 4.373396635055541992e-01 4.792373180389404297e-01 4.026365280151367188e-02
5.304791927337646484e-01 3.933700919151306152e-01 5.322440341114997864e-02 -4.086120426654815674e-01 -1.050750911235809326e-01 2.947929799556732178e-01 2.716044783592224121e-01 -4.715320765972137451e-01
-3.473628461360931396e-01 1.731190681457519531e-01 3.305794596672058105e-01 -1.449774503707885742e-01 9.650178253650665283e-02 -4.767581820487976074e-02 8.318673372268676758e-01 -1.244132146239280701e-01
-7.377394288778305054e-02 1.865315884351730347e-01 3.754095137119293213e-01 1.262264698743820190e-01 3.464976251125335693e-01 3.557652831077575684e-01 7.417377233505249023e-01 -7.806032896041870117e-02
-2.041445374488830566e-01 1.896993070840835571e-01 2.710112333297729492e-01 -7.806073427200317383e-01 -1.933280974626541138e-01 1.244193464517593384e-01 4.320702850818634033e-01 1.852122251875698566e-03
6.375355273485183716e-02 2.451442927122116089e-01 3.955372571945190430e-01 3.018748462200164795e-01 -5.963515639305114746e-01 -1.947233676910400391e-01 4.931830167770385742e-01 -2.268919199705123901e-01
-5.969694256782531738e-01 6.252403259277343750e-01 3.620800375938415527e-01 -3.414797782897949219e-02 -8.993194252252578735e-02 1.248737350106239319e-01 2.658184766769409180e-01 1.615339964628219604e-01
2.156078666448593140e-01 5.949947237968444824e-02 -1.237162053585052490e-01 -2.963540554046630859e-01 -6.611512303352355957e-01 2.556706070899963379e-01 5.862165689468383789e-01 2.651816233992576599e-02
4.297493398189544678e-01 5.056594014167785645e-01 3.614365756511688232e-01 2.713773548603057861e-01 -3.993137776851654053e-01 -3.352802693843841553e-01 2.888944447040557861e-01 4.223672673106193542e-03
-2.189307361841201782e-01 3.705383837223052979e-01 4.808509945869445801e-01 1.617134660482406616e-01 2.125822380185127258e-02 -1.595097184181213379e-01 7.255139350891113281e-01 7.166588306427001953e-02
5.210506319999694824e-01 2.257991582155227661e-01 3.745704144239425659e-02 -1.098277568817138672e-01 6.604982167482376099e-02 7.034904360771179199e-01 4.027423858642578125e-01 -5.092100426554679871e-02
1.605084910988807678e-02 9.352977573871612549e-02 3.747780621051788330e-01 1.067895740270614624e-01 2.667320966720581055e-01 2.998907268047332764e-01 8.131043910980224609e-01 -1.300491243600845337e-01
-4.614240955561399460e-03 8.573734164237976074e-01 1.314715892076492310e-01 -1.398714184761047363e-01 -2.546906471252441406e-01 2.583047151565551758e-01 -5.147513374686241150e-02 3.062716424465179443e-01
5.770619213581085205e-02 5.828527212142944336e-01 1.008234396576881409e-01 2.861158847808837891e-01 -1.670440584421157837e-01 -2.880520224571228027e-01 6.675475835800170898e-01 -9.180268645286560059e-02
2.815321460366249084e-02 8.904283642768859863e-01 -1.304982751607894897e-01 -2.229659855365753174e-01 -2.273065000772476196e-01 2.884451448917388916e-01 6.112164258956909180e-02 -3.156568109989166260e-02
-1.092880517244338989e-01 5.083855390548706055e-01 4.723051562905311584e-02 1.286474466323852539e-01 -1.716604083776473999e-02 3.819344937801361084e-01 5.860733985900878906e-01 4.702858924865722656e-01
-8.810696005821228027e-02 3.295097649097442627e-01 5.097426772117614746e-01 3.742792904376983643e-01 -5.563970208168029785e-01 4.984626546502113342e-02 3.839990198612213135e-01 1.556292921304702759e-01
4.721783101558685303e-01 1.849608719348907471e-01 2.078292667865753174e-01 -1.732167601585388184e-01 -2.774598598480224609e-01 5.802807807922363281e-01 2.130233049392700195e-01 -4.588585495948791504e-01
3.591306209564208984e-01 4.568382799625396729e-01 2.646864652633666992e-01 8.181811869144439697e-02 -3.026033043861389160e-01 5.810515880584716797e-01 -3.689577430486679077e-02 -3.937256336212158203e-01
3.689454197883605957e-01 3.096362352371215820e-01 3.429170846939086914e-01 -2.744309836998581886e-03 -1.958463639020919800e-01 5.770495533943176270e-01 3.626588732004165649e-02 -5.270179510116577148e-01
-3.247392475605010986e-01 3.980865776538848877e-01 -4.543701931834220886e-02 -1.381845958530902863e-02 -4.145029187202453613e-02 5.327870845794677734e-01 6.413041353225708008e-01 1.922625154256820679e-01
-1.669846028089523315e-01 3.162245154380798340e-01 4.187298715114593506e-01 1.650980114936828613e-01 -6.588014960289001465e-01 -1.602367311716079712e-01 4.453348517417907715e-01 1.072743237018585205e-01
4.547262191772460938e-01 2.564298510551452637e-01 2.116667777299880981e-01 3.501360714435577393e-01 -6.227001547813415527e-01 -5.486857146024703979e-02 4.068607091903686523e-01 -6.138297170400619507e-02
4.237583875656127930e-01 7.344260811805725098e-01 3.001663088798522949e-01 -1.488589793443679810e-01 -2.736826241016387939e-01 -1.914397999644279480e-02 -1.659937947988510132e-01 -2.568380236625671387e-01
1.365754008293151855e-01 -1.642434149980545044e-01 8.445070683956146240e-02 -5.485094711184501648e-02 -5.038681030273437500e-01 2.634158432483673096e-01 7.880023717880249023e-01 3.472634591162204742e-03
2.406820058822631836e-01 4.164849519729614258e-01 1.050717383623123169e-01 3.659612834453582764e-01 -6.124539971351623535e-01 -1.361927241086959839e-01 4.316986799240112305e-01 -2.088842839002609253e-01
-3.226193785667419434e-01 4.214771091938018799e-01 4.053928554058074951e-01 -2.171396911144256592e-01 2.785430848598480225e-01 5.083479285240173340e-01 3.279880881309509277e-01 2.513975501060485840e-01
1.471748948097229004e-01 -1.186849474906921387e-01 2.746390998363494873e-01 -4.067632555961608887e-01 -5.795185565948486328e-01 4.269659519195556641e-01 4.091450572013854980e-01 -1.944970041513442993e-01
2.264138460159301758e-01 2.740145325660705566e-01 5.061453580856323242e-01 -8.729071915149688721e-02 -1.093372981995344162e-02 6.649447083473205566e-01 5.901891738176345825e-03 -4.093217551708221436e-01
-9.731692075729370117e-02 2.208557128906250000e-01 5.974618792533874512e-01 4.680920839309692383e-01 -4.349373877048492432e-01 1.604536175727844238e-01 3.840724825859069824e-01 5.704181641340255737e-02
1.258096992969512939e-01 7.143025398254394531e-01 1.136575639247894287e-01 -5.127112269401550293e-01 -1.474668681621551514e-01 4.148109555244445801e-01 -6.247167289257049561e-02 2.087116055190563202e-02
-2.495125308632850647e-02 6.617780029773712158e-02 2.746331393718719482e-01 -5.183413028717041016e-01 -7.239642739295959473e-01 2.445344179868698120e-01 2.160193622112274170e-01 -1.425168812274932861e-01
2.893167138099670410e-01 3.592599928379058838e-01 -3.063874319195747375e-02 -1.292979717254638672e-01 -6.975952982902526855e-01 5.308945178985595703e-01 5.956875625997781754e-03 -3.237061202526092529e-02
6.777168065309524536e-02 2.374561429023742676e-01 5.499880313873291016e-01 9.608566761016845703e-02 -3.087204881012439728e-02 -9.203827381134033203e-02 7.678604722023010254e-01 1.681316345930099487e-01
3.755287453532218933e-02 3.657944500446319580e-01 8.658948540687561035e-02 1.103641539812088013e-01 -8.486875891685485840e-02 -2.314695566892623901e-01 8.715521693229675293e-01 -1.572328805923461914e-01
-6.099824905395507812e-01 2.921039462089538574e-01 4.730511903762817383e-01 -3.957240283489227295e-02 -4.480531513690948486e-01 1.664125472307205200e-01 2.768668532371520996e-01 -1.102417036890983582e-01
1.818196289241313934e-02 1.591713875532150269e-01 6.071562319993972778e-02 -2.199071943759918213e-01 9.458567947149276733e-02 -2.905799448490142822e-02 9.270933270454406738e-01 -2.302074879407882690e-01
2.616300880908966064e-01 5.967123508453369141e-01 4.189673066139221191e-01 2.441168874502182007e-01 -2.351648956537246704e-01 -3.065326809883117676e-01 3.864193856716156006e-01 2.043838202953338623e-01
2.069134861230850220e-01 6.226443648338317871e-01 4.202505648136138916e-01 2.087617516517639160e-01 -2.418760508298873901e-01 -4.942840337753295898e-02 1.737489104270935059e-01 5.081069469451904297e-01
-3.720179572701454163e-02 1.914411336183547974e-01 3.280256986618041992e-01 -8.972924202680587769e-02 -2.351731508970260620e-01 -3.659740686416625977e-01 8.095912933349609375e-01 4.040472581982612610e-02
-4.670642614364624023e-01 1.322207748889923096e-01 4.909850656986236572e-01 -3.470019400119781494e-01 -4.598390161991119385e-01 3.753775060176849365e-01 1.517249196767807007e-01 -1.658655852079391479e-01
1.356769651174545288e-01 -7.555845379829406738e-02 5.798133611679077148e-01 3.786998689174652100e-01 -3.580290824174880981e-02 2.608677446842193604e-01 5.937623381614685059e-01 -2.727603614330291748e-01
8.556842058897018433e-02 -1.399729400873184204e-01 3.097194433212280273e-01 4.274774342775344849e-02 -4.166415333747863770e-01 4.908896237611770630e-02 8.359870314598083496e-01 -2.139892056584358215e-02
2.895182073116302490e-01 4.014715254306793213e-01 4.033198356628417969e-01 2.528392970561981201e-01 -2.725366353988647461e-01 6.123216152191162109e-01 -7.451305538415908813e-02 -2.713652849197387695e-01
5.534768104553222656e-01 3.150297701358795166e-01 5.389826297760009766e-01 -3.865192830562591553e-01 1.222646757960319519e-01 2.667139843106269836e-02 2.392531484365463257e-01 -2.856889069080352783e-01
1.685270816087722778e-01 6.209744811058044434e-01 4.924299120903015137e-01 4.005691409111022949e-01 -7.357703149318695068e-02 -1.640543192625045776e-01 3.158973157405853271e-01 2.256723344326019287e-01
6.119867786765098572e-02 8.519308269023895264e-02 1.913578212261199951e-01 -5.234902501106262207e-01 -7.280147671699523926e-01 8.824603259563446045e-02 2.768442928791046143e-01 -2.527870833873748779e-01
1.995716691017150879e-01 3.215478956699371338e-01 2.276989668607711792e-01 -2.145528197288513184e-01 4.634572938084602356e-02 7.816600203514099121e-01 1.700905859470367432e-01 -3.418001830577850342e-01
3.633375465869903564e-01 3.038198947906494141e-01 1.891057193279266357e-01 4.169399738311767578e-01 -2.446366399526596069e-01 -8.980492502450942993e-02 6.328708529472351074e-01 -3.124770522117614746e-01
-2.520322203636169434e-01 1.449631452560424805e-01 5.477601289749145508e-01 -6.732926368713378906e-01 -1.901696771383285522e-01 1.768251210451126099e-01 2.629233896732330322e-01 1.598152667284011841e-01
4.577477276325225830e-01 4.130708575248718262e-01 1.586962938308715820e-01 5.756083875894546509e-02 -1.227283552289009094e-01 5.818589925765991211e-01 1.812340766191482544e-01 -4.526300132274627686e-01
2.657875120639801025e-01 -3.766341879963874817e-02 -5.523068085312843323e-02 -1.624903678894042969e-01 -7.397979497909545898e-01 2.225822061300277710e-01 5.249451398849487305e-01 -1.614731252193450928e-01
2.142069488763809204e-01 6.977710872888565063e-02 3.540497124195098877e-01 1.298350542783737183e-01 -1.799841374158859253e-01 -1.483514159917831421e-01 8.673169016838073730e-01 1.992814429104328156e-02
4.796226620674133301e-01 3.100572526454925537e-01 9.409153461456298828e-02 -4.825068414211273193e-01 -2.978978455066680908e-01 4.423188269138336182e-01 1.772162318229675293e-01 -3.411242663860321045e-01
-1.790732592344284058e-01 -1.914976984262466431e-01 2.626487910747528076e-01 -1.686564683914184570e-01 -5.583576560020446777e-01 5.269670486450195312e-01 4.482104480266571045e-01 -2.085231244564056396e-01
2.128043919801712036e-01 -3.358015418052673340e-02 8.215205073356628418e-01 -8.199196308851242065e-03 -2.167656719684600830e-01 -3.649687767028808594e-02 4.625147283077239990e-01 1.280007362365722656e-01
1.365745067596435547e-01 7.519544959068298340e-01 2.954323291778564453e-01 2.878993451595306396e-01 -1.292073428630828857e-01 -3.688227012753486633e-02 2.286919802427291870e-01 4.187966585159301758e-01
1.561408489942550659e-01 7.963194847106933594e-01 -1.328249368816614151e-02 -9.442251920700073242e-02 4.898863844573497772e-03 5.509361028671264648e-01 1.121506094932556152e-01 1.275576651096343994e-01
4.157194793224334717e-01 4.020955562591552734e-01 3.202861249446868896e-01 2.902600169181823730e-01 -3.019658029079437256e-01 5.610651373863220215e-01 3.184805065393447876e-02 -2.677137255668640137e-01
-1.456147879362106323e-01 5.328627824783325195e-01 1.152870524674654007e-02 4.905888438224792480e-01 -1.116344928741455078e-01 1.027901768684387207e-01 5.626195073127746582e-01 -3.383409380912780762e-01
5.040415525436401367e-01 3.814588487148284912e-01 3.801900194957852364e-03 -4.032938480377197266e-01 -2.809313498437404633e-02 5.848925709724426270e-01 2.939350605010986328e-01 -9.211122244596481323e-02
1.629367172718048096e-01 -3.174267942085862160e-03 2.314095944166183472e-01 1.518625169992446899e-01 -4.185253083705902100e-01 7.681597769260406494e-02 8.381471633911132812e-01 1.152135133743286133e-01
-1.318111270666122437e-01 1.223654225468635559e-01 6.499128937721252441e-01 3.603742718696594238e-01 -1.094468161463737488e-01 -2.231314592063426971e-02 6.243176460266113281e-01 -1.146608665585517883e-01
1.571498811244964600e-01 2.295677661895751953e-01 2.728076577186584473e-01 8.536776900291442871e-02 1.211566254496574402e-01 -1.000838950276374817e-01 8.933081030845642090e-01 1.348922550678253174e-01
8.274165540933609009e-02 6.867982745170593262e-01 -2.687130868434906006e-01 -5.325767770409584045e-02 -1.753274351358413696e-01 1.153991222381591797e-01 6.324989795684814453e-01 4.803073033690452576e-02
4.292486608028411865e-01 2.844366133213043213e-01 1.118353232741355896e-01 -4.185764193534851074e-01 1.213432475924491882e-01 5.970503091812133789e-01 4.181723892688751221e-01 3.266133368015289307e-02
3.819001838564872742e-03 9.341813325881958008e-01 -8.071130723692476749e-04 -2.378686964511871338e-01 -1.700582057237625122e-01 2.019870430231094360e-01 1.712930016219615936e-02 2.639292180538177490e-02
-1.603278517723083496e-01 4.084762930870056152e-01 -1.621446013450622559e-01 -1.048604100942611694e-01 -7.273643612861633301e-01 4.201437830924987793e-01 2.422420680522918701e-01 -7.677563279867172241e-02
1.682042330503463745e-01 -3.223268091678619385e-01 3.864649534225463867e-01 -2.169498950242996216e-01 -3.149643540382385254e-01 5.598018765449523926e-01 4.554682374000549316e-01 -2.266235500574111938e-01
1.017118170857429504e-01 7.468419671058654785e-01 1.563076376914978027e-01 -5.335709452629089355e-01 2.849123813211917877e-02 3.313514590263366699e-01 5.569164082407951355e-02 -9.510362893342971802e-02
9.963902086019515991e-02 3.345337510108947754e-01 4.021358788013458252e-01 3.321697413921356201e-01 -4.466599524021148682e-01 -2.633758783340454102e-01 4.802287220954895020e-01 -3.265236616134643555e-01
7.144445180892944336e-02 9.293347001075744629e-01 -1.288483887910842896e-01 2.333737723529338837e-02 -2.416973188519477844e-02 2.598829865455627441e-01 1.683535128831863403e-01 -1.327405869960784912e-01
3.742572367191314697e-01 8.366930484771728516e-01 2.264969795942306519e-01 5.477219074964523315e-02 -8.618482202291488647e-02 3.057953119277954102e-01 -6.674570590257644653e-02 -1.348488312214612961e-02
-1.107730716466903687e-01 5.083269253373146057e-02 6.864133477210998535e-01 3.139607608318328857e-01 5.607911199331283569e-02 2.377110868692398071e-01 5.920867919921875000e-01 7.205950468778610229e-02
-2.412137575447559357e-02 8.977172374725341797e-01 1.271487027406692505e-01 -3.898311257362365723e-01 -1.228397041559219360e-01 5.736553668975830078e-02 -9.747284464538097382e-03 8.313606679439544678e-02
4.084971845149993896e-01 5.676304101943969727e-01 -5.559862032532691956e-02 6.734376400709152222e-02 -2.447519898414611816e-01 6.024020910263061523e-01 2.823524773120880127e-01 2.800881117582321167e-02
4.589551687240600586e-01 4.468739330768585205e-01 3.596737682819366455e-01 7.437995076179504395e-02 -3.153220983222126961e-03 5.015843510627746582e-01 6.910774856805801392e-02 -4.454138278961181641e-01
4.006477296352386475e-01 1.274668276309967041e-01 4.416272416710853577e-02 -2.856073677539825439e-01 -7.973069548606872559e-01 2.015431076288223267e-01 1.954644471406936646e-01 1.587059795856475830e-01
4.596227705478668213e-01 2.743748724460601807e-01 4.292593300342559814e-01 -5.711562037467956543e-01 -5.944963078945875168e-03 2.900515794754028320e-01 1.723621636629104614e-01 -2.985105216503143311e-01
-3.805443346500396729e-01 5.438083410263061523e-01 2.898633666336536407e-02 -2.432402223348617554e-01 -3.968174159526824951e-01 1.897658109664916992e-01 3.512612283229827881e-01 4.273091554641723633e-01
-1.673010140657424927e-01 2.711413204669952393e-01 1.736961454153060913e-01 3.601780906319618225e-02 2.515771985054016113e-01 1.635438203811645508e-01 8.775241971015930176e-01 -8.329953998327255249e-02
6.045303940773010254e-01 2.816619873046875000e-01 2.620588243007659912e-01 -2.612701058387756348e-01 -1.992475539445877075e-01 2.939484417438507080e-01 1.993394643068313599e-01 -5.024250745773315430e-01
-3.075899481773376465e-01 3.768323957920074463e-01 5.178617238998413086e-01 2.055045366287231445e-01 -5.308694206178188324e-03 -1.778942048549652100e-01 6.489889621734619141e-01 -1.056663971394300461e-02
4.851188063621520996e-01 1.218143850564956665e-01 5.854464173316955566e-01 -5.132741928100585938e-01 -5.546284839510917664e-02 1.353006064891815186e-02 3.143457174301147461e-01 -2.038398385047912598e-01
-4.511923491954803467e-01 2.137649506330490112e-01 4.741736352443695068e-01 -3.901542723178863525e-01 -4.916118979454040527e-01 2.848859727382659912e-01 1.739302426576614380e-01 1.434401869773864746e-01
1.564305275678634644e-01 8.558139204978942871e-01 1.047272309660911560e-01 -3.105946183204650879e-01 2.420480400323867798e-01 2.813772112131118774e-02 1.324021518230438232e-01 -2.424173355102539062e-01
-3.694451451301574707e-01 5.539939403533935547e-01 3.752979934215545654e-01 -1.734875142574310303e-01 5.382616817951202393e-02 -7.592386100441217422e-03 4.538550674915313721e-01 4.203753471374511719e-01
-3.118746578693389893e-01 1.418215334415435791e-01 4.219538867473602295e-01 -6.452770233154296875e-01 -1.907130479812622070e-01 1.703315377235412598e-01 3.365193009376525879e-01 -3.310043811798095703e-01
9.725572913885116577e-02 7.636577486991882324e-01 -1.604079455137252808e-01 -2.641758620738983154e-01 -2.643089592456817627e-01 4.755284190177917480e-01 1.068256273865699768e-01 6.671029329299926758e-02
1.638721525669097900e-01 3.070371448993682861e-01 3.004149496555328369e-01 2.528055906295776367e-01 -3.350405395030975342e-01 -3.222706019878387451e-01 6.042041778564453125e-01 -3.788683414459228516e-01
-3.609116375446319580e-01 2.628437876701354980e-01 2.152357101440429688e-01 -4.771805927157402039e-02 -4.003193676471710205e-01 -1.735959351062774658e-01 7.455155849456787109e-01 -7.660153508186340332e-02
-1.661651879549026489e-01 2.630068361759185791e-01 1.187352463603019714e-01 3.642534092068672180e-02 9.015070647001266479e-02 8.240067958831787109e-02 9.223806262016296387e-01 -1.486225575208663940e-01
-2.191362679004669189e-01 8.334816247224807739e-02 -2.759460546076297760e-02 -9.700179100036621094e-02 -1.754962354898452759e-01 2.606242299079895020e-01 9.134638905525207520e-01 -4.148798063397407532e-02
3.795329332351684570e-01 5.749005675315856934e-01 3.426676094532012939e-01 2.147763073444366455e-01 1.069856584072113037e-01 5.407198667526245117e-01 4.935293272137641907e-02 -2.358700782060623169e-01
6.943933367729187012e-01 4.110987782478332520e-01 4.163722395896911621e-01 -3.024038076400756836e-01 -2.771227359771728516e-01 7.490529119968414307e-02 8.605945855379104614e-03 -3.898566588759422302e-02
-7.771178334951400757e-02 2.750468254089355469e-01 4.989885985851287842e-01 -2.163103222846984863e-01 -1.932032555341720581e-01 -4.074093997478485107e-01 6.105965375900268555e-01 2.153886705636978149e-01
-1.005530506372451782e-01 -2.058428525924682617e-01 2.459335625171661377e-01 -3.657685816287994385e-01 -4.975792169570922852e-01 1.637390255928039551e-01 6.685625910758972168e-01 -1.785396635532379150e-01
-1.199426800012588501e-01 4.957709014415740967e-01 3.124074637889862061e-01 7.878363132476806641e-03 4.719847142696380615e-01 2.718159258365631104e-01 5.834565758705139160e-01 7.134030014276504517e-02
-5.079690814018249512e-01 6.081272363662719727e-01 2.544416189193725586e-01 -7.430464774370193481e-02 -4.980000555515289307e-01 -1.468240842223167419e-02 2.315632104873657227e-01 -6.764332763850688934e-03
5.166731476783752441e-01 2.824905514717102051e-01 2.396800965070724487e-01 -5.855570435523986816e-01 -5.983116850256919861e-02 3.818206489086151123e-01 2.504226565361022949e-01 -2.021040469408035278e-01
-1.217940300703048706e-01 1.398130655288696289e-01 6.531323790550231934e-01 -3.274810966104269028e-03 -6.180608868598937988e-01 -2.091252654790878296e-01 3.363517522811889648e-01 -1.268557552248239517e-02
5.167917013168334961e-01 1.686578840017318726e-01 2.102982848882675171e-01 -4.236096441745758057e-01 -3.602570891380310059e-01 4.386921525001525879e-01 1.712746322154998779e-01 -3.594990074634552002e-01
1.988606601953506470e-01 -9.962268918752670288e-02 6.156313791871070862e-02 -2.994721531867980957e-01 -7.123918533325195312e-01 3.221313953399658203e-01 4.824712872505187988e-01 -1.140476390719413757e-01
4.053933620452880859e-01 1.082063317298889160e-01 4.500856995582580566e-01 -3.939090371131896973e-01 -1.654999554157257080e-01 4.412070214748382568e-01 1.896078586578369141e-01 -4.562907516956329346e-01
-7.535404711961746216e-02 5.091013908386230469e-01 -1.660913378000259399e-01 -2.541286498308181763e-02 -2.663305997848510742e-01 5.397198796272277832e-01 4.791131019592285156e-01 3.393030762672424316e-01
5.776185393333435059e-01 1.982668042182922363e-01 1.279028952121734619e-01 -2.618263363838195801e-01 -2.737742066383361816e-01 4.599644243717193604e-01 2.315243333578109741e-01 -4.494573175907135010e-01
2.964013516902923584e-01 3.951856493949890137e-01 3.694286942481994629e-01 1.860812008380889893e-01 2.330589741468429565e-01 6.113104224205017090e-01 2.035735398530960083e-01 -3.397226035594940186e-01
-7.939771167002618313e-04 1.772326231002807617e-01 -7.218714803457260132e-02 -5.155797600746154785e-01 -6.958910226821899414e-01 3.539393544197082520e-01 2.957358360290527344e-01 -2.360929921269416809e-02
3.571246564388275146e-01 9.000644087791442871e-02 3.663288056850433350e-01 -4.150265455245971680e-01 -2.935114204883575439e-01 5.162840485572814941e-01 1.421736776828765869e-01 -4.301227331161499023e-01
5.273080468177795410e-01 7.527782768011093140e-02 2.032757103443145752e-01 -1.406370103359222412e-01 -6.530352234840393066e-01 4.609755575656890869e-01 1.267956793308258057e-01 1.220947038382291794e-02
-3.151281476020812988e-01 2.549765408039093018e-01 2.140411734580993652e-01 -6.451683491468429565e-02 -2.350389510393142700e-01 -2.615046501159667969e-01 7.800945639610290527e-01 -2.313649952411651611e-01
1.669486165046691895e-01 -2.073751091957092285e-01 2.157127708196640015e-01 -3.305839598178863525e-01 -3.884121775627136230e-01 6.411026716232299805e-01 4.588511586189270020e-01 -2.974994108080863953e-02
5.254400968551635742e-01 6.106981635093688965e-01 3.605448603630065918e-01 2.157017290592193604e-01 7.445639371871948242e-02 3.476662933826446533e-01 6.465607136487960815e-02 -2.093913853168487549e-01
-5.833142995834350586e-01 1.273107975721359253e-01 5.027097463607788086e-01 -3.810155391693115234e-02 -3.982122540473937988e-01 6.200350075960159302e-02 4.288334846496582031e-01 -2.074897736310958862e-01
-7.531395554542541504e-02 1.400323808193206787e-01 4.725042581558227539e-01 2.363993078470230103e-01 2.043468356132507324e-01 2.356506735086441040e-01 7.669248580932617188e-01 1.005533859133720398e-01
-4.922675490379333496e-01 3.563981354236602783e-01 4.742546379566192627e-01 -1.288672834634780884e-01 2.795692384243011475e-01 4.040537178516387939e-01 3.807773292064666748e-01 5.214539542794227600e-02
2.801361083984375000e-01 1.049872711300849915e-01 -1.567481905221939087e-01 -2.973063290119171143e-01 -6.856567859649658203e-01 1.644980758428573608e-01 5.339729189872741699e-01 1.234036609530448914e-01
-2.114778757095336914e-01 2.512331902980804443e-01 3.959864377975463867e-01 -7.764553427696228027e-01 -4.794649034738540649e-02 1.927023977041244507e-01 3.010049760341644287e-01 4.933546856045722961e-02
1.718526780605316162e-01 -2.003322392702102661e-01 2.279379665851593018e-01 -2.252211421728134155e-01 -4.089582562446594238e-01 3.695687949657440186e-01 7.159503698348999023e-01 1.060222461819648743e-01
-3.950809538364410400e-01 3.094637989997863770e-01 9.311557561159133911e-02 1.156743019819259644e-01 -2.902264939621090889e-03 4.301833808422088623e-01 7.355402708053588867e-01 2.572945319116115570e-03
-2.683486640453338623e-01 5.489253401756286621e-01 -7.282038778066635132e-02 -1.016430929303169250e-01 -3.411376476287841797e-01 5.326293110847473145e-01 3.911504149436950684e-01 2.407660484313964844e-01
3.985027074813842773e-01 4.361414611339569092e-01 3.020838275551795959e-02 8.888228982686996460e-02 -2.243145406246185303e-01 7.156544327735900879e-01 1.485292166471481323e-01 -2.400510609149932861e-01
-8.116112649440765381e-02 8.232912421226501465e-01 1.377044767141342163e-01 -5.016696453094482422e-01 1.430487725883722305e-02 1.568462997674942017e-01 7.255257666110992432e-02 1.220655143260955811e-01
-8.644696325063705444e-02 4.333905577659606934e-01 5.262398719787597656e-01 -5.630974769592285156e-01 -4.242073297500610352e-01 -7.342938333749771118e-02 -2.754960767924785614e-02 1.568116396665573120e-01
1.137999743223190308e-01 5.604474544525146484e-01 -1.746902465820312500e-01 6.628539413213729858e-02 -5.349066257476806641e-01 5.268692970275878906e-01 9.049876034259796143e-02 2.571602761745452881e-01
4.950340092182159424e-01 9.807719290256500244e-02 4.627650380134582520e-01 -5.597543120384216309e-01 -5.381405726075172424e-02 8.501832932233810425e-02 3.864521086215972900e-01 -2.416124492883682251e-01
-3.859066367149353027e-01 1.709880232810974121e-01 1.402960973791778088e-03 -5.353179946541786194e-02 -1.291843652725219727e-01 2.609323561191558838e-01 8.489799499511718750e-01 -1.158888041973114014e-01
2.547450363636016846e-01 6.115185022354125977e-01 5.122680068016052246e-01 1.232661306858062744e-01 -2.164014428853988647e-01 3.625407218933105469e-01 -2.357206046581268311e-01 -2.229520529508590698e-01
1.117188259959220886e-01 2.134425193071365356e-01 2.601102590560913086e-01 1.746393144130706787e-01 -2.986145615577697754e-01 -3.261850401759147644e-02 8.364961147308349609e-01 2.320445328950881958e-01
-9.830903261899948120e-02 8.612355589866638184e-01 3.335706889629364014e-02 -4.282492101192474365e-01 -6.569374352693557739e-02 2.169116139411926270e-01 7.975932210683822632e-02 7.981695234775543213e-02
6.128888726234436035e-01 2.047642469406127930e-01 1.708557754755020142e-01 -1.229541450738906860e-01 -2.402453571557998657e-01 1.794488877058029175e-01 2.749453783035278320e-01 -6.104217767715454102e-01
4.517620205879211426e-01 3.432745933532714844e-01 -5.012003704905509949e-03 -1.944199204444885254e-01 -3.875910341739654541e-01 6.480925679206848145e-01 1.289179623126983643e-01 -2.310381978750228882e-01
-1.869733482599258423e-01 1.214566603302955627e-01 3.533597588539123535e-01 -7.621816396713256836e-01 -2.938479483127593994e-01 6.331486254930496216e-02 3.681914210319519043e-01 -1.363269090652465820e-01
-2.179518789052963257e-01 4.360699951648712158e-01 5.729594826698303223e-01 -4.097770750522613525e-01 -4.963545203208923340e-01 2.147427387535572052e-02 -1.334097087383270264e-01 -3.889488801360130310e-02
-3.521833121776580811e-01 3.356642425060272217e-01 -1.565940231084823608e-01 -1.704314351081848145e-01 -4.465388655662536621e-01 6.449550986289978027e-01 3.068388700485229492e-01 1.462126243859529495e-02
-2.528904080390930176e-01 2.957983016967773438e-01 3.629973232746124268e-01 -7.719628810882568359e-01 -1.632727123796939850e-02 1.348471194505691528e-01 3.135880827903747559e-01 -6.378144025802612305e-02
2.482478916645050049e-01 5.431599542498588562e-02 -1.386080831289291382e-01 -3.531495034694671631e-01 -7.011762857437133789e-01 1.346415132284164429e-01 5.069620013236999512e-01 -1.571909934282302856e-01
-3.983632326126098633e-01 2.223146855831146240e-01 4.515517055988311768e-01 4.798777401447296143e-02 -4.666523635387420654e-02 -1.559220701456069946e-01 7.245301008224487305e-01 -1.850616931915283203e-01
-1.973152011632919312e-01 5.240706801414489746e-01 -2.678795531392097473e-02 -3.991051912307739258e-01 1.491562724113464355e-01 3.232339918613433838e-01 6.296199560165405273e-01 5.714062973856925964e-02
-4.920136630535125732e-01 4.655699133872985840e-01 3.521043658256530762e-01 -6.785365194082260132e-02 1.578396856784820557e-01 6.047757863998413086e-01 1.467474699020385742e-01 1.959054917097091675e-02
-2.279906868934631348e-01 7.148063182830810547e-02 6.177299618721008301e-01 7.490825653076171875e-02 -5.127877593040466309e-01 -1.229150295257568359e-01 5.048415064811706543e-01 -1.509466618299484253e-01
4.801165461540222168e-01 4.075930416584014893e-01 3.439237177371978760e-01 1.305738650262355804e-02 -2.759030759334564209e-01 5.159229636192321777e-01 -5.545528605580329895e-02 -3.735341131687164307e-01
-4.277395308017730713e-01 1.094216406345367432e-01 3.356260955333709717e-01 -1.537116169929504395e-01 9.729137271642684937e-02 6.236396431922912598e-01 5.168353915214538574e-01 5.729727447032928467e-02
-1.366144716739654541e-01 4.265645146369934082e-01 2.380075752735137939e-01 -4.637990891933441162e-02 2.064852714538574219e-01 7.242582738399505615e-02 8.322851657867431641e-01 -5.426771822385489941e-04
-2.393044829368591309e-01 5.180479884147644043e-01 2.563394308090209961e-01 4.344020187854766846e-01 -4.871178269386291504e-01 3.237402439117431641e-01 1.818310171365737915e-01 2.116378843784332275e-01
2.946200072765350342e-01 8.791196942329406738e-01 1.164316460490226746e-01 -5.909694358706474304e-02 2.065808326005935669e-02 3.493782579898834229e-01 1.427965331822633743e-02 2.455704100430011749e-02
-3.733746707439422607e-01 5.297492742538452148e-01 4.685468077659606934e-01 1.265621483325958252e-01 2.619334757328033447e-01 -4.736613109707832336e-02 5.214659571647644043e-01 4.029499739408493042e-02
1.681267172098159790e-01 4.553949832916259766e-01 3.451314568519592285e-01 2.506074607372283936e-01 5.760448798537254333e-02 6.472234725952148438e-01 3.073327615857124329e-02 -3.990839123725891113e-01
-1.976971924304962158e-01 1.478196829557418823e-01 3.245205283164978027e-01 -5.316060781478881836e-02 2.950024604797363281e-01 2.734808623790740967e-01 7.853065729141235352e-01 -2.289123088121414185e-01
4.952597618103027344e-01 2.850597202777862549e-01 5.040534734725952148e-01 -5.149933099746704102e-01 2.804260514676570892e-02 2.130491882562637329e-01 1.950978785753250122e-01 -2.644454240798950195e-01
6.768173724412918091e-02 8.349468708038330078e-01 2.913529872894287109e-01 -3.830880820751190186e-01 -9.952234476804733276e-02 4.260364919900894165e-02 -4.956794902682304382e-02 2.290480881929397583e-01
-4.226497411727905273e-01 2.529034018516540527e-01 2.903827428817749023e-01 -4.214950650930404663e-02 -2.624661922454833984e-01 -2.411602288484573364e-01 7.055316567420959473e-01 -2.156076580286026001e-01
-6.139698624610900879e-01 3.511846065521240234e-01 4.657778739929199219e-01 -2.207262217998504639e-01 -3.422135114669799805e-01 2.295221835374832153e-01 1.882255524396896362e-01 1.697702854871749878e-01
1.175365969538688660e-01 1.404319703578948975e-01 3.847633898258209229e-01 2.552600577473640442e-02 2.926684916019439697e-01 2.386667281389236450e-01 7.459964752197265625e-01 3.444448113441467285e-01
2.311228364706039429e-01 8.677912354469299316e-01 3.129048645496368408e-01 -1.422503590583801270e-01 2.240346521139144897e-01 1.372622698545455933e-01 -1.208821218460798264e-02 -7.872403413057327271e-02
5.446956157684326172e-01 2.841987907886505127e-01 1.815531700849533081e-01 -5.301778912544250488e-01 -2.688821032643318176e-02 2.694553136825561523e-01 3.921247124671936035e-01 -2.853012979030609131e-01
-2.018201053142547607e-01 1.619819700717926025e-01 6.006727814674377441e-01 3.011101484298706055e-01 1.103444620966911316e-01 8.776684850454330444e-02 6.732825636863708496e-01 -9.147068858146667480e-02
-1.277110725641250610e-01 -2.290994226932525635e-01 3.666930198669433594e-01 -2.678197324275970459e-01 -5.234641432762145996e-01 2.006568163633346558e-01 6.075994968414306641e-01 -2.038550376892089844e-01
-2.569026052951812744e-01 3.379124701023101807e-01 6.670683622360229492e-01 -5.540564656257629395e-01 -2.270009517669677734e-01 1.259362846612930298e-01 -2.163481526076793671e-02 -1.738258288241922855e-04
3.310427963733673096e-01 5.639815926551818848e-01 5.053781270980834961e-01 2.707615196704864502e-01 1.281424760818481445e-01 4.481525421142578125e-01 -1.210640463978052139e-02 -1.618918180465698242e-01
1.030944436788558960e-01 -1.023595482110977173e-01 2.611579000949859619e-01 -4.647187590599060059e-01 -3.294844329357147217e-01 6.410859227180480957e-01 4.024660289287567139e-01 -1.148784905672073364e-01
1.195862963795661926e-01 4.129175245761871338e-01 5.119398832321166992e-01 -5.577543973922729492e-01 -3.430786728858947754e-01 4.702107980847358704e-02 -4.325079545378684998e-02 3.467579483985900879e-01
-1.067487373948097229e-01 4.780723452568054199e-01 3.218982741236686707e-02 7.311400771141052246e-02 -4.150072038173675537e-01 -3.446597456932067871e-01 6.744734644889831543e-01 -8.794272691011428833e-02
-4.253578186035156250e-01 4.653218984603881836e-01 2.919971346855163574e-01 -1.427045911550521851e-01 2.483394891023635864e-01 -7.667018473148345947e-02 6.182271838188171387e-01 -2.171715497970581055e-01
-4.341496527194976807e-01 4.563449323177337646e-01 -1.525832265615463257e-01 -1.392947603017091751e-02 -1.808869689702987671e-01 3.903996944427490234e-01 6.228977441787719727e-01 8.157364279031753540e-02
5.309051275253295898e-01 2.528956532478332520e-01 6.060147285461425781e-01 -4.173501431941986084e-01 2.610593475401401520e-02 4.102795198559761047e-02 2.024314701557159424e-01 -2.634484171867370605e-01
1.110176071524620056e-01 2.834127843379974365e-01 -3.731203451752662659e-02 -4.613899067044258118e-02 -1.465903520584106445e-01 -6.247205287218093872e-02 9.274237155914306641e-01 1.353700906038284302e-01
-3.004221618175506592e-01 7.531544566154479980e-01 -1.334639489650726318e-01 6.569205969572067261e-02 -1.458168327808380127e-01 4.753288626670837402e-01 2.650779187679290771e-01 5.394939333200454712e-02
-3.102043569087982178e-01 2.518440783023834229e-01 8.207140564918518066e-01 2.162033766508102417e-01 -2.710667848587036133e-01 1.950288563966751099e-01 3.417780250310897827e-02 -8.573623001575469971e-02
-7.922653108835220337e-02 1.963092982769012451e-01 4.759176373481750488e-01 2.182274907827377319e-01 -6.764941215515136719e-01 4.591860622167587280e-02 4.207990467548370361e-01 2.103334814310073853e-01
-2.409564256668090820e-01 5.317004323005676270e-01 2.151905447244644165e-01 4.207522273063659668e-01 -2.325153797864913940e-01 3.795996308326721191e-01 3.035187423229217529e-01 3.815917968750000000e-01
-4.407459795475006104e-01 1.264512538909912109e-01 4.801014065742492676e-01 1.185728088021278381e-01 -6.140258908271789551e-01 2.063804864883422852e-01 2.729665935039520264e-01 -2.259754985570907593e-01
1.028046384453773499e-02 5.653545260429382324e-01 4.888784289360046387e-01 1.581457853317260742e-01 -1.593171358108520508e-01 1.031433865427970886e-01 6.083409115672111511e-02 6.136245727539062500e-01
9.479628503322601318e-02 1.443488448858261108e-01 1.700410991907119751e-01 -2.694098949432373047e-01 -1.375989168882369995e-01 -2.922734618186950684e-01 8.736659288406372070e-01 3.212628886103630066e-02
-3.355352282524108887e-01 2.679486572742462158e-01 4.791033864021301270e-01 -1.609663665294647217e-01 -6.634997725486755371e-01 2.072622328996658325e-01 2.069040387868881226e-01 -1.848536282777786255e-01
2.973931431770324707e-01 5.215089917182922363e-01 3.311054706573486328e-01 3.349805176258087158e-01 -2.521954476833343506e-01 -3.431779146194458008e-01 4.748946428298950195e-01 -1.041354462504386902e-01
6.331931054592132568e-02 -8.377272635698318481e-03 5.276517868041992188e-01 4.690216183662414551e-01 -2.798485457897186279e-01 4.047854244709014893e-01 4.956735372543334961e-01 9.830643981695175171e-02
-4.856411367654800415e-02 1.161449998617172241e-01 2.053471058607101440e-01 -4.332236647605895996e-01 -7.090500593185424805e-01 4.760273396968841553e-01 9.012807905673980713e-02 -1.297100037336349487e-01
-5.470670387148857117e-02 2.448711842298507690e-01 5.701756477355957031e-01 1.043875440955162048e-01 -5.202503800392150879e-01 -3.093139529228210449e-01 2.764151692390441895e-01 -3.978784978389739990e-01
3.877935409545898438e-01 5.858032107353210449e-01 4.720376133918762207e-01 -5.554461851716041565e-02 -2.330395281314849854e-01 4.093303382396697998e-01 -1.951083242893218994e-01 -1.435967087745666504e-01
-2.867875099182128906e-01 4.684080779552459717e-01 3.556021153926849365e-01 -2.235045731067657471e-01 4.543118476867675781e-01 3.129459321498870850e-01 4.589286148548126221e-01 -8.360447734594345093e-02
-2.068568617105484009e-01 2.792511582374572754e-01 5.250557661056518555e-01 1.243126913905143738e-01 1.277623027563095093e-01 5.424252897500991821e-02 7.335708737373352051e-01 1.752149462699890137e-01
-1.365051716566085815e-01 3.154152631759643555e-01 1.804338693618774414e-01 3.638283014297485352e-01 -6.500205397605895996e-01 1.551229059696197510e-01 5.132051110267639160e-01 8.356291055679321289e-02
-4.486800730228424072e-01 5.435662269592285156e-01 2.412850409746170044e-01 -2.958783507347106934e-01 2.435054779052734375e-01 3.765718638896942139e-01 3.924876451492309570e-01 4.807988181710243225e-02
2.873725891113281250e-01 -1.009944155812263489e-01 5.561474561691284180e-01 2.171202600002288818e-01 -3.893921375274658203e-01 2.568765282630920410e-01 5.678089261054992676e-01 1.037169545888900757e-01
2.834737896919250488e-01 5.999330878257751465e-01 6.296605467796325684e-01 -2.987195551395416260e-01 9.599254466593265533e-03 2.156530022621154785e-01 -1.619172543287277222e-01 3.466704860329627991e-02
-1.151397675275802612e-01 4.578582346439361572e-01 -2.211147397756576538e-01 -9.405682981014251709e-02 -4.043933749198913574e-01 5.338793992996215820e-01 4.880806505680084229e-01 1.805164813995361328e-01
3.677385449409484863e-01 6.750102043151855469e-01 4.094810783863067627e-01 -3.421081602573394775e-01 -5.860554054379463196e-02 2.457187771797180176e-01 -1.335972845554351807e-01 -2.067759633064270020e-01
5.261152386665344238e-01 2.927325367927551270e-01 5.146597027778625488e-01 -4.551611244678497314e-01 4.080945625901222229e-02 1.360889077186584473e-01 2.194044589996337891e-01 -3.116731345653533936e-01
2.280223816633224487e-01 -2.264064252376556396e-01 2.673524022102355957e-01 -9.742175787687301636e-02 -1.594501286745071411e-01 5.933626294136047363e-01 6.567679047584533691e-01 8.324596285820007324e-02
2.471897155046463013e-01 5.138349533081054688e-01 2.876460365951061249e-02 4.960621520876884460e-02 1.393089294433593750e-01 -6.251393258571624756e-02 7.066266536712646484e-01 -3.859360218048095703e-01
-2.881139814853668213e-01 4.334989190101623535e-01 2.873344421386718750e-01 5.056093931198120117e-01 -3.592491447925567627e-01 4.426704347133636475e-01 2.201434224843978882e-01 1.318597048521041870e-01
-2.486846148967742920e-01 3.259536623954772949e-01 6.873015165328979492e-01 2.933096289634704590e-01 -4.775017797946929932e-01 8.964407257735729218e-03 1.924248486757278442e-01 9.154517203569412231e-02
-3.674842119216918945e-01 7.906690239906311035e-01 1.247247159481048584e-01 -9.673695266246795654e-02 -4.182754456996917725e-01 1.962988376617431641e-01 -3.563393652439117432e-02 1.124897878617048264e-02
-1.980202049016952515e-01 1.606879085302352905e-01 3.655112683773040771e-01 -4.219246506690979004e-01 -7.492822408676147461e-01 1.059189736843109131e-01 1.806524395942687988e-01 -1.344264894723892212e-01
2.751437723636627197e-01 1.625237166881561279e-01 7.833473384380340576e-02 -5.121880769729614258e-01 -7.432662844657897949e-01 1.127263307571411133e-01 2.387446463108062744e-01 -8.519607782363891602e-02
-4.151709675788879395e-01 4.215199947357177734e-01 2.662448287010192871e-01 -1.904574930667877197e-01 2.482992857694625854e-01 -4.343548044562339783e-02 6.685226559638977051e-01 -1.798111200332641602e-01
-2.892442420125007629e-02 4.328151345252990723e-01 5.031200647354125977e-01 -5.664727091789245605e-01 -3.245365023612976074e-01 -1.249719876796007156e-02 4.107607901096343994e-02 3.614497184753417969e-01
-6.485044360160827637e-01 3.347607254981994629e-01 2.803793847560882568e-01 -2.105386555194854736e-02 -4.921342432498931885e-01 2.848542630672454834e-01 2.150605171918869019e-01 -1.368658244609832764e-01
2.851917147636413574e-01 8.060253858566284180e-01 -2.061387524008750916e-02 -1.365602016448974609e-01 -2.264616638422012329e-01 3.967540562152862549e-01 1.871365308761596680e-02 2.021547406911849976e-01
4.385696649551391602e-01 1.148983687162399292e-01 3.857819139957427979e-01 -3.809200823307037354e-01 -2.692425549030303955e-01 3.411861658096313477e-01 1.656835675239562988e-01 -5.330820083618164062e-01
-2.078842930495738983e-02 4.818572402000427246e-01 -1.968199312686920166e-01 -3.219353407621383667e-02 -5.416704416275024414e-01 5.264167189598083496e-01 3.008955717086791992e-01 2.579677999019622803e-01
2.455646544694900513e-01 2.796214520931243896e-01 1.197135820984840393e-01 1.062451004981994629e-01 -4.432430118322372437e-02 -1.797407269477844238e-01 8.194007277488708496e-01 -3.608344793319702148e-01
5.554835200309753418e-01 2.350240051746368408e-01 3.942005038261413574e-01 -5.652335286140441895e-01 -1.206141058355569839e-02 1.581006124615669250e-02 3.984458744525909424e-01 4.652220755815505981e-02
5.944109559059143066e-01 3.431579172611236572e-01 1.709302514791488647e-01 -3.982779681682586670e-01 -2.708716392517089844e-01 3.928635418415069580e-01 1.580442041158676147e-01 -2.972955703735351562e-01
-1.198263932019472122e-02 -1.836515218019485474e-01 1.988766193389892578e-01 -3.510216176509857178e-01 -5.302231907844543457e-01 3.066320121288299561e-01 6.481359004974365234e-01 -9.011339396238327026e-02
-5.286850333213806152e-01 4.097329676151275635e-01 5.262629985809326172e-01 -1.188739910721778870e-01 2.590416073799133301e-01 3.497202396392822266e-01 2.665753066539764404e-01 -3.253117203712463379e-02
1.266100555658340454e-01 2.639425396919250488e-01 3.088711528107523918e-03 -1.494077444076538086e-01 -2.132458798587322235e-02 -7.963582873344421387e-02 9.192426800727844238e-01 2.004205286502838135e-01
-1.703354120254516602e-01 5.682727694511413574e-02 2.583400905132293701e-01 -6.895501613616943359e-01 -2.129370123147964478e-01 4.668116867542266846e-01 3.969236016273498535e-01 6.880283355712890625e-02
-3.581059277057647705e-01 2.290825545787811279e-01 2.075998187065124512e-01 -6.736819744110107422e-01 -6.041675806045532227e-02 3.632703423500061035e-01 4.132097959518432617e-01 -1.264063119888305664e-01
5.270569920539855957e-01 4.208847880363464355e-01 8.739981800317764282e-02 6.642614305019378662e-02 -4.134482741355895996e-01 4.828870594501495361e-01 6.817836314439773560e-02 -3.524884879589080811e-01
4.658194184303283691e-01 1.218189820647239685e-01 3.419531285762786865e-01 -6.041072607040405273e-01 6.384308636188507080e-02 8.883139491081237793e-02 5.124390125274658203e-01 -1.083251684904098511e-01
8.786114305257797241e-02 3.678828179836273193e-01 4.121964275836944580e-01 -6.086585521697998047e-01 -3.543103933334350586e-01 1.535019129514694214e-01 2.209381945431232452e-02 4.086374342441558838e-01
5.019219592213630676e-03 2.775819897651672363e-01 2.600289881229400635e-01 8.560591191053390503e-02 -1.726161539554595947e-01 -2.696474492549896240e-01 8.632605671882629395e-01 1.596155017614364624e-02
2.613248825073242188e-01 6.367780566215515137e-01 4.938603937625885010e-01 -2.832453548908233643e-01 2.673750519752502441e-01 2.756794989109039307e-01 -3.891623765230178833e-02 -2.304210662841796875e-01
-1.423815488815307617e-01 5.643721818923950195e-01 9.758973121643066406e-02 4.300551414489746094e-01 -1.145617738366127014e-01 -8.361690491437911987e-02 5.406604409217834473e-01 -3.928238451480865479e-01
-1.812767386436462402e-01 2.480304837226867676e-01 7.668052613735198975e-02 -2.170664817094802856e-01 -3.017675280570983887e-01 -2.086174190044403076e-01 8.188390731811523438e-01 2.180359959602355957e-01
5.223969817161560059e-01 1.916696131229400635e-01 2.336291521787643433e-01 -5.383231043815612793e-01 1.191905885934829712e-01 2.872002720832824707e-01 4.957368671894073486e-01 5.953405424952507019e-02
-3.827116489410400391e-01 2.849057316780090332e-01 1.694995909929275513e-01 -2.661282420158386230e-01 1.754687875509262085e-01 1.179079413414001465e-01 7.812170982360839844e-01 -1.334701776504516602e-01
-4.708000123500823975e-01 6.545423269271850586e-01 3.239046633243560791e-01 -2.537596821784973145e-01 2.232836931943893433e-01 2.394089251756668091e-01 2.708672285079956055e-01 8.494122885167598724e-03
2.994794771075248718e-02 -2.750868797302246094e-01 1.505324095487594604e-01 5.198138579726219177e-02 -5.205119848251342773e-01 4.007553756237030029e-01 6.178278923034667969e-01 -2.912376523017883301e-01
-2.638575434684753418e-01 -1.139251962304115295e-01 5.951966643333435059e-01 6.480043381452560425e-02 -5.324368476867675781e-01 2.327826917171478271e-01 4.633272290229797363e-01 -8.119791746139526367e-02
2.719520330429077148e-01 1.169458031654357910e-01 2.141074836254119873e-01 -4.375737011432647705e-01 -7.756629586219787598e-01 2.239312529563903809e-01 6.967066973447799683e-02 -1.356491148471832275e-01
-3.856111317873001099e-02 4.935767948627471924e-01 2.410150170326232910e-01 4.903321564197540283e-01 -1.813552528619766235e-01 -9.898007661104202271e-02 4.070549607276916504e-01 -4.979968070983886719e-01
-2.661771178245544434e-01 5.537029504776000977e-01 1.804932951927185059e-01 -3.483185470104217529e-01 3.554260730743408203e-01 3.029684163630008698e-02 5.843059420585632324e-01 -5.153495003469288349e-04
-3.072364032268524170e-01 6.053904071450233459e-02 3.183465898036956787e-01 3.802724927663803101e-02 8.834705501794815063e-02 3.741113543510437012e-01 8.023288846015930176e-01 8.748750388622283936e-02
-5.835481733083724976e-02 -7.441394031047821045e-02 5.944421887397766113e-01 3.047286570072174072e-01 -1.071400046348571777e-01 3.346104025840759277e-01 6.489358544349670410e-01 1.659142971038818359e-02
-2.217789292335510254e-01 3.117046952247619629e-01 4.231335222721099854e-01 -4.088177978992462158e-01 -5.782189965248107910e-01 4.062343537807464600e-01 -8.844739943742752075e-02 1.714114286005496979e-02
-2.524212896823883057e-01 5.187883377075195312e-01 3.591948151588439941e-01 -6.738058328628540039e-01 1.576100438833236694e-01 1.098599806427955627e-01 1.809480041265487671e-01 -1.202272251248359680e-01
-4.864362627267837524e-02 3.106648921966552734e-01 -6.505668908357620239e-02 -1.040906608104705811e-01 -5.404300689697265625e-01 7.282806038856506348e-01 2.326696515083312988e-01 9.727080911397933960e-02
-3.254238367080688477e-01 5.024234652519226074e-01 4.631041884422302246e-01 6.232552975416183472e-02 -2.082508504390716553e-01 -3.253059685230255127e-01 5.040757656097412109e-01 1.415460407733917236e-01
-1.853279322385787964e-01 5.067198872566223145e-01 -2.235453128814697266e-01 -8.701375871896743774e-02 -6.736195683479309082e-01 -1.897436380386352539e-02 4.350259006023406982e-01 8.929590135812759399e-02
4.368485808372497559e-01 5.347017645835876465e-01 1.936231404542922974e-01 -6.053876876831054688e-01 -1.641426533460617065e-01 2.894401252269744873e-01 3.750894963741302490e-02 8.454438298940658569e-02
-3.072426021099090576e-01 4.464988112449645996e-01 -1.038477495312690735e-01 3.630644455552101135e-02 -8.435788005590438843e-02 6.031911969184875488e-01 5.660672187805175781e-01 5.244250223040580750e-02
4.820565879344940186e-01 2.711673974990844727e-01 2.772929668426513672e-01 -5.622196793556213379e-01 4.541382193565368652e-02 3.629463016986846924e-01 3.392586708068847656e-01 -2.285133898258209229e-01
1.023054867982864380e-01 8.470665216445922852e-01 1.503728032112121582e-01 -2.907348573207855225e-01 2.915612161159515381e-01 1.804482042789459229e-01 1.082287728786468506e-01 -1.886536478996276855e-01
4.262641966342926025e-01 4.649767577648162842e-01 2.761222720146179199e-01 2.459394186735153198e-01 -4.184894263744354248e-01 -2.982479333877563477e-01 4.341203570365905762e-01 1.132256612181663513e-01
-4.231044948101043701e-01 5.003246665000915527e-01 3.911766111850738525e-01 -2.272848337888717651e-01 -5.888248682022094727e-01 1.312485486268997192e-01 -3.382761031389236450e-02 2.991702966392040253e-02
2.212626039981842041e-01 2.162038087844848633e-01 3.957213461399078369e-01 3.680432438850402832e-01 -6.047371625900268555e-01 -5.817526206374168396e-02 4.923539161682128906e-01 2.727354317903518677e-02
5.430395007133483887e-01 2.302919477224349976e-01 2.152315825223922729e-01 -4.568807780742645264e-01 -2.713679075241088867e-01 2.018515616655349731e-01 2.639856934547424316e-01 -4.614499807357788086e-01
5.448444932699203491e-02 2.097481489181518555e-01 3.709427639842033386e-02 -7.954818755388259888e-02 2.232816815376281738e-01 2.304088771343231201e-01 9.171404242515563965e-01 3.526548668742179871e-02
-3.068889975547790527e-01 3.100198209285736084e-01 -2.789917588233947754e-01 -1.180589124560356140e-01 -4.236595034599304199e-01 6.169041395187377930e-01 3.873883187770843506e-01 -8.834518492221832275e-02
3.651993870735168457e-01 1.209549009799957275e-01 3.081752657890319824e-01 -5.589862465858459473e-01 7.635227520950138569e-04 4.169554412364959717e-01 3.482269346714019775e-01 -3.865840733051300049e-01
-1.200506612658500671e-01 2.720252238214015961e-02 5.591447949409484863e-01 3.722785413265228271e-01 -4.648215174674987793e-01 3.629565238952636719e-01 4.199945330619812012e-01 9.706574678421020508e-02
4.886546730995178223e-01 -7.957238703966140747e-02 5.070728659629821777e-01 3.134503215551376343e-02 -4.832167029380798340e-01 -6.896608322858810425e-02 5.051051974296569824e-01 -5.825430527329444885e-02
-9.891514480113983154e-02 -4.727422446012496948e-02 1.900926381349563599e-01 -1.771741509437561035e-01 -5.718446373939514160e-01 1.762294769287109375e-01 7.341771125793457031e-01 1.528921574354171753e-01
3.247619047760963440e-02 -8.204854279756546021e-02 9.971494227647781372e-02 -1.760739684104919434e-01 -6.923040151596069336e-01 3.677685558795928955e-01 5.764228105545043945e-01 6.683373451232910156e-02
-2.961381971836090088e-01 -2.041906565427780151e-01 4.324367046356201172e-01 -1.952048391103744507e-01 -4.677629172801971436e-01 1.798265576362609863e-01 5.762135386466979980e-01 -2.496804744005203247e-01
-3.992791473865509033e-01 5.825706720352172852e-01 3.076856732368469238e-01 -7.650234550237655640e-02 2.782228291034698486e-01 3.710439205169677734e-01 4.207336008548736572e-01 9.255451709032058716e-02
-2.354568243026733398e-01 4.487223327159881592e-01 7.029265165328979492e-02 -3.324583172798156738e-01 1.842458248138427734e-01 -9.819678962230682373e-02 7.597638368606567383e-01 -8.311887830495834351e-02
9.164763242006301880e-02 8.119982481002807617e-01 4.065482914447784424e-01 -3.473230600357055664e-01 3.823313117027282715e-02 6.197777390480041504e-02 -8.258463442325592041e-02 -1.849907040596008301e-01
-2.130097150802612305e-01 3.026480674743652344e-01 3.623572289943695068e-01 -2.046378850936889648e-01 -3.359302282333374023e-01 -3.237884938716888428e-01 6.087084412574768066e-01 3.188063502311706543e-01
-4.908372461795806885e-01 4.778181314468383789e-01 4.031982123851776123e-01 -2.122824192047119141e-01 3.004353642463684082e-01 2.595854997634887695e-01 2.986859977245330811e-01 -2.761824131011962891e-01
-3.009334206581115723e-01 2.518436312675476074e-01 6.479800343513488770e-01 -4.257598817348480225e-01 2.014830559492111206e-01 2.443833500146865845e-01 3.554136157035827637e-01 1.350073367357254028e-01
1.190152019262313843e-01 -2.070262283086776733e-01 1.984295994043350220e-01 -3.008080422878265381e-01 -5.359350442886352539e-01 1.689569354057312012e-01 6.715183258056640625e-01 -2.154212146997451782e-01
3.412108123302459717e-01 3.956229984760284424e-01 1.166030690073966980e-01 -1.952822655439376831e-01 -7.779477834701538086e-01 2.584446668624877930e-01 -3.156287968158721924e-02 4.830572009086608887e-02
-2.393790334463119507e-01 5.406346321105957031e-01 4.207793772220611572e-01 3.414900004863739014e-01 -5.066501498222351074e-01 7.283821702003479004e-02 1.653364747762680054e-01 2.596252262592315674e-01
-2.068540602922439575e-01 5.195944309234619141e-01 7.658753544092178345e-02 -6.756117343902587891e-01 -1.057449653744697571e-01 3.802552819252014160e-01 1.117664650082588196e-01 -2.380090206861495972e-01
-2.999768257141113281e-01 1.932390630245208740e-01 4.010927677154541016e-01 -3.220699131488800049e-01 2.395573258399963379e-01 5.464738607406616211e-01 4.871583580970764160e-01 1.213412955403327942e-01
3.436570167541503906e-01 6.403337717056274414e-01 2.523757219314575195e-01 2.576413452625274658e-01 -2.616913318634033203e-01 -2.188625186681747437e-01 3.868004977703094482e-01 2.753217518329620361e-01
-4.120410382747650146e-01 4.594034850597381592e-01 6.060388684272766113e-01 -6.362693756818771362e-02 2.612028829753398895e-02 -1.060780957341194153e-01 4.118357896804809570e-01 2.574791610240936279e-01
-2.540818452835083008e-01 4.474304020404815674e-01 2.645097672939300537e-01 4.495379328727722168e-01 -4.734931290149688721e-01 2.236273884773254395e-01 4.234079718589782715e-01 9.858705848455429077e-02
-1.595093458890914917e-01 -2.309568226337432861e-01 6.085033416748046875e-01 -5.134394764900207520e-02 -2.588291168212890625e-01 3.687801957130432129e-01 5.645328760147094727e-01 -1.631390452384948730e-01
-3.883400559425354004e-01 6.313754916191101074e-01 2.177180200815200806e-01 8.732264488935470581e-02 1.210548207163810730e-01 2.569873929023742676e-01 4.519899785518646240e-01 3.324738144874572754e-01
3.237163275480270386e-02 8.439452648162841797e-01 -1.058872565627098083e-01 1.327572762966156006e-02 -2.324524149298667908e-02 -6.400981545448303223e-02 5.096849203109741211e-01 -1.044205650687217712e-01
-1.047563999891281128e-01 6.229910850524902344e-01 -1.754255890846252441e-01 2.142360955476760864e-01 -3.113970756530761719e-01 -1.296064108610153198e-01 5.539611577987670898e-01 -3.218665719032287598e-01
9.636238962411880493e-02 8.731540441513061523e-01 2.882721722126007080e-01 -3.023149669170379639e-01 -8.225774765014648438e-02 -1.288799941539764404e-01 -7.218455523252487183e-02 -1.588526070117950439e-01
-2.643993496894836426e-02 9.011464715003967285e-01 1.340494602918624878e-01 -2.374610155820846558e-01 2.199569493532180786e-01 1.183933615684509277e-01 4.059122875332832336e-02 -2.209828197956085205e-01
-1.357102245092391968e-01 5.188840031623840332e-01 4.946694672107696533e-01 2.096842378377914429e-01 7.321199774742126465e-02 -3.308113813400268555e-01 5.513891577720642090e-01 -6.964544206857681274e-02
-2.811577022075653076e-01 -1.193411573767662048e-01 7.523769140243530273e-01 1.178155019879341125e-01 -2.326018065214157104e-01 2.861301302909851074e-01 4.366849958896636963e-01 -9.423191659152507782e-03
-3.023383021354675293e-01 3.780446648597717285e-01 7.086118310689926147e-02 -1.942564100027084351e-01 1.832015961408615112e-01 -4.363147541880607605e-02 7.750256657600402832e-01 -2.945943772792816162e-01
5.379896759986877441e-01 2.426430135965347290e-01 2.577092945575714111e-01 -3.862606585025787354e-01 -3.418713808059692383e-01 3.508849143981933594e-01 1.398817896842956543e-01 -4.201393723487854004e-01
3.016002476215362549e-01 -2.157592624425888062e-01 5.858915448188781738e-01 1.803945004940032959e-01 -4.541139900684356689e-01 4.377948343753814697e-01 2.955960333347320557e-01 3.759838640689849854e-02
-1.774187684059143066e-01 4.607442915439605713e-01 2.039044797420501709e-01 -2.920092940330505371e-01 4.609838128089904785e-01 3.910448849201202393e-01 5.137747526168823242e-01 2.022053115069866180e-03
-2.391664087772369385e-01 4.075471162796020508e-01 1.379334628582000732e-01 -3.549748063087463379e-01 3.166794180870056152e-01 3.167878463864326477e-02 7.141243815422058105e-01 -1.428606361150741577e-01
-3.038347661495208740e-01 3.367120325565338135e-01 5.817855596542358398e-01 1.383437812328338623e-01 -1.350585222244262695e-01 -2.108019888401031494e-01 6.112247705459594727e-01 2.054407261312007904e-02
2.743748724460601807e-01 -2.004710771143436432e-02 -1.270477622747421265e-01 -3.028630614280700684e-01 -6.905589103698730469e-01 2.580741643905639648e-01 5.195587873458862305e-01 -5.508213490247726440e-02
6.291926503181457520e-01 4.039578735828399658e-01 5.836995244026184082e-01 -1.673237979412078857e-01 2.779185585677623749e-02 2.014541178941726685e-01 1.274612247943878174e-01 -1.209530457854270935e-01
2.245180755853652954e-01 -1.949531883001327515e-01 3.295101225376129150e-01 -3.665682077407836914e-01 -3.529794216156005859e-01 6.101022362709045410e-01 4.080501794815063477e-01 7.287938892841339111e-02
-1.052166894078254700e-01 -8.850096166133880615e-02 9.275852143764495850e-02 -3.125542998313903809e-01 -6.015565991401672363e-01 4.931910336017608643e-01 5.183379054069519043e-01 -3.194905072450637817e-02
6.870612502098083496e-02 -1.304180175065994263e-01 3.260216116905212402e-01 -5.063541531562805176e-01 -5.576460361480712891e-01 4.280107915401458740e-01 3.484537005424499512e-01 -1.913871732540428638e-03
-4.637761414051055908e-01 6.074909865856170654e-02 6.392809152603149414e-01 1.707110181450843811e-02 -5.041728019714355469e-01 1.487749814987182617e-01 2.582804262638092041e-01 -1.709291040897369385e-01
3.051047623157501221e-01 4.881002008914947510e-01 -1.551313400268554688e-01 -1.464913338422775269e-01 1.000921204686164856e-01 -1.634918600320816040e-01 6.958937048912048340e-01 -3.195745944976806641e-01
-2.307202368974685669e-01 5.739389657974243164e-01 3.306128680706024170e-01 2.646527290344238281e-01 3.369607925415039062e-01 1.104292944073677063e-01 5.551843047142028809e-01 -6.363735347986221313e-02
-1.488226186484098434e-02 1.319220364093780518e-01 6.517478227615356445e-01 -3.304941654205322266e-01 -4.132698774337768555e-01 -2.834967374801635742e-01 3.653337061405181885e-01 -2.524724900722503662e-01
-8.826866745948791504e-02 4.962627887725830078e-01 2.322062551975250244e-01 -3.775818943977355957e-01 -6.945004463195800781e-01 2.575560808181762695e-01 4.220849368721246719e-03 -2.757225558161735535e-02
3.356458246707916260e-01 6.192979812622070312e-01 5.678012967109680176e-01 -2.988515198230743408e-01 -5.146797001361846924e-02 3.211987763643264771e-02 -1.410090178251266479e-01 -2.617964148521423340e-01
-2.216990739107131958e-01 1.486553549766540527e-01 5.322393178939819336e-01 3.034126460552215576e-01 8.980605006217956543e-02 1.489545553922653198e-01 7.196741700172424316e-01 -7.231662422418594360e-02
-1.577853858470916748e-01 -1.333120614290237427e-01 1.255513727664947510e-01 -2.643567323684692383e-01 -4.561783969402313232e-01 5.339323878288269043e-01 6.139326095581054688e-01 3.985362872481346130e-02
-2.410154640674591064e-01 6.250178813934326172e-02 5.008946638554334641e-03 -1.062420383095741272e-01 -8.641953021287918091e-02 2.603310048580169678e-01 9.141812920570373535e-01 -1.253981590270996094e-01
-2.562242746353149414e-01 2.166474312543869019e-01 1.489907652139663696e-01 1.048541441559791565e-02 -5.480928421020507812e-01 -1.016031131148338318e-01 7.196848988533020020e-01 -1.908651590347290039e-01
2.273659110069274902e-01 2.623978257179260254e-01 3.534370362758636475e-01 -5.454500317573547363e-01 -5.121538639068603516e-01 5.089129880070686340e-02 4.345040395855903625e-02 -4.361643493175506592e-01
-2.265864759683609009e-01 4.010202884674072266e-01 4.220080971717834473e-01 2.692788839340209961e-01 -4.577986150979995728e-02 -1.346234679222106934e-01 7.183389067649841309e-01 -3.177146241068840027e-02
-1.624157726764678955e-01 -4.768477287143468857e-03 3.121567070484161377e-01 -4.439080357551574707e-01 -6.589522957801818848e-01 3.860424458980560303e-01 2.298594713211059570e-01 -2.074127197265625000e-01
-4.539314508438110352e-01 9.308537840843200684e-02 5.474767088890075684e-01 2.238553948700428009e-02 -3.235886394977569580e-01 2.323148585855960846e-02 5.784401893615722656e-01 -2.126196622848510742e-01
-2.214719504117965698e-01 4.792168438434600830e-01 8.387026027776300907e-04 -3.126248344779014587e-02 1.623070798814296722e-03 -7.977600209414958954e-03 8.486710190773010254e-01 -3.798459423705935478e-03
2.425398826599121094e-01 -9.213145822286605835e-02 6.226405501365661621e-01 -2.695498764514923096e-01 -3.984945118427276611e-01 2.673666179180145264e-01 3.467585444450378418e-01 3.490324020385742188e-01
-7.881683856248855591e-02 6.049927473068237305e-01 1.354062706232070923e-01 -3.025750219821929932e-01 -5.142254829406738281e-01 4.954081177711486816e-01 -8.960050344467163086e-02 1.710563810775056481e-04
-1.457908898591995239e-01 2.306198328733444214e-01 6.080457568168640137e-01 3.991353809833526611e-01 -1.363119781017303467e-01 2.801292836666107178e-01 5.029077529907226562e-01 2.157808244228363037e-01
-2.842516601085662842e-01 6.912540197372436523e-01 4.502565786242485046e-02 -4.148997366428375244e-01 -3.256366252899169922e-01 3.151202797889709473e-01 4.991399496793746948e-02 2.436563670635223389e-01
2.080748528242111206e-01 -3.791374340653419495e-02 4.735656976699829102e-01 6.634106487035751343e-02 -8.904050290584564209e-02 -2.699370682239532471e-02 8.409901261329650879e-01 1.033469811081886292e-01
2.997083067893981934e-01 4.345081150531768799e-01 1.948112696409225464e-01 1.686111837625503540e-01 -1.683807820081710815e-01 6.653951406478881836e-01 3.765732795000076294e-02 -4.271717369556427002e-01
2.398268878459930420e-01 4.571911692619323730e-01 -3.177938759326934814e-01 -1.304817944765090942e-01 -4.129025638103485107e-01 -1.009026393294334412e-01 6.585384607315063477e-01 3.313999995589256287e-02
-2.750509083271026611e-01 4.305665493011474609e-01 7.444012165069580078e-01 -6.896665692329406738e-02 7.563041150569915771e-02 -1.059571057558059692e-01 3.608537018299102783e-01 1.814043968915939331e-01
-3.589409291744232178e-01 5.460097193717956543e-01 2.330022305250167847e-01 3.987365365028381348e-01 -3.814978301525115967e-01 1.040112897753715515e-01 4.191227853298187256e-01 1.665267199277877808e-01
-8.777254819869995117e-02 2.049921154975891113e-01 6.890611052513122559e-01 4.972061812877655029e-01 -2.617029249668121338e-01 2.684204578399658203e-01 2.675426900386810303e-01 1.270354092121124268e-01
1.805663481354713440e-02 3.694065213203430176e-01 -8.645126968622207642e-02 -3.972879350185394287e-01 -6.280118227005004883e-01 1.997925490140914917e-01 4.504921436309814453e-01 -2.462563216686248779e-01
-5.717200040817260742e-01 1.059697940945625305e-01 6.118519902229309082e-01 -6.877788156270980835e-02 -2.910476624965667725e-01 2.766616642475128174e-01 3.474391102790832520e-01 -2.913542464375495911e-02
-2.041334062814712524e-01 2.911366149783134460e-02 1.391375064849853516e-01 -6.823118925094604492e-01 -6.179317831993103027e-02 3.980319797992706299e-01 5.446333885192871094e-01 -1.170465722680091858e-01
9.055101871490478516e-02 9.039790928363800049e-02 -3.987409174442291260e-03 -2.197782546281814575e-01 -4.191179275512695312e-01 -3.293330222368240356e-02 6.407117843627929688e-01 -5.899612903594970703e-01
1.264399662613868713e-02 8.384844064712524414e-01 2.655722200870513916e-01 -4.152321815490722656e-01 -9.015647321939468384e-02 -4.308225214481353760e-02 8.526657707989215851e-03 2.092382013797760010e-01
-2.444596029818058014e-02 -9.307045489549636841e-02 6.724823117256164551e-01 1.407282650470733643e-01 2.184466458857059479e-02 3.484800159931182861e-01 6.222353577613830566e-01 9.803511947393417358e-02
-5.488421916961669922e-01 6.124550700187683105e-01 2.207703292369842529e-01 2.180799469351768494e-02 -2.300359904766082764e-01 3.749497830867767334e-01 1.412548571825027466e-01 2.469800412654876709e-01
-3.494644463062286377e-01 4.030319154262542725e-01 7.967378497123718262e-01 -8.197133243083953857e-02 1.639683246612548828e-01 1.236479952931404114e-01 9.817981719970703125e-02 1.487135291099548340e-01
4.235560894012451172e-01 9.928789734840393066e-02 1.083327755331993103e-01 -5.452753305435180664e-01 1.046427190303802490e-01 3.243411779403686523e-01 6.207790970802307129e-01 1.293151918798685074e-02
6.322227120399475098e-01 2.319037765264511108e-01 5.222922563552856445e-01 -2.426209002733230591e-01 -2.807754874229431152e-01 -1.123995855450630188e-01 1.597168743610382080e-01 -3.128621578216552734e-01
6.933630257844924927e-02 4.773700535297393799e-01 3.797035217285156250e-01 7.910358905792236328e-02 4.242068827152252197e-01 7.786843925714492798e-02 6.068375110626220703e-01 2.502228617668151855e-01
-3.593137953430414200e-03 4.309067726135253906e-01 5.132333040237426758e-01 -5.992709398269653320e-01 -3.796139359474182129e-01 -1.014376357197761536e-01 1.469069533050060272e-02 1.927699446678161621e-01
-1.238524764776229858e-01 1.251759380102157593e-02 3.299727737903594971e-01 2.502308189868927002e-01 -3.244412243366241455e-01 3.925031125545501709e-01 7.428367733955383301e-01 4.335082322359085083e-02
7.010697852820158005e-03 5.337082147598266602e-01 1.517078876495361328e-01 -2.291216254234313965e-01 2.819796800613403320e-01 1.166574880480766296e-01 6.290804743766784668e-01 3.882408142089843750e-01
8.196441829204559326e-02 2.486916780471801758e-01 2.736752033233642578e-01 2.271201610565185547e-01 3.022588230669498444e-02 -6.692249327898025513e-02 8.941056132316589355e-01 -1.163930445909500122e-02
2.815521955490112305e-01 6.206572651863098145e-01 -1.971410959959030151e-01 -9.166914969682693481e-02 -1.642097830772399902e-01 -4.356655105948448181e-02 6.625217199325561523e-01 -1.429933756589889526e-01
-1.667042821645736694e-01 2.932578921318054199e-01 5.438678860664367676e-01 -3.405245393514633179e-02 -2.119412422180175781e-01 -2.594719231128692627e-01 6.468867063522338867e-01 2.419719249010086060e-01
-4.007011353969573975e-01 2.300199717283248901e-01 6.054189801216125488e-01 2.574125230312347412e-01 -5.060964822769165039e-01 2.608797550201416016e-01 1.604221165180206299e-01 -6.171680986881256104e-02
5.532656610012054443e-02 -1.415737271308898926e-01 2.252848148345947266e-01 9.073183685541152954e-02 -6.487887501716613770e-01 1.743407100439071655e-01 6.763834953308105469e-01 -9.536322951316833496e-02
-1.725568920373916626e-01 4.424551725387573242e-01 1.627427786588668823e-01 -1.848125457763671875e-01 3.202129900455474854e-01 5.169445872306823730e-01 5.496610403060913086e-01 2.047475278377532959e-01
-1.475751996040344238e-01 3.381034731864929199e-01 5.424824953079223633e-01 2.713820338249206543e-01 -6.236681342124938965e-01 -1.586530506610870361e-01 2.807942330837249756e-01 -5.471823364496231079e-02
-3.598711788654327393e-01 3.002259694039821625e-02 7.328052520751953125e-01 2.026815414428710938e-01 -9.892173111438751221e-02 2.705216109752655029e-01 4.559718370437622070e-01 2.510612830519676208e-02
-1.589935272932052612e-01 4.543381035327911377e-01 -2.508490383625030518e-01 -9.911083430051803589e-02 -4.339594244956970215e-01 4.750843942165374756e-01 4.499959349632263184e-01 2.811184227466583252e-01
-1.602355390787124634e-01 3.716278076171875000e-01 1.435832381248474121e-01 -1.001059263944625854e-01 1.947449445724487305e-01 -1.598444581031799316e-01 8.319289684295654297e-01 -2.236032932996749878e-01
-2.183849066495895386e-01 -1.570100486278533936e-01 2.031608968973159790e-01 -9.983430057764053345e-02 -6.200949549674987793e-01 3.107411861419677734e-01 5.491809844970703125e-01 -3.061654269695281982e-01
-4.456110596656799316e-01 3.059756457805633545e-01 4.627503156661987305e-01 2.477140724658966064e-01 -2.686104774475097656e-01 -9.014428406953811646e-02 5.590217709541320801e-01 -1.988130658864974976e-01
-1.303968131542205811e-01 4.489223659038543701e-01 1.532223522663116455e-01 1.189884096384048462e-01 3.585481643676757812e-01 3.443174958229064941e-01 6.955187320709228516e-01 1.138967424631118774e-01
-1.826193332672119141e-01 3.422218263149261475e-01 3.659297898411750793e-02 -5.805370807647705078e-01 1.760797798633575439e-01 2.024895846843719482e-01 6.620223522186279297e-01 -2.987243048846721649e-02
-7.572753727436065674e-02 4.183478355407714844e-01 1.222336590290069580e-01 3.367086350917816162e-01 -4.437150955200195312e-01 -5.572445318102836609e-02 4.740985929965972900e-01 -5.159254074096679688e-01
-5.201491061598062515e-03 -6.541451066732406616e-02 1.766731292009353638e-01 -2.059921473264694214e-01 -6.926367878913879395e-01 7.572285085916519165e-02 6.595951318740844727e-01 3.876224532723426819e-02
-1.414775997400283813e-01 4.269019067287445068e-01 1.784113496541976929e-01 -7.429526653140783310e-03 3.528841212391853333e-02 -1.784553676843643188e-01 8.466643691062927246e-01 1.261778771877288818e-01
-4.387133121490478516e-01 4.364619851112365723e-01 6.276866793632507324e-01 -1.700106561183929443e-01 -2.900263108313083649e-02 -7.554379291832447052e-03 3.491440117359161377e-01 2.670909762382507324e-01
-2.291831523180007935e-01 7.447493076324462891e-02 6.284240484237670898e-01 4.189360737800598145e-01 -3.701415061950683594e-01 3.116408288478851318e-01 3.703444004058837891e-01 -1.498731225728988647e-02
-1.153226122260093689e-01 4.502559602260589600e-01 2.479371279478073120e-01 5.950495600700378418e-01 -2.927964627742767334e-01 1.756584197282791138e-01 2.701798975467681885e-01 -4.228835105895996094e-01
2.684916853904724121e-01 2.148443460464477539e-01 2.195457071065902710e-01 3.515501618385314941e-01 -4.552882313728332520e-01 -1.064511090517044067e-01 5.978153347969055176e-01 -3.660106956958770752e-01
-4.663185775279998779e-01 3.098091483116149902e-01 2.349173128604888916e-01 4.480049014091491699e-02 1.768453866243362427e-01 4.488745331764221191e-01 6.296988725662231445e-01 -9.417838416993618011e-03
-3.046529293060302734e-01 5.424894690513610840e-01 3.752551078796386719e-01 -1.628014594316482544e-01 4.661966264247894287e-01 2.811616063117980957e-01 3.843292295932769775e-01 3.835329413414001465e-02
-5.419517755508422852e-01 4.865322113037109375e-01 3.318133950233459473e-01 4.448471218347549438e-02 -1.281947791576385498e-01 6.066978350281715393e-02 5.623290538787841797e-01 1.454890221357345581e-01
5.434992909431457520e-01 2.001938670873641968e-01 3.670963346958160400e-01 -5.974046587944030762e-01 -2.821567282080650330e-02 1.142905205488204956e-01 3.864113986492156982e-01 9.852319955825805664e-02
-3.540394902229309082e-01 7.237653732299804688e-01 5.399357154965400696e-02 1.469139158725738525e-01 -3.958120569586753845e-02 4.085997939109802246e-01 2.848257124423980713e-01 2.769016623497009277e-01
-3.137375786900520325e-02 8.888958096504211426e-01 -1.313264966011047363e-01 -1.894362270832061768e-01 -4.054311662912368774e-02 -3.018666990101337433e-02 3.854683339595794678e-01 6.787192076444625854e-02
1.346552222967147827e-01 8.402581810951232910e-01 3.347742855548858643e-01 -3.165372610092163086e-01 2.407913058996200562e-01 1.438475772738456726e-02 3.467907756567001343e-02 -6.461165100336074829e-02
4.347138479351997375e-02 4.577811658382415771e-01 3.994790613651275635e-01 4.043062403798103333e-02 3.655312359333038330e-01 -2.874102070927619934e-02 6.528660058975219727e-01 2.581766843795776367e-01
-3.828608989715576172e-01 3.345172703266143799e-01 1.291255205869674683e-01 -1.554875914007425308e-02 -2.244439721107482910e-01 -1.321346312761306763e-01 8.048605322837829590e-01 -9.468609094619750977e-02
2.166471257805824280e-02 5.579568147659301758e-01 4.052783846855163574e-01 -5.598335862159729004e-01 -4.435458779335021973e-01 -1.116898655891418457e-01 -1.196835562586784363e-02 -3.463615477085113525e-02
6.052433252334594727e-01 1.785580515861511230e-01 3.247701376676559448e-02 -2.377912998199462891e-01 -2.653616666793823242e-01 5.463334918022155762e-01 3.091617524623870850e-01 -2.823473811149597168e-01
6.833068281412124634e-02 -1.901268661022186279e-01 3.453876376152038574e-01 -4.935237169265747070e-01 -4.383215606212615967e-01 4.520448744297027588e-01 4.196981489658355713e-01 -1.539723128080368042e-01
9.751047194004058838e-02 8.189871311187744141e-01 8.432815968990325928e-02 -2.988193333148956299e-01 -4.182392060756683350e-01 1.843469589948654175e-01 -8.626792579889297485e-02 8.365140855312347412e-02
5.306971669197082520e-01 2.890144884586334229e-01 2.994177639484405518e-01 -5.989326238632202148e-01 -5.338507890701293945e-02 -2.361290156841278076e-02 4.032264947891235352e-01 -1.430410146713256836e-01
-2.341030389070510864e-01 7.422218471765518188e-02 5.509343743324279785e-01 3.062324523925781250e-01 7.317467778921127319e-02 2.157035619020462036e-01 6.753838062286376953e-01 -1.853481084108352661e-01
-1.265706568956375122e-01 4.430200457572937012e-01 5.126377344131469727e-01 -8.863019198179244995e-02 -4.904304817318916321e-02 -4.102412760257720947e-01 5.786584615707397461e-01 1.072932109236717224e-01
-1.636887341737747192e-01 4.385174214839935303e-01 2.697683274745941162e-01 -2.235865453258156776e-03 2.386292815208435059e-01 -2.075826749205589294e-03 7.976295948028564453e-01 -1.223409846425056458e-01
5.136184096336364746e-01 6.343845129013061523e-01 -3.210316970944404602e-02 -4.114274680614471436e-01 -2.102560847997665405e-01 1.988271474838256836e-01 1.792054325342178345e-01 -2.181625366210937500e-01
-4.748765751719474792e-02 7.321692109107971191e-01 1.322026848793029785e-01 1.935960352420806885e-01 -3.044681390747427940e-03 -2.699210345745086670e-01 4.722006022930145264e-01 -3.329808413982391357e-01
2.136318832635879517e-01 4.858918115496635437e-02 7.398878931999206543e-01 3.968476355075836182e-01 -1.210058256983757019e-01 3.487533628940582275e-01 3.284221291542053223e-01 -5.427658930420875549e-02
-2.605324685573577881e-01 6.134774684906005859e-01 2.793029695749282837e-02 -2.395126372575759888e-01 2.707249820232391357e-01 4.237688481807708740e-01 4.773274660110473633e-01 -1.300324648618698120e-01
5.003677010536193848e-01 2.575884461402893066e-01 3.736483156681060791e-01 -5.132328867912292480e-01 -5.335340276360511780e-02 3.236182034015655518e-01 2.598862946033477783e-01 -3.242578506469726562e-01
5.285084247589111328e-01 4.111169576644897461e-01 2.800669968128204346e-01 -5.099955201148986816e-01 -8.225343376398086548e-02 -4.587007313966751099e-02 3.047414422035217285e-01 -3.337538838386535645e-01
2.653487026691436768e-01 8.165195584297180176e-01 9.608308970928192139e-02 1.544337570667266846e-01 -1.044045761227607727e-01 3.892041444778442383e-01 -2.896722638979554176e-03 -2.596448957920074463e-01
8.516861498355865479e-02 -1.937888562679290771e-01 1.809672415256500244e-01 -2.550252974033355713e-01 -4.491608440876007080e-01 6.543523669242858887e-01 4.613428413867950439e-01 -1.210178136825561523e-01
9.458895772695541382e-03 1.062892451882362366e-01 3.283989727497100830e-01 2.515770196914672852e-01 -5.291094183921813965e-01 1.045514196157455444e-01 7.223558425903320312e-01 6.921430677175521851e-02
1.010760739445686340e-01 7.291738390922546387e-01 -6.841056048870086670e-02 -4.055394530296325684e-01 2.390469610691070557e-01 3.460151553153991699e-01 2.847180366516113281e-01 -1.761037856340408325e-01
-6.049836277961730957e-01 5.959320068359375000e-01 2.787764370441436768e-01 -8.366055041551589966e-02 1.249550953507423401e-01 2.678495049476623535e-01 3.095198869705200195e-01 -1.048080176115036011e-01
-3.571524843573570251e-02 -1.143271178007125854e-01 3.258887231349945068e-01 -4.394481778144836426e-01 -6.420195698738098145e-01 3.855325579643249512e-01 3.381157815456390381e-01 -1.057775914669036865e-01
-1.400528252124786377e-01 2.157806158065795898e-01 2.466823607683181763e-01 -3.362569510936737061e-01 2.592888176441192627e-01 5.532006621360778809e-01 6.217599511146545410e-01 7.471216842532157898e-03
3.639181554317474365e-01 6.530248522758483887e-01 -9.413557499647140503e-02 2.254277095198631287e-02 -4.403514862060546875e-01 4.744368791580200195e-01 2.399239316582679749e-02 -1.103492304682731628e-01
4.668232500553131104e-01 7.344568371772766113e-01 2.582108676433563232e-01 -3.557070195674896240e-01 -3.272567689418792725e-02 1.776543259620666504e-01 -2.215529605746269226e-02 -1.277729272842407227e-01
-5.107679367065429688e-01 4.788424670696258545e-01 3.627910912036895752e-01 -1.628390103578567505e-01 1.976143866777420044e-01 4.750201404094696045e-01 2.944152355194091797e-01 -1.778101362287998199e-02
2.907323651015758514e-02 4.431904256343841553e-01 -6.292013078927993774e-02 4.941049218177795410e-01 -2.932986021041870117e-01 1.267833709716796875e-01 5.633560419082641602e-01 -3.676549792289733887e-01
4.377951025962829590e-01 4.259275496006011963e-01 3.687627613544464111e-01 -5.656321644783020020e-01 1.150714815594255924e-03 1.263804286718368530e-01 1.627056002616882324e-01 -3.585373759269714355e-01
-2.282224744558334351e-01 4.626618921756744385e-01 4.280827343463897705e-01 -5.013195276260375977e-01 -5.035992264747619629e-01 1.138009652495384216e-01 -7.970251142978668213e-02 1.623798161745071411e-01
-2.430538982152938843e-01 1.828660964965820312e-01 6.007024645805358887e-01 -1.076180413365364075e-01 -5.896576642990112305e-01 1.913641840219497681e-01 2.242866903543472290e-01 3.169210553169250488e-01
-1.951840370893478394e-01 1.943399310111999512e-01 2.669141292572021484e-01 -2.377545684576034546e-01 5.624234303832054138e-02 -8.524911850690841675e-02 8.493672013282775879e-01 -2.539867758750915527e-01
-2.599861025810241699e-01 4.026585817337036133e-01 6.272609531879425049e-02 -5.007202029228210449e-01 -2.461022697389125824e-02 2.712982594966888428e-01 6.317251324653625488e-01 2.057493180036544800e-01
-5.084844231605529785e-01 1.714469790458679199e-01 5.612317919731140137e-01 -2.875074185431003571e-02 -5.212126374244689941e-01 2.803068459033966064e-01 1.695792227983474731e-01 -1.313398182392120361e-01
-5.322804301977157593e-02 4.211469590663909912e-01 5.881317257881164551e-01 -3.138047754764556885e-01 1.725639253854751587e-01 -3.641759604215621948e-02 5.867847800254821777e-01 -2.949736313894391060e-03
-5.067442059516906738e-01 4.541931450366973877e-01 4.090054333209991455e-01 -1.492040902376174927e-01 -4.501435756683349609e-01 1.778322607278823853e-01 3.363010287284851074e-01 4.429636988788843155e-03
3.791246563196182251e-02 7.938051819801330566e-01 1.761167198419570923e-01 4.191602170467376709e-01 1.482316702604293823e-01 -6.719226390123367310e-02 3.656471967697143555e-01 3.922017291188240051e-02
-2.207240164279937744e-01 5.256632566452026367e-01 -1.352516561746597290e-01 -3.743768334388732910e-01 -3.014698624610900879e-01 4.423349499702453613e-01 3.437464237213134766e-01 3.343683183193206787e-01
8.885148167610168457e-02 4.210355877876281738e-02 7.707970142364501953e-01 3.978353738784790039e-02 -6.436630338430404663e-02 -1.110557839274406433e-01 6.146419644355773926e-01 1.900096982717514038e-02
3.967803716659545898e-01 4.005150198936462402e-01 4.277470409870147705e-01 -5.964818000793457031e-01 4.386569489724934101e-04 2.258494347333908081e-01 7.457555085420608521e-02 -2.946614921092987061e-01
-3.653669357299804688e-01 5.110332965850830078e-01 6.211756169795989990e-02 -1.997557878494262695e-01 -2.850219309329986572e-01 5.979917645454406738e-01 2.319102585315704346e-01 2.626346647739410400e-01
-4.226527810096740723e-01 5.723328590393066406e-01 2.985916435718536377e-01 -3.000030815601348877e-01 3.153700530529022217e-01 2.574980258941650391e-01 3.848214149475097656e-01 -2.810510434210300446e-02
-1.646937727928161621e-01 1.933604478836059570e-01 2.125399261713027954e-01 -7.780244946479797363e-01 -1.595454365015029907e-01 3.844919800758361816e-02 4.297342598438262939e-01 -2.709014713764190674e-01
-1.975227743387222290e-01 3.730336725711822510e-01 5.278887748718261719e-01 -4.483929276466369629e-01 -5.608925223350524902e-01 9.081307798624038696e-02 -1.144690886139869690e-01 -7.846715301275253296e-02
1.009287778288125992e-02 1.871068589389324188e-02 2.687833309173583984e-01 -5.246132239699363708e-02 -5.577011704444885254e-01 -4.793621972203254700e-02 4.409560859203338623e-01 -6.455855369567871094e-01
-2.809488177299499512e-01 1.174813657999038696e-01 6.632560491561889648e-01 9.050425887107849121e-02 -3.595132529735565186e-01 -1.315216422080993652e-01 5.591229796409606934e-01 -1.657360844546929002e-04
-1.486555784940719604e-01 5.011709928512573242e-01 5.182358250021934509e-02 -3.770573437213897705e-01 -8.459166623651981354e-03 3.264648914337158203e-01 4.320381581783294678e-01 -5.371810197830200195e-01
-3.307956755161285400e-01 1.143061071634292603e-01 5.015243887901306152e-01 -6.224806904792785645e-01 -1.325136423110961914e-01 1.538386344909667969e-01 4.051038026809692383e-01 -1.821103692054748535e-01
3.255059719085693359e-01 2.401229739189147949e-01 3.345481455326080322e-01 -4.525133073329925537e-01 -6.407525539398193359e-01 2.920910716056823730e-01 1.537529826164245605e-01 1.324193459004163742e-02
-1.091057434678077698e-01 1.096284314990043640e-01 5.113336443901062012e-01 2.966553568840026855e-01 -2.486063092947006226e-01 -3.621393442153930664e-02 6.812288165092468262e-01 -3.153120577335357666e-01
2.566551268100738525e-01 1.185975223779678345e-01 5.556382536888122559e-01 3.444903194904327393e-01 -6.645070388913154602e-03 -2.234607934951782227e-03 7.011241316795349121e-01 3.210834413766860962e-02
-2.519633769989013672e-01 5.733792185783386230e-01 7.994204759597778320e-02 2.308239787817001343e-02 1.725900173187255859e-01 2.346492260694503784e-01 7.166239619255065918e-01 4.929190129041671753e-02
1.909684389829635620e-02 2.727861702442169189e-01 1.857564002275466919e-01 -1.606610566377639771e-01 -2.576854228973388672e-01 -3.213543593883514404e-01 8.161714076995849609e-01 1.705859005451202393e-01
-1.527213305234909058e-01 5.359497666358947754e-01 5.521336793899536133e-01 -4.745270013809204102e-01 1.328949034214019775e-01 -4.837413877248764038e-02 7.804528623819351196e-02 -3.651224374771118164e-01
5.206573009490966797e-02 -5.417965352535247803e-02 -5.768935009837150574e-02 -2.450435012578964233e-01 -6.083866357803344727e-01 4.108450114727020264e-01 5.787706971168518066e-01 -2.389057725667953491e-01
1.362877041101455688e-01 4.308729469776153564e-01 5.904773473739624023e-01 1.455291658639907837e-01 -3.869213163852691650e-01 -7.640198618173599243e-02 2.083083540201187134e-01 4.764390289783477783e-01
-5.776189565658569336e-01 3.875339031219482422e-01 3.919028937816619873e-01 -3.319374024868011475e-01 -1.963368654251098633e-01 4.008050858974456787e-01 2.303449064493179321e-01 1.232757046818733215e-02
-6.314131021499633789e-01 3.515082895755767822e-01 4.045676589012145996e-01 -1.895143091678619385e-01 -2.593217492103576660e-01 2.135930061340332031e-01 3.876788318157196045e-01 -1.224917918443679810e-01
-3.180599808692932129e-01 6.597231030464172363e-01 1.035158112645149231e-01 -8.986102044582366943e-02 4.253352805972099304e-02 3.432765975594520569e-02 6.551108360290527344e-01 1.124944388866424561e-01
-3.673658967018127441e-01 2.097743004560470581e-01 1.592513769865036011e-01 -4.655466675758361816e-01 -6.075006723403930664e-01 2.013937830924987793e-01 3.610652983188629150e-01 -1.973768472671508789e-01
-1.603740900754928589e-01 2.490026354789733887e-01 4.185857474803924561e-01 -7.203183770179748535e-01 -3.930971026420593262e-02 7.316908985376358032e-02 3.701509237289428711e-01 -2.725704014301300049e-01
2.765357494354248047e-01 5.724453926086425781e-01 4.948978424072265625e-01 -2.032898217439651489e-01 1.355263888835906982e-01 5.329341292381286621e-01 -3.532022237777709961e-02 7.713534682989120483e-02
1.164830103516578674e-01 7.744168639183044434e-01 7.776501029729843140e-02 -2.101238965988159180e-01 -1.680678278207778931e-01 5.037798881530761719e-01 -6.394615769386291504e-02 2.244563996791839600e-01
-3.779197633266448975e-01 1.096563860774040222e-01 2.656044065952301025e-01 5.751439929008483887e-02 8.003998547792434692e-02 6.720643043518066406e-01 5.589786767959594727e-01 2.764901332557201385e-02
5.301112309098243713e-03 5.266875624656677246e-01 9.536221623420715332e-02 -1.244279965758323669e-01 3.501160442829132080e-01 1.833513826131820679e-01 7.321164011955261230e-01 -7.617410272359848022e-02
-5.203298330307006836e-01 4.084435701370239258e-01 1.546242833137512207e-01 -4.114079847931861877e-02 -1.335236579179763794e-01 6.488918066024780273e-01 2.578759789466857910e-01 1.773141920566558838e-01
5.447484254837036133e-01 2.953921258449554443e-01 1.362629979848861694e-01 -4.515971839427947998e-01 -2.834396064281463623e-01 3.823591172695159912e-01 2.161804586648941040e-01 -3.467195630073547363e-01
-4.686091840267181396e-01 5.854094028472900391e-01 1.307614743709564209e-01 -1.732675731182098389e-01 1.530485004186630249e-01 4.511146545410156250e-01 4.041440486907958984e-01 1.789517141878604889e-02
-2.384960651397705078e-01 4.205369055271148682e-01 6.380414962768554688e-01 4.800203442573547363e-01 -2.967464327812194824e-01 1.516085267066955566e-01 9.531611204147338867e-02 -9.286019206047058105e-02
-1.550384312868118286e-01 1.359459459781646729e-01 5.241646170616149902e-01 -8.248616009950637817e-02 -7.377712130546569824e-01 3.177573680877685547e-01 1.749039441347122192e-01 7.856765761971473694e-03
4.173268973827362061e-01 3.655220568180084229e-01 2.584188580513000488e-01 1.995930522680282593e-01 -3.014082014560699463e-01 6.403006315231323242e-01 -4.091196460649371147e-04 -2.911739945411682129e-01
-2.003135085105895996e-01 4.834355413913726807e-01 5.189815163612365723e-01 3.207588493824005127e-01 -5.375147461891174316e-01 -6.708845496177673340e-02 2.214094549417495728e-01 -1.071983352303504944e-01
-3.980498015880584717e-01 3.517638444900512695e-01 2.953411042690277100e-01 1.385463476181030273e-01 -2.020849585533142090e-01 3.783872723579406738e-02 7.447501420974731445e-01 1.203084588050842285e-01
-5.226272344589233398e-01 4.938309788703918457e-01 4.937050044536590576e-01 -1.070291921496391296e-01 -2.344370484352111816e-01 2.784501761198043823e-03 3.248000144958496094e-01 2.594767808914184570e-01
-2.752246856689453125e-01 2.621614933013916016e-01 1.021942868828773499e-01 4.145866632461547852e-01 -1.626793742179870605e-01 6.689978241920471191e-01 4.429521262645721436e-01 -5.447925627231597900e-02
