# Supplementary material for: Where is your field going? A machine learning approach to study the relative motion of the domains of physics
Source: PLoS One. 2020 Jun 18;15(6):e0233997. doi: 10.1371/journal.pone.0233997 (PMC7302634; doi:10.1371/journal.pone.0233997)
Supplement: S21 Data — (ZIP) [file pone.0233997.s021.zip › 20/Pacs4Run_20_VS_500_embeddings1994-1998ED8.txt]

4.401907026767730713e-01 -1.828675121068954468e-01 -1.832416206598281860e-01 -4.001916199922561646e-02 4.793683588504791260e-01 -3.079376518726348877e-01 -6.426447629928588867e-01 -8.220089948736131191e-04
5.605833530426025391e-01 3.416036665439605713e-01 2.732476294040679932e-01 -2.621417120099067688e-02 4.184208810329437256e-01 3.438299894332885742e-01 -4.434590339660644531e-01 6.124338507652282715e-02
2.808102071285247803e-01 -6.829589009284973145e-01 3.740947544574737549e-01 -1.224795822054147720e-02 3.533980548381805420e-01 -1.350953988730907440e-02 -4.349805414676666260e-01 -1.830512285232543945e-02
1.380642354488372803e-01 9.248568117618560791e-02 -3.122231066226959229e-01 -3.951663374900817871e-01 6.908245682716369629e-01 2.133487910032272339e-01 -3.903667032718658447e-01 -2.088123410940170288e-01
2.333839088678359985e-01 -1.565102785825729370e-01 -4.260915219783782959e-01 1.693620905280113220e-02 4.281429350376129150e-01 4.193498492240905762e-01 -6.140778064727783203e-01 5.425363406538963318e-02
3.362900614738464355e-01 -1.351533681154251099e-01 5.852810144424438477e-01 -3.084525167942047119e-01 6.139953732490539551e-01 -2.163158655166625977e-01 -8.399491012096405029e-02 1.038751006126403809e-02
2.226359024643898010e-02 -4.517121911048889160e-01 2.341500818729400635e-01 -4.174504801630973816e-02 2.818385958671569824e-01 -3.067609667778015137e-02 -8.107822537422180176e-01 -3.390488773584365845e-02
2.246495932340621948e-01 2.974724471569061279e-01 -4.271260201930999756e-01 6.449982058256864548e-03 6.858847737312316895e-01 2.538481950759887695e-01 -3.659833669662475586e-01 9.871135652065277100e-02
6.361216306686401367e-01 -1.420553680509328842e-02 1.704640984535217285e-01 -4.756612181663513184e-01 3.049705326557159424e-01 2.394027411937713623e-01 -4.141815900802612305e-01 -1.340481340885162354e-01
4.283852875232696533e-01 -5.810341238975524902e-01 4.831552878022193909e-02 2.742504477500915527e-01 4.017979800701141357e-01 2.839483916759490967e-01 -3.464954197406768799e-01 -1.980158239603042603e-01
6.283060312271118164e-01 -2.861260771751403809e-01 4.237631559371948242e-01 2.251716405153274536e-01 4.061051011085510254e-01 2.278020232915878296e-01 -2.696300745010375977e-01 5.975165218114852905e-02
2.045776396989822388e-01 -2.265952527523040771e-01 -2.035720646381378174e-02 -6.399219632148742676e-01 3.927991092205047607e-01 1.603977233171463013e-01 -5.598976612091064453e-01 -5.817288532853126526e-02
2.634680569171905518e-01 -3.696803450584411621e-01 4.126442968845367432e-01 5.101020336151123047e-01 4.386797249317169189e-01 -2.661599814891815186e-01 -1.395593434572219849e-01 -2.840491533279418945e-01
2.000263035297393799e-01 -6.368161439895629883e-01 3.185982704162597656e-01 1.211791187524795532e-01 2.283832728862762451e-01 -3.595525771379470825e-02 -6.200655102729797363e-01 1.823510788381099701e-02
8.926112055778503418e-01 -1.909203529357910156e-01 2.716327905654907227e-01 -1.288844645023345947e-01 -6.237800791859626770e-02 -2.434821575880050659e-01 -1.003096774220466614e-01 -5.623625218868255615e-02
8.660978674888610840e-01 5.509546026587486267e-02 2.643342316150665283e-01 2.913702726364135742e-01 -7.821986079216003418e-02 -1.358431428670883179e-01 -2.406927496194839478e-01 -9.780028462409973145e-02
5.927946567535400391e-01 -2.430544197559356689e-01 3.350350856781005859e-01 4.091807305812835693e-01 3.708261549472808838e-01 2.688334286212921143e-01 -2.976859211921691895e-01 1.069639623165130615e-01
2.942841351032257080e-01 -2.933730781078338623e-01 -2.081711143255233765e-01 6.273823976516723633e-01 1.656777411699295044e-01 -2.692514061927795410e-01 -5.234329700469970703e-01 1.282870024442672729e-01
4.874215722084045410e-01 -3.598336875438690186e-01 -5.667809844017028809e-01 2.989557683467864990e-01 1.430846452713012695e-01 -2.562060952186584473e-01 -3.628842830657958984e-01 -6.726735830307006836e-02
1.549130380153656006e-01 1.685362607240676880e-01 -2.406564652919769287e-01 -2.176529541611671448e-02 6.612514257431030273e-01 1.065084487199783325e-01 -3.075718879699707031e-01 -5.882261991500854492e-01
4.226114749908447266e-01 3.346729576587677002e-01 1.865656524896621704e-01 -1.248368769884109497e-01 6.301730871200561523e-01 6.820469349622726440e-02 -2.309367060661315918e-01 -4.515536427497863770e-01
6.361785531044006348e-01 6.572938524186611176e-03 -5.886522307991981506e-02 -9.908166527748107910e-02 2.630799412727355957e-01 -2.176435142755508423e-01 -1.615259647369384766e-01 6.627827286720275879e-01
6.594539880752563477e-01 -1.523689180612564087e-01 2.367835044860839844e-01 -6.184167042374610901e-02 3.332269191741943359e-01 3.875873386859893799e-01 -4.335762858390808105e-01 -1.809992045164108276e-01
3.991138041019439697e-01 -5.534955263137817383e-01 -5.356566905975341797e-01 2.243720442056655884e-01 2.640142142772674561e-01 -2.297407388687133789e-02 -3.558757603168487549e-01 -1.418764889240264893e-02
6.335710287094116211e-01 -3.122410178184509277e-01 1.952427327632904053e-01 -2.216153219342231750e-02 -4.643646627664566040e-02 -1.207748502492904663e-01 -4.249280989170074463e-01 -5.149520039558410645e-01
3.687860071659088135e-01 -6.727426052093505859e-01 -4.464850425720214844e-01 1.546052545309066772e-01 2.942855358123779297e-01 -1.883741766214370728e-01 -2.568389773368835449e-01 1.037180889397859573e-02
7.702647447586059570e-01 -2.515124976634979248e-01 4.867491498589515686e-02 -1.733087468892335892e-03 4.967906773090362549e-01 3.032515943050384521e-01 -4.206847399473190308e-02 2.300540544092655182e-02
3.732656538486480713e-01 1.773963421583175659e-01 1.606418043375015259e-01 2.021438628435134888e-01 2.221454679965972900e-01 -4.065519571304321289e-01 -4.261544048786163330e-01 6.052228212356567383e-01
5.169525742530822754e-01 -5.323294401168823242e-01 -2.988979816436767578e-01 -2.350148111581802368e-01 1.398998592048883438e-02 -4.846260845661163330e-01 -2.515708804130554199e-01 -8.041936904191970825e-02
8.169708251953125000e-01 -3.604934811592102051e-01 6.085318699479103088e-02 6.491034477949142456e-02 1.414194423705339432e-02 9.146754443645477295e-02 -3.354011178016662598e-01 -2.713416814804077148e-01
6.013909578323364258e-01 -3.926405683159828186e-02 2.171537131071090698e-01 7.788261026144027710e-02 4.577899277210235596e-01 -7.069791108369827271e-02 -8.016426861286163330e-02 -6.021376252174377441e-01
4.674522876739501953e-01 1.124083623290061951e-01 1.659874767065048218e-01 1.675312072038650513e-01 6.502128839492797852e-01 2.557719945907592773e-01 -2.217102348804473877e-01 -4.193837940692901611e-01
5.243973731994628906e-01 -4.601246118545532227e-01 4.135986566543579102e-01 3.252247273921966553e-01 3.398271501064300537e-01 1.122400611639022827e-01 -3.083786070346832275e-01 1.152404844760894775e-01
7.508085966110229492e-01 3.234374225139617920e-01 2.265758067369461060e-01 1.720437034964561462e-02 4.488740563392639160e-01 4.440622776746749878e-02 -9.168651700019836426e-02 -2.611052095890045166e-01
2.799149751663208008e-01 8.065155893564224243e-02 7.257235050201416016e-01 -4.684338346123695374e-02 5.320161581039428711e-01 -1.888514310121536255e-01 -2.546506226062774658e-01 5.216342210769653320e-02
4.365590810775756836e-01 -5.258016586303710938e-01 -2.483088374137878418e-01 -1.380981057882308960e-01 4.287848770618438721e-01 4.197390973567962646e-01 -2.894521951675415039e-01 9.165370464324951172e-02
7.434733510017395020e-01 -1.138967275619506836e-02 3.657554984092712402e-01 -4.924272745847702026e-02 5.517387390136718750e-01 7.836358249187469482e-02 1.845568418502807617e-02 -4.309285432100296021e-03
5.785274505615234375e-01 -5.307587608695030212e-02 -2.866720855236053467e-01 3.810366988182067871e-01 -8.604390919208526611e-02 -4.579670131206512451e-01 -4.572592079639434814e-01 -9.431742131710052490e-02
6.403710842132568359e-01 5.068926606327295303e-03 4.775806665420532227e-01 -5.259117856621742249e-02 5.732099413871765137e-01 1.391655206680297852e-01 -9.739463776350021362e-02 4.034521058201789856e-02
5.249229073524475098e-01 6.921198219060897827e-02 2.566120922565460205e-01 1.988222897052764893e-01 4.823437631130218506e-01 -2.851163037121295929e-02 -1.094834506511688232e-01 -6.073142290115356445e-01
3.887160718441009521e-01 -3.637025654315948486e-01 -3.093680441379547119e-01 4.793458878993988037e-01 2.865304946899414062e-01 -4.387036859989166260e-01 -2.889837026596069336e-01 1.818435341119766235e-01
5.468041896820068359e-01 2.739063799381256104e-01 5.026888251304626465e-01 1.186182051897048950e-01 4.527430832386016846e-01 -2.632904946804046631e-01 -5.697148293256759644e-02 -2.857800424098968506e-01
5.649983286857604980e-01 1.820799857378005981e-01 2.386039942502975464e-01 -2.326899021863937378e-01 2.834401130676269531e-01 2.832986116409301758e-01 -5.330141782760620117e-01 -3.030622601509094238e-01
3.240913450717926025e-01 1.350839734077453613e-01 7.039095163345336914e-01 -1.106882840394973755e-01 4.252135753631591797e-01 -7.982626557350158691e-02 -4.256709814071655273e-01 -2.453202195465564728e-02
8.723284006118774414e-01 -1.696157902479171753e-01 1.170350685715675354e-01 1.574597805738449097e-01 2.789838314056396484e-01 2.662622928619384766e-01 -1.463366597890853882e-01 4.050800204277038574e-02
7.574324011802673340e-01 -2.280967310070991516e-02 1.981518268585205078e-01 -1.373243033885955811e-01 5.344652533531188965e-01 2.372252941131591797e-01 -1.053612157702445984e-01 -1.209294870495796204e-01
8.131784200668334961e-01 -8.102668076753616333e-02 1.377235054969787598e-01 4.082382097840309143e-02 3.808120191097259521e-01 3.455049991607666016e-01 -2.137470096349716187e-01 -3.823377937078475952e-02
7.129765748977661133e-01 2.168392390012741089e-02 1.335720419883728027e-01 -2.724247872829437256e-01 2.408384531736373901e-01 3.323881626129150391e-01 -4.653851985931396484e-01 -1.186126470565795898e-01
4.890474975109100342e-01 8.286195248365402222e-02 5.214934945106506348e-01 2.918376326560974121e-01 3.968360126018524170e-01 2.220067977905273438e-01 -4.304761588573455811e-01 6.903838366270065308e-02
3.620239794254302979e-01 3.671197593212127686e-01 2.102512568235397339e-01 7.300446741282939911e-03 6.791890263557434082e-01 4.546448588371276855e-02 -1.984519660472869873e-01 -4.326141774654388428e-01
6.275498867034912109e-01 -2.140898108482360840e-01 2.158012986183166504e-01 -1.825589537620544434e-01 -8.518582582473754883e-02 8.118762820959091187e-02 -6.105103492736816406e-01 -3.063945472240447998e-01
1.755820661783218384e-01 -1.389699876308441162e-01 -9.219677746295928955e-02 2.792514860630035400e-01 4.201244413852691650e-01 -1.386224031448364258e-01 -4.748375117778778076e-01 6.649701595306396484e-01
3.575820624828338623e-01 -2.659033238887786865e-01 5.093865394592285156e-01 8.564677089452743530e-02 5.172154903411865234e-01 -3.066073358058929443e-01 -1.852893978357315063e-01 -3.725163638591766357e-01
1.407751291990280151e-01 1.615388840436935425e-01 -7.135545462369918823e-02 -3.493784070014953613e-01 8.586460351943969727e-01 -1.461091190576553345e-01 -3.478985279798507690e-02 2.590357363224029541e-01
5.273251533508300781e-01 7.996868342161178589e-02 3.014795780181884766e-01 -2.352130264043807983e-01 2.905320525169372559e-01 3.177791535854339600e-01 -5.896629691123962402e-01 -1.903234720230102539e-01
1.268227696418762207e-01 -9.993777424097061157e-02 2.648011445999145508e-01 -2.942091971635818481e-02 2.317342460155487061e-01 -5.108311772346496582e-01 -4.758957922458648682e-01 6.015123724937438965e-01
1.041857153177261353e-01 -5.067669749259948730e-01 1.017596870660781860e-01 -3.908005058765411377e-01 3.249570131301879883e-01 2.655848488211631775e-02 -6.774949431419372559e-01 -6.285392493009567261e-02
1.507819890975952148e-01 -6.641588807106018066e-01 -4.773629456758499146e-02 -1.929910182952880859e-01 4.868198037147521973e-01 6.945281475782394409e-02 -4.295413792133331299e-01 2.651613652706146240e-01
3.635296523571014404e-01 1.407562103122472763e-02 -5.316430330276489258e-01 1.743616908788681030e-01 8.701137453317642212e-02 -4.215977489948272705e-01 -6.060221791267395020e-01 -4.497842490673065186e-02
5.743660777807235718e-02 -1.270253956317901611e-01 -2.585207223892211914e-01 3.568260967731475830e-01 2.543823719024658203e-01 -6.235907077789306641e-01 -5.752835273742675781e-01 4.336678609251976013e-02
4.054947793483734131e-01 3.301710486412048340e-01 8.787767589092254639e-02 7.330451905727386475e-02 6.487241983413696289e-01 2.124610096216201782e-01 -2.636649012565612793e-01 -4.218568205833435059e-01
1.688525825738906860e-02 -3.676584064960479736e-01 4.619796276092529297e-01 -3.189594745635986328e-01 5.909450650215148926e-01 -1.755266785621643066e-01 -4.105940163135528564e-01 -2.772693894803524017e-02
4.002234637737274170e-01 -7.315904367715120316e-03 5.805528163909912109e-01 2.879625856876373291e-01 5.914110541343688965e-01 -1.738274693489074707e-01 -5.381783843040466309e-02 -1.921569406986236572e-01
1.779547333717346191e-01 -6.903456449508666992e-01 2.758950889110565186e-01 1.406130790710449219e-01 2.349202334880828857e-01 8.288287371397018433e-02 -5.676233172416687012e-01 1.077569723129272461e-01
-2.501729428768157959e-01 -4.760908335447311401e-02 1.368242651224136353e-01 -5.820877104997634888e-02 3.579062521457672119e-01 -4.397799670696258545e-01 -7.314970493316650391e-01 -2.375849187374114990e-01
9.753473103046417236e-02 -4.115445539355278015e-02 5.504187941551208496e-01 -2.001719921827316284e-01 7.470453381538391113e-01 -1.188894957304000854e-01 -2.534656226634979248e-01 9.647624194622039795e-02
5.108382105827331543e-01 -1.595186889171600342e-01 -4.371501207351684570e-01 3.901116251945495605e-01 8.309261500835418701e-02 -4.377882778644561768e-01 -3.917786180973052979e-01 -1.351195871829986572e-01
6.286426782608032227e-01 8.543142676353454590e-02 4.289471805095672607e-01 2.324681580066680908e-01 5.931023359298706055e-01 -7.341122836805880070e-04 2.760778926312923431e-02 -8.330507576465606689e-02
5.424750447273254395e-01 -3.346454799175262451e-01 -3.237970173358917236e-01 -4.146461784839630127e-01 -2.943580411374568939e-02 -3.495256602764129639e-01 -3.797849416732788086e-01 -2.229035645723342896e-01
6.032997965812683105e-01 2.338578999042510986e-01 4.094385728240013123e-02 3.437791168689727783e-01 1.933363974094390869e-01 -7.213331758975982666e-02 -3.674127757549285889e-01 5.328273773193359375e-01
3.591861128807067871e-01 3.136803507804870605e-01 3.946044296026229858e-02 7.327901571989059448e-02 6.412188410758972168e-01 2.223055660724639893e-01 -2.950624823570251465e-01 -4.669257998466491699e-01
2.441892772912979126e-01 3.030245006084442139e-02 -2.328005731105804443e-01 -3.995248675346374512e-01 2.964135408401489258e-01 -4.958553314208984375e-01 -3.118740916252136230e-01 -5.428057312965393066e-01
4.653064906597137451e-01 -2.980358600616455078e-01 -1.963038295507431030e-01 -3.083569109439849854e-01 7.239695787429809570e-01 -1.487306691706180573e-02 1.518975794315338135e-01 1.167012006044387817e-01
2.714710235595703125e-01 -1.876458972692489624e-01 -4.120085537433624268e-01 5.245494842529296875e-01 4.639408588409423828e-01 -3.770427405834197998e-01 -2.915622591972351074e-01 6.146773695945739746e-02
1.000691503286361694e-01 -6.854105591773986816e-01 1.438361853361129761e-01 -1.778646409511566162e-01 3.554330468177795410e-01 -9.552430361509323120e-02 -5.742855668067932129e-01 -5.111105367541313171e-02
6.619602441787719727e-01 -2.890181541442871094e-01 -3.233174979686737061e-01 -3.373477756977081299e-01 -8.470845222473144531e-02 -1.926055401563644409e-01 -4.622094929218292236e-01 -4.505136236548423767e-02
3.041408397257328033e-02 -4.337989389896392822e-01 3.204273879528045654e-01 1.178938448429107666e-01 5.751430392265319824e-01 -3.938820064067840576e-01 -2.097421884536743164e-01 -4.054583907127380371e-01
1.802751421928405762e-01 -5.216040611267089844e-01 2.393330633640289307e-01 4.679866880178451538e-02 6.493246555328369141e-01 -3.472711443901062012e-01 2.090247534215450287e-02 -3.054552674293518066e-01
6.231431961059570312e-01 -1.508388519287109375e-01 3.417358398437500000e-01 -7.455269247293472290e-02 6.713182330131530762e-01 4.947398602962493896e-02 1.025943085551261902e-01 -5.438088998198509216e-02
8.896014839410781860e-02 -2.763354182243347168e-01 2.340753078460693359e-01 1.001919358968734741e-01 6.832627654075622559e-01 -2.163423448801040649e-01 -1.548219174146652222e-01 -5.597082972526550293e-01
2.021368891000747681e-01 5.093599483370780945e-02 -2.895953953266143799e-01 -3.772405087947845459e-01 5.829471945762634277e-01 -5.871676802635192871e-01 -5.550799518823623657e-02 -2.066297978162765503e-01
3.148057162761688232e-01 -1.962256729602813721e-01 -2.089385241270065308e-01 5.363042354583740234e-01 4.700531661510467529e-01 -2.000885605812072754e-01 -2.314212024211883545e-01 4.653754234313964844e-01
5.106130614876747131e-02 -1.475659478455781937e-02 2.561581321060657501e-02 -2.064950019121170044e-01 2.765582799911499023e-01 -1.628438085317611694e-01 -6.659320592880249023e-01 -6.382872462272644043e-01
-7.371475547552108765e-02 -1.984996199607849121e-01 5.200853943824768066e-01 1.693059876561164856e-02 5.922722220420837402e-01 -3.599768579006195068e-01 -4.218046963214874268e-01 -1.615541726350784302e-01
2.961275279521942139e-01 -1.755928844213485718e-01 -4.248524457216262817e-02 4.311387240886688232e-02 3.450186848640441895e-01 -5.292137861251831055e-01 -2.894786596298217773e-01 6.284178495407104492e-01
-6.691743433475494385e-02 -4.452573359012603760e-01 1.208782792091369629e-01 -4.992587864398956299e-02 3.581174910068511963e-01 5.749888345599174500e-02 -7.808699607849121094e-01 -1.971088796854019165e-01
4.592398703098297119e-01 -3.069788813591003418e-01 4.804401099681854248e-01 7.141219079494476318e-02 5.769804716110229492e-01 -2.908574938774108887e-01 1.133584678173065186e-01 -1.690732538700103760e-01
2.158043906092643738e-02 -3.022393882274627686e-01 -2.373199015855789185e-01 1.144127175211906433e-01 3.465370535850524902e-01 -3.259509503841400146e-01 -6.800813078880310059e-01 3.872108757495880127e-01
3.797977268695831299e-01 -1.417436003684997559e-01 4.950345754623413086e-01 -9.063820354640483856e-03 3.615679740905761719e-01 -3.072605431079864502e-01 -2.673402130603790283e-01 -5.421345829963684082e-01
7.377377152442932129e-01 -6.782808899879455566e-02 2.206358164548873901e-01 4.265783354640007019e-02 5.636712908744812012e-01 1.436372250318527222e-01 2.665986306965351105e-02 -2.481426447629928589e-01
6.445855498313903809e-01 2.378893941640853882e-01 2.444906830787658691e-01 2.497434914112091064e-01 5.300627350807189941e-01 2.591468095779418945e-01 -1.950180381536483765e-01 -1.400539427995681763e-01
2.958137691020965576e-01 2.974801957607269287e-01 3.215098083019256592e-01 -2.896085083484649658e-01 7.470934987068176270e-01 1.588768558576703072e-03 -1.351282447576522827e-01 2.456571906805038452e-01
5.666927099227905273e-01 -3.142324090003967285e-01 3.793575763702392578e-01 4.276969432830810547e-01 3.599379062652587891e-01 5.789775401353836060e-02 -2.163929492235183716e-01 -2.711956799030303955e-01
1.067067161202430725e-01 9.102834016084671021e-02 -4.401043057441711426e-01 2.837465703487396240e-01 4.806437194347381592e-01 -5.621540546417236328e-01 -3.422469198703765869e-01 2.048298120498657227e-01
2.447331994771957397e-01 -5.345152020454406738e-01 2.066004872322082520e-01 -4.455076158046722412e-01 2.444522529840469360e-01 -1.141661033034324646e-01 -5.514469742774963379e-01 -1.906665265560150146e-01
3.038341104984283447e-01 1.194601692259311676e-02 -4.313741326332092285e-01 4.873792231082916260e-01 4.219840764999389648e-01 -3.066383898258209229e-01 -3.436917960643768311e-01 3.061015903949737549e-01
8.793564438819885254e-01 3.655256330966949463e-02 2.595227062702178955e-01 3.455039262771606445e-01 2.741815336048603058e-02 1.868585683405399323e-02 -1.928007006645202637e-01 -1.995247788727283478e-02
-1.227576360106468201e-01 -2.046543955802917480e-01 8.227991312742233276e-02 -1.973565816879272461e-01 2.066983431577682495e-01 -4.221068620681762695e-01 -7.676568627357482910e-01 -2.951817214488983154e-01
5.364684462547302246e-01 2.487687617540359497e-01 4.452888369560241699e-01 -2.214559316635131836e-01 4.075488150119781494e-01 2.135810405015945435e-01 -4.317571222782135010e-01 -6.974066793918609619e-02
1.685382239520549774e-02 -2.972199022769927979e-01 5.347979664802551270e-01 7.098776847124099731e-02 6.874452829360961914e-01 -3.181997537612915039e-01 -2.155914008617401123e-01 -4.033573903143405914e-03
5.698851346969604492e-01 1.756106168031692505e-01 -4.379858970642089844e-01 4.577561467885971069e-02 -8.253533393144607544e-03 -5.170610547065734863e-01 -4.050798118114471436e-01 1.376771777868270874e-01
3.890123665332794189e-01 -1.634605824947357178e-01 -4.157958924770355225e-01 4.017796218395233154e-01 2.585211098194122314e-01 -5.839584469795227051e-01 -2.742037177085876465e-01 6.788532435894012451e-02
1.972826272249221802e-01 -3.250479698181152344e-01 -4.661499559879302979e-01 1.164209023118019104e-01 6.424090266227722168e-01 2.605386078357696533e-01 -2.280261069536209106e-01 -3.033286333084106445e-01
7.378372550010681152e-01 1.233052387833595276e-01 3.341461718082427979e-01 -2.149179726839065552e-01 2.976606786251068115e-01 1.766452491283416748e-01 -3.291222155094146729e-01 -2.332846671342849731e-01
8.019734621047973633e-01 -8.265604823827743530e-02 1.428931504487991333e-01 3.029945790767669678e-01 3.422852158546447754e-01 2.943661510944366455e-01 -1.635777652263641357e-01 8.493552356958389282e-02
7.547436356544494629e-01 7.282120734453201294e-02 1.139042228460311890e-01 2.200450934469699860e-02 3.829579055309295654e-01 1.739996373653411865e-01 -1.593564003705978394e-01 -4.574641883373260498e-01
6.530081033706665039e-01 -4.093262851238250732e-01 -4.705522358417510986e-01 -5.227321386337280273e-02 1.360030472278594971e-02 -1.494778096675872803e-01 -3.990442752838134766e-01 1.075377315282821655e-02
3.689960837364196777e-01 -2.041317969560623169e-01 1.686261892318725586e-01 -5.379473790526390076e-02 8.553696274757385254e-01 1.005578190088272095e-01 1.266917735338211060e-01 1.817235946655273438e-01
4.401792585849761963e-01 -3.419406414031982422e-01 -4.123068153858184814e-01 -2.395040392875671387e-01 3.254026174545288086e-02 -7.934575527906417847e-02 -6.726729273796081543e-01 -4.600501805543899536e-02
1.834272742271423340e-01 1.204078346490859985e-01 -1.551743894815444946e-01 -2.049155980348587036e-01 5.302008986473083496e-01 1.370062083005905151e-01 -4.641400277614593506e-01 -6.086684465408325195e-01
5.115880966186523438e-01 -2.164716720581054688e-01 -6.756044030189514160e-01 2.274742424488067627e-01 3.609613180160522461e-01 7.759552448987960815e-02 -2.156885862350463867e-01 -1.990313827991485596e-02
4.654242992401123047e-01 -4.018790125846862793e-01 4.044552743434906006e-01 3.291012346744537354e-01 4.729415476322174072e-01 -1.645171344280242920e-01 -7.364510744810104370e-02 -3.062984645366668701e-01
1.185064762830734253e-01 -5.010958313941955566e-01 2.402991354465484619e-01 3.064282238483428955e-01 6.634125709533691406e-01 -3.177445232868194580e-01 -5.508496891707181931e-03 -2.052044719457626343e-01
2.962724864482879639e-01 2.344101816415786743e-01 -5.372955203056335449e-01 -2.383466437458992004e-02 7.337911128997802734e-01 -8.268763870000839233e-02 -5.003392696380615234e-02 -1.422315984964370728e-01
8.767806291580200195e-01 -7.735768705606460571e-02 2.964069843292236328e-01 1.707989126443862915e-01 1.112950872629880905e-02 -1.908603757619857788e-01 -1.977931112051010132e-01 -1.804679781198501587e-01
7.826443910598754883e-01 -3.155482187867164612e-02 2.107402235269546509e-01 -1.777456998825073242e-01 -1.407123208045959473e-01 -3.105950169265270233e-02 -5.083271861076354980e-01 -1.769347935914993286e-01
4.468500912189483643e-01 3.871749639511108398e-01 -1.623068749904632568e-01 7.333161775022745132e-03 1.607444435358047485e-01 -2.383907586336135864e-01 -5.219110846519470215e-01 5.186166167259216309e-01
2.280485779047012329e-01 7.856164872646331787e-02 -1.876622587442398071e-01 -3.755842149257659912e-01 8.293721675872802734e-01 -1.264594644308090210e-01 -2.261041291058063507e-02 2.473455071449279785e-01
4.966796934604644775e-01 -2.924365103244781494e-01 -3.161733746528625488e-01 -3.648281097412109375e-01 2.662302367389202118e-02 -4.949686527252197266e-01 -3.520409464836120605e-01 2.551263570785522461e-01
3.866623938083648682e-01 -7.948265969753265381e-02 3.415391743183135986e-01 2.891041710972785950e-02 8.378548026084899902e-01 -4.869182780385017395e-02 1.405897885560989380e-01 -5.052663013339042664e-02
5.072083473205566406e-01 -1.014563366770744324e-01 6.101379990577697754e-01 5.404637660831212997e-03 4.123477935791015625e-01 -3.217708468437194824e-01 -2.128456383943557739e-01 -2.031705230474472046e-01
8.545729517936706543e-01 -5.924868956208229065e-02 1.751303821802139282e-01 8.736299723386764526e-02 3.653168678283691406e-01 2.348573654890060425e-01 -6.892554461956024170e-02 1.858136802911758423e-01
1.455420702695846558e-01 3.820488154888153076e-01 -2.984364330768585205e-01 -1.423285454511642456e-01 6.219817996025085449e-01 1.944068470038473606e-03 -4.057887792587280273e-01 -4.147345721721649170e-01
-2.794526517391204834e-02 4.009267985820770264e-01 -2.236400246620178223e-01 -2.715404331684112549e-01 5.115030407905578613e-01 -5.670112371444702148e-01 -3.330729007720947266e-01 -1.437120288610458374e-01
6.481421589851379395e-01 -1.676248759031295776e-01 4.286514520645141602e-01 3.775993585586547852e-01 4.258098006248474121e-01 9.889806061983108521e-02 -1.537533104419708252e-01 1.037080213427543640e-01
3.532948493957519531e-01 -1.150092929601669312e-01 -5.019298791885375977e-01 3.576000332832336426e-01 4.131978452205657959e-01 -5.164747834205627441e-01 -2.096572071313858032e-01 -2.663384750485420227e-02
8.657611161470413208e-02 -2.621564865112304688e-01 -2.249038070440292358e-01 4.416563808917999268e-01 4.680977165699005127e-01 -3.375635147094726562e-01 -4.669555127620697021e-01 3.564052581787109375e-01
4.756410792469978333e-02 1.115383133292198181e-01 -2.914160788059234619e-01 2.247709482908248901e-01 8.949178457260131836e-01 1.463056355714797974e-01 -1.408533751964569092e-01 -8.791226148605346680e-02
4.129437208175659180e-01 -1.851767599582672119e-01 -3.941204845905303955e-01 3.046432137489318848e-01 2.977576255798339844e-01 -6.333512067794799805e-01 -2.345934063196182251e-01 4.712796956300735474e-02
5.263078212738037109e-01 -1.240342855453491211e-01 2.055642008781433105e-01 1.157754436135292053e-01 5.521956682205200195e-01 -2.676270306110382080e-01 1.918807774782180786e-01 -4.884593188762664795e-01
4.130693078041076660e-01 -1.539141535758972168e-01 -2.200599312782287598e-01 1.156525388360023499e-01 3.642060756683349609e-01 -3.789920210838317871e-01 -2.902100086212158203e-01 6.191764473915100098e-01
4.155677258968353271e-01 -4.077228605747222900e-01 -2.925653457641601562e-01 4.447125270962715149e-02 -1.014454662799835205e-01 -2.197290211915969849e-01 -7.142273187637329102e-01 -6.928875297307968140e-02
4.311595857143402100e-01 2.515412569046020508e-01 -4.839595258235931396e-01 -1.617758274078369141e-01 6.789346337318420410e-01 -1.614859700202941895e-01 5.595516413450241089e-02 -1.671033166348934174e-02
2.402877956628799438e-01 1.491525620222091675e-01 6.611260175704956055e-01 -1.441411860287189484e-02 6.097875237464904785e-01 -7.299470156431198120e-02 -2.811459898948669434e-01 1.628124117851257324e-01
3.836771547794342041e-01 -3.195205628871917725e-01 4.428310692310333252e-01 3.065975010395050049e-01 3.802034258842468262e-01 2.636067569255828857e-01 -4.959440827369689941e-01 2.435357496142387390e-02
3.007408082485198975e-01 -3.800297975540161133e-01 -1.050425022840499878e-01 2.444554567337036133e-01 2.222749590873718262e-01 -2.595556378364562988e-01 -5.071193575859069824e-01 5.660341978073120117e-01
5.655657649040222168e-01 -3.925847709178924561e-01 -4.076093435287475586e-01 2.940985262393951416e-01 2.973273396492004395e-01 -1.298919767141342163e-01 -3.986333906650543213e-01 9.585986286401748657e-02
6.427308917045593262e-01 1.468925550580024719e-02 5.170735120773315430e-01 2.653053589165210724e-02 -7.664518803358078003e-02 -1.730017960071563721e-01 -4.705445170402526855e-01 -2.477821558713912964e-01
4.996625185012817383e-01 -7.558688521385192871e-02 9.958825260400772095e-02 -3.513651192188262939e-01 1.768480539321899414e-01 3.508611023426055908e-01 -6.588107347488403320e-01 -1.511238515377044678e-01
4.843908548355102539e-01 -2.342643886804580688e-01 -3.369278013706207275e-01 -2.712145149707794189e-01 -7.898365706205368042e-02 -2.633762359619140625e-01 -6.534219384193420410e-01 -1.443684548139572144e-01
3.677402436733245850e-01 -5.917412638664245605e-01 -2.480749338865280151e-01 2.223623394966125488e-01 4.173504412174224854e-01 3.064086437225341797e-01 -3.503706157207489014e-01 -1.131194680929183960e-01
6.036925315856933594e-01 -2.406737953424453735e-01 2.903669178485870361e-01 -6.895824521780014038e-02 -1.366156190633773804e-01 -3.867596387863159180e-02 -6.077269315719604492e-01 -3.147566020488739014e-01
2.312500625848770142e-01 1.146365031599998474e-01 7.130978703498840332e-01 -1.433854103088378906e-01 4.440908432006835938e-01 -1.998967975378036499e-01 -4.021450877189636230e-01 -7.360611855983734131e-02
4.684171676635742188e-01 -3.929085731506347656e-01 -4.731996357440948486e-01 -1.763665229082107544e-01 6.934785842895507812e-02 -1.575395464897155762e-02 -6.048105955123901367e-01 -1.822367310523986816e-02
4.941027164459228516e-01 4.096845984458923340e-01 4.544391334056854248e-01 2.311599068343639374e-02 5.410816669464111328e-01 -2.911462783813476562e-01 -3.482853993773460388e-02 4.715063795447349548e-02
5.877121090888977051e-01 -2.098740041255950928e-01 5.174841880798339844e-01 1.530267447233200073e-01 4.890638291835784912e-01 -2.163533866405487061e-01 1.147997006773948669e-01 -1.420179754495620728e-01
-1.943936496973037720e-01 -2.810674719512462616e-02 2.688120603561401367e-01 -1.728998571634292603e-01 3.381054997444152832e-01 -4.124939441680908203e-01 -6.935184597969055176e-01 -3.063206374645233154e-01
1.958305835723876953e-01 6.468373816460371017e-03 -4.252849817276000977e-01 3.120360672473907471e-01 1.969595998525619507e-01 -5.347810387611389160e-01 -5.954126119613647461e-01 -6.383250653743743896e-02
3.754926025867462158e-01 1.361895203590393066e-01 6.709651947021484375e-01 7.451193034648895264e-02 5.040087699890136719e-01 -9.659899771213531494e-02 -2.762496471405029297e-01 -2.122292965650558472e-01
5.139317512512207031e-01 -1.742792129516601562e-01 -1.742077022790908813e-01 -4.164610803127288818e-01 -1.166735664010047913e-01 -3.365481197834014893e-01 -6.048799157142639160e-01 9.463447332382202148e-02
2.021159082651138306e-01 5.183673650026321411e-02 -3.994500935077667236e-01 3.764025270938873291e-01 3.158244490623474121e-01 -5.842199325561523438e-01 -4.451915919780731201e-01 1.263688802719116211e-01
4.506894350051879883e-01 -1.658855378627777100e-01 -2.757744491100311279e-01 -2.960314452648162842e-01 2.021010406315326691e-02 -5.582215189933776855e-01 -4.842312335968017578e-01 2.432593107223510742e-01
4.083332121372222900e-01 -3.677760958671569824e-01 5.725975036621093750e-01 1.055121645331382751e-01 4.050831794738769531e-01 -3.978398442268371582e-01 -1.888752356171607971e-02 -1.904691904783248901e-01
3.660078346729278564e-01 2.079896777868270874e-01 -2.443030923604965210e-01 1.105610504746437073e-01 3.427289724349975586e-01 -2.224861383438110352e-01 -4.541921615600585938e-01 6.145054101943969727e-01
5.691858530044555664e-01 4.353288412094116211e-01 -2.895975112915039062e-01 -3.999916315078735352e-01 1.829168051481246948e-01 -3.175638020038604736e-01 -2.369043827056884766e-01 -2.285329699516296387e-01
7.087200134992599487e-02 -1.538146734237670898e-01 -7.546088844537734985e-02 2.131216526031494141e-01 2.935082018375396729e-01 -8.470118790864944458e-02 -7.143257856369018555e-01 5.626903176307678223e-01
3.796630799770355225e-01 1.994337737560272217e-01 -1.858147382736206055e-01 -2.341535389423370361e-01 3.210196197032928467e-01 1.564825512468814850e-02 -5.873619914054870605e-01 -5.276690125465393066e-01
1.860348135232925415e-01 -3.369523286819458008e-01 1.714206933975219727e-01 -2.523042261600494385e-01 2.344401180744171143e-01 -2.902280688285827637e-01 -5.080229043960571289e-01 -6.012735962867736816e-01
8.747523277997970581e-02 -4.278056025505065918e-01 5.382337570190429688e-01 8.534874767065048218e-02 4.783221781253814697e-01 -3.702172040939331055e-01 -3.270982205867767334e-01 -1.987573951482772827e-01
3.367551267147064209e-01 -9.604543447494506836e-03 -1.118392273783683777e-01 2.957328921183943748e-03 -1.951172798871994019e-01 -4.750471413135528564e-01 -7.741964459419250488e-01 1.042420640587806702e-01
2.601199448108673096e-01 6.079134345054626465e-01 -1.318154931068420410e-01 -2.351554632186889648e-01 1.473024636507034302e-01 -3.746700286865234375e-01 -5.727350115776062012e-01 2.039488172158598900e-03
4.756811559200286865e-01 -1.640514582395553589e-01 -2.356047034263610840e-01 -4.866100251674652100e-01 -4.549534060060977936e-03 -3.577633798122406006e-01 -5.470292568206787109e-01 1.651039272546768188e-01
1.334870457649230957e-01 8.281315118074417114e-02 8.240089518949389458e-04 -2.873111367225646973e-01 8.043262958526611328e-01 -3.793656229972839355e-01 7.549910247325897217e-02 3.101861774921417236e-01
6.221761107444763184e-01 7.625272125005722046e-02 -5.077921152114868164e-01 6.509286910295486450e-02 5.544615387916564941e-01 2.039560303092002869e-02 1.530098915100097656e-01 1.172041445970535278e-01
1.675656586885452271e-01 2.932413220405578613e-01 -1.119965463876724243e-01 -3.546491265296936035e-01 6.191846132278442383e-01 -5.488719344139099121e-01 -1.677627116441726685e-02 -2.503605484962463379e-01
1.920273303985595703e-01 -1.791062802076339722e-01 7.155602574348449707e-01 -9.510724991559982300e-02 4.693717956542968750e-01 -2.518852055072784424e-01 -3.465116620063781738e-01 -7.841029763221740723e-02
6.374514698982238770e-01 2.114323377609252930e-01 3.591269552707672119e-01 4.502923488616943359e-01 3.388880193233489990e-01 1.261987090110778809e-01 -2.171464264392852783e-01 -1.982243061065673828e-01
2.801537811756134033e-01 -2.096451669931411743e-01 -3.024401664733886719e-01 4.833741188049316406e-01 3.121820390224456787e-01 -4.138272702693939209e-01 -4.547695219516754150e-01 2.773376405239105225e-01
4.011312723159790039e-01 -4.036139324307441711e-02 5.153261423110961914e-01 1.075638532638549805e-01 3.316162526607513428e-01 -2.491444349288940430e-01 -2.935035824775695801e-01 -5.496789813041687012e-01
5.121507048606872559e-01 4.545322954654693604e-01 -1.345099657773971558e-01 4.733204841613769531e-02 2.875639200210571289e-01 -1.072403788566589355e-01 -4.017022550106048584e-01 5.051837563514709473e-01
1.433127224445343018e-01 3.237622678279876709e-01 8.609066158533096313e-02 1.122833192348480225e-01 6.068191528320312500e-01 -6.211901549249887466e-03 -3.128989040851593018e-01 -6.232548356056213379e-01
2.607712335884571075e-02 -3.647813200950622559e-01 3.464099764823913574e-01 -2.058609016239643097e-02 2.183847278356552124e-01 -5.266000032424926758e-01 -6.096454858779907227e-01 -2.217290997505187988e-01
3.906839191913604736e-01 6.063498556613922119e-02 -3.119850456714630127e-01 2.002379447221755981e-01 2.814127504825592041e-01 -5.434265136718750000e-01 -3.208513557910919189e-01 4.783391654491424561e-01
2.205102294683456421e-01 -1.184309348464012146e-01 -1.427340209484100342e-01 -5.043967366218566895e-01 2.960729598999023438e-01 1.190745681524276733e-01 -7.204914093017578125e-01 -2.039962708950042725e-01
3.171674907207489014e-01 -3.593135774135589600e-01 -4.505314230918884277e-01 4.210907518863677979e-01 3.510965108871459961e-01 -2.571066915988922119e-01 -4.119686782360076904e-01 1.758171766996383667e-01
2.119524590671062469e-02 4.934417009353637695e-01 -2.844867110252380371e-01 -4.512538015842437744e-02 5.426049232482910156e-01 -1.205510348081588745e-01 -4.954582452774047852e-01 -3.444786369800567627e-01
3.373154103755950928e-01 -2.615825831890106201e-01 1.027025505900382996e-01 2.076079547405242920e-01 6.337976455688476562e-01 2.965143881738185883e-02 -6.885781884193420410e-02 -5.973473191261291504e-01
2.414310872554779053e-01 1.235947087407112122e-01 -5.261837840080261230e-01 2.884677350521087646e-01 2.150510102510452271e-01 -4.058164656162261963e-01 -5.932889580726623535e-01 -5.853772908449172974e-02
4.299813136458396912e-02 -4.443523287773132324e-01 3.455059230327606201e-01 2.525305747985839844e-01 6.378620266914367676e-01 -2.245774269104003906e-01 -2.462049722671508789e-01 -3.156519830226898193e-01
-7.218538969755172729e-02 -4.252407848834991455e-01 1.710454821586608887e-01 1.211129203438758850e-01 7.068876624107360840e-01 7.221691310405731201e-02 -4.427767992019653320e-01 -2.628269195556640625e-01
3.846382796764373779e-01 -6.848282366991043091e-02 -2.636184990406036377e-01 1.262937784194946289e-01 5.245257019996643066e-01 -2.519071102142333984e-01 -1.745563447475433350e-01 6.267889738082885742e-01
3.902216255664825439e-01 -2.469876781105995178e-02 -1.969900913536548615e-02 1.612909734249114990e-01 2.567045390605926514e-01 -2.386903464794158936e-01 -4.854375422000885010e-01 6.798486709594726562e-01
4.607630074024200439e-01 -3.697157502174377441e-01 -2.530122995376586914e-01 -3.956943452358245850e-01 -1.465953886508941650e-02 -2.988340556621551514e-01 -5.731362700462341309e-01 1.114296838641166687e-01
-1.478218734264373779e-01 -3.814779520034790039e-01 2.161306589841842651e-01 1.832277979701757431e-03 6.238310933113098145e-01 -3.042152337729930878e-02 -5.914663672447204590e-01 -2.144392579793930054e-01
6.554604321718215942e-02 3.691250830888748169e-02 -1.148612424731254578e-01 1.595279425382614136e-01 9.701763987541198730e-01 -3.639132902026176453e-02 4.928917437791824341e-02 -1.034545376896858215e-01
3.050017952919006348e-01 -5.000147223472595215e-01 -4.295389633625745773e-03 -3.899825215339660645e-01 4.167115390300750732e-01 2.066816091537475586e-01 -5.314806699752807617e-01 7.756911218166351318e-02
5.745879411697387695e-01 -8.917066152207553387e-04 4.674222469329833984e-01 4.987103044986724854e-01 4.210047125816345215e-01 -1.863306201994419098e-02 -9.959547966718673706e-02 -1.230484396219253540e-01
-4.982551187276840210e-02 2.503344975411891937e-02 -2.415130287408828735e-01 -9.490822255611419678e-02 8.762844800949096680e-01 -1.506188064813613892e-01 -1.749278753995895386e-01 3.292330503463745117e-01
5.040321946144104004e-01 -8.719635754823684692e-02 -5.131623148918151855e-01 6.902197748422622681e-02 4.915976431220769882e-03 -4.427226781845092773e-01 -4.748535454273223877e-01 -2.207604050636291504e-01
2.054221928119659424e-01 -4.059583544731140137e-01 -2.674788236618041992e-01 -2.712994217872619629e-01 3.653720319271087646e-01 1.242697015404701233e-01 -6.524189114570617676e-01 -2.706680297851562500e-01
6.957615911960601807e-02 -3.960105180740356445e-01 1.880485564470291138e-01 1.491216383874416351e-02 8.093676567077636719e-01 5.136012565344572067e-03 -2.236091494560241699e-01 -3.124850094318389893e-01
7.427899837493896484e-01 1.706809848546981812e-01 -3.010237514972686768e-01 1.276249289512634277e-01 8.205628395080566406e-02 -2.520855069160461426e-01 -2.252271622419357300e-01 4.372870624065399170e-01
5.114731192588806152e-01 -6.371671706438064575e-02 1.854088902473449707e-01 9.434877336025238037e-02 3.525655567646026611e-01 -3.581406474113464355e-01 5.335523560643196106e-02 -6.600328683853149414e-01
3.834812641143798828e-01 -3.189543960615992546e-03 -3.394738435745239258e-01 2.101919800043106079e-01 7.419992089271545410e-01 -2.062785476446151733e-01 1.064024791121482849e-01 2.984523475170135498e-01
-4.434720799326896667e-02 -5.724972113966941833e-02 -2.158525437116622925e-01 3.125615119934082031e-01 3.050461113452911377e-01 -6.107457280158996582e-01 -6.187541484832763672e-01 3.935061395168304443e-02
-7.948466390371322632e-02 -2.616749405860900879e-01 -1.926258355379104614e-01 -9.756140410900115967e-02 5.853839516639709473e-01 2.867662906646728516e-01 -6.729727983474731445e-01 -2.799777686595916748e-02
3.700619637966156006e-01 7.711056619882583618e-02 -5.660468339920043945e-01 -3.663706481456756592e-01 5.956205725669860840e-01 1.842425949871540070e-02 -1.928107291460037231e-01 1.009578183293342590e-01
3.163146376609802246e-01 -8.627729490399360657e-03 -2.293283939361572266e-01 2.778337597846984863e-01 4.986037313938140869e-01 -3.441375195980072021e-01 -2.257700264453887939e-01 5.933626294136047363e-01
2.734903693199157715e-01 -1.589408218860626221e-01 2.276603579521179199e-01 3.408866524696350098e-01 6.189242601394653320e-01 -4.227988049387931824e-02 -1.166564002633094788e-01 -5.774465799331665039e-01
2.719249725341796875e-01 1.241405494511127472e-02 -2.475621849298477173e-01 1.783162802457809448e-01 5.872344970703125000e-01 -3.911578655242919922e-01 -1.558607220649719238e-01 5.573845505714416504e-01
3.706333637237548828e-01 -1.541299223899841309e-01 -2.790699899196624756e-01 1.792387366294860840e-01 4.581770896911621094e-01 -4.376570284366607666e-01 -1.921566873788833618e-01 5.389564633369445801e-01
2.874306142330169678e-01 -2.519414722919464111e-01 5.560567975044250488e-01 -1.324849724769592285e-01 3.652727901935577393e-01 -3.290300071239471436e-01 -3.887294828891754150e-01 -3.665544092655181885e-01
1.736769676208496094e-01 2.651280164718627930e-02 -1.459329575300216675e-01 -6.620709598064422607e-02 9.496808052062988281e-01 -8.171193301677703857e-02 -1.935847289860248566e-02 1.857643574476242065e-01
4.867742303758859634e-03 2.393918633460998535e-01 -1.392978280782699585e-01 -2.912317514419555664e-01 4.647407233715057373e-01 -7.462379336357116699e-01 -2.345025241374969482e-01 -1.029637008905410767e-01
1.853054165840148926e-01 1.543738692998886108e-01 -1.893208324909210205e-01 -4.694272875785827637e-01 4.018182456493377686e-01 -6.489308476448059082e-01 -2.143406122922897339e-01 -2.389879971742630005e-01
2.990858256816864014e-01 3.392582014203071594e-02 -7.116698473691940308e-02 2.858358323574066162e-01 3.808213770389556885e-01 -6.099554896354675293e-01 -1.834378987550735474e-01 5.214497447013854980e-01
5.961100459098815918e-01 -8.163822442293167114e-02 -3.021005988121032715e-01 -1.451136767864227295e-01 6.470600366592407227e-01 -1.433092802762985229e-01 2.834843695163726807e-01 7.795915007591247559e-02
3.985145092010498047e-01 2.279941365122795105e-02 -2.859038114547729492e-01 -2.015224099159240723e-01 8.145130276679992676e-01 1.008952502161264420e-02 1.159076318144798279e-01 2.033381015062332153e-01
7.060277462005615234e-01 -2.004354149103164673e-01 4.810904562473297119e-01 -8.137856423854827881e-02 4.425957202911376953e-01 -1.159695908427238464e-01 -1.220869366079568863e-02 -1.174366399645805359e-01
5.771960020065307617e-01 -2.241948843002319336e-01 -3.193199336528778076e-01 -1.350777149200439453e-01 6.301866769790649414e-01 3.953136876225471497e-02 1.827065795660018921e-01 2.535559237003326416e-01
3.826693296432495117e-01 3.553671836853027344e-01 -7.012167572975158691e-02 4.772395640611648560e-02 3.378221392631530762e-01 -1.299817562103271484e-01 -4.385508298873901367e-01 6.298713684082031250e-01
4.438220560550689697e-01 5.073828697204589844e-01 -3.232532441616058350e-01 -2.623730301856994629e-01 2.143582850694656372e-01 -2.554861605167388916e-01 -4.125798046588897705e-01 -3.013430237770080566e-01
-2.399588972330093384e-01 -8.312797546386718750e-02 1.421708315610885620e-01 -2.892061173915863037e-01 5.045868158340454102e-01 -2.810164690017700195e-01 -6.885447502136230469e-01 -1.548695862293243408e-01
3.241858780384063721e-01 -1.958129256963729858e-01 -5.334215164184570312e-01 3.141634166240692139e-01 4.642304778099060059e-01 -1.745550781488418579e-01 -3.202985823154449463e-01 3.532040119171142578e-01
2.779729962348937988e-01 -7.724901288747787476e-02 1.882109791040420532e-01 3.072707951068878174e-01 6.170983910560607910e-01 -1.512101385742425919e-02 -1.447737514972686768e-01 -6.204244494438171387e-01
2.074503749608993530e-01 3.091258406639099121e-01 -2.383184731006622314e-01 -3.683434724807739258e-01 6.003897786140441895e-01 -5.353123545646667480e-01 -1.202584989368915558e-02 -1.475163102149963379e-01
4.937104582786560059e-01 3.511723875999450684e-01 1.995905935764312744e-01 1.556015610694885254e-01 6.245230436325073242e-01 8.677875995635986328e-02 -9.748216718435287476e-02 -4.022653400897979736e-01
5.708122849464416504e-01 -1.761480569839477539e-01 -4.833108782768249512e-01 -2.509624511003494263e-02 -4.992241412401199341e-02 -3.600150048732757568e-01 -4.969419538974761963e-01 -1.728339642286300659e-01
-2.400710992515087128e-02 -2.407997846603393555e-01 2.621932327747344971e-01 1.927865594625473022e-01 3.347229659557342529e-01 -4.846908748149871826e-01 -4.026193916797637939e-01 -5.713667273521423340e-01
4.440633952617645264e-01 1.149269938468933105e-01 -5.042033195495605469e-01 2.793436050415039062e-01 1.250208616256713867e-01 -5.439970493316650391e-01 -3.521765470504760742e-01 -1.474936008453369141e-01
6.560827493667602539e-01 -8.743480592966079712e-02 2.626852989196777344e-01 -1.936818212270736694e-01 4.719138443470001221e-01 3.070227503776550293e-01 -3.147932291030883789e-01 -1.983276009559631348e-01
5.263654589653015137e-01 -1.005220711231231689e-01 -1.599585562944412231e-01 -1.743986904621124268e-01 7.642294168472290039e-01 7.534682005643844604e-02 2.351099103689193726e-01 1.087781712412834167e-01
1.897722333669662476e-01 -4.530823826789855957e-01 3.998410999774932861e-01 1.517630070447921753e-01 4.227784276008605957e-01 -3.504668772220611572e-01 -3.508864045143127441e-01 -3.887260854244232178e-01
-1.920682787895202637e-01 3.392596170306205750e-02 6.780758500099182129e-02 -9.628520160913467407e-02 2.325368970632553101e-01 -2.385016530752182007e-01 -9.034721255302429199e-01 -1.444702893495559692e-01
1.321587711572647095e-02 -5.646457076072692871e-01 -1.205880865454673767e-01 -2.520712018013000488e-01 4.691056013107299805e-01 -4.935260415077209473e-01 -2.895768582820892334e-01 -2.354499250650405884e-01
9.717124700546264648e-02 -1.023243963718414307e-01 -3.864178955554962158e-01 4.224006831645965576e-01 3.735247552394866943e-01 -5.508842468261718750e-01 -4.471516609191894531e-01 -9.699299931526184082e-02
2.089204490184783936e-01 -9.616608172655105591e-02 4.454068839550018311e-01 -4.105454683303833008e-02 1.189714148640632629e-01 -3.728722333908081055e-01 -5.004217624664306641e-01 -5.860219597816467285e-01
4.749431312084197998e-01 -7.216153293848037720e-02 -1.912313699722290039e-01 2.569658495485782623e-02 -1.778189390897750854e-01 -6.389415264129638672e-01 -5.398123860359191895e-01 -2.699554152786731720e-02
2.281341701745986938e-01 -8.874731510877609253e-02 3.177073895931243896e-01 2.753654420375823975e-01 6.232662200927734375e-01 -3.975303843617439270e-02 -2.198861092329025269e-01 -5.700208544731140137e-01
4.282253086566925049e-01 -3.325704634189605713e-01 -5.337131619453430176e-01 5.431566759943962097e-02 2.149943113327026367e-01 2.764689326286315918e-01 -4.674063026905059814e-01 -2.776577174663543701e-01
-1.855512894690036774e-02 1.379442363977432251e-01 -2.013137489557266235e-01 8.356748148798942566e-03 5.174888372421264648e-01 1.974195241928100586e-02 -5.241255164146423340e-01 -6.301888823509216309e-01
3.205624222755432129e-01 4.258658885955810547e-01 -2.924346625804901123e-01 -3.503301739692687988e-01 2.651461660861968994e-01 -3.910544812679290771e-01 -3.150762617588043213e-01 -4.302670955657958984e-01
4.168451726436614990e-01 -1.829652339220046997e-01 -4.174870848655700684e-01 3.329647481441497803e-01 2.998606860637664795e-01 -6.094843745231628418e-01 -1.539149582386016846e-01 1.500841528177261353e-01
-1.158434003591537476e-01 -2.190435379743576050e-01 3.844526410102844238e-01 5.723262205719947815e-02 7.127220630645751953e-01 -3.431885242462158203e-01 -2.784074842929840088e-01 -2.902742028236389160e-01
5.326213836669921875e-01 4.015164375305175781e-01 -1.596502512693405151e-01 -5.505999326705932617e-01 1.202660650014877319e-01 -2.617433965206146240e-01 -3.643170297145843506e-01 -1.036829948425292969e-01
2.052468657493591309e-01 5.352403521537780762e-01 1.122523248195648193e-01 1.512237638235092163e-01 3.808568120002746582e-01 2.453649183735251427e-03 -5.327154994010925293e-01 -4.550589621067047119e-01
5.508387684822082520e-01 1.945730894804000854e-01 -4.892320632934570312e-01 -2.604039199650287628e-02 6.118564009666442871e-01 -6.097171828150749207e-02 1.079671159386634827e-01 1.701451390981674194e-01
4.478192925453186035e-01 -1.253360416740179062e-02 -2.625625133514404297e-01 -4.849367737770080566e-01 -2.126701176166534424e-02 -4.044996798038482666e-01 -5.562100410461425781e-01 1.474999785423278809e-01
1.256340742111206055e-01 1.574187427759170532e-01 -5.244472250342369080e-02 2.147336155176162720e-01 9.477289915084838867e-01 -1.526613440364599228e-02 4.925635829567909241e-02 -9.861499071121215820e-02
4.333039820194244385e-01 2.257800251245498657e-01 -1.966577470302581787e-01 7.035789638757705688e-02 2.248978018760681152e-01 -1.876391172409057617e-01 -5.289595723152160645e-01 5.933471322059631348e-01
-4.579176381230354309e-02 1.342055499553680420e-01 -3.001934289932250977e-01 5.876934528350830078e-02 8.705255985260009766e-01 -2.707217335700988770e-01 -1.641591340303421021e-01 1.681327372789382935e-01
1.702855825424194336e-01 2.566596493124961853e-02 6.766903996467590332e-01 5.949192866683006287e-02 5.088592767715454102e-01 -2.408856004476547241e-01 -3.432602882385253906e-01 -2.722200453281402588e-01
4.747915565967559814e-01 1.992865353822708130e-01 -1.951439529657363892e-01 2.227605320513248444e-02 1.728812754154205322e-01 -3.362247645854949951e-01 -4.736299812793731689e-01 5.736028552055358887e-01
5.865656733512878418e-01 5.152310729026794434e-01 1.650328636169433594e-01 1.464463323354721069e-01 4.479191601276397705e-01 -4.620476067066192627e-02 -6.875811517238616943e-02 -3.664714992046356201e-01
1.445930302143096924e-01 8.226626366376876831e-02 -4.171616435050964355e-01 2.815572917461395264e-01 2.437923252582550049e-01 -5.923942923545837402e-01 -5.239185094833374023e-01 -1.848526895046234131e-01
3.715494275093078613e-01 -5.344458669424057007e-02 2.015268895775079727e-03 -7.978350669145584106e-02 2.573285698890686035e-01 -3.972110152244567871e-01 -3.609791100025177002e-01 7.059919834136962891e-01
4.175685048103332520e-01 6.276084482669830322e-02 3.176243603229522705e-01 -3.045000731945037842e-01 2.766392230987548828e-01 3.083124458789825439e-01 -6.702569723129272461e-01 -8.521609753370285034e-02
1.999776624143123627e-02 -4.807743728160858154e-01 1.332564502954483032e-01 -9.605541080236434937e-02 4.122996032238006592e-01 1.920395046472549438e-01 -6.993787288665771484e-01 -2.132405340671539307e-01
5.373089313507080078e-01 4.195225238800048828e-01 -2.732572853565216064e-01 -5.002626180648803711e-01 1.784803867340087891e-01 -2.370177507400512695e-01 -3.497472703456878662e-01 3.478597849607467651e-03
1.101530063897371292e-02 -2.627273797988891602e-01 2.648615241050720215e-01 1.176126450300216675e-01 3.967770040035247803e-01 -5.275923013687133789e-01 -3.483108580112457275e-01 -5.382960438728332520e-01
4.844898879528045654e-01 3.818107843399047852e-01 -1.937145441770553589e-01 2.484397264197468758e-03 1.771576255559921265e-01 -2.207708358764648438e-01 -4.994052052497863770e-01 5.024226903915405273e-01
3.021265566349029541e-01 2.110599279403686523e-01 -7.227356731891632080e-02 5.463637411594390869e-02 6.511565446853637695e-01 2.274802923202514648e-01 -2.995572686195373535e-01 -5.389599800109863281e-01
5.470930337905883789e-01 7.626113295555114746e-02 -3.758040666580200195e-01 7.731958758085966110e-03 4.765865951776504517e-02 -6.205897331237792969e-01 -3.483918309211730957e-01 2.116723805665969849e-01
1.416734009981155396e-01 -2.977347373962402344e-01 5.677731633186340332e-01 -2.643470764160156250e-01 3.724500536918640137e-01 -5.576795339584350586e-01 -2.220144718885421753e-01 4.599112551659345627e-03
5.265161991119384766e-01 9.834956377744674683e-02 4.956028759479522705e-01 -2.025747299194335938e-01 6.292555928230285645e-01 1.357661280781030655e-02 -9.469291567802429199e-02 1.460675150156021118e-01
2.046789079904556274e-01 -6.325373649597167969e-01 -3.236135840415954590e-01 -1.005630418658256531e-01 2.564850747585296631e-01 5.592380836606025696e-02 -5.733852982521057129e-01 -2.132641971111297607e-01
-1.038557365536689758e-01 -3.252238631248474121e-01 1.967342793941497803e-01 1.348158568143844604e-01 5.612763166427612305e-01 -3.517000675201416016e-01 -4.037235379219055176e-01 -4.741801917552947998e-01
5.885985493659973145e-01 -3.767933547496795654e-01 2.038782536983489990e-01 3.270915150642395020e-01 3.730261623859405518e-01 5.905716121196746826e-02 -1.097254753112792969e-01 -4.564508199691772461e-01
1.083773225545883179e-01 2.705164253711700439e-02 -1.208742856979370117e-01 2.633942067623138428e-01 9.487440586090087891e-01 5.001874268054962158e-02 2.995720505714416504e-02 4.562228918075561523e-03
-1.851983070373535156e-01 -2.368038594722747803e-01 2.217521965503692627e-01 -2.930864132940769196e-02 3.541441857814788818e-01 -5.752531290054321289e-01 -5.725035071372985840e-01 -2.747690975666046143e-01
4.272798299789428711e-01 -1.530245691537857056e-01 2.487200498580932617e-01 -4.089679121971130371e-01 1.673225462436676025e-01 2.597513496875762939e-01 -6.730533242225646973e-01 -1.281815618276596069e-01
5.329815149307250977e-01 3.751906380057334900e-02 1.916755288839340210e-01 -3.370398879051208496e-01 -1.479610204696655273e-01 -6.153343617916107178e-02 -6.403997540473937988e-01 -3.583255410194396973e-01
5.166605710983276367e-01 -6.347434520721435547e-01 1.861796081066131592e-01 1.352345794439315796e-01 4.514387845993041992e-01 -1.939668655395507812e-01 5.517991259694099426e-03 -1.891048699617385864e-01
5.154298543930053711e-01 -5.422801896929740906e-02 -4.694796204566955566e-01 1.324709504842758179e-01 9.390024095773696899e-02 -6.350418925285339355e-01 -2.644722461700439453e-01 1.067274808883666992e-01
4.465163052082061768e-01 2.194678932428359985e-01 5.167982578277587891e-01 -2.699604928493499756e-01 4.767085909843444824e-01 1.599473357200622559e-01 -3.770231008529663086e-01 1.323533356189727783e-01
-8.899237215518951416e-02 -2.533015310764312744e-01 2.045447565615177155e-02 -3.274331986904144287e-01 2.543559968471527100e-01 -4.750851988792419434e-01 -6.675360798835754395e-01 -2.903110086917877197e-01
-2.837917953729629517e-02 -3.436021208763122559e-01 9.382851421833038330e-02 -4.776762425899505615e-02 4.505251646041870117e-01 1.102129817008972168e-01 -8.073706626892089844e-01 5.549164488911628723e-02
4.969146251678466797e-01 -3.084898889064788818e-01 1.655862033367156982e-01 1.135220453143119812e-01 4.703174531459808350e-01 -4.384855031967163086e-01 3.324160873889923096e-01 -3.059988319873809814e-01
4.424643218517303467e-01 1.818203181028366089e-01 -3.596099019050598145e-01 -2.160643935203552246e-01 5.295503139495849609e-01 2.036633640527725220e-01 -4.936905205249786377e-01 -1.718450337648391724e-01
7.345548272132873535e-01 -1.139530092477798462e-01 4.203827083110809326e-01 4.223258495330810547e-01 1.546637117862701416e-01 -2.295721508562564850e-02 -2.014852464199066162e-01 -1.652847081422805786e-01
7.248771935701370239e-02 1.676034331321716309e-01 -1.717838048934936523e-01 -1.537803709506988525e-01 6.102893352508544922e-01 1.917107701301574707e-01 -5.696082115173339844e-01 -4.240719676017761230e-01
2.625741660594940186e-01 4.154112339019775391e-01 -3.584538698196411133e-01 1.116582378745079041e-02 7.062830924987792969e-01 -6.013099476695060730e-02 -2.501739263534545898e-01 -2.546287775039672852e-01
5.663490295410156250e-01 4.408046007156372070e-01 2.255329191684722900e-01 4.145837426185607910e-01 3.952500820159912109e-01 5.742253363132476807e-02 -1.611786633729934692e-01 -2.769416272640228271e-01
8.397671580314636230e-01 5.030384287238121033e-02 3.441300988197326660e-01 -1.151145342737436295e-02 3.773245811462402344e-01 1.417778283357620239e-01 -1.040381118655204773e-01 -2.009969949722290039e-02
2.047590166330337524e-01 2.014233767986297607e-01 -5.942722558975219727e-01 -2.293048985302448273e-02 7.032290697097778320e-01 2.453528344631195068e-02 -2.576101720333099365e-01 -4.817530512809753418e-02
5.885468795895576477e-03 -9.495856612920761108e-02 2.210967093706130981e-01 -2.318146824836730957e-01 8.514599800109863281e-01 -2.038674801588058472e-01 -5.499470606446266174e-02 3.446098566055297852e-01
4.634493887424468994e-01 4.270014166831970215e-01 -1.135026812553405762e-01 7.308205217123031616e-02 2.876068651676177979e-01 3.969557955861091614e-02 -4.994560778141021729e-01 5.009099841117858887e-01
4.419809281826019287e-01 -1.072256565093994141e-01 -4.274887442588806152e-01 -2.784117162227630615e-01 1.158589720726013184e-01 4.160125926136970520e-02 -5.048851370811462402e-01 -5.126721858978271484e-01
1.316632032394409180e-01 -5.029046535491943359e-01 2.294833809137344360e-01 3.976722061634063721e-01 7.040165066719055176e-01 -3.868155926465988159e-02 -1.313254237174987793e-01 -6.755720078945159912e-02
4.708643853664398193e-01 2.941943239420652390e-03 -4.308488070964813232e-01 1.813140213489532471e-01 3.398216366767883301e-01 -2.935979068279266357e-01 -2.949610948562622070e-01 5.206650495529174805e-01
3.359004855155944824e-01 1.497306674718856812e-01 -2.269316315650939941e-01 3.301097080111503601e-02 -5.130654573440551758e-02 -6.975346803665161133e-01 -5.499905943870544434e-01 1.431335657835006714e-01
4.518187940120697021e-01 -2.193746417760848999e-01 4.535231590270996094e-01 4.392142593860626221e-01 4.291025698184967041e-01 1.747609078884124756e-01 -3.539953231811523438e-01 -9.570290893316268921e-02
5.150939822196960449e-01 1.635289043188095093e-01 -3.333207070827484131e-01 -3.731220215559005737e-02 3.399397060275077820e-02 -6.908191442489624023e-01 -3.111804425716400146e-01 1.422033607959747314e-01
1.932779513299465179e-02 -1.684507280588150024e-01 -1.602848619222640991e-02 -1.691187769174575806e-01 1.948501318693161011e-01 -3.518071174621582031e-01 -7.238853573799133301e-01 -5.066043138504028320e-01
-2.614427357912063599e-02 1.675889492034912109e-01 -2.231629192829132080e-01 -4.263457059860229492e-01 6.847062110900878906e-01 -4.762455523014068604e-01 -2.085225135087966919e-01 2.332491427659988403e-02
3.574573695659637451e-01 -3.958669677376747131e-02 -4.853866994380950928e-03 9.437722712755203247e-02 2.303966730833053589e-01 -3.021943867206573486e-01 -4.850745797157287598e-01 6.942802071571350098e-01
-2.225853949785232544e-01 -1.141788251698017120e-02 9.649408608675003052e-02 -9.137916564941406250e-02 3.743996918201446533e-01 -3.890786767005920410e-01 -6.683614850044250488e-01 -4.409078955650329590e-01
4.056056141853332520e-01 -7.313433289527893066e-01 1.883925199508666992e-01 3.979270905256271362e-02 3.706466555595397949e-01 -3.328360617160797119e-01 5.591918714344501495e-03 -1.239182204008102417e-01
5.543451309204101562e-01 2.633758485317230225e-01 6.893882900476455688e-02 3.706127777695655823e-02 2.402107715606689453e-01 -2.880605310201644897e-02 -4.193900823593139648e-01 6.187000870704650879e-01
6.253865957260131836e-01 3.906963169574737549e-01 2.541157603263854980e-01 -1.245422363281250000e-01 2.707456350326538086e-01 1.727847903966903687e-01 -4.369831085205078125e-01 -2.864442467689514160e-01
3.168467581272125244e-01 7.926166057586669922e-02 -2.722854018211364746e-01 1.831847131252288818e-01 5.194149613380432129e-01 -3.620803952217102051e-01 -2.140682935714721680e-01 5.821599960327148438e-01
4.535619318485260010e-01 -8.121877163648605347e-02 5.498271584510803223e-01 -1.188740283250808716e-01 6.056581139564514160e-01 -2.992402613162994385e-01 1.189041510224342346e-01 -2.719651535153388977e-02
-2.354014664888381958e-02 -4.002505540847778320e-01 1.128340512514114380e-01 -8.359100669622421265e-02 3.829842507839202881e-01 -5.876256227493286133e-01 -3.520252108573913574e-01 -4.512469768524169922e-01
4.020051658153533936e-01 -3.741867095232009888e-02 4.955865740776062012e-01 3.756155073642730713e-01 3.086313009262084961e-01 2.345462888479232788e-01 -5.472831130027770996e-01 -2.268315851688385010e-02
4.175747036933898926e-01 2.190123498439788818e-01 -3.478135764598846436e-01 -3.257040381431579590e-01 2.527211606502532959e-01 4.547953978180885315e-02 -4.416615366935729980e-01 -5.381507277488708496e-01
-4.950089752674102783e-02 -2.904932498931884766e-01 -2.313308119773864746e-01 -2.152074575424194336e-01 5.764468908309936523e-01 2.502716779708862305e-01 -6.382158994674682617e-01 1.053022220730781555e-01
7.259825468063354492e-01 2.526789009571075439e-01 1.906848549842834473e-01 -1.302267163991928101e-01 4.893644452095031738e-01 1.829635947942733765e-01 -1.787998080253601074e-01 -2.255228757858276367e-01
1.803575083613395691e-02 1.702458946965634823e-03 -1.751419156789779663e-01 -5.529695153236389160e-01 5.265511274337768555e-01 -5.302696824073791504e-01 -2.817941606044769287e-01 -1.592851430177688599e-01
3.331351876258850098e-01 2.511618435382843018e-01 1.878581941127777100e-01 1.853738874197006226e-01 2.840094864368438721e-01 -7.211553305387496948e-02 -5.148202180862426758e-01 6.366966366767883301e-01
3.726232945919036865e-01 -3.086177110671997070e-01 3.829852938652038574e-01 5.061209797859191895e-01 5.803711414337158203e-01 2.068595774471759796e-02 -1.415242850780487061e-01 -7.604795694351196289e-02
1.647980958223342896e-01 -3.747408688068389893e-01 -2.823935747146606445e-01 -2.153737694025039673e-01 5.046936869621276855e-01 3.039917945861816406e-01 -5.674307942390441895e-01 -1.928071230649948120e-01
2.741363942623138428e-01 -3.979181349277496338e-01 -4.377363324165344238e-01 -1.878845840692520142e-01 4.175742268562316895e-01 2.951493561267852783e-01 -5.179733633995056152e-01 -9.909108281135559082e-02
5.617506504058837891e-01 -3.729822337627410889e-01 3.873749375343322754e-01 2.547820508480072021e-01 4.637456238269805908e-01 -1.229866966605186462e-01 -2.972767129540443420e-02 -3.150835335254669189e-01
-3.142368420958518982e-02 -2.376054525375366211e-01 3.341742455959320068e-01 -7.298451662063598633e-02 1.158784925937652588e-01 -3.029258251190185547e-01 -8.308368921279907227e-01 -1.734221428632736206e-01
1.414895504713058472e-01 -2.241303026676177979e-01 -3.661464750766754150e-01 -2.727392613887786865e-01 6.008124351501464844e-01 2.267757952213287354e-01 -4.962220788002014160e-01 2.503138184547424316e-01
1.442317664623260498e-01 -1.025120317935943604e-01 -8.978848904371261597e-02 4.012005031108856201e-02 9.532431960105895996e-01 1.720961630344390869e-01 -5.228375270962715149e-02 -1.341409981250762939e-01
1.931967772543430328e-02 -9.208893030881881714e-02 4.763446152210235596e-01 -9.109865874052047729e-02 6.300742030143737793e-01 -2.443527579307556152e-01 -4.396742582321166992e-01 -3.254657685756683350e-01
2.243865281343460083e-01 4.597796127200126648e-02 6.270109862089157104e-02 6.963790953159332275e-02 9.266975522041320801e-01 2.071844935417175293e-01 -4.580147191882133484e-02 1.869877576828002930e-01
5.242854952812194824e-01 -3.589878082275390625e-01 -4.274874627590179443e-01 4.040239751338958740e-01 2.549454271793365479e-01 -2.364297509193420410e-01 -1.664380431175231934e-01 3.188631534576416016e-01
4.061115682125091553e-01 1.758711934089660645e-01 -3.152431547641754150e-01 -2.471160739660263062e-01 -6.436651945114135742e-02 -3.914839029312133789e-01 -6.789480447769165039e-01 1.591384559869766235e-01
-1.203303933143615723e-01 8.175145089626312256e-02 2.226702868938446045e-01 -1.264830231666564941e-01 2.391029298305511475e-01 -6.893868446350097656e-01 -5.884385704994201660e-01 -1.859378218650817871e-01
1.267957091331481934e-01 -5.581603050231933594e-01 3.379138708114624023e-01 9.783612564206123352e-03 6.480240821838378906e-01 -3.339270055294036865e-01 -9.853339940309524536e-02 -1.301812678575515747e-01
3.379646241664886475e-01 -4.231396615505218506e-01 -2.533382475376129150e-01 -3.069007210433483124e-02 6.251212358474731445e-01 4.030455052852630615e-01 -2.019667029380798340e-01 -2.181694060564041138e-01
1.537162661552429199e-01 -1.862725056707859039e-02 -9.227407723665237427e-02 -3.842583894729614258e-01 2.626385986804962158e-01 -8.203402757644653320e-01 -2.306038737297058105e-01 -1.572893261909484863e-01
4.459953010082244873e-01 5.199510976672172546e-02 2.211029082536697388e-01 -6.392738223075866699e-02 8.515774011611938477e-01 9.838561713695526123e-02 1.026963368058204651e-01 -1.015207846648991108e-03
3.031341135501861572e-01 -2.008892446756362915e-01 -1.053644418716430664e-01 -1.428110748529434204e-01 -1.597777456045150757e-01 -5.474960207939147949e-01 -7.124492526054382324e-01 5.823818221688270569e-02
-1.329278200864791870e-01 -4.093801677227020264e-01 1.489916592836380005e-01 -1.942532360553741455e-01 3.592256009578704834e-01 -5.904568433761596680e-01 -5.098378062248229980e-01 -1.311042308807373047e-01
3.846476078033447266e-01 -5.569918751716613770e-01 1.419933289289474487e-01 2.199866771697998047e-01 5.145672559738159180e-01 -4.014958441257476807e-02 -7.272752374410629272e-02 -4.489647150039672852e-01
7.817754894495010376e-02 1.696331799030303955e-01 1.337887439876794815e-02 1.823841333389282227e-01 9.377400875091552734e-01 1.527670398354530334e-02 -3.158495994284749031e-03 -2.281885892152786255e-01
3.859285712242126465e-01 4.044545292854309082e-01 1.320821344852447510e-01 -1.473424732685089111e-01 7.267856597900390625e-01 1.336384862661361694e-01 -1.909793913364410400e-01 -2.564575374126434326e-01
6.264758706092834473e-01 -3.913969174027442932e-02 -3.376218080520629883e-01 -2.121729552745819092e-01 8.600141108036041260e-02 -3.923817873001098633e-01 -2.828715145587921143e-01 4.534472525119781494e-01
-9.686945378780364990e-02 -4.034999310970306396e-01 1.062151044607162476e-01 1.515905410051345825e-01 5.019355416297912598e-01 -5.149338245391845703e-01 -3.152135014533996582e-01 -4.208171069622039795e-01
5.792620182037353516e-01 2.095660716295242310e-01 -2.371800541877746582e-01 2.614573575556278229e-02 -3.985573723912239075e-02 -6.107004284858703613e-01 -3.441433906555175781e-01 2.657468616962432861e-01
4.461163282394409180e-02 -1.213355362415313721e-01 -3.872707784175872803e-01 -5.257390066981315613e-02 5.598093271255493164e-01 3.235369622707366943e-01 -6.385077238082885742e-01 -6.921092420816421509e-02
-1.353714168071746826e-01 1.741738170385360718e-01 9.457197040319442749e-02 -1.309547107666730881e-02 4.770794808864593506e-01 -6.185651421546936035e-01 -4.090706408023834229e-01 -4.057784676551818848e-01
3.188222050666809082e-01 -1.448324173688888550e-01 -5.037025213241577148e-01 -4.430930018424987793e-01 2.946650087833404541e-01 -5.155130624771118164e-01 -2.116236239671707153e-01 -1.730974316596984863e-01
4.289899766445159912e-02 -4.859989881515502930e-01 5.698612332344055176e-02 1.994689106941223145e-01 4.998132884502410889e-01 -4.703607261180877686e-01 -1.421461105346679688e-01 -4.771494269371032715e-01
3.425047099590301514e-01 3.788939677178859711e-03 -6.531378626823425293e-02 1.927037350833415985e-02 4.160004258155822754e-01 -4.176194965839385986e-01 -2.687611579895019531e-01 6.770111322402954102e-01
3.707821667194366455e-01 1.623739451169967651e-01 3.539810478687286377e-01 -3.395631015300750732e-01 6.601927280426025391e-01 2.179913520812988281e-01 -3.349246978759765625e-01 -5.933890934102237225e-04
5.651348233222961426e-01 -1.424411237239837646e-01 2.533019185066223145e-01 2.506621181964874268e-01 2.636386454105377197e-01 -9.660203754901885986e-02 -2.280488461256027222e-01 -6.344259977340698242e-01
6.946076750755310059e-01 2.102900147438049316e-01 1.676890105009078979e-01 1.146832332015037537e-01 5.417629480361938477e-01 -1.990297734737396240e-01 2.960902750492095947e-01 1.060047671198844910e-01
1.313165947794914246e-02 -4.303949177265167236e-01 2.136504203081130981e-01 3.272166252136230469e-01 5.308405756950378418e-01 -4.339904487133026123e-01 -1.699473559856414795e-01 -4.035456478595733643e-01
2.062714695930480957e-01 -3.065286017954349518e-02 -9.578090161085128784e-02 6.304755061864852905e-02 4.227369725704193115e-01 -3.136601150035858154e-01 -4.286895692348480225e-01 6.946218013763427734e-01
9.221053123474121094e-01 -1.574820131063461304e-01 2.366785258054733276e-01 1.985570937395095825e-01 1.490790396928787231e-01 -4.394391924142837524e-02 1.530931040178984404e-04 -7.296416908502578735e-02
3.463939726352691650e-01 -2.126540541648864746e-01 -9.623447805643081665e-02 -1.678388118743896484e-01 -2.032435685396194458e-01 -5.137670040130615234e-01 -7.013890743255615234e-01 1.213165465742349625e-02
4.562038481235504150e-01 -7.068682909011840820e-01 -1.212112978100776672e-01 1.601482927799224854e-01 1.217728331685066223e-01 5.473014339804649353e-02 -4.110270738601684570e-01 -2.551636993885040283e-01
5.017271637916564941e-01 1.030656173825263977e-01 -1.746942400932312012e-01 -1.205463185906410217e-01 -1.762618571519851685e-01 -6.011663675308227539e-01 -5.326157808303833008e-01 1.282542198896408081e-01
6.941528320312500000e-01 9.446946531534194946e-02 1.073210015892982483e-01 -2.625819742679595947e-01 1.183936223387718201e-01 1.526267379522323608e-01 -4.566684365272521973e-01 -4.276706874370574951e-01
5.404190421104431152e-01 -2.588252723217010498e-02 1.784182637929916382e-01 1.914388835430145264e-01 4.182590246200561523e-01 -2.168506383895874023e-01 2.654406242072582245e-02 -6.450781822204589844e-01
-2.240668982267379761e-01 -1.574197113513946533e-01 1.020941734313964844e-01 -3.351929783821105957e-01 5.347985625267028809e-01 -4.486042857170104980e-01 -5.570049881935119629e-01 -6.874396651983261108e-02
5.610684752464294434e-01 1.074035763740539551e-01 -6.692258119583129883e-01 -5.460368469357490540e-02 4.219327867031097412e-01 -6.175954639911651611e-02 -1.911365389823913574e-01 6.668819487094879150e-02
1.216735169291496277e-01 3.455643951892852783e-01 3.105354905128479004e-01 -1.186939999461174011e-01 8.242514729499816895e-01 5.152119696140289307e-02 -2.641386985778808594e-01 5.870221555233001709e-02
3.781182765960693359e-01 -3.729587793350219727e-01 2.225428670644760132e-01 3.718013763427734375e-01 4.094427824020385742e-01 3.576670289039611816e-01 -4.839149117469787598e-01 -2.059118822216987610e-02
4.480815827846527100e-01 -3.359912335872650146e-02 -2.429030835628509521e-01 2.800521552562713623e-01 4.369209408760070801e-01 -3.148506581783294678e-01 -1.892686188220977783e-01 5.786270499229431152e-01
1.423718929290771484e-01 2.111284434795379639e-01 5.513021349906921387e-01 -2.122903466224670410e-01 6.872488856315612793e-01 -3.045997619628906250e-01 -1.445405334234237671e-01 1.302940957248210907e-02
2.073641568422317505e-01 1.903438121080398560e-01 6.213334798812866211e-01 -1.840707063674926758e-01 6.457512378692626953e-01 -1.885860860347747803e-01 -2.196570485830307007e-01 4.834437742829322815e-03
6.660953164100646973e-01 -4.313910845667123795e-03 2.560267746448516846e-01 -3.346501588821411133e-01 3.232784867286682129e-01 2.358954250812530518e-01 -4.104899764060974121e-01 -2.238310277462005615e-01
2.929118573665618896e-01 4.220187366008758545e-01 1.461804807186126709e-01 -3.375672101974487305e-01 6.913669109344482422e-01 -2.653304934501647949e-01 -4.782360047101974487e-02 2.238457500934600830e-01
5.018532648682594299e-02 -9.603985399007797241e-02 3.839448690414428711e-01 3.059768676757812500e-02 7.644891738891601562e-01 8.147291094064712524e-02 -4.122553467750549316e-01 -2.808409929275512695e-01
3.377277553081512451e-01 2.436014562845230103e-01 6.449089050292968750e-01 -1.893277615308761597e-01 3.155398368835449219e-01 -1.413896828889846802e-01 -4.921484887599945068e-01 -1.143645420670509338e-01
3.553380668163299561e-01 6.591553986072540283e-02 3.597644567489624023e-01 3.194254934787750244e-01 3.632453083992004395e-01 -2.493078112602233887e-01 -1.934024691581726074e-01 -6.375113129615783691e-01
1.979475170373916626e-01 5.141730979084968567e-02 1.171404719352722168e-01 6.413095444440841675e-02 2.259210646152496338e-01 -3.432379662990570068e-01 -4.627175927162170410e-01 -7.465775609016418457e-01
7.511253654956817627e-02 3.794022202491760254e-01 3.228445053100585938e-01 -2.027750313282012939e-01 6.806644797325134277e-01 -6.248022243380546570e-02 -4.091824889183044434e-01 -2.653823196887969971e-01
4.938277304172515869e-01 -1.497809439897537231e-01 4.590187966823577881e-01 2.753476798534393311e-01 1.240002438426017761e-01 -3.440284430980682373e-01 -2.438646256923675537e-01 -5.039679408073425293e-01
4.984799921512603760e-01 -4.636473953723907471e-01 -6.004401296377182007e-02 -7.102673989720642567e-04 -9.885185398161411285e-03 -4.134292602539062500e-01 -4.072248339653015137e-01 4.428199231624603271e-01
2.519485950469970703e-01 2.478138208389282227e-01 5.357631444931030273e-01 -1.371384561061859131e-01 5.884148478507995605e-01 9.656351059675216675e-03 -4.094462394714355469e-01 -2.351375371217727661e-01
7.507571019232273102e-03 1.553567200899124146e-01 -1.764726936817169189e-01 -9.132267534732818604e-02 8.829903602600097656e-01 -2.165459990501403809e-01 -1.280532628297805786e-01 3.055551648139953613e-01
2.138009667396545410e-01 4.482690989971160889e-01 8.057275414466857910e-02 -1.783054620027542114e-01 6.442703008651733398e-01 5.845902115106582642e-02 -3.587131798267364502e-01 -4.097344875335693359e-01
3.927974402904510498e-01 4.034288823604583740e-01 -3.626511394977569580e-01 -7.866761088371276855e-02 4.202916920185089111e-01 -4.312010407447814941e-01 -2.041649669408798218e-01 3.754841387271881104e-01
2.146741375327110291e-02 3.211730718612670898e-01 1.297525018453598022e-01 1.502095311880111694e-01 2.907646596431732178e-01 -3.385395407676696777e-01 -5.820065140724182129e-01 -5.648927092552185059e-01
6.287516951560974121e-01 4.807094931602478027e-01 7.501523941755294800e-02 2.688217675313353539e-03 3.922851979732513428e-01 -4.058414399623870850e-01 -4.406116437166929245e-03 -2.221280932426452637e-01
5.219268798828125000e-01 4.590789079666137695e-01 -2.970672547817230225e-01 -4.014770388603210449e-01 1.522933393716812134e-01 -3.315730392932891846e-01 -3.300507068634033203e-01 -1.591817289590835571e-01
4.861924052238464355e-01 3.472359776496887207e-01 -1.072248890995979309e-01 2.664442360401153564e-01 1.574772037565708160e-02 -4.152062535285949707e-01 -6.055598258972167969e-01 1.456279605627059937e-01
4.146412611007690430e-01 7.616064697504043579e-02 -6.161091923713684082e-01 -2.607857882976531982e-01 5.100626349449157715e-01 3.786695003509521484e-02 -3.129504621028900146e-01 -1.230316311120986938e-01
1.682532280683517456e-01 -3.880256116390228271e-01 1.694614440202713013e-01 -2.126080393791198730e-01 1.044666096568107605e-01 -1.779416203498840332e-01 -6.836416721343994141e-01 -4.870989322662353516e-01
6.302773952484130859e-01 4.037750959396362305e-01 -1.698471233248710632e-02 9.582538902759552002e-02 2.541233599185943604e-01 -2.028611153364181519e-01 -2.175100594758987427e-01 5.265009403228759766e-01
1.908005774021148682e-01 1.236692741513252258e-01 3.600640892982482910e-01 1.955909729003906250e-01 6.740442514419555664e-01 2.984120743349194527e-03 -2.563693523406982422e-01 -5.102249979972839355e-01
-6.759954243898391724e-02 -4.608624279499053955e-01 1.808992773294448853e-01 1.647277027368545532e-01 7.622379660606384277e-01 -7.241757214069366455e-02 -2.716952860355377197e-01 -2.512108683586120605e-01
-3.662480041384696960e-02 3.039628826081752777e-02 -2.870722711086273193e-01 1.106351241469383240e-01 9.349039196968078613e-01 5.477536469697952271e-02 -1.606884449720382690e-01 1.475113537162542343e-02
5.408672094345092773e-01 3.300321400165557861e-01 -5.318549871444702148e-01 -6.357252597808837891e-03 5.149880647659301758e-01 -9.942206740379333496e-02 -5.605369433760643005e-02 1.933704167604446411e-01
1.886031180620193481e-01 -4.531665891408920288e-02 -3.603863120079040527e-01 -4.887055456638336182e-01 1.753111481666564941e-01 1.870720461010932922e-02 -7.496997714042663574e-01 2.302777580916881561e-02
2.233224958181381226e-01 -6.638464331626892090e-01 -5.525419488549232483e-02 3.316707313060760498e-01 6.283751726150512695e-01 -1.310854777693748474e-02 -2.515459060668945312e-02 2.676654979586601257e-02
2.147296667098999023e-01 1.718515008687973022e-01 1.496694386005401611e-01 1.801168769598007202e-01 2.611736655235290527e-01 -3.404345214366912842e-01 -4.481782019138336182e-01 -6.960922479629516602e-01
3.085439801216125488e-01 3.920368552207946777e-01 -5.578759312629699707e-01 -1.392350345849990845e-01 3.631772398948669434e-01 -5.117688793689012527e-03 -4.506455361843109131e-01 -2.923873960971832275e-01
-8.899345993995666504e-02 -5.485951304435729980e-01 8.200987428426742554e-02 -2.999234497547149658e-01 3.945567905902862549e-01 -4.335672855377197266e-01 -4.832423627376556396e-01 -1.313964277505874634e-01
2.572698891162872314e-02 1.023920476436614990e-01 -4.486982151865959167e-02 -2.553626298904418945e-01 1.655339598655700684e-01 7.567398995161056519e-02 -9.096326828002929688e-01 -2.471254020929336548e-01
-2.272013761103153229e-02 3.587350249290466309e-01 1.319777816534042358e-01 -2.877655997872352600e-02 6.705463528633117676e-01 -4.723095335066318512e-03 -5.420321822166442871e-01 -3.302928805351257324e-01
4.259608983993530273e-01 -2.603176534175872803e-01 3.387148976325988770e-01 2.912807762622833252e-01 2.916847169399261475e-01 3.295373320579528809e-01 -5.830520987510681152e-01 1.326468586921691895e-01
-2.260327637195587158e-01 -2.796258926391601562e-01 1.494912058115005493e-01 5.478738993406295776e-02 4.888356328010559082e-01 -1.435984671115875244e-01 -6.787596344947814941e-01 -3.536580801010131836e-01
7.359426021575927734e-01 -5.771922320127487183e-02 2.317115515470504761e-01 3.769845664501190186e-01 3.871472179889678955e-01 -1.026369035243988037e-01 -1.116617694497108459e-01 -2.938771843910217285e-01
3.813723027706146240e-01 2.561323344707489014e-01 4.701587557792663574e-01 3.439912199974060059e-02 6.361223459243774414e-01 -3.592322766780853271e-01 1.066787764430046082e-01 -1.471018046140670776e-01
3.006080687046051025e-01 9.544003009796142578e-02 -1.723849475383758545e-01 1.606414765119552612e-01 8.354448080062866211e-01 2.909471094608306885e-01 -1.614685803651809692e-01 1.905608475208282471e-01
5.490391254425048828e-01 -1.495077461004257202e-01 2.518594861030578613e-01 -1.758122444152832031e-01 2.739564478397369385e-01 2.574892044067382812e-01 -4.818233549594879150e-01 -4.564579427242279053e-01
1.877924054861068726e-01 2.365489900112152100e-01 -5.419145822525024414e-01 -3.217247128486633301e-02 7.389883399009704590e-01 3.814315050840377808e-02 -2.296846210956573486e-01 -1.172965690493583679e-01
3.793995678424835205e-01 -3.324517011642456055e-01 3.237019777297973633e-01 -1.659010350704193115e-01 1.639055609703063965e-01 -4.645898640155792236e-01 -4.142960309982299805e-01 -4.459548592567443848e-01
-4.627289623022079468e-02 -4.870701208710670471e-02 -1.193644013255834579e-02 -3.371433913707733154e-02 9.128525853157043457e-01 1.970344185829162598e-01 -3.195943236351013184e-01 1.412253081798553467e-01
8.917828202247619629e-01 -2.042574435472488403e-01 1.926496624946594238e-01 2.864786610007286072e-02 -6.443595886230468750e-02 -9.739764779806137085e-02 -2.380484491586685181e-01 -2.340135276317596436e-01
1.658954471349716187e-01 -1.568407565355300903e-02 6.194863915443420410e-01 -8.808717131614685059e-02 5.504657626152038574e-01 -1.710578799247741699e-01 -3.745873272418975830e-01 -3.288176059722900391e-01
4.985962212085723877e-01 -1.928653270006179810e-01 -2.926675677299499512e-01 -5.828090757131576538e-02 7.370886802673339844e-01 -2.785427682101726532e-02 2.433077096939086914e-01 1.479174643754959106e-01
2.792794704437255859e-01 -6.113750338554382324e-01 -1.161277294158935547e-01 3.720140457153320312e-01 6.045359969139099121e-01 9.220921248197555542e-02 -1.173798367381095886e-01 -9.273183345794677734e-02
4.604828059673309326e-01 -6.857003550976514816e-03 -1.093925461173057556e-01 -5.091007351875305176e-01 -8.761185407638549805e-02 -3.688797056674957275e-01 -5.766562819480895996e-01 2.011910974979400635e-01
3.156715333461761475e-01 -4.855097830295562744e-02 5.628146529197692871e-01 2.365185022354125977e-01 4.263768196105957031e-01 -1.564597636461257935e-01 -3.653890788555145264e-01 -4.307052493095397949e-01
1.752234250307083130e-01 -6.784977018833160400e-02 -5.895352959632873535e-01 -2.088460475206375122e-01 2.689456641674041748e-01 -9.713862091302871704e-02 -6.997022628784179688e-01 -4.662390053272247314e-02
1.298983544111251831e-01 -4.695624113082885742e-01 1.431095451116561890e-01 4.214591085910797119e-01 5.517216324806213379e-01 -2.400518357753753662e-01 -1.093263849616050720e-01 -4.365266561508178711e-01
4.008989930152893066e-01 3.545112907886505127e-02 4.667218029499053955e-01 1.497828513383865356e-01 2.097681760787963867e-01 3.147010803222656250e-01 -6.742428541183471680e-01 1.077550835907459259e-02
2.461527585983276367e-01 9.122592210769653320e-02 7.218379527330398560e-02 -4.221451468765735626e-03 2.749214172363281250e-01 8.841579407453536987e-02 -6.772013902664184570e-01 6.195623874664306641e-01
2.101698368787765503e-01 9.543615579605102539e-02 -4.383578523993492126e-02 5.571194291114807129e-01 7.443524003028869629e-01 1.228163167834281921e-01 -2.079873383045196533e-01 1.483709961175918579e-01
4.092208147048950195e-01 -6.264499425888061523e-01 -2.260085046291351318e-01 1.876442134380340576e-01 4.982376396656036377e-01 2.108135521411895752e-01 -9.827209264039993286e-02 -2.268655896186828613e-01
2.069681882858276367e-01 -4.411232471466064453e-01 -3.955965340137481689e-01 8.963620662689208984e-02 7.321184277534484863e-01 1.999319642782211304e-01 -1.404981464147567749e-01 -4.830465093255043030e-02
5.021444559097290039e-01 2.376871854066848755e-01 3.835390806198120117e-01 -4.416734725236892700e-02 4.893871247768402100e-01 -4.734008014202117920e-02 -2.106982767581939697e-01 -5.061305761337280273e-01
-1.619215682148933411e-02 -5.309905409812927246e-01 -3.362473845481872559e-02 -1.203404441475868225e-01 5.796310901641845703e-01 -5.272400379180908203e-01 -1.830928772687911987e-01 -2.338744699954986572e-01
4.424906075000762939e-01 1.769273281097412109e-01 5.186209678649902344e-01 -3.669987916946411133e-01 3.193818032741546631e-01 2.736201882362365723e-02 -4.886513054370880127e-01 -1.664615571498870850e-01
1.288915704935789108e-02 -1.913710981607437134e-01 -1.020389646291732788e-01 -4.749587774276733398e-01 6.655494570732116699e-01 -5.227553248405456543e-01 -6.545161455869674683e-02 -8.185385167598724365e-02
2.084995210170745850e-01 -2.633824348449707031e-01 5.539839863777160645e-01 2.746174111962318420e-02 1.260811388492584229e-01 -4.535650908946990967e-01 -5.074744224548339844e-01 -3.167919516563415527e-01
2.129044234752655029e-01 -5.748245120048522949e-01 2.981343865394592285e-01 1.413955539464950562e-01 5.872658491134643555e-01 -1.506322324275970459e-01 -2.225075066089630127e-01 -3.135136663913726807e-01
4.595299065113067627e-01 -1.764457225799560547e-01 9.257957339286804199e-02 1.243960633873939514e-01 6.605755686759948730e-01 5.375698581337928772e-02 -4.802962392568588257e-02 -5.404600501060485840e-01
6.614922285079956055e-01 -1.058030351996421814e-01 3.935358822345733643e-01 3.289849460124969482e-01 4.863894879817962646e-01 1.528061926364898682e-01 -7.015148550271987915e-02 1.525995582342147827e-01
5.098797678947448730e-01 2.264361828565597534e-01 6.483288854360580444e-02 2.293138802051544189e-01 1.409795582294464111e-01 -3.217160999774932861e-01 -4.340073764324188232e-01 5.658817291259765625e-01
2.190326601266860962e-01 -4.662564992904663086e-01 -2.914812564849853516e-01 -3.836449980735778809e-01 3.200798630714416504e-01 2.503497600555419922e-01 -5.797727108001708984e-01 3.495975211262702942e-02
1.045700982213020325e-01 1.221336871385574341e-01 -1.295028328895568848e-01 -8.040371350944042206e-03 9.423159956932067871e-01 1.838122606277465820e-01 -1.657992154359817505e-01 -8.987349271774291992e-02
-1.507147774100303650e-02 1.514938026666641235e-01 -3.126594126224517822e-01 7.038471102714538574e-02 9.051896333694458008e-01 -5.368556082248687744e-02 -1.758780032396316528e-01 1.446695029735565186e-01
3.145883977413177490e-01 4.543479681015014648e-01 2.117920070886611938e-01 -2.708396017551422119e-01 6.930924654006958008e-01 -1.024378761649131775e-01 -5.005342140793800354e-02 2.881250083446502686e-01
1.550036221742630005e-01 5.429897084832191467e-02 -4.192070290446281433e-02 8.299729786813259125e-03 2.495752125978469849e-01 -3.128494322299957275e-01 -4.833194613456726074e-01 -7.598941922187805176e-01
6.329527497291564941e-01 2.862368524074554443e-01 2.193643003702163696e-01 6.416507810354232788e-02 4.453273415565490723e-01 2.191017717123031616e-01 -2.764547169208526611e-01 -3.774284720420837402e-01
4.352295100688934326e-01 1.486097723245620728e-01 6.635552644729614258e-01 2.010140381753444672e-02 5.042397975921630859e-01 -2.662475705146789551e-01 -1.328027397394180298e-01 7.070147991180419922e-02
5.228890106081962585e-02 3.414593935012817383e-01 -3.168013691902160645e-01 1.194901540875434875e-01 8.449487686157226562e-01 3.048177808523178101e-02 -2.217097133398056030e-01 4.480767250061035156e-02
3.840859234333038330e-01 3.703888952732086182e-01 1.709276437759399414e-01 -1.754472106695175171e-01 3.966144621372222900e-01 1.861512064933776855e-01 -5.340818166732788086e-01 -4.220112860202789307e-01
1.344950348138809204e-01 4.000798165798187256e-01 -4.021596014499664307e-01 -2.754688449203968048e-02 7.691124081611633301e-01 -5.314635485410690308e-02 -2.266767024993896484e-01 1.166842728853225708e-01
5.947485566139221191e-01 -5.619098618626594543e-02 -2.311571091413497925e-01 1.307063251733779907e-01 -1.423703730106353760e-01 -3.540366888046264648e-01 -5.513649582862854004e-01 3.506914675235748291e-01
5.100997090339660645e-01 7.985122501850128174e-02 -1.009249836206436157e-01 9.450904279947280884e-02 1.086701601743698120e-01 -4.933285713195800781e-01 -3.924877047538757324e-01 5.523363947868347168e-01
1.536847054958343506e-01 -3.653377890586853027e-01 5.729686617851257324e-01 6.050863862037658691e-02 2.002144753932952881e-01 -2.364986985921859741e-01 -5.981335639953613281e-01 -2.391103208065032959e-01
3.443671464920043945e-01 1.252531707286834717e-01 2.483657002449035645e-01 1.284801065921783447e-01 5.894098281860351562e-01 1.262171566486358643e-01 -2.906692624092102051e-01 -5.828437209129333496e-01
4.010525047779083252e-01 -6.573485136032104492e-01 -3.064294457435607910e-01 -4.004849120974540710e-03 1.401174664497375488e-01 -9.897292405366897583e-02 -2.591411471366882324e-01 -4.653517305850982666e-01
-5.372272059321403503e-02 -7.606617361307144165e-02 9.978595376014709473e-02 -2.945549190044403076e-01 3.493525683879852295e-01 -2.861329317092895508e-01 -7.712333798408508301e-01 -3.096576929092407227e-01
4.109445214271545410e-01 7.659205049276351929e-02 3.536312878131866455e-01 5.317024588584899902e-01 4.061419963836669922e-01 2.737823426723480225e-01 -4.152605533599853516e-01 -7.173713296651840210e-02
7.402843981981277466e-02 -2.534236013889312744e-02 6.157924532890319824e-01 4.724031314253807068e-02 6.126248836517333984e-01 -1.556449979543685913e-01 -3.598849773406982422e-01 -2.887794375419616699e-01
2.712621390819549561e-01 1.150035411119461060e-01 -4.170608147978782654e-02 1.027218475937843323e-01 9.367193579673767090e-01 -2.521475590765476227e-02 9.424863010644912720e-02 1.180599480867385864e-01
5.034569501876831055e-01 2.351470440626144409e-01 6.326448917388916016e-02 7.575398683547973633e-02 2.224023193120956421e-01 7.569313794374465942e-02 -5.148965716361999512e-01 6.009868979454040527e-01
2.889186143875122070e-01 -4.164506494998931885e-01 4.644815325736999512e-01 3.455320000648498535e-02 2.035257965326309204e-01 -5.377078652381896973e-01 -3.197033107280731201e-01 -3.056062161922454834e-01
4.737396910786628723e-02 -4.649979770183563232e-01 4.653165340423583984e-01 5.736737698316574097e-02 2.035563439130783081e-01 -4.686671197414398193e-01 -5.370969772338867188e-01 -1.102941632270812988e-01
3.973393440246582031e-01 3.125513717532157898e-02 -2.214440377429127693e-03 -6.898049265146255493e-02 -1.929769068956375122e-01 -6.078456640243530273e-01 -6.488288044929504395e-01 9.319996833801269531e-02
5.199084877967834473e-01 4.002370536327362061e-01 -3.499643802642822266e-01 -3.682076036930084229e-01 1.867676377296447754e-01 -4.550112485885620117e-01 -2.533422410488128662e-01 -7.317031919956207275e-02
2.618127167224884033e-01 -1.117423847317695618e-01 -3.353299498558044434e-01 2.011658251285552979e-01 4.642710685729980469e-01 -4.435622096061706543e-01 -2.985681295394897461e-01 5.144084095954895020e-01
3.770063221454620361e-01 2.764208018779754639e-01 4.412106573581695557e-01 -1.711210757493972778e-01 5.541074872016906738e-01 1.333393454551696777e-01 -4.087308347225189209e-01 -2.561895549297332764e-01
-1.702315956354141235e-01 -1.342805624008178711e-01 2.914648652076721191e-01 -1.037872061133384705e-01 2.642701566219329834e-01 -5.468816161155700684e-01 -6.720342636108398438e-01 -1.916196644306182861e-01
2.668196558952331543e-01 -3.883315324783325195e-01 1.837761104106903076e-01 2.943022549152374268e-01 5.370882749557495117e-01 -3.488814830780029297e-02 -2.107851505279541016e-01 -5.687768459320068359e-01
3.009810745716094971e-01 -2.727409303188323975e-01 1.421218663454055786e-01 -1.435614377260208130e-01 3.867893218994140625e-01 -4.083544015884399414e-02 -4.607808589935302734e-01 -6.562177538871765137e-01
5.627189874649047852e-01 6.158716604113578796e-02 -6.838223338127136230e-02 8.827845007181167603e-02 7.137097418308258057e-02 -4.724862575531005859e-01 -3.453924059867858887e-01 5.652009844779968262e-01
3.445726633071899414e-01 -1.625678390264511108e-01 -8.005606383085250854e-02 2.820834144949913025e-02 8.999705910682678223e-01 1.016295999288558960e-01 8.542639762163162231e-02 1.416458487510681152e-01
8.920469880104064941e-02 -9.079474257305264473e-04 -1.798977553844451904e-01 -3.346140682697296143e-01 2.101146429777145386e-01 1.159135997295379639e-01 -8.797516226768493652e-01 -1.271402239799499512e-01
1.794661134481430054e-01 2.525875568389892578e-01 -1.898894757032394409e-01 -2.550377547740936279e-01 5.221533775329589844e-01 -6.768711209297180176e-01 -7.986195385456085205e-03 -2.683778703212738037e-01
1.430982649326324463e-01 -3.692093789577484131e-01 2.228448987007141113e-01 3.347462415695190430e-01 6.396167278289794922e-01 -3.600290417671203613e-01 -4.654384031891822815e-02 -3.749608695507049561e-01
1.841300427913665771e-01 -2.339351624250411987e-01 3.221536874771118164e-01 3.659806847572326660e-01 4.171816706657409668e-01 -4.250468909740447998e-01 -2.547693252563476562e-01 -5.040167570114135742e-01
4.586666822433471680e-01 -3.799172639846801758e-01 3.047648072242736816e-01 4.356465339660644531e-01 1.125114485621452332e-01 5.372418835759162903e-02 -5.804225206375122070e-01 -1.009107455611228943e-01
3.552769720554351807e-01 1.846992373466491699e-01 5.544252395629882812e-01 -4.015260040760040283e-01 4.752060472965240479e-01 -1.767162978649139404e-01 -2.386287599802017212e-01 2.388739883899688721e-01
9.455194324254989624e-02 -4.747937917709350586e-01 -2.197695225477218628e-01 -3.065049052238464355e-01 5.737925171852111816e-01 -2.409550398588180542e-01 -3.407716453075408936e-01 -3.463589847087860107e-01
2.706383764743804932e-01 2.872805595397949219e-01 -1.343867182731628418e-01 -1.585181355476379395e-01 5.210366845130920410e-01 1.076435297727584839e-01 -3.709111213684082031e-01 -6.167621016502380371e-01
2.231737673282623291e-01 4.655316099524497986e-02 3.922247588634490967e-01 2.392840236425399780e-01 2.194280028343200684e-01 -5.014954209327697754e-01 -5.798773765563964844e-01 -3.178446590900421143e-01
3.404406011104583740e-01 -9.109425544738769531e-02 2.006973326206207275e-02 2.932924032211303711e-01 3.428035974502563477e-01 -1.623506546020507812e-01 -4.855468273162841797e-01 6.401180624961853027e-01
2.660404443740844727e-01 -5.541446208953857422e-01 -1.408596783876419067e-01 -1.349434256553649902e-01 1.794291287660598755e-02 -4.176302850246429443e-01 -6.015217304229736328e-01 2.180131971836090088e-01
4.265457391738891602e-01 -3.460439145565032959e-01 4.113947749137878418e-01 2.053125649690628052e-01 -8.761411160230636597e-02 -2.829373115673661232e-03 -6.733033061027526855e-01 -1.609096676111221313e-01
4.534866511821746826e-01 -1.782550066709518433e-01 2.636888027191162109e-01 1.662456095218658447e-01 3.343583643436431885e-01 -4.193108379840850830e-01 2.014852361753582954e-03 -6.146417260169982910e-01
4.382200539112091064e-01 -4.040313661098480225e-01 4.271140992641448975e-01 2.472837418317794800e-01 4.546442031860351562e-01 -2.535089254379272461e-01 -3.833172470331192017e-02 -3.587600588798522949e-01
3.335813283920288086e-01 -3.199992179870605469e-01 5.760194063186645508e-01 1.786569356918334961e-01 5.252975225448608398e-01 -2.125595659017562866e-01 -1.359161585569381714e-01 -2.881233394145965576e-01
1.663308888673782349e-01 2.990753054618835449e-01 -8.908862620592117310e-02 1.372919417917728424e-02 3.185744285583496094e-01 -1.608349680900573730e-01 -6.921359896659851074e-01 -5.180280804634094238e-01
2.714273519814014435e-02 -4.443462193012237549e-01 2.306688763201236725e-02 -2.442033588886260986e-02 2.596897482872009277e-01 -4.806120097637176514e-01 -6.786273717880249023e-01 -2.042781114578247070e-01
9.675394743680953979e-02 -3.813796639442443848e-01 -2.777220010757446289e-01 -5.129760503768920898e-01 3.807834982872009277e-01 3.929197788238525391e-02 -5.969952344894409180e-01 4.439580067992210388e-02
-1.609768718481063843e-01 -1.557598561048507690e-01 5.566736310720443726e-02 -1.453886479139328003e-01 3.866186439990997314e-01 -3.866853713989257812e-01 -7.369288802146911621e-01 -2.890065908432006836e-01
-1.525624543428421021e-01 -1.798837929964065552e-01 2.364145070314407349e-01 -1.427011787891387939e-01 5.623981356620788574e-01 -8.133988827466964722e-03 -7.427621483802795410e-01 -7.600957062095403671e-03
5.526092648506164551e-01 1.734252423048019409e-01 1.199707388877868652e-01 4.674931243062019348e-02 1.595152914524078369e-01 1.057336665689945221e-02 -5.031879544258117676e-01 6.076291203498840332e-01
3.930277228355407715e-01 -1.421551313251256943e-02 -1.841884851455688477e-01 -4.857460856437683105e-01 3.834333717823028564e-01 9.334896504878997803e-02 -5.369163751602172852e-01 -3.625435829162597656e-01
-1.441025286912918091e-01 -3.852801620960235596e-01 -6.750174332410097122e-03 -2.102831453084945679e-01 5.644109249114990234e-01 -4.908422529697418213e-01 -4.417622089385986328e-01 -1.785760968923568726e-01
1.001739799976348877e-01 -6.364904046058654785e-01 2.009609341621398926e-01 2.775897644460201263e-02 3.924248516559600830e-01 -2.727974057197570801e-01 -4.903650283813476562e-01 -2.735247910022735596e-01
8.007497787475585938e-01 -9.479931741952896118e-02 3.672742545604705811e-01 -9.386216290295124054e-03 4.436923563480377197e-01 2.210078574717044830e-02 3.897492960095405579e-02 1.263485997915267944e-01
7.870274595916271210e-03 1.300755739212036133e-01 -1.782793253660202026e-01 -3.555763363838195801e-01 4.875434637069702148e-01 -8.379739522933959961e-02 -6.431813836097717285e-01 -4.079183936119079590e-01
-9.932132810354232788e-02 -1.065981164574623108e-01 1.707250028848648071e-01 -1.862387061119079590e-01 1.689358055591583252e-01 -5.873904228210449219e-01 -6.880961656570434570e-01 -2.605709135532379150e-01
2.803690433502197266e-01 -6.102393269538879395e-01 2.220793515443801880e-01 -3.028699159622192383e-01 3.207302987575531006e-01 -3.521701097488403320e-01 -3.490038812160491943e-01 -2.434261590242385864e-01
1.061841249465942383e-01 2.765042781829833984e-01 -1.622191220521926880e-01 -3.218138813972473145e-01 2.217499017715454102e-01 -6.854117512702941895e-01 -4.256027340888977051e-01 -2.868641912937164307e-01
7.047280669212341309e-01 1.785484403371810913e-01 -2.584848366677761078e-02 -3.757495284080505371e-01 -1.434628665447235107e-02 -2.177092134952545166e-01 -3.826851546764373779e-01 -3.682009279727935791e-01
4.700549244880676270e-01 4.153749346733093262e-01 3.040473759174346924e-01 -9.441271424293518066e-02 1.857671588659286499e-01 1.761497557163238525e-01 -6.143931150436401367e-01 -2.492719292640686035e-01
2.159166485071182251e-01 3.715550005435943604e-01 -4.956926032900810242e-02 -1.234022229909896851e-01 5.091680213809013367e-02 -7.162011265754699707e-01 -5.297043919563293457e-01 -3.896829485893249512e-02
2.199869900941848755e-01 -2.375143021345138550e-01 3.162966296076774597e-02 -4.762256741523742676e-01 2.711790986359119415e-02 -2.513652481138706207e-02 -8.157933354377746582e-01 2.270370721817016602e-02
-1.565964818000793457e-01 -1.427815258502960205e-01 2.482040226459503174e-01 1.844574064016342163e-01 3.472426235675811768e-01 9.309784322977066040e-02 -8.254023790359497070e-01 -2.211954742670059204e-01
1.464905589818954468e-01 -7.919221371412277222e-02 -3.025630414485931396e-01 1.842526644468307495e-01 9.118738174438476562e-01 1.120142713189125061e-01 1.657501794397830963e-02 -4.939554631710052490e-02
3.800368607044219971e-01 1.347200125455856323e-01 4.655879139900207520e-01 9.845530986785888672e-02 5.696859955787658691e-01 -1.188397854566574097e-01 -2.488193660974502563e-01 -4.586730003356933594e-01
5.718203783035278320e-01 3.313513398170471191e-01 -2.412169724702835083e-01 -1.641077995300292969e-01 3.809530735015869141e-01 4.263739660382270813e-02 -2.505821585655212402e-01 -5.180505514144897461e-01
3.048937320709228516e-01 -4.688318371772766113e-01 1.919758319854736328e-01 -7.905695587396621704e-03 3.826633393764495850e-01 -2.838651835918426514e-01 -2.143598794937133789e-01 -6.142950654029846191e-01
1.715310811996459961e-01 4.578402265906333923e-02 -2.421676814556121826e-01 -3.333180546760559082e-01 5.047532320022583008e-01 -7.353601455688476562e-01 -2.082327753305435181e-02 -5.263748019933700562e-02
2.120836377143859863e-01 2.106958031654357910e-01 -2.756511569023132324e-01 -2.027477473020553589e-01 5.504750013351440430e-01 -5.398150682449340820e-01 -1.498856842517852783e-01 -4.202958941459655762e-01
3.838246166706085205e-01 3.539663851261138916e-01 -4.121339917182922363e-01 -4.549522101879119873e-01 2.916133105754852295e-01 -9.798454493284225464e-02 -4.398911297321319580e-01 -2.498139292001724243e-01
5.035521388053894043e-01 2.129950970411300659e-01 -4.238690137863159180e-01 -1.722023189067840576e-01 6.022944450378417969e-01 -1.912757605314254761e-01 -1.777419298887252808e-01 2.466019392013549805e-01
-1.752640679478645325e-02 -2.130171954631805420e-01 1.566889882087707520e-01 3.874213397502899170e-01 5.014786720275878906e-01 -4.309259355068206787e-01 -2.599356472492218018e-01 -5.243332982063293457e-01
3.838672041893005371e-01 -2.571989893913269043e-01 -5.113019943237304688e-01 -3.025752305984497070e-01 1.929659843444824219e-01 1.455193758010864258e-01 -5.924505591392517090e-01 1.552535593509674072e-01
2.215734273195266724e-01 -1.029033288359642029e-01 -3.932899236679077148e-01 -7.652335613965988159e-02 1.364777684211730957e-01 -6.118014454841613770e-01 -5.930115580558776855e-01 1.875993460416793823e-01
4.701958596706390381e-01 2.463749647140502930e-01 -9.418095648288726807e-02 2.935793101787567139e-01 7.591603398323059082e-01 2.126964032649993896e-01 -1.405168417841196060e-02 3.734882920980453491e-02
2.669754624366760254e-02 -3.562255203723907471e-01 -1.982439905405044556e-01 -2.578873336315155029e-01 6.804621219635009766e-01 -4.976192712783813477e-01 -1.547097414731979370e-01 1.788727194070816040e-01
6.468834280967712402e-01 -3.629023432731628418e-01 2.122432738542556763e-01 -3.197257593274116516e-02 5.790031552314758301e-01 -9.242832660675048828e-02 1.890656650066375732e-01 -1.556944549083709717e-01
5.934305787086486816e-01 -3.203243315219879150e-01 2.601580619812011719e-01 1.120627224445343018e-01 5.296326279640197754e-01 -2.022472172975540161e-01 9.209057688713073730e-02 -3.675550222396850586e-01
2.610984444618225098e-01 1.391576528549194336e-01 -9.143371134996414185e-02 -4.978385865688323975e-01 -3.033370897173881531e-02 -4.077101349830627441e-01 -6.810092926025390625e-01 1.591796427965164185e-01
1.271318644285202026e-01 -7.117248177528381348e-01 -6.077261269092559814e-02 8.796288073062896729e-02 5.297330617904663086e-01 -2.062452882528305054e-01 -1.904142498970031738e-01 -3.262555897235870361e-01
-1.030838415026664734e-01 -3.617043197154998779e-01 6.490220129489898682e-02 -2.734489366412162781e-02 4.213403165340423584e-01 1.464687585830688477e-01 -7.754095792770385742e-01 -2.309610694646835327e-01
2.085835635662078857e-01 -1.612922698259353638e-01 2.666881680488586426e-01 3.350010514259338379e-02 4.277254045009613037e-01 -6.494055986404418945e-01 -1.247746497392654419e-01 -4.878396689891815186e-01
1.310438364744186401e-01 1.563237607479095459e-01 -1.618430465459823608e-01 -3.190681338310241699e-01 2.496815174818038940e-01 -7.113793492317199707e-01 -4.221290349960327148e-01 -2.894796729087829590e-01
5.202226042747497559e-01 5.571051239967346191e-01 -3.085501790046691895e-01 -1.765032410621643066e-01 3.172357976436614990e-01 -2.224546819925308228e-01 -2.336024791002273560e-01 -2.965653836727142334e-01
1.091357544064521790e-01 1.042913421988487244e-01 1.225267872214317322e-01 -1.396663486957550049e-01 1.717891842126846313e-01 -7.807119488716125488e-01 -5.172488689422607422e-01 1.900632977485656738e-01
1.042611375451087952e-01 1.957660615444183350e-01 -2.111569494009017944e-01 -2.135576754808425903e-01 8.672209382057189941e-01 -6.306401640176773071e-02 -2.461781203746795654e-01 2.096624374389648438e-01
-7.069188356399536133e-02 -5.951551720499992371e-02 -9.047221392393112183e-02 -3.470611274242401123e-01 2.617364227771759033e-01 6.142393685877323151e-03 -8.909767270088195801e-01 -2.099906839430332184e-02
2.616751492023468018e-01 2.744097262620925903e-02 -3.457907736301422119e-01 -1.606459170579910278e-01 8.106526732444763184e-01 4.654548317193984985e-02 -9.066253155469894409e-02 3.432941436767578125e-01
2.966240048408508301e-01 -2.570560574531555176e-01 -1.568384468555450439e-01 2.811827957630157471e-01 4.938606023788452148e-01 -2.457135617733001709e-01 -3.553748130798339844e-01 5.583094954490661621e-01
7.157704234123229980e-01 1.402284502983093262e-01 3.027919866144657135e-02 -2.394109815359115601e-01 3.599373158067464828e-03 1.076493412256240845e-01 -5.560208559036254883e-01 -2.983516156673431396e-01
