# Supplementary material for: Where is your field going? A machine learning approach to study the relative motion of the domains of physics
Source: PLoS One. 2020 Jun 18;15(6):e0233997. doi: 10.1371/journal.pone.0233997 (PMC7302634; doi:10.1371/journal.pone.0233997)
Supplement: S21 Data — (ZIP) [file pone.0233997.s021.zip › 20/Pacs4Run_20_VS_500_embeddings1995-1999ED8.txt]

-3.449923992156982422e-01 2.870826423168182373e-01 2.132606357336044312e-01 5.621708557009696960e-02 1.690260618925094604e-01 -4.926876723766326904e-01 -4.219632446765899658e-01 5.482330322265625000e-01
3.451355397701263428e-01 2.319256067276000977e-01 5.817349553108215332e-01 2.589586675167083740e-01 1.850194483995437622e-01 3.144836127758026123e-01 -2.356587797403335571e-01 4.826485216617584229e-01
3.235008120536804199e-01 3.653391003608703613e-01 -8.643503487110137939e-02 1.503071039915084839e-01 1.857844740152359009e-01 2.244042977690696716e-02 -1.328322887420654297e-01 8.241040110588073730e-01
-1.659369915723800659e-01 4.954480230808258057e-01 5.147069096565246582e-01 3.065485060214996338e-01 -3.748529851436614990e-01 -4.540141820907592773e-01 -9.957649558782577515e-02 1.074337735772132874e-01
1.525149941444396973e-01 9.763564914464950562e-02 2.095099687576293945e-01 4.721620678901672363e-01 1.039401218295097351e-01 -5.090572237968444824e-01 1.345117241144180298e-01 6.421360373497009277e-01
1.783756017684936523e-01 6.241737008094787598e-01 2.914128899574279785e-01 -2.328056842088699341e-01 -4.040722548961639404e-01 -3.716748207807540894e-02 -4.833351671695709229e-01 2.029801756143569946e-01
-2.905725836753845215e-01 6.268225312232971191e-01 2.768402695655822754e-01 5.007838010787963867e-01 -2.300086021423339844e-01 -1.740090250968933105e-01 -1.647892743349075317e-01 2.913719117641448975e-01
3.878719508647918701e-01 -2.026780880987644196e-02 -4.177137091755867004e-02 5.770882591605186462e-02 1.566019952297210693e-01 -6.662028431892395020e-01 -2.102304100990295410e-01 5.757796764373779297e-01
2.668266296386718750e-01 2.947372198104858398e-01 8.124594688415527344e-01 2.025464549660682678e-02 -2.755701243877410889e-01 -1.726779937744140625e-01 -2.016247212886810303e-01 1.871464103460311890e-01
-3.889604285359382629e-02 3.903278410434722900e-01 2.841288968920707703e-02 4.870238900184631348e-01 -2.560586929321289062e-01 -1.442471444606781006e-01 -6.393160670995712280e-02 7.194937467575073242e-01
8.193922042846679688e-02 1.805044114589691162e-01 7.191630005836486816e-01 4.217311143875122070e-01 -1.959012448787689209e-01 -4.411011636257171631e-01 -7.394655048847198486e-02 1.650332957506179810e-01
3.717559874057769775e-01 2.618106007575988770e-01 3.928892314434051514e-01 1.776379197835922241e-01 -3.319737613201141357e-01 1.260711252689361572e-01 -1.358943283557891846e-01 6.802703738212585449e-01
-1.588030308485031128e-01 2.878654599189758301e-01 5.837532877922058105e-01 2.174994945526123047e-01 4.166868701577186584e-02 -3.902487754821777344e-01 -5.473743081092834473e-01 -2.240364402532577515e-01
8.402960747480392456e-02 -7.194378972053527832e-02 5.599725246429443359e-01 -1.406750082969665527e-01 -5.978995561599731445e-01 -7.619019597768783569e-02 -3.569089770317077637e-01 4.046374559402465820e-01
-4.057869911193847656e-01 5.223491191864013672e-01 4.782518744468688965e-01 3.808584511280059814e-01 -2.612968981266021729e-01 -3.111962378025054932e-01 -4.893383383750915527e-02 1.455905884504318237e-01
1.399899721145629883e-01 2.196313142776489258e-01 8.881452679634094238e-01 1.833385527133941650e-01 -1.266615986824035645e-01 -1.302869468927383423e-01 -2.498320490121841431e-01 1.196499094367027283e-01
-1.153165400028228760e-01 -2.429356873035430908e-01 7.365819811820983887e-01 2.501378580927848816e-02 -3.276078402996063232e-01 2.108258567750453949e-02 -4.580910503864288330e-01 2.586251497268676758e-01
-4.061018824577331543e-01 2.633548676967620850e-01 6.493992209434509277e-01 -1.431144475936889648e-01 -1.536685740575194359e-03 6.599057465791702271e-02 1.293934732675552368e-01 5.499314665794372559e-01
-1.915066987276077271e-01 2.654530704021453857e-01 6.207891106605529785e-01 -1.848213840276002884e-03 3.730738759040832520e-01 -9.859140962362289429e-02 2.253756523132324219e-01 5.547780394554138184e-01
1.815522611141204834e-01 3.160229027271270752e-01 1.984939724206924438e-02 4.670656323432922363e-01 4.847953915596008301e-01 -2.687553130090236664e-02 -4.581643044948577881e-01 4.505116641521453857e-01
4.670450687408447266e-01 2.965482473373413086e-01 1.796243190765380859e-01 2.567017972469329834e-01 5.566623806953430176e-02 -2.581671252846717834e-02 -6.480552554130554199e-01 4.147606194019317627e-01
-1.320598553866147995e-02 -1.067331731319427490e-01 2.268989831209182739e-01 -6.383529901504516602e-01 -1.727024763822555542e-01 -2.933433353900909424e-01 -3.310399055480957031e-01 5.513549447059631348e-01
-2.509314119815826416e-01 2.288983613252639771e-01 5.223459005355834961e-01 2.571148872375488281e-01 1.473811119794845581e-01 -3.233390152454376221e-01 3.522860705852508545e-01 5.434250831604003906e-01
3.440781235694885254e-01 1.192286238074302673e-01 5.691642165184020996e-01 3.411894738674163818e-01 -3.287608921527862549e-01 -8.627535402774810791e-02 -1.918085217475891113e-01 5.241362452507019043e-01
4.290602505207061768e-01 2.061703987419605255e-02 7.402927875518798828e-01 1.210179477930068970e-01 -1.098546162247657776e-01 -2.669623792171478271e-01 -5.258918926119804382e-02 4.082902669906616211e-01
-2.371676117181777954e-01 4.450833201408386230e-01 4.650534391403198242e-01 1.429052948951721191e-01 2.182166129350662231e-01 -4.452647566795349121e-01 3.429475724697113037e-01 3.813968598842620850e-01
7.226219028234481812e-02 3.505773842334747314e-01 7.474792003631591797e-01 2.009690105915069580e-01 -2.691718041896820068e-01 -4.274139404296875000e-01 -4.004512727260589600e-02 1.265711486339569092e-01
-6.917984038591384888e-02 -1.481088250875473022e-01 3.075109124183654785e-01 2.689636945724487305e-01 -5.770438313484191895e-01 -2.964177429676055908e-01 -4.483255147933959961e-01 4.295750856399536133e-01
-2.479000091552734375e-01 -2.015907876193523407e-02 4.873106479644775391e-01 -5.187867283821105957e-01 9.488929994404315948e-03 -5.546227693557739258e-01 -1.852569729089736938e-01 2.991845011711120605e-01
4.811154603958129883e-01 1.404523551464080811e-01 4.350860118865966797e-01 3.669485747814178467e-01 1.199419572949409485e-01 -1.585317552089691162e-01 -5.594296455383300781e-01 2.690168321132659912e-01
5.064340829849243164e-01 1.686856895685195923e-01 7.070042490959167480e-01 -1.079301536083221436e-01 1.124300062656402588e-02 -8.915758132934570312e-02 -3.726778626441955566e-01 2.379103600978851318e-01
-4.095642566680908203e-01 2.327934354543685913e-01 4.480152726173400879e-01 1.581765711307525635e-01 4.803326427936553955e-01 -5.486190915107727051e-01 -5.055710300803184509e-02 1.344191730022430420e-01
1.944205164909362793e-01 -2.665167488157749176e-02 3.820342123508453369e-01 3.665427863597869873e-01 -8.050516992807388306e-02 -2.421048432588577271e-01 -7.673246860504150391e-01 1.652373224496841431e-01
-3.940292596817016602e-01 2.242300510406494141e-01 7.113922834396362305e-01 -1.993867903947830200e-01 3.891908526420593262e-01 9.354549646377563477e-02 -7.050897926092147827e-02 2.888526320457458496e-01
7.368940860033035278e-02 -2.715487778186798096e-01 5.528888106346130371e-01 2.237594276666641235e-01 -4.442503750324249268e-01 -3.169674277305603027e-01 -1.363268792629241943e-01 4.986630380153656006e-01
2.845450341701507568e-01 2.972045242786407471e-01 3.176314830780029297e-01 1.730538159608840942e-01 -3.149619996547698975e-01 -4.451053142547607422e-01 2.805932462215423584e-01 5.690467953681945801e-01
-2.342617362737655640e-01 3.600371778011322021e-01 5.421298146247863770e-01 -3.898605704307556152e-01 8.033379912376403809e-02 -1.851107329130172729e-01 2.062291353940963745e-01 5.351155996322631836e-01
5.169282108545303345e-02 6.612530350685119629e-01 4.849582314491271973e-01 -1.632166802883148193e-01 -1.389066725969314575e-01 1.870076954364776611e-01 -4.884241223335266113e-01 7.364231348037719727e-02
3.950714766979217529e-01 -6.460888683795928955e-02 7.727921009063720703e-01 2.675325982272624969e-02 -1.568830609321594238e-01 -2.451263815164566040e-01 -1.041736528277397156e-01 3.824519813060760498e-01
1.188226342201232910e-01 3.415197730064392090e-01 7.669285535812377930e-01 2.641480565071105957e-01 -1.407363414764404297e-01 1.130587607622146606e-01 -3.913129270076751709e-01 1.599283516407012939e-01
3.553504049777984619e-01 1.926311478018760681e-02 4.582912921905517578e-01 2.161453813314437866e-01 -6.667491048574447632e-02 -2.189910560846328735e-01 -7.387882471084594727e-01 1.356264054775238037e-01
4.584605991840362549e-01 6.474505364894866943e-02 4.164915084838867188e-01 3.944806754589080811e-02 -7.518336176872253418e-02 6.365634500980377197e-02 -6.700452566146850586e-01 3.897887170314788818e-01
1.972827315330505371e-01 6.286177039146423340e-01 4.565725624561309814e-01 -4.224850609898567200e-02 -1.378290355205535889e-01 1.977916210889816284e-01 -4.965213239192962646e-01 2.258852720260620117e-01
1.710653901100158691e-01 1.859363913536071777e-01 4.690256118774414062e-01 -1.294400393962860107e-01 -1.585013717412948608e-01 -1.796868629753589630e-03 -8.140004277229309082e-01 1.081756502389907837e-01
5.425207614898681641e-01 3.579889535903930664e-01 6.160917282104492188e-01 -5.338197201490402222e-02 -1.493995934724807739e-01 -7.751115411520004272e-02 -2.838342487812042236e-01 2.936091721057891846e-01
3.859812319278717041e-01 1.388413179665803909e-02 7.741109728813171387e-01 1.632181257009506226e-01 -1.110358014702796936e-01 -8.678332716226577759e-02 -2.275371104478836060e-01 3.915409743785858154e-01
4.971887469291687012e-01 2.955413758754730225e-01 6.542024612426757812e-01 -1.042832620441913605e-02 6.765567511320114136e-02 -2.324167639017105103e-01 -4.088948965072631836e-01 1.076069623231887817e-01
-4.397542178630828857e-01 -3.216382488608360291e-02 1.076903939247131348e-01 -2.995169162750244141e-01 -1.931854933500289917e-01 -4.406727850437164307e-01 -3.684109076857566833e-02 6.865884661674499512e-01
3.539568185806274414e-01 5.463949441909790039e-01 6.214362382888793945e-02 -4.236478209495544434e-01 3.324502408504486084e-01 -6.680171936750411987e-02 -2.108068019151687622e-01 4.831177294254302979e-01
1.260198187083005905e-02 4.121120274066925049e-01 3.935081660747528076e-01 1.508566290140151978e-01 -2.550381124019622803e-01 -2.386994808912277222e-01 -7.281510233879089355e-01 -1.314646936953067780e-02
-1.353511065244674683e-01 3.802147507667541504e-01 4.435639679431915283e-01 2.400839179754257202e-01 -2.052715122699737549e-01 -6.464130878448486328e-01 1.479424089193344116e-01 3.175757229328155518e-01
2.764477729797363281e-01 1.860079318284988403e-01 3.964689671993255615e-01 3.700843155384063721e-01 -2.297181487083435059e-01 1.738992333412170410e-01 -3.459248542785644531e-01 6.262207031250000000e-01
5.123472958803176880e-02 -1.022932603955268860e-01 2.694788277149200439e-01 2.672691047191619873e-01 -5.486571788787841797e-01 -9.914301335811614990e-02 -1.580297499895095825e-01 7.120618820190429688e-01
4.768149256706237793e-01 2.197968363761901855e-01 2.751629352569580078e-01 1.687253862619400024e-01 1.435233503580093384e-01 5.334471911191940308e-02 -6.924520134925842285e-01 3.423733711242675781e-01
-4.861514270305633545e-01 1.012327894568443298e-02 4.767453074455261230e-01 -4.282297790050506592e-01 -3.132767379283905029e-01 -3.818523883819580078e-01 -1.816729307174682617e-01 2.755515277385711670e-01
3.051990866661071777e-01 1.177595928311347961e-01 4.832433760166168213e-01 2.462933063507080078e-01 -2.682327330112457275e-01 1.814373731613159180e-01 -2.275279462337493896e-01 6.649544835090637207e-01
-4.159640371799468994e-01 1.540761142969131470e-01 3.946411013603210449e-01 -1.679487153887748718e-02 5.043463110923767090e-01 1.322140097618103027e-01 -1.074331924319267273e-01 6.031776070594787598e-01
-2.591235339641571045e-01 6.623874306678771973e-01 1.186614483594894409e-01 2.969743907451629639e-01 -3.583497107028961182e-01 -3.055734336376190186e-01 -2.408031933009624481e-02 4.116480052471160889e-01
4.665228128433227539e-01 2.239608168601989746e-01 4.305440187454223633e-01 -1.726098656654357910e-01 3.803575038909912109e-01 -5.206410884857177734e-01 -3.804597631096839905e-02 3.159894943237304688e-01
2.210138291120529175e-01 3.278196156024932861e-01 3.947276771068572998e-01 3.161596953868865967e-01 -2.983343005180358887e-01 2.368329912424087524e-01 -2.777128219604492188e-01 6.047335267066955566e-01
5.502867698669433594e-01 1.778073459863662720e-01 2.649945914745330811e-01 2.934210300445556641e-01 1.743381023406982422e-01 -1.351209133863449097e-01 -5.290683507919311523e-01 4.250721633434295654e-01
2.137701064348220825e-01 3.944926857948303223e-01 5.380907058715820312e-01 -1.132463887333869934e-01 -1.081502288579940796e-01 -1.731597632169723511e-01 -6.673225164413452148e-01 -9.649544954299926758e-02
-7.640327513217926025e-02 8.365563750267028809e-01 7.026246190071105957e-02 1.303583085536956787e-01 -2.914957404136657715e-01 -2.673951387405395508e-01 -1.776754558086395264e-01 2.904603779315948486e-01
5.283821821212768555e-01 1.295774132013320923e-01 5.935239791870117188e-01 8.164107054471969604e-02 -1.766889244318008423e-01 -1.532083749771118164e-01 -3.366392552852630615e-01 4.207948446273803711e-01
-4.937121868133544922e-01 4.796136021614074707e-01 3.695130348205566406e-01 -2.936253547668457031e-01 1.624218821525573730e-01 8.238717913627624512e-02 -2.849108539521694183e-02 5.191175937652587891e-01
-2.086449116468429565e-01 -1.186761818826198578e-02 5.605117678642272949e-01 3.864551186561584473e-01 4.918341040611267090e-01 -4.368702471256256104e-01 -1.019513010978698730e-01 2.228343188762664795e-01
-2.574002444744110107e-01 5.973338484764099121e-01 5.092653036117553711e-01 2.796460390090942383e-01 -2.229336202144622803e-01 -4.126604199409484863e-01 8.293155580759048462e-02 1.118878275156021118e-01
-3.167167603969573975e-01 4.834192097187042236e-01 1.756741255521774292e-01 4.153135716915130615e-01 -3.126351237297058105e-01 -5.196274518966674805e-01 -3.808963298797607422e-02 3.056885898113250732e-01
-2.271135598421096802e-01 6.184874475002288818e-02 8.215904235839843750e-02 -5.917593836784362793e-01 8.578613400459289551e-02 -5.614777207374572754e-01 -3.973343372344970703e-01 3.273741006851196289e-01
2.107437700033187866e-01 8.395954966545104980e-01 2.639867961406707764e-01 -1.733006685972213745e-01 -1.116294488310813904e-01 -6.995592266321182251e-02 -3.398666679859161377e-01 1.344624608755111694e-01
4.526621699333190918e-01 1.731268316507339478e-01 6.745350956916809082e-01 -4.961059615015983582e-02 -7.962637394666671753e-02 -2.052374184131622314e-01 -4.966992437839508057e-01 1.117696389555931091e-01
-4.702136218547821045e-01 6.158642768859863281e-01 -4.951564222574234009e-02 2.919690608978271484e-01 3.451927751302719116e-02 -6.223503872752189636e-02 -4.822620153427124023e-01 2.725274264812469482e-01
2.392853647470474243e-01 2.558655142784118652e-01 1.997739821672439575e-02 1.233125105500221252e-01 7.739123702049255371e-02 -7.804867029190063477e-01 9.695009142160415649e-02 4.869517683982849121e-01
-1.898766160011291504e-01 5.271555185317993164e-01 1.662523895502090454e-01 1.977597922086715698e-01 -1.044371202588081360e-01 -4.560478329658508301e-01 -6.280179619789123535e-01 -7.753575593233108521e-02
4.839470088481903076e-01 1.533741205930709839e-01 2.636328041553497314e-01 3.449339568614959717e-01 1.597086936235427856e-01 -1.008858531713485718e-01 -6.273279190063476562e-01 3.529374003410339355e-01
-1.765275746583938599e-01 3.484041690826416016e-01 3.975893259048461914e-01 -2.850127518177032471e-01 6.288130581378936768e-02 1.520352251827716827e-02 1.863281130790710449e-01 7.544797062873840332e-01
-2.478218972682952881e-01 2.202747464179992676e-01 -2.883182466030120850e-01 -1.627270504832267761e-02 3.080785572528839111e-01 -1.792412251234054565e-01 -6.702508926391601562e-01 4.799948930740356445e-01
-2.266452312469482422e-01 3.003123104572296143e-01 6.168467402458190918e-01 -2.179340869188308716e-01 4.550186395645141602e-01 1.063134744763374329e-01 4.663034155964851379e-02 4.581816792488098145e-01
-4.638568032532930374e-03 4.200475811958312988e-01 2.542673945426940918e-01 3.962918370962142944e-02 -2.344922125339508057e-01 -6.002478003501892090e-01 -5.804700851440429688e-01 -7.132075726985931396e-02
-2.510432898998260498e-01 5.628532171249389648e-01 3.983120433986186981e-03 4.677683711051940918e-01 -8.467669785022735596e-02 -5.596128702163696289e-01 -1.212897300720214844e-01 2.574926614761352539e-01
-3.938047885894775391e-01 -1.634747534990310669e-01 5.236891508102416992e-01 4.045699834823608398e-01 3.229878246784210205e-01 -3.706102371215820312e-01 -7.468848675489425659e-02 3.647125959396362305e-01
4.202183336019515991e-02 4.590364992618560791e-01 5.370027944445610046e-02 2.324298620223999023e-01 -9.031924605369567871e-02 -4.274919331073760986e-01 -7.344745993614196777e-01 -1.588883996009826660e-02
-2.511297762393951416e-01 -2.845336124300956726e-02 4.185246825218200684e-01 -2.950663864612579346e-01 -1.162053085863590240e-02 -2.331198751926422119e-01 1.337828040122985840e-01 7.755768299102783203e-01
3.508945703506469727e-01 3.366587758064270020e-01 4.307491183280944824e-01 1.292175799608230591e-01 -6.910718232393264771e-02 3.525228202342987061e-01 -3.939845561981201172e-01 5.263266563415527344e-01
-5.756216049194335938e-01 3.376696407794952393e-01 1.717613041400909424e-01 -2.712332606315612793e-01 -1.437400430440902710e-01 -3.505489528179168701e-01 5.639703571796417236e-02 5.521260499954223633e-01
-2.137336283922195435e-01 -6.368731707334518433e-02 4.112850725650787354e-01 -1.664920747280120850e-01 6.427762508392333984e-01 1.046821102499961853e-01 -2.095649391412734985e-01 5.341814160346984863e-01
-1.853668540716171265e-01 1.299940645694732666e-01 -3.046641349792480469e-01 -2.841036021709442139e-02 2.492033988237380981e-01 -5.094156265258789062e-01 -5.076421499252319336e-01 5.251725316047668457e-01
-1.057447865605354309e-01 7.592144608497619629e-01 1.742732226848602295e-01 -1.047893706709146500e-02 -1.111001968383789062e-01 -2.583910524845123291e-01 -5.490104556083679199e-01 -3.753319755196571350e-02
1.695292145013809204e-01 2.275909185409545898e-01 2.745602428913116455e-01 3.919849395751953125e-01 -3.656688630580902100e-01 1.539142727851867676e-01 -1.500696390867233276e-01 7.144945263862609863e-01
-4.445749223232269287e-01 1.207792833447456360e-01 6.177461743354797363e-01 2.944945693016052246e-01 2.919949889183044434e-01 -3.177490830421447754e-01 1.058890670537948608e-01 3.492707610130310059e-01
-3.404315412044525146e-01 2.288983464241027832e-01 9.951934218406677246e-02 -3.996130526065826416e-01 1.864214688539505005e-01 2.084696851670742035e-02 -6.205133348703384399e-02 7.893536090850830078e-01
2.605285942554473877e-01 1.017226651310920715e-01 6.389805078506469727e-01 2.124082297086715698e-01 -3.014035224914550781e-01 -4.854403138160705566e-01 -3.667232990264892578e-01 8.591743558645248413e-02
-2.069022953510284424e-01 2.067581266164779663e-01 4.763588011264801025e-01 1.404109299182891846e-01 -1.122562885284423828e-01 3.481260314583778381e-02 -8.086906671524047852e-01 3.952108789235353470e-03
-3.208090960979461670e-01 -9.111330658197402954e-02 4.706677496433258057e-01 -5.380667448043823242e-01 -7.016913592815399170e-02 -2.482488900423049927e-01 -8.787073940038681030e-02 5.508752465248107910e-01
-2.167443186044692993e-01 5.754345282912254333e-02 2.942978739738464355e-01 -3.503609001636505127e-01 1.717201024293899536e-01 -4.644079878926277161e-02 5.824866890907287598e-02 8.398267626762390137e-01
-2.233304381370544434e-01 4.295323491096496582e-01 1.219964474439620972e-01 2.784685492515563965e-01 -5.778221487998962402e-01 -1.790693700313568115e-01 -9.520470350980758667e-02 5.460673570632934570e-01
4.935117661952972412e-01 1.192877963185310364e-01 6.095362901687622070e-01 2.365709990262985229e-01 -4.375234246253967285e-03 -4.660470783710479736e-02 -4.250959753990173340e-01 3.630681037902832031e-01
-2.828079164028167725e-01 2.751054763793945312e-01 4.659116566181182861e-01 -3.606960177421569824e-01 3.435491621494293213e-01 -5.755465943366289139e-03 5.064103752374649048e-02 6.136268377304077148e-01
-1.625847816467285156e-02 7.975975275039672852e-01 2.795422375202178955e-01 -1.194960176944732666e-01 -1.201566830277442932e-01 -2.191528230905532837e-01 -4.519616663455963135e-01 -6.645170599222183228e-02
-4.992796480655670166e-01 4.807416498661041260e-01 -1.913979947566986084e-01 2.725302577018737793e-01 -1.959008425474166870e-01 -1.516510546207427979e-01 -3.989078402519226074e-01 4.338186681270599365e-01
1.313088387250900269e-01 2.423899769783020020e-01 5.995312333106994629e-01 -2.800227701663970947e-02 -5.558479949831962585e-02 -3.335950970649719238e-01 -6.555018424987792969e-01 -1.404467821121215820e-01
2.693803012371063232e-01 9.211509674787521362e-02 5.972515344619750977e-01 2.610796093940734863e-01 -1.958904266357421875e-01 1.842829436063766479e-01 -4.638914465904235840e-01 4.544759988784790039e-01
1.794564872980117798e-01 1.699540019035339355e-01 8.228893578052520752e-02 5.174095630645751953e-01 3.135386109352111816e-01 1.424106955528259277e-02 -5.645336508750915527e-01 4.972115457057952881e-01
-1.443687826395034790e-01 2.549704015254974365e-01 -9.457522630691528320e-02 5.756559967994689941e-01 -8.871734142303466797e-02 -1.349537223577499390e-01 -5.845494866371154785e-01 4.539185464382171631e-01
5.054355263710021973e-01 5.577263236045837402e-01 3.075836896896362305e-01 -1.201509758830070496e-01 1.795694082975387573e-01 -4.741246402263641357e-01 -2.039575725793838501e-01 1.606053709983825684e-01
4.461558759212493896e-01 5.753641128540039062e-01 2.524600625038146973e-01 -4.676116406917572021e-01 -2.252483367919921875e-02 -5.706413090229034424e-02 -2.501081228256225586e-01 3.481187224388122559e-01
2.602297961711883545e-01 -3.590676188468933105e-02 8.759663701057434082e-01 1.714238822460174561e-01 -1.015102863311767578e-01 -1.764259785413742065e-01 -1.783827245235443115e-01 2.470568120479583740e-01
1.267179548740386963e-01 2.283542156219482422e-01 5.714349150657653809e-01 5.138955637812614441e-02 -2.862521409988403320e-01 -5.260911583900451660e-01 -4.901650249958038330e-01 -6.036723405122756958e-02
1.104841232299804688e-01 -7.215261459350585938e-02 4.613310992717742920e-01 2.487524412572383881e-02 4.241520762443542480e-01 -2.706276178359985352e-01 2.371762543916702271e-01 6.780452728271484375e-01
-3.216302022337913513e-03 1.571228541433811188e-02 3.629640638828277588e-01 2.626133859157562256e-01 -5.775316357612609863e-01 4.205107688903808594e-02 -3.864978253841400146e-01 5.606625080108642578e-01
-4.253860935568809509e-02 -2.770958542823791504e-01 7.994751930236816406e-01 -8.896872401237487793e-03 -2.609557211399078369e-01 1.661706157028675079e-02 -4.004981517791748047e-01 2.310751229524612427e-01
4.756545647978782654e-02 -2.027978897094726562e-01 5.307899713516235352e-01 3.612663364037871361e-03 -4.756498038768768311e-01 -1.740566492080688477e-01 -5.514673590660095215e-01 3.379420340061187744e-01
-3.377155065536499023e-01 9.091740101575851440e-02 4.226420819759368896e-01 5.128472447395324707e-01 3.654089570045471191e-01 -1.961753517389297485e-01 -6.512061692774295807e-03 5.138022899627685547e-01
-1.193203777074813843e-01 4.130072891712188721e-01 3.346874713897705078e-01 1.263084728270769119e-02 4.793879110366106033e-03 -6.352617144584655762e-01 -5.102494359016418457e-01 -1.976800411939620972e-01
4.192845523357391357e-01 -2.952334098517894745e-02 5.747622847557067871e-01 2.507487833499908447e-01 -1.304103136062622070e-01 -5.507121235132217407e-02 -4.891794621944427490e-01 4.132383167743682861e-01
-1.894692629575729370e-01 -3.592849969863891602e-01 3.510472476482391357e-01 -3.070310354232788086e-01 2.149877697229385376e-02 -5.576660633087158203e-01 -2.994818389415740967e-01 4.651563465595245361e-01
4.134097099304199219e-01 4.834561049938201904e-01 7.015537470579147339e-02 7.100827246904373169e-02 4.906580746173858643e-01 -4.613434076309204102e-01 -2.212077081203460693e-01 2.878938019275665283e-01
-1.764437258243560791e-01 4.615539610385894775e-01 4.351145029067993164e-01 -4.100432991981506348e-01 2.697539925575256348e-01 -1.268408745527267456e-01 6.022946536540985107e-02 5.530751347541809082e-01
1.024078801274299622e-01 3.815650939941406250e-01 4.115871191024780273e-01 -2.048396021127700806e-01 -3.811132907867431641e-01 -1.097301691770553589e-01 -6.785578131675720215e-01 1.217732951045036316e-01
-4.562774896621704102e-01 2.132187634706497192e-01 2.769439816474914551e-01 -2.511436939239501953e-01 -7.689625769853591919e-02 -2.920555174350738525e-01 1.056796014308929443e-01 7.100704312324523926e-01
3.326314091682434082e-01 3.841437995433807373e-01 -3.960400074720382690e-02 -3.933525979518890381e-01 3.483407795429229736e-01 -1.777773797512054443e-01 -2.210041582584381104e-01 6.194403171539306641e-01
-2.825187742710113525e-01 3.449932932853698730e-01 6.094135046005249023e-01 3.921978175640106201e-02 2.372606694698333740e-01 -1.636725217103958130e-01 2.220794260501861572e-01 5.439109802246093750e-01
1.838553249835968018e-01 2.044124901294708252e-01 8.529031276702880859e-01 2.760703302919864655e-02 -1.710112541913986206e-01 -2.231925725936889648e-01 -3.408886492252349854e-01 3.069048002362251282e-02
4.728758037090301514e-01 5.036125779151916504e-01 3.962072134017944336e-01 -9.850259125232696533e-02 2.175244688987731934e-02 -2.356899976730346680e-01 -5.450085997581481934e-01 5.497980117797851562e-02
-9.224224090576171875e-02 -1.370730102062225342e-01 -2.854799926280975342e-01 3.206708235666155815e-03 1.245991662144660950e-01 -4.573992490768432617e-01 -6.097879409790039062e-01 5.427827239036560059e-01
-1.166770905256271362e-01 3.982356786727905273e-01 3.651250898838043213e-01 -3.035793304443359375e-01 3.358862400054931641e-01 1.120696403086185455e-02 7.110975682735443115e-02 6.959283947944641113e-01
2.337392717599868774e-01 2.096134275197982788e-01 -1.561942100524902344e-01 3.352743983268737793e-01 3.418044745922088623e-01 -1.456095725297927856e-01 -4.980661273002624512e-01 6.152402162551879883e-01
-5.733405351638793945e-01 -7.883149385452270508e-02 3.006504178047180176e-01 7.795037329196929932e-02 3.918897807598114014e-01 -5.061200857162475586e-01 -1.133357658982276917e-01 3.821243345737457275e-01
8.984567970037460327e-02 6.289456486701965332e-01 3.268199563026428223e-01 -7.569445669651031494e-02 -1.544386297464370728e-01 2.288490384817123413e-01 -6.091095209121704102e-01 1.912502646446228027e-01
-1.842764317989349365e-01 8.242130861617624760e-04 3.437739908695220947e-01 -4.945410490036010742e-01 -5.041767656803131104e-02 -4.383765161037445068e-01 3.471502289175987244e-02 6.382547616958618164e-01
3.401650488376617432e-01 7.052737474441528320e-02 1.417877990752458572e-02 -7.136526703834533691e-02 5.670577883720397949e-01 -4.075165390968322754e-01 -2.774758934974670410e-01 5.562395453453063965e-01
1.428338587284088135e-01 -2.004440501332283020e-02 4.156320989131927490e-01 5.575157329440116882e-02 2.064017020165920258e-02 -3.922916650772094727e-01 -7.989104390144348145e-01 -1.037387773394584656e-01
4.472138732671737671e-02 5.010036230087280273e-01 6.815912723541259766e-01 3.577275574207305908e-01 -2.888930737972259521e-01 -1.566938012838363647e-01 -1.396071612834930420e-01 1.641864627599716187e-01
-5.156642794609069824e-01 2.602142691612243652e-01 5.502527952194213867e-01 3.880133926868438721e-01 2.815056741237640381e-01 -5.060939490795135498e-02 3.313468024134635925e-02 3.607515692710876465e-01
1.691848784685134888e-01 2.361168712377548218e-01 1.840040385723114014e-01 7.237261533737182617e-02 -3.664589822292327881e-01 -7.451301217079162598e-01 7.596029341220855713e-02 4.257335662841796875e-01
-2.953197062015533447e-01 5.927324891090393066e-01 -1.982499063014984131e-01 2.714637219905853271e-01 -1.560916900634765625e-01 -6.800361722707748413e-02 -5.490782260894775391e-01 3.434862196445465088e-01
-3.466351032257080078e-01 -1.811589114367961884e-02 4.804497361183166504e-01 4.076828956604003906e-01 5.217081308364868164e-01 -6.700681895017623901e-02 -1.657199561595916748e-01 4.223106503486633301e-01
-1.006712839007377625e-01 4.872649610042572021e-01 3.030429780483245850e-01 7.891595363616943359e-02 -3.250040709972381592e-01 6.346756964921951294e-02 -7.300578951835632324e-01 1.083290725946426392e-01
2.059761881828308105e-01 6.239387392997741699e-01 5.504093766212463379e-01 -2.432964742183685303e-01 3.446481749415397644e-02 1.405963897705078125e-01 -4.192983210086822510e-01 9.676980972290039062e-02
2.833760678768157959e-01 2.202256917953491211e-01 4.024679213762283325e-02 4.135385751724243164e-01 1.738135367631912231e-01 -1.008744239807128906e-01 -7.507907152175903320e-01 3.073948323726654053e-01
3.767262697219848633e-01 1.590288616716861725e-02 8.489101529121398926e-01 -7.056485116481781006e-02 -6.622332334518432617e-02 -1.074262037873268127e-01 -1.542519629001617432e-01 3.041008114814758301e-01
-3.721047639846801758e-01 8.256712555885314941e-02 4.173537790775299072e-01 4.710802435874938965e-01 2.678305506706237793e-01 -3.092644512653350830e-01 6.333439052104949951e-02 5.359392762184143066e-01
-4.548536539077758789e-01 3.760663419961929321e-02 3.751763105392456055e-01 -2.144608646631240845e-01 -1.175424456596374512e-01 -5.648251771926879883e-01 1.186048611998558044e-01 5.079689621925354004e-01
7.351026404649019241e-03 7.608731091022491455e-02 7.508387416601181030e-02 5.622231960296630859e-01 1.810570210218429565e-01 9.970285743474960327e-02 -5.070965290069580078e-01 6.103728413581848145e-01
-5.948052555322647095e-02 6.980831623077392578e-01 3.556296825408935547e-01 2.859910205006599426e-02 -2.778613865375518799e-01 2.854551887139678001e-03 -5.510274767875671387e-01 3.170643001794815063e-02
2.525421679019927979e-01 -9.547875262796878815e-03 2.374140545725822449e-02 -1.797897517681121826e-01 5.601112246513366699e-01 -3.955950438976287842e-01 -2.811085283756256104e-01 5.949798822402954102e-01
-7.440603971481323242e-01 5.877452343702316284e-02 3.257518112659454346e-01 4.527559131383895874e-02 3.382149338722229004e-01 1.763396896421909332e-02 -3.850249350070953369e-01 2.679762244224548340e-01
-5.901437401771545410e-01 -1.492406874895095825e-01 3.468235135078430176e-01 3.078061938285827637e-01 2.659284174442291260e-01 -4.307457506656646729e-01 -3.487667739391326904e-01 1.911236792802810669e-01
-1.380487680435180664e-01 -4.758713021874427795e-02 3.296285569667816162e-01 3.281457424163818359e-01 -6.179102063179016113e-01 -1.780392825603485107e-01 -2.804912030696868896e-01 5.197663307189941406e-01
-4.306745231151580811e-01 4.776556789875030518e-01 3.310973346233367920e-01 -1.731393933296203613e-01 3.248032629489898682e-01 1.254426389932632446e-01 -5.092858895659446716e-02 5.682737827301025391e-01
-3.473986387252807617e-01 -2.613416910171508789e-01 1.938187330961227417e-01 -3.839557170867919922e-01 7.310324162244796753e-02 -4.107786715030670166e-01 -2.495151162147521973e-01 6.242482662200927734e-01
-3.850311338901519775e-01 2.866361737251281738e-01 2.594930231571197510e-01 -3.884053528308868408e-01 2.503860592842102051e-01 1.107512265443801880e-01 -8.105511218309402466e-02 6.854680180549621582e-01
-2.572207152843475342e-01 6.174692511558532715e-01 3.321687579154968262e-01 9.802179038524627686e-02 -1.708537340164184570e-01 -3.954986929893493652e-01 -4.902869760990142822e-01 -8.144626021385192871e-02
2.002559006214141846e-01 1.949472576379776001e-01 6.927081942558288574e-01 -1.330096572637557983e-01 -9.093342721462249756e-02 -2.253098189830780029e-01 -5.955926775932312012e-01 -1.029219105839729309e-01
-6.365593075752258301e-01 -6.121458858251571655e-02 1.586734801530838013e-01 -9.238665923476219177e-03 4.276937544345855713e-01 -3.595680892467498779e-01 -2.986156046390533447e-01 4.054625630378723145e-01
-4.372297525405883789e-01 -1.501432806253433228e-01 3.107253611087799072e-01 2.816047072410583496e-01 5.423807501792907715e-01 -2.286945581436157227e-01 -3.338961303234100342e-01 3.904754519462585449e-01
-1.391168981790542603e-01 -3.854439780116081238e-02 4.359778165817260742e-01 1.524717360734939575e-01 -5.757274627685546875e-01 9.869206696748733521e-02 -5.322695374488830566e-01 3.759302794933319092e-01
-2.580345049500465393e-02 6.810131669044494629e-01 1.696767210960388184e-01 3.101751506328582764e-01 1.165361702442169189e-01 -5.553525686264038086e-01 -2.972883284091949463e-01 1.338198501616716385e-02
1.953637450933456421e-01 4.719132184982299805e-01 4.462010264396667480e-01 6.532272696495056152e-02 -1.095823496580123901e-01 1.812029033899307251e-01 -6.944972872734069824e-01 9.273262321949005127e-02
-4.576492607593536377e-01 5.924263000488281250e-01 8.758729323744773865e-03 -4.306054115295410156e-02 -3.704570829868316650e-01 -1.867527514696121216e-01 -4.641039669513702393e-01 2.239414602518081665e-01
-3.672586381435394287e-01 2.572175860404968262e-01 3.835937976837158203e-01 -3.018338680267333984e-01 5.221515893936157227e-02 -2.829052507877349854e-02 1.053313538432121277e-01 7.389795780181884766e-01
-1.463020145893096924e-01 3.619346618652343750e-01 4.961864650249481201e-01 7.312843576073646545e-03 -3.157203793525695801e-01 -2.793415784835815430e-01 -6.372929811477661133e-01 -1.322541236877441406e-01
-1.205189973115921021e-01 -8.393273502588272095e-02 -1.214255169034004211e-01 -3.672585263848304749e-02 1.984645724296569824e-01 2.311008721590042114e-01 -4.404104948043823242e-01 8.219369649887084961e-01
-4.210698604583740234e-01 -3.891503065824508667e-02 9.072010219097137451e-02 -1.319560855627059937e-01 -3.028849959373474121e-01 -5.862775444984436035e-01 -3.717323392629623413e-02 5.989163517951965332e-01
2.875561118125915527e-01 1.868136078119277954e-01 3.221985995769500732e-01 -3.983222246170043945e-01 -2.486472129821777344e-01 3.775287792086601257e-02 -7.050779461860656738e-01 2.440367788076400757e-01
-9.975715726613998413e-02 -3.182013630867004395e-01 2.597012817859649658e-01 -3.747485578060150146e-01 2.183838374912738800e-02 -6.129330396652221680e-01 -3.213443756103515625e-01 4.488755166530609131e-01
3.072729408740997314e-01 3.805816546082496643e-02 3.882194161415100098e-01 -2.237625122070312500e-01 4.661780595779418945e-01 -5.980975627899169922e-01 3.948618250433355570e-04 3.582013249397277832e-01
-1.864518523216247559e-01 -3.698768615722656250e-01 4.102459643036127090e-04 5.706178396940231323e-02 1.315064728260040283e-01 -4.133082926273345947e-02 -4.016270637512207031e-01 8.030344247817993164e-01
4.478986561298370361e-01 3.798131346702575684e-01 8.614386618137359619e-02 -1.055051982402801514e-01 3.091236948966979980e-01 -5.694128274917602539e-01 -4.292982220649719238e-01 1.802536249160766602e-01
-2.625547647476196289e-01 -6.214580312371253967e-02 4.467930793762207031e-01 -5.729508399963378906e-01 1.095152944326400757e-01 -9.529927372932434082e-02 -1.202153488993644714e-01 6.031410694122314453e-01
-1.959107071161270142e-01 1.522246152162551880e-01 4.758591949939727783e-01 2.021824866533279419e-01 -2.059368342161178589e-01 9.194983541965484619e-02 -7.872402667999267578e-01 2.269657701253890991e-02
-5.663638114929199219e-01 -4.248385131359100342e-02 2.758473753929138184e-01 3.150021433830261230e-01 3.184579014778137207e-01 -5.375339984893798828e-01 -2.061040550470352173e-01 2.631959617137908936e-01
-8.625666052103042603e-02 1.847108602523803711e-01 -2.984223961830139160e-01 -4.209035262465476990e-02 4.410113692283630371e-01 -3.600919842720031738e-01 -6.222497224807739258e-01 3.953003585338592529e-01
5.069162249565124512e-01 3.199060633778572083e-02 6.458020806312561035e-01 5.863099545240402222e-02 -9.182584285736083984e-02 -2.251164615154266357e-01 -4.351128339767456055e-01 2.703367769718170166e-01
-8.312530070543289185e-02 -1.252669543027877808e-01 2.014492750167846680e-01 -4.383060634136199951e-01 -4.619303345680236816e-02 -3.077696859836578369e-01 -2.014601230621337891e-02 8.046381473541259766e-01
3.298174738883972168e-01 5.311143398284912109e-01 4.443181678652763367e-02 -5.811425447463989258e-01 1.078157722949981689e-01 -1.725591868162155151e-01 -1.960863620042800903e-01 4.354151189327239990e-01
3.950588405132293701e-01 4.449348524212837219e-02 5.791206955909729004e-01 1.698492616415023804e-01 -6.105690076947212219e-02 -2.082160115242004395e-01 -6.327784657478332520e-01 1.738649010658264160e-01
1.014320701360702515e-01 4.705420732498168945e-01 2.602249570190906525e-02 4.796336293220520020e-01 2.497884631156921387e-02 -4.042325615882873535e-01 1.079531162977218628e-01 6.015766859054565430e-01
-2.522404491901397705e-01 2.816982865333557129e-01 4.589651226997375488e-01 -1.668545603752136230e-01 1.095454543828964233e-01 -1.761320233345031738e-01 2.652277350425720215e-01 7.107480764389038086e-01
4.212373793125152588e-01 2.053337991237640381e-01 6.728259325027465820e-01 2.272979766130447388e-01 -1.053378954529762268e-01 1.688115485012531281e-02 -3.045479953289031982e-01 4.146174192428588867e-01
-8.679817616939544678e-02 5.264608860015869141e-01 3.234465420246124268e-01 1.045824885368347168e-01 -8.234164118766784668e-02 -4.284056723117828369e-01 -6.191449761390686035e-01 -1.615481823682785034e-01
-3.485458195209503174e-01 2.388595491647720337e-01 7.204168289899826050e-02 4.739000499248504639e-01 -3.379120230674743652e-01 -1.494319140911102295e-01 -6.029598116874694824e-01 3.026812076568603516e-01
2.048250287771224976e-01 2.157395631074905396e-01 3.247195184230804443e-01 4.184315502643585205e-01 5.819574370980262756e-02 -4.136352539062500000e-01 -6.756400465965270996e-01 -2.225129166617989540e-03
4.734895527362823486e-01 6.350836902856826782e-02 4.451773762702941895e-01 -1.678290814161300659e-01 4.763959050178527832e-01 -4.177154302597045898e-01 -1.016280576586723328e-01 3.655917048454284668e-01
-1.067687794566154480e-01 1.809371858835220337e-01 2.809793949127197266e-01 4.290641546249389648e-01 -1.176596060395240784e-01 -5.120985507965087891e-01 1.017467677593231201e-01 6.374757885932922363e-01
-3.505437672138214111e-01 -2.244796603918075562e-02 1.368368268013000488e-01 -5.182598829269409180e-01 -1.425620913505554199e-01 -4.739958345890045166e-01 -2.604036927223205566e-01 5.258246064186096191e-01
-1.704064756631851196e-01 3.683036565780639648e-01 2.003391683101654053e-01 6.562925577163696289e-01 1.799925416707992554e-02 -2.899762690067291260e-01 -2.024015784263610840e-02 5.288085937500000000e-01
3.000157773494720459e-01 5.366349816322326660e-01 1.940758666023612022e-04 -4.913707673549652100e-01 7.485616207122802734e-02 -3.426087498664855957e-01 -7.451550662517547607e-02 5.020273923873901367e-01
4.523774981498718262e-01 1.468612253665924072e-01 3.683367669582366943e-01 1.693086922168731689e-01 1.768467575311660767e-01 -2.241110615432262421e-02 -7.089514136314392090e-01 2.739705145359039307e-01
2.208330780267715454e-01 3.060936369001865387e-02 -2.203604280948638916e-01 2.760893404483795166e-01 1.805555820465087891e-01 -2.959939837455749512e-01 -5.702208876609802246e-01 6.165608167648315430e-01
-2.784254550933837891e-01 2.613004148006439209e-01 5.237268805503845215e-01 8.037046343088150024e-02 6.123204231262207031e-01 3.288576379418373108e-02 -1.586283370852470398e-02 4.440525174140930176e-01
-4.283673465251922607e-01 3.702961504459381104e-01 1.455768793821334839e-01 2.513381242752075195e-01 -7.059617340564727783e-02 -2.340399920940399170e-01 -7.303227782249450684e-01 -4.345839470624923706e-02
-1.866824328899383545e-01 2.210623212158679962e-02 3.556293249130249023e-01 -6.857180595397949219e-01 3.183013200759887695e-01 -2.917332053184509277e-01 -2.006412446498870850e-01 3.758969902992248535e-01
6.664908677339553833e-02 1.706064492464065552e-02 2.353597879409790039e-01 1.310514360666275024e-01 -1.564293056726455688e-01 -2.991085648536682129e-01 -8.993110656738281250e-01 1.363442395813763142e-03
1.357556283473968506e-01 1.973434835672378540e-01 3.444628417491912842e-01 4.280539453029632568e-01 1.427178531885147095e-01 -2.681569457054138184e-01 -7.403442263603210449e-01 -1.883818209171295166e-02
-3.148111104965209961e-01 4.964084550738334656e-02 -2.807236611843109131e-01 -8.277668058872222900e-02 2.697280943393707275e-01 -3.418724238872528076e-01 -6.183954477310180664e-01 4.906416237354278564e-01
2.632380127906799316e-01 2.768928110599517822e-01 3.496111333370208740e-01 -4.895204305648803711e-01 3.362710773944854736e-01 -4.177424609661102295e-01 1.127598807215690613e-01 4.380366504192352295e-01
7.709158957004547119e-02 5.544312000274658203e-01 1.732070446014404297e-01 1.968125104904174805e-01 1.482005864381790161e-01 -6.491374969482421875e-01 -4.177559912204742432e-01 8.012983947992324829e-03
-1.676143407821655273e-01 1.318377070128917694e-02 4.519923925399780273e-01 -6.258508563041687012e-01 -1.246936321258544922e-01 -1.163360662758350372e-03 -9.459064155817031860e-02 5.926617383956909180e-01
-2.209137678146362305e-01 -8.574759215116500854e-02 1.992512792348861694e-01 -4.030538201332092285e-01 -3.847151622176170349e-02 -2.385192811489105225e-01 -5.067406222224235535e-02 8.250767588615417480e-01
4.451113939285278320e-01 4.783999323844909668e-01 1.686500310897827148e-01 -3.719584643840789795e-01 2.220203876495361328e-01 -4.428687393665313721e-01 -2.475241422653198242e-01 3.154668509960174561e-01
3.259966969490051270e-01 1.511784791946411133e-01 7.330558300018310547e-01 8.086381107568740845e-02 -9.432578086853027344e-02 -3.262628614902496338e-01 -4.594087600708007812e-01 2.367007546126842499e-02
-1.294834613800048828e-01 4.573507606983184814e-02 3.641640245914459229e-01 -1.582819819450378418e-01 1.313457489013671875e-01 -2.383897751569747925e-01 2.715614140033721924e-01 8.219772577285766602e-01
2.866049706935882568e-01 1.124375462532043457e-01 4.218735545873641968e-02 3.750461153686046600e-03 4.154729843139648438e-01 -4.512649178504943848e-01 -3.551869466900825500e-02 7.251911163330078125e-01
-2.029252648353576660e-01 7.895819544792175293e-01 -1.398783326148986816e-01 2.221731096506118774e-01 5.093081295490264893e-02 -9.474428743124008179e-02 -3.412743210792541504e-01 3.720433413982391357e-01
-3.462384343147277832e-01 2.878248989582061768e-01 3.109364211559295654e-01 -6.690099835395812988e-02 4.273495376110076904e-01 2.262880951166152954e-01 -7.022056728601455688e-02 6.762793064117431641e-01
8.863063156604766846e-02 2.174574583768844604e-01 3.308133482933044434e-01 4.301445782184600830e-01 7.481031864881515503e-02 -2.724241018295288086e-01 -7.552312016487121582e-01 -1.447170879691839218e-02
-2.850824594497680664e-01 -1.297144293785095215e-01 2.256624251604080200e-01 -4.354729056358337402e-01 -2.917199023067951202e-02 -8.752293139696121216e-02 -1.349004060029983521e-01 7.966383099555969238e-01
-5.294603705406188965e-01 5.082594752311706543e-01 1.973486095666885376e-01 -2.502824366092681885e-01 5.330057814717292786e-02 1.106163263320922852e-01 -7.339411973953247070e-02 5.824882984161376953e-01
-1.946463733911514282e-01 2.060553990304470062e-02 -2.711719274520874023e-01 -2.268340624868869781e-02 2.770726680755615234e-01 -5.887646675109863281e-01 -5.661490559577941895e-01 3.790801167488098145e-01
-1.242793276906013489e-01 7.606496214866638184e-01 1.326579302549362183e-01 4.001499116420745850e-01 -2.301482483744621277e-02 -3.095821738243103027e-01 -3.259337246417999268e-01 1.601407974958419800e-01
-3.883473873138427734e-01 1.841907948255538940e-01 5.625546574592590332e-01 2.360671460628509521e-01 5.098240971565246582e-01 -4.496596753597259521e-02 -1.710869371891021729e-02 4.252404570579528809e-01
2.623961269855499268e-01 3.959207534790039062e-01 8.688084036111831665e-02 4.652850031852722168e-01 1.091881319880485535e-01 -2.609753310680389404e-01 7.397826015949249268e-02 6.818017363548278809e-01
2.961436212062835693e-01 -1.603773422539234161e-02 2.242549359798431396e-01 -2.475244849920272827e-01 5.080020427703857422e-01 -5.662413835525512695e-01 -1.662547290325164795e-01 4.406213760375976562e-01
-2.153518348932266235e-01 1.379093080759048462e-01 -3.129852935671806335e-02 5.772539377212524414e-01 -1.128422915935516357e-01 -2.680272161960601807e-01 -1.603675037622451782e-01 7.000808119773864746e-01
-7.066968828439712524e-02 3.346796706318855286e-02 2.649479508399963379e-01 -5.372352004051208496e-01 -1.095372289419174194e-01 -2.082269787788391113e-01 6.862751394510269165e-02 7.582875490188598633e-01
7.174208015203475952e-02 2.639853060245513916e-01 7.604041695594787598e-01 4.049468040466308594e-02 -2.573224306106567383e-01 -2.188143879175186157e-01 -4.752726554870605469e-01 7.301899045705795288e-02
-6.172081232070922852e-01 2.452032119035720825e-01 4.330756664276123047e-01 -3.634971752762794495e-02 4.939789474010467529e-01 -2.629408985376358032e-02 -2.930676043033599854e-01 1.986420452594757080e-01
7.185149937868118286e-02 -1.812305003404617310e-01 -8.183022588491439819e-02 4.937308654189109802e-02 2.173826247453689575e-01 2.353818342089653015e-02 -3.739343881607055664e-01 8.747701048851013184e-01
3.905321359634399414e-01 1.026517152786254883e-02 4.698499739170074463e-01 -7.781865447759628296e-02 4.229551255702972412e-01 -6.130376458168029785e-01 -2.903745695948600769e-02 2.549807727336883545e-01
-1.115609109401702881e-01 -2.783964276313781738e-01 2.014550566673278809e-01 -3.807256817817687988e-01 -2.372376061975955963e-02 -6.340062618255615234e-01 -2.875615656375885010e-01 4.891779720783233643e-01
-1.834377050399780273e-01 4.778616428375244141e-01 1.368601024150848389e-01 1.489724218845367432e-01 -2.201300859451293945e-01 -4.529354870319366455e-01 -6.659336686134338379e-01 -1.492895826231688261e-04
1.791429966688156128e-01 4.052272140979766846e-01 3.154976069927215576e-01 3.586688041687011719e-01 -2.025135010480880737e-01 3.315636217594146729e-01 -1.757381111383438110e-01 6.274445652961730957e-01
4.883805215358734131e-01 1.754051595926284790e-01 2.233977615833282471e-01 -2.147335857152938843e-01 4.470413029193878174e-01 -4.755162894725799561e-01 -1.146142184734344482e-01 4.422695040702819824e-01
-4.770272411406040192e-03 2.596732415258884430e-02 -2.501381635665893555e-01 -1.316794753074645996e-01 3.998706042766571045e-01 -4.935736358165740967e-01 -5.691259503364562988e-01 4.381535649299621582e-01
-2.714462280273437500e-01 2.650758624076843262e-01 4.633826911449432373e-01 -2.851715683937072754e-01 5.615164637565612793e-01 6.803070753812789917e-02 -9.182874858379364014e-02 4.812939763069152832e-01
-4.396736323833465576e-01 4.280556738376617432e-01 -1.607105731964111328e-01 4.267027378082275391e-01 -1.182943303138017654e-02 2.823866344988346100e-02 -3.114526569843292236e-01 5.635709166526794434e-01
1.679331809282302856e-01 3.018389046192169189e-01 2.989687621593475342e-01 3.578672111034393311e-01 1.198479207232594490e-03 -2.601668536663055420e-01 -7.714614868164062500e-01 -1.998148113489151001e-02
-3.332506418228149414e-01 -1.364124864339828491e-01 3.536199629306793213e-01 1.596989929676055908e-01 6.403332948684692383e-01 -2.262754142284393311e-01 -4.331081807613372803e-01 2.664110064506530762e-01
-1.931834965944290161e-01 2.082840055227279663e-01 4.743480682373046875e-01 -4.550391137599945068e-01 3.083292841911315918e-01 -7.854805141687393188e-02 6.994438171386718750e-02 6.173347830772399902e-01
4.676579833030700684e-01 1.062049157917499542e-02 7.023404836654663086e-01 -5.317581444978713989e-02 -1.926797181367874146e-01 -8.240402489900588989e-02 -3.295494914054870605e-01 3.640805482864379883e-01
-2.789454534649848938e-02 -1.172619089484214783e-01 -1.836152076721191406e-01 5.478098616003990173e-02 2.992855012416839600e-01 -6.367338448762893677e-02 -6.179651021957397461e-01 6.879310011863708496e-01
9.357678890228271484e-02 1.409777253866195679e-01 -1.234258413314819336e-01 5.675889849662780762e-01 1.338359154760837555e-02 -2.259157747030258179e-01 -5.797232985496520996e-01 4.966703653335571289e-01
-7.700566947460174561e-02 7.338214516639709473e-01 1.127374321222305298e-01 -5.316634476184844971e-02 -1.079640015959739685e-01 -3.507177531719207764e-01 -5.505935549736022949e-01 -4.719589278101921082e-02
3.801488280296325684e-01 4.040399491786956787e-01 1.074336767196655273e-01 -9.160642325878143311e-02 3.908675014972686768e-01 -6.307010650634765625e-01 -2.928323447704315186e-01 1.897183507680892944e-01
-3.072629272937774658e-01 3.821648061275482178e-01 -1.884713619947433472e-01 1.499638240784406662e-02 -3.716745376586914062e-01 -5.639046430587768555e-01 -3.261218965053558350e-01 4.016308188438415527e-01
1.108045428991317749e-01 2.988263070583343506e-01 1.444903165102005005e-01 2.877691388130187988e-01 3.268648087978363037e-01 3.922044336795806885e-01 -5.234890580177307129e-01 5.099323391914367676e-01
-1.967778950929641724e-01 6.006612777709960938e-01 1.886079311370849609e-01 5.804794430732727051e-01 8.456544578075408936e-02 -2.490265369415283203e-01 -9.764659404754638672e-02 3.863350152969360352e-01
-4.633708894252777100e-01 3.402011990547180176e-01 4.375527054071426392e-02 1.158605590462684631e-01 -6.295197457075119019e-02 -3.209775388240814209e-01 -7.378362417221069336e-01 -5.310722440481185913e-02
-4.401041567325592041e-01 -1.655856729485094547e-03 3.625583946704864502e-01 -3.328214585781097412e-01 5.043893456459045410e-01 -5.042902007699012756e-02 -2.388246059417724609e-01 5.000979900360107422e-01
-2.928835451602935791e-01 5.202181339263916016e-01 2.763524278998374939e-02 1.604511439800262451e-01 -7.357028126716613770e-02 -4.623522460460662842e-01 -6.307594776153564453e-01 -6.661308463662862778e-03
-3.297634720802307129e-01 5.466765761375427246e-01 2.761240303516387939e-01 -2.401500642299652100e-01 1.774476319551467896e-01 1.703678071498870850e-01 5.856974050402641296e-02 6.281250715255737305e-01
4.772193431854248047e-01 2.310843765735626221e-01 2.285629212856292725e-01 3.791565597057342529e-01 2.474441975355148315e-01 -5.920108407735824585e-02 -5.182361006736755371e-01 4.353834688663482666e-01
-4.360377490520477295e-01 2.726601064205169678e-01 2.838253974914550781e-01 3.040027916431427002e-01 -2.169070243835449219e-01 1.102694794535636902e-01 -7.049925923347473145e-01 7.956448942422866821e-02
-1.331247985363006592e-01 -3.186224400997161865e-01 3.250085711479187012e-01 -4.118189513683319092e-01 9.511533379554748535e-02 -5.244403481483459473e-01 -3.267073035240173340e-01 4.633680582046508789e-01
3.628616333007812500e-01 4.044084250926971436e-01 4.602963626384735107e-01 -3.124225735664367676e-01 -5.230654403567314148e-02 -1.747080981731414795e-01 -6.017012000083923340e-01 -1.182084553875029087e-03
-2.981735169887542725e-01 -2.807457745075225830e-01 3.138548433780670166e-01 -4.527346491813659668e-01 9.213723987340927124e-02 -4.018675684928894043e-01 -3.224232792854309082e-01 5.048340559005737305e-01
-3.811945021152496338e-01 -3.059723973274230957e-01 2.222232073545455933e-01 -3.362762629985809326e-01 3.717638552188873291e-02 -4.239721298217773438e-01 -3.274048864841461182e-01 5.570262670516967773e-01
4.758663102984428406e-02 9.940689057111740112e-02 4.022020399570465088e-01 3.989898860454559326e-01 2.139064520597457886e-01 -4.682661592960357666e-01 2.975716590881347656e-01 5.597466230392456055e-01
4.348474442958831787e-01 4.579194784164428711e-01 3.358309343457221985e-02 -1.283428221940994263e-01 4.228187501430511475e-01 -4.852042496204376221e-01 -3.723638951778411865e-01 1.753966212272644043e-01
-1.783744692802429199e-01 -1.132220029830932617e-01 -1.071111634373664856e-01 -2.388081885874271393e-02 -2.793539315462112427e-02 1.876205205917358398e-01 -5.022661685943603516e-01 8.093622326850891113e-01
3.967689815908670425e-03 6.331165432929992676e-01 3.366707861423492432e-01 4.488357156515121460e-02 -1.632286906242370605e-01 7.051655650138854980e-02 -6.724196672439575195e-01 4.644900560379028320e-03
4.751045703887939453e-01 4.726248085498809814e-01 4.511481225490570068e-01 -3.545740842819213867e-01 3.227766975760459900e-02 1.451074052602052689e-02 -3.671198785305023193e-01 2.925994396209716797e-01
-1.822902262210845947e-01 5.470239520072937012e-01 1.584006547927856445e-01 6.280437111854553223e-01 -1.216083914041519165e-01 -3.263137936592102051e-01 -1.693032979965209961e-01 3.131652772426605225e-01
1.923832893371582031e-01 3.493666648864746094e-01 -5.590748041868209839e-03 5.449365973472595215e-01 2.700769603252410889e-01 -5.714053288102149963e-02 -3.625585734844207764e-01 5.799044370651245117e-01
-4.027931094169616699e-01 4.928500056266784668e-01 2.862369716167449951e-01 -1.729310899972915649e-01 3.789483904838562012e-01 1.808692812919616699e-01 -1.204833835363388062e-01 5.405442714691162109e-01
-4.829363226890563965e-01 5.555327534675598145e-01 -1.017262339591979980e-01 3.646989818662405014e-03 -1.993186324834823608e-01 -2.625310719013214111e-01 -5.497729778289794922e-01 1.920773833990097046e-01
1.759825274348258972e-02 3.049300909042358398e-01 3.162519931793212891e-01 3.649139106273651123e-01 -4.278158545494079590e-01 2.178259491920471191e-01 -1.044304221868515015e-01 6.573813557624816895e-01
3.285177350044250488e-01 4.629814997315406799e-02 1.859470357885584235e-04 8.516608923673629761e-02 4.382930994033813477e-01 -4.935593008995056152e-01 -3.845823109149932861e-01 5.468767881393432617e-01
-5.436301827430725098e-01 5.481279492378234863e-01 -1.453951001167297363e-01 1.315183043479919434e-01 -1.539473235607147217e-01 -2.533778250217437744e-01 -3.462204337120056152e-01 3.972611129283905029e-01
5.399417504668235779e-02 2.147275507450103760e-01 6.045225262641906738e-01 2.537947893142700195e-01 -9.736176580190658569e-02 -5.957029461860656738e-01 -3.957026004791259766e-01 -1.399282366037368774e-02
-3.907316029071807861e-01 -1.389524638652801514e-01 3.467415571212768555e-01 -5.239717364311218262e-01 -1.482088714838027954e-01 -3.634671866893768311e-01 -2.881200909614562988e-01 4.428968429565429688e-01
-5.030035376548767090e-01 -2.629002630710601807e-01 2.584095895290374756e-01 -3.701589405536651611e-01 -7.263995707035064697e-02 -2.815241515636444092e-01 -3.343720138072967529e-01 5.270110368728637695e-01
-1.912762075662612915e-01 -1.018266826868057251e-01 -1.005580872297286987e-01 5.013459827750921249e-03 9.716381132602691650e-02 1.053532212972640991e-01 -2.983710467815399170e-01 9.128758907318115234e-01
-2.572105824947357178e-01 4.100812375545501709e-01 3.399484753608703613e-01 6.203632950782775879e-01 1.311890780925750732e-01 -3.586021363735198975e-01 7.609563320875167847e-02 3.371407985687255859e-01
-5.925011634826660156e-01 9.383452683687210083e-02 3.022762835025787354e-01 -2.886745631694793701e-01 4.520204961299896240e-01 6.184620782732963562e-02 -3.429150283336639404e-01 3.737585544586181641e-01
1.948336511850357056e-01 4.776325523853302002e-01 -6.062627583742141724e-02 -4.364809691905975342e-01 2.012286484241485596e-01 -4.940830767154693604e-01 -1.124822869896888733e-01 4.923945963382720947e-01
-6.986689567565917969e-02 -5.747356638312339783e-02 5.716546773910522461e-01 -8.192777633666992188e-02 3.701547160744667053e-02 -5.193853378295898438e-01 -5.816009044647216797e-01 -2.211863249540328979e-01
-3.333066701889038086e-01 4.538966417312622070e-01 -1.546005159616470337e-01 2.630357742309570312e-01 -3.492964208126068115e-01 -2.675239741802215576e-01 -3.196026086807250977e-01 5.422843694686889648e-01
-3.468565940856933594e-01 6.546878814697265625e-01 3.168191909790039062e-01 -5.950033664703369141e-02 -2.716624140739440918e-01 7.938327267765998840e-03 -5.224333405494689941e-01 1.896108686923980713e-02
5.979105234146118164e-01 3.714112639427185059e-01 5.100184679031372070e-01 -5.895820260047912598e-02 2.589733600616455078e-01 -1.857046782970428467e-01 -3.319447636604309082e-01 1.709420084953308105e-01
-3.518134057521820068e-01 2.203722596168518066e-01 4.906839132308959961e-01 -4.091573655605316162e-01 4.829444289207458496e-01 -1.182193309068679810e-01 -5.889990180730819702e-02 4.108559787273406982e-01
-8.420833945274353027e-02 -3.357896804809570312e-01 1.357257515192031860e-01 -2.380241602659225464e-01 -1.216219887137413025e-01 -6.956096291542053223e-01 -3.283789753913879395e-01 4.456229209899902344e-01
8.668306469917297363e-02 -5.308352410793304443e-02 7.413929104804992676e-01 8.322535455226898193e-02 -4.239332675933837891e-01 -2.227377742528915405e-01 -4.258616268634796143e-01 1.496286243200302124e-01
1.201557964086532593e-01 -3.437432646751403809e-02 6.645117402076721191e-01 3.467795550823211670e-01 -1.672190129756927490e-01 -4.321162700653076172e-01 -4.551470279693603516e-01 2.653035148978233337e-02
-5.324274301528930664e-01 7.305304054170846939e-03 2.853759229183197021e-01 -4.287078380584716797e-01 4.124727547168731689e-01 -5.988636240363121033e-02 -4.009755253791809082e-01 3.416673243045806885e-01
-1.268042474985122681e-01 1.751017011702060699e-02 6.985099613666534424e-02 3.828155696392059326e-01 -5.382108688354492188e-01 8.426298946142196655e-02 -3.549281656742095947e-01 6.398765444755554199e-01
1.480253934860229492e-01 6.192670464515686035e-01 3.122214376926422119e-01 -3.089314103126525879e-01 -4.012940227985382080e-01 -4.582566320896148682e-01 -1.590721458196640015e-01 7.304649800062179565e-02
-3.927776515483856201e-01 4.415799677371978760e-01 -1.635843217372894287e-01 3.554215729236602783e-01 -1.681541837751865387e-02 4.112757369875907898e-02 -6.312757730484008789e-01 3.117132484912872314e-01
8.474650233983993530e-02 5.331801176071166992e-01 7.188916951417922974e-02 4.305289685726165771e-01 6.991742178797721863e-03 -3.537180125713348389e-01 1.573395729064941406e-01 6.067063212394714355e-01
-2.509304583072662354e-01 -1.239925771951675415e-01 2.442298382520675659e-01 -4.459234178066253662e-01 -3.222249150276184082e-01 -5.963039398193359375e-01 -2.916911244392395020e-01 3.444893658161163330e-01
4.937332868576049805e-01 4.854234866797924042e-03 2.961033880710601807e-01 7.290629297494888306e-02 5.419686809182167053e-02 -1.838576495647430420e-01 -7.431296706199645996e-01 2.724494040012359619e-01
-4.145185276865959167e-02 2.869130671024322510e-01 -3.142487108707427979e-01 -1.542022973299026489e-01 2.621709406375885010e-01 -6.198866963386535645e-01 -3.968510925769805908e-01 4.277243614196777344e-01
-1.968875378370285034e-01 -7.576379925012588501e-02 4.439255595207214355e-01 -5.394783616065979004e-01 2.003533840179443359e-01 -3.266121149063110352e-01 -3.242638707160949707e-02 5.652608275413513184e-01
3.842485547065734863e-01 5.440185070037841797e-01 4.807008802890777588e-01 -1.178504675626754761e-01 1.885354146361351013e-02 3.062708675861358643e-01 -1.664458215236663818e-01 4.354003965854644775e-01
2.444291710853576660e-01 6.244201660156250000e-01 2.591702342033386230e-01 8.039177209138870239e-02 -2.119138836860656738e-02 2.660140395164489746e-01 -5.623457431793212891e-01 2.987916469573974609e-01
2.067045569419860840e-01 7.571486234664916992e-01 1.319287568330764771e-01 -4.058053791522979736e-01 2.510179183445870876e-04 -3.836937844753265381e-01 -1.997241228818893433e-01 1.216765865683555603e-01
2.281737625598907471e-01 8.346649818122386932e-03 8.914372324943542480e-02 2.806023359298706055e-01 4.421886801719665527e-01 -1.496582478284835815e-01 -3.276058137416839600e-01 7.320715188980102539e-01
1.682385802268981934e-02 2.755345404148101807e-01 6.863203644752502441e-01 3.726161718368530273e-01 -3.003377616405487061e-01 5.178902298212051392e-02 -4.252835214138031006e-01 2.004203200340270996e-01
-2.570628523826599121e-01 -1.688728034496307373e-01 3.718916475772857666e-01 7.411962747573852539e-02 6.406151056289672852e-01 1.184499487280845642e-01 -4.083837270736694336e-01 4.128053486347198486e-01
1.190122961997985840e-01 -8.097887039184570312e-02 -8.981645107269287109e-02 3.631660044193267822e-01 1.568211913108825684e-01 -1.148183271288871765e-01 -4.804928600788116455e-01 7.554286718368530273e-01
6.893131136894226074e-02 8.996763825416564941e-02 5.809342861175537109e-01 2.457550540566444397e-02 -2.654572129249572754e-01 -4.552756845951080322e-01 -6.062634587287902832e-01 -6.137426570057868958e-02
-2.988775670528411865e-01 2.355555593967437744e-01 4.738575220108032227e-01 1.548606902360916138e-01 -1.682386845350265503e-01 -6.988753080368041992e-01 -2.677744030952453613e-01 -1.350145339965820312e-01
1.538346260786056519e-01 3.341706693172454834e-01 7.257034182548522949e-01 3.783956766128540039e-01 -1.841709017753601074e-01 -2.208852916955947876e-01 -3.167501389980316162e-01 1.086103245615959167e-01
-4.460412859916687012e-01 3.722740709781646729e-01 -8.577521890401840210e-02 4.303738102316856384e-02 -3.266001939773559570e-01 -3.754189014434814453e-01 -6.276810765266418457e-01 1.079771518707275391e-01
-5.662255287170410156e-01 5.358486175537109375e-01 -8.502285927534103394e-02 -5.369070917367935181e-02 -2.564123570919036865e-01 -3.352831900119781494e-01 -3.898438513278961182e-01 2.280413359403610229e-01
-5.030786991119384766e-01 4.148363471031188965e-01 -7.551469374448060989e-03 4.051759373396635056e-03 -2.970211952924728394e-02 -4.720004796981811523e-01 -5.917590260505676270e-01 -3.006421215832233429e-02
-1.349954307079315186e-01 -3.105000220239162445e-02 2.185309529304504395e-01 5.932501554489135742e-01 2.697338759899139404e-01 8.281785994768142700e-02 -2.246813029050827026e-01 6.715755462646484375e-01
-6.313545256853103638e-02 -2.162834554910659790e-01 9.411329030990600586e-02 -4.661703109741210938e-01 -1.814443171024322510e-01 -5.415384173393249512e-01 -4.727296233177185059e-01 4.164181649684906006e-01
-1.883251518011093140e-01 2.909000515937805176e-01 -3.933135569095611572e-01 -1.485183984041213989e-01 1.112000793218612671e-01 -3.702955245971679688e-01 -5.709002614021301270e-01 4.772275388240814209e-01
-4.622010588645935059e-01 5.673518776893615723e-01 2.360530197620391846e-02 3.362050354480743408e-01 -3.012247979640960693e-01 -4.629866778850555420e-02 -3.370321691036224365e-01 3.800269365310668945e-01
-6.471178531646728516e-01 1.284843087196350098e-01 3.000028729438781738e-01 1.789888590574264526e-01 4.883798956871032715e-01 -1.374461203813552856e-01 -3.171823918819427490e-01 2.909993827342987061e-01
-5.628547072410583496e-01 4.424876570701599121e-01 -1.157133206725120544e-01 1.811965405941009521e-01 2.378968447446823120e-01 -1.486927568912506104e-01 -5.764513611793518066e-01 1.737151592969894409e-01
4.998665452003479004e-01 4.520189464092254639e-01 1.495836526155471802e-01 7.604365795850753784e-02 2.337462306022644043e-01 -5.261781215667724609e-01 -3.455716371536254883e-01 2.583293020725250244e-01
5.507550835609436035e-01 5.420123934745788574e-01 2.717082798480987549e-01 -1.270474195480346680e-01 3.398472368717193604e-01 -3.470453321933746338e-01 -1.843688189983367920e-01 2.073564976453781128e-01
-4.434649646282196045e-01 -3.486419841647148132e-02 4.425080120563507080e-01 -9.649509936571121216e-02 6.022642254829406738e-01 5.530709400773048401e-02 -4.222645163536071777e-01 2.300225943326950073e-01
-2.470353990793228149e-01 -1.078683659434318542e-01 2.731955945491790771e-01 -4.413482546806335449e-01 1.244447082281112671e-01 -3.513409197330474854e-01 -5.266257002949714661e-02 7.184799313545227051e-01
-8.340438455343246460e-02 9.177207946777343750e-02 2.892786264419555664e-01 2.043610364198684692e-01 -5.016504526138305664e-01 -6.508316397666931152e-01 2.537027187645435333e-02 4.281326234340667725e-01
1.409011334180831909e-01 4.158819913864135742e-01 7.228540778160095215e-01 3.113050162792205811e-01 -2.567890286445617676e-01 -2.284701764583587646e-01 -1.152537316083908081e-01 2.373554855585098267e-01
2.435183711349964142e-02 2.357514053583145142e-01 2.974140942096710205e-01 4.261904358863830566e-01 -1.909560151398181915e-02 -2.968460917472839355e-01 2.563676834106445312e-01 7.207829952239990234e-01
-4.994945228099822998e-01 1.539678722620010376e-01 1.639581024646759033e-01 -3.273256123065948486e-01 5.180320143699645996e-01 2.198809524998068810e-03 -3.958268761634826660e-01 4.095532894134521484e-01
2.536047995090484619e-01 5.169952660799026489e-02 7.798202801495790482e-03 2.949147112667560577e-02 4.531418681144714355e-01 -4.615805149078369141e-01 -1.091179102659225464e-01 7.083646059036254883e-01
-1.989449858665466309e-01 6.017988324165344238e-01 4.219343364238739014e-01 1.733992807567119598e-02 -8.822524547576904297e-02 -5.674483776092529297e-01 -2.656376957893371582e-01 -1.399466991424560547e-01
3.950375914573669434e-01 1.644714772701263428e-01 1.449217796325683594e-01 1.098002195358276367e-01 -2.959129214286804199e-01 -6.318987011909484863e-01 4.639046639204025269e-02 5.429763197898864746e-01
-4.440765678882598877e-01 -2.740034461021423340e-01 3.992188274860382080e-01 -1.854141354560852051e-01 3.485460579395294189e-01 -3.738511204719543457e-01 -2.908347249031066895e-01 4.337399005889892578e-01
-5.226051211357116699e-01 1.937852799892425537e-01 -2.044368237257003784e-01 -1.253037899732589722e-01 2.453036010265350342e-01 -2.454044222831726074e-01 -6.083359122276306152e-01 3.759866654872894287e-01
6.538140028715133667e-02 1.404988169670104980e-01 4.599220752716064453e-01 2.938495576381683350e-01 -1.582975238561630249e-01 -6.494134068489074707e-01 -4.782937467098236084e-01 -5.048479884862899780e-02
3.094840943813323975e-01 -1.215313374996185303e-02 3.546492457389831543e-01 2.705372273921966553e-01 -9.927866607904434204e-02 2.344805002212524414e-01 -5.058049559593200684e-01 6.200238466262817383e-01
1.469974517822265625e-01 3.306629834696650505e-03 3.038168251514434814e-01 1.497271377593278885e-02 6.064771413803100586e-01 -2.356311976909637451e-01 -3.395475074648857117e-02 6.792366504669189453e-01
-1.365409512072801590e-02 7.459979653358459473e-01 9.642791002988815308e-02 6.459932774305343628e-02 -9.011230617761611938e-02 -1.852271109819412231e-01 -6.179179549217224121e-01 7.468213140964508057e-02
1.726493835449218750e-01 6.406351923942565918e-01 1.559754461050033569e-01 -2.349742352962493896e-01 5.093140155076980591e-02 1.345740109682083130e-01 -6.579548120498657227e-01 1.631834954023361206e-01
2.732983231544494629e-01 3.675780892372131348e-01 5.337803363800048828e-01 -1.501220911741256714e-01 -3.365622460842132568e-01 -5.494519472122192383e-01 -2.588277161121368408e-01 2.393881231546401978e-02
-3.370780348777770996e-01 3.809391856193542480e-01 2.486151158809661865e-01 1.138432696461677551e-01 -8.608414977788925171e-02 -4.392151534557342529e-01 -6.678298115730285645e-01 -1.420452892780303955e-01
4.143258035182952881e-01 4.552071988582611084e-01 1.996768265962600708e-02 4.193797335028648376e-02 4.492110908031463623e-01 -3.822452127933502197e-01 -4.904718697071075439e-01 1.746378690004348755e-01
-2.175266742706298828e-01 4.154196381568908691e-02 5.834239125251770020e-01 -2.663765251636505127e-01 1.912506669759750366e-01 -2.428475469350814819e-01 2.230741828680038452e-01 6.279352903366088867e-01
-2.731738090515136719e-01 2.861375808715820312e-01 6.071908026933670044e-02 1.552287787199020386e-01 -1.136278361082077026e-01 -6.824650168418884277e-01 -5.789298415184020996e-01 -4.346258565783500671e-02
-3.575747907161712646e-01 -2.625941336154937744e-01 4.072664678096771240e-01 -4.601538777351379395e-01 -4.847883805632591248e-02 -2.410271912813186646e-01 -2.486477792263031006e-01 5.507331490516662598e-01
-5.013982653617858887e-01 -1.559569090604782104e-01 5.111022591590881348e-01 -9.039505571126937866e-02 6.795997917652130127e-02 -5.387114286422729492e-01 5.141783505678176880e-02 3.967470526695251465e-01
2.771691381931304932e-01 2.770004868507385254e-01 3.635453879833221436e-01 2.968294322490692139e-01 1.146055385470390320e-01 8.846162259578704834e-02 -7.413500547409057617e-01 2.358289808034896851e-01
3.069289624691009521e-01 2.940116524696350098e-01 2.838199734687805176e-01 -3.774028718471527100e-01 -1.644119061529636383e-02 -9.298077970743179321e-02 -7.613537907600402832e-01 8.825904875993728638e-02
1.528023183345794678e-01 5.597246885299682617e-01 3.246886730194091797e-01 1.417863648384809494e-02 -2.736866772174835205e-01 3.240597248077392578e-01 -4.447988271713256836e-01 4.242298007011413574e-01
1.523287296295166016e-01 2.924232482910156250e-01 1.480906307697296143e-01 2.015550583600997925e-01 -4.296283423900604248e-02 -1.723995655775070190e-01 2.183019667863845825e-01 8.657403588294982910e-01
-3.964139819145202637e-01 5.002441257238388062e-02 -1.915425509214401245e-01 8.592114597558975220e-02 3.805006444454193115e-01 -3.301082253456115723e-01 -2.388417571783065796e-01 6.967675089836120605e-01
3.756753802299499512e-01 2.251323014497756958e-01 -3.405758365988731384e-02 -5.519156455993652344e-01 -1.188121661543846130e-01 -9.529927372932434082e-02 -4.809150099754333496e-01 4.979309737682342529e-01
3.106970191001892090e-01 6.876278519630432129e-01 2.778689563274383545e-01 2.473345249891281128e-01 1.084077879786491394e-01 -3.222949504852294922e-01 -4.018219709396362305e-01 1.231377869844436646e-01
-2.482657283544540405e-01 7.430485486984252930e-01 -2.437281459569931030e-01 4.389774426817893982e-02 -8.608139306306838989e-02 -1.898994296789169312e-01 -3.608940541744232178e-01 3.888397216796875000e-01
5.067855715751647949e-01 2.094739824533462524e-01 1.310097426176071167e-01 1.504585593938827515e-01 2.299372702836990356e-01 -1.742987483739852905e-01 -6.380256414413452148e-01 4.112904667854309082e-01
-2.451641559600830078e-01 4.526838362216949463e-01 -3.007566332817077637e-01 -5.146257951855659485e-02 -1.032359898090362549e-01 -1.575326919555664062e-01 -6.809532642364501953e-01 3.777529895305633545e-01
-6.145465373992919922e-01 2.192882448434829712e-01 2.860915660858154297e-01 2.304801195859909058e-01 5.285853743553161621e-01 -7.882764935493469238e-02 -3.330748677253723145e-01 2.066893428564071655e-01
-1.200786307454109192e-01 1.230264920741319656e-02 2.935017645359039307e-01 -5.407119393348693848e-01 4.677434638142585754e-02 -4.153236448764801025e-01 1.193025056272745132e-02 6.573377847671508789e-01
4.074546992778778076e-01 -5.852133408188819885e-02 2.395347207784652710e-01 4.170564934611320496e-02 1.210134625434875488e-01 -4.759076610207557678e-02 -8.188357949256896973e-01 2.898936569690704346e-01
4.399425983428955078e-01 5.817703008651733398e-01 3.576789796352386475e-01 -3.877836838364601135e-02 -7.356323301792144775e-02 1.867937296628952026e-01 -2.484527230262756348e-01 4.863370060920715332e-01
-2.742916941642761230e-01 6.864383071660995483e-02 6.122544035315513611e-02 4.587647914886474609e-01 2.015977539122104645e-02 7.620645919814705849e-04 -7.797549366950988770e-01 3.121114969253540039e-01
4.469167292118072510e-01 5.708898901939392090e-01 -2.515960857272148132e-02 -1.615635603666305542e-01 1.551398336887359619e-01 -1.291241645812988281e-01 -5.685559511184692383e-01 2.891660332679748535e-01
2.348355352878570557e-01 -4.302195832133293152e-02 3.177549839019775391e-01 3.666548132896423340e-01 -4.141837656497955322e-01 3.812537062913179398e-03 -4.266462326049804688e-01 5.949854850769042969e-01
2.880366519093513489e-02 -6.721234321594238281e-02 5.473957061767578125e-01 3.886138200759887695e-01 -2.640774250030517578e-01 -2.263223528861999512e-01 -6.303540468215942383e-01 1.602655053138732910e-01
2.732804715633392334e-01 5.718883872032165527e-01 4.872098565101623535e-01 -3.430916368961334229e-01 -1.412146687507629395e-01 -1.380103379487991333e-01 -4.503740072250366211e-01 3.675412386655807495e-02
-7.318575680255889893e-02 9.466213732957839966e-02 5.399815440177917480e-01 3.805661499500274658e-01 6.227621063590049744e-02 -3.254140540957450867e-02 -7.374209165573120117e-01 2.335367351770401001e-02
-4.973120093345642090e-01 -3.014617264270782471e-01 2.887976169586181641e-01 -3.288793265819549561e-01 -5.498248338699340820e-02 -2.794566750526428223e-01 -2.497670799493789673e-01 5.716058611869812012e-01
8.493818459101021290e-04 3.162173926830291748e-01 7.521492242813110352e-02 5.617389678955078125e-01 -1.162261003628373146e-03 -4.913422763347625732e-01 -4.657728970050811768e-02 5.789732336997985840e-01
-5.810052752494812012e-01 3.827696144580841064e-01 4.027964919805526733e-02 1.774999052286148071e-01 -3.659799993038177490e-01 -1.021190136671066284e-01 -5.131733417510986328e-01 2.739982306957244873e-01
-3.855213224887847900e-01 6.092419028282165527e-01 -6.533013284206390381e-02 -4.577117413282394409e-02 -4.680387973785400391e-01 -2.907015979290008545e-01 -1.514603048563003540e-01 3.838316500186920166e-01
1.894010305404663086e-01 -1.497769653797149658e-01 2.333619445562362671e-01 -2.041338086128234863e-01 1.201086714863777161e-01 -1.110768467187881470e-01 -8.452917933464050293e-01 3.229292035102844238e-01
1.566410362720489502e-01 3.727243244647979736e-01 6.213303208351135254e-01 3.499330580234527588e-01 -3.928457796573638916e-01 -2.245493680238723755e-01 -1.758529394865036011e-01 3.039101362228393555e-01
-8.357208222150802612e-02 3.972516953945159912e-01 -2.822946608066558838e-01 -1.244251951575279236e-01 -3.056492209434509277e-01 1.288401186466217041e-01 -6.199361681938171387e-01 4.956741929054260254e-01
3.743236958980560303e-01 4.949158430099487305e-01 4.501282237470149994e-03 1.202570497989654541e-01 1.201641112565994263e-01 7.490549236536026001e-02 -6.111269593238830566e-01 4.548975229263305664e-01
2.741216421127319336e-01 1.532988846302032471e-01 9.158385545015335083e-02 4.097435474395751953e-01 2.027946114540100098e-01 9.552456438541412354e-02 -6.752732396125793457e-01 4.677977859973907471e-01
7.140453439205884933e-03 -2.137643992900848389e-01 1.039580069482326508e-02 -4.127229154109954834e-01 1.632730215787887573e-01 -1.101198643445968628e-01 -3.112274408340454102e-01 8.050828576087951660e-01
-3.646728992462158203e-01 3.095641136169433594e-01 -6.674356013536453247e-02 3.139172494411468506e-01 -3.477075099945068359e-01 -2.165378183126449585e-01 -5.971572995185852051e-01 3.792082071304321289e-01
4.827132523059844971e-01 -2.052502147853374481e-02 5.042368769645690918e-01 -4.874677658081054688e-01 7.128315418958663940e-02 -1.367269456386566162e-01 -4.027014672756195068e-01 2.978980839252471924e-01
2.643203437328338623e-01 -1.515934765338897705e-01 6.919018626213073730e-01 -5.906924232840538025e-02 -3.749611675739288330e-01 -2.806296646595001221e-01 -2.937066555023193359e-01 3.454337120056152344e-01
-3.555457592010498047e-01 -5.565297976136207581e-02 4.745703339576721191e-01 -4.231607019901275635e-01 4.968370124697685242e-02 -8.105156011879444122e-03 -2.216428518295288086e-01 6.438540220260620117e-01
-3.154024779796600342e-01 8.199376612901687622e-02 5.627828463912010193e-02 4.694302082061767578e-01 5.238627195358276367e-01 -1.774676740169525146e-01 -3.064102232456207275e-01 5.200503468513488770e-01
1.554277390241622925e-01 8.896028995513916016e-02 -2.424127422273159027e-02 1.914026737213134766e-01 3.469501733779907227e-01 -3.374226391315460205e-01 -1.341947019100189209e-01 8.236922621726989746e-01
1.275792121887207031e-01 4.732473492622375488e-01 2.264539599418640137e-01 -3.314526379108428955e-01 -3.967449665069580078e-01 -6.425179243087768555e-01 -1.398367583751678467e-01 9.395676106214523315e-02
-1.183890104293823242e-01 2.832610905170440674e-01 -1.289322320371866226e-02 1.529256850481033325e-01 -1.670986860990524292e-01 1.935655921697616577e-01 -7.758966088294982910e-01 4.634540081024169922e-01
1.329616457223892212e-01 -1.701615191996097565e-02 4.919089972972869873e-01 3.105704188346862793e-01 4.620962217450141907e-02 -2.403100728988647461e-01 -7.589945197105407715e-01 8.744211494922637939e-02
-3.808048963546752930e-01 3.424535095691680908e-01 1.073573008179664612e-01 5.030161738395690918e-01 -3.760493695735931396e-01 -1.366907507181167603e-01 -3.638629317283630371e-01 4.250513017177581787e-01
-4.068671464920043945e-01 -1.222418919205665588e-01 3.056840300559997559e-01 -5.104580521583557129e-01 1.569146476686000824e-02 -4.510404467582702637e-01 -4.407271146774291992e-01 2.599649131298065186e-01
-4.376416206359863281e-01 3.370553851127624512e-01 1.860986053943634033e-01 1.785347312688827515e-01 -5.276127457618713379e-01 -1.425217986106872559e-01 -4.794675707817077637e-01 3.158785402774810791e-01
3.054037690162658691e-01 4.736496508121490479e-01 -6.522930227220058441e-03 -4.230969846248626709e-01 3.502153456211090088e-01 -4.330396652221679688e-01 -1.682439148426055908e-01 4.060181081295013428e-01
-4.221173524856567383e-01 6.035516262054443359e-01 1.148556247353553772e-01 2.594447731971740723e-01 -4.287386834621429443e-01 -7.694543804973363876e-03 -1.561418622732162476e-01 4.108318388462066650e-01
-2.865180075168609619e-01 -1.825810372829437256e-01 1.304372996091842651e-01 -2.304936349391937256e-01 -4.247148334980010986e-01 -6.196498274803161621e-01 -3.287456631660461426e-01 3.768396675586700439e-01
-5.013174936175346375e-02 -2.774036824703216553e-01 2.947278320789337158e-01 -5.572058558464050293e-01 -6.729184836149215698e-02 -4.016964137554168701e-01 -4.031871557235717773e-01 4.412971138954162598e-01
1.068269535899162292e-01 1.122258901596069336e-01 5.906207561492919922e-01 2.290812432765960693e-01 -1.662572771310806274e-01 3.593568503856658936e-01 -4.405217766761779785e-01 4.731217622756958008e-01
-1.261475235223770142e-01 1.582144498825073242e-01 3.554916679859161377e-01 2.218140065670013428e-01 -3.264463841915130615e-01 -9.364919364452362061e-02 -8.173648715019226074e-01 7.513726130127906799e-03
-1.352699100971221924e-01 -2.720609605312347412e-01 -8.001821115612983704e-03 5.856912583112716675e-02 2.205321341753005981e-01 8.588360995054244995e-02 -3.861429393291473389e-01 8.361063003540039062e-01
2.294434010982513428e-01 3.429905176162719727e-01 3.191978931427001953e-01 5.004386901855468750e-01 2.178316712379455566e-01 -1.287259608507156372e-01 -6.338517069816589355e-01 1.076948940753936768e-01
-7.103891968727111816e-01 -9.510230273008346558e-02 4.497509300708770752e-01 -1.220435574650764465e-01 2.508424222469329834e-01 -9.100142121315002441e-02 -2.046723216772079468e-01 3.950169682502746582e-01
-3.292544782161712646e-01 5.303422808647155762e-01 3.924763798713684082e-01 3.777350187301635742e-01 -3.128070533275604248e-01 -3.679440319538116455e-01 7.429407536983489990e-02 2.735987603664398193e-01
3.664457499980926514e-01 3.440254926681518555e-01 -1.090885400772094727e-01 -1.897325664758682251e-01 2.112116068601608276e-01 -4.531075358390808105e-01 -1.169970631599426270e-01 6.601970195770263672e-01
2.587079703807830811e-01 -9.061538428068161011e-02 5.980732440948486328e-01 -1.573014259338378906e-02 -3.460101783275604248e-02 -4.850913584232330322e-01 -5.696253180503845215e-01 7.704588025808334351e-02
-1.563695669174194336e-01 2.298912107944488525e-01 2.674027681350708008e-01 5.734670162200927734e-01 -1.440827548503875732e-01 -5.229283571243286133e-01 1.226352304220199585e-01 4.616021215915679932e-01
-2.493444681167602539e-01 3.670572042465209961e-01 6.622482538223266602e-01 1.925259977579116821e-01 3.036637008190155029e-01 -8.858647942543029785e-02 -1.155522689223289490e-01 4.626507461071014404e-01
3.314176797866821289e-01 2.422962784767150879e-01 -7.994230836629867554e-03 5.422015488147735596e-02 5.439307689666748047e-01 -3.644115328788757324e-01 -1.890124529600143433e-01 6.033813357353210449e-01
-5.678910613059997559e-01 -1.977836191654205322e-01 2.977864742279052734e-01 -3.947939276695251465e-01 1.233501806855201721e-01 -2.538356184959411621e-01 -4.039040803909301758e-01 3.886595368385314941e-01
-9.061623364686965942e-02 6.147505640983581543e-01 2.822075784206390381e-01 2.240981608629226685e-01 9.498248249292373657e-02 -5.737012624740600586e-01 -3.617167472839355469e-01 -1.225368976593017578e-01
4.716345369815826416e-01 4.889863133430480957e-01 6.545612961053848267e-02 9.090673923492431641e-02 4.708527028560638428e-01 -2.708685398101806641e-01 -2.505993545055389404e-01 4.099178016185760498e-01
2.556688189506530762e-01 1.644934862852096558e-01 3.381131887435913086e-01 1.925773471593856812e-01 -2.316689938306808472e-01 -7.907728552818298340e-01 -1.572783477604389191e-02 2.773615121841430664e-01
-2.538720667362213135e-01 7.866064310073852539e-01 1.443484146147966385e-02 3.338759243488311768e-01 -1.197807118296623230e-01 -1.827519536018371582e-01 -9.262146800756454468e-02 3.857375681400299072e-01
-1.676262766122817993e-01 3.247531503438949585e-02 1.419684588909149170e-01 3.635700345039367676e-01 3.936851024627685547e-01 -1.643048077821731567e-01 4.381093382835388184e-02 7.966212034225463867e-01
1.527604758739471436e-01 2.159674465656280518e-01 3.454992771148681641e-01 5.296047925949096680e-01 2.084774821996688843e-01 2.952636219561100006e-02 -6.823253631591796875e-01 1.423691511154174805e-01
3.041971027851104736e-01 2.441142350435256958e-01 8.274363279342651367e-01 -4.861287027597427368e-02 -1.288096159696578979e-01 -1.665557026863098145e-01 -3.324718177318572998e-01 7.738221436738967896e-02
2.530742585659027100e-01 4.515527188777923584e-01 -2.443968504667282104e-02 3.334169089794158936e-01 2.784261703491210938e-01 -8.833742886781692505e-02 -6.007702350616455078e-01 4.171808958053588867e-01
-1.345751732587814331e-01 2.189988344907760620e-01 -1.193694025278091431e-01 5.646053552627563477e-01 -2.149777114391326904e-01 -8.394706249237060547e-02 -2.627721130847930908e-01 6.918012499809265137e-01
4.443346261978149414e-01 2.512011229991912842e-01 -5.059048905968666077e-02 -1.144161149859428406e-01 3.570616245269775391e-01 -5.219082832336425781e-01 -2.413411736488342285e-01 5.154488086700439453e-01
-5.500763058662414551e-01 -2.582634687423706055e-01 2.591471076011657715e-01 -3.753131330013275146e-01 5.678438022732734680e-02 -2.314996123313903809e-01 -4.439725279808044434e-01 4.108173549175262451e-01
-3.164915144443511963e-01 -2.756033241748809814e-01 3.133332729339599609e-01 1.739169210195541382e-01 5.826373696327209473e-01 -2.384372502565383911e-01 -4.843035936355590820e-01 2.541308403015136719e-01
4.583965539932250977e-01 3.882002234458923340e-01 1.842952705919742584e-02 3.965274989604949951e-02 3.138818740844726562e-01 -5.820349454879760742e-01 -2.228331714868545532e-01 3.877111971378326416e-01
-1.465324908494949341e-01 3.044523596763610840e-01 2.760340571403503418e-01 3.342032432556152344e-01 -8.133698999881744385e-02 -6.255977749824523926e-01 -5.365983843803405762e-01 -1.096549406647682190e-01
3.338533639907836914e-02 2.430581599473953247e-01 6.091753244400024414e-01 4.991588592529296875e-01 -3.107543587684631348e-01 1.387825310230255127e-01 -2.662927806377410889e-01 3.644357919692993164e-01
-1.687338948249816895e-01 4.707181453704833984e-02 -4.203870892524719238e-02 4.011020660400390625e-01 2.117828093469142914e-02 -8.591695874929428101e-02 -7.912517189979553223e-01 4.156362712383270264e-01
-3.643009364604949951e-01 7.114726901054382324e-01 -1.395760569721460342e-02 3.339125514030456543e-01 -8.808209002017974854e-02 -2.546675503253936768e-01 -3.835565447807312012e-01 1.722474247217178345e-01
2.612048983573913574e-01 4.419429302215576172e-01 4.177018702030181885e-01 6.796424090862274170e-02 -1.987072676420211792e-01 4.050590693950653076e-01 -3.635408282279968262e-01 4.707920849323272705e-01
1.058757379651069641e-01 4.218023717403411865e-01 1.753774583339691162e-01 -1.482962369918823242e-01 -4.391887784004211426e-01 -6.939752101898193359e-01 -9.009628742933273315e-02 2.748058438301086426e-01
-7.802318315953016281e-03 6.724915504455566406e-01 3.622501492500305176e-01 1.471465826034545898e-01 -8.637375384569168091e-02 5.201347544789314270e-02 -6.202024817466735840e-01 -9.283826511818915606e-05
-3.672623038291931152e-01 4.790087640285491943e-01 -5.627584457397460938e-02 -1.232604030519723892e-02 -1.543834805488586426e-01 -6.643878817558288574e-01 -3.572157621383666992e-01 1.987499296665191650e-01
-6.928816437721252441e-02 5.750348418951034546e-02 5.729475617408752441e-01 4.541108906269073486e-01 -2.204924523830413818e-01 2.696049213409423828e-01 -4.738769829273223877e-01 3.339814841747283936e-01
-2.201146073639392853e-02 3.724182546138763428e-01 3.524983227252960205e-01 2.541184723377227783e-01 -1.812325567007064819e-01 -7.132959365844726562e-01 -3.598837256431579590e-01 -2.891856618225574493e-02
4.091501235961914062e-01 6.672579050064086914e-01 1.024869382381439209e-01 6.282446533441543579e-02 2.704552114009857178e-01 -4.434345364570617676e-01 -1.884617805480957031e-01 2.600285410881042480e-01
4.826010167598724365e-01 7.436801493167877197e-02 3.809669017791748047e-01 9.194076061248779297e-02 -8.637948334217071533e-02 8.686541020870208740e-02 -6.165829896926879883e-01 4.612972140312194824e-01
-1.650542765855789185e-01 4.250940084457397461e-01 -3.325420916080474854e-01 -2.096582651138305664e-01 3.889098018407821655e-02 -5.639564990997314453e-01 -4.467795491218566895e-01 3.440060317516326904e-01
-2.178312987089157104e-01 8.293653726577758789e-01 1.701490432024002075e-01 1.114057227969169617e-01 2.119484124705195427e-03 -4.159765839576721191e-01 -2.213917970657348633e-01 3.585029020905494690e-02
6.287290900945663452e-02 6.311374902725219727e-01 3.042049705982208252e-01 1.750466525554656982e-01 -8.529433608055114746e-02 -7.386692799627780914e-03 -6.803845763206481934e-01 6.540264189243316650e-02
-3.718338906764984131e-01 5.174873471260070801e-01 -1.318911015987396240e-01 3.005010485649108887e-01 -4.361828416585922241e-02 2.832489088177680969e-02 -5.297846198081970215e-01 4.504151642322540283e-01
3.266406059265136719e-01 2.812739312648773193e-01 3.073022961616516113e-01 1.050141640007495880e-02 2.972407937049865723e-01 -7.300295233726501465e-01 -2.632530033588409424e-01 1.704360395669937134e-01
-2.070541232824325562e-01 -1.331440210342407227e-01 1.295001953840255737e-01 -4.173518419265747070e-01 -3.361109197139739990e-01 -5.489867329597473145e-01 -3.776358366012573242e-01 4.375871419906616211e-01
-9.515239298343658447e-02 4.545206129550933838e-01 3.187050223350524902e-01 2.263563275337219238e-01 -3.147797584533691406e-01 -6.715199351310729980e-02 -7.148136496543884277e-01 1.303561627864837646e-01
-4.750544428825378418e-01 1.139485388994216919e-01 4.159185886383056641e-01 -2.796399220824241638e-02 6.299743056297302246e-01 1.802492886781692505e-03 -4.103655219078063965e-01 1.493249237537384033e-01
2.147756367921829224e-01 2.238321453332901001e-01 6.600210070610046387e-01 3.983166515827178955e-01 -1.778985261917114258e-01 -1.450463831424713135e-01 -4.831268191337585449e-01 1.529346406459808350e-01
2.757582664489746094e-01 1.372725963592529297e-01 2.554855644702911377e-01 3.894259333610534668e-01 1.743196547031402588e-01 2.819762825965881348e-01 -4.957469105720520020e-01 5.766499638557434082e-01
-5.070055127143859863e-01 4.910776019096374512e-01 2.933174669742584229e-01 1.766841560602188110e-01 -4.046049118041992188e-01 -2.428500354290008545e-01 -3.970049619674682617e-01 6.512711942195892334e-02
4.620140194892883301e-01 5.269432812929153442e-02 4.442523121833801270e-01 2.680878341197967529e-01 -9.463741630315780640e-02 1.196603872813284397e-03 -5.450135469436645508e-01 4.566593468189239502e-01
-4.551086127758026123e-01 1.131415963172912598e-01 4.397734105587005615e-01 1.290388852357864380e-01 -2.522876858711242676e-01 -1.809616237878799438e-01 -6.862161159515380859e-01 -5.229246243834495544e-02
3.055899143218994141e-01 3.681989014148712158e-01 1.719159918138757348e-04 -1.105140000581741333e-01 -1.351085007190704346e-01 -6.989634633064270020e-01 -2.622563391923904419e-02 5.013371109962463379e-01
-1.044966131448745728e-01 1.173530295491218567e-01 1.353541612625122070e-01 1.759813725948333740e-01 -3.188773393630981445e-01 -8.273015022277832031e-01 4.281548038125038147e-02 3.715841174125671387e-01
4.399005174636840820e-01 3.657290637493133545e-01 2.062151283025741577e-01 -5.643014311790466309e-01 1.536414623260498047e-01 8.347567170858383179e-02 -3.399930894374847412e-01 4.069396555423736572e-01
-1.461424976587295532e-01 2.848101556301116943e-01 2.685607373714447021e-01 -4.914159774780273438e-01 2.297076024115085602e-02 -5.241383314132690430e-01 1.357013881206512451e-01 5.387463569641113281e-01
-1.164902001619338989e-01 9.941549599170684814e-02 -2.775601744651794434e-01 -2.012676149606704712e-01 3.301831185817718506e-01 -3.288796842098236084e-01 -6.539813280105590820e-01 4.627352952957153320e-01
-3.110132515430450439e-01 3.212380409240722656e-01 -5.115301162004470825e-02 5.287604331970214844e-01 -2.008420601487159729e-02 6.104131415486335754e-02 -9.462922811508178711e-02 7.104848027229309082e-01
1.183619424700737000e-01 7.195473909378051758e-01 3.112633824348449707e-01 -1.104035824537277222e-01 6.108672544360160828e-02 1.980336010456085205e-01 -5.385535359382629395e-01 1.618006229400634766e-01
-3.303826749324798584e-01 3.347614705562591553e-01 1.986487805843353271e-01 2.493435889482498169e-01 -5.006117224693298340e-01 -1.164649724960327148e-01 -6.073789000511169434e-01 2.099123746156692505e-01
2.751578986644744873e-01 7.897375524044036865e-02 6.437681317329406738e-01 2.805642783641815186e-01 2.125087231397628784e-01 -2.122024148702621460e-01 -5.545985698699951172e-01 1.647066324949264526e-01
4.948339760303497314e-01 3.480406403541564941e-01 2.638275325298309326e-01 -9.333451837301254272e-02 2.493133544921875000e-01 -6.057285666465759277e-01 -7.078354805707931519e-02 3.487352728843688965e-01
3.301447927951812744e-01 2.199881970882415771e-01 5.804276466369628906e-01 6.392266601324081421e-02 3.824516385793685913e-02 -3.969585597515106201e-01 -5.849083662033081055e-01 -2.169379591941833496e-02
-2.030258476734161377e-01 6.564602255821228027e-01 6.336727738380432129e-02 4.581437408924102783e-01 -7.988878339529037476e-02 -3.165477514266967773e-01 6.379088014364242554e-02 4.508607387542724609e-01
-5.653695464134216309e-01 5.951564311981201172e-01 -1.302232146263122559e-01 -5.324341729283332825e-02 -1.670141220092773438e-01 -1.787356585264205933e-01 -4.117472767829895020e-01 2.774475812911987305e-01
4.283739626407623291e-01 1.978298574686050415e-01 3.441740572452545166e-01 -9.780471771955490112e-02 4.387466013431549072e-01 -5.774630308151245117e-01 5.120845511555671692e-03 3.512113988399505615e-01
-3.580105006694793701e-01 -3.043895959854125977e-01 5.203360319137573242e-01 -2.953155636787414551e-01 -2.083483636379241943e-01 -2.723490595817565918e-01 -1.742756217718124390e-01 5.227423310279846191e-01
1.260481178760528564e-01 -1.178373768925666809e-01 -1.033169850707054138e-01 2.769373655319213867e-01 3.212121725082397461e-01 -2.587074935436248779e-01 -3.577634096145629883e-01 7.646933794021606445e-01
2.921412140130996704e-02 1.529270708560943604e-01 -1.154448464512825012e-01 4.088268876075744629e-01 2.119959592819213867e-01 -9.534398466348648071e-02 -7.175482511520385742e-01 4.757987856864929199e-01
-2.422538548707962036e-01 3.263444900512695312e-01 -1.041646674275398254e-01 3.515422716736793518e-02 -2.704813145101070404e-02 -7.622959017753601074e-01 -1.714191883802413940e-01 4.599074721336364746e-01
4.515289142727851868e-02 1.592140346765518188e-01 1.029525250196456909e-01 4.615893363952636719e-01 -4.180034399032592773e-01 -4.090460538864135742e-01 -5.025157332420349121e-01 3.929128050804138184e-01
-8.429795503616333008e-02 7.850378751754760742e-01 9.983430802822113037e-02 3.693703114986419678e-01 1.201174557209014893e-01 -2.576941251754760742e-01 -1.532561928033828735e-01 3.548043370246887207e-01
-2.190252691507339478e-01 2.498273104429244995e-01 7.169057130813598633e-01 3.144129812717437744e-01 -1.558675318956375122e-01 -4.327447116374969482e-01 -2.552100121974945068e-01 -1.049475930631160736e-02
1.489333715289831161e-02 2.585245072841644287e-01 2.763048410415649414e-01 9.853650629520416260e-02 -8.536175638437271118e-02 -6.520482897758483887e-01 -6.389212012290954590e-01 -7.883888483047485352e-02
3.350619971752166748e-02 -2.084426730871200562e-01 4.293029606342315674e-01 2.093328237533569336e-01 -5.467074513435363770e-01 -1.476958245038986206e-01 -3.727828562259674072e-01 5.173370242118835449e-01
-3.225857019424438477e-01 3.144121170043945312e-01 3.652122020721435547e-01 3.120681084692478180e-02 -1.549569666385650635e-01 -3.639046847820281982e-01 -6.957561373710632324e-01 -1.490467786788940430e-01
3.163294196128845215e-01 1.257857382297515869e-01 2.181206457316875458e-02 4.295598864555358887e-01 1.827975958585739136e-01 -2.671534940600395203e-02 -5.815743803977966309e-01 5.716280937194824219e-01
-1.973493993282318115e-01 -5.156021099537611008e-03 -3.413781523704528809e-02 -1.134537681937217712e-01 4.402825236320495605e-01 1.727203577756881714e-01 -3.323176503181457520e-01 7.828623652458190918e-01
-7.358994483947753906e-01 3.244654089212417603e-02 2.125655412673950195e-01 2.283338904380798340e-01 2.339524775743484497e-01 -3.384186625480651855e-01 -1.595225185155868530e-01 4.066576659679412842e-01
3.433443307876586914e-01 5.640413165092468262e-01 4.023908078670501709e-01 -3.931452333927154541e-01 3.990479931235313416e-02 1.824332028627395630e-01 -3.052889704704284668e-01 3.455648422241210938e-01
1.459210067987442017e-01 1.974615156650543213e-01 4.670788347721099854e-01 2.220144718885421753e-01 -2.172548025846481323e-01 -5.170979499816894531e-01 -5.980530977249145508e-01 2.407754305750131607e-03
-1.104803830385208130e-01 8.345425128936767578e-01 -1.967824436724185944e-02 1.951366066932678223e-01 -7.976982742547988892e-02 -8.378274738788604736e-02 -5.616380274295806885e-02 4.861379861831665039e-01
-2.300222069025039673e-01 2.867810130119323730e-01 6.904572248458862305e-02 -2.671823464334011078e-02 -2.802529036998748779e-01 -2.476413249969482422e-01 -6.940171718597412109e-01 4.876859486103057861e-01
-5.052745342254638672e-01 5.601628422737121582e-01 -8.017022907733917236e-02 2.767654359340667725e-01 -2.872201614081859589e-02 4.349109530448913574e-02 -4.407639205455780029e-01 3.884581327438354492e-01
-2.361864596605300903e-01 6.922664046287536621e-01 -1.475731027312576771e-03 3.531204760074615479e-01 -2.579497098922729492e-01 -3.278056085109710693e-01 -3.103167749941349030e-02 4.066071212291717529e-01
-3.961795568466186523e-01 -1.291753607802093029e-03 -3.621671348810195923e-02 -8.762933313846588135e-02 4.700115025043487549e-01 5.557321384549140930e-02 -6.224653124809265137e-01 4.717918634414672852e-01
-2.071927040815353394e-01 7.481865882873535156e-01 -3.487989306449890137e-02 3.156493008136749268e-01 -1.387134790420532227e-01 -2.647831439971923828e-01 -6.355790048837661743e-02 4.506058394908905029e-01
-4.224103689193725586e-02 3.563683032989501953e-01 3.151253163814544678e-01 2.406902797520160675e-02 -6.141564249992370605e-02 1.720412634313106537e-02 -8.754719495773315430e-01 2.855176292359828949e-02
-2.131318598985671997e-01 2.622344791889190674e-01 5.266320705413818359e-01 3.159919977188110352e-01 -6.074050068855285645e-01 -1.798113882541656494e-01 -2.173926234245300293e-01 2.451186478137969971e-01
-5.146412849426269531e-01 4.618662893772125244e-01 -1.012526676058769226e-01 5.112291872501373291e-02 -1.544248759746551514e-01 -5.029527544975280762e-01 -2.856388688087463379e-01 3.880207538604736328e-01
-3.651871681213378906e-01 -4.919591173529624939e-02 -1.753468364477157593e-01 1.402221769094467163e-01 3.214701712131500244e-01 -3.132368028163909912e-01 -6.404798030853271484e-01 4.495939314365386963e-01
-5.791184902191162109e-01 5.446522831916809082e-01 -1.261338442564010620e-01 1.006092056632041931e-01 -8.144505321979522705e-02 -2.263324707746505737e-01 -4.423390328884124756e-01 2.973558306694030762e-01
3.384359180927276611e-01 5.666987895965576172e-01 3.620177209377288818e-01 7.979869097471237183e-02 1.203643623739480972e-02 2.616612911224365234e-01 -4.939049482345581055e-01 3.381351530551910400e-01
-3.827004432678222656e-01 5.583398938179016113e-01 3.182796537876129150e-01 2.179294526576995850e-01 -3.128379881381988525e-01 -2.054495066404342651e-01 -5.017910599708557129e-01 3.362362086772918701e-02
3.480427265167236328e-01 3.094515800476074219e-01 -6.698007881641387939e-02 1.902039535343647003e-02 3.107301890850067139e-02 -4.277292191982269287e-01 5.190567672252655029e-02 7.691851854324340820e-01
-1.169750168919563293e-01 4.818404912948608398e-01 2.796299457550048828e-01 3.139096498489379883e-01 2.651157788932323456e-02 -7.171283960342407227e-01 -2.331670075654983521e-01 -8.984097093343734741e-02
2.453445792198181152e-01 -1.033291500061750412e-02 9.235606193542480469e-01 1.716724224388599396e-02 1.477332971990108490e-02 -1.328021734952926636e-01 -2.056648433208465576e-01 1.621343642473220825e-01
-1.959906816482543945e-01 2.735704183578491211e-01 3.226982951164245605e-01 2.542174756526947021e-01 -1.060637310147285461e-01 -5.347907543182373047e-01 -6.431717872619628906e-01 -8.405630290508270264e-02
-2.104458808898925781e-01 1.247545480728149414e-01 -1.298857182264328003e-01 5.450968742370605469e-01 2.194460332393646240e-01 -8.589557558298110962e-02 -4.465854465961456299e-01 6.092411875724792480e-01
4.764734953641891479e-02 -1.862558722496032715e-02 1.270637512207031250e-01 1.513436436653137207e-01 -2.373023480176925659e-01 1.845979988574981689e-01 -4.657758474349975586e-01 8.068436384201049805e-01
-5.904819965362548828e-01 1.281101703643798828e-01 2.995713353157043457e-01 -1.915801018476486206e-01 4.918640851974487305e-01 -1.556767076253890991e-01 -3.788350522518157959e-01 3.143110275268554688e-01
9.671852923929691315e-03 2.466483116149902344e-01 5.095643401145935059e-01 2.925498485565185547e-01 3.894996643066406250e-02 4.893624484539031982e-01 -3.886406421661376953e-01 4.492166042327880859e-01
-2.894886732101440430e-01 6.637268066406250000e-01 -1.634159684181213379e-01 -1.652116924524307251e-01 -1.813544481992721558e-01 -4.103023707866668701e-01 -2.854962944984436035e-01 3.727169334888458252e-01
-3.092353343963623047e-01 3.539478480815887451e-01 -1.118436455726623535e-01 4.909808337688446045e-01 -9.530296176671981812e-02 -5.824988707900047302e-02 -8.466389775276184082e-02 7.112522125244140625e-01
4.020844399929046631e-01 4.251832365989685059e-01 1.250260788947343826e-02 -2.508049272000789642e-02 4.437948465347290039e-01 -5.367375016212463379e-01 -2.486595064401626587e-01 3.314957618713378906e-01
-3.792497813701629639e-01 3.993757367134094238e-01 1.540704071521759033e-01 8.903177827596664429e-02 -7.101739197969436646e-02 -2.889196574687957764e-01 -7.583044767379760742e-01 -3.821901232004165649e-02
4.417949616909027100e-01 2.418401241302490234e-01 3.290007114410400391e-01 -2.367183268070220947e-01 -3.826870322227478027e-01 -3.837945461273193359e-01 -4.426188468933105469e-01 3.039649426937103271e-01
-3.951767683029174805e-01 3.982475996017456055e-01 3.912557661533355713e-01 2.602954804897308350e-01 -2.326959073543548584e-01 -5.406625270843505859e-01 -3.378075659275054932e-01 6.182268261909484863e-02
9.240812622010707855e-03 1.535369902849197388e-01 3.737367987632751465e-01 3.946220874786376953e-01 -1.856617182493209839e-01 -3.060061931610107422e-01 -7.430046200752258301e-01 2.773493155837059021e-02
-4.005376100540161133e-01 -1.147127598524093628e-01 2.456499636173248291e-01 1.160700842738151550e-01 6.291550993919372559e-01 -1.979651153087615967e-01 -4.828715920448303223e-01 2.905220985412597656e-01
-4.281244277954101562e-01 4.766923785209655762e-01 2.602670490741729736e-01 1.265167444944381714e-01 -2.403950691223144531e-01 7.159346342086791992e-02 -6.429262161254882812e-01 1.716359108686447144e-01
3.844382166862487793e-01 2.252408415079116821e-01 -1.204242371022701263e-02 -3.375222086906433105e-01 3.282734155654907227e-01 -4.118573069572448730e-01 -1.632433235645294189e-01 6.191681623458862305e-01
-2.846657037734985352e-01 1.698401272296905518e-01 1.089514642953872681e-01 1.558243185281753540e-01 -1.834430694580078125e-01 -4.973112940788269043e-01 -7.541788816452026367e-01 6.490345299243927002e-02
1.109262928366661072e-01 2.926144599914550781e-01 5.267860367894172668e-02 4.993907213211059570e-01 8.292720466852188110e-02 -1.157339848577976227e-02 -5.480468273162841797e-01 5.852689743041992188e-01
-4.468586742877960205e-01 4.007207155227661133e-01 1.732799410820007324e-01 3.157029747962951660e-01 -2.745645344257354736e-01 -4.384776949882507324e-01 -4.354825913906097412e-01 2.296790182590484619e-01
-2.472479343414306641e-01 3.059710003435611725e-02 -2.329314202070236206e-01 -3.284362852573394775e-01 1.655196845531463623e-01 -3.985508978366851807e-01 -5.710124969482421875e-01 5.133322477340698242e-01
-2.993375658988952637e-01 -7.870306074619293213e-02 3.464839458465576172e-01 4.004245400428771973e-01 2.698391973972320557e-01 -4.577477574348449707e-01 1.244698092341423035e-01 5.709403753280639648e-01
-1.646125465631484985e-01 5.409173369407653809e-01 2.915904857218265533e-03 4.737590849399566650e-01 -2.196845859289169312e-01 -4.584686458110809326e-01 -1.856027096509933472e-01 4.036728441715240479e-01
9.734487533569335938e-02 -1.807791180908679962e-02 5.637335181236267090e-01 1.019931212067604065e-01 -5.752839520573616028e-02 -5.053268074989318848e-01 -6.236043572425842285e-01 -1.202164739370346069e-01
-2.644489109516143799e-01 4.239100217819213867e-01 2.562470734119415283e-01 2.861447632312774658e-01 -2.970896363258361816e-01 -6.615487933158874512e-01 -2.558162808418273926e-01 1.071191728115081787e-01
1.773275882005691528e-01 -9.698785841464996338e-02 2.225584089756011963e-01 3.261528611183166504e-01 -1.059256568551063538e-01 -7.666502147912979126e-02 -2.344395034015178680e-02 8.863368034362792969e-01
2.003975659608840942e-01 2.520823851227760315e-02 2.084506601095199585e-01 4.377789795398712158e-01 4.517786204814910889e-01 -1.035554148256778717e-02 -5.192003846168518066e-01 5.003231167793273926e-01
-5.091632008552551270e-01 1.635966300964355469e-01 3.769825398921966553e-01 -1.217956393957138062e-01 5.458335876464843750e-01 -2.005070298910140991e-01 -1.410204917192459106e-01 4.461106956005096436e-01
-7.110496759414672852e-01 2.628626823425292969e-01 -7.072734087705612183e-02 9.459142573177814484e-03 2.277609407901763916e-01 -3.514549136161804199e-02 -4.700098335742950439e-01 3.823612034320831299e-01
-2.613691389560699463e-01 2.353145182132720947e-01 6.137986481189727783e-02 4.972244799137115479e-01 9.106983244419097900e-02 -5.497965216636657715e-01 -2.246569842100143433e-02 5.605702400207519531e-01
-4.494603872299194336e-01 -1.174285933375358582e-01 3.479871153831481934e-01 -3.724793493747711182e-01 3.166001141071319580e-01 -2.810574471950531006e-01 -2.225001752376556396e-01 5.437137484550476074e-01
2.042109519243240356e-01 2.610138058662414551e-01 9.296634793281555176e-02 -3.342159986495971680e-01 4.753827452659606934e-01 -2.796834409236907959e-01 -1.933604627847671509e-01 6.543903350830078125e-01
-3.891195952892303467e-01 2.113808244466781616e-01 8.600294589996337891e-02 2.060773968696594238e-01 5.808842182159423828e-01 -4.151394069194793701e-01 -2.614593505859375000e-01 4.194182157516479492e-01
