# Supplementary material for: Where is your field going? A machine learning approach to study the relative motion of the domains of physics
Source: PLoS One. 2020 Jun 18;15(6):e0233997. doi: 10.1371/journal.pone.0233997 (PMC7302634; doi:10.1371/journal.pone.0233997)
Supplement: S21 Data — (ZIP) [file pone.0233997.s021.zip › 20/Pacs4Run_20_VS_500_embeddings1996-2000ED8.txt]

-5.585081577301025391e-01 2.850056625902652740e-02 3.785499334335327148e-01 3.756040334701538086e-01 4.443706572055816650e-01 3.912351727485656738e-01 -4.235609993338584900e-02 -2.248415499925613403e-01
-3.404318988323211670e-01 -1.114707067608833313e-02 6.671671569347381592e-02 5.743661522865295410e-02 8.746065497398376465e-01 -1.683344244956970215e-01 -7.576421648263931274e-02 -2.778821885585784912e-01
6.584397703409194946e-02 -2.138653248548507690e-01 5.402317047119140625e-01 2.556195855140686035e-01 6.516177058219909668e-01 1.662866324186325073e-01 2.638140320777893066e-01 2.662325799465179443e-01
4.335862398147583008e-02 -3.890691399574279785e-01 7.133755683898925781e-01 3.081924319267272949e-01 3.468314409255981445e-01 -9.601660072803497314e-03 -8.268713206052780151e-02 -3.400537669658660889e-01
-5.043560266494750977e-01 2.566242814064025879e-01 5.588448047637939453e-01 2.360077947378158569e-01 -7.982636243104934692e-02 9.450785815715789795e-02 -4.395079314708709717e-01 -3.213885128498077393e-01
-7.933455705642700195e-01 -1.794226467609405518e-01 -6.599348783493041992e-02 2.886959314346313477e-01 2.476011961698532104e-01 8.247102051973342896e-02 -4.169031679630279541e-01 9.377569705247879028e-02
-2.389162182807922363e-01 -8.109616488218307495e-02 6.016135811805725098e-01 7.269626855850219727e-01 2.003430873155593872e-01 -1.315705291926860809e-02 5.689159780740737915e-02 -4.880487173795700073e-02
-4.158863127231597900e-01 1.099699083715677261e-02 3.703707754611968994e-01 -2.699748054146766663e-02 4.884314835071563721e-01 -8.283879607915878296e-02 -6.361928582191467285e-01 -1.970925331115722656e-01
-4.786002933979034424e-01 6.036210805177688599e-02 5.674455761909484863e-01 5.485759973526000977e-01 2.094902331009507179e-03 6.550650298595428467e-02 -1.234761923551559448e-01 -3.533076047897338867e-01
-1.567382812500000000e-01 -7.174747586250305176e-01 5.219777226448059082e-01 1.931051462888717651e-01 2.790350914001464844e-01 2.549577057361602783e-01 -5.275711417198181152e-02 -7.256288081407546997e-02
-3.033629655838012695e-01 1.777904033660888672e-01 8.330721259117126465e-01 -2.769179642200469971e-02 1.864738911390304565e-01 -6.239581108093261719e-02 -3.387019038200378418e-01 -1.679309457540512085e-01
-2.571781277656555176e-01 -1.528770327568054199e-01 3.404360115528106689e-01 4.349091053009033203e-01 6.740846633911132812e-01 -2.264583110809326172e-01 -3.157898783683776855e-01 -6.979804951697587967e-03
-2.003730833530426025e-01 5.010825395584106445e-01 4.668172001838684082e-01 1.068690642714500427e-01 5.504371523857116699e-01 8.239149302244186401e-02 -2.754629552364349365e-01 3.062326312065124512e-01
-4.429659247398376465e-01 2.279972881078720093e-01 4.946433603763580322e-01 3.656728565692901611e-01 -1.682377159595489502e-01 1.725953817367553711e-01 -4.060843288898468018e-01 -3.878302574157714844e-01
-8.021213412284851074e-01 1.066822791472077370e-03 4.259754717350006104e-01 -6.228759884834289551e-02 6.470482330769300461e-03 2.152987569570541382e-01 -2.780655622482299805e-01 2.180587202310562134e-01
-4.800460934638977051e-01 2.306329011917114258e-01 4.138836860656738281e-01 -1.832529157400131226e-01 4.516604244709014893e-01 -9.599591791629791260e-02 -3.946375548839569092e-01 -3.775338232517242432e-01
1.450814157724380493e-01 3.539648605510592461e-03 3.758152425289154053e-01 3.328915536403656006e-01 2.688108086585998535e-01 4.129030704498291016e-01 -2.418321669101715088e-01 -6.524217128753662109e-01
1.761455833911895752e-01 1.676375865936279297e-01 4.795258641242980957e-01 2.196009829640388489e-02 4.231059551239013672e-01 4.142921864986419678e-01 -5.477476119995117188e-02 -5.973159074783325195e-01
-1.736168116331100464e-01 6.095304489135742188e-01 1.151822432875633240e-01 1.673016697168350220e-02 6.212397217750549316e-01 1.425785571336746216e-01 -4.213195145130157471e-01 -3.170774877071380615e-02
-4.434852600097656250e-01 -2.715724110603332520e-01 5.240097641944885254e-01 1.534851044416427612e-01 4.688329100608825684e-01 3.306210413575172424e-02 4.582302272319793701e-01 -2.351413108408451080e-02
1.047373637557029724e-01 1.737242490053176880e-01 7.257315516471862793e-01 -2.246516011655330658e-02 2.381790280342102051e-01 2.944327592849731445e-01 -2.225162535905838013e-01 -4.885956346988677979e-01
-5.977659225463867188e-01 -2.505831718444824219e-01 2.593697607517242432e-01 5.946237221360206604e-02 6.933787465095520020e-01 -9.644162654876708984e-02 7.472819834947586060e-02 1.158272027969360352e-01
-3.018665611743927002e-01 5.612795427441596985e-02 5.314112305641174316e-01 1.974442452192306519e-01 5.927698612213134766e-01 -2.177303582429885864e-01 -4.304637312889099121e-01 -1.620892994105815887e-02
-8.091491460800170898e-02 -1.598116457462310791e-01 7.610134035348892212e-02 4.603417962789535522e-02 1.589103788137435913e-01 7.916354537010192871e-01 -4.604189991950988770e-01 3.099638223648071289e-01
-5.109243839979171753e-02 -9.526677429676055908e-02 5.300041437149047852e-01 -7.956550270318984985e-02 6.496333479881286621e-01 -5.782412737607955933e-02 -5.195143222808837891e-01 -7.626619189977645874e-02
-4.206130206584930420e-01 1.588812321424484253e-01 4.556499719619750977e-01 -3.230345249176025391e-02 2.796634733676910400e-01 -1.620333176106214523e-03 -6.756387948989868164e-01 -2.334076911211013794e-01
-4.892233610153198242e-01 -1.381194442510604858e-01 2.187940180301666260e-01 -1.787146776914596558e-01 6.648283600807189941e-01 1.013209857046604156e-02 -4.591775238513946533e-01 9.397111088037490845e-02
-3.401937708258628845e-02 1.080105975270271301e-01 6.815947294235229492e-01 -2.183270454406738281e-01 1.743071228265762329e-01 3.480182588100433350e-01 -1.739127635955810547e-01 -5.414729118347167969e-01
-5.867201685905456543e-01 -6.216442212462425232e-02 4.965870380401611328e-01 -1.069813296198844910e-01 6.102681159973144531e-01 -1.289479285478591919e-01 -2.125364542007446289e-02 6.591470539569854736e-02
-5.577522516250610352e-01 -2.849023640155792236e-01 2.127247154712677002e-01 -1.670286655426025391e-01 4.969105422496795654e-01 6.284296512603759766e-02 -5.280387997627258301e-01 6.998859345912933350e-02
-2.419388443231582642e-01 3.771736025810241699e-01 5.110362172126770020e-01 -1.515815705060958862e-01 8.705320209264755249e-02 5.953602790832519531e-01 2.079192548990249634e-01 -3.313730955123901367e-01
2.220975905656814575e-01 1.348343305289745331e-02 2.130007594823837280e-01 4.929142594337463379e-01 3.041778504848480225e-01 6.411093473434448242e-01 -3.750715553760528564e-01 1.339138448238372803e-01
5.948627740144729614e-02 4.435651600360870361e-01 1.461299657821655273e-01 1.280857771635055542e-01 5.901306271553039551e-01 4.540179073810577393e-01 -6.219635531306266785e-02 -4.513276517391204834e-01
4.660735651850700378e-02 -2.670044600963592529e-01 7.525521516799926758e-01 3.709580600261688232e-01 1.948962956666946411e-01 1.108001396059989929e-01 -4.125548601150512695e-01 4.614116996526718140e-02
-5.355331897735595703e-01 2.907040119171142578e-01 4.302708208560943604e-01 -1.270749270915985107e-01 5.668845176696777344e-01 4.953113943338394165e-02 -1.180258244276046753e-01 2.994541823863983154e-01
-1.475577801465988159e-01 4.141186773777008057e-01 2.984367012977600098e-01 4.653307497501373291e-01 3.356338143348693848e-01 1.299634277820587158e-01 -5.645525455474853516e-01 2.299457937479019165e-01
-5.924633741378784180e-01 3.086197078227996826e-01 1.303231269121170044e-01 9.213285893201828003e-02 5.618967413902282715e-01 -1.837128549814224243e-01 -2.777347564697265625e-01 -3.188316226005554199e-01
1.954235434532165527e-01 -1.261945515871047974e-01 3.570733666419982910e-01 -1.290303468704223633e-02 4.397008121013641357e-01 4.613475799560546875e-01 -3.569562435150146484e-01 -5.334983468055725098e-01
-1.796679198741912842e-01 -5.029033403843641281e-03 4.014888107776641846e-01 -9.632651507854461670e-02 6.258993148803710938e-01 1.083081471733748913e-03 -6.366990208625793457e-01 -9.224292822182178497e-03
-5.727093219757080078e-01 1.317123174667358398e-01 4.099934995174407959e-01 -3.641615062952041626e-02 5.102412700653076172e-01 1.012986246496438980e-02 -2.116423100233078003e-01 4.242567121982574463e-01
-6.917656660079956055e-01 -5.039480328559875488e-02 -1.777604967355728149e-01 3.095074295997619629e-01 5.043917298316955566e-01 -2.850544638931751251e-02 -3.336707055568695068e-01 -1.580106914043426514e-01
8.553978987038135529e-03 3.039032220840454102e-01 4.819922149181365967e-01 2.655608654022216797e-01 4.515910744667053223e-01 5.365453660488128662e-02 -6.216661930084228516e-01 1.069975867867469788e-01
-6.582457423210144043e-01 1.679830551147460938e-01 8.126433007419109344e-03 -7.243572920560836792e-02 5.493486523628234863e-01 1.590757966041564941e-01 -2.782797217369079590e-01 3.586820363998413086e-01
-2.499847710132598877e-01 4.935896024107933044e-02 4.227245450019836426e-01 -9.553360939025878906e-02 7.462184429168701172e-01 -1.117151007056236267e-01 -4.175557494163513184e-01 -5.978034436702728271e-02
-8.272063732147216797e-01 4.785124957561492920e-02 -1.217389628291130066e-01 1.518665105104446411e-01 3.977504372596740723e-01 3.424176014959812164e-03 -2.489259690046310425e-01 -2.353186458349227905e-01
-5.011122822761535645e-01 1.243741903454065323e-02 2.387563288211822510e-01 -8.983283489942550659e-02 7.689568400382995605e-01 -2.938637696206569672e-02 -1.788296252489089966e-01 2.439651638269424438e-01
-3.030072711408138275e-02 -1.754170516505837440e-03 3.701359778642654419e-02 3.791210651397705078e-01 1.397191882133483887e-01 5.866689085960388184e-01 -6.658274531364440918e-01 -2.166745662689208984e-01
-4.045635163784027100e-01 -2.591034770011901855e-01 5.850108340382575989e-02 8.154227584600448608e-02 6.296119689941406250e-01 -2.752193063497543335e-02 -5.978348851203918457e-01 6.743138283491134644e-02
-1.003116816282272339e-01 -3.096193075180053711e-01 8.457577228546142578e-01 1.134561467915773392e-02 1.265132278203964233e-01 3.059396445751190186e-01 3.201914951205253601e-02 2.607847154140472412e-01
-2.277724444866180420e-01 -6.471643447875976562e-01 -3.462854027748107910e-02 8.178953081369400024e-03 5.840225815773010254e-01 4.234607517719268799e-01 -7.966960966587066650e-02 3.582629188895225525e-02
-8.537844419479370117e-01 2.063064128160476685e-01 3.107766807079315186e-01 3.482434526085853577e-02 1.667309403419494629e-01 1.302164793014526367e-01 -2.414209693670272827e-01 1.662984937429428101e-01
-3.163160979747772217e-01 -8.206418715417385101e-03 2.554884552955627441e-01 4.256161153316497803e-01 7.195504903793334961e-01 -2.707749009132385254e-01 -2.098094969987869263e-01 -1.355045288801193237e-01
-2.757723033428192139e-01 -1.613483279943466187e-01 7.115434408187866211e-01 3.136309385299682617e-01 -6.252348423004150391e-02 1.222949922084808350e-01 -4.310177266597747803e-01 -2.976847589015960693e-01
-2.144314497709274292e-01 -4.812374711036682129e-01 4.724704325199127197e-01 -3.415193557739257812e-01 3.972218036651611328e-01 3.488181233406066895e-01 -3.170756101608276367e-01 5.069346353411674500e-02
-4.778381437063217163e-03 8.929531276226043701e-02 2.261814326047897339e-01 1.079694330692291260e-01 3.640322983264923096e-01 6.180778741836547852e-01 2.004411667585372925e-01 -6.119408011436462402e-01
-3.550102710723876953e-01 -5.763603374361991882e-02 5.721718668937683105e-01 6.364171504974365234e-01 -6.427743285894393921e-02 2.522331103682518005e-02 -2.133502215147018433e-01 -2.965674400329589844e-01
3.861054033041000366e-02 3.197228610515594482e-01 4.733770489692687988e-01 5.703852772712707520e-01 4.655557870864868164e-01 -6.021562218666076660e-02 -3.050622045993804932e-01 1.828395277261734009e-01
-1.150923520326614380e-01 -2.648867899551987648e-03 3.602658510208129883e-01 5.316053032875061035e-01 6.757185459136962891e-01 -2.353524118661880493e-01 -2.147246450185775757e-01 -1.275068670511245728e-01
-5.715560317039489746e-01 -1.465502381324768066e-01 2.275834530591964722e-01 -3.963092342019081116e-02 7.250425219535827637e-01 1.739267632365226746e-02 6.694630533456802368e-02 2.607885897159576416e-01
-4.885638058185577393e-01 -2.368821054697036743e-01 4.224321544170379639e-01 -3.242442384362220764e-02 7.063289284706115723e-01 -5.801945179700851440e-02 6.574176996946334839e-02 1.382149308919906616e-01
4.613768309354782104e-02 7.738292217254638672e-02 2.313955873250961304e-01 4.910481572151184082e-01 2.771234698593616486e-02 7.224830389022827148e-01 -4.064945280551910400e-01 9.604015946388244629e-02
-8.262894749641418457e-01 1.308989971876144409e-01 1.533943712711334229e-01 -1.697952747344970703e-01 3.700276017189025879e-01 8.416039496660232544e-02 -3.208703994750976562e-01 2.810052409768104553e-02
-3.214513063430786133e-01 3.523937612771987915e-02 3.602642714977264404e-01 3.254940509796142578e-01 7.792578339576721191e-01 -2.172859460115432739e-01 -7.211156934499740601e-02 -5.875352770090103149e-03
-6.632922291755676270e-01 -2.003447413444519043e-01 2.860555052757263184e-01 5.523809194564819336e-01 -4.437969624996185303e-02 6.428179889917373657e-02 -2.695693373680114746e-01 -2.327736765146255493e-01
-2.063019424676895142e-01 3.167921602725982666e-01 6.704506874084472656e-01 -1.425998657941818237e-01 1.592961847782135010e-01 4.998244345188140869e-01 3.340531885623931885e-01 -2.126233279705047607e-02
-1.029155701398849487e-01 1.564734876155853271e-01 -2.591616660356521606e-02 7.951463013887405396e-02 3.581677377223968506e-01 4.642232656478881836e-01 -2.059421837329864502e-01 -7.561288475990295410e-01
-1.528173536062240601e-01 -7.168323267251253128e-03 3.723674118518829346e-01 3.323385417461395264e-01 7.744843363761901855e-01 -1.987913548946380615e-01 -2.948183119297027588e-01 -3.503277525305747986e-02
-3.796331286430358887e-01 -5.393660068511962891e-02 6.466938257217407227e-01 4.952169358730316162e-01 -2.032442986965179443e-01 2.580766975879669189e-01 -2.031500935554504395e-01 -2.008353471755981445e-01
-3.241389095783233643e-01 -9.983511269092559814e-02 3.759451508522033691e-01 3.257856471464037895e-03 7.491397857666015625e-01 -1.032994836568832397e-01 -3.945042490959167480e-01 1.269119977951049805e-01
-4.060769379138946533e-01 9.166547656059265137e-02 4.737101197242736816e-01 2.904989421367645264e-01 -7.350481301546096802e-02 2.031887322664260864e-02 -5.295480489730834961e-01 -4.813220798969268799e-01
-4.398671686649322510e-01 -7.807543128728866577e-02 7.482197880744934082e-02 2.767743468284606934e-01 8.015754222869873047e-01 -2.037598937749862671e-01 -1.620782464742660522e-01 -8.892780542373657227e-02
-5.033414959907531738e-01 -6.925119552761316299e-03 2.203246206045150757e-01 -2.126874476671218872e-01 6.231601238250732422e-01 3.112510964274406433e-02 -5.118230581283569336e-01 3.950177133083343506e-02
-7.182261347770690918e-01 3.010227344930171967e-02 1.692502945661544800e-01 5.521789789199829102e-01 -9.727870114147663116e-03 3.229614198207855225e-01 2.048210352659225464e-01 5.785846710205078125e-02
-1.644301787018775940e-02 -1.730193644762039185e-01 -1.104584038257598877e-01 4.762298166751861572e-01 4.410340487957000732e-01 4.907162189483642578e-01 -4.985916614532470703e-01 2.165432423353195190e-01
-5.647900700569152832e-01 -2.158260196447372437e-01 4.394874274730682373e-01 -4.576754197478294373e-02 6.392639279365539551e-01 -1.041382178664207458e-01 1.292200088500976562e-01 5.464869737625122070e-02
-4.600199460983276367e-01 -2.675426900386810303e-01 1.286994069814682007e-01 2.121807336807250977e-01 1.572920083999633789e-01 5.001482963562011719e-01 5.018961429595947266e-01 -3.583706319332122803e-01
-7.930353879928588867e-01 -3.528146147727966309e-01 -5.758389458060264587e-02 2.112455070018768311e-01 1.969041824340820312e-01 1.117940321564674377e-01 -3.471734523773193359e-01 -1.639437079429626465e-01
1.269640177488327026e-01 1.879789680242538452e-01 2.293232232332229614e-01 3.032008931040763855e-02 6.620725393295288086e-01 4.019590914249420166e-01 1.223784172907471657e-03 -5.432521700859069824e-01
-7.720513343811035156e-01 9.304056316614151001e-02 4.207631051540374756e-01 -2.121003568172454834e-01 -1.137281730771064758e-01 3.573589324951171875e-01 -1.717029362916946411e-01 -5.595050379633903503e-02
1.523928940296173096e-01 7.982815057039260864e-02 1.011198088526725769e-01 7.452926784753799438e-02 5.514811277389526367e-01 7.268241643905639648e-01 2.707777917385101318e-01 -2.211305052042007446e-01
1.926156133413314819e-02 4.429337978363037109e-01 6.593203544616699219e-01 2.850933186709880829e-02 3.296540677547454834e-01 3.432669639587402344e-01 1.295388396829366684e-02 -3.758330345153808594e-01
-9.043194055557250977e-01 1.137234047055244446e-01 3.078891634941101074e-01 -2.276095934212207794e-02 -5.265371873974800110e-02 2.550155222415924072e-01 1.236692070960998535e-02 -7.746889442205429077e-02
-8.161714673042297363e-01 3.389286994934082031e-01 2.341480106115341187e-01 -1.275006979703903198e-01 9.397877007722854614e-02 2.145377993583679199e-01 2.795904576778411865e-01 -1.219856142997741699e-01
-4.757301509380340576e-02 5.252635478973388672e-01 6.085389256477355957e-01 1.448238343000411987e-01 2.454916983842849731e-01 4.759849309921264648e-01 2.081400603055953979e-01 -1.978036575019359589e-02
-5.007890462875366211e-01 -3.272873908281326294e-02 3.572402000427246094e-01 4.475048184394836426e-01 -4.273419827222824097e-02 4.813783615827560425e-02 -3.576652705669403076e-02 -6.440773010253906250e-01
1.003943681716918945e-01 -6.459396332502365112e-02 1.802310347557067871e-01 1.752064377069473267e-02 5.195452570915222168e-01 4.040233492851257324e-01 -3.971314132213592529e-01 -6.017332077026367188e-01
-1.034603789448738098e-01 -2.373893558979034424e-01 3.087525665760040283e-01 6.319939345121383667e-02 -1.066767275333404541e-01 7.218843698501586914e-01 -3.333506286144256592e-01 -4.358901083469390869e-01
1.931488066911697388e-01 -1.160539612174034119e-01 1.844485849142074585e-01 1.334016770124435425e-01 4.046297967433929443e-01 5.480289459228515625e-01 -5.556200742721557617e-01 -3.530341684818267822e-01
-9.161120653152465820e-01 -3.228374943137168884e-02 -2.550565078854560852e-02 2.439180910587310791e-01 3.304145857691764832e-02 2.376414090394973755e-01 -1.836964935064315796e-01 -9.077575057744979858e-02
-7.765679955482482910e-01 3.943258821964263916e-01 1.648541688919067383e-01 1.635952740907669067e-01 2.502165734767913818e-01 1.436080336570739746e-01 -1.357825696468353271e-01 2.929853796958923340e-01
-4.715507850050926208e-02 -1.077980399131774902e-01 -8.257210999727249146e-02 -7.421741727739572525e-03 4.127661585807800293e-01 5.975529551506042480e-01 -3.115228414535522461e-01 -5.956431627273559570e-01
-4.284395277500152588e-01 -4.169815480709075928e-01 2.029313147068023682e-01 1.473570615053176880e-01 2.410751394927501678e-02 6.264235377311706543e-01 3.353206515312194824e-01 -2.724762260913848877e-01
-4.800371527671813965e-01 1.721106618642807007e-01 5.250791907310485840e-01 -3.381499648094177246e-02 2.665087282657623291e-01 3.596787899732589722e-02 -6.171373724937438965e-01 9.955636411905288696e-02
1.112153902649879456e-01 8.286342024803161621e-02 8.692074567079544067e-02 4.515883699059486389e-02 4.716610610485076904e-01 5.400178432464599609e-01 -4.903027415275573730e-01 -4.654998779296875000e-01
-4.104397296905517578e-01 -1.079980805516242981e-01 4.269048869609832764e-01 -8.223186433315277100e-02 7.491425275802612305e-01 -1.333211958408355713e-01 -2.216269224882125854e-01 5.251858010888099670e-02
-4.682158231735229492e-01 1.075460612773895264e-01 3.535251319408416748e-01 1.385398954153060913e-01 7.382328510284423828e-01 -2.060587704181671143e-01 -1.873997598886489868e-01 4.967789724469184875e-02
6.720668822526931763e-02 -1.076486543752253056e-03 7.204312831163406372e-02 1.454226672649383545e-01 2.080526947975158691e-01 8.655306100845336914e-01 -4.185998737812042236e-01 -3.859063982963562012e-02
-3.380108177661895752e-01 7.589869946241378784e-02 5.239709615707397461e-01 7.159373164176940918e-01 2.477165684103965759e-02 -8.806104771792888641e-03 -2.914873957633972168e-01 -8.497125655412673950e-02
-4.486203491687774658e-01 5.834606289863586426e-02 2.928554713726043701e-01 6.919407248497009277e-01 -7.180848717689514160e-02 4.335965514183044434e-01 1.936681419610977173e-01 1.093830354511737823e-02
-5.150079131126403809e-01 -1.265551596879959106e-01 4.140286743640899658e-01 1.404320746660232544e-01 5.664792656898498535e-01 -1.014094334095716476e-02 4.494211077690124512e-01 -6.803626567125320435e-02
-8.282506465911865234e-01 1.098084449768066406e-01 1.413066983222961426e-01 3.761605620384216309e-01 2.476300448179244995e-01 7.455550134181976318e-02 -2.198078036308288574e-01 1.590095609426498413e-01
1.856042891740798950e-01 7.344420999288558960e-03 1.905492991209030151e-01 2.215719036757946014e-02 5.651957988739013672e-01 5.673211216926574707e-01 -1.922821402549743652e-01 -5.004249215126037598e-01
-8.626993298530578613e-01 -1.211751699447631836e-01 -1.590151526033878326e-02 1.496625244617462158e-01 -3.079518489539623260e-02 3.014762103557586670e-01 -3.556550145149230957e-01 -9.381112642586231232e-03
-2.087455391883850098e-01 1.414075940847396851e-01 4.766656458377838135e-01 -1.340276002883911133e-01 6.672016382217407227e-01 -7.674233615398406982e-02 -4.543262124061584473e-01 -1.838370114564895630e-01
-5.624494552612304688e-01 -5.806168913841247559e-01 1.968544125556945801e-01 -1.105210557579994202e-01 2.963229715824127197e-01 1.751388013362884521e-01 -4.208173155784606934e-01 -1.993777696043252945e-04
-5.117642506957054138e-02 3.813203275203704834e-01 1.839037984609603882e-01 5.291384458541870117e-01 6.327764391899108887e-01 1.127629727125167847e-02 -3.313239216804504395e-01 1.669100970029830933e-01
-2.798471450805664062e-01 4.549424946308135986e-01 1.290223598480224609e-01 1.506375521421432495e-01 4.967112243175506592e-01 1.907008439302444458e-01 -5.716248750686645508e-01 2.559897899627685547e-01
2.532448060810565948e-02 -2.748211324214935303e-01 7.909606099128723145e-01 3.687023520469665527e-01 3.906379044055938721e-01 1.068297214806079865e-02 8.033254742622375488e-02 -5.573408305644989014e-02
-4.710892736911773682e-01 2.066691964864730835e-01 2.685245275497436523e-01 -1.815434545278549194e-01 4.783712029457092285e-01 1.428947597742080688e-02 -5.845618247985839844e-01 -2.440155744552612305e-01
-6.397356390953063965e-01 1.475818902254104614e-01 4.888758957386016846e-01 -2.083839029073715210e-01 1.548607051372528076e-01 1.665084958076477051e-01 -4.501770436763763428e-01 1.793549805879592896e-01
-7.943388223648071289e-01 1.382030397653579712e-01 -2.425121366977691650e-01 2.813045680522918701e-01 4.046640098094940186e-01 4.968756437301635742e-02 -1.631683558225631714e-01 -1.383311450481414795e-01
-8.106116056442260742e-01 -1.684653759002685547e-02 3.593164086341857910e-01 -2.151302695274353027e-01 -8.845544606447219849e-02 3.736739754676818848e-01 -1.366744339466094971e-01 -3.315678983926773071e-02
9.795490652322769165e-02 -6.767282634973526001e-02 6.878932118415832520e-01 3.955503553152084351e-02 4.885135293006896973e-01 2.352874875068664551e-01 -2.414453774690628052e-01 -3.984498679637908936e-01
-3.837166428565979004e-01 8.304891735315322876e-02 5.162358880043029785e-01 5.705286748707294464e-03 6.696546077728271484e-01 -1.272673159837722778e-01 -2.721057832241058350e-01 2.016348689794540405e-01
-6.827112436294555664e-01 2.511524781584739685e-02 2.006856501102447510e-01 6.234055161476135254e-01 1.042812503874301910e-02 2.093673795461654663e-01 2.456008195877075195e-01 -1.011347863823175430e-02
1.627198792994022369e-02 -3.139508515596389771e-02 1.957955062389373779e-01 -2.608853876590728760e-01 5.227360725402832031e-01 5.774330496788024902e-01 -1.963694691658020020e-01 -4.971012175083160400e-01
1.449941694736480713e-01 -2.626433968544006348e-01 6.448557376861572266e-01 -2.049838155508041382e-01 4.525459706783294678e-01 3.502599000930786133e-01 -3.293062746524810791e-02 -3.515303432941436768e-01
-4.543857276439666748e-02 3.195980787277221680e-01 4.907211065292358398e-01 2.103873491287231445e-01 3.021134436130523682e-01 4.834517240524291992e-01 4.019345641136169434e-01 -3.523818850517272949e-01
-6.625685691833496094e-01 1.071698442101478577e-01 2.092998176813125610e-01 -2.879362106323242188e-01 2.775432169437408447e-01 3.098839521408081055e-01 -4.098851978778839111e-01 2.859017848968505859e-01
-7.138225436210632324e-01 -1.166201308369636536e-01 3.947339951992034912e-01 1.243218284798786044e-04 4.304542541503906250e-01 1.644977740943431854e-02 3.472586870193481445e-01 1.220328360795974731e-01
-4.798988997936248779e-02 -1.551342755556106567e-01 -9.451164305210113525e-02 4.512280225753784180e-01 2.869716882705688477e-01 8.059953451156616211e-01 -1.673300415277481079e-01 3.332525864243507385e-02
-3.360436558723449707e-01 -4.328328967094421387e-01 -5.117082968354225159e-02 3.490396440029144287e-01 3.001585602760314941e-01 5.576836466789245605e-01 4.137718081474304199e-01 -5.449801683425903320e-02
-4.095980525016784668e-01 -5.998489260673522949e-01 3.991058170795440674e-01 -1.517070382833480835e-01 3.270455598831176758e-01 3.636316657066345215e-01 8.812659978866577148e-02 2.077433466911315918e-01
-1.738349199295043945e-01 5.725811719894409180e-01 1.865169107913970947e-01 -8.870013803243637085e-02 6.470805406570434570e-01 8.704119920730590820e-02 -4.157194197177886963e-01 1.281039137393236160e-02
-5.076382160186767578e-01 -5.028542876243591309e-01 -1.582456678152084351e-01 9.641649574041366577e-02 5.632558465003967285e-01 1.576930433511734009e-01 -3.347169756889343262e-01 3.071542829275131226e-02
4.521831497550010681e-02 1.066789850592613220e-01 1.784451901912689209e-01 -1.653949618339538574e-01 5.610125064849853516e-01 5.003631114959716797e-01 -2.463373243808746338e-01 -5.491781234741210938e-01
-4.232463836669921875e-01 -4.025386571884155273e-01 3.687615394592285156e-01 2.616100013256072998e-01 4.976810514926910400e-01 1.397801637649536133e-01 4.321765601634979248e-01 -1.996473222970962524e-02
9.434452652931213379e-02 3.826569616794586182e-01 4.644422829151153564e-01 9.955395013093948364e-02 1.710976660251617432e-01 7.640547752380371094e-01 4.922194778919219971e-02 5.981903523206710815e-02
1.500234287232160568e-02 2.090467363595962524e-01 1.712090075016021729e-01 1.272796839475631714e-01 1.774553358554840088e-01 5.786416530609130859e-01 -5.616305470466613770e-01 -4.783476591110229492e-01
-6.956584453582763672e-01 1.754561662673950195e-01 1.603345423936843872e-01 1.407373547554016113e-01 3.395602703094482422e-01 1.839811056852340698e-01 -4.699340760707855225e-01 2.641443312168121338e-01
-7.278969883918762207e-01 -3.702332973480224609e-01 1.170800253748893738e-01 -1.321168541908264160e-01 3.890321254730224609e-01 1.009270399808883667e-01 -3.570902645587921143e-01 1.135124638676643372e-01
-2.893901802599430084e-02 2.439271956682205200e-01 7.182520627975463867e-01 2.420829981565475464e-01 2.223734706640243530e-01 4.079019725322723389e-01 2.920850515365600586e-01 -2.530298829078674316e-01
-6.148846745491027832e-01 2.569425404071807861e-01 3.099015653133392334e-01 -4.277564883232116699e-01 3.213597834110260010e-01 2.955033183097839355e-01 -1.572487652301788330e-01 2.481157630681991577e-01
1.701515316963195801e-01 -6.453775614500045776e-02 2.126123160123825073e-01 1.232895702123641968e-01 3.036789298057556152e-01 7.243320345878601074e-01 -5.370683073997497559e-01 -3.404385596513748169e-02
-1.334901005029678345e-01 -6.410241723060607910e-01 1.024546623229980469e-01 -6.602224428206682205e-03 5.511390566825866699e-01 5.004377961158752441e-01 -4.230432212352752686e-02 6.889028102159500122e-02
-4.957290291786193848e-01 8.809781074523925781e-02 4.112921953201293945e-01 1.180838719010353088e-01 3.115291893482208252e-01 -1.807077676057815552e-01 -4.472788274288177490e-01 -4.833448231220245361e-01
-1.064246818423271179e-01 -3.476089565083384514e-03 7.888999581336975098e-01 2.952350080013275146e-01 4.516657069325447083e-02 1.816150695085525513e-01 -3.529759049415588379e-01 3.457149863243103027e-01
-1.135491654276847839e-01 2.706899642944335938e-01 5.102671980857849121e-01 2.865962386131286621e-01 -2.669601514935493469e-02 7.216783165931701660e-01 2.228309810161590576e-01 -1.172693353146314621e-02
-4.373836815357208252e-01 1.365320682525634766e-01 5.175225734710693359e-01 4.754474759101867676e-01 2.433498054742813110e-01 9.994670003652572632e-02 3.937486410140991211e-01 2.681945264339447021e-01
-3.598449379205703735e-02 4.170949757099151611e-01 7.896881550550460815e-02 4.429704546928405762e-01 1.966513097286224365e-01 6.628324985504150391e-01 1.659415662288665771e-01 -3.416472375392913818e-01
-8.696879744529724121e-01 2.029203027486801147e-01 -5.131373181939125061e-02 2.492637485265731812e-01 1.590186506509780884e-01 1.251578181982040405e-01 -2.800644338130950928e-01 -1.353258639574050903e-01
-3.179241120815277100e-01 7.203626632690429688e-02 2.961230278015136719e-01 3.044689297676086426e-01 6.843633651733398438e-01 -1.944306679069995880e-02 4.769600331783294678e-01 -1.308546811342239380e-01
-3.295222669839859009e-02 4.176857173442840576e-01 5.215656161308288574e-01 2.097102254629135132e-01 1.530954241752624512e-01 4.352131783962249756e-01 6.070206686854362488e-02 -5.402873158454895020e-01
6.781150400638580322e-02 2.429207265377044678e-01 7.466500997543334961e-01 2.983377277851104736e-01 2.581319808959960938e-01 3.823933899402618408e-01 1.490300744771957397e-01 -2.341636121273040771e-01
-1.929619461297988892e-01 -5.533273816108703613e-01 4.076459705829620361e-01 -2.082877010107040405e-01 3.441673219203948975e-01 5.282317399978637695e-01 2.219671756029129028e-01 1.692002266645431519e-02
-4.196185171604156494e-01 -6.422841548919677734e-02 4.740360081195831299e-01 6.156681105494499207e-02 6.600089669227600098e-01 -1.419365555047988892e-01 -3.584469258785247803e-01 8.397905528545379639e-02
3.428038582205772400e-02 1.938018202781677246e-02 3.082936406135559082e-01 1.923238039016723633e-01 4.445503279566764832e-02 7.195268869400024414e-01 -5.356983542442321777e-01 -2.444340437650680542e-01
-7.565343379974365234e-01 -2.764088101685047150e-02 4.372659325599670410e-01 -6.336014717817306519e-02 -3.394441306591033936e-02 1.322366744279861450e-01 8.374364674091339111e-02 -4.538988769054412842e-01
-6.728861331939697266e-01 -8.136539906263351440e-02 -2.722702622413635254e-01 6.813228875398635864e-02 5.203831791877746582e-01 6.372226774692535400e-02 -3.608391880989074707e-01 -2.382578551769256592e-01
-1.080113202333450317e-01 4.438500404357910156e-01 4.029400646686553955e-01 2.099897861480712891e-01 2.674894332885742188e-01 5.687201023101806641e-01 4.153589606285095215e-01 1.317506134510040283e-01
-8.261203169822692871e-01 2.148558944463729858e-01 2.559154629707336426e-01 1.279975622892379761e-01 -1.260117888450622559e-01 2.685337662696838379e-01 -2.758904397487640381e-01 -1.593143641948699951e-01
-2.625019252300262451e-01 -4.840609058737754822e-02 3.394425809383392334e-01 -3.042530119419097900e-01 6.745840907096862793e-01 4.992198944091796875e-02 -5.108293294906616211e-01 -4.955634102225303650e-02
-6.478439271450042725e-02 4.054334163665771484e-01 3.554064631462097168e-01 5.748981833457946777e-01 3.655192852020263672e-01 2.035207115113735199e-02 -4.776234328746795654e-01 1.116353124380111694e-01
-4.328526929020881653e-02 -2.533652186393737793e-01 6.996581554412841797e-01 5.400575399398803711e-01 2.323694825172424316e-01 -3.034415422007441521e-03 2.989843487739562988e-02 -3.128101229667663574e-01
-1.664576306939125061e-02 1.423114240169525146e-01 4.169356524944305420e-01 2.214558571577072144e-01 9.647203236818313599e-02 8.010556101799011230e-01 2.635668218135833740e-01 -1.900729984045028687e-01
-1.384138613939285278e-01 -5.429438948631286621e-01 3.068366646766662598e-01 -1.286807656288146973e-01 3.931758105754852295e-01 6.106082797050476074e-01 2.098758816719055176e-01 6.219728663563728333e-02
-1.109552159905433655e-01 7.337620109319686890e-02 3.767820447683334351e-02 -3.444522619247436523e-02 4.676461517810821533e-01 4.759608507156372070e-01 -1.012093275785446167e-01 -7.240329980850219727e-01
-7.732170820236206055e-02 3.436170890927314758e-02 -2.047276943922042847e-01 2.741448879241943359e-01 3.067666590213775635e-01 7.774685025215148926e-01 -4.152401387691497803e-01 -6.916952133178710938e-02
-8.299767374992370605e-01 3.077102638781070709e-02 -3.227286785840988159e-02 1.816162168979644775e-01 5.108963847160339355e-01 -3.429659083485603333e-02 -1.178165674209594727e-01 9.678944014012813568e-03
-1.686546206474304199e-01 3.645566403865814209e-01 5.295713543891906738e-01 1.500981748104095459e-01 1.970054954290390015e-02 6.821572780609130859e-01 2.644831240177154541e-01 1.006203354336321354e-03
-4.409594833850860596e-02 -1.680200919508934021e-02 -4.987813159823417664e-02 3.413710743188858032e-02 4.472779929637908936e-01 6.048204302787780762e-01 -1.969342827796936035e-01 -6.240767836570739746e-01
-6.444123387336730957e-01 2.938650846481323242e-01 2.120795845985412598e-01 5.416480898857116699e-01 -1.217499077320098877e-01 3.722207844257354736e-01 -7.416596263647079468e-02 3.381878137588500977e-02
-6.115465164184570312e-01 -5.136508867144584656e-02 2.416074872016906738e-01 -1.114279776811599731e-01 7.208296060562133789e-01 5.813655909150838852e-03 7.190369069576263428e-02 1.666823923587799072e-01
-7.491270899772644043e-01 4.047095775604248047e-01 6.429906934499740601e-02 2.517372667789459229e-01 3.389944136142730713e-01 1.352508366107940674e-01 -6.524183601140975952e-02 2.646625936031341553e-01
8.917926996946334839e-02 -6.078834179788827896e-03 1.313531845808029175e-01 1.377600133419036865e-01 3.555586934089660645e-01 5.884574651718139648e-01 -3.787470757961273193e-01 -5.827738046646118164e-01
-8.187970519065856934e-01 8.029934018850326538e-02 4.448180496692657471e-01 -1.424108296632766724e-01 2.934695780277252197e-01 -1.188987307250499725e-02 6.358106434345245361e-02 1.211248114705085754e-01
-2.803434729576110840e-01 5.618577003479003906e-01 1.276638060808181763e-01 3.324910998344421387e-01 5.380853414535522461e-01 5.607668310403823853e-02 -3.971648514270782471e-01 1.686848998069763184e-01
-7.129381299018859863e-01 8.129032701253890991e-02 8.249808847904205322e-02 -2.356715351343154907e-01 3.459341526031494141e-01 2.299125194549560547e-01 -4.707249104976654053e-01 1.692684590816497803e-01
-7.419479489326477051e-01 1.759043782949447632e-01 5.469877719879150391e-01 -2.249238789081573486e-01 2.591577768325805664e-01 3.250803425908088684e-02 2.174440957605838776e-02 -9.596025571227073669e-03
-3.006873093545436859e-02 -4.762117266654968262e-01 4.465318024158477783e-01 -3.853039443492889404e-01 4.189437627792358398e-01 4.732995927333831787e-01 -1.475448012351989746e-01 -5.632739514112472534e-02
-8.433718085289001465e-01 3.040113449096679688e-01 2.180912196636199951e-01 1.330891549587249756e-01 -3.301725909113883972e-02 3.214496672153472900e-01 1.468145400285720825e-01 7.106544077396392822e-02
-5.047268867492675781e-01 1.465131938457489014e-01 3.626049458980560303e-01 -1.970476061105728149e-01 6.816985011100769043e-01 -2.820396609604358673e-02 -2.675112783908843994e-01 1.280777305364608765e-01
-2.119957953691482544e-01 -3.351254761219024658e-01 -9.562707692384719849e-02 3.788957297801971436e-01 5.522288084030151367e-01 2.635169327259063721e-01 2.893449366092681885e-01 -4.815846383571624756e-01
-6.228266283869743347e-02 -2.207521945238113403e-01 1.517048180103302002e-01 5.950129628181457520e-01 -3.231768682599067688e-02 5.119236707687377930e-01 -5.124907493591308594e-01 -2.111338824033737183e-01
-4.141345992684364319e-02 -1.968849152326583862e-01 -1.640477627515792847e-01 4.512833058834075928e-01 3.334736824035644531e-01 7.630417346954345703e-01 -1.830490976572036743e-01 4.482114687561988831e-02
-4.747148156166076660e-01 -4.768609404563903809e-01 3.432708680629730225e-01 -1.541802138090133667e-01 2.611939907073974609e-01 4.116936922073364258e-01 -7.370921969413757324e-02 4.031082093715667725e-01
-6.711262464523315430e-02 -2.101056873798370361e-01 -1.708352565765380859e-01 6.730517148971557617e-01 5.017106533050537109e-01 3.119915723800659180e-01 1.480020731687545776e-01 -3.133868575096130371e-01
-1.707028448581695557e-01 -7.502551674842834473e-01 1.248492151498794556e-01 1.450857967138290405e-01 4.251016378402709961e-01 3.541138172149658203e-01 -2.546163797378540039e-01 -2.007798291742801666e-02
-4.877713322639465332e-01 -4.268817603588104248e-01 2.241907268762588501e-02 8.062776923179626465e-02 2.568648159503936768e-01 5.543476343154907227e-01 4.280705451965332031e-01 -1.277583837509155273e-01
1.225439086556434631e-01 -2.005602568387985229e-01 1.520370244979858398e-01 2.947695180773735046e-02 3.905276060104370117e-01 6.807056069374084473e-01 -5.488168001174926758e-01 -6.084879487752914429e-02
-7.827845811843872070e-01 3.837207555770874023e-01 1.335839033126831055e-01 2.247127471491694450e-03 1.017660796642303467e-01 2.398984879255294800e-01 -3.842490017414093018e-01 8.125206083059310913e-02
1.806669235229492188e-01 -1.083950474858283997e-01 1.848428510129451752e-02 1.703471988439559937e-01 4.262420237064361572e-01 8.062568306922912598e-01 -2.393222749233245850e-01 -1.929837465286254883e-01
-3.425479233264923096e-01 -6.378772854804992676e-01 -1.132566481828689575e-01 -2.705997042357921600e-02 4.490180611610412598e-01 4.815716445446014404e-01 -1.641871184110641479e-01 4.157144948840141296e-02
-1.756016761064529419e-01 -1.642612069845199585e-01 6.953861117362976074e-01 4.911864697933197021e-01 7.566024363040924072e-02 1.154991537332534790e-01 -1.984773874282836914e-01 -3.986206054687500000e-01
-3.207983672618865967e-01 -1.228826642036437988e-01 2.361868023872375488e-01 3.770771622657775879e-01 7.584896087646484375e-01 -2.649009823799133301e-01 -5.448004975914955139e-02 -1.885996311902999878e-01
-5.683814883232116699e-01 2.887331321835517883e-02 -1.974484473466873169e-01 4.224837943911552429e-02 6.087512969970703125e-01 2.243978977203369141e-01 -3.068235814571380615e-01 3.467920720577239990e-01
-8.699390888214111328e-01 1.839569061994552612e-01 3.290509283542633057e-01 -8.399805426597595215e-02 -5.746693909168243408e-02 2.277027070522308350e-01 -8.094412833452224731e-02 -1.798139512538909912e-01
-2.613667845726013184e-01 2.854312211275100708e-02 7.112122178077697754e-01 5.353063344955444336e-01 2.342603206634521484e-01 5.763975158333778381e-02 1.538916677236557007e-01 -2.379371523857116699e-01
-6.526249647140502930e-01 4.077793359756469727e-01 3.438405394554138184e-01 -2.278495728969573975e-01 3.012420833110809326e-01 2.173640877008438110e-01 -2.529802545905113220e-02 3.146762251853942871e-01
1.540056522935628891e-02 -4.478650987148284912e-01 2.127241045236587524e-01 -3.033272922039031982e-01 5.555982589721679688e-01 5.279008150100708008e-01 -1.547894775867462158e-01 -2.249270826578140259e-01
-3.889896273612976074e-01 -3.870309591293334961e-01 7.553696632385253906e-02 3.116182982921600342e-01 6.771863996982574463e-02 5.564469099044799805e-01 3.254040479660034180e-01 -4.194945096969604492e-01
1.155349537730216980e-01 -8.533852547407150269e-02 3.962408602237701416e-01 -3.665846586227416992e-02 3.466079831123352051e-01 4.654582440853118896e-01 -3.648209571838378906e-01 -5.925667285919189453e-01
-4.629603028297424316e-01 -3.941590785980224609e-01 2.954173684120178223e-01 3.637211322784423828e-01 4.387452304363250732e-01 1.336991339921951294e-01 4.474931657314300537e-01 -1.090451516211032867e-02
-6.447118520736694336e-01 -1.121587380766868591e-01 2.099025696516036987e-01 6.339536309242248535e-01 7.068247348070144653e-02 1.135318651795387268e-01 2.341249436140060425e-01 -2.304580360651016235e-01
-8.062539249658584595e-02 -4.374934434890747070e-01 4.255956411361694336e-01 -4.159971773624420166e-01 4.193434417247772217e-01 4.482302665710449219e-01 -2.245664149522781372e-01 1.439595222473144531e-01
1.094134617596864700e-02 -8.659653365612030029e-02 1.206191629171371460e-02 4.017003178596496582e-01 2.256360650062561035e-01 6.789963841438293457e-01 -5.645596981048583984e-01 -1.404120586812496185e-02
-4.034048318862915039e-01 -6.488109230995178223e-01 2.196267247200012207e-01 -5.545440316200256348e-02 3.664115369319915771e-01 3.584318459033966064e-01 -2.749379575252532959e-01 1.633288115262985229e-01
-1.016125362366437912e-02 3.830479979515075684e-01 5.267305970191955566e-01 5.079379677772521973e-02 4.018149971961975098e-01 4.234192371368408203e-01 2.161464989185333252e-01 -4.309148788452148438e-01
-7.120789289474487305e-01 -1.524605602025985718e-01 -1.510366704314947128e-02 -6.853071600198745728e-02 4.235900640487670898e-01 1.443446129560470581e-01 -4.618059992790222168e-01 2.263761311769485474e-01
-7.807192802429199219e-01 1.650249660015106201e-01 5.136747360229492188e-01 -1.802832037210464478e-01 2.382079511880874634e-01 3.840888291597366333e-02 8.804664947092533112e-03 9.265378117561340332e-02
3.545877709984779358e-02 2.300608009099960327e-01 3.483201563358306885e-01 -3.821479529142379761e-02 5.405570268630981445e-01 4.761356711387634277e-01 1.957651823759078979e-01 -5.155544877052307129e-01
1.906232386827468872e-01 -1.729802694171667099e-03 1.355702430009841919e-02 1.915422976016998291e-01 5.373655557632446289e-01 7.624825835227966309e-01 -1.698962002992630005e-01 1.666777580976486206e-01
2.648963630199432373e-01 -2.433995008468627930e-01 8.702435344457626343e-02 3.078945279121398926e-01 4.467794597148895264e-01 6.400896310806274414e-01 -3.396225869655609131e-01 -2.086728215217590332e-01
-2.731115221977233887e-01 -4.744789004325866699e-01 1.258464455604553223e-01 3.821575045585632324e-01 6.436168402433395386e-02 6.601414084434509277e-01 2.800548374652862549e-01 -1.415576934814453125e-01
-1.698119044303894043e-01 5.064118281006813049e-02 -1.967434585094451904e-02 7.189923524856567383e-02 2.711302042007446289e-01 5.284470319747924805e-01 -1.981109678745269775e-01 -7.556632757186889648e-01
2.872831746935844421e-02 -5.430328845977783203e-01 5.694367289543151855e-01 5.864280834794044495e-02 3.529024720191955566e-01 4.877085983753204346e-01 1.173301115632057190e-01 2.065138332545757294e-02
-1.875035464763641357e-02 -1.274545043706893921e-01 -6.465568393468856812e-02 -6.860665977001190186e-03 4.068403542041778564e-01 7.019632458686828613e-01 -5.474022626876831055e-01 -1.457931101322174072e-01
2.134079337120056152e-01 -2.595803737640380859e-01 3.951889574527740479e-01 1.378660649061203003e-01 3.858115673065185547e-01 4.636494219303131104e-01 -3.910411000251770020e-01 -4.417682886123657227e-01
-6.064813137054443359e-01 2.806567847728729248e-01 4.209943711757659912e-01 5.279192924499511719e-01 6.890546530485153198e-02 1.051936298608779907e-01 -1.948080607689917088e-03 2.857615947723388672e-01
-9.305520355701446533e-02 5.731138586997985840e-01 1.396986097097396851e-01 1.847652792930603027e-01 3.015775382518768311e-01 5.450424551963806152e-01 1.568395048379898071e-01 -4.434055089950561523e-01
3.809432685375213623e-02 -8.776535093784332275e-02 -1.696946769952774048e-01 1.555356681346893311e-01 4.520294368267059326e-01 6.893985271453857422e-01 -4.892666041851043701e-01 -1.373883783817291260e-01
-2.836968302726745605e-01 -1.233257260173559189e-02 1.957670450210571289e-01 -6.031672656536102295e-02 7.572908997535705566e-01 4.565696697682142258e-03 -5.413431525230407715e-01 1.041085794568061829e-01
-7.644038796424865723e-01 -1.621707081794738770e-01 4.450773894786834717e-01 -1.534391790628433228e-01 -1.128523983061313629e-02 2.094570696353912354e-01 -1.499535143375396729e-02 -3.514619469642639160e-01
-5.865203738212585449e-01 -1.097461506724357605e-01 3.702819645404815674e-01 -1.941350549459457397e-01 4.089941382408142090e-01 -2.264974080026149750e-02 -5.487875342369079590e-01 -1.398137584328651428e-02
-4.349587485194206238e-02 -4.974734187126159668e-01 3.995858728885650635e-01 -2.615554630756378174e-01 3.866477310657501221e-01 6.042874455451965332e-01 -3.130578622221946716e-02 8.311658352613449097e-02
-7.122985124588012695e-01 1.279977560043334961e-01 1.634421944618225098e-01 -3.706389293074607849e-02 3.902899920940399170e-01 1.250186413526535034e-01 -4.741281569004058838e-01 2.353866547346115112e-01
-3.121499158442020416e-02 -2.337839454412460327e-01 1.614694669842720032e-02 3.924460709095001221e-01 7.655299901962280273e-01 2.115686535835266113e-01 3.848400712013244629e-01 -1.058149188756942749e-01
-7.248724251985549927e-02 6.184955313801765442e-02 9.824825078248977661e-02 2.631671167910099030e-02 4.405362904071807861e-01 5.276376008987426758e-01 7.293257117271423340e-02 -7.090713977813720703e-01
-1.545215398073196411e-01 -4.549416601657867432e-01 5.020464658737182617e-01 -4.350736737251281738e-01 2.681261599063873291e-01 3.890474736690521240e-01 -3.232499659061431885e-01 8.464097045361995697e-03
-3.389019966125488281e-01 -5.590881109237670898e-01 6.605409830808639526e-02 1.648546159267425537e-01 2.383783459663391113e-01 5.970574021339416504e-01 2.991631031036376953e-01 -1.955130547285079956e-01
-8.392530083656311035e-01 2.080947011709213257e-01 3.885431289672851562e-01 1.303609013557434082e-01 -1.403638627380132675e-02 2.226150333881378174e-01 -1.816377639770507812e-01 4.055335000157356262e-02
-4.499318301677703857e-01 2.501145377755165100e-02 5.977494716644287109e-01 4.767668247222900391e-01 6.456895917654037476e-02 3.939000144600868225e-02 9.396480768918991089e-02 -4.447187781333923340e-01
1.051556095480918884e-01 -1.147761568427085876e-01 1.468556225299835205e-01 -8.147076517343521118e-02 3.638143241405487061e-01 7.000592947006225586e-01 -5.613426566123962402e-01 -1.000767499208450317e-01
-1.152829825878143311e-02 -2.776241004467010498e-01 -7.544405758380889893e-02 4.700119793415069580e-01 2.982472181320190430e-01 7.318527698516845703e-01 -2.670037150382995605e-01 1.838628202676773071e-02
3.242776961997151375e-03 2.557659745216369629e-01 3.097272217273712158e-01 2.414375990629196167e-01 4.344478547573089600e-01 6.198123693466186523e-01 4.208679795265197754e-01 1.740924417972564697e-01
-8.159055709838867188e-01 1.764108538627624512e-01 2.899486124515533447e-01 8.061409741640090942e-02 -1.521529704332351685e-01 3.417281806468963623e-01 1.652678698301315308e-01 -2.129934281110763550e-01
1.812031567096710205e-01 5.646821856498718262e-02 1.985640525817871094e-01 -8.281579613685607910e-02 5.805478096008300781e-01 6.303848624229431152e-01 -2.201526612043380737e-01 -3.671546280384063721e-01
1.508507579565048218e-01 2.268701940774917603e-01 -7.208607345819473267e-02 8.257419615983963013e-02 5.904319882392883301e-01 7.372330427169799805e-01 4.178647696971893311e-02 -1.410338729619979858e-01
-7.704016566276550293e-01 2.781971544027328491e-02 3.532949090003967285e-01 3.331121206283569336e-01 5.033972673118114471e-03 4.749690368771553040e-02 9.451251477003097534e-02 -3.983876109123229980e-01
-5.753381252288818359e-01 -4.256779551506042480e-01 1.551590114831924438e-01 -2.208872437477111816e-01 5.601417422294616699e-01 3.723483532667160034e-02 -3.155667781829833984e-01 1.383791677653789520e-02
-8.079975843429565430e-01 2.580960988998413086e-01 1.870868951082229614e-01 1.291320323944091797e-01 -8.656380325555801392e-02 4.278806746006011963e-01 1.847553253173828125e-01 6.434334814548492432e-02
-4.505206048488616943e-01 1.173453126102685928e-02 3.031716346740722656e-01 1.354668736457824707e-01 6.871846914291381836e-01 6.759926676750183105e-02 4.199270009994506836e-01 1.830245852470397949e-01
-9.170264601707458496e-01 -4.866256937384605408e-02 1.136250495910644531e-01 1.665417701005935669e-01 -6.403689086437225342e-02 3.249762952327728271e-01 -7.829690724611282349e-02 -1.438520476222038269e-02
-1.590323150157928467e-01 -6.354422569274902344e-01 3.264059424400329590e-01 -1.826350986957550049e-01 4.712803363800048828e-01 4.121289551258087158e-01 -1.304651200771331787e-01 1.484891474246978760e-01
-3.667878806591033936e-01 4.075885191559791565e-02 5.535126328468322754e-01 5.207870602607727051e-01 -5.879949778318405151e-02 5.894260108470916748e-02 -3.591210842132568359e-01 -3.876987397670745850e-01
-4.014257192611694336e-01 -7.561959326267242432e-02 5.380461812019348145e-01 3.156748712062835693e-01 3.762679100036621094e-01 9.437076747417449951e-02 5.337280631065368652e-01 9.298342466354370117e-02
6.851625442504882812e-02 1.453624665737152100e-01 9.809567034244537354e-02 1.017653290182352066e-02 6.576673388481140137e-01 5.385895371437072754e-01 1.645638197660446167e-01 -4.634248912334442139e-01
-4.380141496658325195e-01 -5.445647239685058594e-01 3.682934045791625977e-01 -2.507144808769226074e-01 2.509503364562988281e-01 4.241798818111419678e-01 -1.172129362821578979e-01 2.375952601432800293e-01
-3.283917307853698730e-01 -3.715697526931762695e-01 -2.787397801876068115e-02 2.915302217006683350e-01 4.883510470390319824e-01 3.055874407291412354e-01 4.545191228389739990e-01 -3.603747189044952393e-01
-4.723032563924789429e-02 -1.534916162490844727e-01 -1.544400900602340698e-01 4.278555214405059814e-01 3.251671791076660156e-01 7.942626476287841797e-01 -1.561625599861145020e-01 7.952202856540679932e-02
-9.676698595285415649e-02 1.036941036581993103e-01 -1.108466014266014099e-01 2.765128910541534424e-01 1.084592193365097046e-01 8.377225399017333984e-01 -4.212098121643066406e-01 -1.331383641809225082e-02
-4.103926122188568115e-01 1.606948859989643097e-02 3.047020435333251953e-01 7.379729747772216797e-01 7.520242035388946533e-02 2.717448174953460693e-01 3.310860097408294678e-01 -6.894715130329132080e-02
-4.018341898918151855e-01 -2.381995022296905518e-01 4.790140390396118164e-01 4.785876274108886719e-01 -2.250355035066604614e-01 5.153871774673461914e-01 -7.546120882034301758e-02 3.647331148386001587e-02
-5.222926139831542969e-01 -1.930644065141677856e-01 4.692688882350921631e-01 -1.336452085524797440e-02 6.271595954895019531e-01 -3.391069173812866211e-02 2.586332857608795166e-01 9.041255712509155273e-02
-8.169250488281250000e-01 2.633583247661590576e-01 3.185181021690368652e-01 -1.542124301195144653e-01 3.658754229545593262e-01 -9.562592022120952606e-03 5.266881361603736877e-02 -3.619969263672828674e-02
-1.593236178159713745e-01 -1.054994314908981323e-01 5.283092856407165527e-01 7.757936120033264160e-01 2.173319607973098755e-01 4.111938923597335815e-02 3.692755103111267090e-02 -1.795329004526138306e-01
-2.839185893535614014e-01 -1.802754849195480347e-01 5.071473121643066406e-01 1.644639819860458374e-01 5.822544097900390625e-01 1.554335094988346100e-02 5.004518628120422363e-01 -1.137122884392738342e-01
-3.652371838688850403e-02 2.341480366885662079e-02 -1.633004397153854370e-01 3.277704119682312012e-01 2.896473407745361328e-01 8.460513353347778320e-01 -2.474314123392105103e-01 5.564901977777481079e-02
-2.628310024738311768e-01 -4.344820380210876465e-01 4.470602571964263916e-01 -1.150320619344711304e-01 5.092595815658569336e-01 3.484770357608795166e-01 3.834278881549835205e-01 3.537470474839210510e-02
-5.958023667335510254e-01 3.884706497192382812e-01 2.061182409524917603e-01 6.351587176322937012e-01 3.826277703046798706e-02 2.120533287525177002e-01 1.418097969144582748e-02 3.958368301391601562e-02
-2.875734567642211914e-01 1.728927940130233765e-01 3.790124654769897461e-01 6.121305227279663086e-01 5.005638599395751953e-01 -2.778016924858093262e-01 -1.116095036268234253e-01 -1.698850542306900024e-01
-9.020920991897583008e-01 2.202626913785934448e-01 -7.973397523164749146e-02 9.842524677515029907e-02 2.667731642723083496e-01 9.956281632184982300e-02 -1.902100443840026855e-01 -6.639797240495681763e-02
-9.025410562753677368e-02 -1.163650825619697571e-01 9.510648995637893677e-02 -2.400707826018333435e-02 4.167777299880981445e-01 3.913084864616394043e-01 -1.860485225915908813e-01 -7.792636156082153320e-01
1.203781738877296448e-02 3.614024817943572998e-01 -2.913570106029510498e-01 3.120030760765075684e-01 5.306614637374877930e-01 6.300549507141113281e-01 -7.330913841724395752e-02 -5.534929409623146057e-02
-5.797849297523498535e-01 -3.453697264194488525e-01 -7.187649607658386230e-02 -6.862050853669643402e-03 5.945979356765747070e-01 8.965145051479339600e-02 -4.207774698734283447e-01 2.680200710892677307e-02
-7.536932229995727539e-01 -1.150043606758117676e-01 -3.059361875057220459e-02 3.074041903018951416e-01 5.579116940498352051e-01 -8.546673506498336792e-02 4.852882400155067444e-02 -4.860013350844383240e-02
-1.577895134687423706e-02 -3.795494437217712402e-01 -6.380660459399223328e-03 4.868088960647583008e-01 1.983631402254104614e-01 7.138485908508300781e-01 -2.639604210853576660e-01 8.168080821633338928e-03
-4.538848102092742920e-01 -5.165830850601196289e-01 1.725027263164520264e-01 -2.027365118265151978e-01 3.364436626434326172e-01 4.395722746849060059e-01 1.030768081545829773e-02 3.869713246822357178e-01
-1.343559026718139648e-01 3.824913203716278076e-01 -2.212342917919158936e-01 1.417747437953948975e-01 3.849338293075561523e-01 6.889073848724365234e-01 3.792933374643325806e-02 -3.773565888404846191e-01
-3.530843928456306458e-02 -1.232481151819229126e-01 8.838633298873901367e-01 -1.220722720026969910e-01 2.600950896739959717e-01 1.618463993072509766e-01 1.168482229113578796e-01 -2.827540636062622070e-01
-6.742740422487258911e-02 3.145067021250724792e-02 -2.303797006607055664e-01 3.362678885459899902e-01 2.573461234569549561e-01 8.171808123588562012e-01 -3.069435656070709229e-01 9.362467564642429352e-03
-3.793328702449798584e-01 7.663587480783462524e-02 5.047283768653869629e-01 6.315411329269409180e-01 2.603693865239620209e-02 2.875686585903167725e-01 1.626041680574417114e-01 2.946606576442718506e-01
-5.565673708915710449e-01 8.932774513959884644e-02 6.453847885131835938e-01 -1.371909230947494507e-01 1.336512565612792969e-01 1.163987889885902405e-01 -4.503573775291442871e-01 1.125941872596740723e-01
8.936875313520431519e-02 2.289856225252151489e-01 8.011604100465774536e-02 -1.141058504581451416e-01 6.175051331520080566e-01 6.299401521682739258e-01 1.914814859628677368e-02 -3.763459920883178711e-01
-4.346507489681243896e-01 1.194770261645317078e-01 4.296897351741790771e-01 6.483594775199890137e-01 -1.696658581495285034e-01 3.852610588073730469e-01 1.187704429030418396e-01 2.194714359939098358e-02
4.758504219353199005e-03 2.124614641070365906e-02 3.601602092385292053e-02 2.304321676492691040e-01 1.775870174169540405e-01 8.695831298828125000e-01 -3.816801607608795166e-01 1.083437800407409668e-01
-4.846230447292327881e-01 1.460942775011062622e-01 3.090977370738983154e-01 -3.725378215312957764e-01 6.005229055881500244e-02 4.884327650070190430e-01 -4.447070360183715820e-01 2.636929452419281006e-01
-1.966331005096435547e-01 1.600416898727416992e-01 8.157914876937866211e-01 1.650189012289047241e-01 5.026323348283767700e-02 1.828758120536804199e-01 9.171850979328155518e-02 -4.456376433372497559e-01
-5.012906789779663086e-01 3.951636552810668945e-01 2.143608182668685913e-01 5.723358988761901855e-01 7.311237603425979614e-02 3.187165036797523499e-02 1.446016971021890640e-02 -4.609381556510925293e-01
-5.023409724235534668e-01 1.267735660076141357e-01 6.812049150466918945e-01 4.268882572650909424e-01 2.471062354743480682e-02 -8.086927235126495361e-03 3.892532316967844963e-03 -2.908903658390045166e-01
-6.421519517898559570e-01 1.616837382316589355e-01 2.202028781175613403e-01 5.006999373435974121e-01 -1.063891351222991943e-01 4.739843904972076416e-01 9.785324335098266602e-02 1.294391453266143799e-01
-3.662095069885253906e-01 2.986722066998481750e-02 6.261907219886779785e-01 6.629446148872375488e-02 3.213861286640167236e-01 -1.284650415182113647e-01 -4.819612503051757812e-01 -3.411887884140014648e-01
-4.684737622737884521e-01 2.189213782548904419e-01 6.328100562095642090e-01 -1.533496230840682983e-01 3.296751677989959717e-01 2.121705934405326843e-02 -3.968808948993682861e-01 2.049162685871124268e-01
-4.076666384935379028e-02 -3.085745871067047119e-01 -6.326733529567718506e-02 6.141734719276428223e-01 5.148679614067077637e-01 3.351195454597473145e-01 6.778804957866668701e-02 -3.740572929382324219e-01
-2.007557749748229980e-01 -2.208039611577987671e-01 -1.330201476812362671e-01 6.516498327255249023e-01 5.040761232376098633e-01 2.008306086063385010e-01 1.023926585912704468e-01 -4.045874774456024170e-01
-6.341269016265869141e-01 9.068297594785690308e-02 2.399200797080993652e-01 -9.774683043360710144e-03 6.902929544448852539e-01 -3.438409790396690369e-02 1.333532109856605530e-02 2.326758205890655518e-01
-7.008304595947265625e-01 4.284959733486175537e-01 1.197731941938400269e-01 4.573362767696380615e-01 1.615409553050994873e-01 1.823317706584930420e-01 2.985913120210170746e-02 2.037005126476287842e-01
-4.246047139167785645e-01 3.976164758205413818e-01 3.460339605808258057e-01 -2.026264183223247528e-02 4.590032100677490234e-01 3.461800143122673035e-02 -5.638861656188964844e-01 1.077580899000167847e-01
-1.903793364763259888e-01 1.341932862997055054e-01 -7.121475040912628174e-02 -7.718241214752197266e-02 5.111749768257141113e-01 4.165506958961486816e-01 -5.112978443503379822e-02 -7.051883339881896973e-01
-1.733152754604816437e-02 -2.085362523794174194e-01 7.566856741905212402e-01 5.348498821258544922e-01 2.101665586233139038e-01 -9.063694626092910767e-03 8.038952015340328217e-03 -2.307767868041992188e-01
-8.083149045705795288e-02 1.578146070241928101e-01 4.682092666625976562e-01 2.959495484828948975e-01 5.880280733108520508e-01 6.806240230798721313e-02 4.812715053558349609e-01 -2.823525369167327881e-01
-1.248697191476821899e-01 -7.180780768394470215e-01 1.683907955884933472e-01 6.878683716058731079e-02 4.528664350509643555e-01 4.575583338737487793e-01 -1.098965182900428772e-01 -9.570410102605819702e-02
-6.623753309249877930e-01 1.013945415616035461e-02 -6.840690970420837402e-02 -1.216129884123802185e-01 5.453355312347412109e-01 2.387194633483886719e-01 -2.564449310302734375e-01 3.486333489418029785e-01
-5.551736950874328613e-01 -1.002891063690185547e-01 2.960782349109649658e-01 9.516819566488265991e-02 -1.294957995414733887e-01 3.357830047607421875e-01 -6.237130761146545410e-01 2.578131258487701416e-01
-5.520275831222534180e-01 2.509049475193023682e-01 3.366007208824157715e-01 5.322030186653137207e-02 4.717860817909240723e-01 -1.554377377033233643e-01 -3.998646140098571777e-01 -3.309759795665740967e-01
-5.663518905639648438e-01 1.881146430969238281e-01 2.184660732746124268e-01 6.013813018798828125e-01 6.449218839406967163e-02 3.176295161247253418e-01 3.402196764945983887e-01 1.169368326663970947e-01
-2.315235435962677002e-01 -2.922068238258361816e-01 2.258897423744201660e-01 3.303735256195068359e-01 5.819278955459594727e-01 1.250676065683364868e-01 4.999615550041198730e-01 -3.107986152172088623e-01
-2.407102100551128387e-02 -3.418940901756286621e-01 1.076388359069824219e-01 5.092954039573669434e-01 1.312444955110549927e-01 6.601805686950683594e-01 -3.895474076271057129e-01 8.216123282909393311e-02
-9.242475964128971100e-03 3.639646172523498535e-01 2.374234199523925781e-01 7.666372060775756836e-01 4.464015066623687744e-01 -5.021417979151010513e-03 -1.303141564130783081e-01 8.402650803327560425e-02
-6.648514866828918457e-01 -5.626755356788635254e-01 2.866896800696849823e-03 4.710061103105545044e-02 1.500363647937774658e-01 2.697586715221405029e-01 -3.612739741802215576e-01 -1.155097633600234985e-01
-7.683240622282028198e-02 1.834117174148559570e-01 7.548841238021850586e-01 3.289586007595062256e-01 1.247302535921335220e-02 2.383266687393188477e-01 -3.297832012176513672e-01 3.415863513946533203e-01
-4.796326458454132080e-01 1.706974208354949951e-01 3.359284996986389160e-01 5.061537623405456543e-01 -2.516194880008697510e-01 5.548069477081298828e-01 1.005837135016918182e-02 2.347642555832862854e-02
7.176731526851654053e-02 3.211972713470458984e-01 3.682498931884765625e-01 -7.856284268200397491e-03 4.945099353790283203e-02 7.664899230003356934e-01 -4.072198271751403809e-01 -1.522689126431941986e-02
4.133079573512077332e-02 1.529912799596786499e-01 1.401436626911163330e-01 2.437275648117065430e-01 4.931771457195281982e-01 6.644304394721984863e-01 4.522877931594848633e-01 8.115635812282562256e-02
-6.184006333351135254e-01 6.862744688987731934e-02 1.013905033469200134e-01 4.001121819019317627e-01 -7.871133089065551758e-02 5.354253053665161133e-01 3.345965147018432617e-01 -1.940891295671463013e-01
-1.907830685377120972e-01 4.029658436775207520e-01 1.953708678483963013e-01 2.733581364154815674e-01 1.688891798257827759e-01 6.641787290573120117e-01 3.629570603370666504e-01 -2.948410809040069580e-01
-5.562727451324462891e-01 1.564921885728836060e-01 3.176208436489105225e-01 4.841546714305877686e-01 8.148617297410964966e-02 2.246147394180297852e-02 1.910610049962997437e-01 -5.358483195304870605e-01
-8.027541637420654297e-01 3.498046696186065674e-01 -5.516418442130088806e-02 3.433455228805541992e-01 5.569275096058845520e-02 2.287910282611846924e-01 -2.382806837558746338e-01 -8.280513808131217957e-03
-7.286506891250610352e-01 7.074116170406341553e-02 1.989385187625885010e-01 1.307289600372314453e-01 -2.462936937808990479e-02 1.033446267247200012e-01 1.281783878803253174e-01 -6.161825656890869141e-01
-6.159271597862243652e-01 2.745388448238372803e-01 3.917003273963928223e-01 -2.014840245246887207e-01 1.836676597595214844e-01 2.158773541450500488e-01 -4.482149183750152588e-01 2.645820975303649902e-01
-6.614359617233276367e-01 1.511127799749374390e-01 3.079026937484741211e-01 3.345191776752471924e-01 -2.202766090631484985e-01 5.078375935554504395e-01 8.809243887662887573e-02 1.370383948087692261e-01
-7.662252187728881836e-01 1.471374779939651489e-01 3.067700266838073730e-01 1.101210042834281921e-01 -2.240233570337295532e-01 4.731423854827880859e-01 7.938105612993240356e-02 -6.829103827476501465e-02
-3.935744166374206543e-01 -6.561306715011596680e-01 8.663802593946456909e-02 2.443128973245620728e-01 1.101191863417625427e-01 4.617631733417510986e-01 5.134694278240203857e-02 -3.455559015274047852e-01
-4.837771356105804443e-01 -5.188364982604980469e-01 5.111994105391204357e-04 3.220262229442596436e-01 4.961155354976654053e-02 4.429361820220947266e-01 2.229629158973693848e-01 -3.803957700729370117e-01
-4.954881668090820312e-01 -7.746313512325286865e-02 3.527984395623207092e-02 1.932734996080398560e-01 4.682922735810279846e-02 6.529166102409362793e-01 4.398093521595001221e-01 -2.965911924839019775e-01
-5.684616565704345703e-01 1.389475464820861816e-01 5.551553964614868164e-01 -1.280087530612945557e-01 -2.126998156309127808e-01 3.660788238048553467e-01 -3.896825313568115234e-01 -4.305317997932434082e-02
-8.189539909362792969e-01 -1.844659447669982910e-01 -2.525026798248291016e-01 1.585890352725982666e-01 3.983624279499053955e-01 1.838521808385848999e-01 -1.145542263984680176e-01 -2.759964577853679657e-02
-6.134628653526306152e-01 2.286033481359481812e-01 3.679975867271423340e-01 -6.444316357374191284e-02 3.784346580505371094e-01 -1.140746697783470154e-01 -4.504529237747192383e-01 -2.696202397346496582e-01
-7.523621618747711182e-02 4.298043549060821533e-01 -4.978957772254943848e-02 2.624013125896453857e-01 4.502191543579101562e-01 6.659159064292907715e-01 2.896984517574310303e-01 -9.059698134660720825e-02
-8.164776563644409180e-01 -1.962033063173294067e-01 2.421910464763641357e-01 6.237038597464561462e-02 3.110414743423461914e-01 -7.659395784139633179e-02 2.743631415069103241e-02 -3.591043353080749512e-01
-4.781321585178375244e-01 9.746992588043212891e-02 2.443939894437789917e-01 -1.849795281887054443e-01 7.200685143470764160e-01 1.072462871670722961e-01 -1.156543567776679993e-01 3.529407083988189697e-01
-9.661341086030006409e-03 -3.455777466297149658e-01 9.804669767618179321e-02 5.657985806465148926e-01 2.596802115440368652e-01 5.929777622222900391e-01 -3.441795110702514648e-01 1.150007992982864380e-01
-5.073726177215576172e-01 -5.925199985504150391e-01 4.666241109371185303e-01 -9.952671080827713013e-02 2.386518418788909912e-01 2.278007268905639648e-01 -1.757349669933319092e-01 1.553024500608444214e-01
9.989687800407409668e-02 -1.325768828392028809e-01 8.335254192352294922e-01 3.508472740650177002e-01 3.355274498462677002e-01 1.196770817041397095e-01 5.510105984285473824e-04 -1.663849353790283203e-01
-7.330679297447204590e-01 5.771904811263084412e-02 3.552316725254058838e-01 -6.824269145727157593e-02 -1.883699446916580200e-01 3.157884478569030762e-01 -3.995252549648284912e-01 -1.833232194185256958e-01
2.344783991575241089e-01 -1.006932109594345093e-01 1.575309932231903076e-01 9.739173203706741333e-02 4.477119147777557373e-01 7.808158397674560547e-01 -2.984316945075988770e-01 -3.740013763308525085e-02
-3.977308273315429688e-01 -5.481034517288208008e-01 2.055537700653076172e-01 -1.381946355104446411e-01 3.766786754131317139e-01 3.209659457206726074e-01 -2.639065980911254883e-01 4.068049788475036621e-01
-1.073598414659500122e-01 -3.723677098751068115e-01 5.080477595329284668e-01 3.139162361621856689e-01 6.067351102828979492e-01 1.538805365562438965e-01 3.084762394428253174e-01 -7.871526479721069336e-02
1.599011719226837158e-01 -2.256782352924346924e-01 4.831728041172027588e-01 -8.896371722221374512e-02 6.085722446441650391e-01 5.220538973808288574e-01 1.848021000623703003e-01 -7.126333564519882202e-02
-1.382490992546081543e-01 -2.276546806097030640e-01 7.192447185516357422e-01 2.035102397203445435e-01 2.037878334522247314e-01 1.464096307754516602e-01 -3.150714933872222900e-01 4.561750292778015137e-01
-3.818158507347106934e-01 -1.505435407161712646e-01 -2.478344440460205078e-01 2.268005907535552979e-01 7.663050293922424316e-01 -5.418721958994865417e-02 -2.809489965438842773e-01 -2.227124869823455811e-01
-6.744715571403503418e-01 -7.041212916374206543e-02 -4.494038596749305725e-02 4.718487858772277832e-01 5.393467545509338379e-01 -5.196599662303924561e-02 -1.477802097797393799e-01 -5.905212834477424622e-03
-5.946645140647888184e-01 9.741122275590896606e-02 3.561068773269653320e-01 6.098485589027404785e-01 9.162499010562896729e-02 2.336352914571762085e-01 3.312181308865547180e-02 2.721767723560333252e-01
-5.605034232139587402e-01 9.274031221866607666e-02 3.405477404594421387e-01 7.205873727798461914e-01 -3.354001790285110474e-02 1.837096661329269409e-01 -2.959958836436271667e-02 -7.915732264518737793e-02
-2.957351803779602051e-01 -5.262139439582824707e-01 -2.222951948642730713e-01 2.313362061977386475e-01 6.194794774055480957e-01 3.073674440383911133e-01 -2.160747796297073364e-01 8.826168626546859741e-02
-9.389935731887817383e-01 -1.643012464046478271e-02 1.309279203414916992e-01 1.561537086963653564e-01 1.155706942081451416e-01 1.337915211915969849e-01 5.481116101145744324e-02 -2.055093348026275635e-01
-8.583914637565612793e-01 2.390229105949401855e-01 2.825270593166351318e-01 9.725302457809448242e-03 -8.562638610601425171e-02 3.238888680934906006e-01 6.293009966611862183e-02 -9.959858655929565430e-02
-4.954311847686767578e-01 6.221114099025726318e-02 4.315523505210876465e-01 -7.687027007341384888e-02 1.146987229585647583e-01 2.091791033744812012e-01 -6.677811145782470703e-01 2.359830886125564575e-01
-5.733633637428283691e-01 1.023101434111595154e-01 6.852282285690307617e-01 -5.636120680719614029e-03 3.685827553272247314e-02 1.026497259736061096e-01 -3.765290379524230957e-01 1.937730312347412109e-01
-5.595445632934570312e-01 -4.876951873302459717e-01 2.654519379138946533e-01 -1.101007387042045593e-01 3.550514280796051025e-01 3.253069818019866943e-01 1.147236973047256470e-01 3.484662175178527832e-01
-3.495133221149444580e-01 -9.159802459180355072e-03 4.016970396041870117e-01 2.540707290172576904e-01 7.742732167243957520e-01 -1.976726055145263672e-01 -1.591748930513858795e-02 1.140931546688079834e-01
-5.644808411598205566e-01 -1.263498216867446899e-01 2.028557658195495605e-01 3.181624114513397217e-01 5.656472966074943542e-02 5.338200330734252930e-01 3.499675095081329346e-01 3.352294266223907471e-01
1.379619538784027100e-01 -1.129470840096473694e-01 -8.700417354702949524e-03 1.190373599529266357e-01 4.962975978851318359e-01 6.450905203819274902e-01 -5.354877114295959473e-01 -6.901980191469192505e-02
-6.980159282684326172e-01 -3.142873570322990417e-02 -1.748407483100891113e-01 -9.199262596666812897e-03 3.988854289054870605e-01 1.919527053833007812e-01 -5.315491557121276855e-01 -5.130565539002418518e-02
-4.919481575489044189e-01 1.090731546282768250e-01 5.418122410774230957e-01 1.195066869258880615e-01 3.574174344539642334e-01 -9.880665689706802368e-03 -3.850299119949340820e-01 4.026847779750823975e-01
3.418483957648277283e-02 -6.006070412695407867e-03 -2.590008825063705444e-02 1.501432210206985474e-01 2.808320820331573486e-01 8.332539796829223633e-01 -4.470152854919433594e-01 5.079311132431030273e-02
-1.054320186376571655e-01 -3.830743730068206787e-01 3.064014911651611328e-01 2.589914798736572266e-01 8.415215462446212769e-02 6.075090169906616211e-01 2.330913096666336060e-01 -5.006987452507019043e-01
-5.535678267478942871e-01 -4.082823693752288818e-01 1.099505871534347534e-01 -4.651373624801635742e-02 6.690133213996887207e-01 1.097828149795532227e-01 2.299053370952606201e-01 1.130288746207952499e-02
5.296073481440544128e-02 1.483594626188278198e-01 2.519700825214385986e-01 5.797231197357177734e-02 1.808192431926727295e-01 9.281526207923889160e-01 4.561936855316162109e-02 1.099580675363540649e-01
2.641024291515350342e-01 1.601730436086654663e-01 3.730965554714202881e-01 3.228353336453437805e-02 4.703719019889831543e-01 5.579994320869445801e-01 -3.575676679611206055e-01 -3.223094046115875244e-01
-4.386021792888641357e-01 1.726748049259185791e-01 5.698643624782562256e-02 4.276217222213745117e-01 3.086162507534027100e-01 3.670127689838409424e-01 3.558895289897918701e-01 4.848752617835998535e-01
-7.873357832431793213e-02 1.121531650424003601e-01 -1.231487467885017395e-01 2.737892568111419678e-01 4.163485467433929443e-01 7.642363309860229492e-01 2.786904573440551758e-01 -2.366952300071716309e-01
-4.169463217258453369e-01 2.429972738027572632e-01 3.759544789791107178e-01 6.168019175529479980e-01 3.709388896822929382e-02 -6.267967168241739273e-03 -2.824006660375744104e-04 -4.938688874244689941e-01
2.152553349733352661e-01 -2.399278432130813599e-02 1.570281833410263062e-01 7.081305235624313354e-02 4.493478536605834961e-01 6.157709956169128418e-01 -5.844999551773071289e-01 -2.625832147896289825e-02
3.687313199043273926e-02 -5.373092293739318848e-01 4.810994863510131836e-01 3.837419208139181137e-04 5.299760103225708008e-01 4.097640514373779297e-01 1.722773015499114990e-01 4.650437273085117340e-03
-4.427734613418579102e-01 1.919863820075988770e-01 2.414389103651046753e-01 6.958885788917541504e-01 -1.865409761667251587e-01 3.379446268081665039e-01 -1.516431868076324463e-01 -2.292148917913436890e-01
-6.352615952491760254e-01 -1.936067193746566772e-01 2.592885792255401611e-01 6.377711892127990723e-01 -2.932375669479370117e-02 2.458633184432983398e-01 9.330846369266510010e-02 -1.223162710666656494e-01
-7.463054656982421875e-01 -2.901326417922973633e-01 1.127894520759582520e-01 1.191904917359352112e-01 5.181194543838500977e-01 9.179110825061798096e-02 1.967756301164627075e-01 1.277863383293151855e-01
-2.443146854639053345e-01 1.172712817788124084e-01 5.624598860740661621e-01 6.016097962856292725e-02 4.611254334449768066e-01 2.309205234050750732e-01 -2.684359671548008919e-03 -5.836173892021179199e-01
-6.862856745719909668e-01 4.113110899925231934e-01 3.463743627071380615e-01 -9.243198670446872711e-03 3.510572314262390137e-01 1.714604496955871582e-01 -1.070783510804176331e-01 2.750797271728515625e-01
-5.530513525009155273e-01 3.202193975448608398e-01 3.675888180732727051e-01 1.810330897569656372e-01 3.121348321437835693e-01 2.655727863311767578e-01 3.201491236686706543e-01 3.914674520492553711e-01
-4.730687737464904785e-01 -4.055170342326164246e-02 3.716901838779449463e-01 1.607297211885452271e-01 6.928328871726989746e-01 -5.279295891523361206e-02 3.270101845264434814e-01 1.443392634391784668e-01
6.773936562240123749e-03 6.351269781589508057e-02 -4.304748401045799255e-02 5.306781530380249023e-01 3.092234730720520020e-01 6.320276260375976562e-01 -4.271866679191589355e-01 1.867657750844955444e-01
-6.913651227951049805e-01 2.418066747486591339e-02 4.656251370906829834e-01 -9.355358779430389404e-02 -2.277187854051589966e-01 4.596859216690063477e-01 -1.062787547707557678e-01 1.463158130645751953e-01
-3.363062813878059387e-02 -4.540527164936065674e-01 5.326898097991943359e-01 1.135915070772171021e-01 4.406740069389343262e-01 4.481866955757141113e-01 3.109747469425201416e-01 6.537205725908279419e-02
-1.498937327414751053e-02 -2.087486833333969116e-01 -7.344809919595718384e-02 4.763852655887603760e-01 3.877365291118621826e-01 6.283958554267883301e-01 -3.672116100788116455e-01 2.092761695384979248e-01
-3.898195326328277588e-01 1.535863876342773438e-01 6.161751747131347656e-01 1.370452791452407837e-01 3.820707798004150391e-01 -1.411280184984207153e-01 -4.631297290325164795e-01 -2.135754972696304321e-01
-7.879612036049365997e-03 3.462189137935638428e-01 -1.209926679730415344e-01 3.387812077999114990e-01 2.840905785560607910e-01 7.845371365547180176e-01 -2.265824228525161743e-01 5.579282343387603760e-02
-5.999719500541687012e-01 -4.650060534477233887e-01 1.565092988312244415e-02 1.373111456632614136e-01 4.885030090808868408e-01 2.367756366729736328e-01 1.538277510553598404e-02 3.313145935535430908e-01
-9.151947498321533203e-02 1.118576079607009888e-01 -1.680128425359725952e-01 1.370258182287216187e-01 2.115859687328338623e-01 8.031741976737976074e-01 -4.916568100452423096e-01 -2.288555912673473358e-02
-2.684973776340484619e-01 2.734551727771759033e-01 4.236566424369812012e-01 3.754902482032775879e-01 6.551340222358703613e-01 -1.505213975906372070e-01 -1.688437014818191528e-01 2.286656945943832397e-01
7.734341919422149658e-02 5.369771718978881836e-01 4.474148899316787720e-02 4.246597588062286377e-01 2.499402016401290894e-01 6.498137712478637695e-01 -1.539292484521865845e-01 -1.221207827329635620e-01
-2.679004371166229248e-01 5.519745945930480957e-01 1.647862941026687622e-01 2.611809372901916504e-01 1.564790308475494385e-01 5.765926837921142578e-01 3.119094073772430420e-01 -2.719398438930511475e-01
-4.413862228393554688e-01 3.284205198287963867e-01 2.214843481779098511e-01 2.434060871601104736e-01 3.296930193901062012e-01 3.465027213096618652e-01 2.526357769966125488e-01 5.444536805152893066e-01
9.809341281652450562e-02 -4.192657172679901123e-01 -6.938341259956359863e-02 3.200315535068511963e-01 4.949766993522644043e-01 6.659615039825439453e-01 -6.104218307882547379e-03 -1.371704638004302979e-01
-1.812988370656967163e-01 4.864582046866416931e-02 8.025314211845397949e-01 4.313775897026062012e-01 1.021027043461799622e-01 -4.506897181272506714e-03 -1.227962374687194824e-01 -3.302983343601226807e-01
-9.752762317657470703e-02 -5.121648907661437988e-01 4.881437122821807861e-01 9.787653572857379913e-03 4.973356723785400391e-01 4.017212986946105957e-01 2.785326838493347168e-01 5.909437686204910278e-02
1.858209371566772461e-01 -3.579707741737365723e-01 5.012964010238647461e-01 4.260255694389343262e-01 5.843615531921386719e-01 1.383503824472427368e-01 -7.466792315244674683e-02 -1.957985460758209229e-01
-4.593203663825988770e-01 -3.204839229583740234e-01 -3.546700626611709595e-02 2.031079232692718506e-01 7.648504376411437988e-01 -1.938278973102569580e-02 -2.089438289403915405e-01 1.215512529015541077e-01
-6.370323896408081055e-01 -9.551993012428283691e-02 -6.729722768068313599e-02 -2.235531806945800781e-01 6.480661034584045410e-01 2.019921392202377319e-01 2.186788804829120636e-02 -2.632339596748352051e-01
-3.970471322536468506e-01 1.648204773664474487e-01 1.803535521030426025e-01 3.057951927185058594e-01 4.955797791481018066e-01 -2.692714929580688477e-01 -2.946596145629882812e-01 -5.331219434738159180e-01
-3.771715462207794189e-01 -4.324727654457092285e-01 5.199109911918640137e-01 -1.243633553385734558e-01 4.225411415100097656e-01 3.221597373485565186e-01 1.923698186874389648e-01 2.561275362968444824e-01
-2.351306825876235962e-01 -9.546357393264770508e-02 -9.723789244890213013e-02 -4.712301492691040039e-01 7.176589369773864746e-01 3.345420062541961670e-01 -2.735441029071807861e-01 4.804168269038200378e-02
-3.799388110637664795e-01 2.067664861679077148e-01 4.985961616039276123e-01 5.010748505592346191e-01 9.032679349184036255e-02 -5.277195200324058533e-02 1.424421817064285278e-01 -5.310238003730773926e-01
-5.104591250419616699e-01 1.863937079906463623e-01 4.758316576480865479e-01 6.119096875190734863e-01 5.191737785935401917e-02 2.491651475429534912e-01 -8.081514388322830200e-02 1.803606301546096802e-01
-2.053963392972946167e-01 -6.168203949928283691e-01 3.775272369384765625e-01 -1.438150065951049328e-03 4.067652225494384766e-01 4.648915529251098633e-01 1.637487411499023438e-01 1.625436991453170776e-01
-6.187033057212829590e-01 1.369956731796264648e-01 4.744891524314880371e-01 -1.279735118150711060e-01 3.634164035320281982e-01 1.218363493680953979e-01 -2.059830874204635620e-01 4.093611538410186768e-01
-4.839059114456176758e-01 1.575633138418197632e-01 3.080684244632720947e-01 4.959630072116851807e-01 1.076353341341018677e-01 -7.515342906117439270e-03 1.726647466421127319e-01 -5.988892912864685059e-01
7.521370798349380493e-02 1.029079686850309372e-02 -1.082825362682342529e-01 5.000507831573486328e-01 6.114819645881652832e-01 4.776769876480102539e-01 -2.158052325248718262e-01 -2.894890606403350830e-01
-7.887881398200988770e-01 1.266040746122598648e-02 4.131263792514801025e-01 -3.704661503434181213e-02 4.214233458042144775e-01 -1.142077147960662842e-01 1.100658401846885681e-01 5.340006947517395020e-02
-4.592419266700744629e-01 3.530538827180862427e-02 2.782668471336364746e-01 -1.565517336130142212e-01 5.417414903640747070e-01 -5.756021291017532349e-02 -5.824757814407348633e-01 -2.232361882925033569e-01
2.831837534904479980e-02 1.114902347326278687e-01 3.935325443744659424e-01 5.365719199180603027e-01 3.577506542205810547e-01 4.565726220607757568e-01 4.535401761531829834e-01 4.298692941665649414e-02
-7.096966505050659180e-01 -2.554320171475410461e-02 4.522974193096160889e-01 -1.596054285764694214e-01 -1.930147968232631683e-02 1.095754876732826233e-01 4.696683585643768311e-02 -5.010448098182678223e-01
-1.040266156196594238e-01 -3.767784237861633301e-01 1.199887171387672424e-01 5.890851616859436035e-01 -2.246186323463916779e-02 6.149542927742004395e-01 -3.248935937881469727e-01 -3.960482403635978699e-02
-1.208808124065399170e-01 1.689059883356094360e-01 -2.269608825445175171e-01 2.796935439109802246e-01 2.556130290031433105e-01 8.214559555053710938e-01 -2.649261653423309326e-01 1.296344697475433350e-01
-3.318847119808197021e-01 -1.761764101684093475e-02 5.054920315742492676e-01 6.204022467136383057e-02 -1.335310041904449463e-01 4.058698415756225586e-01 -5.652594566345214844e-01 3.578991889953613281e-01
-6.606389582157135010e-02 3.294811844825744629e-01 3.032824993133544922e-01 3.150980174541473389e-01 1.846750527620315552e-01 6.867775321006774902e-01 3.758800029754638672e-01 2.208090126514434814e-01
-6.871377229690551758e-01 3.675656020641326904e-01 2.747141122817993164e-01 2.054461836814880371e-01 1.951551884412765503e-01 1.636037975549697876e-01 -2.376941293478012085e-01 3.920597434043884277e-01
-6.729790568351745605e-01 1.563238203525543213e-01 5.448811054229736328e-01 -1.790626049041748047e-01 -1.186391785740852356e-01 3.238912522792816162e-01 -2.180308252573013306e-01 1.648781299591064453e-01
-1.578066051006317139e-01 -6.475230455398559570e-01 3.543117642402648926e-02 2.422089688479900360e-02 5.286450982093811035e-01 5.103498697280883789e-01 -4.456013441085815430e-02 1.098211929202079773e-01
-2.645548284053802490e-01 -1.246360316872596741e-02 7.116773128509521484e-01 1.516491025686264038e-01 -4.636536166071891785e-02 3.096301555633544922e-01 -3.396857678890228271e-01 4.323961436748504639e-01
-8.569000363349914551e-01 1.769284158945083618e-02 3.375606834888458252e-01 -1.632669009268283844e-02 3.704355061054229736e-01 -6.652944535017013550e-02 9.504470229148864746e-02 2.265794388949871063e-02
-3.640525937080383301e-01 2.637068629264831543e-01 2.707394659519195557e-01 3.775871396064758301e-01 3.793685734272003174e-01 2.966130673885345459e-01 3.969151377677917480e-01 4.388747811317443848e-01
-7.971265166997909546e-02 -2.216335833072662354e-01 -1.787983477115631104e-01 5.131022930145263672e-01 5.563399791717529297e-01 3.709134757518768311e-01 2.741402685642242432e-01 -3.564233481884002686e-01
-2.596697211265563965e-01 3.831093665212392807e-03 3.391328155994415283e-01 2.186565846204757690e-01 7.898162603378295898e-01 -1.913090944290161133e-01 -3.298106491565704346e-01 -2.347017079591751099e-02
-4.582459330558776855e-01 2.217230387032032013e-02 4.590893387794494629e-01 -8.141058683395385742e-02 4.332605898380279541e-01 2.520084381103515625e-01 -3.996271789073944092e-01 4.015015661716461182e-01
-6.546036005020141602e-01 -2.356508821249008179e-01 2.989197671413421631e-01 2.738214135169982910e-01 4.760657548904418945e-01 -1.311906892806291580e-02 3.423968553543090820e-01 -8.709330111742019653e-02
-1.340454518795013428e-01 -1.947807818651199341e-01 8.585440516471862793e-01 3.671266436576843262e-01 2.076081931591033936e-01 6.930385529994964600e-02 1.556611657142639160e-01 -8.824842050671577454e-03
-6.033962965011596680e-01 1.667915284633636475e-01 2.854147851467132568e-01 3.704736530780792236e-01 6.399388611316680908e-02 6.514726579189300537e-02 2.174500077962875366e-01 -5.777173638343811035e-01
-3.973584771156311035e-01 3.211944699287414551e-01 3.080991804599761963e-01 7.634012699127197266e-01 9.466703236103057861e-02 1.052680164575576782e-01 -2.508938685059547424e-02 -2.013973742723464966e-01
-2.042543143033981323e-02 -6.919651627540588379e-01 3.625084757804870605e-01 1.779285371303558350e-01 4.679976999759674072e-01 3.461556136608123779e-01 -8.432423323392868042e-02 1.083510816097259521e-01
-8.995740413665771484e-01 1.129724830389022827e-01 -1.185633894056081772e-02 1.683038175106048584e-01 3.331796228885650635e-01 -6.991911679506301880e-02 -4.666329920291900635e-02 -1.773764640092849731e-01
-1.801582723855972290e-01 6.535336375236511230e-02 8.311670422554016113e-01 -2.283228933811187744e-01 1.709436625242233276e-01 1.986391842365264893e-01 -2.220454365015029907e-01 3.198729455471038818e-01
-8.274616003036499023e-01 -2.935981936752796173e-02 3.588762879371643066e-01 -9.563025087118148804e-02 -1.045464500784873962e-01 2.179391533136367798e-01 -1.135756075382232666e-01 -3.243164420127868652e-01
-5.519620776176452637e-01 -2.416045814752578735e-01 3.699537217617034912e-01 3.140820264816284180e-01 -2.775091230869293213e-01 5.575019717216491699e-01 -1.087580621242523193e-01 -4.247197136282920837e-02
-2.312472611665725708e-01 -5.778222680091857910e-01 4.479469358921051025e-01 -5.091966316103935242e-02 5.203497409820556641e-01 2.704817950725555420e-01 7.534442842006683350e-02 2.445314973592758179e-01
-7.144024372100830078e-01 -1.540619134902954102e-01 3.343396782875061035e-01 -3.217841982841491699e-01 3.739429414272308350e-01 1.212431415915489197e-01 -2.501767575740814209e-01 1.828783601522445679e-01
-4.962498843669891357e-01 1.444182544946670532e-01 3.033752143383026123e-01 6.471273303031921387e-01 1.507733464241027832e-01 2.786686122417449951e-01 2.794317901134490967e-01 2.088017016649246216e-01
-5.635607838630676270e-01 3.399730324745178223e-01 2.730632126331329346e-01 1.453886330127716064e-01 8.785989135503768921e-03 4.049340188503265381e-01 -4.419909119606018066e-01 3.342328369617462158e-01
1.201270520687103271e-01 -1.075247302651405334e-01 5.830358862876892090e-01 3.039854764938354492e-01 4.856982231140136719e-01 3.419144451618194580e-01 3.992104828357696533e-01 -1.717337816953659058e-01
-6.646540164947509766e-01 -7.901126891374588013e-02 6.129452586174011230e-01 -1.524167060852050781e-01 1.800609007477760315e-02 1.012684479355812073e-01 -3.563357591629028320e-01 -1.245182752609252930e-01
-3.358502686023712158e-01 6.520489603281021118e-02 -8.644033223390579224e-02 4.314421713352203369e-01 7.764402627944946289e-01 -1.303956806659698486e-01 -2.624559402465820312e-01 2.435170859098434448e-02
-4.294741153717041016e-01 -1.147862337529659271e-02 3.055662810802459717e-01 1.831580847501754761e-01 7.887016534805297852e-01 -2.105529010295867920e-01 1.122004091739654541e-01 -9.762538969516754150e-02
-1.583298891782760620e-01 1.544219069182872772e-02 2.946393489837646484e-01 7.738532423973083496e-01 4.253709912300109863e-01 -3.848211839795112610e-02 2.631505429744720459e-01 -1.932941973209381104e-01
-5.402184128761291504e-01 -7.004246711730957031e-01 2.905773222446441650e-01 3.749123215675354004e-02 1.845205724239349365e-01 2.283763438463211060e-01 -2.120552957057952881e-01 2.361264266073703766e-02
-2.163414359092712402e-01 4.775902926921844482e-01 8.913826197385787964e-03 2.451842427253723145e-01 2.670721113681793213e-01 6.493332386016845703e-01 3.101842403411865234e-01 -2.751979529857635498e-01
-8.248886466026306152e-01 3.303180336952209473e-01 2.344069778919219971e-01 2.405948936939239502e-01 2.298621386289596558e-01 2.850047312676906586e-02 -1.279871016740798950e-01 1.660917699337005615e-01
-1.413175463676452637e-01 3.238880634307861328e-01 3.382550776004791260e-01 -4.555389285087585449e-02 5.958106517791748047e-01 1.488450169563293457e-01 -5.842344164848327637e-01 2.003973722457885742e-01
-3.559687137603759766e-01 4.548106715083122253e-02 2.912248373031616211e-01 9.008647501468658447e-02 8.546618819236755371e-01 -1.552369445562362671e-01 -1.344695836305618286e-01 7.525083422660827637e-02
-5.305104851722717285e-01 -5.210369229316711426e-01 7.117483764886856079e-02 2.779787182807922363e-01 -6.615465134382247925e-02 5.449374318122863770e-01 1.639016903936862946e-02 -2.512755393981933594e-01
1.327165514230728149e-01 -3.296986818313598633e-01 2.452281862497329712e-01 4.160095006227493286e-02 2.241247743368148804e-01 7.816666960716247559e-01 -3.066070377826690674e-01 -2.378546595573425293e-01
-9.219721555709838867e-01 6.809063255786895752e-02 -1.885578501969575882e-03 1.803866326808929443e-01 3.050811886787414551e-01 2.181759662926197052e-02 -9.771768935024738312e-03 -1.383541673421859741e-01
-7.623476982116699219e-01 2.130900919437408447e-01 3.002113699913024902e-01 3.731368482112884521e-01 -8.540529757738113403e-02 2.106341719627380371e-01 2.332074195146560669e-01 -1.949720531702041626e-01
-4.644356667995452881e-01 1.581557095050811768e-01 4.942453801631927490e-01 3.057679235935211182e-01 5.363065600395202637e-01 -2.004963010549545288e-01 -3.050010502338409424e-01 2.578478679060935974e-02
-1.196411326527595520e-01 -2.007166855037212372e-02 3.260912895202636719e-01 7.980929017066955566e-01 2.892425060272216797e-01 1.682351157069206238e-02 2.166992127895355225e-01 -3.333054482936859131e-01
-2.165213376283645630e-01 -4.773305654525756836e-01 6.251692175865173340e-01 1.357347369194030762e-01 3.258218243718147278e-02 3.476575314998626709e-01 -3.409295678138732910e-01 2.790216803550720215e-01
-3.942336738109588623e-01 -1.791748404502868652e-01 4.895037710666656494e-01 1.618916243314743042e-01 6.015563607215881348e-01 3.563807904720306396e-02 3.621323108673095703e-01 2.288520932197570801e-01
-5.663877725601196289e-01 4.723496139049530029e-01 1.506465971469879150e-01 4.238247573375701904e-01 -1.284272819757461548e-01 2.786958515644073486e-01 -3.978241086006164551e-01 -3.660402446985244751e-02
-1.322756111621856689e-01 2.116215527057647705e-01 7.093262076377868652e-01 2.920130789279937744e-01 -3.458300605416297913e-02 3.795580565929412842e-01 -1.350613981485366821e-01 4.310477375984191895e-01
-4.473921358585357666e-01 -1.978841125965118408e-01 3.636685013771057129e-01 2.595939040184020996e-01 5.012804865837097168e-01 1.298928409814834595e-01 5.407575368881225586e-01 -2.157178707420825958e-02
-5.621371269226074219e-01 6.469504535198211670e-02 2.991166114807128906e-01 3.826901316642761230e-01 2.003086507320404053e-01 -9.570347517728805542e-02 2.155545949935913086e-01 -5.900402665138244629e-01
-6.748236417770385742e-01 2.890507280826568604e-01 -1.137425079941749573e-01 5.702831745147705078e-01 2.653718590736389160e-01 1.698889434337615967e-01 -1.453166306018829346e-01 5.000949278473854065e-02
-5.624924302101135254e-01 5.165550857782363892e-03 5.628280639648437500e-01 -2.452038042247295380e-02 4.374240934848785400e-01 -1.525355279445648193e-01 -3.741513788700103760e-01 -1.077159866690635681e-01
-4.278816878795623779e-01 -5.365153551101684570e-01 8.996941894292831421e-02 1.677089780569076538e-01 8.877523988485336304e-02 4.941740036010742188e-01 2.152091413736343384e-01 -4.409577250480651855e-01
-8.588389158248901367e-01 2.034917026758193970e-01 -2.853472158312797546e-02 1.005100756883621216e-01 3.610102236270904541e-01 1.825156211853027344e-01 -1.474725008010864258e-01 1.571043729782104492e-01
-2.158296108245849609e-01 -5.543666481971740723e-01 5.894876718521118164e-01 5.872416868805885315e-02 3.194313943386077881e-01 3.487071692943572998e-01 -2.559731006622314453e-01 7.743137329816818237e-02
-3.258304595947265625e-01 7.127178460359573364e-02 -3.279827162623405457e-02 2.958135604858398438e-01 8.177109956741333008e-01 -1.845100522041320801e-01 5.473378300666809082e-02 -3.073800206184387207e-01
2.021327316761016846e-01 -3.709612190723419189e-01 6.156032085418701172e-01 3.148107528686523438e-01 4.835661351680755615e-01 2.669315934181213379e-01 2.940394543111324310e-02 1.936592608690261841e-01
-5.510390996932983398e-01 4.445045888423919678e-01 4.636381566524505615e-02 4.877092242240905762e-01 1.567844599485397339e-01 2.576610743999481201e-01 -2.094395458698272705e-01 3.520314693450927734e-01
-1.745118051767349243e-01 -5.689402222633361816e-01 4.875527322292327881e-01 -2.435226365923881531e-02 4.048932194709777832e-01 2.756856381893157959e-01 -3.660197854042053223e-01 1.834131181240081787e-01
-3.702722862362861633e-02 -4.166697561740875244e-01 8.608593791723251343e-02 4.780055880546569824e-01 1.099392548203468323e-01 6.531559228897094727e-01 -3.858141601085662842e-01 -3.954000025987625122e-02
-5.502805709838867188e-01 4.513256624341011047e-02 6.261429190635681152e-01 -1.683369427919387817e-01 4.568035602569580078e-01 6.994464993476867676e-02 -1.293797641992568970e-01 2.108584940433502197e-01
5.605147406458854675e-02 -3.259009495377540588e-02 2.083740755915641785e-02 3.153609335422515869e-01 4.079350829124450684e-01 6.382028460502624512e-01 -5.671607851982116699e-01 2.289331890642642975e-02
-3.122974634170532227e-01 -2.481686919927597046e-01 -1.610469073057174683e-01 3.634127676486968994e-01 7.632372379302978516e-01 4.686396196484565735e-02 -2.703547775745391846e-01 1.582989543676376343e-01
-6.057062149047851562e-01 1.735319346189498901e-01 1.567319333553314209e-01 6.437235474586486816e-01 -7.279790192842483521e-02 3.831116855144500732e-01 1.038395762443542480e-01 -3.471305593848228455e-02
-6.545075774192810059e-01 2.354559600353240967e-01 2.178238630294799805e-01 5.815967321395874023e-01 4.052963852882385254e-02 2.084705978631973267e-01 -2.766059339046478271e-01 9.415399283170700073e-02
-6.260865181684494019e-02 2.798105478286743164e-01 1.953490823507308960e-01 3.597162961959838867e-01 3.502672910690307617e-01 6.585558056831359863e-01 4.358907639980316162e-01 6.201104447245597839e-02
-9.122176468372344971e-02 6.181656122207641602e-01 2.768467366695404053e-01 1.674091815948486328e-01 5.767520666122436523e-01 3.182289749383926392e-02 -4.106028378009796143e-01 -5.128075927495956421e-02
-4.564942419528961182e-01 1.415527313947677612e-01 4.198748469352722168e-01 6.387111544609069824e-01 5.081518366932868958e-02 -3.533897921442985535e-02 -1.568475663661956787e-01 -3.986186087131500244e-01
-3.091363012790679932e-01 -6.358957290649414062e-02 -9.739835560321807861e-02 4.647034704685211182e-01 2.785395383834838867e-01 5.572528243064880371e-01 4.186725020408630371e-01 -3.339965641498565674e-01
-6.125221401453018188e-02 -6.800296306610107422e-01 2.886249423027038574e-01 8.192105591297149658e-02 4.436568319797515869e-01 4.923042356967926025e-01 -1.828920468688011169e-02 6.529282033443450928e-02
-6.315856575965881348e-01 3.210969269275665283e-01 4.226737618446350098e-01 -4.981666430830955505e-02 8.242698013782501221e-02 3.514570891857147217e-01 -2.945112586021423340e-01 -3.159243464469909668e-01
-2.377490140497684479e-02 3.542667031288146973e-01 4.781993031501770020e-01 2.700947225093841553e-01 -7.792478054761886597e-02 7.419318556785583496e-01 -7.882533222436904907e-02 -9.775217622518539429e-02
-6.053900122642517090e-01 2.524439394474029541e-01 5.604029893875122070e-01 -4.427995905280113220e-02 -3.757502511143684387e-02 3.595846891403198242e-01 -2.167516946792602539e-01 2.758050262928009033e-01
-3.486928939819335938e-01 -3.156879842281341553e-01 6.239303946495056152e-01 2.455869019031524658e-01 -2.175706028938293457e-01 5.123318433761596680e-01 -1.308469623327255249e-01 4.701745137572288513e-02
-8.425480723381042480e-01 2.501245141029357910e-01 3.716489672660827637e-01 -6.095151882618665695e-03 -1.080816984176635742e-02 2.918418347835540771e-01 -5.497782677412033081e-02 3.285474330186843872e-02
-2.763204574584960938e-01 -3.667075037956237793e-01 -2.786634266376495361e-01 1.897300779819488525e-02 7.332086563110351562e-01 3.386204838752746582e-01 -1.096102073788642883e-01 2.165318429470062256e-01
-4.712379872798919678e-01 1.785370260477066040e-01 3.125819265842437744e-01 6.098485589027404785e-01 -8.646095544099807739e-02 4.575869441032409668e-01 2.306382209062576294e-01 7.988365739583969116e-02
-5.599947571754455566e-01 2.427706420421600342e-01 8.281146734952926636e-02 6.386849284172058105e-01 6.794901192188262939e-02 3.391045331954956055e-01 3.041097819805145264e-01 -2.450589649379253387e-02
-1.112750917673110962e-01 -4.370968639850616455e-01 5.778965950012207031e-01 -2.861815094947814941e-01 3.068382740020751953e-01 4.366520345211029053e-01 -1.947543621063232422e-01 2.407400310039520264e-01
-4.233924448490142822e-01 3.070964105427265167e-02 4.324187040328979492e-01 5.783150717616081238e-02 4.480032920837402344e-01 1.500570327043533325e-01 -3.644686043262481689e-01 5.228803753852844238e-01
-3.742879927158355713e-01 5.836437344551086426e-01 3.445982635021209717e-01 3.819520175457000732e-01 1.750521957874298096e-01 -3.126300498843193054e-02 -4.071880578994750977e-01 -2.391869276762008667e-01
-3.873087763786315918e-01 -3.156697452068328857e-01 9.197761863470077515e-02 2.582715749740600586e-01 1.138570085167884827e-01 6.313048005104064941e-01 3.879361748695373535e-01 -3.364180624485015869e-01
1.174164265394210815e-01 1.667543202638626099e-01 3.867038711905479431e-02 2.282288670539855957e-01 3.122229576110839844e-01 8.834902644157409668e-01 -1.632164716720581055e-01 1.203512400388717651e-02
-3.062341213226318359e-01 -7.820776104927062988e-02 3.632507622241973877e-01 -2.569062113761901855e-01 5.757715702056884766e-01 1.065486297011375427e-01 -5.941722393035888672e-01 7.903169840574264526e-02
-5.934939384460449219e-01 1.505845487117767334e-01 6.671675443649291992e-01 3.419525623321533203e-01 2.163299769163131714e-01 2.702862583100795746e-02 -1.094256117939949036e-01 5.951479822397232056e-02
-4.245134890079498291e-01 -1.198417916893959045e-01 3.490693867206573486e-01 7.195583581924438477e-01 3.388244211673736572e-01 1.234844624996185303e-01 1.486994773149490356e-01 1.168356761336326599e-01
-6.952526569366455078e-01 1.993096321821212769e-01 4.076138734817504883e-01 1.516685914248228073e-02 -6.484092026948928833e-02 4.108672440052032471e-01 -3.377346992492675781e-01 1.530992388725280762e-01
1.350380927324295044e-01 -2.724002003669738770e-01 5.426540374755859375e-01 2.440706342458724976e-01 6.392653584480285645e-01 -3.620311245322227478e-02 -1.447560638189315796e-01 -3.501338660717010498e-01
-4.964233958162367344e-04 -2.403728365898132324e-01 -6.564801931381225586e-02 2.921619713306427002e-01 5.798785090446472168e-01 4.731954038143157959e-01 2.720290422439575195e-01 -4.673111438751220703e-01
-8.779850006103515625e-01 1.044971793889999390e-01 2.819676697254180908e-01 1.542781293392181396e-01 -5.957943852990865707e-03 2.987022399902343750e-01 1.030698791146278381e-01 1.226098164916038513e-01
-6.727859843522310257e-03 2.908007241785526276e-02 2.759272754192352295e-01 1.334422230720520020e-01 2.597386240959167480e-01 5.811301469802856445e-01 -4.821831732988357544e-02 -7.054537534713745117e-01
-7.730991840362548828e-01 3.377926051616668701e-01 4.356582760810852051e-01 -5.859675258398056030e-02 2.454255372285842896e-01 5.741318687796592712e-02 -1.211993172764778137e-01 1.294715404510498047e-01
-2.723736464977264404e-01 -1.646754443645477295e-01 5.525499954819679260e-02 1.198413074016571045e-01 2.233365923166275024e-01 8.444461822509765625e-01 2.310042828321456909e-01 -2.548492848873138428e-01
-4.936661124229431152e-01 4.509916901588439941e-02 4.318685531616210938e-01 5.753044486045837402e-01 1.700910478830337524e-01 -3.077811934053897858e-02 2.360928356647491455e-01 -3.887880444526672363e-01
-2.193533033132553101e-01 -1.510327160358428955e-01 4.239799380302429199e-01 7.474468946456909180e-01 1.562096774578094482e-01 9.260702878236770630e-02 2.248549461364746094e-01 -3.272617459297180176e-01
-5.621115565299987793e-01 5.562145262956619263e-02 3.968814015388488770e-01 5.974594354629516602e-01 -6.390634924173355103e-02 2.592086493968963623e-01 -2.884119749069213867e-01 1.095883846282958984e-01
-1.131505370140075684e-01 -1.821334511041641235e-01 1.985574327409267426e-02 4.386555254459381104e-01 8.012185096740722656e-01 8.737421035766601562e-02 3.110374212265014648e-01 -1.219907253980636597e-01
-4.299741089344024658e-01 1.033243238925933838e-01 4.027765616774559021e-02 4.204531908035278320e-01 -2.922109700739383698e-02 5.723080635070800781e-01 3.252244889736175537e-01 -4.380429685115814209e-01
-2.239075154066085815e-01 -5.485367774963378906e-01 4.355889260768890381e-01 -1.084438413381576538e-01 4.799765944480895996e-01 3.848670423030853271e-01 4.150165989995002747e-02 2.593306005001068115e-01
-6.507518291473388672e-01 -1.393027752637863159e-01 4.382232725620269775e-01 3.181070983409881592e-01 2.748390436172485352e-01 8.214608579874038696e-02 3.852534890174865723e-01 -1.821537911891937256e-01
-4.689606726169586182e-01 -3.360368609428405762e-01 -6.398344784975051880e-02 -1.150796785950660706e-01 5.314731597900390625e-02 7.365762591361999512e-01 1.560781896114349365e-01 -2.829983532428741455e-01
-5.766849517822265625e-01 1.551390439271926880e-01 3.063999712467193604e-01 4.961185455322265625e-01 2.506563365459442139e-01 3.036582767963409424e-01 3.424366116523742676e-01 1.762156039476394653e-01
-4.922658503055572510e-01 -4.067142903804779053e-01 4.297317862510681152e-01 4.352534711360931396e-01 -5.232995003461837769e-02 4.481830894947052002e-01 2.246268093585968018e-02 1.184553802013397217e-01
-6.014449000358581543e-01 1.010111533105373383e-02 6.025570034980773926e-01 -8.397280424833297729e-02 2.574924230575561523e-01 5.671732127666473389e-02 -4.201540946960449219e-01 1.482802033424377441e-01
-4.432994425296783447e-01 4.645781125873327255e-03 4.901860356330871582e-01 2.743581533432006836e-01 3.612444922327995300e-02 3.825577199459075928e-01 3.640009164810180664e-01 -4.558040797710418701e-01
-2.602750360965728760e-01 -1.277373135089874268e-01 5.053702592849731445e-01 5.722243189811706543e-01 3.278961181640625000e-01 1.731724888086318970e-01 4.107023179531097412e-01 -1.640710979700088501e-01
-2.688357532024383545e-01 -2.220498621463775635e-01 1.924001872539520264e-01 3.775018453598022461e-01 5.117523670196533203e-02 6.080802679061889648e-01 3.605393171310424805e-01 -4.433130919933319092e-01
-2.779566049575805664e-01 9.042091667652130127e-02 3.829720914363861084e-01 2.282750308513641357e-01 6.462924480438232422e-01 1.738522946834564209e-01 4.939332902431488037e-01 1.545916199684143066e-01
-2.521935291588306427e-02 -1.759954839944839478e-01 -4.132714122533798218e-02 6.516012549400329590e-01 3.400669395923614502e-01 4.156346321105957031e-01 -4.181856513023376465e-01 2.807496190071105957e-01
-6.089740395545959473e-01 3.358500301837921143e-01 2.516044974327087402e-01 8.016239851713180542e-02 -5.811364576220512390e-02 5.392961502075195312e-01 -2.507647871971130371e-01 2.992057502269744873e-01
-5.090301036834716797e-01 -2.194721549749374390e-01 2.284632772207260132e-01 4.338921010494232178e-01 -1.710257977247238159e-01 6.383031010627746582e-01 -2.193015813827514648e-02 -1.228861659765243530e-01
-4.642283320426940918e-01 6.828212738037109375e-02 3.906102776527404785e-01 1.099270656704902649e-01 7.150195837020874023e-01 -2.669117152690887451e-01 -1.483549177646636963e-02 -1.801513284444808960e-01
1.597440103068947792e-03 2.213999330997467041e-01 -1.566109955310821533e-01 4.937582015991210938e-01 2.582302391529083252e-01 7.513616085052490234e-01 -2.233366519212722778e-01 3.935608267784118652e-02
-1.536238342523574829e-01 4.392217993736267090e-01 1.072831973433494568e-01 8.894950151443481445e-02 3.618001043796539307e-01 6.507363319396972656e-01 2.321688085794448853e-01 -3.947185277938842773e-01
-6.292857229709625244e-02 6.790689378976821899e-02 2.220009267330169678e-01 1.896164193749427795e-02 2.987306714057922363e-01 5.582915544509887695e-01 -1.161807030439376831e-01 -7.261937260627746582e-01
-2.945789992809295654e-01 3.165625035762786865e-01 -1.221745759248733521e-01 -7.762357592582702637e-02 5.944076180458068848e-01 6.242978572845458984e-01 -1.760599017143249512e-01 -1.341424137353897095e-01
-6.953991055488586426e-01 -2.274581640958786011e-01 -5.381986498832702637e-03 3.080015480518341064e-01 1.764684617519378662e-01 3.919472992420196533e-01 3.639565408229827881e-01 -2.292612046003341675e-01
1.299082934856414795e-01 -4.563495051115751266e-03 9.984182566404342651e-02 2.986976206302642822e-01 3.329023420810699463e-01 6.904029250144958496e-01 -5.442460179328918457e-01 1.517906505614519119e-02
-7.216786742210388184e-01 4.464650452136993408e-01 1.995946019887924194e-01 3.939660489559173584e-01 1.761156171560287476e-01 1.788974851369857788e-01 -1.139463856816291809e-01 9.379155933856964111e-02
