# Supplementary material for: Where is your field going? A machine learning approach to study the relative motion of the domains of physics
Source: PLoS One. 2020 Jun 18;15(6):e0233997. doi: 10.1371/journal.pone.0233997 (PMC7302634; doi:10.1371/journal.pone.0233997)
Supplement: S21 Data — (ZIP) [file pone.0233997.s021.zip › 20/Pacs4Run_20_VS_500_embeddings1997-2001ED8.txt]

-1.246693059802055359e-01 -4.375453591346740723e-01 -3.283613026142120361e-01 -5.186693072319030762e-01 -4.560472667217254639e-01 -5.980914831161499023e-02 -2.333552809432148933e-03 4.523393511772155762e-01
-2.835902571678161621e-01 -7.567295432090759277e-01 -1.018243208527565002e-01 5.446051061153411865e-02 -3.193087279796600342e-01 -2.404288649559020996e-01 -4.097687900066375732e-01 7.699522376060485840e-02
-3.628102540969848633e-01 -2.834957838058471680e-01 -6.372331380844116211e-01 -6.418321281671524048e-02 -1.786915659904479980e-01 -5.863515138626098633e-01 -4.026157408952713013e-02 2.129907160997390747e-02
-3.106912672519683838e-01 -8.224276453256607056e-02 -7.140132784843444824e-01 -2.951447367668151855e-01 -3.327426910400390625e-01 -3.385618701577186584e-02 -4.094543457031250000e-01 -1.423551291227340698e-01
1.138399988412857056e-01 -6.533264368772506714e-02 -6.997495293617248535e-01 -2.689564824104309082e-01 -3.119281530380249023e-01 -3.985041081905364990e-01 -2.336736917495727539e-01 3.317783474922180176e-01
3.256015479564666748e-01 -5.330078601837158203e-01 5.778109654784202576e-02 -4.068755805492401123e-01 -4.913576245307922363e-01 -3.671705722808837891e-01 -1.814654469490051270e-01 -1.783923804759979248e-01
7.463302463293075562e-02 -8.165464401245117188e-01 -2.042887508869171143e-01 2.802118062973022461e-01 -3.996434807777404785e-01 -6.369674205780029297e-02 1.965200155973434448e-01 7.097203284502029419e-02
5.295330882072448730e-01 -4.846854507923126221e-01 -4.137710630893707275e-01 -1.028693988919258118e-01 -3.021661639213562012e-01 -3.439376354217529297e-01 2.526510059833526611e-01 1.716286540031433105e-01
-3.854258358478546143e-01 -1.190787553787231445e-01 -4.666094779968261719e-01 -3.648282289505004883e-01 -4.005426168441772461e-01 -3.757159411907196045e-01 1.906358450651168823e-01 -3.853625059127807617e-01
3.194903135299682617e-01 -3.753080964088439941e-01 -3.843462169170379639e-01 -2.505421042442321777e-01 -2.044672667980194092e-01 -5.417609214782714844e-01 -4.213539883494377136e-02 4.577001035213470459e-01
1.991344541311264038e-01 -5.019473433494567871e-01 -4.064393937587738037e-01 1.074025332927703857e-01 -4.181735515594482422e-01 -4.636199474334716797e-01 3.481972813606262207e-01 -1.435694247484207153e-01
4.690514504909515381e-01 -7.675879001617431641e-01 -3.252285122871398926e-01 -3.224066272377967834e-02 -1.361925303936004639e-01 2.403976023197174072e-02 -1.118831261992454529e-01 -2.287847250699996948e-01
-4.465646576136350632e-03 -6.135368347167968750e-01 -2.775563299655914307e-01 3.055763840675354004e-01 -6.098945736885070801e-01 -9.415751695632934570e-02 2.430497109889984131e-01 1.150133609771728516e-01
4.769925475120544434e-01 -5.174526572227478027e-01 -2.917182147502899170e-01 -1.418755054473876953e-01 -2.473862320184707642e-01 -4.186961054801940918e-01 3.126188814640045166e-01 2.554521560668945312e-01
6.257097423076629639e-02 -6.133568882942199707e-01 -4.187528491020202637e-01 4.842711240053176880e-02 -3.382032513618469238e-01 -4.045209884643554688e-01 -4.007955491542816162e-01 -5.935706198215484619e-02
3.764526247978210449e-01 -4.292491674423217773e-01 -2.095851488411426544e-02 -2.319065332412719727e-01 -6.712798476219177246e-01 1.973813772201538086e-02 4.032975137233734131e-01 7.844557613134384155e-02
1.042016744613647461e-01 -4.558047652244567871e-01 -6.537137031555175781e-01 -2.861970961093902588e-01 1.896813809871673584e-01 2.630758658051490784e-02 4.792053997516632080e-01 -7.631938904523849487e-02
-2.684002518653869629e-01 -3.318210244178771973e-01 -7.069891095161437988e-01 -1.830427795648574829e-01 4.505754262208938599e-02 -6.214097887277603149e-02 5.243009924888610840e-01 6.111196428537368774e-02
2.663342058658599854e-01 -6.736355423927307129e-01 -4.792113006114959717e-01 9.018731117248535156e-02 -2.114071547985076904e-01 3.746266663074493408e-01 -5.463838577270507812e-02 -2.224419862031936646e-01
-4.187546670436859131e-01 -8.391731977462768555e-02 -3.734712898731231689e-01 -2.965216040611267090e-01 -6.687890291213989258e-01 -2.311279177665710449e-01 -2.559410631656646729e-01 1.548933386802673340e-01
-2.486380040645599365e-01 -4.856174886226654053e-01 -5.855604410171508789e-01 1.752861589193344116e-02 7.701380550861358643e-02 -3.547157347202301025e-01 4.637982249259948730e-01 1.109202206134796143e-01
-5.012371391057968140e-02 -7.376420497894287109e-01 -4.890909194946289062e-01 2.010440230369567871e-01 -2.093549221754074097e-01 -1.699808984994888306e-01 -6.831929087638854980e-02 -3.104073405265808105e-01
2.801838703453540802e-02 -7.100660204887390137e-01 -7.962417602539062500e-02 -3.198127076029777527e-02 -5.937575697898864746e-01 -1.242974251508712769e-01 2.072204276919364929e-02 -3.452987968921661377e-01
6.208636611700057983e-02 -6.331252455711364746e-01 -5.311751365661621094e-01 2.480279803276062012e-01 -3.747721016407012939e-01 -2.202709615230560303e-01 -2.503123581409454346e-01 -1.719998894259333611e-03
-1.122194305062294006e-01 -7.977237701416015625e-01 -7.049044966697692871e-02 5.887635797262191772e-02 -5.251898169517517090e-01 -1.198164932429790497e-02 -1.017450094223022461e-01 -2.372515350580215454e-01
-1.417781859636306763e-01 -3.617845475673675537e-01 -2.182700484991073608e-01 -1.582562923431396484e-01 -7.667465209960937500e-01 -1.217642351984977722e-01 -4.037491679191589355e-01 -1.028774306178092957e-01
3.248134860768914223e-03 -3.219145834445953369e-01 -3.633003532886505127e-01 -8.114979267120361328e-01 1.840827465057373047e-01 1.780694425106048584e-01 -1.949134171009063721e-01 -4.751649498939514160e-02
2.356041073799133301e-01 -6.180571913719177246e-01 -4.010311067104339600e-01 2.611113190650939941e-01 -4.309210777282714844e-01 -8.210627734661102295e-02 3.528193235397338867e-01 1.287446022033691406e-01
-1.042259484529495239e-01 -1.465691030025482178e-01 -3.663533926010131836e-01 -5.976923108100891113e-01 5.027295555919408798e-03 -3.697138428688049316e-01 5.718142986297607422e-01 1.118862181901931763e-01
-2.879825532436370850e-01 -4.918331503868103027e-01 -6.151549816131591797e-01 1.065068989992141724e-01 5.041867494583129883e-02 -2.433556616306304932e-01 3.372852802276611328e-01 3.314838409423828125e-01
-2.480514496564865112e-01 -4.223249852657318115e-01 -2.432318478822708130e-01 3.770997747778892517e-02 -8.093128204345703125e-01 -2.354641072452068329e-02 -1.914839297533035278e-01 -8.555982261896133423e-02
-1.955952867865562439e-02 -1.966136991977691650e-01 -7.817295193672180176e-01 -1.637402027845382690e-01 -2.183945775032043457e-01 -3.344864845275878906e-01 8.687842637300491333e-02 -3.948711752891540527e-01
-2.013205736875534058e-01 -4.739978909492492676e-01 -3.267099261283874512e-01 -2.016160339117050171e-01 -1.022318452596664429e-01 2.220238894224166870e-01 7.235147953033447266e-01 6.471611559391021729e-02
2.360771968960762024e-02 -6.311392188072204590e-01 -2.171587944030761719e-01 2.060521990060806274e-01 -6.078623533248901367e-01 -3.362589478492736816e-01 -3.711410239338874817e-02 1.659714877605438232e-01
1.192170232534408569e-01 -5.860056281089782715e-01 -1.495445966720581055e-01 -6.411224603652954102e-01 1.411117911338806152e-01 2.150698751211166382e-01 -5.787621065974235535e-02 -3.734513521194458008e-01
4.891838729381561279e-01 -3.620058894157409668e-01 -6.441142559051513672e-01 -1.172665730118751526e-01 -2.810916304588317871e-01 5.504481866955757141e-02 -9.124939143657684326e-02 -3.326370716094970703e-01
8.997246623039245605e-02 -3.970696330070495605e-01 -3.340284824371337891e-01 -4.887604340910911560e-02 -7.903370857238769531e-01 2.823363542556762695e-01 -1.091058477759361267e-01 -6.345321238040924072e-02
-6.244644150137901306e-02 -1.249357089400291443e-01 -4.663181602954864502e-01 -5.401536226272583008e-01 -7.827495038509368896e-02 -5.805371999740600586e-01 -7.564147561788558960e-02 -3.498585820198059082e-01
-1.377819105982780457e-02 -7.468057274818420410e-01 -4.278352558612823486e-01 1.953767389059066772e-01 -3.096214830875396729e-01 -1.093364506959915161e-01 7.095810770988464355e-02 -3.286658525466918945e-01
2.652593851089477539e-01 -4.988147914409637451e-01 -7.272163033485412598e-01 1.065051183104515076e-01 -2.092137336730957031e-01 2.978625893592834473e-02 -1.036360021680593491e-02 -3.096279501914978027e-01
-2.290650755167007446e-01 -6.783825755119323730e-01 -5.596104860305786133e-01 -4.413884878158569336e-02 1.672686487436294556e-01 1.769705116748809814e-01 3.355167806148529053e-01 1.858138106763362885e-02
-6.911176443099975586e-02 -8.214730024337768555e-01 -3.219233751296997070e-01 2.671133279800415039e-01 -3.691065311431884766e-01 6.178533192723989487e-03 -4.678910970687866211e-02 -8.339275419712066650e-02
6.003613770008087158e-02 -4.041106998920440674e-01 -2.700748443603515625e-01 -2.943935617804527283e-02 -8.198250532150268555e-01 1.452904343605041504e-01 -1.572789549827575684e-01 -2.032833397388458252e-01
7.343906909227371216e-02 -5.267732143402099609e-01 -5.825446248054504395e-01 8.192418515682220459e-02 -1.486399471759796143e-01 -2.249912172555923462e-01 -5.214473009109497070e-01 1.625567823648452759e-01
2.424406260251998901e-01 -6.940950155258178711e-01 9.445849806070327759e-02 -2.092878967523574829e-01 -5.435960888862609863e-01 1.647270768880844116e-01 -2.899898290634155273e-01 -2.272278303280472755e-03
4.200137406587600708e-02 -6.686240434646606445e-01 -1.249974817037582397e-01 -8.155290782451629639e-02 -4.981728792190551758e-01 -2.553961575031280518e-01 -1.080814003944396973e-01 -4.514614641666412354e-01
2.196809500455856323e-01 -6.997991800308227539e-01 2.223164588212966919e-01 -2.984568476676940918e-01 -4.269228577613830566e-01 -2.946369946002960205e-01 -1.565602719783782959e-01 1.730182319879531860e-01
4.658645391464233398e-02 -5.826836228370666504e-01 -4.175363779067993164e-01 -5.199959874153137207e-01 4.089657664299011230e-01 -3.093376941978931427e-02 -1.704975515604019165e-01 1.276634037494659424e-01
3.222838789224624634e-02 -6.470447182655334473e-01 -3.841362595558166504e-01 9.108767658472061157e-02 -2.803676128387451172e-01 -2.291265428066253662e-01 -5.189329981803894043e-01 1.550501883029937744e-01
4.663155078887939453e-01 -5.066150426864624023e-01 -2.293836325407028198e-02 -2.641419768333435059e-01 -6.556593775749206543e-01 8.562998473644256592e-02 3.990441933274269104e-02 1.295369565486907959e-01
-3.428899049758911133e-01 -4.626159667968750000e-01 -7.869265228509902954e-02 -5.758867859840393066e-01 -1.669157445430755615e-01 -3.690861165523529053e-01 -1.840594559907913208e-01 -3.641589283943176270e-01
2.372826635837554932e-01 -6.171873211860656738e-01 1.224077194929122925e-01 -1.827818602323532104e-01 -7.034210562705993652e-01 -3.358133509755134583e-02 1.357923597097396851e-01 -3.919823095202445984e-03
-5.314116179943084717e-02 -7.093878984451293945e-01 -1.901108920574188232e-01 -2.298011630773544312e-02 -4.955878555774688721e-01 1.906170397996902466e-01 -3.985010683536529541e-01 -1.285661458969116211e-01
3.250699043273925781e-01 -3.167821764945983887e-01 -8.113638162612915039e-01 4.201720654964447021e-02 -2.131401896476745605e-01 -1.050727516412734985e-01 -2.633346319198608398e-01 -8.993241190910339355e-02
-4.757915437221527100e-01 -4.792011678218841553e-01 -3.258705437183380127e-01 -2.410822808742523193e-01 -3.233677446842193604e-01 -1.425291150808334351e-01 1.203168407082557678e-01 -4.902234971523284912e-01
8.598627150058746338e-02 -7.217769622802734375e-01 1.895481944084167480e-01 -2.279162853956222534e-01 -4.013837873935699463e-01 -3.411007225513458252e-01 -2.729330360889434814e-01 1.783787757158279419e-01
-3.137925267219543457e-01 -4.132496416568756104e-01 -2.775370180606842041e-01 -7.309598475694656372e-02 -7.032053470611572266e-01 -8.251908421516418457e-02 -3.441791832447052002e-01 -1.691826581954956055e-01
2.173765152692794800e-01 -5.413783788681030273e-01 -4.806524217128753662e-01 -2.054494470357894897e-01 -1.434942930936813354e-01 -5.798159241676330566e-01 1.633694916963577271e-01 -5.435267090797424316e-02
4.242982864379882812e-01 -2.308107912540435791e-01 -5.975503921508789062e-01 -2.501516044139862061e-01 -1.526341885328292847e-01 -4.716963469982147217e-01 1.022970862686634064e-02 3.180501461029052734e-01
-1.518825739622116089e-01 -3.131714463233947754e-01 -5.082698464393615723e-01 -4.533841609954833984e-01 8.202596753835678101e-02 3.291293233633041382e-02 5.883673429489135742e-01 2.469249069690704346e-01
-3.084333240985870361e-01 -2.624130547046661377e-01 -5.459598302841186523e-01 -2.980791330337524414e-01 -8.943483233451843262e-02 -5.096274018287658691e-01 -4.156576097011566162e-01 9.271007776260375977e-02
-2.472957968711853027e-01 -4.586777389049530029e-01 -1.681498736143112183e-01 -1.344399452209472656e-01 -7.083182930946350098e-01 7.422422990202903748e-03 -4.230235815048217773e-01 -3.731442242860794067e-02
-1.668858341872692108e-02 -7.373588085174560547e-01 -2.004343122243881226e-01 5.239432305097579956e-02 -3.650457262992858887e-01 -2.637652456760406494e-01 -4.526799917221069336e-01 7.317639142274856567e-02
3.795098662376403809e-01 -5.163865089416503906e-01 -2.662050724029541016e-01 -6.439065933227539062e-01 2.582801878452301025e-01 1.292270123958587646e-01 1.059009879827499390e-02 -1.425345689058303833e-01
-1.938372403383255005e-01 -2.723636031150817871e-01 -3.367326557636260986e-01 -4.774898290634155273e-01 2.222835645079612732e-02 -4.992782175540924072e-01 3.846742808818817139e-01 3.861508071422576904e-01
4.254016280174255371e-01 -3.023709058761596680e-01 -5.808389186859130859e-01 -2.529417872428894043e-01 -2.332653105258941650e-01 -2.628183662891387939e-01 2.583308815956115723e-01 3.688236474990844727e-01
-2.298588864505290985e-02 -7.170272469520568848e-01 -7.207729667425155640e-02 4.983007535338401794e-02 -6.477041840553283691e-01 8.650438487529754639e-02 5.982713401317596436e-02 -2.169849127531051636e-01
5.993313621729612350e-03 -6.396958827972412109e-01 -3.960839211940765381e-01 1.527339667081832886e-01 -3.950218856334686279e-01 -7.478512078523635864e-02 -4.716818630695343018e-01 1.625553518533706665e-01
1.939285546541213989e-02 -6.900727748870849609e-01 -4.536672532558441162e-01 1.471837908029556274e-01 -2.894514203071594238e-01 -1.217670813202857971e-01 -4.426065087318420410e-01 3.790564462542533875e-02
4.282308220863342285e-01 -5.536308884620666504e-01 -3.392200171947479248e-01 5.426700785756111145e-02 -1.374927908182144165e-01 -3.987217545509338379e-01 2.548250854015350342e-01 3.863638341426849365e-01
2.345796115696430206e-02 -3.342539072036743164e-01 -6.243028044700622559e-01 -3.302974700927734375e-01 1.343720406293869019e-01 2.535457313060760498e-01 3.551238477230072021e-01 4.247583150863647461e-01
-2.193118259310722351e-02 -6.931452155113220215e-01 -3.223940730094909668e-01 3.207296133041381836e-02 -4.819507896900177002e-01 -1.436486989259719849e-01 -1.721432805061340332e-01 -3.627081811428070068e-01
-4.577861726284027100e-01 -3.767579495906829834e-01 -2.615515589714050293e-01 -5.122768282890319824e-01 7.089085131883621216e-02 2.079208642244338989e-01 4.255792200565338135e-01 2.971098721027374268e-01
-3.479435741901397705e-01 -4.022399187088012695e-01 -4.099116027355194092e-01 -6.568499654531478882e-02 -1.296740770339965820e-01 -3.577516078948974609e-01 6.217748522758483887e-01 1.157182082533836365e-01
3.850748836994171143e-01 -3.684602677822113037e-01 -1.596076041460037231e-01 -4.376394748687744141e-01 -3.656729757785797119e-01 -5.847834944725036621e-01 -8.076048642396926880e-02 1.293865144252777100e-01
-3.076194226741790771e-01 -2.943647205829620361e-01 -3.400655090808868408e-01 -5.845598503947257996e-02 -7.811930179595947266e-01 -7.156196981668472290e-02 -2.748133540153503418e-01 -9.355265647172927856e-02
5.181578397750854492e-01 -2.641081511974334717e-01 -1.277792304754257202e-01 -4.608618617057800293e-01 -5.661659836769104004e-01 6.050302088260650635e-02 3.071739077568054199e-01 -1.203238144516944885e-01
-3.247015476226806641e-01 4.657055810093879700e-02 -2.936186492443084717e-01 -4.112086594104766846e-01 -6.172135472297668457e-01 1.075803712010383606e-01 4.201707839965820312e-01 2.608179748058319092e-01
-2.873122394084930420e-01 -5.583936572074890137e-01 1.807675696909427643e-02 -7.390242815017700195e-01 1.104794070124626160e-01 1.215256601572036743e-01 -1.770959049463272095e-01 -2.876520901918411255e-02
4.970753192901611328e-01 -2.377953976392745972e-01 -7.371187210083007812e-02 -4.993657469749450684e-01 -6.318516731262207031e-01 7.491232454776763916e-02 1.094107478857040405e-01 1.573240756988525391e-01
-2.448643743991851807e-01 -3.153698146343231201e-01 -5.975455045700073242e-01 -2.914900481700897217e-01 -3.956433013081550598e-02 2.134107649326324463e-01 5.923994779586791992e-01 2.257122099399566650e-02
3.579461574554443359e-01 -3.507046028971672058e-02 -1.732366085052490234e-01 -4.698339700698852539e-01 -7.861098051071166992e-01 1.365081034600734711e-02 2.161599509418010712e-02 -3.560160845518112183e-02
1.319980174303054810e-01 -3.839459270238876343e-02 -1.006374359130859375e-01 -5.902715325355529785e-01 -5.435947775840759277e-01 -2.537828087806701660e-01 1.437911391258239746e-01 4.919117987155914307e-01
-8.793643116950988770e-02 -5.750391483306884766e-01 -6.691147089004516602e-01 -1.026628389954566956e-01 1.290431320667266846e-01 2.871273458003997803e-01 3.223871588706970215e-01 1.775627397000789642e-02
4.494614899158477783e-01 -1.600896865129470825e-01 -5.180814266204833984e-01 -4.040394723415374756e-01 -1.538667082786560059e-01 -4.117336273193359375e-01 -1.700940132141113281e-01 3.443370759487152100e-01
-3.673815727233886719e-01 -3.804458975791931152e-01 -1.491730064153671265e-01 -3.224362134933471680e-01 -1.311377137899398804e-01 -4.563647806644439697e-01 4.371269345283508301e-01 4.213409721851348877e-01
-1.232520043849945068e-01 -5.481783151626586914e-01 -6.128326654434204102e-01 -2.189602106809616089e-01 1.781327277421951294e-01 3.553611338138580322e-01 1.508568227291107178e-01 2.828985154628753662e-01
8.472047746181488037e-02 -7.946178317070007324e-01 -3.210861980915069580e-01 -1.821751743555068970e-01 3.711366057395935059e-01 -4.208799079060554504e-02 1.274292916059494019e-01 2.633799016475677490e-01
2.979677915573120117e-01 -6.019421815872192383e-01 5.977822467684745789e-02 -2.311963587999343872e-01 -5.833247900009155273e-01 -4.010541364550590515e-02 -1.289668083190917969e-01 3.651671111583709717e-01
2.244499325752258301e-01 -5.116411447525024414e-01 -4.119156002998352051e-01 1.327238529920578003e-01 -6.019005179405212402e-01 5.325633101165294647e-03 2.403346747159957886e-01 -2.836938202381134033e-01
6.861449033021926880e-02 -7.308841943740844727e-01 -2.721724510192871094e-01 1.804230511188507080e-01 -4.601727426052093506e-01 1.265451870858669281e-02 -3.445097506046295166e-01 1.544797718524932861e-01
-3.253634572029113770e-01 -1.357147395610809326e-01 -4.312818348407745361e-01 -1.433729529380798340e-01 -6.901791095733642578e-01 -9.287646412849426270e-02 -2.966789007186889648e-01 3.101107776165008545e-01
-1.176895052194595337e-01 -5.826607346534729004e-01 -6.357430219650268555e-01 -3.219133019447326660e-01 3.250336050987243652e-01 1.182562112808227539e-01 8.146831393241882324e-02 -1.122040227055549622e-01
2.549684047698974609e-01 -5.169455409049987793e-01 1.552416235208511353e-01 -4.862715303897857666e-01 -3.890869319438934326e-01 -4.784409999847412109e-01 -5.975369364023208618e-02 -1.527537852525711060e-01
-5.553705096244812012e-01 -8.826553821563720703e-02 -1.394476592540740967e-01 -4.494234919548034668e-01 -5.623635649681091309e-01 3.266071528196334839e-02 3.087375462055206299e-01 2.229506820440292358e-01
3.123267889022827148e-01 -5.950546264648437500e-01 9.844149649143218994e-02 -2.023945599794387817e-01 -5.554440021514892578e-01 1.297389715909957886e-01 3.677691519260406494e-02 4.135273694992065430e-01
-1.465679854154586792e-01 -5.143161416053771973e-01 -6.758229136466979980e-01 -2.919049859046936035e-01 2.080687433481216431e-01 2.985138595104217529e-01 1.979938447475433350e-01 -2.114384248852729797e-02
3.792736232280731201e-01 -3.217969536781311035e-01 -6.241844892501831055e-01 -8.716645836830139160e-02 -2.883939445018768311e-01 -2.140089720487594604e-01 -1.318804323673248291e-01 4.571985304355621338e-01
-2.309657335281372070e-01 -6.361801624298095703e-01 -2.672690451145172119e-01 1.633356958627700806e-01 -6.228893399238586426e-01 -5.278399214148521423e-02 -1.924107819795608521e-01 -1.265668720006942749e-01
2.630714476108551025e-01 1.218218952417373657e-01 -4.560143649578094482e-01 -6.669406294822692871e-01 -2.981932163238525391e-01 -1.302871555089950562e-01 1.808430254459381104e-01 3.529811799526214600e-01
3.208169639110565186e-01 -5.605226755142211914e-01 -6.249508261680603027e-01 -1.667288877069950104e-02 -1.658317297697067261e-01 -6.014290731400251389e-03 -3.556724488735198975e-01 -1.949616670608520508e-01
7.325879484415054321e-02 -7.163816690444946289e-01 -1.821292787790298462e-01 2.281483560800552368e-01 -5.670118927955627441e-01 3.513692691922187805e-02 2.708244025707244873e-01 -1.117426715791225433e-02
-2.869990766048431396e-01 -4.161834716796875000e-01 -6.579141616821289062e-01 -3.738062977790832520e-01 1.640130579471588135e-01 1.998501271009445190e-01 3.227728307247161865e-01 2.860106527805328369e-02
-7.893241941928863525e-02 -7.696585059165954590e-01 -3.459778130054473877e-01 2.997705936431884766e-01 -3.714614212512969971e-01 -9.460971504449844360e-02 1.774500310420989990e-01 -1.157984584569931030e-01
-2.209411114454269409e-01 -5.429002642631530762e-01 -7.044283747673034668e-01 5.662941560149192810e-02 4.426693171262741089e-02 -1.730258911848068237e-01 3.537068367004394531e-01 3.449349198490381241e-03
-1.439654976129531860e-01 -4.686543345451354980e-01 -2.891300916671752930e-01 -2.993920445442199707e-01 2.482971362769603729e-02 -3.238168656826019287e-01 5.775333046913146973e-01 3.839096426963806152e-01
1.567646414041519165e-01 -7.520268559455871582e-01 -3.740068078041076660e-01 1.721266806125640869e-01 -2.631829679012298584e-01 3.500406444072723389e-01 2.230578474700450897e-02 -2.192728221416473389e-01
-2.937929928302764893e-01 -4.501537084579467773e-01 5.970469117164611816e-02 -3.229836523532867432e-01 -5.903826951980590820e-01 -3.304999470710754395e-01 1.748213171958923340e-01 -3.388508260250091553e-01
-2.380376607179641724e-01 -1.271500289440155029e-01 -2.909049987792968750e-01 -1.717208325862884521e-01 -8.822667598724365234e-01 -6.045268103480339050e-02 -1.473478674888610840e-01 9.641902893781661987e-02
1.227815970778465271e-01 -5.734526515007019043e-01 2.430955320596694946e-01 -2.623146772384643555e-01 -5.809400081634521484e-01 -3.166450858116149902e-01 -1.960036754608154297e-01 2.280341237783432007e-01
1.056227385997772217e-01 -6.027972698211669922e-01 -4.028507173061370850e-01 -4.904145002365112305e-01 2.256777286529541016e-01 3.374710381031036377e-01 -9.781872853636741638e-03 -2.403567731380462646e-01
3.228686153888702393e-01 -4.582114517688751221e-01 -2.338519394397735596e-01 -4.774482548236846924e-02 -6.761747002601623535e-01 4.184160754084587097e-02 3.063702881336212158e-01 -2.756918370723724365e-01
-3.019064664840698242e-01 -4.202787280082702637e-01 -6.812716126441955566e-01 -2.429927438497543335e-01 7.799655199050903320e-02 2.616850733757019043e-01 2.926114201545715332e-01 2.210380136966705322e-01
3.996781110763549805e-01 -5.938915014266967773e-01 -4.503957331180572510e-01 -4.200068488717079163e-02 -3.382384479045867920e-01 2.307875156402587891e-01 -1.601236872375011444e-02 -3.391243219375610352e-01
-1.369217485189437866e-01 -5.573240518569946289e-01 1.379323601722717285e-01 -2.519841194152832031e-01 -7.039439082145690918e-01 -2.363974601030349731e-01 -1.225711777806282043e-03 -1.915700584650039673e-01
1.893942803144454956e-01 1.756906881928443909e-02 -2.600446045398712158e-01 -4.936285912990570068e-01 -6.000198721885681152e-01 -2.875331640243530273e-01 -4.027911275625228882e-02 4.562974572181701660e-01
5.563538074493408203e-01 -2.272216975688934326e-01 -2.294467091560363770e-01 -4.532921016216278076e-01 -5.371328592300415039e-01 1.722819209098815918e-01 2.426014840602874756e-01 -6.060485541820526123e-02
3.083868324756622314e-01 -2.863956093788146973e-01 1.418290734291076660e-01 -5.743092894554138184e-01 -5.537859797477722168e-01 -3.968960940837860107e-01 7.396155595779418945e-02 5.703175812959671021e-02
-6.320469547063112259e-03 -6.121369004249572754e-01 -4.046860337257385254e-01 1.650420278310775757e-01 -6.164994835853576660e-01 4.753371700644493103e-02 -1.920548677444458008e-01 -1.225670948624610901e-01
1.863254606723785400e-01 -6.071961522102355957e-01 8.028509467840194702e-02 -1.534703522920608521e-01 -6.465835571289062500e-01 1.336497664451599121e-01 2.756947875022888184e-01 -2.337875813245773315e-01
-3.075448870658874512e-01 -1.366745382547378540e-01 -1.593367904424667358e-01 -6.331064105033874512e-01 -4.710610806941986084e-01 -3.102381825447082520e-01 -1.405690312385559082e-01 -3.501690924167633057e-01
7.836737483739852905e-02 -6.095766425132751465e-01 -2.762449383735656738e-01 2.822057306766510010e-01 -4.845977425575256348e-01 -3.062178194522857666e-01 1.520090997219085693e-01 3.385445177555084229e-01
-6.108633279800415039e-01 -4.147693812847137451e-01 -5.518989562988281250e-01 -7.794751226902008057e-02 5.827189423143863678e-03 -2.118316590785980225e-01 2.932412922382354736e-01 -1.150952279567718506e-01
1.146500408649444580e-01 -4.241729676723480225e-01 -4.376343265175819397e-02 -1.506594270467758179e-01 -7.171425223350524902e-01 3.288443982601165771e-01 2.842795848846435547e-01 -2.811979651451110840e-01
2.488106489181518555e-01 -8.072808384895324707e-02 -6.155623197555541992e-01 -3.573180437088012695e-01 -2.578741312026977539e-01 -3.083203136920928955e-01 1.866031587123870850e-01 -4.781232476234436035e-01
-2.558346986770629883e-01 -5.531437993049621582e-01 -1.168071031570434570e-01 -5.091280937194824219e-01 2.173846960067749023e-01 -3.552948236465454102e-01 4.137293398380279541e-01 1.051803901791572571e-01
-3.122873306274414062e-01 -6.236778497695922852e-01 1.720830202102661133e-01 -3.442967236042022705e-01 -3.523728847503662109e-01 -3.994688391685485840e-01 -2.484876960515975952e-01 -1.409309059381484985e-01
-3.975017964839935303e-01 1.079602818936109543e-02 -3.980939686298370361e-01 -3.792839944362640381e-01 -6.389485597610473633e-01 -1.503509730100631714e-01 -2.765703797340393066e-01 1.794126033782958984e-01
7.404298987239599228e-03 -5.779985189437866211e-01 -5.970314145088195801e-01 -3.073222339153289795e-01 3.873088359832763672e-01 -2.752162702381610870e-02 9.408354014158248901e-02 2.352704554796218872e-01
-1.317653208971023560e-01 -4.758383929729461670e-01 2.430521883070468903e-02 -4.719403982162475586e-01 -1.872560591436922550e-03 1.998074725270271301e-02 6.252116560935974121e-01 3.763040304183959961e-01
4.497443139553070068e-01 -6.948198676109313965e-01 9.797112084925174713e-03 -2.633255422115325928e-01 -3.977393209934234619e-01 1.657855808734893799e-01 -2.051438242197036743e-01 1.332439333200454712e-01
-2.828719913959503174e-01 -3.339856863021850586e-01 -7.604433298110961914e-01 -2.294336110353469849e-01 5.856109410524368286e-02 2.339812815189361572e-01 2.751071453094482422e-01 2.089559584856033325e-01
6.354385614395141602e-01 -2.663983106613159180e-01 -2.998972237110137939e-01 -5.325775146484375000e-01 -2.941726744174957275e-01 -1.026110649108886719e-01 -2.331317067146301270e-01 1.598910428583621979e-02
-3.650826215744018555e-01 -1.626118570566177368e-01 -5.031394958496093750e-01 -3.247635439038276672e-02 -6.370656490325927734e-01 -2.331203781068325043e-02 -6.892850995063781738e-02 4.182354509830474854e-01
-1.809099614620208740e-01 -5.637014508247375488e-01 -8.914085477590560913e-02 -5.493593215942382812e-01 4.881185665726661682e-02 4.936893582344055176e-01 -2.710016965866088867e-01 1.421858668327331543e-01
-1.817529834806919098e-02 -8.045443892478942871e-01 -2.701384425163269043e-01 1.809013932943344116e-01 -4.511581957340240479e-01 -2.363300696015357971e-02 -2.048208415508270264e-01 -2.498106099665164948e-02
3.601748049259185791e-01 -4.103660285472869873e-01 1.683785170316696167e-01 -5.592032670974731445e-01 -5.080721974372863770e-01 -2.921762764453887939e-01 6.920160353183746338e-02 -1.118977367877960205e-01
-5.800319910049438477e-01 -3.602055907249450684e-01 -1.142356246709823608e-01 -6.094373464584350586e-01 -2.230975776910781860e-01 -2.075141817331314087e-01 -1.500910818576812744e-01 -1.843616366386413574e-01
-1.740535348653793335e-01 -6.698092222213745117e-01 -3.982322812080383301e-01 -4.661256670951843262e-01 3.411661386489868164e-01 8.544734865427017212e-02 -4.487677291035652161e-02 -1.396045088768005371e-01
-2.341329008340835571e-01 -4.422029554843902588e-01 7.418632507324218750e-02 -5.511381030082702637e-01 -5.294600129127502441e-02 -5.110590457916259766e-01 3.814241290092468262e-01 1.758199781179428101e-01
-1.538807004690170288e-01 -4.571559429168701172e-01 -3.275457620620727539e-01 -1.371804028749465942e-01 -6.772977113723754883e-02 -3.407654166221618652e-01 6.600332856178283691e-01 2.913283705711364746e-01
-6.116123795509338379e-01 -1.544602811336517334e-01 -1.234924495220184326e-01 -4.526990354061126709e-01 -4.679204821586608887e-01 1.544178575277328491e-01 4.197510704398155212e-02 3.705795705318450928e-01
2.629755735397338867e-01 -5.613852739334106445e-01 2.028468847274780273e-01 -2.954941391944885254e-01 -5.868543982505798340e-01 -3.431160449981689453e-01 -2.550209499895572662e-02 1.563636213541030884e-01
-3.225886821746826172e-01 -4.293585419654846191e-01 -3.988203033804893494e-02 -4.799466729164123535e-01 -1.260099583305418491e-03 -3.836178481578826904e-01 2.735800445079803467e-01 5.075807571411132812e-01
-2.811373472213745117e-01 -5.321548581123352051e-01 -2.486814558506011963e-01 -1.746241301298141479e-01 5.835251137614250183e-02 -5.594695806503295898e-01 4.080377519130706787e-01 2.500614523887634277e-01
1.270796656608581543e-01 -2.015734165906906128e-01 -1.248297244310379028e-01 -1.429216712713241577e-01 -9.410525560379028320e-01 6.132218241691589355e-02 6.830749660730361938e-02 1.149067357182502747e-01
5.458037555217742920e-02 -7.381327748298645020e-01 -3.168236315250396729e-01 -3.409053683280944824e-01 4.468780159950256348e-01 -1.879535168409347534e-01 2.078104019165039062e-02 -1.135529857128858566e-02
4.104857444763183594e-01 -3.884546458721160889e-01 -7.551127672195434570e-01 1.564098149538040161e-02 -2.194500863552093506e-01 -5.429235752671957016e-04 -1.750191450119018555e-01 -1.771272867918014526e-01
-6.754447817802429199e-01 -1.264155358076095581e-01 -3.368078470230102539e-01 -4.722960591316223145e-01 -3.834538757801055908e-01 -4.394327849149703979e-02 -4.902390390634536743e-02 -1.997978687286376953e-01
3.637720271944999695e-02 -7.545741796493530273e-01 2.648060321807861328e-01 -2.064331024885177612e-01 -4.094006419181823730e-01 -3.719526529312133789e-01 -9.816369414329528809e-02 3.104451298713684082e-02
-3.459887206554412842e-01 -5.382241010665893555e-01 -2.457608133554458618e-01 -1.005640029907226562e-01 6.678139325231313705e-03 -4.896904528141021729e-01 4.797968268394470215e-01 2.237162142992019653e-01
-3.239977732300758362e-02 -1.318009048700332642e-01 -7.565015554428100586e-01 -1.279631406068801880e-01 -1.185191050171852112e-01 -5.385279655456542969e-01 -1.860077381134033203e-01 2.329197376966476440e-01
-4.272473454475402832e-01 -3.586491346359252930e-01 -8.750785142183303833e-02 -5.831410288810729980e-01 -4.802526161074638367e-02 -2.344159483909606934e-01 4.527563154697418213e-01 2.808451652526855469e-01
-2.042979598045349121e-01 -4.548767507076263428e-01 -3.995485231280326843e-02 -5.027214288711547852e-01 1.027351990342140198e-01 -4.844381511211395264e-01 4.258157610893249512e-01 2.654626369476318359e-01
4.848041832447052002e-01 -4.166375696659088135e-01 8.122526342049241066e-04 -3.951003849506378174e-01 -5.414523482322692871e-01 -1.591695547103881836e-01 3.109201192855834961e-01 1.417608857154846191e-01
9.981506317853927612e-02 -5.589867234230041504e-01 9.579160064458847046e-02 -2.028347849845886230e-01 -6.735670566558837891e-01 -2.820419669151306152e-01 -2.883606851100921631e-01 1.042151674628257751e-01
-3.660799562931060791e-01 -6.808764934539794922e-01 -3.094215095043182373e-01 6.209018826484680176e-02 -2.695910334587097168e-01 -1.200451031327247620e-01 -4.618053436279296875e-01 -4.941172525286674500e-02
3.347561955451965332e-01 -3.210747241973876953e-01 -5.235326886177062988e-01 -1.011439859867095947e-01 -2.879074513912200928e-01 -5.486880540847778320e-01 2.109043747186660767e-01 2.685196697711944580e-01
1.590718626976013184e-01 -6.694937348365783691e-01 8.904508501291275024e-02 -1.214302331209182739e-01 -6.352316141128540039e-01 1.198408007621765137e-01 1.814301311969757080e-01 -2.302215993404388428e-01
-1.426754742860794067e-01 -6.347255110740661621e-01 -2.519410550594329834e-01 -5.331055521965026855e-01 2.344074398279190063e-01 3.622808456420898438e-01 -1.671670973300933838e-01 1.222798377275466919e-01
-1.369317919015884399e-01 -8.318079113960266113e-01 -1.970313042402267456e-01 1.807632893323898315e-01 -3.755554258823394775e-01 -6.266053766012191772e-02 8.094581961631774902e-02 -2.575426697731018066e-01
4.002024829387664795e-01 -2.142992764711380005e-01 -1.388756632804870605e-01 -5.602169036865234375e-01 -3.699336647987365723e-01 -1.347799003124237061e-01 1.041922941803932190e-01 5.430578589439392090e-01
-1.992417871952056885e-01 -4.696368873119354248e-01 -1.691205501556396484e-01 -1.025565490126609802e-01 -7.703191637992858887e-01 6.761272251605987549e-02 -2.720253765583038330e-01 -1.693025678396224976e-01
-6.804105043411254883e-01 -4.364566504955291748e-01 -3.499554693698883057e-01 -2.311498969793319702e-01 -1.401307731866836548e-01 4.242370277643203735e-02 1.202906966209411621e-01 -3.670719265937805176e-01
2.464686334133148193e-01 -2.196413129568099976e-01 -2.584728598594665527e-01 -1.387087106704711914e-01 -8.937920928001403809e-01 7.540231198072433472e-02 -9.621271863579750061e-03 1.789236627519130707e-02
2.435165196657180786e-01 -6.188082098960876465e-01 1.368294954299926758e-01 -1.701960414648056030e-01 -5.674791336059570312e-01 1.243430525064468384e-01 -1.278301030397415161e-01 3.952880501747131348e-01
4.652898907661437988e-01 -5.194103717803955078e-01 -5.675001740455627441e-01 -8.903692360036075115e-04 -3.210973441600799561e-01 1.824714839458465576e-01 -2.231142967939376831e-01 -7.403934001922607422e-02
6.972301006317138672e-02 -6.660472154617309570e-01 1.407340914011001587e-01 -2.264357507228851318e-01 -6.336945891380310059e-01 -1.007219329476356506e-01 -6.101991981267929077e-02 -2.549573183059692383e-01
-4.198299348354339600e-02 -6.299252510070800781e-01 -2.791989147663116455e-01 1.738055795431137085e-01 -6.669893860816955566e-01 1.821051388978958130e-01 -1.232972517609596252e-01 -5.626273807138204575e-03
1.891522407531738281e-01 -1.456072330474853516e-01 -1.814570277929306030e-01 -5.562143921852111816e-01 -3.653922080993652344e-01 -5.109222531318664551e-01 -1.431957930326461792e-01 4.308838844299316406e-01
-9.202586114406585693e-02 -3.843666017055511475e-01 -5.804643630981445312e-01 -2.929629683494567871e-01 4.986280202865600586e-02 3.249569237232208252e-01 4.300491213798522949e-01 3.577735722064971924e-01
4.108977019786834717e-01 -5.283008217811584473e-01 7.495433837175369263e-02 -2.366946786642074585e-01 -6.287904977798461914e-01 -6.421231478452682495e-02 2.960087358951568604e-01 -5.741911008954048157e-02
-4.437271952629089355e-01 -4.659952521324157715e-01 -1.115145310759544373e-01 -5.208330750465393066e-01 -3.844954073429107666e-02 -4.374349117279052734e-01 -1.092849969863891602e-01 -3.122196197509765625e-01
-6.448245048522949219e-01 -1.838056296110153198e-01 -2.240126579999923706e-01 -5.759760737419128418e-01 -3.158972561359405518e-01 9.408263862133026123e-02 -4.371305927634239197e-02 -2.406931370496749878e-01
1.314943842589855194e-02 -5.229395031929016113e-01 -6.618753671646118164e-01 -3.320039808750152588e-01 2.329167872667312622e-01 2.103711217641830444e-01 2.540260255336761475e-01 1.225573122501373291e-01
-4.808947741985321045e-01 -1.289457529783248901e-01 -4.908243715763092041e-01 -1.046220958232879639e-01 -4.463179409503936768e-01 4.339498877525329590e-01 7.819084823131561279e-02 3.265469372272491455e-01
2.395330071449279785e-01 -2.450730055570602417e-01 -2.179563045501708984e-01 -1.098536252975463867e-01 -9.014040827751159668e-01 3.403131663799285889e-02 4.563276842236518860e-02 8.497454971075057983e-02
-1.084756329655647278e-01 -4.626936316490173340e-01 -4.529663920402526855e-01 -5.751979351043701172e-01 2.527396678924560547e-01 3.917164802551269531e-01 1.355007886886596680e-01 -4.936216771602630615e-02
-9.295486658811569214e-02 -3.982657790184020996e-01 -6.196873784065246582e-01 -3.903107643127441406e-01 1.629384309053421021e-01 3.989315629005432129e-01 2.203712910413742065e-01 2.492592334747314453e-01
6.088015437126159668e-02 -4.099579453468322754e-01 -6.243693828582763672e-01 -4.045654088258743286e-02 -2.536863088607788086e-01 -4.784391224384307861e-01 1.299343407154083252e-01 3.558240532875061035e-01
-2.027202025055885315e-02 -1.821956783533096313e-01 -7.182791829109191895e-01 -1.758923232555389404e-01 -2.171470075845718384e-01 -4.441534876823425293e-01 5.163058266043663025e-02 4.152587354183197021e-01
-2.568743228912353516e-01 -5.672673583030700684e-01 -5.401310324668884277e-01 -4.120459258556365967e-01 2.637737393379211426e-01 1.472709178924560547e-01 -1.934899091720581055e-01 -1.483117192983627319e-01
-1.289760619401931763e-01 -5.221304893493652344e-01 -3.518920242786407471e-01 4.421183466911315918e-02 -3.999247550964355469e-01 -3.360488116741180420e-01 -4.951135814189910889e-01 2.587589621543884277e-01
5.445832610130310059e-01 -4.053810834884643555e-01 -1.348040532320737839e-02 -3.996361196041107178e-01 -5.899798274040222168e-01 1.131416764110326767e-02 1.325098723173141479e-01 1.159379556775093079e-01
1.348708271980285645e-01 -7.334909439086914062e-01 1.116632223129272461e-01 -2.900198101997375488e-01 -4.167280495166778564e-01 1.489501744508743286e-01 -3.442410826683044434e-01 -1.813021153211593628e-01
-5.140289068222045898e-01 -4.521341621875762939e-01 1.080456301569938660e-01 -5.729655623435974121e-01 -1.675737798213958740e-01 -3.410537540912628174e-01 -1.091793924570083618e-01 -1.872612982988357544e-01
-2.670257091522216797e-01 -3.888202607631683350e-01 -4.151997268199920654e-01 -2.436427474021911621e-01 -4.331856966018676758e-02 -2.577205598354339600e-01 5.944114327430725098e-01 3.523380458354949951e-01
-1.296238042414188385e-02 1.841943152248859406e-02 -4.716299474239349365e-01 -2.831563055515289307e-01 -7.004277110099792480e-01 -1.835916787385940552e-01 -8.158745616674423218e-02 4.073315560817718506e-01
-5.509742498397827148e-01 -1.329957842826843262e-01 -1.002164650708436966e-02 -5.349240303039550781e-01 -5.520998239517211914e-01 8.304247260093688965e-02 1.930766850709915161e-01 2.085816264152526855e-01
-2.185527235269546509e-01 -1.954184770584106445e-01 -1.582530438899993896e-01 -6.131328940391540527e-01 -4.693294763565063477e-01 -3.953623771667480469e-02 -9.706280380487442017e-02 -5.308634638786315918e-01
-4.487649202346801758e-01 -4.924355819821357727e-02 -2.763520479202270508e-01 -3.748137056827545166e-01 -5.510217547416687012e-01 1.308141946792602539e-01 3.596516549587249756e-01 3.595036864280700684e-01
-2.810445129871368408e-01 -5.606368184089660645e-01 -7.369102537631988525e-02 -5.625736117362976074e-01 1.321949902921915054e-02 4.384166002273559570e-01 -2.908842265605926514e-01 8.822296559810638428e-02
-2.991603314876556396e-01 -1.661823987960815430e-01 -5.024812817573547363e-01 -2.595373988151550293e-01 -2.816026508808135986e-01 5.231348276138305664e-01 -1.145926043391227722e-01 4.437765777111053467e-01
2.301177978515625000e-01 -5.890941619873046875e-01 -2.476178556680679321e-01 -5.397814512252807617e-01 3.369913399219512939e-01 -1.743728965520858765e-01 -2.994257211685180664e-01 1.170915290713310242e-01
3.229299485683441162e-01 -3.442912697792053223e-01 -1.701517552137374878e-01 -2.086091488599777222e-01 -7.023971080780029297e-01 4.446084499359130859e-01 -1.163944974541664124e-01 1.115715038031339645e-02
3.698441088199615479e-01 -1.665814816951751709e-01 -4.679581895470619202e-02 -3.945719003677368164e-01 -6.350370645523071289e-01 1.470460891723632812e-01 1.206919997930526733e-01 4.879838228225708008e-01
3.351834416389465332e-01 -2.343058884143829346e-01 -1.828178167343139648e-01 -2.896363139152526855e-01 -3.926267027854919434e-01 -7.676824182271957397e-02 4.424691200256347656e-02 7.439316511154174805e-01
-2.296692579984664917e-01 -5.935946106910705566e-01 -6.892844438552856445e-01 -6.486141681671142578e-02 2.157403975725173950e-01 2.094654366374015808e-02 2.474746704101562500e-01 8.573982119560241699e-02
-6.507423520088195801e-01 -5.980430245399475098e-01 -2.361881136894226074e-01 -2.537432610988616943e-01 5.282335728406906128e-02 -1.853821277618408203e-01 2.004846744239330292e-02 -2.472845613956451416e-01
-3.434137701988220215e-01 5.737522989511489868e-02 -3.505393862724304199e-01 -4.857459068298339844e-01 -6.224941015243530273e-01 -1.115590184926986694e-01 -2.760450839996337891e-01 2.092924267053604126e-01
-1.355518996715545654e-01 -3.354483842849731445e-01 -1.822512149810791016e-01 -4.900573790073394775e-01 -6.060181558132171631e-02 2.072316780686378479e-02 6.814903616905212402e-01 3.566470146179199219e-01
-8.548245765268802643e-03 -4.223493933677673340e-01 -5.860759615898132324e-01 -4.987290501594543457e-01 1.855254173278808594e-01 4.092145562171936035e-01 4.258475452661514282e-02 -1.601326614618301392e-01
3.353745490312576294e-02 -7.936204075813293457e-01 -2.478322833776473999e-01 7.566741108894348145e-02 -3.996969461441040039e-01 -2.718350663781166077e-02 -8.890234678983688354e-02 -3.653700947761535645e-01
-2.869045734405517578e-01 -3.843687474727630615e-01 -5.963044613599777222e-02 -5.327862501144409180e-01 -3.566624522209167480e-01 -3.698483109474182129e-01 -1.600973680615425110e-02 -4.672015905380249023e-01
4.173385910689830780e-03 -5.260759592056274414e-01 -3.355490565299987793e-01 -6.771254539489746094e-01 2.828256487846374512e-01 1.381329894065856934e-01 -2.279442548751831055e-01 3.324143216013908386e-02
-4.668110907077789307e-01 -3.588224947452545166e-01 -3.162789046764373779e-01 -3.308977782726287842e-01 -2.997801899909973145e-01 6.997779756784439087e-02 4.974788054823875427e-02 -5.887007117271423340e-01
-4.417788684368133545e-01 -4.040872678160667419e-02 -5.845230817794799805e-02 -6.260383725166320801e-01 -4.705351293087005615e-01 1.653501838445663452e-01 2.099549621343612671e-01 3.391648828983306885e-01
-3.563380241394042969e-01 -3.442019820213317871e-01 -2.792581021785736084e-01 -7.560650110244750977e-01 1.547922343015670776e-01 2.697189748287200928e-01 8.176568150520324707e-02 -3.916779533028602600e-02
-2.667677104473114014e-01 -6.251798272132873535e-01 -6.538432240486145020e-01 -1.414630860090255737e-01 2.705897986888885498e-01 1.562135107815265656e-02 1.300881654024124146e-01 8.755811490118503571e-03
6.415304727852344513e-03 -7.268857359886169434e-01 9.799120575189590454e-02 -1.143853887915611267e-01 -3.934015929698944092e-01 -4.812016487121582031e-01 -2.064203470945358276e-01 1.413525491952896118e-01
-5.536153316497802734e-01 -1.767729520797729492e-01 -5.534471273422241211e-01 -4.668524861335754395e-01 -1.673383712768554688e-01 -1.303122341632843018e-01 -1.018462628126144409e-01 -2.874898314476013184e-01
-1.686295717954635620e-01 -5.785866379737854004e-01 -5.516788959503173828e-01 -3.219482600688934326e-01 2.197628170251846313e-01 3.615603744983673096e-01 -1.940429508686065674e-01 -1.101235076785087585e-01
-3.016184568405151367e-01 -3.045460283756256104e-01 -4.762521088123321533e-01 -4.015351533889770508e-01 -2.873873710632324219e-02 1.945422962307929993e-02 6.222282052040100098e-01 1.996476650238037109e-01
-1.203832924365997314e-01 -5.166434645652770996e-01 -5.209630727767944336e-01 -3.765742480754852295e-01 1.938281953334808350e-01 4.801445901393890381e-01 -1.790072470903396606e-01 -7.228456437587738037e-02
-2.662535607814788818e-01 -3.339672684669494629e-01 -3.110422790050506592e-01 -6.622924208641052246e-01 8.748478442430496216e-02 1.885598003864288330e-01 4.811700880527496338e-01 8.639027178287506104e-02
-6.053301692008972168e-01 -2.989006936550140381e-01 -3.642043173313140869e-01 -4.885800182819366455e-01 -1.636322438716888428e-01 7.320301234722137451e-02 8.084501326084136963e-02 -3.663446307182312012e-01
2.730427086353302002e-01 -7.200736999511718750e-01 -1.636705710552632809e-03 -9.062130004167556763e-02 -6.195492148399353027e-01 3.503503650426864624e-02 7.574222236871719360e-02 -8.900079876184463501e-02
-9.019169956445693970e-02 -6.547422409057617188e-01 -6.922787427902221680e-02 1.801523119211196899e-01 -6.641887426376342773e-01 2.344175428152084351e-02 2.896930873394012451e-01 1.767907664179801941e-02
4.946598708629608154e-01 -2.705446779727935791e-01 -2.372805923223495483e-01 -5.864692926406860352e-01 -4.818577170372009277e-01 4.152277950197458267e-03 -1.271974444389343262e-01 -1.829904764890670776e-01
-6.216152906417846680e-01 -2.163724005222320557e-01 -5.085131525993347168e-01 -1.276272982358932495e-01 -3.268743753433227539e-01 2.471047341823577881e-01 -1.322538405656814575e-01 3.263498544692993164e-01
2.277776598930358887e-01 -3.396901488304138184e-01 -2.682740092277526855e-01 -1.090541854500770569e-01 -2.287155538797378540e-01 -3.494357168674468994e-01 -1.882049068808555603e-02 7.576897740364074707e-01
1.171903833746910095e-01 -3.966998755931854248e-01 -5.611463785171508789e-01 -2.829140424728393555e-01 1.195529028773307800e-01 3.234568834304809570e-01 2.939341366291046143e-01 4.781795740127563477e-01
7.409819215536117554e-02 -3.676753342151641846e-01 -2.617244124412536621e-01 -4.618871808052062988e-01 -1.143476739525794983e-01 -5.400950908660888672e-01 -1.986787766218185425e-01 4.829425811767578125e-01
-5.962463617324829102e-01 -1.084957644343376160e-01 -1.135496571660041809e-01 -4.740682542324066162e-01 -5.558711290359497070e-01 1.298874318599700928e-01 2.223547399044036865e-01 1.406400948762893677e-01
-2.032526731491088867e-01 -1.704864352941513062e-01 -1.960633844137191772e-01 -7.991958856582641602e-01 6.693140417337417603e-02 -3.479655086994171143e-01 2.487628310918807983e-01 2.549998462200164795e-01
-4.445346891880035400e-01 -4.124420881271362305e-01 -2.311874479055404663e-01 -2.264168113470077515e-01 -3.345904350280761719e-01 -3.799702972173690796e-02 3.013134002685546875e-01 -5.686685442924499512e-01
5.347707867622375488e-01 -1.799566894769668579e-01 -1.499560475349426270e-01 -5.711382627487182617e-01 -4.302613139152526855e-01 1.139389201998710632e-01 -2.280839532613754272e-02 3.665007948875427246e-01
5.413336157798767090e-01 -3.119494915008544922e-01 -2.672236561775207520e-01 -3.769510090351104736e-01 -5.751648545265197754e-01 7.824610918760299683e-02 1.344622820615768433e-01 2.027996033430099487e-01
-1.073160842061042786e-01 -3.655633032321929932e-01 -6.077683568000793457e-01 -3.424968123435974121e-01 1.066208481788635254e-01 1.762171834707260132e-01 4.960770905017852783e-01 2.822186946868896484e-01
-3.045724630355834961e-01 -4.718695282936096191e-01 -6.493211984634399414e-01 -3.380788266658782959e-01 1.750162094831466675e-01 2.547037601470947266e-01 2.189643532037734985e-01 7.217466086149215698e-02
-3.042162358760833740e-01 -2.677396833896636963e-01 -5.061008334159851074e-01 -4.679947793483734131e-01 1.553668640553951263e-02 2.916644215583801270e-01 5.029457807540893555e-01 1.494888216257095337e-01
5.884772166609764099e-02 -6.057221293449401855e-01 -2.673324644565582275e-01 -6.079956293106079102e-01 3.085185587406158447e-01 2.671992182731628418e-01 -1.428101062774658203e-01 3.922323137521743774e-02
3.574037849903106689e-01 -1.655311882495880127e-01 2.438841573894023895e-02 -6.495614051818847656e-01 -5.572509169578552246e-01 -3.044869005680084229e-01 1.229009106755256653e-01 -6.317987293004989624e-02
-3.518203496932983398e-01 -9.082798659801483154e-02 -5.321276783943176270e-01 -9.304236620664596558e-02 -6.642857193946838379e-01 -1.546632051467895508e-01 -2.625561952590942383e-01 2.049978077411651611e-01
3.435694575309753418e-01 -1.625875830650329590e-01 -3.378899693489074707e-01 -5.016106367111206055e-01 -1.135498657822608948e-01 -3.102876245975494385e-01 -3.161319494247436523e-01 5.297461748123168945e-01
4.176488518714904785e-01 -2.224579155445098877e-01 -6.392138451337814331e-02 -4.816373288631439209e-01 -5.200460553169250488e-01 2.013552337884902954e-01 7.579582184553146362e-02 4.725301563739776611e-01
-2.887626923620700836e-02 -4.911413192749023438e-01 -1.323489397764205933e-01 -1.423400640487670898e-01 -7.544624209403991699e-01 8.503377437591552734e-02 -3.785791695117950439e-01 2.006884664297103882e-02
-3.257729709148406982e-01 -5.401078462600708008e-01 -1.186583042144775391e-01 -5.301353335380554199e-01 4.305194690823554993e-02 3.784069418907165527e-01 -3.995697796344757080e-01 4.827998206019401550e-02
-2.578512430191040039e-01 -5.152240991592407227e-01 -4.847512394189834595e-02 -6.009356379508972168e-01 3.562480583786964417e-02 4.898057281970977783e-01 -1.900684237480163574e-01 1.651627570390701294e-01
-1.590661257505416870e-01 1.024838536977767944e-01 -6.376979947090148926e-01 -1.836233586072921753e-01 -6.455366015434265137e-01 -7.793956995010375977e-02 -7.139302045106887817e-02 3.097253143787384033e-01
9.836684167385101318e-02 -5.178210735321044922e-01 -4.671441763639450073e-02 -2.553005218505859375e-01 -5.367163419723510742e-01 -3.348492980003356934e-01 -4.818073511123657227e-01 1.499933451414108276e-01
-2.846480309963226318e-01 -6.864170432090759277e-01 -4.608373939990997314e-01 -2.686983942985534668e-01 3.185244798660278320e-01 1.746376901865005493e-01 -1.136906370520591736e-01 -1.354824602603912354e-01
-3.375081717967987061e-01 -3.269419074058532715e-01 3.091789549216628075e-03 -3.809129297733306885e-01 -4.892616868019104004e-01 -7.311312854290008545e-02 -4.966502189636230469e-01 3.777685165405273438e-01
-5.265042781829833984e-01 -6.852463632822036743e-02 -3.399479091167449951e-01 -4.983276426792144775e-01 -5.353794097900390625e-01 -1.183939352631568909e-01 -2.044500708580017090e-01 -1.084177196025848389e-01
3.909973800182342529e-01 -2.033533006906509399e-01 -3.106901049613952637e-01 -2.101262956857681274e-01 -4.942285716533660889e-01 5.188424885272979736e-02 -1.302825808525085449e-01 6.333718895912170410e-01
-3.539693653583526611e-01 -6.414544582366943359e-01 2.399771846830844879e-02 -8.828644454479217529e-02 -5.964484214782714844e-01 -1.893582046031951904e-01 -7.989998906850814819e-02 -2.384954541921615601e-01
2.924022078514099121e-01 -4.600543379783630371e-01 2.068171054124832153e-01 -3.724213838577270508e-01 -6.774066686630249023e-01 -1.430854946374893188e-01 -1.008082106709480286e-01 1.785060018301010132e-01
-4.713876172900199890e-02 -5.047612786293029785e-01 -4.731638431549072266e-01 3.471299111843109131e-01 -5.039032697677612305e-01 -1.604864448308944702e-01 2.414925098419189453e-01 2.462067455053329468e-01
-2.142947167158126831e-01 -2.969440221786499023e-01 -2.754722535610198975e-01 -7.434252500534057617e-01 9.207387268543243408e-02 2.595320641994476318e-01 4.007380306720733643e-01 3.017490357160568237e-02
-6.740159355103969574e-03 -6.854804158210754395e-01 1.282879710197448730e-01 -3.102470934391021729e-01 -4.665013253688812256e-01 -2.678247094154357910e-01 -1.762468516826629639e-01 -3.113579154014587402e-01
2.042514979839324951e-01 -4.653868675231933594e-01 -5.806695222854614258e-01 9.693297743797302246e-02 -2.588828206062316895e-01 -2.971848249435424805e-01 -4.365213513374328613e-01 2.218857109546661377e-01
5.891587734222412109e-01 -2.378402203321456909e-01 -2.406963855028152466e-01 -5.890042781829833984e-01 -2.415238916873931885e-01 -1.799112707376480103e-01 -2.513537406921386719e-01 1.938626319169998169e-01
-3.456270694732666016e-01 -2.478756904602050781e-01 -3.182569444179534912e-01 -1.265131235122680664e-01 -7.827551364898681641e-01 -1.216083765029907227e-01 -2.706964015960693359e-01 -3.218178823590278625e-02
-2.759062647819519043e-01 -2.178694307804107666e-01 -1.969946473836898804e-01 -5.204624533653259277e-01 -5.019217729568481445e-01 -7.851342111825942993e-02 3.591392189264297485e-02 -5.543833971023559570e-01
1.819137185811996460e-01 1.235288940370082855e-02 -5.259215831756591797e-01 -4.994828402996063232e-01 -4.489675164222717285e-01 -1.105319783091545105e-01 3.903222084045410156e-01 2.730158567428588867e-01
1.890018582344055176e-02 -3.433936536312103271e-01 -2.837006151676177979e-01 -6.858745217323303223e-01 9.952046722173690796e-02 1.897540837526321411e-01 5.210522413253784180e-01 1.157901212573051453e-01
1.820048689842224121e-01 -2.927966415882110596e-01 -9.364941716194152832e-02 -1.141721606254577637e-01 -9.147928953170776367e-01 8.230335265398025513e-02 5.388160049915313721e-02 1.132051795721054077e-01
1.359981894493103027e-01 -7.111571431159973145e-01 2.235631048679351807e-01 -3.410914540290832520e-01 -4.868036508560180664e-01 1.675943434238433838e-01 -1.775640845298767090e-01 -1.133209019899368286e-01
2.384841293096542358e-01 -5.192087292671203613e-01 -7.142422348260879517e-02 -2.309066802263259888e-01 -4.189432859420776367e-01 4.085405766963958740e-01 4.639636278152465820e-01 -2.396812438964843750e-01
4.426200985908508301e-01 -2.836819589138031006e-01 -4.940348491072654724e-02 -3.562404513359069824e-01 -5.550550222396850586e-01 1.980762928724288940e-01 1.854135096073150635e-01 4.610483646392822266e-01
-5.229210257530212402e-01 -2.982139885425567627e-01 -5.864703059196472168e-01 -3.056745044887065887e-02 -9.988498687744140625e-02 -4.700288474559783936e-01 2.393458038568496704e-01 6.745181977748870850e-02
-6.011950969696044922e-01 -1.356740742921829224e-01 -3.465052843093872070e-01 -1.300040334463119507e-01 -5.276946425437927246e-01 2.272225469350814819e-01 6.004784256219863892e-02 3.866430222988128662e-01
-5.185605287551879883e-01 -3.618685305118560791e-01 -2.456498444080352783e-01 -4.237125515937805176e-01 -2.971276342868804932e-01 -5.365011096000671387e-02 -4.980929568409919739e-02 -5.163582563400268555e-01
-1.694561690092086792e-01 -6.182457208633422852e-01 -5.802977681159973145e-01 1.919136643409729004e-01 -1.632076650857925415e-01 -3.178119361400604248e-01 -2.175043374300003052e-01 -2.013241052627563477e-01
-3.093314766883850098e-01 -3.184354603290557861e-01 -4.443103671073913574e-01 -5.307742357254028320e-01 7.701788842678070068e-02 2.113728672266006470e-01 5.190938711166381836e-01 6.092051416635513306e-02
2.664294093847274780e-02 6.438089907169342041e-02 -3.385555744171142578e-01 -5.596319437026977539e-01 -4.012829065322875977e-01 -2.958831787109375000e-01 1.192974625155329704e-03 5.645894408226013184e-01
-1.319703608751296997e-01 -5.297576189041137695e-01 -1.592065989971160889e-01 -6.592745780944824219e-01 1.235379353165626526e-01 4.475971758365631104e-01 -9.015225619077682495e-02 1.349763125181198120e-01
1.074977740645408630e-01 1.346159577369689941e-01 -4.446471333503723145e-01 -4.979951083660125732e-01 -5.028148889541625977e-01 -3.244350552558898926e-01 2.859391570091247559e-01 2.911534309387207031e-01
3.264240920543670654e-01 -5.071434378623962402e-01 -3.317490518093109131e-01 6.910865008831024170e-02 -6.798241734504699707e-01 1.059215813875198364e-01 2.043804526329040527e-01 -7.916913926601409912e-02
-2.079311460256576538e-01 -5.589119195938110352e-01 -3.402842581272125244e-02 -6.050371527671813965e-01 5.514279752969741821e-02 3.444943726062774658e-01 -3.478366732597351074e-01 1.855991333723068237e-01
2.520614266395568848e-01 2.093812450766563416e-02 -1.747633665800094604e-01 -7.540946602821350098e-01 -4.019885659217834473e-01 -1.769438534975051880e-01 1.737103909254074097e-01 3.372630476951599121e-01
5.482323095202445984e-02 -2.184043526649475098e-01 -6.313302516937255859e-01 -1.602882295846939087e-01 -1.475005596876144409e-01 -5.142863392829895020e-01 4.164133965969085693e-01 2.556890547275543213e-01
5.282717347145080566e-01 -1.800519376993179321e-01 -2.890530824661254883e-01 -5.325844287872314453e-01 -3.647297918796539307e-01 -2.768583297729492188e-01 -2.041797935962677002e-01 2.644707858562469482e-01
-1.171578988432884216e-01 -5.941329002380371094e-01 -1.569008380174636841e-01 -6.069868206977844238e-01 1.644799113273620605e-01 3.998316824436187744e-01 -1.441911756992340088e-01 1.803302019834518433e-01
2.989012002944946289e-01 -1.155952215194702148e-01 -5.945565104484558105e-01 -3.464849293231964111e-01 -2.205179035663604736e-01 -2.285650372505187988e-01 3.510509133338928223e-01 -4.468105435371398926e-01
2.270732372999191284e-01 6.918826699256896973e-02 -5.216079354286193848e-01 -4.721668362617492676e-01 -3.699482679367065430e-01 -1.427571922540664673e-01 2.988671362400054932e-01 4.495237767696380615e-01
-2.286775559186935425e-01 -2.122615277767181396e-01 -8.985461294651031494e-02 -6.325563788414001465e-01 -5.110236406326293945e-01 -4.968977719545364380e-02 -1.525408625602722168e-01 -4.555957019329071045e-01
3.374905288219451904e-01 -2.568698227405548096e-01 -5.513226985931396484e-01 -1.759043931961059570e-01 -1.869059801101684570e-01 -3.076786994934082031e-01 -1.076672375202178955e-01 5.865380764007568359e-01
-4.983522295951843262e-01 -2.994687855243682861e-01 -5.222576856613159180e-01 1.481047421693801880e-01 -2.326008379459381104e-01 -2.347836792469024658e-01 1.936477720737457275e-01 4.696269929409027100e-01
3.281990299001336098e-03 -5.468862056732177734e-01 -3.290109634399414062e-01 3.103207945823669434e-01 -6.224141120910644531e-01 -9.109856188297271729e-02 1.815359741449356079e-01 2.602000534534454346e-01
3.243879675865173340e-01 -6.331428289413452148e-01 -4.079883694648742676e-01 1.622794568538665771e-01 -4.772512018680572510e-01 1.721275448799133301e-01 9.707171469926834106e-02 -1.851866841316223145e-01
-2.805976197123527527e-02 -7.456290721893310547e-01 -2.018998116254806519e-01 -3.401983380317687988e-01 4.156780540943145752e-01 -2.634722888469696045e-01 1.951458305120468140e-01 8.039779961109161377e-02
2.795796692371368408e-01 -1.834757924079895020e-01 -8.430235981941223145e-01 -9.387499652802944183e-03 -1.257207095623016357e-01 -3.884791582822799683e-02 -3.927861750125885010e-01 7.615173608064651489e-02
3.564616441726684570e-01 -2.694385349750518799e-01 -4.281163811683654785e-01 -2.486214041709899902e-01 -8.121179789304733276e-02 -4.496433436870574951e-01 -8.307318389415740967e-02 5.827230215072631836e-01
2.513933777809143066e-01 -1.746132373809814453e-01 -3.230989277362823486e-01 -3.517555296421051025e-01 -5.056213140487670898e-01 -2.967409789562225342e-02 -1.838626712560653687e-01 6.227743625640869141e-01
-1.206350252032279968e-01 -4.094208776950836182e-01 -1.616426627151668072e-03 -5.176097154617309570e-01 -8.062595874071121216e-02 -6.140353903174400330e-02 6.504655480384826660e-01 3.413546681404113770e-01
9.692825376987457275e-02 -6.260642409324645996e-01 -2.041582018136978149e-01 -6.399517655372619629e-01 2.942660748958587646e-01 2.195399105548858643e-01 -8.204938471317291260e-02 -7.685894519090652466e-02
4.519692063331604004e-02 -3.057401776313781738e-01 -7.655830383300781250e-01 -2.401583343744277954e-01 7.885883748531341553e-02 2.843731939792633057e-01 2.973620891571044922e-01 2.918492555618286133e-01
-2.771195769309997559e-01 -1.709680408239364624e-01 -5.898352265357971191e-01 -8.313313126564025879e-02 -3.899110257625579834e-01 4.766669273376464844e-01 -3.517898172140121460e-02 3.983445763587951660e-01
-4.397282302379608154e-01 -2.101408541202545166e-01 -5.846083760261535645e-01 -1.780879795551300049e-01 -2.830483913421630859e-01 5.006954073905944824e-01 -9.873630106449127197e-02 2.200830131769180298e-01
3.654694259166717529e-01 -3.140743076801300049e-01 -1.374070197343826294e-01 -4.623978734016418457e-01 -5.697265267372131348e-01 -1.779011040925979614e-01 -3.868179917335510254e-01 -1.709725111722946167e-01
-3.201974034309387207e-01 -2.561596632003784180e-01 -1.607244759798049927e-01 -7.723252177238464355e-01 9.575134515762329102e-02 -1.019405350089073181e-01 2.078758180141448975e-01 3.830989599227905273e-01
-2.606588043272495270e-02 -5.608195662498474121e-01 1.827293783426284790e-01 -5.601721405982971191e-01 -2.735539674758911133e-01 -4.338580071926116943e-01 1.822468824684619904e-02 -2.724376618862152100e-01
3.359152972698211670e-01 -4.143891856074333191e-02 -2.495148628950119019e-01 -6.909858584403991699e-01 -2.369601726531982422e-01 -1.511531472206115723e-01 2.536175549030303955e-01 4.498946666717529297e-01
5.451205372810363770e-01 -4.423148632049560547e-01 -1.235193982720375061e-01 -3.303479254245758057e-01 -3.259322643280029297e-01 3.539525205269455910e-03 5.167365074157714844e-01 -9.774175286293029785e-02
1.596253514289855957e-01 -5.782447457313537598e-01 2.623339593410491943e-01 -4.947740733623504639e-01 -4.298298954963684082e-01 -2.377457469701766968e-01 -2.886410057544708252e-01 4.406658560037612915e-02
3.508348464965820312e-01 -2.249751687049865723e-01 -4.662752747535705566e-01 -2.911411523818969727e-01 -1.197751909494400024e-01 -4.205047488212585449e-01 -1.981652379035949707e-01 5.419275164604187012e-01
2.748613245785236359e-02 -4.621273577213287354e-01 6.702753715217113495e-03 -7.457000017166137695e-01 4.712248593568801880e-02 2.892613410949707031e-01 -2.658598423004150391e-01 2.701762914657592773e-01
-5.695813894271850586e-01 -1.348991394042968750e-01 -1.542852260172367096e-02 -5.761989951133728027e-01 -4.780430197715759277e-01 -1.739559024572372437e-01 2.368019819259643555e-01 1.013651043176651001e-01
3.823794424533843994e-01 -6.012562662363052368e-02 -2.031158208847045898e-01 -5.468336939811706543e-01 -4.417628049850463867e-01 8.787684142589569092e-02 1.861978024244308472e-01 5.218636393547058105e-01
3.134811818599700928e-01 -5.885455608367919922e-01 -2.221052199602127075e-01 -1.417453028261661530e-02 -5.904023647308349609e-01 -2.581600472331047058e-02 3.765028119087219238e-01 -1.217234209179878235e-01
3.926553130149841309e-01 -2.760137617588043213e-01 -9.309992194175720215e-02 -5.207231044769287109e-01 -3.273618817329406738e-01 -3.368928730487823486e-01 1.829252541065216064e-01 -4.854829907417297363e-01
2.010763734579086304e-01 -5.592161417007446289e-01 1.677056401968002319e-01 -4.712291359901428223e-01 -4.113301038742065430e-01 -4.550469815731048584e-01 -7.730802148580551147e-02 -1.201122254133224487e-01
-5.514879822731018066e-01 -3.855895400047302246e-01 -2.449154108762741089e-01 -5.427737236022949219e-01 -8.087823539972305298e-02 -3.069077134132385254e-01 2.283512987196445465e-02 -3.022247850894927979e-01
-1.328008323907852173e-01 -3.313244283199310303e-01 -2.618212625384330750e-02 -6.892977356910705566e-01 2.193690836429595947e-02 1.288379281759262085e-01 5.941660404205322266e-01 1.632712185382843018e-01
-4.496006369590759277e-01 -8.866334706544876099e-02 -3.899618983268737793e-02 -4.720709323883056641e-01 -5.674278140068054199e-01 -4.625146463513374329e-02 2.282025218009948730e-01 4.352432191371917725e-01
9.233631193637847900e-02 6.921328604221343994e-02 -2.199887931346893311e-01 -6.483553647994995117e-01 -5.261929631233215332e-01 -2.337412238121032715e-01 3.643874544650316238e-03 4.317366182804107666e-01
-8.578024059534072876e-02 -1.214907169342041016e-01 -7.474603056907653809e-01 -9.096866101026535034e-02 -3.259508907794952393e-01 -1.975844241678714752e-02 -1.886432021856307983e-01 5.183522105216979980e-01
8.111526072025299072e-02 -6.241803169250488281e-01 -1.944844573736190796e-01 2.683609724044799805e-01 -6.178942322731018066e-01 -2.199497632682323456e-02 1.517918109893798828e-01 2.977577447891235352e-01
-1.121062859892845154e-01 -1.916231960058212280e-01 -2.573053836822509766e-01 -4.450545310974121094e-01 -6.609745025634765625e-01 -2.871007919311523438e-01 -1.040197908878326416e-01 -3.953465223312377930e-01
-9.480918198823928833e-02 -3.277093470096588135e-01 -4.980108141899108887e-01 -3.532581925392150879e-01 -4.113014787435531616e-03 3.414051830768585205e-01 4.514129161834716797e-01 4.364215731620788574e-01
-6.814670562744140625e-01 -3.242010474205017090e-01 -4.203352630138397217e-01 -4.619619250297546387e-01 -7.245502620935440063e-02 -9.669274091720581055e-02 1.362151056528091431e-01 -8.515911549329757690e-02
4.917592406272888184e-01 -4.370713531970977783e-01 -2.487896010279655457e-02 -3.837233781814575195e-01 -4.154717624187469482e-01 -2.003314346075057983e-01 4.468048810958862305e-01 -8.303533494472503662e-02
4.697286337614059448e-02 2.155288681387901306e-02 -1.927017420530319214e-01 -5.558307170867919922e-01 -5.289814472198486328e-01 2.516962029039859772e-02 3.378432989120483398e-01 5.066103935241699219e-01
-2.622069418430328369e-02 -1.601083576679229736e-01 -7.264480590820312500e-01 -1.397277414798736572e-01 -6.514947861433029175e-02 -5.515406131744384766e-01 -2.196367979049682617e-01 2.640935480594635010e-01
-2.879364192485809326e-01 3.501052735373377800e-03 -1.211476773023605347e-01 -6.659263968467712402e-01 -3.993139564990997314e-01 8.505214750766754150e-02 3.733158409595489502e-01 3.910187184810638428e-01
-4.447081387042999268e-01 -1.786550581455230713e-01 -5.191841125488281250e-01 -3.230541199445724487e-02 -4.188020527362823486e-01 7.987009733915328979e-02 -2.344816476106643677e-01 5.128014683723449707e-01
6.649921536445617676e-01 -1.911512613296508789e-01 -3.382171988487243652e-01 -4.334132075309753418e-01 -3.821743726730346680e-01 6.144963577389717102e-02 -2.429097592830657959e-01 1.008480042219161987e-01
-4.975137859582901001e-02 -7.770165205001831055e-01 -1.289546675980091095e-02 -1.220528334379196167e-01 -9.630209952592849731e-02 -4.356278479099273682e-01 -4.161804020404815674e-01 -8.034355193376541138e-02
2.199836820363998413e-01 -4.291180372238159180e-01 -5.114545226097106934e-01 9.759167581796646118e-02 -6.840623021125793457e-01 1.150625497102737427e-01 -7.854024320840835571e-02 9.489993751049041748e-02
7.563616335391998291e-02 -8.554282039403915405e-02 -6.263895034790039062e-01 -3.362059593200683594e-01 -3.493571579456329346e-01 -3.222323358058929443e-01 2.451496385037899017e-02 -5.050529241561889648e-01
-2.233810871839523315e-01 -4.629944264888763428e-01 -4.545239731669425964e-02 -7.131603360176086426e-01 7.903022319078445435e-02 2.567960619926452637e-01 -3.629179298877716064e-01 1.455133706331253052e-01
3.596722483634948730e-01 -3.079473376274108887e-01 1.436624526977539062e-01 -6.335836648941040039e-01 -4.555194675922393799e-01 -3.153341114521026611e-01 1.525409817695617676e-01 1.534104049205780029e-01
-6.954209506511688232e-02 -4.738862514495849609e-01 -4.952723085880279541e-01 1.248361095786094666e-01 -5.422478914260864258e-01 -4.744848236441612244e-03 -4.550430774688720703e-01 9.272272884845733643e-02
-2.862261235713958740e-02 -5.113178491592407227e-01 -2.717270515859127045e-02 -2.954987585544586182e-01 -4.950146675109863281e-01 -3.532308936119079590e-01 -4.940886795520782471e-01 1.890550404787063599e-01
-4.649603962898254395e-01 -7.482399344444274902e-01 -2.446414157748222351e-02 3.523056954145431519e-02 -3.482634127140045166e-01 -1.711534857749938965e-01 -2.622034549713134766e-01 -5.270399898290634155e-02
-2.830364406108856201e-01 -3.126097917556762695e-01 -7.536962032318115234e-01 -3.330069407820701599e-02 -1.831728667020797729e-01 -4.616059362888336182e-01 -5.191864073276519775e-02 6.058484688401222229e-02
3.360301256179809570e-01 -1.011068820953369141e-01 -3.730609118938446045e-01 -4.279782474040985107e-01 -3.678096830844879150e-01 -2.412547171115875244e-01 5.082622915506362915e-02 5.987071394920349121e-01
1.719870604574680328e-02 -6.396285295486450195e-01 -1.586829423904418945e-01 -1.077951048500835896e-03 -5.377534627914428711e-01 4.308248758316040039e-01 -2.755206823348999023e-01 -1.212331429123878479e-01
5.449602007865905762e-01 -1.722960770130157471e-01 -1.607678532600402832e-01 -5.153849720954895020e-01 -3.464215397834777832e-01 1.799415498971939087e-01 1.658041477203369141e-01 4.494293630123138428e-01
7.445259392261505127e-02 -7.697848677635192871e-01 2.694695293903350830e-01 -2.198793590068817139e-01 -4.701708555221557617e-01 -2.422901839017868042e-01 2.793607674539089203e-02 -1.953420042991638184e-02
2.618398368358612061e-01 -3.995208740234375000e-01 1.807114630937576294e-01 -3.880819082260131836e-01 -5.669894814491271973e-01 -3.817117512226104736e-01 2.675817906856536865e-01 2.231094986200332642e-01
-2.490349113941192627e-01 -7.011531591415405273e-01 -3.660806715488433838e-01 1.418988108634948730e-01 -1.097171828150749207e-01 -3.143251240253448486e-01 -4.217950999736785889e-01 5.887545272707939148e-02
-1.429692953824996948e-01 -5.683686733245849609e-01 -5.245829224586486816e-01 -3.368610888719558716e-02 -3.328826427459716797e-01 -3.485795855522155762e-01 3.358939290046691895e-01 1.872205138206481934e-01
-1.945492774248123169e-01 -3.095682561397552490e-01 -4.431523382663726807e-02 -5.023524761199951172e-01 -5.126624107360839844e-01 -1.535079479217529297e-01 -1.176091656088829041e-01 -5.583698749542236328e-01
-3.547854721546173096e-01 -5.271009802818298340e-01 -4.796791672706604004e-01 8.533072471618652344e-02 -2.020757496356964111e-01 -2.511553168296813965e-01 -5.045235157012939453e-01 2.146690525114536285e-02
-4.917915761470794678e-01 -6.302270889282226562e-01 2.301986813545227051e-01 -3.966487348079681396e-01 -2.827989757061004639e-01 -2.422186583280563354e-01 -8.826930820941925049e-02 -6.478082388639450073e-02
5.233762860298156738e-01 -2.867556512355804443e-01 -5.515579879283905029e-02 -5.990689992904663086e-01 -4.607586860656738281e-01 -5.141532421112060547e-02 -1.955885589122772217e-01 1.694864183664321899e-01
-3.627242147922515869e-01 -5.609663724899291992e-01 -2.521298080682754517e-02 -6.644405126571655273e-01 2.121949791908264160e-01 -2.771557494997978210e-02 2.348898798227310181e-01 1.032615974545478821e-01
-4.915076792240142822e-01 -2.671418488025665283e-01 -4.216422736644744873e-01 -3.516327738761901855e-01 -3.445568084716796875e-01 -4.307085275650024414e-01 -1.852616369724273682e-01 2.169711142778396606e-01
3.356000483036041260e-01 -5.488315224647521973e-01 -1.534099727869033813e-01 -7.922153919935226440e-02 -6.088904142379760742e-01 3.072402775287628174e-01 2.653764188289642334e-01 -1.441424638032913208e-01
2.805225253105163574e-01 -3.933186531066894531e-01 3.152238205075263977e-02 -2.632654905319213867e-01 -4.430564343929290771e-01 1.413164883852005005e-01 -2.112536728382110596e-01 6.598545312881469727e-01
-4.151155352592468262e-01 -4.267711639404296875e-01 -2.680342495441436768e-01 -1.133429184556007385e-01 -5.854537487030029297e-01 -1.272793263196945190e-01 -4.379943907260894775e-01 -1.003058552742004395e-01
-1.551000624895095825e-01 -1.500940183177590370e-03 -1.237350255250930786e-01 -7.275450229644775391e-01 -5.740008354187011719e-01 -1.101886555552482605e-01 1.623822748661041260e-01 2.516408264636993408e-01
3.972297310829162598e-01 -2.279526740312576294e-01 -3.433679938316345215e-01 -3.176885545253753662e-01 -1.873254776000976562e-01 -2.681563198566436768e-01 1.529576778411865234e-01 6.640962362289428711e-01
-3.719916045665740967e-01 -5.780488848686218262e-01 -3.249991834163665771e-01 -5.120511054992675781e-01 2.251636385917663574e-01 3.062449395656585693e-01 1.231686025857925415e-01 2.435177797451615334e-03
2.995594739913940430e-01 -2.706266343593597412e-01 -4.781235754489898682e-01 -2.545716464519500732e-01 -4.463658854365348816e-02 -4.876629114151000977e-01 -1.348261535167694092e-01 5.344444513320922852e-01
-3.804944455623626709e-01 -3.918652534484863281e-01 -1.360920071601867676e-01 -1.632862538099288940e-01 -7.744880318641662598e-01 2.734224684536457062e-02 -2.339873909950256348e-01 -3.395159170031547546e-02
6.492159515619277954e-02 1.063258480280637741e-02 -1.853624284267425537e-01 -6.359884738922119141e-01 -4.949403703212738037e-01 2.043827176094055176e-01 -4.078266620635986328e-01 3.221345841884613037e-01
5.345748662948608398e-01 -1.244112104177474976e-01 -2.452192604541778564e-01 -4.629777669906616211e-01 -4.962315559387207031e-01 2.533185184001922607e-01 2.957546114921569824e-01 1.624316424131393433e-01
-1.489730775356292725e-01 -9.222676604986190796e-02 -1.618337333202362061e-01 -3.218686580657958984e-01 -8.891773223876953125e-01 -1.685928851366043091e-01 -1.152815967798233032e-01 -8.462828397750854492e-02
-5.250415802001953125e-01 -9.344092756509780884e-02 -1.908342242240905762e-01 -4.611669778823852539e-01 -5.032050013542175293e-01 2.310705631971359253e-01 1.410749107599258423e-01 3.741608858108520508e-01
4.978649020195007324e-01 -3.807953596115112305e-01 -4.027818739414215088e-01 -1.336063742637634277e-01 -6.147052049636840820e-01 3.147943317890167236e-02 1.753332912921905518e-01 -1.320848762989044189e-01
-2.459153085947036743e-01 -6.181102991104125977e-01 -4.359601140022277832e-01 -4.466031491756439209e-01 2.663176953792572021e-01 2.456790506839752197e-01 -1.151859834790229797e-01 -1.529657840728759766e-01
-1.813529282808303833e-01 -6.541731357574462891e-01 -4.898886084556579590e-01 -3.424906730651855469e-01 2.459609061479568481e-01 2.625854909420013428e-01 -8.439439535140991211e-02 -2.128562480211257935e-01
1.624867469072341919e-01 -5.275969505310058594e-01 -6.983979046344757080e-02 -8.668191730976104736e-03 -7.161113619804382324e-01 2.529179751873016357e-01 5.843484029173851013e-02 3.317969739437103271e-01
-1.529908329248428345e-01 -6.053670048713684082e-01 -9.718363732099533081e-02 -6.808854937553405762e-01 3.117122948169708252e-01 1.427113413810729980e-01 8.947725594043731689e-02 1.074136644601821899e-01
3.148558139801025391e-01 -4.351666569709777832e-01 -2.214943170547485352e-01 -2.915801405906677246e-01 -5.314904451370239258e-01 -6.008476484566926956e-03 2.189309746026992798e-01 -4.969590604305267334e-01
-4.224136471748352051e-02 -6.025842428207397461e-01 -8.928544074296951294e-02 -7.237711548805236816e-01 1.765505224466323853e-01 2.287586182355880737e-01 -9.425736218690872192e-02 -1.044327840209007263e-01
-5.557652097195386887e-03 -2.807107865810394287e-01 -1.564442068338394165e-01 -6.181835383176803589e-02 -9.042921662330627441e-01 -5.233769770711660385e-03 -1.668516695499420166e-01 2.174007147550582886e-01
4.149914681911468506e-01 -2.117098867893218994e-01 -3.974790275096893311e-01 -4.623548984527587891e-01 -1.485089808702468872e-01 -2.847549021244049072e-01 -3.266631960868835449e-01 4.487206041812896729e-01
-4.363727569580078125e-02 -6.292023658752441406e-01 -3.481827378273010254e-01 -5.661818385124206543e-01 2.354359179735183716e-01 2.527056634426116943e-01 -7.587035745382308960e-02 -1.880443096160888672e-01
3.647583425045013428e-01 -3.377962410449981689e-01 1.909306198358535767e-01 -6.016923785209655762e-01 -5.021808743476867676e-01 -2.001424431800842285e-01 2.417680770158767700e-01 6.051918864250183105e-02
1.217008680105209351e-01 -5.412625521421432495e-02 -1.656922698020935059e-01 -6.967896819114685059e-01 -3.094907104969024658e-01 -4.773858785629272461e-01 6.940238922834396362e-02 3.752214312553405762e-01
-2.073592692613601685e-01 -1.615697145462036133e-01 -1.173585057258605957e-01 -5.549938678741455078e-01 -5.943905115127563477e-01 -1.088524386286735535e-01 -3.457055985927581787e-01 -3.527672588825225830e-01
-3.285901546478271484e-01 -5.669778585433959961e-01 -5.909693837165832520e-01 -2.676438987255096436e-01 2.591627240180969238e-01 2.969333343207836151e-02 2.825315892696380615e-01 -4.260957241058349609e-02
2.259676717221736908e-02 -4.557927250862121582e-01 -5.439896583557128906e-01 3.298505544662475586e-01 -5.101077556610107422e-01 -1.615902185440063477e-01 1.088921800255775452e-01 2.980561256408691406e-01
-6.581070274114608765e-02 -6.553270220756530762e-01 -7.802903652191162109e-02 -2.030431479215621948e-01 -4.139841198921203613e-01 -2.247946113348007202e-01 -5.078531503677368164e-01 -1.976620703935623169e-01
-4.946793019771575928e-01 -2.993752993643283844e-02 -5.127131938934326172e-01 -6.084181070327758789e-01 -2.783727943897247314e-01 -1.919022500514984131e-01 -7.650885730981826782e-02 -3.431120887398719788e-02
-2.583219110965728760e-01 -5.741316080093383789e-01 -7.558206468820571899e-02 -5.576120615005493164e-01 -1.225201133638620377e-02 5.018016695976257324e-01 -1.635321825742721558e-01 -9.111065417528152466e-02
5.875571817159652710e-02 -3.555209636688232422e-01 -6.172778606414794922e-01 -5.424099974334239960e-03 -1.066599488258361816e-01 -5.953065752983093262e-01 1.194502189755439758e-01 3.302375376224517822e-01
-2.198788523674011230e-01 -6.864027380943298340e-01 1.711544394493103027e-02 -3.995200693607330322e-01 1.254223734140396118e-01 -2.982638590037822723e-02 5.345166921615600586e-01 1.351552754640579224e-01
-1.028248518705368042e-01 -4.976792633533477783e-01 -3.642365038394927979e-01 3.281115591526031494e-01 -5.244064927101135254e-01 -1.497861295938491821e-01 -7.108485698699951172e-02 4.460110366344451904e-01
-2.876709699630737305e-01 -1.600281596183776855e-01 -2.138635069131851196e-01 -7.267448306083679199e-01 -1.159252747893333435e-01 3.158732652664184570e-01 4.214387238025665283e-01 1.640598773956298828e-01
2.055518329143524170e-02 -6.402890086174011230e-01 -2.856094539165496826e-01 -5.437746644020080566e-01 2.785900235176086426e-01 3.472585976123809814e-01 -1.151613742113113403e-01 2.968061156570911407e-02
5.409537255764007568e-02 -2.021831870079040527e-01 -1.150767058134078979e-01 -5.223786234855651855e-01 -6.118311285972595215e-01 2.454790771007537842e-01 -3.653670251369476318e-01 3.193482160568237305e-01
-1.811690162867307663e-03 -3.679408729076385498e-01 -1.421460043638944626e-02 -4.912221729755401611e-01 -1.128201037645339966e-01 -1.868960112333297729e-01 7.146791219711303711e-01 2.543427646160125732e-01
-2.190275192260742188e-01 -1.714992076158523560e-01 -4.150007069110870361e-01 -2.513655424118041992e-01 -6.493456959724426270e-01 -3.053678572177886963e-01 -3.812940120697021484e-01 1.640737205743789673e-01
3.301830589771270752e-01 -2.892324626445770264e-01 -5.183411836624145508e-01 -1.334169059991836548e-01 -4.948166012763977051e-01 -4.010454751551151276e-03 -8.096306771039962769e-02 5.190679430961608887e-01
4.390183091163635254e-01 -3.930799067020416260e-01 -1.863368004560470581e-01 -1.905466616153717041e-01 -5.913450121879577637e-01 1.078183203935623169e-01 4.566937983036041260e-01 -1.088058277964591980e-01
-2.181761264801025391e-01 -2.262536883354187012e-01 -3.060458898544311523e-01 -2.210668772459030151e-01 -6.683387160301208496e-01 4.537051543593406677e-02 -5.285008549690246582e-01 1.750007569789886475e-01
-6.246545910835266113e-01 -1.621792167425155640e-01 -4.530902206897735596e-01 -4.727979004383087158e-01 -2.265545725822448730e-01 -1.788603216409683228e-01 -1.559655964374542236e-01 -2.168700098991394043e-01
-4.868190586566925049e-01 -1.171135455369949341e-01 -1.402781158685684204e-01 -3.875575363636016846e-01 -5.657089948654174805e-01 7.952249795198440552e-02 3.314398527145385742e-01 3.784309625625610352e-01
1.993767544627189636e-02 -2.528203725814819336e-01 -1.450015753507614136e-01 -3.422813415527343750e-01 -5.984045267105102539e-01 3.534321784973144531e-01 -3.292202055454254150e-01 4.539978802204132080e-01
-6.180750727653503418e-01 -1.250695735216140747e-01 -3.941994607448577881e-01 -4.914760887622833252e-01 -3.410320281982421875e-01 -1.537203192710876465e-01 -2.217174321413040161e-01 -1.277012079954147339e-01
2.084217965602874756e-01 -4.605964124202728271e-01 -6.522778272628784180e-01 1.299405694007873535e-01 -4.195075631141662598e-01 1.638489961624145508e-02 -3.514296412467956543e-01 -4.798515141010284424e-02
-6.912552714347839355e-01 -3.118432164192199707e-01 -2.200861424207687378e-01 -1.506499201059341431e-01 -2.996596693992614746e-01 1.188246384263038635e-01 2.822298407554626465e-01 4.125745892524719238e-01
-7.448437064886093140e-02 -7.452576160430908203e-01 -1.414362639188766479e-01 2.132358253002166748e-01 -5.328740477561950684e-01 -2.249095588922500610e-01 1.975603401660919189e-01 -4.121319507248699665e-04
2.047825604677200317e-01 -2.660450935363769531e-01 -4.307629466056823730e-01 -2.176026701927185059e-01 -1.250879019498825073e-01 -5.852394104003906250e-01 -8.261483162641525269e-02 5.379582643508911133e-01
-2.838432490825653076e-01 -4.624935388565063477e-01 1.193032786250114441e-01 -1.976076364517211914e-01 -7.150123119354248047e-01 3.171092569828033447e-01 1.416950076818466187e-01 1.427312195301055908e-01
-2.805612385272979736e-01 -9.687109291553497314e-02 -3.829638361930847168e-01 -4.339838922023773193e-01 -6.292553544044494629e-01 -4.583958163857460022e-02 -1.727950572967529297e-01 -3.859743475914001465e-01
4.083362817764282227e-01 -2.268037348985671997e-01 -2.532974481582641602e-01 -4.739217758178710938e-01 -2.564634382724761963e-01 -1.764512956142425537e-01 2.778446376323699951e-01 -5.647600889205932617e-01
-4.833518862724304199e-01 -3.605297207832336426e-01 -3.993899524211883545e-01 -4.635648131370544434e-01 -2.023776620626449585e-02 4.919998049736022949e-01 -1.256580203771591187e-01 -6.100398674607276917e-02
-5.121697783470153809e-01 -6.983998417854309082e-02 -3.343277871608734131e-01 -6.440286040306091309e-01 -3.033497631549835205e-01 -2.199076712131500244e-01 -7.792025059461593628e-02 -2.445497065782546997e-01
3.447448909282684326e-01 -1.131904497742652893e-01 -4.432423114776611328e-01 -4.587893784046173096e-01 -3.227528035640716553e-01 -2.059577256441116333e-01 2.268901914358139038e-01 -5.131474733352661133e-01
-4.144562408328056335e-02 -1.077639311552047729e-01 -2.019723951816558838e-01 -5.077753663063049316e-01 -5.645980834960937500e-01 2.723059654235839844e-01 -3.427203595638275146e-01 4.214994013309478760e-01
6.286805868148803711e-02 -3.120013773441314697e-01 -5.800763517618179321e-02 -1.168304160237312317e-01 -9.044917225837707520e-01 -1.244846731424331665e-01 -1.342666149139404297e-01 1.733768880367279053e-01
4.462890326976776123e-01 -5.213791728019714355e-01 -1.201561912894248962e-01 -8.819587528705596924e-02 -5.741600990295410156e-01 2.942331135272979736e-01 -6.423752754926681519e-02 2.939632236957550049e-01
-2.113719284534454346e-01 -3.786266744136810303e-01 6.546942889690399170e-02 -7.006316184997558594e-01 4.482074826955795288e-02 -3.813045322895050049e-01 1.458667516708374023e-01 3.848552703857421875e-01
-1.390594691038131714e-01 -6.272292137145996094e-01 -1.099282354116439819e-01 -6.741464734077453613e-01 2.732981443405151367e-01 1.888253241777420044e-01 3.206013888120651245e-02 9.650639444589614868e-02
1.778693497180938721e-01 -4.860275089740753174e-01 1.493936479091644287e-01 -3.294948935508728027e-01 -3.116500377655029297e-01 8.567177504301071167e-02 -2.420237362384796143e-01 6.619769930839538574e-01
-4.793992936611175537e-01 -7.811621427536010742e-01 1.377891004085540771e-01 -2.625136449933052063e-02 -2.988848388195037842e-01 1.977795660495758057e-01 6.432559341192245483e-02 -8.775121718645095825e-02
3.362018465995788574e-01 -3.136696517467498779e-01 -2.403750717639923096e-01 -5.214648246765136719e-01 -8.526896685361862183e-02 -3.778773546218872070e-01 -4.226824939250946045e-01 3.607647716999053955e-01
-8.629452437162399292e-02 -2.933205962181091309e-01 -5.098346620798110962e-02 -5.753497481346130371e-01 -5.068845748901367188e-01 -2.289410680532455444e-01 -4.530924260616302490e-01 -2.413526922464370728e-01
1.531690210103988647e-01 -6.051002144813537598e-01 2.712900564074516296e-02 -5.810108184814453125e-01 1.312450170516967773e-01 1.999569386243820190e-01 -3.434590101242065430e-01 3.113057911396026611e-01
-4.136996269226074219e-01 -1.771345734596252441e-01 -5.668954253196716309e-01 -9.609475731849670410e-02 -3.414761424064636230e-01 4.931304454803466797e-01 5.290096625685691833e-02 3.229386508464813232e-01
-2.577550709247589111e-01 -1.856860518455505371e-01 -2.145672291517257690e-01 -5.773838162422180176e-01 -5.608139559626579285e-02 -4.051942825317382812e-01 9.955799579620361328e-02 5.851773619651794434e-01
5.902932286262512207e-01 -3.966377377510070801e-01 -3.956885635852813721e-01 -3.044412434101104736e-01 -4.840959310531616211e-01 3.946023434400558472e-02 -2.458036690950393677e-02 -9.202402085065841675e-02
-1.271963715553283691e-01 -4.271483421325683594e-01 -4.939616620540618896e-01 -5.260004401206970215e-01 4.893159493803977966e-03 3.741683065891265869e-01 3.553630113601684570e-01 -1.199252903461456299e-01
2.217629104852676392e-01 -4.712554514408111572e-01 -2.384848147630691528e-01 -9.968678653240203857e-02 -7.607160210609436035e-01 2.825242877006530762e-01 -5.596231669187545776e-02 1.692910119891166687e-02
-3.793876469135284424e-01 -1.094466373324394226e-01 -5.458555817604064941e-01 -5.029327869415283203e-01 -2.364204227924346924e-01 -2.806556224822998047e-01 -1.076615881174802780e-02 -3.980056643486022949e-01
5.542043969035148621e-02 -7.016834616661071777e-01 -3.588438928127288818e-01 1.923342794179916382e-01 -3.748958408832550049e-01 -5.421974882483482361e-02 -3.928922712802886963e-01 2.023772001266479492e-01
-2.836118638515472412e-01 -9.135568886995315552e-02 -3.505791127681732178e-01 -3.063096702098846436e-01 -7.207948565483093262e-01 -6.803456693887710571e-02 -3.795399665832519531e-01 1.620575040578842163e-01
-5.621060729026794434e-01 -2.216926068067550659e-01 -5.551237463951110840e-01 -2.928145527839660645e-01 -1.258089765906333923e-02 -3.279724121093750000e-01 8.337934501469135284e-03 3.649558126926422119e-01
2.552320659160614014e-01 -6.485062837600708008e-02 -3.495733439922332764e-01 -4.490828812122344971e-01 -4.815486669540405273e-01 -6.640980392694473267e-02 5.084210634231567383e-01 3.346380293369293213e-01
-5.584223866462707520e-01 -3.581274449825286865e-01 -1.511585563421249390e-01 -5.293176174163818359e-01 -1.198035255074501038e-01 -3.647529482841491699e-01 -1.279477924108505249e-01 -3.051473498344421387e-01
1.907388567924499512e-01 -5.874984860420227051e-01 -4.002522677183151245e-02 -1.787993162870407104e-01 -7.007051706314086914e-01 2.117135226726531982e-01 -3.954853396862745285e-03 -2.215102165937423706e-01
7.772438228130340576e-02 8.337610960006713867e-02 -3.592985570430755615e-01 -6.731652617454528809e-01 -4.716946184635162354e-01 -2.267102599143981934e-01 1.098525524139404297e-01 3.446730375289916992e-01
1.909034997224807739e-01 -7.172589898109436035e-01 -2.240711599588394165e-01 -5.196158215403556824e-02 -2.628398835659027100e-01 -2.758297324180603027e-01 -5.010153651237487793e-01 -2.077784389257431030e-03
2.772277295589447021e-01 -4.207849800586700439e-01 5.780959501862525940e-02 -2.774872779846191406e-01 -6.847876310348510742e-01 -2.906534671783447266e-01 -1.566527783870697021e-01 2.962941825389862061e-01
2.370997816324234009e-01 -4.913987517356872559e-01 6.192858796566724777e-03 -5.118515342473983765e-02 -7.131414413452148438e-01 -3.015871159732341766e-02 -1.080997586250305176e-01 4.224771559238433838e-01
1.794820427894592285e-01 1.109666079282760620e-01 -4.456936120986938477e-01 -4.821854829788208008e-01 -5.217120647430419922e-01 -1.785183101892471313e-01 2.961657047271728516e-01 3.640888929367065430e-01
-1.805243343114852905e-01 -1.020097881555557251e-01 -7.245830297470092773e-01 -2.285577058792114258e-01 -2.673652172088623047e-01 -3.774038851261138916e-01 -2.583677768707275391e-01 3.147605061531066895e-01
-2.167061269283294678e-01 -4.876952469348907471e-01 -2.353104203939437866e-01 -2.021282538771629333e-02 -5.384479165077209473e-01 -2.213637083768844604e-01 -4.995034933090209961e-01 2.664212286472320557e-01
3.164086043834686279e-01 -5.118220448493957520e-01 -3.617597371339797974e-02 -2.144130170345306396e-01 -5.413898825645446777e-01 3.938118219375610352e-01 2.534443140029907227e-01 2.796736359596252441e-01
3.681408464908599854e-01 -5.309640765190124512e-01 4.062745720148086548e-02 -2.120401561260223389e-01 -3.072178661823272705e-01 2.406011223793029785e-01 -8.116741478443145752e-02 6.140668392181396484e-01
2.032250538468360901e-02 -3.918958306312561035e-01 7.145252544432878494e-03 -5.806080102920532227e-01 -5.819672718644142151e-02 -7.069877535104751587e-02 6.667409539222717285e-01 2.364724874496459961e-01
2.757205367088317871e-01 -2.214898020029067993e-01 -4.223459661006927490e-01 -1.108752489089965820e-01 -3.998121023178100586e-01 3.654741868376731873e-02 -1.214789152145385742e-01 7.129575014114379883e-01
2.647120654582977295e-01 -7.056961655616760254e-01 -3.828799128532409668e-01 3.486534953117370605e-02 -2.730985879898071289e-01 1.898592561483383179e-01 7.808344811201095581e-02 -4.091229438781738281e-01
-2.920858561992645264e-01 -1.566857248544692993e-01 -3.556481897830963135e-01 -4.562337398529052734e-01 -4.663565158843994141e-01 -2.491054981946945190e-01 -1.904052048921585083e-01 -4.895963072776794434e-01
-3.061309754848480225e-01 1.303848065435886383e-02 -7.344242334365844727e-01 -4.046951532363891602e-01 -2.183981388807296753e-01 -2.797086536884307861e-01 5.530924350023269653e-02 -2.719612121582031250e-01
3.529713153839111328e-01 -3.332237303256988525e-01 -8.104494214057922363e-02 -3.259498476982116699e-01 -4.556726813316345215e-01 -2.414152175188064575e-01 2.714999020099639893e-01 5.585075020790100098e-01
-8.156659454107284546e-02 -5.638258457183837891e-01 1.030097380280494690e-01 -1.944728493690490723e-01 -6.812455058097839355e-01 -3.204941451549530029e-01 -2.190653979778289795e-01 1.105215474963188171e-01
2.504808604717254639e-01 3.964125737547874451e-02 -4.844052493572235107e-01 -6.563743352890014648e-01 -6.167421117424964905e-02 -3.518488705158233643e-01 3.212431669235229492e-01 -1.985289007425308228e-01
-7.165562827140092850e-03 -7.001312375068664551e-01 -2.299145609140396118e-01 -1.835312396287918091e-01 -5.782470107078552246e-01 1.454393565654754639e-01 9.173571318387985229e-02 -2.434811592102050781e-01
-3.768059015274047852e-01 -4.115137755870819092e-01 -5.433859825134277344e-01 -1.812853813171386719e-01 7.589307427406311035e-02 -4.406706392765045166e-01 -3.965277373790740967e-01 5.793530121445655823e-02
9.269882924854755402e-03 -1.759195178747177124e-01 -7.162588238716125488e-01 4.974340274930000305e-02 -1.795714944601058960e-01 -5.152515172958374023e-01 -2.535902895033359528e-02 3.938173651695251465e-01
-3.782204389572143555e-01 -7.307967543601989746e-02 -7.079903036355972290e-02 -5.479367375373840332e-01 -6.086273789405822754e-01 -6.164725869894027710e-02 3.333337008953094482e-01 2.470274120569229126e-01
-1.897438466548919678e-01 -3.699114620685577393e-01 -5.289551988244056702e-02 -7.429022789001464844e-01 1.077859997749328613e-01 -2.587328553199768066e-01 2.659578919410705566e-01 3.509513139724731445e-01
2.762195765972137451e-01 -1.869146227836608887e-01 -5.018599629402160645e-01 -3.798453211784362793e-01 -4.050858020782470703e-01 -1.400432884693145752e-01 9.197210520505905151e-02 -5.481372475624084473e-01
-3.464725911617279053e-01 -4.401417821645736694e-02 -2.829461097717285156e-01 -3.174897432327270508e-01 -7.401198744773864746e-01 -8.745875209569931030e-02 -2.107697725296020508e-01 3.119470775127410889e-01
-1.057755425572395325e-01 -6.881287693977355957e-01 -1.419911086559295654e-01 -6.710643321275711060e-02 -1.490498632192611694e-01 -2.986118495464324951e-01 -5.749836564064025879e-01 2.205321788787841797e-01
7.075060904026031494e-02 -1.317408233880996704e-01 -5.570251345634460449e-01 -2.498147040605545044e-01 -4.189374446868896484e-01 8.366319537162780762e-02 -1.292431950569152832e-01 6.369791626930236816e-01
-1.404504030942916870e-01 -3.633722066879272461e-01 -3.372339904308319092e-02 -5.598663687705993652e-01 -3.796420395374298096e-01 -4.128131568431854248e-01 -1.675383150577545166e-01 -4.370755255222320557e-01
-1.401833295822143555e-01 -7.083082199096679688e-01 -3.667332231998443604e-01 2.278544306755065918e-01 -2.049206048250198364e-01 -3.571691513061523438e-01 -3.135848641395568848e-01 1.560108214616775513e-01
2.112123966217041016e-01 -4.927690327167510986e-01 1.639813631772994995e-01 -4.055654704570770264e-01 -7.068257927894592285e-01 -1.616460084915161133e-02 -6.694224476814270020e-02 1.298057734966278076e-01
2.939648330211639404e-01 -6.317565441131591797e-01 -4.066082239151000977e-01 2.173421382904052734e-01 -4.085803925991058350e-01 -5.946917086839675903e-02 -2.303049266338348389e-01 2.799745202064514160e-01
-1.147388741374015808e-01 -1.943670958280563354e-01 -4.796619713306427002e-01 -2.997435629367828369e-01 -6.966772675514221191e-02 -3.067556023597717285e-01 -3.961476385593414307e-01 6.109411716461181641e-01
-5.264179408550262451e-02 -6.350657343864440918e-01 -3.642128705978393555e-01 7.410583645105361938e-02 -4.865949451923370361e-01 1.271628867834806442e-02 -4.567585289478302002e-01 -1.010591685771942139e-01
1.149405837059020996e-01 -6.000141799449920654e-02 -5.037059783935546875e-01 -4.968139529228210449e-01 -2.914124727249145508e-01 -2.099558413028717041e-01 2.390243858098983765e-01 -5.445266366004943848e-01
3.984520435333251953e-01 -2.809748053550720215e-01 -4.934194386005401611e-01 -1.928836554288864136e-01 -1.869769096374511719e-01 -4.866455793380737305e-01 -5.341582745313644409e-02 4.549555778503417969e-01
-1.364497095346450806e-01 -7.328325510025024414e-01 -6.811834871768951416e-02 -1.966744810342788696e-01 -1.488317847251892090e-01 -4.284680783748626709e-01 -4.283860623836517334e-01 -1.084729358553886414e-01
-3.364115655422210693e-01 -3.112983405590057373e-01 -4.894705712795257568e-01 -3.855940699577331543e-01 -5.621346831321716309e-01 -8.943451195955276489e-02 1.262027118355035782e-02 -2.783938050270080566e-01
-5.793615579605102539e-01 -1.227912679314613342e-01 -2.252250462770462036e-01 -2.986918985843658447e-01 -5.424577593803405762e-01 1.503657251596450806e-01 3.673765361309051514e-01 2.397569864988327026e-01
2.068288028240203857e-01 -9.387324750423431396e-02 -5.182947590947151184e-02 -7.469845414161682129e-01 -2.508977949619293213e-01 -2.250532358884811401e-01 1.379669010639190674e-01 5.050783753395080566e-01
-5.160380005836486816e-01 -1.842107027769088745e-01 -3.538032472133636475e-01 -4.781305491924285889e-01 -2.845583260059356689e-01 -2.279252707958221436e-01 6.470182538032531738e-02 -4.570295512676239014e-01
-2.930613048374652863e-02 -1.180655788630247116e-02 -6.576349139213562012e-01 -1.835129708051681519e-01 -3.950920104980468750e-01 -1.160386055707931519e-01 -3.656517863273620605e-01 4.791420400142669678e-01
3.198833763599395752e-01 -5.354710221290588379e-01 -3.951120972633361816e-01 -1.470296829938888550e-01 -5.192390680313110352e-01 1.767123192548751831e-01 -2.783774137496948242e-01 -2.342727184295654297e-01
-9.156852215528488159e-02 -3.707159459590911865e-01 -3.558371961116790771e-01 2.002340257167816162e-01 -7.710155844688415527e-01 -1.971884965896606445e-01 1.826995462179183960e-01 1.440262645483016968e-01
3.720903098583221436e-01 -1.485729515552520752e-01 -1.049496978521347046e-01 -5.701447129249572754e-01 -6.376170516014099121e-01 1.487133651971817017e-01 4.146160185337066650e-02 2.701951563358306885e-01
5.460625886917114258e-01 -4.040621519088745117e-01 -1.731095910072326660e-01 -3.414044976234436035e-01 -4.773466587066650391e-01 -2.434549629688262939e-01 1.693125963211059570e-01 2.760952413082122803e-01
-4.309438765048980713e-01 -4.194667339324951172e-01 -4.585829973220825195e-01 -2.350984811782836914e-01 -2.288199812173843384e-01 -2.611177861690521240e-01 1.339599192142486572e-01 -4.840236306190490723e-01
-1.815108656883239746e-01 -6.335533261299133301e-01 -8.029852062463760376e-02 -6.273887157440185547e-01 3.365614116191864014e-01 -2.456045709550380707e-02 2.143740355968475342e-01 7.593671977519989014e-02
-3.669756352901458740e-01 -1.400906592607498169e-01 -1.848946064710617065e-01 -5.127762556076049805e-01 -3.142538368701934814e-01 3.010908365249633789e-01 2.404608726501464844e-01 5.489493012428283691e-01
7.006852328777313232e-02 -4.775834679603576660e-01 -2.986232042312622070e-01 -1.339465379714965820e-02 -8.057572841644287109e-01 1.600299030542373657e-01 -2.302291430532932281e-02 -4.758983477950096130e-02
-9.380540251731872559e-02 -3.611471652984619141e-01 -1.715240180492401123e-01 -5.275546312332153320e-01 5.795587226748466492e-02 -4.046227931976318359e-01 4.815634191036224365e-01 3.925009369850158691e-01
3.697457313537597656e-01 -4.911694228649139404e-01 7.346151024103164673e-02 -3.472980856895446777e-01 -5.913525819778442383e-01 -1.576200574636459351e-01 -3.243988752365112305e-01 1.274817287921905518e-01
1.961209177970886230e-01 -2.580629847943782806e-02 -4.897834062576293945e-01 -4.057491421699523926e-01 -5.170384049415588379e-01 -1.090699285268783569e-01 5.230284929275512695e-01 5.972193926572799683e-02
-5.186623893678188324e-04 -2.046555578708648682e-01 -5.650602653622627258e-02 -4.868978857994079590e-01 -4.941468536853790283e-01 4.183023050427436829e-02 -2.839291691780090332e-01 6.255452632904052734e-01
-2.449851036071777344e-01 -8.530758023262023926e-01 9.993068873882293701e-03 1.504149287939071655e-01 -3.673742711544036865e-01 1.168615520000457764e-01 1.692017316818237305e-01 -1.107696741819381714e-01
-1.855920702219009399e-01 -6.490401625633239746e-01 -1.550254225730895996e-01 2.467407137155532837e-01 -5.701027512550354004e-01 -2.942737042903900146e-01 1.980424821376800537e-01 9.248600155115127563e-02
-4.274631440639495850e-01 -7.535352706909179688e-01 -2.006139755249023438e-01 -2.882352769374847412e-01 3.264003694057464600e-01 -8.446387946605682373e-02 8.656265586614608765e-02 7.049775123596191406e-02
-4.717736542224884033e-01 -2.395338118076324463e-01 -3.999866545200347900e-01 -4.135475456714630127e-01 -3.269858658313751221e-01 7.195259630680084229e-02 -6.673555076122283936e-02 -5.220072865486145020e-01
-7.604826241731643677e-02 -4.562440812587738037e-01 -4.882577806711196899e-02 -7.610804438591003418e-01 8.404686301946640015e-02 1.669952422380447388e-01 -2.971725761890411377e-01 2.848996222019195557e-01
3.467172756791114807e-02 5.621273070573806763e-02 -2.891779243946075439e-01 -5.613308548927307129e-01 -4.817883670330047607e-01 -2.610500156879425049e-01 1.664776653051376343e-01 5.185941457748413086e-01
4.740150868892669678e-01 -2.070201337337493896e-01 -2.158315479755401611e-01 -5.617632269859313965e-01 -2.365239858627319336e-01 -9.574493020772933960e-02 -8.015323430299758911e-02 5.465859770774841309e-01
4.360267221927642822e-01 -2.688287198543548584e-01 -2.687034010887145996e-01 -3.903491199016571045e-01 -5.913991332054138184e-01 2.030415683984756470e-01 3.318482041358947754e-01 -1.092513427138328552e-01
-4.848559498786926270e-01 -1.686292439699172974e-01 -1.012617424130439758e-01 -4.622186422348022461e-01 -3.444484770298004150e-01 1.324157714843750000e-01 1.483259797096252441e-01 5.953145027160644531e-01
4.101203978061676025e-01 -2.373537719249725342e-01 -6.760690808296203613e-01 -1.260851770639419556e-01 -5.019285678863525391e-01 8.133696764707565308e-02 -1.168808862566947937e-01 1.740356534719467163e-01
-4.281565845012664795e-01 -3.607187569141387939e-01 -7.756926417350769043e-01 1.854987740516662598e-01 -1.777308583259582520e-01 -1.350155919790267944e-01 2.060871757566928864e-02 1.458277087658643723e-02
3.367486596107482910e-01 -6.906574368476867676e-01 -5.564330816268920898e-01 9.582553058862686157e-02 -9.792113304138183594e-02 3.317885473370552063e-02 -2.060812711715698242e-02 -2.822736203670501709e-01
-5.216683819890022278e-02 -5.820796489715576172e-01 -4.793165624141693115e-01 -4.886229336261749268e-01 1.980147510766983032e-01 3.710084557533264160e-01 -3.817669302225112915e-02 -1.079376116394996643e-01
1.979230344295501709e-01 -2.036415040493011475e-01 -4.171982705593109131e-01 -6.314749717712402344e-01 -2.700414694845676422e-02 -3.753857016563415527e-01 -4.382157698273658752e-02 4.505303204059600830e-01
2.423714548349380493e-01 -3.163222670555114746e-01 -1.348342895507812500e-01 -3.239432871341705322e-01 -6.378676295280456543e-01 7.886049896478652954e-02 -9.488068521022796631e-03 5.521711111068725586e-01
-4.133793711662292480e-01 -2.405392676591873169e-01 -6.287637948989868164e-01 6.570812314748764038e-02 -4.842185378074645996e-01 1.907091289758682251e-01 -1.976726800203323364e-01 2.483648359775543213e-01
-4.087092876434326172e-01 -6.006840467453002930e-01 1.669148206710815430e-01 -4.287565350532531738e-01 -2.454545497894287109e-01 -2.559651732444763184e-01 -2.561554610729217529e-01 -2.627946734428405762e-01
4.392979741096496582e-01 -2.429995387792587280e-01 -1.313752611167728901e-03 -5.698886513710021973e-01 -4.483610093593597412e-01 -2.722018957138061523e-01 3.528992533683776855e-01 1.534096002578735352e-01
-3.941349089145660400e-01 -4.100749790668487549e-01 2.004360221326351166e-02 -6.715354919433593750e-01 -1.029340401291847229e-01 -1.409838348627090454e-01 4.280599653720855713e-01 1.068995520472526550e-01
6.019091010093688965e-01 -3.698109090328216553e-01 -3.403615951538085938e-02 -4.932419359683990479e-01 -3.325915932655334473e-01 1.592677384614944458e-01 8.724548667669296265e-02 3.360119462013244629e-01
2.318153381347656250e-01 -2.039512544870376587e-01 -3.848792910575866699e-01 -5.141740441322326660e-01 -4.658278822898864746e-01 -2.144063264131546021e-01 -4.138570427894592285e-01 2.406555563211441040e-01
2.312120646238327026e-01 -1.772529035806655884e-01 -5.320203900337219238e-01 -4.522972106933593750e-01 -6.748158484697341919e-02 -3.029285967350006104e-01 -4.060837328433990479e-01 4.077750444412231445e-01
4.696904122829437256e-01 -6.592013239860534668e-01 -3.540759682655334473e-01 -2.459216117858886719e-01 -2.748576700687408447e-01 1.777351498603820801e-01 2.253229767084121704e-01 3.302139043807983398e-02
4.290817081928253174e-01 -3.242792785167694092e-01 -2.878409624099731445e-01 -3.262304961681365967e-01 -5.918104648590087891e-01 2.035842686891555786e-01 3.577674627304077148e-01 4.206424951553344727e-02
3.382854759693145752e-01 -5.187387466430664062e-01 -5.032995343208312988e-02 -2.353374361991882324e-01 -3.620757460594177246e-01 -4.476571083068847656e-02 6.182727403938770294e-03 6.522385478019714355e-01
4.855965077877044678e-01 -5.306512117385864258e-01 -6.326618194580078125e-01 7.565297186374664307e-02 -1.378743052482604980e-01 -9.176647663116455078e-02 1.475955396890640259e-01 -1.655478030443191528e-01
-5.584547519683837891e-01 -1.259058117866516113e-01 -1.041618362069129944e-01 -4.531959891319274902e-01 -6.571047306060791016e-01 -9.033391252160072327e-03 2.450737357139587402e-02 1.535288095474243164e-01
-1.693726181983947754e-01 -4.757264256477355957e-01 -5.401102900505065918e-01 -2.912231087684631348e-01 1.918320059776306152e-01 -8.535601198673248291e-02 4.328323602676391602e-01 3.701866567134857178e-01
-4.108251333236694336e-01 -1.763792484998703003e-01 -2.107300758361816406e-01 -6.015358567237854004e-01 -4.036962389945983887e-01 -2.823559045791625977e-01 -2.549395859241485596e-01 -2.935486137866973877e-01
-4.702280461788177490e-01 -5.453149974346160889e-02 -5.957155227661132812e-01 -4.695806801319122314e-01 -2.742010951042175293e-01 3.064801692962646484e-01 1.771866083145141602e-01 4.175727255642414093e-03
-9.212899953126907349e-02 -3.610905408859252930e-01 -1.392348110675811768e-01 -6.296568512916564941e-01 4.267381504178047180e-02 -2.078838273882865906e-02 6.633604764938354492e-01 -5.451105162501335144e-02
