# Supplementary material for: Where is your field going? A machine learning approach to study the relative motion of the domains of physics
Source: PLoS One. 2020 Jun 18;15(6):e0233997. doi: 10.1371/journal.pone.0233997 (PMC7302634; doi:10.1371/journal.pone.0233997)
Supplement: S21 Data — (ZIP) [file pone.0233997.s021.zip › 20/Pacs4Run_20_VS_500_embeddings1998-2002ED8.txt]

-1.527976840734481812e-01 4.041700959205627441e-01 9.779995679855346680e-02 2.601903080940246582e-01 6.139807775616645813e-02 3.420307636260986328e-01 -4.933568835258483887e-01 6.098194718360900879e-01
5.184863507747650146e-02 2.941428720951080322e-01 1.117608770728111267e-01 3.811405599117279053e-01 4.751608073711395264e-01 1.611488014459609985e-01 -7.076550722122192383e-01 -2.259784191846847534e-02
-1.494407095015048981e-02 2.292611449956893921e-01 2.850098311901092529e-01 -1.900260001420974731e-01 2.899187803268432617e-01 1.930269002914428711e-01 -6.809448003768920898e-01 4.948509633541107178e-01
1.212668865919113159e-01 3.939369320869445801e-01 8.029748499393463135e-02 1.920959651470184326e-01 6.860039234161376953e-01 2.438619881868362427e-01 -3.353373408317565918e-01 3.797872662544250488e-01
-1.464874446392059326e-01 7.096794247627258301e-01 3.482955694198608398e-01 3.044044077396392822e-01 2.046478092670440674e-01 -2.424605637788772583e-01 -3.040019869804382324e-01 2.604602873325347900e-01
-2.790831923484802246e-01 1.537204682826995850e-01 -2.964168973267078400e-02 6.832936406135559082e-01 -2.580605074763298035e-02 -5.406008958816528320e-01 -3.293305039405822754e-01 1.712893843650817871e-01
3.664502874016761780e-02 5.653862953186035156e-01 3.823338150978088379e-01 2.614791095256805420e-01 -4.202351570129394531e-01 -2.519607245922088623e-01 -3.177093267440795898e-01 3.513174355030059814e-01
-1.179194971919059753e-01 6.569011807441711426e-01 1.897421106696128845e-02 2.782254517078399658e-01 3.640804290771484375e-01 3.686646819114685059e-01 -4.495376944541931152e-01 -7.908228039741516113e-02
-1.444269269704818726e-01 2.482531964778900146e-01 -1.412272453308105469e-01 2.116837725043296814e-02 -2.435506135225296021e-01 -4.086035490036010742e-01 -7.600913643836975098e-01 3.051320314407348633e-01
-9.984786063432693481e-02 2.791061103343963623e-01 1.627383530139923096e-01 -1.516784429550170898e-01 -4.355210438370704651e-02 -2.835615724325180054e-02 -8.420524001121520996e-01 3.884416520595550537e-01
-5.761324167251586914e-01 -7.537074387073516846e-02 -4.204771295189857483e-02 3.780874311923980713e-01 2.406536638736724854e-01 -2.822956442832946777e-01 -1.459325253963470459e-01 5.989750027656555176e-01
9.629834443330764771e-02 2.349356412887573242e-01 -2.525539696216583252e-01 2.795440852642059326e-01 1.361678987741470337e-01 -4.968302547931671143e-01 -7.065941095352172852e-01 1.701363176107406616e-01
-9.874576330184936523e-02 2.720170319080352783e-01 -5.973402783274650574e-02 5.946941971778869629e-01 1.394581142812967300e-02 -5.643792748451232910e-01 -4.657675921916961670e-01 1.528687775135040283e-01
-7.758414745330810547e-02 2.163504958152770996e-01 -1.993116289377212524e-01 3.583576472010463476e-04 -2.374213933944702148e-01 -3.165171444416046143e-01 -8.293431401252746582e-01 2.511691451072692871e-01
2.904817759990692139e-01 3.127015382051467896e-02 -5.631061196327209473e-01 4.466513395309448242e-01 -5.812900885939598083e-02 2.798045277595520020e-01 -4.839603304862976074e-01 2.866522669792175293e-01
-1.367623209953308105e-01 -2.954179979860782623e-02 -4.619049131870269775e-01 5.918597579002380371e-01 3.170937001705169678e-01 1.965246349573135376e-01 -4.852375984191894531e-01 2.052890360355377197e-01
1.450447589159011841e-01 4.979501068592071533e-01 -3.280016779899597168e-01 1.076041385531425476e-01 -2.039489597082138062e-01 -4.211578965187072754e-01 -2.886239886283874512e-01 5.563910007476806641e-01
-3.183908760547637939e-01 2.433604151010513306e-01 5.078646540641784668e-01 4.227230250835418701e-01 2.888827621936798096e-01 -2.169401049613952637e-01 -3.632634282112121582e-01 3.745730519294738770e-01
4.781330823898315430e-01 5.746594071388244629e-01 1.278217732906341553e-01 2.719345092773437500e-01 2.884874045848846436e-01 2.512497603893280029e-01 -2.913565337657928467e-01 3.458735644817352295e-01
-4.419565200805664062e-01 3.478129208087921143e-01 -4.539499431848526001e-02 4.005946815013885498e-01 4.533988833427429199e-01 -3.832531869411468506e-01 -3.391046226024627686e-01 2.317720651626586914e-01
-8.373803645372390747e-02 -3.726223111152648926e-02 -5.190210342407226562e-01 2.629841864109039307e-01 3.774380385875701904e-01 6.983108073472976685e-02 -6.404830813407897949e-01 3.090336024761199951e-01
-5.779083967208862305e-01 2.051047533750534058e-01 -4.638861492276191711e-02 1.431011557579040527e-01 7.025247439742088318e-03 -4.350120723247528076e-01 -2.163275182247161865e-01 6.043522953987121582e-01
-3.631463348865509033e-01 7.127664685249328613e-01 -7.570913434028625488e-02 3.656456768512725830e-01 2.157566882669925690e-02 -3.417812883853912354e-01 -4.725090414285659790e-02 3.180368244647979736e-01
-3.260954916477203369e-01 6.030029654502868652e-01 -3.642935538664460182e-03 5.074009895324707031e-01 5.904256924986839294e-02 -3.997946977615356445e-01 -8.638940751552581787e-03 3.304298520088195801e-01
-1.530403494834899902e-01 2.855393886566162109e-01 2.150254994630813599e-01 4.088765382766723633e-01 3.638021051883697510e-01 -4.382199943065643311e-01 -4.451188147068023682e-01 3.988863229751586914e-01
-2.792470455169677734e-01 1.246781051158905029e-01 -1.484679579734802246e-01 3.876366913318634033e-01 -1.813890635967254639e-01 -5.739911198616027832e-01 -5.906076431274414062e-01 1.516124159097671509e-01
-5.166297554969787598e-01 -1.509582251310348511e-01 2.215502709150314331e-01 5.378084182739257812e-01 -1.622078120708465576e-01 3.126228749752044678e-01 -1.163848638534545898e-01 4.841415286064147949e-01
-4.260367751121520996e-01 -1.349934041500091553e-01 -3.707592487335205078e-01 2.476749122142791748e-01 -2.149825692176818848e-01 8.705465495586395264e-02 -7.135577201843261719e-01 1.962234526872634888e-01
-1.696892678737640381e-01 3.552123606204986572e-01 4.599212110042572021e-01 2.169553786516189575e-01 3.550062477588653564e-01 3.321236670017242432e-01 -5.889496207237243652e-01 5.688061192631721497e-02
1.306962072849273682e-01 6.961033344268798828e-01 -2.892966866493225098e-01 8.936639875173568726e-02 3.177521824836730957e-01 1.835741847753524780e-01 -5.212351679801940918e-01 1.810443960130214691e-02
-3.310150802135467529e-01 4.637021422386169434e-01 -1.433658152818679810e-01 -1.457804907113313675e-02 5.445220470428466797e-01 -1.455718930810689926e-02 -5.717127919197082520e-01 1.762709468603134155e-01
2.859073691070079803e-02 2.567173838615417480e-01 2.994534671306610107e-01 5.711500048637390137e-01 -1.030824407935142517e-01 -5.197010636329650879e-01 -3.948379158973693848e-01 2.842214107513427734e-01
-6.099855527281761169e-02 1.572343707084655762e-01 -4.782410264015197754e-01 6.990168690681457520e-01 -7.227569352835416794e-03 1.735091954469680786e-01 -4.712890088558197021e-01 -4.411989450454711914e-02
-8.093742281198501587e-02 -2.020038068294525146e-01 -3.345033228397369385e-01 3.961448967456817627e-01 3.570385873317718506e-01 -7.563575170934200287e-03 -6.868060827255249023e-01 2.908332645893096924e-01
2.301720678806304932e-01 4.144957661628723145e-01 3.549909293651580811e-01 6.315476894378662109e-01 1.256884187459945679e-01 -6.560042500495910645e-02 3.597662970423698425e-02 4.784849584102630615e-01
2.625957429409027100e-01 5.509846210479736328e-01 2.380964532494544983e-02 5.079917311668395996e-01 2.828408181667327881e-01 -3.072638213634490967e-01 -1.487577408552169800e-01 4.150882363319396973e-01
-2.565902471542358398e-01 2.020185291767120361e-01 5.330261588096618652e-01 3.038574755191802979e-01 3.607710599899291992e-01 -1.495565176010131836e-01 -4.799899458885192871e-01 3.660466372966766357e-01
-2.836739718914031982e-01 -8.890978991985321045e-02 3.290424644947052002e-01 6.239039897918701172e-01 5.720116198062896729e-02 4.739776849746704102e-01 -3.830789029598236084e-01 1.985516846179962158e-01
-2.119560688734054565e-01 1.855823211371898651e-02 -1.878251880407333374e-01 3.497596085071563721e-02 2.639539241790771484e-01 -3.172478675842285156e-01 -3.362097144126892090e-01 7.967896461486816406e-01
-4.006718099117279053e-01 1.682150363922119141e-01 -2.683835327625274658e-01 1.033480092883110046e-01 4.166826605796813965e-01 -3.470280766487121582e-01 -3.940071761608123779e-01 5.283566713333129883e-01
1.533152759075164795e-01 5.113282203674316406e-01 -1.581781655550003052e-01 3.831827044486999512e-01 1.778025925159454346e-01 -3.493289947509765625e-01 -7.358600199222564697e-02 6.197816729545593262e-01
-4.071228504180908203e-01 3.706060647964477539e-01 -1.614272445440292358e-01 5.010505318641662598e-01 3.101317286491394043e-01 -4.540055990219116211e-01 -2.646919786930084229e-01 2.177780270576477051e-01
-2.947439849376678467e-01 4.622373580932617188e-01 5.940010771155357361e-02 4.313524067401885986e-01 2.825381159782409668e-01 -4.695875346660614014e-01 -3.012222349643707275e-01 3.446653783321380615e-01
1.083748042583465576e-01 5.260059237480163574e-01 -1.510877460241317749e-01 3.165830075740814209e-01 2.493542581796646118e-01 -3.667979240417480469e-01 1.226530876010656357e-03 6.259397864341735840e-01
5.335083231329917908e-02 -1.446067243814468384e-01 -2.832527160644531250e-01 7.081242799758911133e-01 3.128162324428558350e-01 2.327693849802017212e-01 -3.222759068012237549e-01 3.723882138729095459e-01
-2.088409364223480225e-01 5.108601450920104980e-01 6.910299509763717651e-02 2.589757442474365234e-01 -1.927158683538436890e-01 -2.713097035884857178e-01 1.359043717384338379e-01 7.030969858169555664e-01
-8.964684605598449707e-02 4.498860836029052734e-01 3.789140880107879639e-01 2.902085185050964355e-01 -5.401988029479980469e-01 -2.729395925998687744e-01 -2.498958557844161987e-01 3.647057414054870605e-01
-4.621936678886413574e-01 4.327099025249481201e-01 2.256619334220886230e-01 4.418294131755828857e-01 3.809743747115135193e-02 -3.713625967502593994e-01 -1.375145185738801956e-02 4.620085656642913818e-01
4.030413180589675903e-02 5.663609504699707031e-01 -6.810522079467773438e-02 8.810932934284210205e-02 -3.010455667972564697e-01 -3.800486028194427490e-01 -2.096408456563949585e-01 6.214455366134643555e-01
-7.618803530931472778e-02 1.960541158914566040e-01 1.502436250448226929e-01 -1.077601984143257141e-01 -5.219438299536705017e-02 -9.869924187660217285e-02 -9.035163521766662598e-01 3.045740425586700439e-01
-1.263963282108306885e-01 5.040875077247619629e-01 -1.342436224222183228e-01 3.406634032726287842e-01 -3.392837345600128174e-01 -4.877734482288360596e-01 -1.412037461996078491e-01 4.720933139324188232e-01
-8.697085827589035034e-02 2.545859813690185547e-01 4.866355955600738525e-01 3.533837497234344482e-01 2.903290688991546631e-01 -3.164429962635040283e-01 -4.403771162033081055e-01 4.330920279026031494e-01
-6.897626072168350220e-02 -2.200069576501846313e-01 -2.960862359032034874e-03 4.595795869827270508e-01 -4.052900671958923340e-01 4.568462073802947998e-01 -3.978933990001678467e-01 4.520281553268432617e-01
-4.512974619865417480e-01 7.825936675071716309e-01 -2.643408952280879021e-03 1.109310612082481384e-01 2.779545262455940247e-02 3.671732544898986816e-01 -8.939328789710998535e-02 1.672880649566650391e-01
-7.725861668586730957e-02 -8.404269069433212280e-02 1.381405442953109741e-01 1.117653101682662964e-01 4.770360291004180908e-01 -2.592704892158508301e-01 -5.280059576034545898e-01 6.179149746894836426e-01
-4.405394494533538818e-01 6.915994286537170410e-01 -2.164138555526733398e-01 4.233503043651580811e-01 2.863399684429168701e-01 1.015432924032211304e-01 -9.261946380138397217e-02 2.597771771252155304e-02
-2.356992959976196289e-01 4.540441930294036865e-01 -1.485416144132614136e-01 3.989686071872711182e-02 -9.755771607160568237e-02 -1.778121888637542725e-01 -8.005832433700561523e-01 1.804576963186264038e-01
1.811148971319198608e-01 6.194249987602233887e-01 1.729819476604461670e-01 5.339629650115966797e-01 3.693414032459259033e-01 -1.550354212522506714e-01 -5.174130573868751526e-02 3.245683908462524414e-01
-2.762228548526763916e-01 1.338789518922567368e-02 -6.691933274269104004e-01 5.171766877174377441e-01 -1.321685016155242920e-01 7.379607111215591431e-02 -3.721788227558135986e-01 2.163302749395370483e-01
-4.085259437561035156e-01 1.936705559492111206e-01 -5.639501810073852539e-01 5.253392457962036133e-01 -1.457396745681762695e-01 3.485520482063293457e-01 -2.304648607969284058e-01 7.572790980339050293e-02
-1.381851136684417725e-01 5.455403923988342285e-01 1.845196932554244995e-01 3.971341550350189209e-01 1.552294194698333740e-01 -2.739647030830383301e-01 6.434249877929687500e-02 6.230847835540771484e-01
-2.712194323539733887e-01 4.990571439266204834e-01 -1.349006146192550659e-01 6.019142270088195801e-01 3.411747887730598450e-02 -4.277223646640777588e-01 4.306226968765258789e-03 3.357886075973510742e-01
-5.349529981613159180e-01 -6.331663578748703003e-02 -2.860302329063415527e-01 1.027936562895774841e-01 -3.934853151440620422e-02 2.303502708673477173e-01 -7.121299505233764648e-01 2.360044419765472412e-01
2.048168927431106567e-01 6.336809396743774414e-01 2.281242460012435913e-01 4.864274859428405762e-01 1.772196441888809204e-01 -1.116083860397338867e-01 5.710922926664352417e-02 4.698100090026855469e-01
-2.276343405246734619e-01 1.699986904859542847e-01 -4.911085963249206543e-02 5.228245258331298828e-02 -2.222707569599151611e-01 -3.857629597187042236e-01 -8.353032469749450684e-01 1.348667889833450317e-01
-1.628456115722656250e-01 4.470715522766113281e-01 5.449063181877136230e-01 4.048144817352294922e-01 9.963733702898025513e-02 -2.650628387928009033e-01 -2.176500856876373291e-01 4.304104149341583252e-01
-1.172555685043334961e-01 2.435556799173355103e-01 -1.703197062015533447e-01 -2.473779320716857910e-01 -8.730756491422653198e-02 -8.777453750371932983e-02 -7.823830842971801758e-01 4.574678838253021240e-01
-2.481323182582855225e-01 4.342598840594291687e-02 -6.517776250839233398e-01 1.744702458381652832e-01 1.681533902883529663e-01 -1.084259361959993839e-03 -6.152152419090270996e-01 2.729906737804412842e-01
-2.038365304470062256e-01 3.622494339942932129e-01 4.350209832191467285e-01 3.272066116333007812e-01 3.684616088867187500e-01 -2.668447196483612061e-01 -3.592075407505035400e-01 4.414959847927093506e-01
2.870096564292907715e-01 6.437531113624572754e-01 1.876671463251113892e-01 5.135958194732666016e-01 2.811500430107116699e-01 -9.007052332162857056e-02 -1.257935613393783569e-01 3.181599676609039307e-01
-1.799202561378479004e-01 -2.563095092773437500e-01 3.471283018589019775e-01 5.929738283157348633e-01 -2.140718400478363037e-01 2.185806185007095337e-01 -5.012312531471252441e-01 2.915151119232177734e-01
2.059540450572967529e-01 5.159229040145874023e-01 -2.772170901298522949e-01 -3.875507041811943054e-02 -4.055673182010650635e-01 -1.475088000297546387e-01 -3.373818695545196533e-01 5.594506263732910156e-01
-3.042959272861480713e-01 5.766797065734863281e-01 4.639938101172447205e-02 4.390283823013305664e-01 3.394723236560821533e-01 -3.388281166553497314e-01 -1.077881827950477600e-01 3.718622326850891113e-01
-6.420457363128662109e-02 3.458967208862304688e-01 3.915088176727294922e-01 3.416604697704315186e-01 3.051013648509979248e-01 -3.470371961593627930e-01 -3.467267453670501709e-01 5.219971537590026855e-01
-4.978088289499282837e-02 -1.844450533390045166e-01 -4.195258617401123047e-01 7.066388130187988281e-01 -2.092942148447036743e-01 -7.207594346255064011e-03 -4.613833129405975342e-01 1.772875040769577026e-01
-1.870161741971969604e-01 8.822818100452423096e-02 -4.696999788284301758e-01 7.435517907142639160e-01 1.751285493373870850e-01 7.950645685195922852e-02 -3.829149305820465088e-01 1.175920106470584869e-02
-6.580588407814502716e-03 5.741909742355346680e-01 -4.504673182964324951e-01 -2.088335342705249786e-02 -4.016991853713989258e-01 -1.950564980506896973e-01 -2.899841666221618652e-01 4.282577931880950928e-01
-5.800896883010864258e-01 2.067809849977493286e-01 -7.572595775127410889e-02 2.085598558187484741e-01 -2.958295121788978577e-02 -4.557336270809173584e-01 -1.649405956268310547e-01 5.794240236282348633e-01
1.442526429891586304e-01 -2.793834358453750610e-02 -4.202851653099060059e-01 7.214618921279907227e-01 1.215120479464530945e-01 2.390295714139938354e-01 -2.880440056324005127e-01 3.555198311805725098e-01
5.145308375358581543e-01 4.748003482818603516e-01 -2.821756005287170410e-01 2.611346840858459473e-01 -4.335654973983764648e-01 -3.779906779527664185e-02 -2.543317079544067383e-01 3.285053968429565430e-01
1.235976293683052063e-01 3.291190266609191895e-01 -1.938056200742721558e-01 -6.601659953594207764e-02 -3.857040544971823692e-03 5.232324004173278809e-01 -1.094811558723449707e-01 7.407512664794921875e-01
-6.354897469282150269e-02 4.042648673057556152e-01 2.415451705455780029e-01 1.139467284083366394e-01 -3.721332252025604248e-01 -2.369526028633117676e-01 -2.365471124649047852e-01 7.145763039588928223e-01
-4.993127584457397461e-01 1.803804486989974976e-01 -5.065264701843261719e-01 9.145949035882949829e-03 2.712118625640869141e-02 2.658607661724090576e-01 -5.787305831909179688e-01 2.348409295082092285e-01
-4.180152416229248047e-01 8.680438250303268433e-02 2.897926270961761475e-01 3.979037404060363770e-01 -1.223004311323165894e-01 6.185847520828247070e-01 -2.021704912185668945e-01 3.700590133666992188e-01
-4.692378640174865723e-02 5.844655036926269531e-01 2.189432680606842041e-01 -1.089009940624237061e-01 -3.120246529579162598e-01 -4.410136491060256958e-02 -6.551627516746520996e-01 2.605000138282775879e-01
-1.177393272519111633e-01 5.016945004463195801e-01 3.705275058746337891e-01 5.607828497886657715e-01 3.830570876598358154e-01 -1.854736804962158203e-01 -2.809965610504150391e-01 1.502658873796463013e-01
4.084397852420806885e-01 4.316888153553009033e-01 2.861227691173553467e-01 2.796649038791656494e-01 3.590349555015563965e-01 1.711442470550537109e-01 -2.350638508796691895e-01 5.227729678153991699e-01
-2.491218149662017822e-01 5.745046138763427734e-01 4.274356365203857422e-01 1.824332624673843384e-01 -2.496060729026794434e-01 -2.285018712282180786e-01 -1.692067384719848633e-01 4.987507462501525879e-01
-3.096090853214263916e-01 1.056391596794128418e-01 -4.148924350738525391e-01 2.805481851100921631e-01 -4.529398307204246521e-02 2.377422600984573364e-01 -7.638198733329772949e-01 1.207937207072973251e-02
4.299467206001281738e-01 3.103439509868621826e-01 -6.122320145368576050e-02 4.442307399585843086e-04 -4.108262658119201660e-01 2.320618480443954468e-01 -5.254121422767639160e-01 4.651828706264495850e-01
-7.085191458463668823e-02 -2.162962704896926880e-01 -3.498944342136383057e-01 6.915709376335144043e-01 -7.190945744514465332e-02 1.548871397972106934e-01 -1.038679555058479309e-01 5.545717477798461914e-01
-6.049131974577903748e-02 2.144315242767333984e-01 -2.523627281188964844e-01 3.676130175590515137e-01 2.196121811866760254e-01 -5.653544068336486816e-01 -3.750462532043457031e-01 4.929695129394531250e-01
-2.307208627462387085e-02 4.666844010353088379e-01 1.991567462682723999e-01 -1.093000173568725586e-01 -2.192947268486022949e-01 1.381981223821640015e-01 -8.023422956466674805e-01 1.382801979780197144e-01
5.879286304116249084e-02 -3.902443051338195801e-01 -4.597994312644004822e-02 4.937605857849121094e-01 -1.271696984767913818e-01 1.917346417903900146e-01 -5.904994010925292969e-01 4.435259997844696045e-01
-1.366756111383438110e-01 4.376856684684753418e-01 3.075695335865020752e-01 3.307625949382781982e-01 1.914681643247604370e-01 -4.236901998519897461e-01 -2.864004969596862793e-01 5.362362861633300781e-01
-9.262032806873321533e-02 2.140843123197555542e-01 -3.549526259303092957e-02 1.778100878000259399e-01 -4.880585074424743652e-01 -2.644782960414886475e-01 -1.058656349778175354e-01 7.702958583831787109e-01
-4.612268880009651184e-02 1.712550520896911621e-01 2.008155882358551025e-01 -1.756113916635513306e-01 1.759366393089294434e-01 -4.707622900605201721e-02 -7.281882166862487793e-01 5.778840780258178711e-01
7.600391656160354614e-02 -5.014864727854728699e-02 -2.592791318893432617e-01 5.658949017524719238e-01 -8.649266511201858521e-02 5.962632298469543457e-01 -2.205840200185775757e-01 4.388369023799896240e-01
9.955964237451553345e-02 -9.233922697603702545e-03 -4.592798948287963867e-01 6.161686778068542480e-01 4.174632951617240906e-02 3.958957195281982422e-01 -1.544843316078186035e-01 4.658960998058319092e-01
-1.979541033506393433e-01 2.058537900447845459e-01 -7.935836166143417358e-02 6.804394721984863281e-01 -1.339609920978546143e-01 -5.628008842468261719e-01 -2.702681422233581543e-01 2.034887373447418213e-01
-1.457679420709609985e-01 -8.249964565038681030e-03 -3.478931188583374023e-01 6.246402859687805176e-01 3.101972937583923340e-01 8.508607745170593262e-02 -5.745341777801513672e-01 1.841933280229568481e-01
5.304884910583496094e-01 4.835637807846069336e-01 1.155723556876182556e-01 3.203855454921722412e-01 1.745449453592300415e-01 -4.445780999958515167e-03 -1.225786879658699036e-01 5.685359239578247070e-01
-7.347014546394348145e-02 5.141831636428833008e-01 -2.307744026184082031e-01 -1.076895743608474731e-01 -5.217031110078096390e-03 5.764260292053222656e-01 -1.289069056510925293e-01 5.625413656234741211e-01
-1.039364859461784363e-01 4.406416416168212891e-01 1.557026207447052002e-01 6.642146706581115723e-01 2.835891544818878174e-01 -3.787801265716552734e-01 -1.471805274486541748e-01 2.899109721183776855e-01
-4.986017048358917236e-01 5.181821063160896301e-02 2.374771833419799805e-01 1.363521069288253784e-01 2.794383764266967773e-01 -2.289124727249145508e-01 -2.898642420768737793e-01 6.776548027992248535e-01
-1.262757033109664917e-01 -1.268151700496673584e-01 -3.957547843456268311e-01 7.351966500282287598e-01 1.546951681375503540e-01 3.281584680080413818e-01 -2.683036923408508301e-01 2.592890560626983643e-01
-1.036723181605339050e-01 7.110622525215148926e-01 2.314935475587844849e-01 5.555210113525390625e-01 -2.836115658283233643e-01 -1.241983920335769653e-01 -9.244981408119201660e-02 1.305451989173889160e-01
-3.688289523124694824e-01 3.159351944923400879e-01 -6.154302507638931274e-02 5.178087949752807617e-01 1.241705417633056641e-01 -5.478802919387817383e-01 -3.563567399978637695e-01 2.228350192308425903e-01
-3.414160311222076416e-01 8.571568727493286133e-01 2.498459815979003906e-02 3.352346420288085938e-01 -1.293487548828125000e-01 9.037940204143524170e-02 -8.715876191854476929e-02 5.669595301151275635e-02
-1.932963877916336060e-01 -5.779749527573585510e-02 -5.438279509544372559e-01 6.016782522201538086e-01 1.854137629270553589e-01 1.565214246511459351e-01 -1.402862668037414551e-01 4.722000658512115479e-01
3.223512172698974609e-01 1.447161436080932617e-01 -1.682372838258743286e-01 -1.562288105487823486e-01 -2.152536213397979736e-01 3.207837045192718506e-01 -5.718942284584045410e-01 5.883336663246154785e-01
3.919172585010528564e-01 2.884969413280487061e-01 2.239949703216552734e-01 -3.760053589940071106e-02 -3.208311200141906738e-01 1.998805552721023560e-01 -5.028291344642639160e-01 5.620148777961730957e-01
2.428184822201728821e-02 4.987358748912811279e-01 4.153375327587127686e-01 2.337534874677658081e-01 -4.240642488002777100e-01 -2.762950956821441650e-01 -2.637541294097900391e-01 4.447372555732727051e-01
-5.362747237086296082e-02 2.152712643146514893e-01 -6.428699940443038940e-02 -5.026118829846382141e-02 -1.044450998306274414e-01 -1.937943696975708008e-01 -9.232151508331298828e-01 2.081637531518936157e-01
5.684913485310971737e-04 1.326591223478317261e-01 1.512470245361328125e-01 6.188239455223083496e-01 -1.344651728868484497e-01 -4.967462718486785889e-01 -5.523024201393127441e-01 8.189606666564941406e-02
-3.465980887413024902e-01 5.418612807989120483e-02 -9.276510030031204224e-02 3.143663406372070312e-01 1.494374033063650131e-02 -4.489562809467315674e-01 -1.263692975044250488e-01 7.427972555160522461e-01
-5.802516266703605652e-02 4.428122043609619141e-01 -4.078186154365539551e-01 2.585744559764862061e-01 -4.845899343490600586e-02 -5.553758740425109863e-01 -3.094986975193023682e-01 4.009907245635986328e-01
-1.183144301176071167e-01 -2.445553094148635864e-01 9.397912025451660156e-02 7.646493315696716309e-01 -2.195100188255310059e-01 2.813853621482849121e-01 -2.272348850965499878e-01 3.920150995254516602e-01
-1.672195494174957275e-01 7.335016727447509766e-01 2.572380304336547852e-01 1.353427618741989136e-01 -4.220421314239501953e-01 -1.665160804986953735e-01 -3.249364793300628662e-01 1.951739937067031860e-01
-1.336025446653366089e-01 7.103087306022644043e-01 -9.681855142116546631e-02 -2.680944502353668213e-01 -1.776980906724929810e-01 -4.174498841166496277e-02 -4.928427934646606445e-01 3.466268181800842285e-01
-2.337747514247894287e-01 5.243723392486572266e-01 -3.641641438007354736e-01 -1.929939836263656616e-01 4.156831800937652588e-01 -2.040059305727481842e-02 -4.900655746459960938e-01 2.952081561088562012e-01
-1.452527493238449097e-01 4.945131838321685791e-01 -3.884774744510650635e-01 3.422397375106811523e-01 -3.662887513637542725e-01 -3.898762464523315430e-01 2.570493146777153015e-02 4.236554503440856934e-01
-2.229454182088375092e-02 4.633949398994445801e-01 4.800132662057876587e-02 4.585540890693664551e-01 3.256232142448425293e-01 -4.487728476524353027e-01 -2.206592559814453125e-01 4.648376405239105225e-01
2.864685840904712677e-02 6.072296500205993652e-01 -4.095018804073333740e-01 -9.456469863653182983e-02 -3.118510544300079346e-01 -2.020738720893859863e-01 -2.877171039581298828e-01 4.826503098011016846e-01
1.724155396223068237e-01 8.122979402542114258e-01 -1.452924609184265137e-01 3.858612775802612305e-01 1.288821250200271606e-01 3.286069035530090332e-01 -1.255900263786315918e-01 8.955980651080608368e-03
-2.208825945854187012e-01 5.240722894668579102e-01 4.783650934696197510e-01 3.669531345367431641e-01 -3.416326045989990234e-01 -2.450034469366073608e-01 -2.391111850738525391e-01 2.813498079776763916e-01
-5.308569669723510742e-01 -4.291634261608123779e-02 -3.280660212039947510e-01 1.904000788927078247e-01 -6.074369698762893677e-02 4.674418866634368896e-01 -5.068362951278686523e-01 3.056060373783111572e-01
-3.502255305647850037e-02 2.082888633012771606e-01 -3.537850975990295410e-01 5.769734382629394531e-01 3.450970649719238281e-01 4.354510009288787842e-01 -4.342770278453826904e-01 4.564864095300436020e-03
3.237453103065490723e-01 4.152164757251739502e-01 3.917871117591857910e-01 2.499254643917083740e-01 2.507150471210479736e-01 4.112785756587982178e-01 -2.620863020420074463e-01 4.540119469165802002e-01
2.703799903392791748e-01 2.360675036907196045e-01 1.978842727839946747e-02 1.803986877202987671e-01 4.902227520942687988e-01 1.277442723512649536e-01 -2.999273240566253662e-01 7.011690735816955566e-01
-2.628851830959320068e-01 2.802200615406036377e-01 -4.643962383270263672e-01 3.391785919666290283e-01 -2.928847670555114746e-01 3.365403413772583008e-01 -5.552437901496887207e-01 -1.196888387203216553e-01
6.329634343273937702e-04 5.202303528785705566e-01 -5.281611084938049316e-01 3.483035266399383545e-01 -1.575084030628204346e-01 -2.809776961803436279e-01 9.424864500761032104e-02 4.652423262596130371e-01
-3.632695376873016357e-01 7.942743897438049316e-01 2.901494801044464111e-01 1.570577025413513184e-01 -1.573334038257598877e-01 9.711654484272003174e-02 1.049831416457891464e-02 3.066170811653137207e-01
-1.946288496255874634e-01 6.289479136466979980e-01 1.555097848176956177e-01 3.321332931518554688e-01 1.779688596725463867e-01 -3.940270543098449707e-01 -1.843692958354949951e-01 4.594848453998565674e-01
-1.735734939575195312e-01 -1.739004813134670258e-02 -5.711548924446105957e-01 5.930306315422058105e-01 1.951371729373931885e-01 1.787135899066925049e-01 -1.428138166666030884e-01 4.486131966114044189e-01
-2.823982536792755127e-01 5.056454539299011230e-01 9.752974659204483032e-02 -4.328778758645057678e-02 -1.979240626096725464e-01 -2.519502937793731689e-01 -1.550357341766357422e-01 7.256026864051818848e-01
1.196950022131204605e-02 -2.935786247253417969e-01 -3.288663327693939209e-01 4.722266495227813721e-01 -2.123346030712127686e-01 2.646789550781250000e-01 -3.040804862976074219e-01 6.123001575469970703e-01
4.506285190582275391e-01 4.619425833225250244e-01 -1.354154944419860840e-01 4.508831799030303955e-01 -1.456738263368606567e-01 -3.797267675399780273e-01 -1.471432149410247803e-01 4.181453585624694824e-01
-3.782471418380737305e-01 1.018727943301200867e-01 3.041772246360778809e-01 7.237175107002258301e-01 -2.509194314479827881e-01 3.562771081924438477e-01 -1.618516594171524048e-01 1.190394461154937744e-01
-3.738223314285278320e-01 1.839962899684906006e-01 -2.914040684700012207e-01 -4.053724929690361023e-03 -2.501214444637298584e-01 4.945838749408721924e-01 -6.442042589187622070e-01 1.389119625091552734e-01
-1.115714833140373230e-01 -1.524314284324645996e-01 -2.512984210625290871e-03 5.284563899040222168e-01 -4.789728671312332153e-02 6.104571819305419922e-01 -2.586271762847900391e-01 4.931572079658508301e-01
-3.654733598232269287e-01 7.369806766510009766e-01 -8.626697957515716553e-02 1.757155209779739380e-01 8.666177093982696533e-02 4.909018576145172119e-01 -4.731820523738861084e-02 1.850323230028152466e-01
-1.836685985326766968e-01 8.854991942644119263e-02 -5.689017176628112793e-01 1.848858892917633057e-01 7.781227678060531616e-02 1.135018169879913330e-01 -7.541481852531433105e-01 1.136486679315567017e-01
1.460008621215820312e-01 -9.323694743216037750e-03 1.669261008501052856e-01 -3.760775923728942871e-02 -3.665100336074829102e-01 -5.529905110597610474e-02 -5.635557770729064941e-01 7.030899524688720703e-01
-2.810737788677215576e-01 -6.885733921080827713e-03 4.528182372450828552e-02 1.859115436673164368e-02 3.431455492973327637e-01 -3.024611473083496094e-01 -4.539155960083007812e-01 7.094244360923767090e-01
5.649382993578910828e-02 4.619193971157073975e-01 2.794010639190673828e-01 1.578294038772583008e-01 -5.350018143653869629e-01 -2.777836918830871582e-01 -3.877814412117004395e-01 4.082874357700347900e-01
-3.704774677753448486e-01 1.844189167022705078e-01 -4.380391240119934082e-01 1.416227519512176514e-01 -1.853992193937301636e-01 5.717507004737854004e-01 -4.539698064327239990e-01 2.223524004220962524e-01
1.584869623184204102e-01 6.151947379112243652e-01 1.184142902493476868e-01 9.032436460256576538e-02 -5.507448315620422363e-01 -1.090992912650108337e-01 -3.411265611648559570e-01 3.776865601539611816e-01
4.249420017004013062e-02 5.346984863281250000e-01 4.075696468353271484e-01 4.310655891895294189e-01 -2.606330811977386475e-01 -2.975171804428100586e-01 -1.766337454319000244e-01 4.155904352664947510e-01
-6.477518081665039062e-01 2.041012048721313477e-01 -3.416592478752136230e-01 9.727437980473041534e-03 -9.097778797149658203e-02 3.370951414108276367e-01 -5.067384839057922363e-01 2.079439163208007812e-01
-1.315979361534118652e-01 6.171789169311523438e-01 -6.105032563209533691e-02 3.947116136550903320e-01 2.838628292083740234e-01 5.708858966827392578e-01 -4.227102175354957581e-02 1.843158751726150513e-01
-7.284837216138839722e-02 -2.865365445613861084e-01 -9.164386242628097534e-02 3.561215400695800781e-01 -2.062900662422180176e-01 5.032894611358642578e-01 -4.635757803916931152e-01 5.163432955741882324e-01
-2.553342282772064209e-01 5.965914130210876465e-01 3.494845032691955566e-01 3.068851232528686523e-01 -4.120208621025085449e-01 -2.626461684703826904e-01 -1.851122975349426270e-01 2.992563247680664062e-01
-2.038434147834777832e-01 3.210045099258422852e-01 8.970931172370910645e-02 -8.963371068239212036e-02 3.909806907176971436e-02 5.812069773674011230e-01 -6.657586991786956787e-02 7.039598822593688965e-01
-2.325305342674255371e-01 1.615451723337173462e-01 -4.884829819202423096e-01 9.784135222434997559e-02 1.657847762107849121e-01 3.436442017555236816e-01 -7.049649357795715332e-01 1.705658286809921265e-01
-2.229625880718231201e-01 7.106421142816543579e-02 -3.655065894126892090e-01 1.040436550974845886e-01 1.407158076763153076e-01 3.491848111152648926e-01 -7.980053424835205078e-01 1.492440402507781982e-01
-1.812518537044525146e-01 5.299719572067260742e-01 -2.444184720516204834e-01 3.616253137588500977e-01 -3.030680119991302490e-01 -4.481706321239471436e-01 1.092796307057142258e-02 4.504859149456024170e-01
4.445867985486984253e-02 1.763659566640853882e-01 2.460353672504425049e-01 1.411330550909042358e-01 3.452161252498626709e-01 1.185287237167358398e-01 -8.641738891601562500e-01 8.029210567474365234e-02
-2.374029010534286499e-01 6.222367286682128906e-01 1.692827343940734863e-01 5.335404872894287109e-01 -2.510003149509429932e-01 -2.403544336557388306e-01 1.516074128448963165e-02 3.494827151298522949e-01
4.649405181407928467e-01 5.041372179985046387e-01 -2.746111452579498291e-01 3.782504498958587646e-01 -7.459082454442977905e-02 -3.198949992656707764e-01 -1.821840703487396240e-01 4.124362170696258545e-01
2.040823847055435181e-01 4.041736125946044922e-01 2.787989377975463867e-01 -6.819457560777664185e-02 -3.459230363368988037e-01 2.353502660989761353e-01 -6.767329573631286621e-01 2.821251153945922852e-01
-3.251985311508178711e-01 -6.553593557327985764e-03 1.558677554130554199e-01 1.269531697034835815e-01 -1.134453807026147842e-02 -3.744302093982696533e-01 -2.803466618061065674e-01 7.967875003814697266e-01
-4.444970488548278809e-01 1.083700805902481079e-01 -3.719931244850158691e-01 -7.446439005434513092e-03 -2.070208191871643066e-01 3.599173128604888916e-01 -6.473760008811950684e-01 2.464754730463027954e-01
1.416021119803190231e-02 4.411970376968383789e-01 -2.300384193658828735e-01 -1.463548932224512100e-02 -4.786186218261718750e-01 -2.800963819026947021e-01 -4.766788184642791748e-01 4.661118388175964355e-01
4.831405282020568848e-01 4.433913528919219971e-01 -2.293004542589187622e-01 5.179105997085571289e-01 -1.671785563230514526e-01 -3.447298109531402588e-01 -1.907632201910018921e-01 2.568876147270202637e-01
1.438384503126144409e-01 2.304230332374572754e-01 2.458458952605724335e-02 -1.326740682125091553e-01 -4.020501971244812012e-01 3.848528116941452026e-02 -5.503972768783569336e-01 6.647903323173522949e-01
-2.183855473995208740e-01 2.796141430735588074e-02 9.336926788091659546e-02 7.136303186416625977e-01 -4.167665243148803711e-01 4.171116352081298828e-01 -2.220204472541809082e-01 1.912333965301513672e-01
5.551899224519729614e-02 7.312493920326232910e-01 1.283085625618696213e-02 6.655737012624740601e-02 -4.894587099552154541e-01 -1.882689595222473145e-01 -3.174581527709960938e-01 2.860118150711059570e-01
1.006039083003997803e-01 1.538672000169754028e-01 -1.278315577656030655e-02 -6.152553483843803406e-02 2.591394484043121338e-01 1.798375993967056274e-01 -8.618441820144653320e-01 3.463881015777587891e-01
-7.974327355623245239e-02 1.810021698474884033e-01 1.223575025796890259e-01 2.166242152452468872e-01 -5.285416841506958008e-01 -2.385638058185577393e-01 -8.553168177604675293e-02 7.452497482299804688e-01
1.340550482273101807e-01 6.113396883010864258e-01 1.099612191319465637e-01 5.639319419860839844e-01 1.963531374931335449e-01 -2.061529457569122314e-01 8.042086660861968994e-02 4.366478621959686279e-01
-2.816552296280860901e-02 3.444769382476806641e-01 1.043848767876625061e-01 6.142672300338745117e-01 1.130382269620895386e-01 -4.551609456539154053e-01 -7.785974442958831787e-02 5.160531401634216309e-01
-4.777959287166595459e-01 4.854316115379333496e-01 -1.113089025020599365e-01 5.344595313072204590e-01 1.067946329712867737e-01 -4.257709980010986328e-01 -1.144928410649299622e-01 1.795432120561599731e-01
-2.469061613082885742e-01 2.356406897306442261e-01 2.035236507654190063e-01 5.025142431259155273e-01 5.872994065284729004e-01 -2.142531573772430420e-01 -3.929944932460784912e-01 2.104723155498504639e-01
-3.099617958068847656e-01 2.538095712661743164e-01 5.267822742462158203e-01 4.780657291412353516e-01 3.515771925449371338e-01 -8.757655322551727295e-02 -4.091686308383941650e-01 1.864481270313262939e-01
-2.607975006103515625e-01 3.153195679187774658e-01 -3.274247795343399048e-02 -4.753741621971130371e-02 1.481773555278778076e-01 2.378282509744167328e-02 -8.626453280448913574e-01 2.500939965248107910e-01
-1.261613517999649048e-02 5.207525491714477539e-01 -8.151940256357192993e-02 4.410580173134803772e-02 -1.463523209095001221e-01 5.925611853599548340e-01 3.326195478439331055e-02 5.885683894157409668e-01
-4.136982262134552002e-01 4.009830653667449951e-01 -2.188691347837448120e-01 5.930134654045104980e-01 4.007578790187835693e-01 3.140124976634979248e-01 -4.520398750901222229e-02 8.510951697826385498e-02
-2.203913182020187378e-01 2.139366120100021362e-01 4.822500795125961304e-02 1.263728439807891846e-01 2.636650204658508301e-01 4.175134301185607910e-01 1.051819697022438049e-01 7.952755689620971680e-01
4.355041310191154480e-02 3.249173760414123535e-01 -2.519834041595458984e-01 2.848912179470062256e-01 -5.514181852340698242e-01 -4.218740463256835938e-01 -2.921763956546783447e-01 4.248136878013610840e-01
-2.464252561330795288e-01 7.501107454299926758e-01 -7.076030224561691284e-02 2.661979794502258301e-01 -8.070327341556549072e-02 5.133789777755737305e-01 -1.745752990245819092e-01 -1.388512458652257919e-02
-3.018779754638671875e-01 5.360233187675476074e-01 2.147516459226608276e-01 2.083735018968582153e-01 -2.140964865684509277e-01 -7.275955379009246826e-02 1.945921778678894043e-01 6.655926108360290527e-01
2.383462898433208466e-02 2.202256768941879272e-02 -1.974924094974994659e-02 6.566202044486999512e-01 -3.491650521755218506e-02 6.556922197341918945e-01 -1.783497631549835205e-01 3.231819868087768555e-01
1.725271493196487427e-01 4.025309681892395020e-01 4.292617738246917725e-01 7.288216948509216309e-01 2.203963398933410645e-01 2.285528229549527168e-03 -5.427258834242820740e-02 2.030546516180038452e-01
-3.964782655239105225e-01 2.265227958559989929e-02 -4.894106388092041016e-01 3.259710073471069336e-01 1.106389909982681274e-01 1.171669811010360718e-01 -6.724060773849487305e-01 1.356944441795349121e-01
4.667208343744277954e-02 -1.930714771151542664e-02 2.575733363628387451e-01 1.048287097364664078e-02 -3.367937207221984863e-01 -5.153885483741760254e-02 -8.092954158782958984e-01 3.999372422695159912e-01
-1.640555709600448608e-01 -1.432112455368041992e-01 -4.199164360761642456e-02 8.570026755332946777e-01 -7.871106266975402832e-02 3.431932032108306885e-01 -2.219863533973693848e-01 2.076163291931152344e-01
-1.830462217330932617e-01 6.517449617385864258e-01 3.201711475849151611e-01 2.383533120155334473e-01 -4.964641630649566650e-01 -1.062495335936546326e-01 -3.304918110370635986e-01 1.241383105516433716e-01
-1.568823009729385376e-01 -1.209243088960647583e-01 -4.871116280555725098e-01 7.443387508392333984e-01 -5.303334072232246399e-02 -1.848524063825607300e-02 -3.217104077339172363e-01 2.505910098552703857e-01
-4.739546775817871094e-02 -1.467494070529937744e-01 -3.493260145187377930e-01 8.401096463203430176e-01 -9.080639481544494629e-02 3.917589038610458374e-02 -1.706508398056030273e-01 3.309124112129211426e-01
-2.517258226871490479e-01 5.528866648674011230e-01 -7.606076449155807495e-02 3.826290369033813477e-01 2.749451398849487305e-01 5.917767286300659180e-01 8.548973128199577332e-03 2.299842238426208496e-01
-4.780073761940002441e-01 8.505532890558242798e-02 -1.214003041386604309e-01 1.674654036760330200e-01 1.430168449878692627e-01 3.529785275459289551e-01 1.341484785079956055e-01 7.472941279411315918e-01
1.224696561694145203e-01 5.754274725914001465e-01 -1.666748225688934326e-01 1.210638802149333060e-04 -4.539934098720550537e-01 -2.669216990470886230e-01 -3.838361799716949463e-01 4.487944543361663818e-01
1.549357622861862183e-01 -1.505444198846817017e-01 -4.462916851043701172e-01 6.146153211593627930e-01 -8.116173744201660156e-02 2.504383027553558350e-01 -2.060950249433517456e-01 5.144137144088745117e-01
-4.757720530033111572e-01 3.482964634895324707e-01 1.303650159388780594e-02 5.342814326286315918e-01 1.691579073667526245e-01 -3.947243392467498779e-01 1.947458647191524506e-02 4.265008270740509033e-01
-3.928163647651672363e-01 1.407446414232254028e-01 -5.044082999229431152e-01 3.806029856204986572e-01 -2.716293334960937500e-01 9.630331397056579590e-02 -5.797376632690429688e-01 -8.629891276359558105e-02
-1.149932891130447388e-01 3.284876048564910889e-01 -2.052668333053588867e-01 -1.110252663493156433e-01 -6.738731265068054199e-02 5.512426495552062988e-01 -7.474068552255630493e-02 7.144338488578796387e-01
3.386285901069641113e-01 4.702114760875701904e-01 4.208530187606811523e-01 1.630071848630905151e-01 1.532103419303894043e-01 3.793114125728607178e-01 -2.792494595050811768e-01 4.639097750186920166e-01
-2.939239740371704102e-01 7.729531526565551758e-01 -9.217896312475204468e-02 2.107753753662109375e-01 -1.972262263298034668e-01 4.531681835651397705e-01 2.062384970486164093e-02 1.361770331859588623e-01
6.710011512041091919e-02 8.482874631881713867e-01 -2.336255759000778198e-01 3.642309010028839111e-01 9.242008626461029053e-02 2.679947018623352051e-01 -6.508709397166967392e-03 9.086281806230545044e-02
2.097059600055217743e-02 3.453330695629119873e-01 6.115852594375610352e-01 3.405455946922302246e-01 1.788177788257598877e-01 -1.821764856576919556e-01 -4.113211631774902344e-01 3.949030041694641113e-01
-4.200804233551025391e-01 1.292936950922012329e-01 2.807802259922027588e-01 6.724249720573425293e-01 -2.629166245460510254e-01 4.024581909179687500e-01 -1.700326353311538696e-01 1.257535368204116821e-01
-2.588157169520854950e-02 -1.440593898296356201e-01 2.828697264194488525e-01 3.704919219017028809e-01 -2.853984832763671875e-01 4.096750020980834961e-01 -6.930616497993469238e-01 1.779812425374984741e-01
-2.756161093711853027e-01 5.150021910667419434e-01 -2.925947606563568115e-01 5.360281467437744141e-01 8.267468959093093872e-02 5.199748873710632324e-01 -2.335882559418678284e-02 9.008882939815521240e-02
7.631556945852935314e-04 3.611630201339721680e-01 3.091291785240173340e-01 -6.486070156097412109e-02 -3.480569720268249512e-01 2.909317016601562500e-01 -7.351487278938293457e-01 1.535070836544036865e-01
7.548382878303527832e-02 -1.491927355527877808e-01 -3.620990514755249023e-01 6.274818181991577148e-01 3.068718910217285156e-01 1.995460987091064453e-01 -4.405370056629180908e-01 3.451558649539947510e-01
-3.086325526237487793e-01 8.739624619483947754e-01 -1.705793142318725586e-01 1.518716663122177124e-01 6.202830001711845398e-02 2.411053180694580078e-01 -1.528078317642211914e-01 5.868533253669738770e-02
7.317002117633819580e-02 -1.557129025459289551e-01 1.349503844976425171e-01 8.478873968124389648e-01 1.070145741105079651e-01 3.161449730396270752e-01 -1.306336820125579834e-01 3.237436711788177490e-01
1.767388582229614258e-01 4.095300436019897461e-01 -1.931696534156799316e-01 2.350227534770965576e-01 -1.459227800369262695e-01 -3.170711994171142578e-01 5.617957189679145813e-02 7.638812661170959473e-01
-4.158010184764862061e-01 3.862588852643966675e-02 -5.233938097953796387e-01 5.074953436851501465e-01 1.281908005475997925e-01 7.728473842144012451e-02 -5.108340978622436523e-01 1.037678495049476624e-01
-4.621609449386596680e-01 1.405265275388956070e-02 -3.501895666122436523e-01 6.318249702453613281e-01 -7.591304928064346313e-02 3.287617564201354980e-01 -3.878135383129119873e-01 1.130643021315336227e-02
-3.582857251167297363e-01 6.217383146286010742e-01 -3.299495577812194824e-01 4.370453357696533203e-01 3.399446010589599609e-01 2.221664637327194214e-01 8.847509324550628662e-02 1.115758940577507019e-01
-2.759047150611877441e-01 5.909641981124877930e-01 3.123629987239837646e-01 6.405606269836425781e-01 1.399176269769668579e-01 -1.444234848022460938e-01 -1.580380946397781372e-01 3.658296912908554077e-02
-1.696973294019699097e-01 3.413152694702148438e-01 -1.578915268182754517e-01 -1.558706164360046387e-01 -9.590689837932586670e-02 6.328781247138977051e-01 -2.101871818304061890e-01 5.929333567619323730e-01
-2.526862323284149170e-01 -1.421670168638229370e-01 2.203079313039779663e-01 5.713139176368713379e-01 -3.291628360748291016e-01 4.317763149738311768e-01 -3.103703260421752930e-01 3.871617913246154785e-01
-3.768404722213745117e-01 5.338551998138427734e-01 -1.294334232807159424e-01 4.673972725868225098e-01 3.535489141941070557e-01 4.518341720104217529e-01 1.269581029191613197e-03 9.286534041166305542e-02
-4.574051499366760254e-01 1.762818843126296997e-01 -3.173799440264701843e-02 2.138250917196273804e-01 -6.285282224416732788e-02 4.090646207332611084e-01 -7.224674820899963379e-01 -1.404746472835540771e-01
-5.561622381210327148e-01 -1.171151325106620789e-01 -2.510439790785312653e-02 6.332212686538696289e-01 3.699807077646255493e-02 3.898645639419555664e-01 -2.734280228614807129e-01 2.173522263765335083e-01
5.766067653894424438e-02 4.793047904968261719e-02 3.990115821361541748e-01 1.444342136383056641e-01 -2.391201555728912354e-01 1.059418660588562489e-03 -8.399864435195922852e-01 2.270456254482269287e-01
-9.730940312147140503e-02 1.301648169755935669e-01 1.701507717370986938e-01 2.575912773609161377e-01 4.587051570415496826e-01 4.116584062576293945e-01 -7.780710607767105103e-02 7.016811966896057129e-01
-3.258934020996093750e-01 3.921322226524353027e-01 2.668719589710235596e-01 -4.464991763234138489e-02 -1.090150699019432068e-01 2.040177881717681885e-01 -7.807052135467529297e-01 6.167347356677055359e-02
-1.001137271523475647e-01 5.510207414627075195e-01 5.445766821503639221e-02 -2.121457606554031372e-01 -4.465866088867187500e-01 7.942560315132141113e-02 -5.369778871536254883e-01 3.798535466194152832e-01
1.535872966051101685e-01 4.850102663040161133e-01 2.201607525348663330e-01 3.873192965984344482e-01 8.038198202848434448e-02 -2.617216706275939941e-01 2.519114501774311066e-02 6.834435462951660156e-01
8.710891008377075195e-02 6.416623480618000031e-03 -4.152364656329154968e-02 6.720479130744934082e-01 -1.982863992452621460e-01 5.350679159164428711e-01 -7.416060566902160645e-02 4.559421539306640625e-01
2.141481637954711914e-01 2.744452059268951416e-01 -9.173455089330673218e-02 -2.920811297371983528e-03 -5.058640241622924805e-01 -1.271752417087554932e-01 -2.757453322410583496e-01 7.226958274841308594e-01
-1.123619005084037781e-01 2.674721181392669678e-01 -9.270884096622467041e-02 7.317165136337280273e-01 -1.408874243497848511e-01 -5.258471369743347168e-01 -1.429051756858825684e-01 2.346125841140747070e-01
1.420605778694152832e-01 -6.056883558630943298e-02 -2.113636583089828491e-01 6.141088008880615234e-01 2.406647801399230957e-01 4.735969901084899902e-01 -4.205795228481292725e-01 3.086183071136474609e-01
-1.934332102537155151e-01 5.519477725028991699e-01 -1.182538792490959167e-01 2.594406008720397949e-01 4.222934544086456299e-01 5.601053237915039062e-01 -2.590874731540679932e-01 1.321661025285720825e-01
9.738616645336151123e-02 3.993142545223236084e-01 -7.901084423065185547e-02 -1.409007757902145386e-01 -5.343853235244750977e-01 5.349323153495788574e-02 -2.928963303565979004e-01 6.563160419464111328e-01
-1.836675703525543213e-01 4.747160673141479492e-01 -6.001653894782066345e-02 1.394619047641754150e-02 -3.352050110697746277e-02 6.369333863258361816e-01 -3.579595126211643219e-03 5.747117996215820312e-01
-3.043299019336700439e-01 4.941185712814331055e-01 -4.636519402265548706e-02 2.643842995166778564e-01 -3.263910114765167236e-01 -4.667424857616424561e-01 -1.375487148761749268e-01 4.978776872158050537e-01
-7.733967900276184082e-02 8.286727070808410645e-01 -2.089757472276687622e-01 -1.315972059965133667e-01 -1.605044305324554443e-01 -3.827632963657379150e-02 -3.478314578533172607e-01 3.132377564907073975e-01
-1.052774712443351746e-01 -1.211609914898872375e-01 2.055422812700271606e-01 7.012890577316284180e-01 -4.459019005298614502e-01 2.872889935970306396e-01 -3.722884654998779297e-01 1.421993970870971680e-01
-4.623183608055114746e-01 6.587038636207580566e-01 -2.265018671751022339e-01 4.473997950553894043e-01 2.648350596427917480e-01 1.528194844722747803e-01 -6.823816150426864624e-02 -5.247398093342781067e-02
-1.673452258110046387e-01 1.221604123711585999e-01 2.986591458320617676e-01 -6.737016141414642334e-02 -2.570304572582244873e-01 5.321246013045310974e-02 -8.668309450149536133e-01 2.074710428714752197e-01
2.815844416618347168e-01 2.678568661212921143e-01 -1.608715765178203583e-02 -6.051749736070632935e-02 -3.776059746742248535e-01 -9.008263051509857178e-02 -2.813181281089782715e-01 7.843472957611083984e-01
7.292880117893218994e-02 -1.097911130636930466e-02 -1.363112032413482666e-02 7.261923551559448242e-01 -2.120189368724822998e-01 4.687252938747406006e-01 -2.661429345607757568e-02 4.490611851215362549e-01
4.963731169700622559e-01 4.103558361530303955e-01 8.368615061044692993e-02 3.227390050888061523e-01 3.888522982597351074e-01 1.497133970260620117e-01 -2.368131726980209351e-01 4.943252205848693848e-01
2.515500597655773163e-02 5.005039572715759277e-01 -1.569032818078994751e-01 -1.987540572881698608e-01 -2.526134252548217773e-01 -1.375302225351333618e-01 -3.384178280830383301e-01 6.982023119926452637e-01
-8.534286171197891235e-02 6.104645878076553345e-02 3.292082250118255615e-02 5.861431360244750977e-01 1.132167652249336243e-01 -4.850519299507141113e-01 -6.223917007446289062e-01 9.421968460083007812e-02
-1.144444942474365234e-01 -1.100814715027809143e-01 -5.590510964393615723e-01 6.551843881607055664e-01 -5.250130593776702881e-02 -9.185898234136402607e-04 -3.862074315547943115e-01 2.847216129302978516e-01
3.195977509021759033e-01 6.063907742500305176e-01 5.980573128908872604e-03 1.044399142265319824e-01 -5.411567687988281250e-01 -8.523416519165039062e-02 -3.815701603889465332e-01 2.710960209369659424e-01
3.828146308660507202e-02 5.261932015419006348e-01 6.013488173484802246e-01 3.809429407119750977e-01 -1.427973806858062744e-01 -8.743450045585632324e-02 -2.753616571426391602e-01 3.332529962062835693e-01
1.078144013881683350e-01 -2.311169356107711792e-01 -3.395575881004333496e-01 7.324538826942443848e-01 -1.696844547986984253e-01 -1.053952798247337341e-01 -3.200779855251312256e-01 3.752625882625579834e-01
-1.960276216268539429e-01 -9.113879501819610596e-02 -3.079219162464141846e-01 7.440491914749145508e-01 2.585622370243072510e-01 2.747211754322052002e-01 -1.081494837999343872e-01 3.883545696735382080e-01
-3.364011347293853760e-01 2.848855406045913696e-02 -4.639364480972290039e-01 7.297259569168090820e-01 1.458032801747322083e-02 1.791605502367019653e-01 -3.079691231250762939e-01 1.054962053894996643e-01
-1.241489797830581665e-01 3.495678603649139404e-01 -2.818236052989959717e-01 2.239671349525451660e-01 7.018150761723518372e-03 -5.850353837013244629e-01 -2.701010704040527344e-01 5.635008811950683594e-01
-1.738854348659515381e-01 1.757181435823440552e-01 4.892917573451995850e-01 3.671736270189285278e-02 2.498417794704437256e-01 -2.367205768823623657e-01 -5.722100138664245605e-01 5.022456645965576172e-01
-4.066677093505859375e-01 8.263500034809112549e-02 -1.740043163299560547e-01 7.282912135124206543e-01 -2.368533462285995483e-01 2.751320302486419678e-01 -3.492674529552459717e-01 -1.154226064682006836e-01
4.978075325489044189e-01 3.026359379291534424e-01 1.678167283535003662e-01 2.029672265052795410e-01 3.429230749607086182e-01 2.491568475961685181e-01 -3.966398835182189941e-01 5.042244791984558105e-01
1.429421454668045044e-01 6.186324954032897949e-01 1.808244585990905762e-01 4.237453341484069824e-01 2.877853214740753174e-01 4.639903903007507324e-01 -1.740132272243499756e-01 2.370983511209487915e-01
7.061813026666641235e-02 1.169475615024566650e-01 -2.308816462755203247e-01 2.622471749782562256e-01 4.712561666965484619e-01 3.567389845848083496e-01 -7.022178173065185547e-01 1.296201348304748535e-01
1.758748143911361694e-01 4.447854459285736084e-01 2.035724222660064697e-01 3.138358294963836670e-01 -5.439769625663757324e-01 -3.298773467540740967e-01 -2.531670033931732178e-01 4.030830264091491699e-01
-4.910095930099487305e-01 4.330679029226303101e-02 2.670477032661437988e-01 6.653997302055358887e-01 -1.888586282730102539e-01 3.718417286872863770e-01 -2.330109179019927979e-01 1.213877946138381958e-01
2.006870955228805542e-01 2.927314937114715576e-01 -1.252750903367996216e-01 -7.572190463542938232e-02 -5.334361791610717773e-01 4.628128185868263245e-02 -2.350078523159027100e-01 7.146192193031311035e-01
-7.871238142251968384e-02 2.995894551277160645e-01 3.319112062454223633e-01 -1.050977930426597595e-01 -2.249984741210937500e-01 1.621434688568115234e-01 -8.116726279258728027e-01 2.170546054840087891e-01
-3.967913985252380371e-01 1.189446635544300079e-02 -3.204935789108276367e-01 6.163195371627807617e-01 -3.033360540866851807e-01 2.399868667125701904e-01 -4.537269175052642822e-01 -6.614045053720474243e-02
-3.649145066738128662e-01 8.040747642517089844e-01 1.631534099578857422e-01 3.158471286296844482e-01 -1.785488873720169067e-01 -9.877604246139526367e-02 -4.530599340796470642e-02 2.241293340921401978e-01
4.210627675056457520e-01 5.177652239799499512e-01 1.738570183515548706e-01 5.468104481697082520e-01 3.021380603313446045e-01 -5.981900612823665142e-04 -1.076055765151977539e-01 3.500438034534454346e-01
-2.493997216224670410e-01 5.280041098594665527e-01 5.537877976894378662e-02 2.590360641479492188e-01 -3.366983234882354736e-01 -1.250388473272323608e-01 2.296785563230514526e-01 6.380378007888793945e-01
4.307137131690979004e-01 3.600585758686065674e-01 2.067443132400512695e-01 3.834159076213836670e-01 2.714792490005493164e-01 9.266179986298084259e-03 -9.961812198162078857e-02 6.413906216621398926e-01
-5.404140427708625793e-02 8.422867655754089355e-01 -2.000778168439865112e-01 4.044708013534545898e-01 1.249979063868522644e-01 2.337597757577896118e-01 -1.170758828520774841e-01 5.481664091348648071e-03
3.895502537488937378e-02 -1.329135149717330933e-01 -1.387301683425903320e-01 5.748723745346069336e-01 -7.663782685995101929e-02 5.308347344398498535e-01 -1.410797834396362305e-01 5.687969326972961426e-01
4.271847605705261230e-01 4.954534471035003662e-01 -2.199784368276596069e-01 3.446234464645385742e-01 -1.036039963364601135e-01 -3.619237542152404785e-01 -1.364213377237319946e-01 4.945197701454162598e-01
-1.353859603404998779e-01 -8.386522531509399414e-02 2.465741783380508423e-01 -1.946725882589817047e-03 5.212821364402770996e-01 -1.274556014686822891e-02 -5.636454820632934570e-01 5.694214701652526855e-01
-1.983198970556259155e-01 2.578463852405548096e-01 5.000877380371093750e-01 4.476463496685028076e-01 4.169596135616302490e-01 -3.650470077991485596e-02 -4.667449891567230225e-01 2.251017987728118896e-01
-3.329266309738159180e-01 -3.336412906646728516e-01 -2.710249125957489014e-01 2.327803820371627808e-01 -1.721939295530319214e-01 3.918454051017761230e-01 -3.376562893390655518e-01 5.941352844238281250e-01
-1.904761642217636108e-01 4.146126508712768555e-01 -6.571162343025207520e-01 2.202102392911911011e-01 -1.656564176082611084e-01 -2.526444196701049805e-01 6.004070118069648743e-02 4.654512405395507812e-01
-3.341302275657653809e-01 -2.404326014220714569e-02 -3.445629775524139404e-01 7.845593690872192383e-01 1.727222651243209839e-01 1.082838922739028931e-01 -3.219724595546722412e-01 9.108895063400268555e-02
3.739306032657623291e-01 2.400756925344467163e-01 1.339387744665145874e-01 -6.850005686283111572e-02 2.241759300231933594e-01 1.836516410112380981e-01 -4.268349111080169678e-01 7.167546153068542480e-01
-1.341240555047988892e-01 9.772073477506637573e-02 4.409210979938507080e-01 5.479550361633300781e-01 2.956359386444091797e-01 -2.982749640941619873e-01 -5.034078359603881836e-01 2.191053628921508789e-01
-1.476179957389831543e-01 2.558603882789611816e-01 -2.420567870140075684e-01 -4.068038463592529297e-01 -3.512628376483917236e-03 1.868174523115158081e-01 -4.689241945743560791e-01 6.586809754371643066e-01
-1.007076874375343323e-01 3.788547515869140625e-01 7.276225835084915161e-02 -8.397537469863891602e-02 7.103599607944488525e-03 5.550754666328430176e-01 -6.458047032356262207e-02 7.222540974617004395e-01
8.382651954889297485e-02 2.468749135732650757e-02 1.080371886491775513e-01 6.913050413131713867e-01 -5.576451309025287628e-03 -5.042567849159240723e-01 -4.522760510444641113e-01 2.095930427312850952e-01
-3.472094535827636719e-01 7.232440114021301270e-01 -1.498558223247528076e-01 3.653915822505950928e-01 3.291065096855163574e-01 2.856038808822631836e-01 -4.788664355874061584e-02 9.067726880311965942e-02
-4.446124434471130371e-01 -2.669949643313884735e-02 1.470585465431213379e-01 7.134320735931396484e-01 -2.662312984466552734e-01 3.427804112434387207e-01 -2.275982499122619629e-01 1.755474954843521118e-01
-3.976176083087921143e-01 6.413780152797698975e-02 3.527886569499969482e-01 5.871360301971435547e-01 -2.379963397979736328e-01 4.591531455516815186e-01 -2.156345695257186890e-01 2.337435632944107056e-01
-9.539010375738143921e-02 7.291719317436218262e-01 -8.116902410984039307e-02 -2.573282122611999512e-01 -1.515155434608459473e-01 -5.475595593452453613e-02 -4.293877184391021729e-01 4.196118116378784180e-01
1.007440965622663498e-02 2.703063003718852997e-02 -2.973015904426574707e-01 7.871455699205398560e-02 1.837377995252609253e-01 -2.289432659745216370e-02 -9.128896594047546387e-01 1.921780854463577271e-01
-3.766959309577941895e-01 1.163003444671630859e-01 4.084029793739318848e-01 4.739126265048980713e-01 -2.554925978183746338e-01 5.117020606994628906e-01 -2.726146280765533447e-01 2.274954319000244141e-01
-3.959272429347038269e-02 -6.437076628208160400e-02 -1.347701102495193481e-01 6.408835761249065399e-03 5.286167263984680176e-01 1.406696587800979614e-01 -6.217839121818542480e-01 5.387446880340576172e-01
-1.246595084667205811e-01 7.662470340728759766e-01 1.656335443258285522e-01 5.696140527725219727e-01 1.351047586649656296e-02 -1.768953353166580200e-01 -3.097712062299251556e-02 1.140028312802314758e-01
2.839097678661346436e-01 1.958602964878082275e-01 -2.366977334022521973e-01 -1.768406331539154053e-01 6.722278147935867310e-02 2.213510721921920776e-01 -5.766820311546325684e-01 6.384813189506530762e-01
8.983308821916580200e-02 1.985290795564651489e-01 1.990171074867248535e-01 -1.241802945733070374e-01 2.222984656691551208e-02 9.805663675069808960e-02 -5.844573378562927246e-01 7.387747168540954590e-01
-2.824946045875549316e-01 4.261825680732727051e-01 -4.419896006584167480e-01 -1.901988089084625244e-01 4.072417914867401123e-01 -7.642693817615509033e-02 -4.727294147014617920e-01 3.344773352146148682e-01
9.138068556785583496e-02 8.294520378112792969e-01 2.386938482522964478e-01 2.007623165845870972e-01 -1.646947562694549561e-01 -7.586354762315750122e-02 -3.229854106903076172e-01 2.630197405815124512e-01
-2.341714203357696533e-01 1.069310158491134644e-01 -1.650260239839553833e-01 3.328041136264801025e-01 8.626897819340229034e-03 -5.942124128341674805e-01 -2.369681596755981445e-01 6.216274499893188477e-01
-4.021773636341094971e-01 1.487149577587842941e-02 1.824710220098495483e-01 6.731618046760559082e-01 -3.704337179660797119e-01 3.438067734241485596e-01 -2.961358726024627686e-01 9.202799201011657715e-02
1.834768503904342651e-01 5.635538697242736816e-01 1.289296522736549377e-02 1.305520981550216675e-01 -6.127255558967590332e-01 -1.322468668222427368e-01 -3.750191926956176758e-01 3.130048811435699463e-01
-5.106190443038940430e-01 1.685011982917785645e-01 -5.839170143008232117e-02 3.621059358119964600e-01 -1.582747399806976318e-01 3.851300776004791260e-01 -6.111602187156677246e-01 -1.716168671846389771e-01
-2.419104576110839844e-01 2.458342313766479492e-01 -4.842109978199005127e-01 2.562616467475891113e-01 -3.665907979011535645e-01 3.334258496761322021e-01 -5.768082737922668457e-01 -5.142924189567565918e-02
2.164440751075744629e-01 1.565165817737579346e-01 -2.156556099653244019e-01 -2.094294577836990356e-01 -4.367149993777275085e-02 2.093590795993804932e-01 -6.556190848350524902e-01 6.022554039955139160e-01
2.816427350044250488e-01 2.909011542797088623e-01 -2.264182865619659424e-01 -7.001528888940811157e-02 -5.313616394996643066e-01 2.163522392511367798e-01 -4.599825441837310791e-01 4.890286326408386230e-01
1.746932715177536011e-01 5.553151965141296387e-01 8.788647828623652458e-04 2.907006256282329559e-02 -6.021002531051635742e-01 -6.114546209573745728e-02 -3.845054507255554199e-01 3.823000490665435791e-01
-2.795500457286834717e-01 4.312811195850372314e-01 -2.147768288850784302e-01 -2.842743396759033203e-01 -5.825856700539588928e-02 4.466336369514465332e-01 -1.268116980791091919e-01 6.244602799415588379e-01
2.708589471876621246e-02 5.247947573661804199e-01 4.332543313503265381e-01 6.101015806198120117e-01 -3.213103115558624268e-01 -1.261671781539916992e-01 -1.172509193420410156e-01 1.761172413825988770e-01
-2.826959453523159027e-02 2.206889092922210693e-01 1.946978503838181496e-03 -1.503499299287796021e-01 6.708718836307525635e-02 -7.898908853530883789e-02 -8.938232660293579102e-01 3.438433110713958740e-01
4.506263136863708496e-01 2.314660698175430298e-01 7.618323713541030884e-02 1.145411469042301178e-02 -9.033029526472091675e-02 3.317579030990600586e-01 -6.723038554191589355e-01 4.089120626449584961e-01
-4.447922483086585999e-02 2.127226889133453369e-01 1.090248823165893555e-01 1.268263719975948334e-02 1.685715466737747192e-01 4.814137220382690430e-01 2.434987202286720276e-02 8.245938420295715332e-01
-3.249873518943786621e-01 3.327686712145805359e-02 1.095105558633804321e-01 1.041537374258041382e-01 3.476964831352233887e-01 3.610585033893585205e-01 -8.234934508800506592e-02 7.825586199760437012e-01
-4.189313352108001709e-01 8.877166360616683960e-02 -2.728409133851528168e-02 1.841729134321212769e-01 3.186247050762176514e-01 4.430646896362304688e-01 1.815768890082836151e-02 6.955531835556030273e-01
-2.061384469270706177e-01 3.330690264701843262e-01 -4.806428551673889160e-01 -1.083170324563980103e-01 -3.558266460895538330e-01 -3.144955039024353027e-01 -4.231604933738708496e-01 4.463596642017364502e-01
1.480138748884201050e-01 1.852250397205352783e-01 -2.316353917121887207e-01 -1.779154837131500244e-01 -4.479722380638122559e-01 2.178745865821838379e-01 -6.321841478347778320e-01 4.589874148368835449e-01
3.128886967897415161e-02 8.471469879150390625e-01 -1.274394989013671875e-01 3.932511508464813232e-01 1.183549314737319946e-01 2.714969217777252197e-01 6.093200668692588806e-02 1.380013376474380493e-01
-4.642074108123779297e-01 1.918889731168746948e-01 -3.232930600643157959e-01 4.516182839870452881e-01 -2.889199852943420410e-01 2.548503577709197998e-01 -5.185272693634033203e-01 -1.480486989021301270e-01
-3.626128137111663818e-01 8.087485432624816895e-01 1.927096098661422729e-01 3.441766276955604553e-02 -2.877679169178009033e-01 1.681153625249862671e-01 -1.789632737636566162e-01 1.817016452550888062e-01
-2.114773988723754883e-01 6.662242412567138672e-01 3.718999922275543213e-01 1.586632579565048218e-01 -4.006642997264862061e-01 -5.253684893250465393e-02 -2.898154035210609436e-02 4.287271499633789062e-01
-3.010183870792388916e-01 6.117214560508728027e-01 -1.108308061957359314e-01 -7.699818909168243408e-02 -1.522078961133956909e-01 5.594409108161926270e-01 -8.617521077394485474e-02 4.164195060729980469e-01
-8.092446252703666687e-03 7.573583722114562988e-01 -4.382503330707550049e-01 9.025061130523681641e-02 -1.726041436195373535e-01 -1.998104304075241089e-01 -3.953070938587188721e-01 1.226308848708868027e-02
-4.536112248897552490e-01 -4.522179439663887024e-02 4.246881902217864990e-01 3.536064028739929199e-01 -2.684534788131713867e-01 3.781418204307556152e-01 -2.413302659988403320e-01 4.620557129383087158e-01
7.414767146110534668e-02 -1.204878836870193481e-01 -5.001571178436279297e-01 7.099251151084899902e-01 -4.944923520088195801e-02 -6.223556026816368103e-02 -2.578645944595336914e-01 3.911796510219573975e-01
-1.095147952437400818e-01 4.242226183414459229e-01 8.287703245878219604e-02 -1.767125129699707031e-01 -1.724135279655456543e-01 5.947402715682983398e-01 -2.550988495349884033e-01 5.669461488723754883e-01
-2.863921597599983215e-02 2.878412008285522461e-01 -3.645015060901641846e-01 -5.924522876739501953e-02 -3.113795220851898193e-01 5.904053449630737305e-01 -2.344800531864166260e-01 5.286203026771545410e-01
-2.222015410661697388e-01 -1.650691181421279907e-01 2.599546015262603760e-01 6.708943247795104980e-01 -2.810486555099487305e-01 3.580540716648101807e-01 -3.695431351661682129e-01 2.488975077867507935e-01
1.606949120759963989e-01 2.117069363594055176e-01 2.010462619364261627e-02 2.165916860103607178e-01 1.646475195884704590e-01 -4.565598070621490479e-01 -4.074367284774780273e-01 6.931673288345336914e-01
2.429072558879852295e-01 2.919871509075164795e-01 -2.946219742298126221e-01 -1.169439479708671570e-01 -3.513156473636627197e-01 3.847164213657379150e-01 -4.279188513755798340e-01 5.483773350715637207e-01
1.527810096740722656e-01 2.528123259544372559e-01 -1.283463239669799805e-01 -2.184304445981979370e-01 -4.033515155315399170e-01 5.164183676242828369e-02 -3.625689148902893066e-01 7.427945733070373535e-01
-2.936425805091857910e-02 2.769575715065002441e-01 2.124342322349548340e-01 7.778387665748596191e-01 -1.921694539487361908e-02 -3.791955709457397461e-01 -3.531266450881958008e-01 -5.842923745512962341e-02
-5.299397930502891541e-02 5.188112258911132812e-01 -3.644485473632812500e-01 5.538232252001762390e-02 -4.618135392665863037e-01 -2.785639762878417969e-01 -4.987071454524993896e-01 2.292556315660476685e-01
-3.237692415714263916e-01 5.902829170227050781e-01 5.236055254936218262e-01 3.452211618423461914e-01 -6.953734904527664185e-02 -1.994179040193557739e-01 -2.619673311710357666e-01 2.004233747720718384e-01
-1.416355185210704803e-02 2.189856618642807007e-01 -5.395890772342681885e-02 6.339063048362731934e-01 -1.975608766078948975e-01 -5.766334533691406250e-01 -3.614304065704345703e-01 2.119613438844680786e-01
-1.449483931064605713e-01 2.350364327430725098e-01 3.040576577186584473e-01 -1.690105348825454712e-02 -2.350401282310485840e-01 1.297756433486938477e-01 -8.668483495712280273e-01 8.659896999597549438e-02
-3.066254258155822754e-01 3.242620527744293213e-01 -1.325900852680206299e-01 4.993077516555786133e-01 2.618994712829589844e-01 5.014023184776306152e-01 -4.496534466743469238e-01 -1.084561944007873535e-01
-1.538178920745849609e-01 -4.060706123709678650e-02 -5.020095109939575195e-01 7.704013586044311523e-01 -6.695650517940521240e-02 -8.498461544513702393e-02 -3.113175034523010254e-01 1.433007121086120605e-01
-2.847346365451812744e-01 1.847544014453887939e-01 -2.732397913932800293e-01 4.227486550807952881e-01 3.258728981018066406e-01 -5.863681808114051819e-02 -6.790970563888549805e-01 2.461939454078674316e-01
1.911827027797698975e-01 3.555181026458740234e-01 -2.502866089344024658e-02 3.117235302925109863e-01 5.404366254806518555e-01 1.616831272840499878e-01 -6.083114147186279297e-01 2.258366346359252930e-01
5.621603131294250488e-01 1.393905580043792725e-01 -3.838644549250602722e-02 3.799656778573989868e-02 -3.008747100830078125e-01 2.040766328573226929e-01 -4.966638386249542236e-01 5.317714214324951172e-01
3.086792118847370148e-02 1.114675775170326233e-01 2.346609979867935181e-01 6.574176996946334839e-02 4.586986601352691650e-01 3.951297402381896973e-01 -3.007842004299163818e-01 6.857340931892395020e-01
-3.792624920606613159e-02 4.393116533756256104e-01 3.149973750114440918e-01 -2.123953700065612793e-01 -2.690304815769195557e-01 2.119314372539520264e-01 -6.558309793472290039e-01 3.373800516128540039e-01
1.383250672370195389e-02 9.049260616302490234e-01 -1.489758491516113281e-01 1.919792443513870239e-01 1.965165883302688599e-01 1.128515973687171936e-01 -1.749333143234252930e-01 1.997793316841125488e-01
-2.320016026496887207e-01 8.536450266838073730e-01 7.417334616184234619e-02 4.049695730209350586e-01 1.103821098804473877e-01 1.452849060297012329e-01 7.062097638845443726e-02 9.840781986713409424e-02
-2.614649832248687744e-01 7.495230436325073242e-01 3.432507440447807312e-02 2.105973660945892334e-01 -4.181150794029235840e-01 -1.999513953924179077e-01 -7.791779190301895142e-02 3.216363191604614258e-01
1.041931137442588806e-01 6.590423583984375000e-01 1.817721426486968994e-01 -7.457912713289260864e-02 -3.575337827205657959e-01 6.910762749612331390e-03 -3.004713952541351318e-01 5.459328293800354004e-01
1.818068474531173706e-01 2.233939617872238159e-01 5.523718893527984619e-02 -1.908263862133026123e-01 -1.316694766283035278e-01 5.454547703266143799e-03 -6.940198540687561035e-01 6.152604818344116211e-01
2.747465372085571289e-01 3.943986892700195312e-01 -2.743231356143951416e-01 -1.155778393149375916e-01 -1.630032807588577271e-01 3.778045773506164551e-01 -3.855642378330230713e-01 6.019853353500366211e-01
1.922892779111862183e-01 1.631566733121871948e-01 5.023350939154624939e-02 -1.284344047307968140e-01 -5.962178111076354980e-02 -1.715872436761856079e-01 -5.132380127906799316e-01 7.880201339721679688e-01
-2.829990684986114502e-01 -1.023039147257804871e-01 -1.103012189269065857e-01 6.960938572883605957e-01 9.021049737930297852e-02 5.273067951202392578e-01 -1.960132569074630737e-01 2.968515753746032715e-01
-6.105568408966064453e-01 7.338313758373260498e-02 -2.819976508617401123e-01 2.445125728845596313e-01 -2.865579426288604736e-01 4.935136139392852783e-01 -2.687598764896392822e-01 2.909002900123596191e-01
5.075342580676078796e-02 -5.389223620295524597e-02 8.018920570611953735e-02 -1.362512260675430298e-01 -2.719848155975341797e-01 -1.929723657667636871e-02 -7.948644757270812988e-01 5.131932497024536133e-01
-3.906362398993223906e-04 -5.270850285887718201e-02 1.301912125200033188e-02 6.297258138656616211e-01 5.618274956941604614e-02 6.287317872047424316e-01 -1.455252468585968018e-01 4.252763390541076660e-01
-1.878901869058609009e-01 6.843947768211364746e-01 -3.749813139438629150e-01 2.919514477252960205e-02 4.496166706085205078e-01 -2.433233708143234253e-02 -3.170756101608276367e-01 2.270541042089462280e-01
-1.389253735542297363e-01 4.439857602119445801e-01 6.549881398677825928e-02 4.568666219711303711e-01 1.242617741227149963e-01 -1.873126775026321411e-01 2.441538721323013306e-01 6.785432696342468262e-01
3.050584495067596436e-01 7.826772332191467285e-01 2.364344894886016846e-01 3.371025621891021729e-01 1.346912235021591187e-02 5.723728984594345093e-02 -1.171653047204017639e-01 3.280717134475708008e-01
-6.668174266815185547e-02 6.343355178833007812e-01 -2.565388381481170654e-01 4.149323105812072754e-01 -3.854795172810554504e-02 5.907663106918334961e-01 -5.509236827492713928e-02 4.080222174525260925e-02
-4.119988679885864258e-01 -1.204440649598836899e-02 -1.807963359169661999e-03 5.340747237205505371e-01 -3.750829696655273438e-01 5.106532573699951172e-01 -3.538574576377868652e-01 1.349210292100906372e-01
-3.401664197444915771e-01 4.192813634872436523e-01 2.949484884738922119e-01 2.567372918128967285e-01 2.558244764804840088e-01 4.337756633758544922e-01 -5.493510365486145020e-01 1.368714962154626846e-02
-1.356526911258697510e-01 4.497015476226806641e-01 -4.065915644168853760e-01 8.041437715291976929e-02 -6.253869086503982544e-02 -5.149090290069580078e-01 -4.014418125152587891e-01 4.211717844009399414e-01
4.748491346836090088e-01 1.285978406667709351e-01 9.970875829458236694e-02 1.815736591815948486e-01 -7.858944684267044067e-02 1.343766301870346069e-01 -1.507636159658432007e-01 8.173781633377075195e-01
4.773826897144317627e-01 5.120829939842224121e-01 4.458513110876083374e-02 5.756935477256774902e-01 -2.174833789467811584e-02 -2.788112461566925049e-01 -1.296239197254180908e-01 2.854031324386596680e-01
-4.260315895080566406e-01 1.707679592072963715e-02 4.509111642837524414e-01 4.507952928543090820e-01 -1.739376932382583618e-01 4.637132585048675537e-01 -2.999671101570129395e-01 2.764118611812591553e-01
8.927686512470245361e-02 3.642788529396057129e-01 3.709621429443359375e-01 3.385623991489410400e-01 3.787880837917327881e-01 -2.393272072076797485e-01 -2.276457548141479492e-01 5.954097509384155273e-01
1.620860695838928223e-01 1.224464457482099533e-02 4.956471920013427734e-02 -5.965520441532135010e-02 8.161814510822296143e-02 -1.528747230768203735e-01 -6.079264283180236816e-01 7.536286115646362305e-01
-4.271793365478515625e-02 6.076232194900512695e-01 5.220605731010437012e-01 6.665571033954620361e-02 -1.339269131422042847e-01 7.459952961653470993e-03 -2.330028414726257324e-01 5.288633108139038086e-01
8.154735714197158813e-02 4.784456789493560791e-01 -4.083658754825592041e-01 -1.581406146287918091e-01 -2.736337184906005859e-01 -1.302470713853836060e-01 -2.729642093181610107e-01 6.374318003654479980e-01
8.896426111459732056e-02 3.503524661064147949e-01 5.852870643138885498e-02 -2.271206825971603394e-01 -3.045133352279663086e-01 3.548712134361267090e-01 -6.509481668472290039e-01 4.146488904953002930e-01
1.824992448091506958e-01 3.150516748428344727e-01 4.609980061650276184e-02 1.284128725528717041e-01 -6.788024902343750000e-01 -1.400438100099563599e-01 -4.183269739151000977e-01 4.398168921470642090e-01
1.482600271701812744e-01 5.912094712257385254e-01 1.119806021451950073e-01 -1.654479503631591797e-01 -2.326200604438781738e-01 -3.010553307831287384e-02 -6.426613926887512207e-01 3.471967875957489014e-01
1.437020599842071533e-01 6.576774716377258301e-01 1.527492254972457886e-01 5.019457340240478516e-01 2.462018281221389771e-01 9.663218632340431213e-03 9.530290216207504272e-02 4.491511881351470947e-01
9.963207691907882690e-02 3.032546341419219971e-01 -1.248851045966148376e-01 2.069581449031829834e-01 -9.959860891103744507e-02 -4.439643621444702148e-01 -1.268139332532882690e-01 7.852236032485961914e-01
-2.946918308734893799e-01 5.914379954338073730e-01 4.762223064899444580e-01 5.007522106170654297e-01 9.942837804555892944e-02 -1.082838475704193115e-01 -9.325420856475830078e-02 2.356052845716476440e-01
1.260588467121124268e-01 7.949512600898742676e-01 -1.555888503789901733e-01 2.585160434246063232e-01 3.547235131263732910e-01 2.683783173561096191e-01 -1.122510582208633423e-01 2.250934988260269165e-01
4.443556368350982666e-01 4.286447167396545410e-01 2.882129549980163574e-01 3.952538371086120605e-01 2.672625780105590820e-01 1.232894808053970337e-01 -3.850989937782287598e-01 3.802482783794403076e-01
-1.122805252671241760e-01 2.053497731685638428e-01 -2.893888056278228760e-01 4.671242237091064453e-01 -3.016613423824310303e-01 4.793780148029327393e-01 -5.404281616210937500e-01 -1.743791252374649048e-01
-4.794519022107124329e-02 4.415720105171203613e-01 9.076771140098571777e-02 3.276963829994201660e-01 4.190353453159332275e-01 5.698830485343933105e-01 -4.074732959270477295e-01 1.438751965761184692e-01
-3.684749081730842590e-02 8.371350914239883423e-02 1.978028565645217896e-01 8.150545507669448853e-02 6.941879540681838989e-02 -9.872567653656005859e-02 -9.562193155288696289e-01 1.301690936088562012e-01
-2.800622284412384033e-01 -8.304598927497863770e-02 3.850654959678649902e-01 5.951525568962097168e-01 -1.570747792720794678e-01 4.341584742069244385e-01 -3.545943796634674072e-01 2.707088291645050049e-01
-8.182901144027709961e-02 5.755903664976358414e-03 1.985497623682022095e-01 7.369415163993835449e-01 -2.683008015155792236e-01 4.797402620315551758e-01 -1.242698580026626587e-01 3.052656650543212891e-01
1.108800694346427917e-01 3.452093899250030518e-01 -1.746054142713546753e-01 -2.235807031393051147e-01 -4.306083321571350098e-01 4.207952413707971573e-03 -3.179109692573547363e-01 7.082033753395080566e-01
-1.928083151578903198e-01 3.184384107589721680e-02 4.397033713757991791e-03 8.758895844221115112e-02 1.998472511768341064e-01 -7.401110976934432983e-02 -9.433655738830566406e-01 1.369834244251251221e-01
-4.224620461463928223e-01 6.669046878814697266e-01 2.297578305006027222e-01 1.781674176454544067e-01 -1.496558487415313721e-01 3.436240851879119873e-01 1.501971632242202759e-01 3.594415187835693359e-01
-7.054119557142257690e-02 2.650645375251770020e-01 -2.607898414134979248e-02 6.515562534332275391e-01 -6.633451208472251892e-03 -5.717830061912536621e-01 -3.753372728824615479e-01 1.780489087104797363e-01
-1.788908243179321289e-01 7.382957935333251953e-01 -4.048914313316345215e-01 1.388399451971054077e-01 3.767408803105354309e-02 -3.116983175277709961e-01 -2.439237982034683228e-01 2.857093513011932373e-01
-2.964857518672943115e-01 2.573121190071105957e-01 -3.814150989055633545e-01 2.423010915517807007e-01 -3.765615224838256836e-01 1.413435935974121094e-01 -6.792349815368652344e-01 -1.362452805042266846e-01
-1.027524843811988831e-01 5.590101331472396851e-02 -6.254158914089202881e-02 6.999845504760742188e-01 -1.725346744060516357e-01 5.953383445739746094e-01 -9.521399438381195068e-02 3.149058818817138672e-01
-4.378909990191459656e-02 -3.328638523817062378e-02 9.229920804500579834e-02 6.157098412513732910e-01 1.953754723072052002e-01 -4.667566120624542236e-01 -5.511721968650817871e-01 2.225589454174041748e-01
1.698551177978515625e-01 3.987968564033508301e-01 -4.948899447917938232e-01 1.777241975069046021e-01 -2.576559185981750488e-01 -4.294086396694183350e-01 -3.575651347637176514e-01 3.962033987045288086e-01
-3.976809382438659668e-01 1.181839033961296082e-01 -3.481937646865844727e-01 5.778877139091491699e-01 -1.838861107826232910e-01 4.422014653682708740e-01 -3.775515854358673096e-01 2.806829474866390228e-02
-2.514334321022033691e-01 5.615281462669372559e-01 3.530025482177734375e-01 2.359318882226943970e-01 -5.384022593498229980e-01 -1.523503512144088745e-01 -3.170083463191986084e-01 1.661648750305175781e-01
-3.659206032752990723e-01 6.073578596115112305e-01 -5.407966971397399902e-01 -1.215250492095947266e-01 1.756574362516403198e-01 -1.023730710148811340e-01 -3.293189704418182373e-01 2.005056142807006836e-01
4.911490082740783691e-01 1.585499197244644165e-02 6.478195637464523315e-02 3.073428273200988770e-01 -8.823072165250778198e-02 1.239522695541381836e-01 -1.370183825492858887e-01 7.860929369926452637e-01
4.319818317890167236e-01 1.677064299583435059e-01 -4.034056514501571655e-02 2.749311029911041260e-01 -9.302459657192230225e-02 -1.345928013324737549e-01 -1.101570278406143188e-01 8.180149197578430176e-01
1.228970363736152649e-01 7.836067676544189453e-01 1.009247004985809326e-01 4.814372658729553223e-01 1.750505119562149048e-01 2.907653152942657471e-01 -2.885521575808525085e-02 1.134432777762413025e-01
-1.421520113945007324e-01 3.114836812019348145e-01 -4.606017768383026123e-01 2.417737841606140137e-01 -1.669428050518035889e-01 -4.753824472427368164e-01 -9.997576475143432617e-02 5.901768207550048828e-01
1.697332784533500671e-02 3.036980032920837402e-01 2.427273243665695190e-01 8.063811808824539185e-02 2.648702561855316162e-01 1.518372632563114166e-02 -8.782528042793273926e-01 1.859312877058982849e-02
-7.034324109554290771e-02 -1.080428063869476318e-01 -2.835589647293090820e-01 5.887907147407531738e-01 2.685392200946807861e-01 4.681288897991180420e-01 -3.780988454818725586e-01 3.494018316268920898e-01
-3.847451508045196533e-02 -4.206696897745132446e-02 1.112543568015098572e-01 7.364773154258728027e-01 -4.641263782978057861e-01 3.428114652633666992e-01 -2.258957028388977051e-01 2.408567965030670166e-01
4.299115538597106934e-01 4.766987264156341553e-01 1.335053145885467529e-01 4.760401546955108643e-01 -2.070761471986770630e-01 -3.582679629325866699e-01 -2.072011083364486694e-01 3.596215248107910156e-01
-4.676753878593444824e-01 5.433000624179840088e-02 4.105295538902282715e-01 5.504692792892456055e-01 -1.014109328389167786e-01 4.144160151481628418e-01 -1.276469081640243530e-01 3.293304443359375000e-01
7.593379914760589600e-02 7.564529776573181152e-02 3.687611818313598633e-01 6.196696162223815918e-01 1.196622326970100403e-01 -3.856319785118103027e-01 -5.013982057571411133e-01 2.326059639453887939e-01
1.687602847814559937e-01 3.160552382469177246e-01 -1.404127925634384155e-01 -6.905492395162582397e-02 -5.292897224426269531e-01 -4.731525480747222900e-02 -2.795262336730957031e-01 6.975840926170349121e-01
1.495642401278018951e-02 5.711805075407028198e-02 3.106746971607208252e-01 2.182215154170989990e-01 -5.971535444259643555e-01 -1.028969511389732361e-01 -1.757073253393173218e-01 6.740335226058959961e-01
-3.069674782454967499e-02 5.078554153442382812e-01 -3.753193914890289307e-01 4.727811738848686218e-02 -3.149608091916888952e-04 -4.472590088844299316e-01 -3.968663215637207031e-01 4.904051125049591064e-01
-1.266667991876602173e-01 4.692167341709136963e-01 3.470810651779174805e-01 -1.807228028774261475e-01 -3.498640954494476318e-01 2.791940271854400635e-01 -5.728336572647094727e-01 2.866576611995697021e-01
9.403529763221740723e-02 5.142697691917419434e-02 -4.194989427924156189e-02 2.171835005283355713e-01 -2.531267404556274414e-01 -4.040673971176147461e-01 -1.732120662927627563e-01 8.259770870208740234e-01
-4.506636559963226318e-01 2.104107141494750977e-01 -3.002130798995494843e-02 1.940415203571319580e-01 -2.107162028551101685e-01 3.181196749210357666e-01 -7.367228865623474121e-01 -1.603565365076065063e-01
4.165162444114685059e-01 3.899599611759185791e-02 -3.266882523894309998e-02 2.460845708847045898e-01 -6.324015557765960693e-02 -9.881736338138580322e-02 -1.762231588363647461e-01 8.476732373237609863e-01
-1.316193193197250366e-01 -8.002088218927383423e-02 5.611512809991836548e-02 1.377567350864410400e-01 -5.976085066795349121e-01 -1.822922974824905396e-01 -2.201534211635589600e-01 7.178532481193542480e-01
-6.649135798215866089e-02 6.442666053771972656e-01 -6.061728298664093018e-02 3.547739386558532715e-01 2.346688807010650635e-01 6.060240268707275391e-01 -1.298570930957794189e-01 1.084570065140724182e-01
2.956277728080749512e-01 4.675886631011962891e-01 3.142606914043426514e-01 4.083787202835083008e-01 3.287160694599151611e-01 5.215460062026977539e-02 -3.771482035517692566e-02 5.623481273651123047e-01
-3.569103777408599854e-01 7.151915132999420166e-02 5.743955075740814209e-02 6.186730861663818359e-01 -4.820267260074615479e-01 4.250559210777282715e-01 -2.385806143283843994e-01 1.072434484958648682e-01
1.036062184721231461e-02 6.118210554122924805e-01 -7.401441037654876709e-02 -2.164121866226196289e-01 -2.651753127574920654e-01 -1.505623459815979004e-01 -5.151174068450927734e-01 4.635970592498779297e-01
-7.177317887544631958e-02 5.259867310523986816e-01 -1.272799167782068253e-02 5.502913594245910645e-01 -7.353118062019348145e-02 2.320030629634857178e-01 2.786357700824737549e-01 5.275733470916748047e-01
-1.335534173995256424e-02 6.195667982101440430e-01 -3.406436145305633545e-01 1.088072657585144043e-01 -2.137163430452346802e-01 -3.398148417472839355e-01 -3.768568933010101318e-01 4.300134479999542236e-01
4.262017905712127686e-01 4.212456941604614258e-01 1.870647817850112915e-01 3.577743172645568848e-01 3.651118874549865723e-01 2.184243798255920410e-01 -1.708576679229736328e-01 5.173977613449096680e-01
1.063556224107742310e-01 5.784156918525695801e-01 -1.533734425902366638e-02 3.937230408191680908e-01 3.611248433589935303e-01 5.577952265739440918e-01 -1.571244895458221436e-01 1.806544959545135498e-01
-3.195417299866676331e-02 7.660995721817016602e-01 -2.042588442564010620e-01 2.560814321041107178e-01 -5.294010974466800690e-03 -3.655001819133758545e-01 -3.169479966163635254e-02 4.124900698661804199e-01
-5.669865757226943970e-02 3.550499081611633301e-01 -4.200538098812103271e-01 2.010818123817443848e-01 -2.704743146896362305e-01 -2.629300653934478760e-01 -9.803306311368942261e-03 7.151650190353393555e-01
-6.780958175659179688e-01 2.096709907054901123e-01 -2.566657215356826782e-02 5.367107316851615906e-02 -1.771625280380249023e-01 3.601794540882110596e-01 -5.746650695800781250e-01 3.645444288849830627e-02
-3.301776647567749023e-01 1.871318370103836060e-01 1.243476197123527527e-01 9.226897358894348145e-02 8.219437440857291222e-04 4.409237504005432129e-01 -7.981473207473754883e-01 2.313050627708435059e-02
-1.507445722818374634e-01 7.361706495285034180e-01 -1.406806558370590210e-01 1.365209072828292847e-01 3.367208242416381836e-01 4.026237130165100098e-01 -3.406555354595184326e-01 7.325910776853561401e-02
1.141852214932441711e-01 6.429147720336914062e-01 -5.046184659004211426e-01 -2.521342597901821136e-02 2.067583799362182617e-01 -1.502892673015594482e-01 -4.577015936374664307e-01 2.086150497198104858e-01
2.234704792499542236e-02 6.615225672721862793e-01 -7.668171077966690063e-02 3.829748630523681641e-01 2.994472086429595947e-01 5.337193012237548828e-01 -1.650115698575973511e-01 8.709327876567840576e-02
-2.291305214166641235e-01 5.113826394081115723e-01 6.251134276390075684e-01 2.811273634433746338e-01 1.338640898466110229e-01 -5.245115235447883606e-02 -4.038092195987701416e-01 1.801524907350540161e-01
-4.258842468261718750e-01 5.233775973320007324e-01 -2.192560136318206787e-01 4.619519710540771484e-01 -1.888123899698257446e-01 -5.573329329490661621e-02 3.388866186141967773e-01 3.600350618362426758e-01
-5.117078870534896851e-02 1.369425058364868164e-01 -9.610208123922348022e-02 2.487515658140182495e-01 3.945176005363464355e-01 5.355694890022277832e-01 -6.768493056297302246e-01 8.313497900962829590e-02
1.882720291614532471e-01 3.716090321540832520e-01 -2.797951698303222656e-01 -4.847077280282974243e-02 -4.435905218124389648e-01 -6.530245300382375717e-03 -3.039470016956329346e-01 6.757415533065795898e-01
-2.476772665977478027e-02 2.148158401250839233e-01 1.805086582899093628e-01 -1.885962188243865967e-01 1.605636626482009888e-01 1.745484173297882080e-01 -5.726401805877685547e-01 7.077600359916687012e-01
-5.777786020189523697e-03 9.741635620594024658e-02 2.156082838773727417e-01 -1.222949102520942688e-02 3.079611361026763916e-01 6.105021387338638306e-02 -7.196068763732910156e-01 5.722228288650512695e-01
-4.245603680610656738e-01 8.828600496053695679e-02 -6.739909946918487549e-02 1.420524716377258301e-01 3.247370719909667969e-01 3.650957047939300537e-01 9.408875554800033569e-02 7.345957159996032715e-01
-1.512200385332107544e-01 2.444972097873687744e-01 2.849934995174407959e-01 2.178435623645782471e-01 4.641277492046356201e-01 -2.151410281658172607e-01 -2.302847951650619507e-01 6.884366273880004883e-01
-3.388192355632781982e-01 2.178488969802856445e-01 -3.401753604412078857e-01 3.217804431915283203e-01 -4.007926583290100098e-01 1.277169585227966309e-01 -6.430589556694030762e-01 -1.673620790243148804e-01
-9.351254254579544067e-02 2.483521848917007446e-01 1.114498749375343323e-01 9.893400222063064575e-02 2.554484903812408447e-01 4.840648472309112549e-01 5.133690685033798218e-02 7.779199481010437012e-01
-1.428568065166473389e-01 2.071829736232757568e-01 4.101167991757392883e-02 4.258469343185424805e-01 -6.970570236444473267e-02 6.965423822402954102e-01 9.260687232017517090e-02 5.050083994865417480e-01
-3.101080358028411865e-01 5.121943950653076172e-01 -1.200259327888488770e-01 1.109577044844627380e-01 4.767639935016632080e-01 3.707782924175262451e-01 -4.957280755043029785e-01 6.515520066022872925e-02
9.721769392490386963e-02 9.698136150836944580e-02 1.808999627828598022e-01 1.514056622982025146e-01 -4.690586626529693604e-01 -1.782648265361785889e-01 -3.194708526134490967e-01 7.560680508613586426e-01
4.038084149360656738e-01 -2.224926277995109558e-02 1.663104146718978882e-01 1.528708189725875854e-01 -1.186734884977340698e-01 3.223602101206779480e-02 -2.799182832241058350e-01 8.318283557891845703e-01
-3.457982838153839111e-02 3.123441636562347412e-01 -2.686795890331268311e-01 -3.410975635051727295e-01 -8.803507685661315918e-02 1.491142660379409790e-01 -4.272119104862213135e-01 7.072579264640808105e-01
4.204710945487022400e-02 6.178769469261169434e-01 4.483738243579864502e-01 4.091893434524536133e-01 -3.484026789665222168e-01 -7.932689785957336426e-02 -2.766695022583007812e-01 2.091936171054840088e-01
-5.318127572536468506e-02 2.466366142034530640e-01 2.273531556129455566e-01 -8.959010988473892212e-02 -1.352552026510238647e-01 -5.317172035574913025e-02 -8.838229775428771973e-01 2.726939022541046143e-01
-2.797719836235046387e-01 -1.086486224085092545e-02 5.046898722648620605e-01 2.915209531784057617e-01 -3.658643364906311035e-01 4.154259264469146729e-01 -3.937260508537292480e-01 3.470703065395355225e-01
-3.832534849643707275e-01 5.500922203063964844e-01 5.934545397758483887e-01 3.517529964447021484e-01 1.679973490536212921e-02 5.132820084691047668e-02 -2.111545801162719727e-01 1.646012365818023682e-01
4.759274423122406006e-01 2.899317741394042969e-01 -3.419853448867797852e-01 1.761115714907646179e-02 -2.874637842178344727e-01 1.831986457109451294e-01 -5.976799130439758301e-01 3.142448067665100098e-01
3.289880752563476562e-01 4.750091135501861572e-01 2.195743918418884277e-01 3.517091870307922363e-01 -4.917602539062500000e-01 -2.343828529119491577e-01 -2.729263007640838623e-01 3.506690859794616699e-01
1.885315328836441040e-01 5.409191846847534180e-01 4.811626970767974854e-01 4.307734370231628418e-01 2.498632520437240601e-01 -1.008883714675903320e-01 -2.464627027511596680e-01 3.484607636928558350e-01
-5.627482384443283081e-02 8.896461725234985352e-01 1.840908527374267578e-01 1.845893561840057373e-01 9.438447654247283936e-02 1.537022441625595093e-01 -2.845222875475883484e-02 3.225799202919006348e-01
-3.095485568046569824e-01 3.938036561012268066e-01 5.605308413505554199e-01 3.279864788055419922e-01 -3.426215052604675293e-02 -2.506707012653350830e-01 -1.506627500057220459e-01 4.905298352241516113e-01
-1.009212136268615723e-01 8.766169548034667969e-01 -8.162438869476318359e-02 4.027600884437561035e-01 -1.012838818132877350e-02 1.862389743328094482e-01 -1.204422190785408020e-01 -5.644134804606437683e-02
-6.180801391601562500e-01 -2.515192143619060516e-02 -1.257970035076141357e-01 5.561617016792297363e-01 1.895126849412918091e-01 3.126582205295562744e-01 -1.128729730844497681e-01 3.818286359310150146e-01
7.759407162666320801e-02 8.409444689750671387e-01 -2.965406142175197601e-02 2.661538720130920410e-01 2.646206021308898926e-01 3.158441781997680664e-01 -1.733944565057754517e-01 1.233973577618598938e-01
-1.666861474514007568e-01 8.036370277404785156e-01 -1.252095252275466919e-01 1.384110003709793091e-01 1.318055391311645508e-01 4.774906039237976074e-01 -2.051609754562377930e-01 6.393188983201980591e-02
-4.774987399578094482e-01 -9.893815219402313232e-02 -1.252045035362243652e-01 3.898867070674896240e-01 -3.065916001796722412e-01 5.265256762504577637e-01 -3.918617665767669678e-01 2.640738785266876221e-01
-1.793280690908432007e-01 1.577523648738861084e-01 -3.002759218215942383e-01 2.040666062384843826e-03 8.421255648136138916e-02 6.266381740570068359e-01 -7.350534200668334961e-02 6.690408587455749512e-01
4.369671046733856201e-01 3.505268096923828125e-01 -1.831583082675933838e-01 5.010392144322395325e-02 -2.021972984075546265e-01 2.253604382276535034e-01 -6.935902833938598633e-01 2.781991362571716309e-01
-2.497765719890594482e-01 4.185205101966857910e-01 3.441092967987060547e-01 3.258229196071624756e-01 2.806006669998168945e-01 -3.450759351253509521e-01 -3.189827501773834229e-01 4.881762862205505371e-01
1.072806119918823242e-01 3.921536207199096680e-01 1.648391485214233398e-01 2.322970926761627197e-01 -3.260477483272552490e-01 -4.338175952434539795e-01 -2.885171771049499512e-01 6.130461096763610840e-01
-2.549285255372524261e-02 6.850356459617614746e-01 -1.136483773589134216e-01 4.907405674457550049e-01 2.167212367057800293e-01 1.547854542732238770e-01 -4.479242563247680664e-01 6.907469779253005981e-02
1.514014899730682373e-01 4.056759178638458252e-01 -5.476014018058776855e-01 -1.757774502038955688e-01 2.134146392345428467e-01 9.123225510120391846e-02 -5.429837703704833984e-01 3.647452890872955322e-01
-2.007948756217956543e-01 5.046965479850769043e-01 -1.326051652431488037e-01 -2.495028525590896606e-01 -1.710157096385955811e-01 4.884612262248992920e-01 -1.898158192634582520e-01 5.667946338653564453e-01
1.514439731836318970e-01 3.955675959587097168e-01 1.601311713457107544e-01 2.374235689640045166e-01 -4.681026935577392578e-01 -6.955552846193313599e-02 -1.340576559305191040e-01 7.047335505485534668e-01
-2.946392595767974854e-01 6.178002357482910156e-01 4.126737713813781738e-01 3.295050561428070068e-01 -3.347280621528625488e-01 -1.465940773487091064e-01 -7.512587308883666992e-02 3.368393480777740479e-01
-2.859692089259624481e-02 -2.170804142951965332e-02 5.518136918544769287e-02 1.648828014731407166e-02 -5.536783337593078613e-01 -1.308743357658386230e-01 -6.067270636558532715e-01 5.509887337684631348e-01
-4.680061340332031250e-01 1.445959806442260742e-01 -2.130207866430282593e-01 2.896492481231689453e-01 2.156607657670974731e-01 -4.189568161964416504e-01 -1.692661494016647339e-01 6.165243983268737793e-01
-1.475162804126739502e-01 4.411175847053527832e-01 4.315229356288909912e-01 5.198127627372741699e-01 -3.219352662563323975e-01 -7.426475733518600464e-02 5.477742757648229599e-03 4.669575095176696777e-01
4.999935626983642578e-01 2.609123885631561279e-01 2.456070780754089355e-01 3.035044968128204346e-01 1.569975018501281738e-01 3.568761944770812988e-01 -1.990760117769241333e-01 5.812515020370483398e-01
-1.889869123697280884e-01 6.384603381156921387e-01 -4.337453842163085938e-01 3.004488945007324219e-01 1.505236476659774780e-01 -2.270985394716262817e-01 -8.740248531103134155e-02 4.431450366973876953e-01
3.537545502185821533e-01 5.295697450637817383e-01 -1.594246327877044678e-01 1.451334357261657715e-02 -4.615134596824645996e-01 8.787229657173156738e-03 -4.741332232952117920e-01 3.618185818195343018e-01
2.856352925300598145e-01 4.942558407783508301e-01 -2.596591413021087646e-01 3.006725907325744629e-01 1.528517305850982666e-01 -3.433817625045776367e-01 -9.533751010894775391e-02 6.049239635467529297e-01
9.169137477874755859e-02 -1.497634053230285645e-01 3.140965998172760010e-01 1.276494283229112625e-02 -1.989264637231826782e-01 -2.272133529186248779e-02 -5.501503348350524902e-01 7.263544797897338867e-01
-2.663329243659973145e-02 2.853240370750427246e-01 2.205524295568466187e-01 2.120693176984786987e-01 1.626236140727996826e-01 -4.984122514724731445e-01 -5.223526954650878906e-01 5.258809924125671387e-01
-1.268134117126464844e-01 3.056126832962036133e-01 -1.771889328956604004e-01 -1.601757667958736420e-02 9.429986774921417236e-02 6.231173872947692871e-01 -5.895751342177391052e-02 6.769220829010009766e-01
2.998905479907989502e-01 3.079799115657806396e-01 -3.694438561797142029e-02 3.873609378933906555e-02 -5.010547041893005371e-01 3.267278373241424561e-01 -5.820854902267456055e-01 3.401739001274108887e-01
-9.372738003730773926e-02 4.448550641536712646e-01 -1.396970152854919434e-01 1.481314655393362045e-02 1.946130692958831787e-01 -3.334419131278991699e-01 -9.577587246894836426e-02 7.844449877738952637e-01
1.266605705022811890e-01 6.185104846954345703e-01 4.618260264396667480e-01 4.841476678848266602e-01 -1.642663404345512390e-02 -9.806028008460998535e-02 -7.995858043432235718e-02 3.707297742366790771e-01
-1.280310451984405518e-01 3.476141989231109619e-01 4.939611554145812988e-01 -1.071761623024940491e-01 -1.441861540079116821e-01 3.496116101741790771e-01 -6.252759695053100586e-01 2.707398235797882080e-01
-1.536911875009536743e-01 6.940134614706039429e-02 7.843762636184692383e-02 8.098009228706359863e-01 -2.191514521837234497e-01 3.234276175498962402e-01 -3.570578396320343018e-01 1.717839688062667847e-01
-6.325810402631759644e-02 3.079689852893352509e-02 2.083674222230911255e-01 1.546199172735214233e-01 -5.698022842407226562e-01 -1.839282810688018799e-01 -4.352241754531860352e-01 6.162801980972290039e-01
-1.317592561244964600e-01 3.384523391723632812e-01 1.963094472885131836e-01 6.568859219551086426e-01 3.934779167175292969e-01 -3.207130134105682373e-01 -6.294052302837371826e-02 3.693369925022125244e-01
-1.536381691694259644e-01 7.464499473571777344e-01 -4.910766482353210449e-01 -4.245983436703681946e-02 2.395542412996292114e-01 8.637184277176856995e-03 -3.242490291595458984e-01 1.168354451656341553e-01
-6.961838155984878540e-02 5.396092683076858521e-02 1.253070384263992310e-01 -1.514967624098062515e-02 -2.487167119979858398e-01 1.654356019571423531e-03 -7.100980877876281738e-01 6.404749751091003418e-01
2.066304832696914673e-01 6.446688175201416016e-01 -5.501396059989929199e-01 5.757651850581169128e-02 2.118122428655624390e-01 -1.720089167356491089e-01 -3.046349883079528809e-01 2.616934180259704590e-01
-3.257431983947753906e-01 4.643357694149017334e-01 2.409116774797439575e-01 -1.530010253190994263e-01 -2.947817146778106689e-01 4.422914087772369385e-01 -4.651021063327789307e-01 3.130463659763336182e-01
-1.290819346904754639e-01 1.156818494200706482e-01 6.521244347095489502e-02 5.657932162284851074e-01 6.138002872467041016e-01 7.487987726926803589e-02 -4.725548326969146729e-01 1.997878700494766235e-01
-9.019834548234939575e-02 1.460704356431961060e-01 3.952970206737518311e-01 1.100907549262046814e-01 7.965604215860366821e-02 2.725979089736938477e-01 -8.428699970245361328e-01 1.051822751760482788e-01
1.287474781274795532e-01 6.078678965568542480e-01 3.468120396137237549e-01 2.256733626127243042e-01 -3.623709976673126221e-01 -2.521750926971435547e-01 -1.982932388782501221e-01 4.566053152084350586e-01
-2.616230845451354980e-01 6.491174101829528809e-01 -2.880986034870147705e-01 4.550587534904479980e-01 -1.957851201295852661e-01 4.189329743385314941e-01 6.536847352981567383e-02 4.484479874372482300e-02
-3.474349677562713623e-01 6.711204648017883301e-01 -7.655848562717437744e-02 3.272893428802490234e-01 2.988540828227996826e-01 3.789831697940826416e-01 -2.878992855548858643e-01 8.871995843946933746e-03
2.780810296535491943e-01 2.925488650798797607e-01 -8.322429843246936798e-03 5.836962461471557617e-01 6.899072229862213135e-02 -4.600882828235626221e-01 -5.087034106254577637e-01 1.452421844005584717e-01
-1.719305366277694702e-01 -1.170868240296840668e-02 -5.602555274963378906e-01 5.878028273582458496e-01 1.355670243501663208e-01 3.852635622024536133e-02 -5.282033085823059082e-01 1.097396612167358398e-01
-2.660129219293594360e-02 1.349283009767532349e-01 2.479680180549621582e-01 1.319139897823333740e-01 -1.854108572006225586e-01 3.851683868560940027e-04 -9.314609766006469727e-01 -1.415789034217596054e-02
-3.402836322784423828e-01 6.858004331588745117e-01 -1.029128301888704300e-02 1.809919327497482300e-01 2.272535860538482666e-01 5.340632796287536621e-01 -1.871369034051895142e-01 9.556547552347183228e-02
-8.559659868478775024e-02 2.024963051080703735e-01 -2.157626599073410034e-01 4.326508939266204834e-01 -2.520036399364471436e-01 7.050388455390930176e-01 -3.944933116436004639e-01 4.144229367375373840e-02
9.261365234851837158e-02 1.208687797188758850e-01 5.432139039039611816e-01 1.024417877197265625e-01 9.448847919702529907e-02 3.636133372783660889e-01 -6.373071074485778809e-01 3.520437180995941162e-01
5.927076563239097595e-02 4.335842430591583252e-01 1.549760699272155762e-01 -4.318862035870552063e-02 2.878675460815429688e-01 2.773011326789855957e-01 -7.548748254776000977e-01 2.302373200654983521e-01
1.527973078191280365e-02 7.451661229133605957e-01 5.052617564797401428e-02 3.632866144180297852e-01 1.025181636214256287e-01 5.054692029953002930e-01 -2.082280516624450684e-01 2.441200800240039825e-02
-2.486137747764587402e-01 6.472514569759368896e-02 -4.821618795394897461e-01 -3.051817044615745544e-02 -2.618510425090789795e-01 3.855125606060028076e-01 -5.966662168502807617e-01 3.569231927394866943e-01
1.653706431388854980e-01 4.242653548717498779e-01 1.069570630788803101e-01 -5.481553822755813599e-02 -3.933766484260559082e-01 9.291768819093704224e-02 -6.956481933593750000e-01 3.618032634258270264e-01
-1.055367588996887207e-01 2.400880157947540283e-01 2.301037162542343140e-01 2.050585448741912842e-01 5.675245523452758789e-01 1.868305802345275879e-01 -2.207705378532409668e-01 6.561201810836791992e-01
4.087173640727996826e-01 3.030783310532569885e-02 -2.688017487525939941e-02 -2.017841860651969910e-02 -2.335156202316284180e-01 3.022944033145904541e-01 -5.723324418067932129e-01 5.978511571884155273e-01
-2.259519100189208984e-01 1.268012523651123047e-01 -1.778791546821594238e-01 -1.266321539878845215e-02 5.168842896819114685e-02 6.601595878601074219e-01 -2.965914309024810791e-01 6.120595335960388184e-01
-2.614994347095489502e-01 5.003182888031005859e-01 -1.801558732986450195e-01 6.047206521034240723e-01 -4.620232060551643372e-02 -4.594296813011169434e-01 -5.074056982994079590e-02 2.595603466033935547e-01
-5.535369515419006348e-01 -5.009014159440994263e-02 -1.066002771258354187e-01 2.597657442092895508e-01 2.558158338069915771e-01 -3.579711318016052246e-01 -3.276042342185974121e-01 5.579752326011657715e-01
-3.895012438297271729e-01 3.543845936655998230e-02 -2.874193787574768066e-01 5.410836338996887207e-01 -3.059318959712982178e-01 1.194338127970695496e-01 -5.944728851318359375e-01 -1.019535958766937256e-01
7.225134223699569702e-02 6.692054867744445801e-01 -1.651772558689117432e-01 9.506973624229431152e-02 -5.003063008189201355e-02 -3.059611916542053223e-01 -4.418248534202575684e-01 4.682919383049011230e-01
-3.519716486334800720e-02 2.730027139186859131e-01 1.701753586530685425e-01 3.083239197731018066e-01 4.967742860317230225e-01 4.937938451766967773e-01 -5.155974626541137695e-01 2.091642916202545166e-01
2.430150508880615234e-01 3.987121880054473877e-01 -5.891413688659667969e-01 1.009567379951477051e-01 -1.819550096988677979e-01 -2.534040510654449463e-01 -2.540504634380340576e-01 5.126690268516540527e-01
-2.665749192237854004e-01 6.814275979995727539e-01 -1.960122436285018921e-01 3.295990824699401855e-01 4.370871484279632568e-01 3.186643123626708984e-01 -9.525063633918762207e-02 1.259890496730804443e-01
8.333206176757812500e-02 4.491826593875885010e-01 -9.398143738508224487e-02 -1.607239246368408203e-01 2.529693245887756348e-01 -2.323413193225860596e-01 -4.053966701030731201e-01 6.886970996856689453e-01
1.370724737644195557e-01 5.865978598594665527e-01 2.902937233448028564e-01 -9.359004348516464233e-02 -8.476082980632781982e-02 3.726537525653839111e-02 -5.858169198036193848e-01 4.385544657707214355e-01
-1.595053821802139282e-01 3.707435727119445801e-01 -5.112698674201965332e-01 -2.277252376079559326e-01 1.949912682175636292e-02 3.911895304918289185e-02 -3.452375233173370361e-01 6.346276402473449707e-01
-3.215855956077575684e-01 3.759926259517669678e-01 -2.153170704841613770e-01 1.204369291663169861e-01 -3.423586487770080566e-01 6.447369456291198730e-01 -3.403328657150268555e-01 2.135981321334838867e-01
