# Supplementary material for: Where is your field going? A machine learning approach to study the relative motion of the domains of physics
Source: PLoS One. 2020 Jun 18;15(6):e0233997. doi: 10.1371/journal.pone.0233997 (PMC7302634; doi:10.1371/journal.pone.0233997)
Supplement: S21 Data — (ZIP) [file pone.0233997.s021.zip › 20/Pacs4Run_20_VS_500_embeddings1999-2003ED8.txt]

6.954829208552837372e-03 7.626799494028091431e-02 -7.345355749130249023e-01 1.821794956922531128e-01 -2.648480534553527832e-01 3.998625576496124268e-01 1.833966225385665894e-01 -3.971574902534484863e-01
3.828866183757781982e-01 -2.500348687171936035e-01 -4.700805246829986572e-01 6.890043616294860840e-01 9.789557754993438721e-02 2.038540989160537720e-01 1.245219558477401733e-01 -1.689138114452362061e-01
1.033562198281288147e-01 3.204041123390197754e-01 -5.572249889373779297e-01 4.120585024356842041e-01 2.179276943206787109e-01 1.340243071317672729e-01 1.161857992410659790e-01 -5.721997618675231934e-01
2.652581632137298584e-01 3.135931789875030518e-01 -2.322232425212860107e-01 6.994023919105529785e-01 -1.084399968385696411e-01 2.864257097244262695e-01 4.351816475391387939e-01 -7.088035345077514648e-02
-1.011531054973602295e-01 -5.975536704063415527e-01 -4.265000224113464355e-01 9.871966205537319183e-03 -2.016377896070480347e-01 -2.275575697422027588e-01 5.586216449737548828e-01 -2.149415761232376099e-01
2.435743212699890137e-01 -2.039070427417755127e-01 -1.649920493364334106e-01 -2.113867998123168945e-01 -1.607518643140792847e-01 -5.940298736095428467e-02 8.006476163864135742e-01 -3.959549367427825928e-01
3.160782754421234131e-01 8.377122879028320312e-02 -5.889325737953186035e-01 6.478633284568786621e-01 -1.911443024873733521e-01 1.103200092911720276e-01 -7.794981822371482849e-03 2.788203358650207520e-01
-8.642736077308654785e-02 -5.897982120513916016e-01 -5.309763550758361816e-01 2.335144765675067902e-02 -1.736656278371810913e-01 -2.875158488750457764e-01 3.676347136497497559e-01 -3.379450738430023193e-01
-1.976119279861450195e-01 6.755153089761734009e-02 -4.178398549556732178e-01 3.154782950878143311e-01 6.574553903192281723e-03 -1.616574376821517944e-01 8.042233586311340332e-01 -9.652988612651824951e-02
-2.357097566127777100e-01 3.499853014945983887e-01 -7.399559020996093750e-01 -6.707590073347091675e-02 -8.621723391115665436e-03 -3.378344476222991943e-01 3.406712114810943604e-01 -1.991324722766876221e-01
-1.319465637207031250e-01 -1.404246538877487183e-01 -7.827846407890319824e-01 1.824676096439361572e-01 2.794932425022125244e-01 1.214841306209564209e-01 -4.490695521235466003e-02 -4.710979163646697998e-01
3.135533332824707031e-01 -4.544277489185333252e-01 -6.234976053237915039e-01 2.050753086805343628e-01 -6.686747074127197266e-02 -3.122671544551849365e-01 9.805651754140853882e-02 -3.908675312995910645e-01
1.585526168346405029e-01 -2.160796970129013062e-01 -7.892952561378479004e-01 -2.107316106557846069e-01 1.706450283527374268e-01 -1.412657946348190308e-01 1.815256103873252869e-02 -4.597504734992980957e-01
3.027374148368835449e-01 -6.350269317626953125e-01 -4.493852555751800537e-01 -1.258290559053421021e-01 -1.169649958610534668e-01 4.326095581054687500e-01 2.357018440961837769e-01 -1.758509129285812378e-01
3.503195941448211670e-01 -1.236104443669319153e-01 -7.176801562309265137e-01 -1.645597368478775024e-01 1.999548822641372681e-01 -5.409644916653633118e-02 2.828868664801120758e-02 -5.254933834075927734e-01
-3.908173367381095886e-02 -2.559749484062194824e-01 -3.760785162448883057e-01 6.675450205802917480e-01 2.269147038459777832e-01 4.093663096427917480e-01 2.748389244079589844e-01 -2.264742851257324219e-01
2.902721464633941650e-01 -6.208940744400024414e-01 -4.165119826793670654e-01 2.271567285060882568e-01 -3.074528574943542480e-01 4.284511804580688477e-01 8.048807084560394287e-02 -1.434374451637268066e-01
-6.989209353923797607e-02 -1.152951270341873169e-01 -8.321127295494079590e-01 -1.209551244974136353e-01 -3.717167675495147705e-01 -3.574560284614562988e-01 5.912713706493377686e-03 -9.379402548074722290e-02
-2.893407940864562988e-01 1.222010701894760132e-01 -4.030945897102355957e-01 7.680777907371520996e-01 -2.238615602254867554e-01 1.655340939760208130e-01 1.883814483880996704e-01 -1.895175278186798096e-01
3.291725814342498779e-01 -3.613328933715820312e-01 -4.489244520664215088e-01 3.674182593822479248e-01 3.900970146059989929e-02 -2.323696315288543701e-01 6.073847413063049316e-01 -1.098779682070016861e-02
5.738688707351684570e-01 -4.764273166656494141e-01 -4.487919509410858154e-01 1.988674700260162354e-01 -2.560312151908874512e-01 2.867397665977478027e-01 8.584099821746349335e-03 -2.342722266912460327e-01
-8.134540915489196777e-02 -8.502918481826782227e-02 -6.523719429969787598e-01 1.848994046449661255e-01 -1.895201802253723145e-01 -4.294099211692810059e-01 5.191320180892944336e-01 1.912255734205245972e-01
2.684148848056793213e-01 -6.388328969478607178e-02 -2.290680557489395142e-01 -3.939955309033393860e-02 -3.966348171234130859e-01 -2.224680781364440918e-01 6.372650861740112305e-01 -5.068826079368591309e-01
-8.161192387342453003e-02 -3.055714257061481476e-02 -4.582611322402954102e-01 4.403656721115112305e-01 2.111850827932357788e-01 -1.497243791818618774e-01 6.290841698646545410e-01 -3.545658588409423828e-01
-6.474491953849792480e-02 -1.969688832759857178e-01 -5.289573073387145996e-01 1.556433588266372681e-01 -2.856473922729492188e-01 -3.768517374992370605e-01 6.494550108909606934e-01 8.710543066263198853e-02
2.887526750564575195e-01 -2.201157435774803162e-02 -6.742532253265380859e-01 4.992445707321166992e-01 3.903727233409881592e-01 1.887624114751815796e-01 1.203672662377357483e-01 9.881439059972763062e-02
4.371745884418487549e-01 3.219396620988845825e-02 -4.087235331535339355e-01 1.470557749271392822e-01 -6.949976086616516113e-01 2.243767380714416504e-01 -1.235102042555809021e-01 -2.655943632125854492e-01
9.156511723995208740e-02 -5.603670477867126465e-01 -6.831148266792297363e-01 -1.202507242560386658e-01 8.606221526861190796e-02 -2.388679683208465576e-01 2.925935685634613037e-01 -2.154592871665954590e-01
6.589650362730026245e-02 -9.325149655342102051e-02 -4.730332791805267334e-01 3.962406516075134277e-01 1.337154656648635864e-01 -2.557118237018585205e-01 6.136335134506225586e-01 -3.825964629650115967e-01
-6.180124729871749878e-02 -1.257224977016448975e-01 -3.829292654991149902e-01 5.173096060752868652e-01 2.066605538129806519e-01 -3.919382393360137939e-02 4.981454312801361084e-01 -5.231987237930297852e-01
-6.493988633155822754e-02 -1.499924957752227783e-01 -3.910957574844360352e-01 -2.229385972023010254e-01 6.839184463024139404e-02 5.183878540992736816e-01 6.846308708190917969e-01 1.688326150178909302e-01
6.350225806236267090e-01 9.224769473075866699e-02 -5.809981822967529297e-01 3.013134598731994629e-01 2.963937520980834961e-01 6.673094630241394043e-02 2.563113272190093994e-01 -4.347784444689750671e-02
-3.167983293533325195e-01 -2.451137453317642212e-01 -4.665091335773468018e-01 1.009175851941108704e-01 -1.703357547521591187e-01 -3.065241277217864990e-01 5.068318247795104980e-01 -4.815527796745300293e-01
2.582262158393859863e-01 -4.393614232540130615e-01 -2.477499693632125854e-01 -8.247219957411289215e-03 -6.740310788154602051e-01 3.098868727684020996e-01 2.702946960926055908e-01 -2.354270815849304199e-01
5.809283256530761719e-01 -4.067384302616119385e-01 -5.761820077896118164e-01 2.146238386631011963e-01 -2.937223613262176514e-01 1.551273018121719360e-01 -6.410159915685653687e-02 -6.775451451539993286e-02
-4.231386259198188782e-02 6.295704748481512070e-03 -4.276312589645385742e-01 5.302698612213134766e-01 -4.852809309959411621e-01 -3.767668008804321289e-01 3.827510774135589600e-01 -1.008260399103164673e-01
6.056096553802490234e-01 -1.220093574374914169e-02 -3.933492600917816162e-01 1.468636747449636459e-02 3.300833329558372498e-02 -1.501058638095855713e-01 6.001693010330200195e-01 -3.071225583553314209e-01
2.606792151927947998e-01 -2.652786858379840851e-02 -3.185260891914367676e-01 -1.739562116563320160e-02 1.427873522043228149e-01 6.687257289886474609e-01 5.996721386909484863e-01 -4.891115799546241760e-02
2.587254941463470459e-01 -3.519902825355529785e-01 -5.205031633377075195e-01 1.169955059885978699e-01 -8.334957808256149292e-02 -3.409210741519927979e-01 6.290223598480224609e-01 -7.555892318487167358e-02
7.562371343374252319e-02 2.466280944645404816e-02 -4.195736944675445557e-01 2.541819512844085693e-01 -6.216469407081604004e-01 -3.903371989727020264e-01 3.794939517974853516e-01 -2.649502754211425781e-01
9.123586118221282959e-02 -2.993724942207336426e-01 -4.608297944068908691e-01 2.839373946189880371e-01 -1.709292829036712646e-01 -3.643780350685119629e-01 6.569489240646362305e-01 -1.244889646768569946e-01
-3.068386614322662354e-01 1.407959461212158203e-01 -4.655922353267669678e-01 5.678252577781677246e-01 -3.755355179309844971e-01 -2.263857871294021606e-01 3.777284026145935059e-01 -1.089438498020172119e-01
8.284762501716613770e-02 1.466874927282333374e-01 -4.439388811588287354e-01 2.595953047275543213e-01 -4.891099035739898682e-01 -4.491080343723297119e-01 5.037826895713806152e-01 -1.114631295204162598e-01
-3.470239639282226562e-01 1.123607829213142395e-01 -4.526050388813018799e-01 -1.601356267929077148e-01 -4.311972856521606445e-01 -2.178394794464111328e-01 6.310227513313293457e-01 -6.985603272914886475e-02
3.983623981475830078e-01 -5.652021169662475586e-01 -5.005562901496887207e-01 4.994699731469154358e-02 -2.733255922794342041e-01 3.051553368568420410e-01 2.586608827114105225e-01 1.845819205045700073e-01
1.921180039644241333e-01 5.014791339635848999e-02 -6.025388240814208984e-01 1.264128535985946655e-01 3.402808308601379395e-01 1.444060802459716797e-01 4.665239900350570679e-02 -6.653736233711242676e-01
-1.823719143867492676e-01 -1.830965578556060791e-01 -3.006688058376312256e-01 5.563459396362304688e-01 -4.598969593644142151e-02 -2.646327763795852661e-02 7.253797054290771484e-01 -6.559239327907562256e-02
-1.497658342123031616e-01 -9.834947064518928528e-03 -7.097201347351074219e-01 -1.010337248444557190e-01 -3.511357903480529785e-01 -4.561519920825958252e-01 3.614210784435272217e-01 -3.958179429173469543e-02
-4.680308103561401367e-01 1.299282908439636230e-01 -6.917718052864074707e-01 -9.682863205671310425e-02 -4.857620224356651306e-02 -2.650860249996185303e-01 3.983730673789978027e-01 -2.116847485303878784e-01
4.319776594638824463e-01 1.875821948051452637e-01 -4.179713428020477295e-01 -2.399040907621383667e-01 5.419128015637397766e-02 -1.175296530127525330e-01 5.949648618698120117e-01 -4.185940921306610107e-01
3.538086637854576111e-02 8.569758385419845581e-02 -6.491046547889709473e-01 1.352431625127792358e-01 1.796908676624298096e-02 -3.908522129058837891e-01 6.204785704612731934e-01 1.170240566134452820e-01
4.611633419990539551e-01 1.753589510917663574e-01 -2.537037730216979980e-01 1.127244979143142700e-01 2.162718027830123901e-01 3.434670390561223030e-03 6.331692337989807129e-01 -4.814735352993011475e-01
1.051940023899078369e-02 -2.858950197696685791e-01 -6.537076830863952637e-01 4.147728383541107178e-01 7.501048501580953598e-03 1.141341123729944229e-02 4.010829329490661621e-01 3.971510827541351318e-01
-1.105822473764419556e-01 1.175402849912643433e-01 -7.450466156005859375e-01 -2.438005805015563965e-01 -3.578765690326690674e-01 -3.601430356502532959e-01 2.255290150642395020e-01 -2.253455817699432373e-01
2.306582331657409668e-01 1.749722845852375031e-02 -6.447242498397827148e-01 -3.697392046451568604e-01 7.725348323583602905e-02 5.672640800476074219e-01 2.242660671472549438e-01 1.267362534999847412e-01
-1.509255319833755493e-01 1.017097663134336472e-02 -3.860020339488983154e-01 4.095967710018157959e-01 8.878721296787261963e-02 -1.268603056669235229e-01 6.878487467765808105e-01 -4.040277004241943359e-01
8.405791223049163818e-02 2.166281789541244507e-01 -6.825680136680603027e-01 2.510916590690612793e-01 1.002781540155410767e-01 1.785036772489547729e-01 3.491980135440826416e-01 5.031915307044982910e-01
1.969271451234817505e-01 -2.931832373142242432e-01 -8.765723109245300293e-01 7.694726437330245972e-02 2.122869193553924561e-01 1.829442381858825684e-02 2.458547241985797882e-02 -2.344327270984649658e-01
-4.779183492064476013e-02 2.261276729404926300e-02 -4.273034930229187012e-01 6.698837876319885254e-01 -3.512415885925292969e-01 -2.203465253114700317e-01 4.377080202102661133e-01 4.858424514532089233e-02
1.345838904380798340e-01 -2.086508870124816895e-01 -2.449618279933929443e-01 1.050373390316963196e-01 -4.571103155612945557e-01 7.637648582458496094e-01 1.829364746809005737e-01 -2.038640230894088745e-01
-1.444649100303649902e-01 7.284425199031829834e-03 -3.615333139896392822e-01 2.394287288188934326e-01 -4.422643184661865234e-01 -2.670378983020782471e-01 7.192642092704772949e-01 -8.244086802005767822e-02
9.000571817159652710e-02 -1.117834970355033875e-01 -5.631698369979858398e-01 8.323841542005538940e-02 -3.329136073589324951e-01 -4.118026196956634521e-01 5.892267227172851562e-01 1.664738655090332031e-01
4.583365619182586670e-01 -3.862470388412475586e-01 -3.483173549175262451e-01 2.787044644355773926e-01 -3.324850797653198242e-01 2.853732407093048096e-01 3.807679936289787292e-02 -4.983026981353759766e-01
2.845983803272247314e-01 -1.082423254847526550e-01 -2.162531316280364990e-01 7.637707050889730453e-03 -4.296143949031829834e-01 -2.656587362289428711e-01 6.314101815223693848e-01 -4.545785188674926758e-01
1.178145706653594971e-01 -4.031799137592315674e-01 -7.117592692375183105e-01 -9.417471289634704590e-02 2.809220850467681885e-01 -2.950179204344749451e-02 1.218785904347896576e-02 -4.776604473590850830e-01
2.237984836101531982e-01 -3.898380398750305176e-01 -4.171387851238250732e-01 -1.428686082363128662e-04 -5.568106770515441895e-01 5.083045363426208496e-01 -3.214256465435028076e-02 -2.334328293800354004e-01
6.779410839080810547e-01 2.168592810630798340e-01 -3.171344697475433350e-01 1.116484403610229492e-01 -4.793589115142822266e-01 2.054625004529953003e-01 1.019736975431442261e-01 -3.129374384880065918e-01
7.946778833866119385e-02 -1.834613680839538574e-01 -8.811817169189453125e-01 -1.712114736437797546e-02 1.792213618755340576e-01 1.414988934993743896e-01 -1.884091347455978394e-01 -3.092122972011566162e-01
-3.660306930541992188e-01 -2.613978646695613861e-02 -3.001083135604858398e-01 5.280673503875732422e-01 -4.952299296855926514e-01 -9.078609943389892578e-02 4.905379116535186768e-01 -4.791581630706787109e-02
4.721293598413467407e-02 -6.554725766181945801e-02 -3.609193861484527588e-01 4.522413313388824463e-01 4.552447795867919922e-02 -1.682660579681396484e-01 6.988041996955871582e-01 -3.741343021392822266e-01
-1.141251847147941589e-01 2.345467358827590942e-01 -7.933960556983947754e-01 -1.295793950557708740e-01 -3.996307849884033203e-01 -1.278720945119857788e-01 -1.875481605529785156e-01 -2.728826403617858887e-01
-5.886614695191383362e-02 7.670270651578903198e-02 -4.282416999340057373e-01 6.470696330070495605e-01 -3.990302383899688721e-01 -2.890557646751403809e-01 3.627845346927642822e-01 -1.190398186445236206e-01
-1.795451194047927856e-01 2.267477959394454956e-01 -3.220843672752380371e-01 7.107035517692565918e-01 -3.829946517944335938e-01 1.222296133637428284e-01 1.733667552471160889e-01 -3.403381407260894775e-01
-1.225098818540573120e-01 -4.289823397994041443e-02 -3.761821091175079346e-01 4.362194538116455078e-01 -8.442455530166625977e-02 -2.289946973323822021e-01 6.325892806053161621e-01 -4.377389848232269287e-01
9.654974192380905151e-02 1.445638537406921387e-01 -8.451489210128784180e-01 -2.312593758106231689e-01 -3.120137453079223633e-01 -2.929895818233489990e-01 -1.295185387134552002e-01 -4.529161378741264343e-02
-2.580732405185699463e-01 1.594050973653793335e-02 -4.551688432693481445e-01 4.427114725112915039e-01 4.063650220632553101e-02 -2.021392732858657837e-01 6.523590087890625000e-01 -2.487731277942657471e-01
4.408640563488006592e-01 -1.723672300577163696e-01 -4.380008876323699951e-01 -4.215475916862487793e-02 -4.963271319866180420e-01 3.250117599964141846e-01 -4.922372847795486450e-02 -4.773997366428375244e-01
-4.426349103450775146e-01 1.229893937706947327e-01 -6.868950128555297852e-01 2.283440157771110535e-02 1.500722467899322510e-01 -1.589088886976242065e-01 5.091977119445800781e-01 -9.770290553569793701e-02
2.821737341582775116e-02 4.938786923885345459e-01 -5.846053361892700195e-01 -1.083737704902887344e-03 -5.073220133781433105e-01 -2.666052877902984619e-01 -6.668034940958023071e-02 -2.839417159557342529e-01
-5.091952085494995117e-01 4.023727495223283768e-03 -7.000374794006347656e-01 -8.440287411212921143e-02 -1.245839148759841919e-01 -1.058810129761695862e-01 3.104002773761749268e-01 -3.470552563667297363e-01
1.072064861655235291e-01 -5.645317435264587402e-01 -3.208033144474029541e-01 1.282137036323547363e-01 -5.664984583854675293e-01 4.487001001834869385e-01 1.541475951671600342e-01 -6.665901839733123779e-02
3.005783557891845703e-01 -1.296014338731765747e-01 -4.704405367374420166e-01 -3.364851474761962891e-01 2.634297013282775879e-01 4.857111871242523193e-01 4.842762053012847900e-01 -1.359615325927734375e-01
1.445022672414779663e-01 -5.794523283839225769e-02 -5.523137450218200684e-01 3.752452433109283447e-01 -8.659153431653976440e-02 -3.666470050811767578e-01 6.200522184371948242e-01 5.923591926693916321e-02
1.647459715604782104e-01 -1.834296584129333496e-01 -7.803798913955688477e-01 1.093630418181419373e-01 3.031591475009918213e-01 -8.191637694835662842e-03 -6.170353293418884277e-02 -4.716773033142089844e-01
2.525963783264160156e-01 -5.896082520484924316e-01 -4.838790893554687500e-01 -3.585557267069816589e-02 -3.707309961318969727e-01 3.278856277465820312e-01 2.881152033805847168e-01 1.586565673351287842e-01
5.406845211982727051e-01 6.720104068517684937e-02 -3.488772511482238770e-01 1.810762882232666016e-01 -3.444606661796569824e-01 3.733645081520080566e-01 7.951628416776657104e-02 -5.331634879112243652e-01
1.285965144634246826e-01 -3.919051289558410645e-01 -5.782182216644287109e-01 -2.545946538448333740e-01 -3.692862093448638916e-01 5.381740331649780273e-01 -4.543951898813247681e-02 -5.148199200630187988e-02
-8.897888660430908203e-02 3.689649403095245361e-01 -6.188713908195495605e-01 1.943039447069168091e-01 -4.484376609325408936e-01 4.281383752822875977e-01 -2.245054692029953003e-01 1.974919624626636505e-02
-2.378011941909790039e-01 2.635271251201629639e-01 -4.345134496688842773e-01 5.750068426132202148e-01 -5.559089183807373047e-01 -1.025989651679992676e-01 3.792929276823997498e-02 -1.832193583250045776e-01
-5.605243444442749023e-01 -1.661348938941955566e-01 -6.690096259117126465e-01 1.820944398641586304e-01 -1.244489774107933044e-01 -9.513633698225021362e-02 3.461917340755462646e-01 1.819127351045608521e-01
-1.441784948110580444e-01 -1.112156808376312256e-01 -4.713727235794067383e-01 3.696011304855346680e-01 -1.358345896005630493e-01 -3.379887938499450684e-01 5.740009546279907227e-01 -3.819446861743927002e-01
2.159135192632675171e-01 -2.251261323690414429e-01 -5.694943666458129883e-01 -2.152722179889678955e-01 -4.418369829654693604e-01 4.756823182106018066e-01 1.295476704835891724e-01 3.061985969543457031e-01
-9.178369492292404175e-02 -4.539579749107360840e-01 -4.875395894050598145e-01 -1.415835767984390259e-01 -2.477202713489532471e-01 -3.337815403938293457e-01 5.460762381553649902e-01 -2.382907122373580933e-01
2.840529382228851318e-01 -4.005158841609954834e-01 -5.454078316688537598e-01 1.659449785947799683e-01 -1.552144140005111694e-01 -3.578668832778930664e-01 4.063876867294311523e-01 -3.414416909217834473e-01
2.693897858262062073e-02 2.954243496060371399e-02 -6.495987176895141602e-01 1.524336636066436768e-01 4.237552881240844727e-01 2.162485271692276001e-01 1.442846655845642090e-01 -5.532060861587524414e-01
-4.335296154022216797e-02 -3.394771218299865723e-01 -3.876723647117614746e-01 4.579489529132843018e-01 -2.200862914323806763e-01 -2.674866616725921631e-01 6.192229986190795898e-01 -1.394435018301010132e-01
5.937211513519287109e-01 -1.601322442293167114e-01 -6.475218534469604492e-01 -3.535921871662139893e-01 -8.912392705678939819e-02 2.003963738679885864e-01 1.466160118579864502e-01 8.912282437086105347e-02
-9.435250610113143921e-02 6.344419717788696289e-02 -4.015892148017883301e-01 -1.338774710893630981e-01 5.755396932363510132e-02 7.804836034774780273e-01 4.417694509029388428e-01 -1.574421487748622894e-02
-3.780298233032226562e-01 -1.225035414099693298e-01 -5.430456399917602539e-01 -3.926564455032348633e-01 -4.634413421154022217e-01 -7.996022701263427734e-02 3.197819888591766357e-01 -2.637737989425659180e-01
8.425982668995857239e-03 -4.896605908870697021e-01 -5.489317774772644043e-01 1.262129694223403931e-01 -3.612937629222869873e-01 5.253174304962158203e-01 3.432401269674301147e-02 1.877128481864929199e-01
-3.605888485908508301e-01 3.995029628276824951e-01 -6.968923807144165039e-01 -1.174771785736083984e-02 -3.883498907089233398e-02 3.089402019977569580e-01 -9.861455112695693970e-02 -3.433641791343688965e-01
-1.027970388531684875e-01 2.113886475563049316e-01 -8.760700821876525879e-01 5.153255909681320190e-02 3.486521840095520020e-01 -1.884052902460098267e-02 6.015076860785484314e-02 -2.214998006820678711e-01
2.471252381801605225e-01 -4.094258844852447510e-01 -4.840539395809173584e-01 -1.762601137161254883e-01 -3.155315816402435303e-01 4.882399439811706543e-01 3.421787917613983154e-01 2.256079167127609253e-01
-2.745856642723083496e-01 -8.066596835851669312e-02 -7.546676993370056152e-01 2.820273041725158691e-01 4.003390669822692871e-03 -8.752755820751190186e-03 2.429758012294769287e-01 4.581518173217773438e-01
4.645553827285766602e-01 -5.189756751060485840e-01 -5.762366056442260742e-01 2.711302340030670166e-01 -2.039621919393539429e-01 2.331918030977249146e-01 1.151253581047058105e-01 7.710705976933240891e-03
-2.330215722322463989e-01 -1.847650408744812012e-01 -3.640502989292144775e-01 4.809062182903289795e-01 2.296868860721588135e-01 1.051640808582305908e-01 6.484041810035705566e-01 -2.520236372947692871e-01
2.067932039499282837e-01 -4.793786406517028809e-01 -4.330962598323822021e-01 8.141774684190750122e-02 -3.647047579288482666e-01 5.944740772247314453e-01 1.752193421125411987e-01 1.269675195217132568e-01
-2.727280259132385254e-01 -4.845664501190185547e-01 -5.831623673439025879e-01 8.586407452821731567e-02 1.428620424121618271e-02 -2.491867989301681519e-01 3.309736251831054688e-01 -4.141522049903869629e-01
-3.127009794116020203e-02 8.236377686262130737e-02 -7.008178234100341797e-01 2.946150004863739014e-01 6.288007646799087524e-02 4.352930933237075806e-02 -1.663563996553421021e-01 -6.170670986175537109e-01
1.232698932290077209e-01 -4.840556383132934570e-01 -4.315722882747650146e-01 1.795629858970642090e-01 -1.746036857366561890e-01 -3.007096648216247559e-01 5.897723436355590820e-01 -2.515015304088592529e-01
4.193123579025268555e-01 -3.025875091552734375e-01 -5.205261707305908203e-01 -1.129216924309730530e-01 -1.556305438280105591e-01 4.792290031909942627e-01 3.582393527030944824e-01 2.582681179046630859e-01
-3.749875724315643311e-01 -6.616735458374023438e-02 -3.764279186725616455e-01 6.875941157341003418e-01 -2.830292284488677979e-01 -5.786250159144401550e-02 3.918938040733337402e-01 -5.906049534678459167e-02
-5.345782637596130371e-02 -3.910866752266883850e-02 -8.471030592918395996e-01 3.051818013191223145e-01 -5.356149002909660339e-02 -2.000565826892852783e-01 -2.591032683849334717e-01 -2.736186385154724121e-01
-1.565367728471755981e-01 2.568704485893249512e-01 -6.595253348350524902e-01 1.747537553310394287e-01 -3.101932406425476074e-01 5.454545021057128906e-01 -1.146121770143508911e-01 1.926783025264739990e-01
-4.725298285484313965e-01 2.614695727825164795e-01 -5.634574294090270996e-01 -4.137856513261795044e-02 -2.726128324866294861e-02 -1.954979449510574341e-01 5.339180231094360352e-01 -2.551895678043365479e-01
-3.629666268825531006e-01 3.543887138366699219e-01 -6.489959359169006348e-01 1.356967389583587646e-01 -4.071205109357833862e-02 2.184683680534362793e-01 -1.176154240965843201e-01 -4.897296726703643799e-01
1.990402936935424805e-01 -1.617897450923919678e-01 -7.289173603057861328e-01 -6.268709897994995117e-02 -2.945860326290130615e-01 -5.276845097541809082e-01 1.668237000703811646e-01 -7.677851617336273193e-02
-1.108681876212358475e-02 4.487749934196472168e-01 -6.664140224456787109e-01 -1.887914240360260010e-01 4.550365358591079712e-02 3.592675924301147461e-01 -6.870211660861968994e-02 -4.276267290115356445e-01
2.843974828720092773e-01 5.783212557435035706e-02 -3.744005262851715088e-01 -2.891435325145721436e-01 -1.526546627283096313e-01 -2.438603341579437256e-01 6.704652905464172363e-01 -3.996232748031616211e-01
-3.326029777526855469e-01 3.440534323453903198e-02 -5.204402804374694824e-01 -2.764156460762023926e-01 -8.476033061742782593e-02 2.298294305801391602e-01 1.496000401675701141e-02 -6.933239698410034180e-01
-1.021243538707494736e-02 -6.407392770051956177e-02 -6.395711302757263184e-01 -2.795496284961700439e-01 -4.731144905090332031e-01 -3.977055549621582031e-01 3.206959068775177002e-01 1.540716141462326050e-01
3.399338722229003906e-01 -1.456675678491592407e-01 -3.710751235485076904e-01 -3.224652111530303955e-01 -1.503435969352722168e-01 4.746037125587463379e-01 6.005443930625915527e-01 1.141925379633903503e-01
-1.316094398498535156e-01 2.963760634884238243e-03 -6.768422722816467285e-01 6.032764911651611328e-01 2.137714624404907227e-02 1.378067582845687866e-01 1.429518014192581177e-01 3.474614024162292480e-01
2.143588960170745850e-01 2.890524826943874359e-02 -2.818630933761596680e-01 3.309042949695140123e-04 3.736700862646102905e-02 -4.435118660330772400e-02 7.113060355186462402e-01 -6.036956310272216797e-01
5.464389920234680176e-01 2.797134816646575928e-01 -6.641209125518798828e-01 2.210554182529449463e-01 2.873033285140991211e-01 -2.272249432280659676e-03 2.196706533432006836e-01 -4.938868060708045959e-02
1.893379837274551392e-01 -2.072687745094299316e-01 -5.220192074775695801e-01 5.204795002937316895e-01 1.328862011432647705e-01 -2.112159579992294312e-01 5.097336769104003906e-01 -2.359838783740997314e-01
-2.509981393814086914e-01 3.412953615188598633e-01 -4.021109342575073242e-01 6.764947772026062012e-01 -2.488058358430862427e-01 2.953273355960845947e-01 1.536294072866439819e-01 -1.686844974756240845e-01
-1.837573051452636719e-01 5.529169365763664246e-02 -5.604985356330871582e-01 2.092781513929367065e-01 -6.208618283271789551e-01 -3.903185725212097168e-01 4.630451649427413940e-02 -2.554566562175750732e-01
4.440470412373542786e-02 4.405144751071929932e-01 -3.817305266857147217e-01 5.252936482429504395e-01 -4.674637615680694580e-01 3.190547600388526917e-02 8.059561252593994141e-02 -3.953325152397155762e-01
1.744327135384082794e-02 4.276299476623535156e-02 -8.836845159530639648e-01 -1.115513667464256287e-01 -3.042076230049133301e-01 -2.501535117626190186e-01 -2.179492413997650146e-01 -4.363585263490676880e-02
-3.794739842414855957e-01 2.057707160711288452e-01 -6.866708397865295410e-01 5.023609846830368042e-02 8.095476776361465454e-02 -2.304716855287551880e-01 5.228130221366882324e-01 -8.132088929414749146e-02
-3.516720533370971680e-01 2.193700969219207764e-01 -7.976638674736022949e-01 8.572509139776229858e-02 1.938182413578033447e-01 -1.433679312467575073e-01 3.384487926959991455e-01 1.091772168874740601e-01
1.300072669982910156e-01 -6.638991087675094604e-02 -5.640646219253540039e-01 -1.770800501108169556e-01 -5.927290916442871094e-01 -4.009098112583160400e-01 3.311468660831451416e-01 8.631116896867752075e-02
1.417161822319030762e-01 -7.642892003059387207e-02 -2.498934417963027954e-01 -1.929965168237686157e-01 -5.173110961914062500e-01 5.149860382080078125e-01 1.115678250789642334e-01 -5.736829638481140137e-01
1.518059819936752319e-01 -1.241840347647666931e-01 -4.583244919776916504e-01 3.868962526321411133e-01 -2.522945404052734375e-01 -4.176446497440338135e-01 5.528615117073059082e-01 -2.409310042858123779e-01
4.549454748630523682e-01 -3.571467101573944092e-01 -3.741550147533416748e-01 5.246196985244750977e-01 -2.758816778659820557e-01 3.781768381595611572e-01 1.398164629936218262e-01 1.075914353132247925e-01
-4.815578833222389221e-02 -1.206676885485649109e-01 -5.066704750061035156e-01 3.503890037536621094e-01 -2.611421942710876465e-01 -3.767039775848388672e-01 6.162810921669006348e-01 -1.171724051237106323e-01
5.324725508689880371e-01 1.942768096923828125e-01 -3.909066319465637207e-01 2.309562638401985168e-02 -3.569098711013793945e-01 5.805537104606628418e-01 5.848433077335357666e-02 -2.398761361837387085e-01
3.473687767982482910e-01 -2.910490930080413818e-01 -6.512703299522399902e-01 -1.988752782344818115e-01 -1.126794964075088501e-01 5.500878095626831055e-01 6.623940914869308472e-02 1.060196384787559509e-01
-6.379237025976181030e-02 4.141184091567993164e-01 -6.464170217514038086e-01 7.327535748481750488e-02 -4.667487740516662598e-02 -1.360696256160736084e-01 4.847878515720367432e-01 3.814440965652465820e-01
-2.743224799633026123e-01 1.325104981660842896e-01 -6.287085413932800293e-01 -2.839877605438232422e-01 -2.818848192691802979e-01 -1.531011760234832764e-01 5.126223564147949219e-01 -2.560938596725463867e-01
-1.994366198778152466e-01 -7.092584669589996338e-02 -5.464336276054382324e-01 1.706504374742507935e-01 2.356795966625213623e-01 2.612575590610504150e-01 1.956132240593433380e-02 -7.094367742538452148e-01
-4.592768847942352295e-01 2.037015110254287720e-01 -6.579036116600036621e-01 1.288014650344848633e-01 -1.011156290769577026e-01 -2.306628227233886719e-01 4.603716433048248291e-01 -1.509035527706146240e-01
-3.828509151935577393e-01 -3.022682368755340576e-01 -5.218116641044616699e-01 3.881534934043884277e-01 4.074819758534431458e-02 -8.006989955902099609e-02 5.629349946975708008e-01 1.189164817333221436e-01
4.032664000988006592e-01 -1.462531983852386475e-01 -4.691653251647949219e-01 -1.281920075416564941e-01 -6.491480022668838501e-02 4.918516278266906738e-01 5.069117546081542969e-01 2.763069272041320801e-01
9.904361516237258911e-02 -5.340191721916198730e-01 -5.176941752433776855e-01 1.112150475382804871e-01 -3.357655107975006104e-01 5.442072749137878418e-01 7.319972664117813110e-02 1.018808409571647644e-01
4.062606394290924072e-01 3.409687876701354980e-01 -4.011292755603790283e-01 6.166009232401847839e-02 -3.134659826755523682e-01 4.960891306400299072e-01 -2.608989737927913666e-02 -4.570994973182678223e-01
2.080221660435199738e-02 1.897894442081451416e-01 -6.457707285881042480e-01 3.138001263141632080e-01 -5.511953309178352356e-02 3.453642725944519043e-01 2.893464565277099609e-01 4.919560849666595459e-01
-1.774517744779586792e-01 2.984028160572052002e-01 -8.742236495018005371e-01 -2.100749872624874115e-02 1.922790855169296265e-01 -1.949643194675445557e-01 1.827393174171447754e-01 7.988911867141723633e-02
5.388516187667846680e-01 -2.961058616638183594e-01 -4.599273204803466797e-01 7.244008034467697144e-02 -2.949410378932952881e-01 2.750638425350189209e-01 -2.180674485862255096e-02 -4.919896721839904785e-01
3.918550908565521240e-01 1.240963637828826904e-01 -2.951777279376983643e-01 3.914391994476318359e-02 9.486936777830123901e-02 -8.409247547388076782e-02 6.154841184616088867e-01 -5.894870758056640625e-01
3.422571420669555664e-01 2.125634998083114624e-01 -4.419682323932647705e-01 -1.488208025693893433e-02 -3.910956382751464844e-01 6.451022028923034668e-01 -3.647372871637344360e-02 -2.677249014377593994e-01
2.024131119251251221e-01 2.934591174125671387e-01 -2.765675187110900879e-01 -9.204501658678054810e-02 -8.614950627088546753e-02 5.350199341773986816e-01 6.902115345001220703e-01 1.337499320507049561e-01
-3.423608541488647461e-01 2.132877856492996216e-01 -7.034314870834350586e-01 1.937915086746215820e-01 2.055932730436325073e-01 2.607696354389190674e-01 -4.865338280797004700e-02 -4.385087192058563232e-01
4.796774685382843018e-01 3.214960694313049316e-01 -2.851711809635162354e-01 1.048953309655189514e-01 -3.242143988609313965e-01 5.026310086250305176e-01 1.191788986325263977e-01 -4.497417807579040527e-01
7.952463626861572266e-02 1.846296191215515137e-01 -5.201047658920288086e-01 1.511862128973007202e-01 -6.247712373733520508e-01 -4.459515213966369629e-01 6.414482742547988892e-02 -2.699907124042510986e-01
-5.008011311292648315e-02 -3.743264451622962952e-02 -6.660670638084411621e-01 -2.335956990718841553e-01 -3.712032437324523926e-01 -4.473825693130493164e-01 3.890924453735351562e-01 9.242624044418334961e-02
-3.919374048709869385e-01 1.409944379702210426e-03 -6.839475035667419434e-01 9.312213957309722900e-02 -1.851601749658584595e-01 -2.391894608736038208e-01 4.742626547813415527e-01 2.313139736652374268e-01
5.658942461013793945e-01 -1.362541913986206055e-01 -5.874956250190734863e-01 -1.860100030899047852e-01 6.491608917713165283e-02 4.672363400459289551e-01 2.320658415555953979e-01 7.119865715503692627e-02
-3.834476768970489502e-01 1.874901652336120605e-01 -7.562177181243896484e-01 -2.571929097175598145e-01 5.348161235451698303e-02 -1.514257341623306274e-01 2.591969370841979980e-01 -2.946675419807434082e-01
-3.202391862869262695e-01 -1.653742045164108276e-01 -5.773217678070068359e-01 -7.306625600904226303e-03 1.176324039697647095e-01 2.498013377189636230e-01 -1.082007214426994324e-02 -6.785199046134948730e-01
-1.565435975790023804e-01 -3.698493540287017822e-01 -3.288273215293884277e-01 1.409187167882919312e-01 -4.099393486976623535e-01 -2.557612359523773193e-01 6.529525518417358398e-01 -2.256298512220382690e-01
2.371229529380798340e-01 -1.469572335481643677e-01 -4.491231441497802734e-01 5.776863098144531250e-01 1.460522115230560303e-01 1.623499840497970581e-01 3.540338575839996338e-02 -5.812065601348876953e-01
8.747018873691558838e-03 3.741931170225143433e-02 -4.998909235000610352e-01 5.990327894687652588e-02 -6.119130253791809082e-01 -4.356831908226013184e-01 8.718464523553848267e-02 -4.161555171012878418e-01
-8.837421983480453491e-02 -5.190827324986457825e-02 -3.819166421890258789e-01 6.002199053764343262e-01 -2.185399234294891357e-01 4.303365647792816162e-01 3.076022267341613770e-01 3.947187364101409912e-01
-3.714805543422698975e-01 1.617127656936645508e-01 -6.452521681785583496e-01 -1.337522566318511963e-01 9.783912450075149536e-02 -1.912568360567092896e-01 5.953569412231445312e-01 -3.177912160754203796e-02
5.643764138221740723e-01 2.781183719635009766e-01 -4.593911468982696533e-01 -5.083241313695907593e-02 -3.533611893653869629e-01 3.622850477695465088e-01 -4.763334617018699646e-02 -3.634851574897766113e-01
-1.473737657070159912e-01 1.322184205055236816e-01 -4.965985119342803955e-01 2.779694497585296631e-01 -1.196283623576164246e-01 1.247713714838027954e-01 -1.549976915121078491e-01 -7.635568380355834961e-01
2.866677045822143555e-01 2.041092514991760254e-01 -3.667664825916290283e-01 -3.176472187042236328e-01 -1.755224913358688354e-01 5.652184486389160156e-01 5.263173580169677734e-01 1.159892603754997253e-01
2.616758942604064941e-01 -3.910618368536233902e-03 -6.204376816749572754e-01 4.474799931049346924e-01 4.468280076980590820e-02 3.542679846286773682e-01 -9.714868664741516113e-02 -4.575903415679931641e-01
5.499398708343505859e-01 -1.484118402004241943e-01 -3.694088160991668701e-01 2.401772737503051758e-01 -2.224489748477935791e-01 3.889727294445037842e-01 6.055164337158203125e-02 -5.262530446052551270e-01
-2.344151288270950317e-01 2.416662275791168213e-01 -7.173618078231811523e-01 -2.784643769264221191e-01 -1.824439689517021179e-02 2.074341475963592529e-01 5.650775972753763199e-03 -5.011016130447387695e-01
-7.994569838047027588e-02 -1.347463279962539673e-01 -8.898527026176452637e-01 -2.674546539783477783e-01 -6.613568216562271118e-02 -2.202791720628738403e-01 -2.530376426875591278e-02 -2.419609576463699341e-01
-1.749977767467498779e-01 -4.150502011179924011e-02 -4.489408135414123535e-01 4.440442025661468506e-01 -4.700110852718353271e-01 -3.196166455745697021e-01 4.958445429801940918e-01 -1.761635532602667809e-03
5.383840799331665039e-01 -7.354173064231872559e-02 -4.557054042816162109e-01 2.798998951911926270e-01 -2.964504659175872803e-01 3.355996608734130859e-01 -6.855518370866775513e-02 -4.620744884014129639e-01
-5.444205403327941895e-01 -4.718192666769027710e-02 -4.858799874782562256e-01 -2.728610932826995850e-01 -3.499310314655303955e-01 -7.179643958806991577e-02 3.825187385082244873e-01 -3.419365584850311279e-01
1.619803905487060547e-01 -1.695689111948013306e-01 -2.994633316993713379e-01 -3.492417559027671814e-02 -5.977373719215393066e-01 4.623208045959472656e-01 -1.015014131553471088e-03 -5.320519208908081055e-01
-1.278709322214126587e-01 2.142691761255264282e-01 -8.127413988113403320e-01 1.682493984699249268e-01 -1.178142502903938293e-01 -1.657227426767349243e-01 -1.622962951660156250e-01 -4.256725609302520752e-01
3.520511090755462646e-01 -2.504715919494628906e-01 -7.142066955566406250e-01 2.540378868579864502e-01 1.246467009186744690e-01 1.853466928005218506e-01 -1.038445904850959778e-02 -4.343954324722290039e-01
-3.319914340972900391e-01 2.608903646469116211e-01 -4.505348205566406250e-01 -2.124503105878829956e-01 -2.731184065341949463e-01 -7.029714435338973999e-02 7.006920576095581055e-01 5.564748123288154602e-02
1.352280378341674805e-01 -3.128346502780914307e-01 -5.406908988952636719e-01 1.430319845676422119e-01 -2.446437478065490723e-01 -3.924203217029571533e-01 5.942178964614868164e-01 6.406202912330627441e-02
1.330906301736831665e-01 -1.188263595104217529e-01 -4.688965082168579102e-01 5.577930063009262085e-02 -1.265854090452194214e-01 -3.214685022830963135e-01 7.904651761054992676e-01 3.147852420806884766e-02
4.153064489364624023e-01 -1.242596805095672607e-01 -4.472153782844543457e-01 -4.878361523151397705e-02 -1.075498461723327637e-01 4.606527984142303467e-01 5.092805027961730957e-01 3.557583093643188477e-01
-4.877192378044128418e-01 2.178444862365722656e-01 -5.168374180793762207e-01 2.191161066293716431e-01 -3.234989047050476074e-01 4.944945275783538818e-01 1.095533370971679688e-01 1.958644390106201172e-01
-6.989255547523498535e-02 2.973733283579349518e-02 -6.743097901344299316e-01 -4.414969086647033691e-01 -3.486363291740417480e-01 -3.011582493782043457e-01 2.479535639286041260e-01 -2.662571668624877930e-01
2.147983759641647339e-01 1.234402656555175781e-01 -6.836184263229370117e-01 3.013806939125061035e-01 -3.923499584197998047e-02 1.770004928112030029e-01 1.983096450567245483e-01 5.552154779434204102e-01
4.245301783084869385e-01 -2.237586975097656250e-01 -4.506181776523590088e-01 1.459393650293350220e-01 -5.310196876525878906e-01 2.898020744323730469e-01 -1.008298099040985107e-01 -4.113603234291076660e-01
3.504981398582458496e-01 -2.899481952190399170e-01 -2.858887612819671631e-01 -2.308961004018783569e-01 -3.325883746147155762e-01 4.633402824401855469e-01 5.666003227233886719e-01 1.081688478589057922e-01
1.881651431322097778e-01 -2.526092827320098877e-01 -2.950510084629058838e-01 5.317180156707763672e-01 -2.913332283496856689e-01 3.175839185714721680e-01 4.338356554508209229e-01 3.963023722171783447e-01
-4.385489225387573242e-01 -9.662808477878570557e-02 -6.256242394447326660e-01 -1.620640456676483154e-01 -4.169842302799224854e-01 7.807562127709388733e-03 -1.381815671920776367e-01 -4.331701397895812988e-01
-3.019753396511077881e-01 4.876812100410461426e-01 -4.969425797462463379e-01 1.981312781572341919e-01 -2.286253422498703003e-01 5.414154529571533203e-01 1.426656544208526611e-01 1.378994882106781006e-01
-2.914814352989196777e-01 3.457726538181304932e-01 -3.565195202827453613e-01 6.583777070045471191e-01 -1.694796234369277954e-01 2.992573678493499756e-01 2.210737764835357666e-01 -2.603087425231933594e-01
-2.085973769426345825e-01 -3.763863444328308105e-01 -2.748507857322692871e-01 4.406235814094543457e-01 1.195667870342731476e-02 -4.189806804060935974e-02 6.308056116104125977e-01 -3.812012076377868652e-01
2.468115240335464478e-01 -4.900390207767486572e-01 -5.703802704811096191e-01 -2.041667252779006958e-01 -2.826967537403106689e-01 4.423737525939941406e-01 2.147112041711807251e-01 1.010702848434448242e-01
1.014506593346595764e-01 -4.317143559455871582e-01 -5.078685283660888672e-01 -1.295859962701797485e-01 -5.617170333862304688e-01 4.607114493846893311e-01 -1.450019981712102890e-02 2.481947094202041626e-02
-7.798681408166885376e-02 3.579997643828392029e-02 -3.306759297847747803e-01 4.341009259223937988e-01 -2.310309559106826782e-01 5.421726107597351074e-01 4.183248579502105713e-01 4.153602719306945801e-01
1.924964636564254761e-01 1.496690064668655396e-01 -2.964011430740356445e-01 -2.033918648958206177e-01 -9.058512002229690552e-02 -1.125868633389472961e-01 6.219606399536132812e-01 -6.352998018264770508e-01
-3.254352882504463196e-02 2.067943848669528961e-02 -6.675689816474914551e-01 5.096455216407775879e-01 -2.557100653648376465e-01 -3.929928317666053772e-02 2.023763209581375122e-01 4.303930103778839111e-01
-1.399851143360137939e-01 -1.082764491438865662e-01 -6.346774101257324219e-01 1.339353173971176147e-01 1.383907943964004517e-01 1.410985738039016724e-01 -8.821425586938858032e-02 -7.078728675842285156e-01
2.509995102882385254e-01 -2.860173583030700684e-02 -6.392921805381774902e-01 -2.247739136219024658e-01 4.565923213958740234e-01 4.467255175113677979e-01 2.579504251480102539e-01 -4.883347079157829285e-02
2.281655371189117432e-01 1.406704336404800415e-01 -1.529189646244049072e-01 4.645555317401885986e-01 -3.559000492095947266e-01 5.594412088394165039e-01 1.920991986989974976e-01 -4.608849585056304932e-01
-3.374037891626358032e-02 2.055378556251525879e-01 -7.149030566215515137e-01 1.885622292757034302e-01 -2.439472265541553497e-02 1.536876410245895386e-01 2.859396934509277344e-01 5.513594150543212891e-01
1.254939883947372437e-01 -3.382097482681274414e-01 -5.141083598136901855e-01 -2.501373589038848877e-01 -4.863189458847045898e-01 5.095295310020446777e-01 1.565531045198440552e-01 1.495126187801361084e-01
-2.312340140342712402e-01 1.437042951583862305e-01 -8.020696043968200684e-01 -5.685801059007644653e-02 -3.166620135307312012e-01 -3.157040774822235107e-01 -9.186256676912307739e-02 -2.663625180721282959e-01
-2.714996039867401123e-01 3.359872400760650635e-01 -5.633534193038940430e-01 1.029572784900665283e-01 -4.425488710403442383e-01 5.269281268119812012e-01 -8.245650678873062134e-02 7.163529098033905029e-02
1.864047497510910034e-01 -4.161578714847564697e-01 -2.956870496273040771e-01 1.789032071828842163e-01 -5.585508942604064941e-01 4.914046823978424072e-01 3.803406655788421631e-02 -3.431101739406585693e-01
-3.073975145816802979e-01 1.047374010086059570e-01 -4.493287503719329834e-01 2.424550205469131470e-01 -4.518122375011444092e-01 -2.602852284908294678e-01 5.689974427223205566e-01 -1.954869031906127930e-01
2.137232124805450439e-01 1.239689067006111145e-01 -7.591465711593627930e-01 3.082078993320465088e-01 1.589174754917621613e-02 2.751822397112846375e-02 2.256978005170822144e-01 4.644450545310974121e-01
-3.170436322689056396e-01 3.362360000610351562e-01 -8.371538519859313965e-01 -7.652998715639114380e-02 -8.467511832714080811e-02 -2.504210472106933594e-01 6.783903390169143677e-02 -7.254419475793838501e-02
1.490797400474548340e-01 3.536433875560760498e-01 -2.896677553653717041e-01 -1.280015259981155396e-01 -7.267040014266967773e-02 5.530987381935119629e-01 6.584113240242004395e-01 8.783506602048873901e-02
2.086106240749359131e-01 -1.367795467376708984e-01 -2.410797774791717529e-01 -2.935917489230632782e-02 -5.685073733329772949e-01 6.847907304763793945e-01 2.643793225288391113e-01 -1.294452399015426636e-01
1.957518421113491058e-02 -2.456102818250656128e-01 -4.478432834148406982e-01 4.403022229671478271e-01 -5.355616286396980286e-02 2.200266867876052856e-01 4.969393610954284668e-01 4.966227114200592041e-01
1.057145372033119202e-01 -3.395938873291015625e-01 -4.266077280044555664e-01 -2.066079378128051758e-01 -1.595355570316314697e-01 6.039825081825256348e-01 4.681860208511352539e-01 1.984311044216156006e-01
9.380917064845561981e-03 5.595290660858154297e-01 -3.416379690170288086e-01 1.746975481510162354e-01 -6.199823617935180664e-01 3.054106533527374268e-01 1.905670166015625000e-01 1.601058542728424072e-01
4.374230504035949707e-01 2.781235380098223686e-03 -4.600806236267089844e-01 2.304866313934326172e-01 -3.259465396404266357e-01 1.711016595363616943e-01 3.769503533840179443e-01 5.159908533096313477e-01
4.903922975063323975e-01 -5.148535966873168945e-01 -5.185626745223999023e-01 -4.075386095792055130e-03 -3.025766015052795410e-01 3.172174394130706787e-01 1.674113273620605469e-01 7.287910580635070801e-02
3.794401288032531738e-01 1.074766814708709717e-01 -3.827636837959289551e-01 -4.269638955593109131e-01 -1.135862022638320923e-01 4.433224499225616455e-01 5.523679256439208984e-01 -3.347555547952651978e-02
1.984603516757488251e-02 7.784198038280010223e-03 -5.359151363372802734e-01 3.705862462520599365e-01 -5.184400826692581177e-02 2.219192087650299072e-01 -6.168154254555702209e-02 -7.206010222434997559e-01
-2.748202979564666748e-01 2.762402296066284180e-01 -5.106896758079528809e-01 1.348954290151596069e-01 -1.534955650568008423e-01 7.380114793777465820e-01 1.608177460730075836e-02 2.615483850240707397e-02
-1.567799597978591919e-01 -2.445925027132034302e-01 -2.797856032848358154e-01 6.516669392585754395e-01 1.031215041875839233e-01 7.851170003414154053e-02 5.480695962905883789e-01 -3.089761435985565186e-01
-7.548247929662466049e-03 2.810016274452209473e-01 -3.800740242004394531e-01 6.680935621261596680e-01 -5.187430977821350098e-01 -9.676096029579639435e-03 4.307100176811218262e-02 -2.431724667549133301e-01
-2.260558009147644043e-01 1.566714346408843994e-01 -3.906168639659881592e-01 4.798839092254638672e-01 -1.704821363091468811e-02 -1.153897121548652649e-01 5.978924036026000977e-01 -4.127977192401885986e-01
6.176245212554931641e-02 -1.591052561998367310e-01 -3.118861317634582520e-01 5.104603171348571777e-01 -2.182123959064483643e-01 4.597154855728149414e-01 4.180510938167572021e-01 4.234463870525360107e-01
-1.245507225394248962e-01 3.831156492233276367e-01 -8.548626303672790527e-01 -1.713122278451919556e-01 -4.813987016677856445e-02 -2.598568201065063477e-01 8.754362165927886963e-02 8.035057224333286285e-03
9.794341027736663818e-02 -2.164620161056518555e-01 -1.526849120855331421e-01 -4.726117104291915894e-02 -2.130927443504333496e-01 6.835122704505920410e-01 6.366766691207885742e-01 7.103717885911464691e-03
1.539467126131057739e-01 3.351192921400070190e-02 -4.877954423427581787e-01 -3.451418876647949219e-01 2.204922400414943695e-02 5.869227647781372070e-01 5.154042840003967285e-01 8.662492036819458008e-02
-3.307841345667839050e-02 1.389223784208297729e-01 -4.390404522418975830e-01 -3.982451930642127991e-02 -7.106344699859619141e-01 -3.803062140941619873e-01 2.636934220790863037e-01 -2.570902407169342041e-01
-2.811741456389427185e-02 8.088684082031250000e-02 -8.605095148086547852e-01 3.234952092170715332e-01 -1.794246733188629150e-01 -3.000157475471496582e-01 -1.483222097158432007e-01 -5.778283625841140747e-02
-3.605532944202423096e-01 3.974661231040954590e-02 -7.567452788352966309e-01 -9.168200939893722534e-02 -3.161029219627380371e-01 3.059204481542110443e-02 -2.349902540445327759e-01 -3.623192012310028076e-01
-9.380308538675308228e-02 3.862456604838371277e-02 -5.649056434631347656e-01 2.529516518115997314e-01 -2.185950428247451782e-02 8.706615865230560303e-02 -1.231393292546272278e-01 -7.637962102890014648e-01
-9.603115171194076538e-02 1.138913333415985107e-01 -6.623492240905761719e-01 -2.600572705268859863e-01 -3.365654051303863525e-01 -3.756321370601654053e-01 4.404843449592590332e-01 -1.518819183111190796e-01
1.914530843496322632e-01 -1.827188879251480103e-01 -6.232739686965942383e-01 -1.325746774673461914e-01 -3.796854615211486816e-01 -4.444615840911865234e-01 3.517952859401702881e-01 -2.417561411857604980e-01
8.480098843574523926e-02 5.532066822052001953e-01 -1.661003082990646362e-01 3.194339871406555176e-01 -4.352199137210845947e-01 3.713374137878417969e-01 4.749474227428436279e-01 -6.527628749608993530e-02
5.094030499458312988e-01 -4.524592757225036621e-01 -4.830716550350189209e-01 1.126812621951103210e-01 -1.649670004844665527e-01 4.368689656257629395e-01 2.418836057186126709e-01 1.147064864635467529e-01
-5.758524686098098755e-02 -6.836475133895874023e-01 -4.710405170917510986e-01 2.759209871292114258e-01 -7.010821998119354248e-02 -1.214158087968826294e-01 3.119781911373138428e-01 -3.380988538265228271e-01
-2.367909401655197144e-01 2.818682491779327393e-01 -6.808356642723083496e-01 1.165426373481750488e-01 -2.318593859672546387e-01 5.534484386444091797e-01 -9.293892979621887207e-02 1.365995407104492188e-01
-6.742365360260009766e-01 -4.683971405029296875e-03 -5.609081387519836426e-01 2.562024295330047607e-01 -1.409140229225158691e-01 -1.105729416012763977e-01 3.634236752986907959e-01 -3.107472509145736694e-02
7.426149398088455200e-02 -3.022603988647460938e-01 -4.953093230724334717e-01 3.955773115158081055e-01 -1.945843994617462158e-01 6.921484321355819702e-02 4.035372734069824219e-01 5.438889265060424805e-01
3.240419551730155945e-02 -9.384275972843170166e-02 -4.555955529212951660e-01 6.092626452445983887e-01 3.896301239728927612e-02 5.313661098480224609e-01 2.656736671924591064e-01 2.385888993740081787e-01
4.779528379440307617e-01 3.637629374861717224e-02 -4.002949893474578857e-01 -2.227401137351989746e-01 -3.569582104682922363e-01 3.541058599948883057e-01 4.624351859092712402e-01 3.061570823192596436e-01
-1.413177978247404099e-02 1.267711520195007324e-01 -8.075130581855773926e-01 3.355571627616882324e-01 -1.194160208106040955e-01 -3.101372122764587402e-01 -1.711786836385726929e-01 -2.816136479377746582e-01
-3.851636052131652832e-01 -5.929162502288818359e-01 -4.725089967250823975e-01 2.899368405342102051e-01 -1.032620742917060852e-01 -1.017450019717216492e-01 3.747360110282897949e-01 -1.770005077123641968e-01
-4.123402237892150879e-01 4.659343659877777100e-01 -4.788509309291839600e-01 2.587455511093139648e-01 -2.273156344890594482e-01 4.807842671871185303e-01 1.536072939634323120e-01 1.010548025369644165e-01
-4.993734061717987061e-01 2.528918087482452393e-01 -5.283727049827575684e-01 3.918068706989288330e-01 -8.883977681398391724e-02 -1.091234087944030762e-01 4.058592319488525391e-01 -2.635515630245208740e-01
9.022808633744716644e-03 6.614794582128524780e-02 -3.560823202133178711e-01 3.383464813232421875e-01 2.354186028242111206e-01 -5.776935070753097534e-02 5.215916037559509277e-01 -6.507326960563659668e-01
-3.186441659927368164e-01 2.023989409208297729e-01 -5.026512145996093750e-01 2.571907043457031250e-01 -3.600197732448577881e-01 5.346914529800415039e-01 8.273678272962570190e-02 3.410874605178833008e-01
3.757049441337585449e-01 -1.965411193668842316e-02 -3.665626943111419678e-01 -2.412742972373962402e-01 -3.369140625000000000e-01 4.195684492588043213e-01 5.358552932739257812e-01 2.986442744731903076e-01
-2.133460640907287598e-01 -5.224238038063049316e-01 -5.572423338890075684e-01 1.112958788871765137e-02 -3.252626061439514160e-01 -2.842805981636047363e-01 4.280592203140258789e-01 -3.267990797758102417e-02
-4.832842946052551270e-01 1.552044600248336792e-01 -6.690364480018615723e-01 -1.303377002477645874e-01 -2.039335668087005615e-01 -2.594327926635742188e-01 2.858979105949401855e-01 -2.951581776142120361e-01
-3.087663948535919189e-01 2.198756784200668335e-01 -8.758043646812438965e-01 -2.660333216190338135e-01 -5.296182632446289062e-02 -1.230896264314651489e-01 4.029104020446538925e-03 -2.321401052176952362e-02
3.116773962974548340e-01 1.287223100662231445e-01 -1.615322828292846680e-01 4.052270650863647461e-01 1.274484395980834961e-01 1.511392295360565186e-01 4.718222022056579590e-01 -6.590020656585693359e-01
-2.834497392177581787e-02 2.192163467407226562e-01 -8.845003843307495117e-01 -1.801238954067230225e-01 -1.996640115976333618e-01 -1.367819607257843018e-01 -5.821356549859046936e-02 -2.727479636669158936e-01
-1.453278511762619019e-01 1.726479530334472656e-01 -3.958448767662048340e-01 7.353240251541137695e-01 -3.442648351192474365e-01 3.049717247486114502e-01 1.887827217578887939e-01 6.717880815267562866e-02
4.360690340399742126e-02 -9.431941807270050049e-02 -5.828680098056793213e-02 -2.364628612995147705e-01 -5.373386144638061523e-01 5.694223046302795410e-01 5.307677984237670898e-01 -1.876200139522552490e-01
2.088299840688705444e-01 -3.557752370834350586e-01 -4.640887379646301270e-01 7.710944861173629761e-02 -3.204009234905242920e-01 6.300688385963439941e-01 2.216285765171051025e-01 2.443912327289581299e-01
1.625881940126419067e-01 -4.917187690734863281e-01 -4.942243099212646484e-01 -6.807610392570495605e-02 -4.874196350574493408e-01 4.742406606674194336e-01 -3.176397457718849182e-02 -1.392640173435211182e-01
-2.030348032712936401e-01 4.676013290882110596e-01 -8.081650137901306152e-01 -1.718357950448989868e-01 -1.485902518033981323e-01 -1.413539201021194458e-01 -4.112352430820465088e-02 -1.171172931790351868e-01
-3.283386826515197754e-01 3.429926037788391113e-01 -8.419192433357238770e-01 -1.859001815319061279e-01 -1.287286579608917236e-01 -7.075163722038269043e-02 -4.816593974828720093e-02 -8.524110168218612671e-02
1.034583300352096558e-01 -3.387248143553733826e-02 -2.392203956842422485e-01 -1.833112239837646484e-01 -7.107223272323608398e-01 5.711329579353332520e-01 1.499640047550201416e-01 -2.085938304662704468e-01
4.353919625282287598e-02 3.543269932270050049e-01 -4.530099034309387207e-01 6.242685317993164062e-01 -3.340534269809722900e-01 1.560507118701934814e-01 -1.209532916545867920e-01 -3.564467430114746094e-01
5.790738463401794434e-01 -1.798783093690872192e-01 -4.515389502048492432e-01 5.725884437561035156e-01 -2.527368366718292236e-01 1.842581778764724731e-01 -4.469244182109832764e-02 -2.735259383916854858e-02
1.702786684036254883e-01 3.158026337623596191e-01 -3.041158318519592285e-01 -1.372170001268386841e-01 -5.564093217253684998e-02 5.500380992889404297e-01 6.706621050834655762e-01 6.733176857233047485e-02
1.470847874879837036e-01 6.449760794639587402e-01 -4.346087276935577393e-01 -1.265363581478595734e-02 -3.702424764633178711e-01 3.659276664257049561e-01 2.820445299148559570e-01 1.509819328784942627e-01
-1.504712551832199097e-01 1.369080245494842529e-01 -3.664681315422058105e-01 7.009611129760742188e-01 -4.777985811233520508e-01 -1.002824008464813232e-01 2.997705042362213135e-01 -6.898489594459533691e-02
-3.820409476757049561e-01 1.848228573799133301e-01 -4.303784370422363281e-01 -2.667094767093658447e-01 -4.467705488204956055e-01 -1.294422298669815063e-01 5.840312838554382324e-01 7.793512195348739624e-02
-2.126661986112594604e-01 -5.484986901283264160e-01 -4.478392302989959717e-01 1.090909019112586975e-01 -1.978806704282760620e-01 -2.182291001081466675e-01 3.800232112407684326e-01 -4.585448205471038818e-01
7.089271545410156250e-01 2.853584289550781250e-02 -5.062527060508728027e-01 -1.455094963312149048e-01 -1.343498826026916504e-01 4.199755489826202393e-01 1.569603234529495239e-01 8.783905766904354095e-03
-3.131785392761230469e-01 3.865059465169906616e-02 -6.240153908729553223e-01 1.822680830955505371e-01 -3.508866578340530396e-02 3.109116852283477783e-01 4.741662181913852692e-03 -6.163508892059326172e-01
2.870368957519531250e-01 -5.032429099082946777e-02 -6.609712243080139160e-01 -3.691386282444000244e-01 -4.364225566387176514e-01 -2.971357107162475586e-01 1.715083271265029907e-01 1.837433576583862305e-01
-1.873002797365188599e-01 2.171119302511215210e-02 -5.357165932655334473e-01 1.226877346634864807e-01 -6.615568399429321289e-01 -3.762435913085937500e-01 1.011741012334823608e-01 -2.700923085212707520e-01
-1.514930278062820435e-01 -4.128881692886352539e-01 -4.248771965503692627e-01 1.514138877391815186e-01 -1.764935851097106934e-01 -2.864142656326293945e-01 5.537387132644653320e-01 -4.281549751758575439e-01
1.161401420831680298e-01 -3.257497847080230713e-01 -3.027452230453491211e-01 6.444375962018966675e-02 -5.406694412231445312e-01 6.823922991752624512e-01 1.455167680978775024e-01 -7.370926439762115479e-02
7.111102342605590820e-02 -3.256221115589141846e-01 -5.964797139167785645e-01 -3.601555824279785156e-01 -4.624986052513122559e-01 4.305095672607421875e-01 2.062868326902389526e-03 6.454262137413024902e-02
-3.565692305564880371e-01 1.149566844105720520e-01 -6.669436097145080566e-01 -2.785752713680267334e-01 -4.494495093822479248e-01 3.604498133063316345e-02 -1.583639383316040039e-01 -3.299120366573333740e-01
-2.094078809022903442e-02 -2.081646025180816650e-01 -7.472848892211914062e-01 4.629626274108886719e-01 -1.655045896768569946e-01 -2.914286963641643524e-02 1.205636858940124512e-01 3.750777244567871094e-01
-2.353046238422393799e-01 1.978943943977355957e-01 -6.493878364562988281e-01 1.297259479761123657e-01 -1.833841204643249512e-01 -2.056102603673934937e-01 5.639808773994445801e-01 2.701041996479034424e-01
-3.668241500854492188e-01 1.228482127189636230e-01 -7.590274214744567871e-01 3.227327764034271240e-01 -1.543425321578979492e-01 -3.229643106460571289e-01 1.362366676330566406e-01 -1.529095768928527832e-01
8.914779126644134521e-02 7.475461810827255249e-02 -7.204617559909820557e-02 3.639813363552093506e-01 -4.037196040153503418e-01 6.762264966964721680e-01 2.377633601427078247e-01 -4.147147238254547119e-01
6.712927669286727905e-02 -3.515446186065673828e-01 -2.981589138507843018e-01 1.516295075416564941e-01 -6.387106776237487793e-01 5.706396698951721191e-01 1.599155813455581665e-01 2.942282520234584808e-02
2.000631839036941528e-01 -3.275336623191833496e-01 -4.004487693309783936e-01 -1.978272348642349243e-01 -2.324368059635162354e-01 -2.909517884254455566e-01 5.919967889785766602e-01 -4.050455093383789062e-01
3.053773641586303711e-01 1.777022182941436768e-01 -4.118118882179260254e-01 5.335527062416076660e-01 -4.832500815391540527e-01 9.751292318105697632e-02 -6.943093985319137573e-02 -4.159796535968780518e-01
1.781208962202072144e-01 4.306981265544891357e-01 -7.292332649230957031e-01 -6.125661358237266541e-02 4.735628142952919006e-02 3.572402596473693848e-01 -1.392970830202102661e-01 -3.130043745040893555e-01
-4.931768774986267090e-01 5.677233263850212097e-02 -6.322425007820129395e-01 -7.388374209403991699e-02 -3.921548724174499512e-01 3.971354290843009949e-02 -1.186484992504119873e-01 -4.229942262172698975e-01
-3.875170275568962097e-02 1.416580229997634888e-01 -7.528247237205505371e-01 -3.113015294075012207e-01 -2.785781770944595337e-02 3.768280744552612305e-01 -2.438511252403259277e-01 -3.354680240154266357e-01
-5.067304968833923340e-01 1.878863126039505005e-01 -2.965502440929412842e-01 4.178471565246582031e-01 -3.237542510032653809e-01 1.665054261684417725e-01 5.165646076202392578e-01 -2.144872695207595825e-01
2.698268592357635498e-01 2.469473630189895630e-01 -2.900769114494323730e-01 -2.666688561439514160e-01 -1.344184726476669312e-01 5.536820888519287109e-01 6.215272545814514160e-01 5.031242035329341888e-03
2.230546027421951294e-01 8.690086752176284790e-02 -3.339523673057556152e-01 -1.625841706991195679e-01 -5.506238341331481934e-01 4.503626227378845215e-01 -3.006416559219360352e-02 -5.457292795181274414e-01
1.449389010667800903e-01 2.691783308982849121e-01 -7.868229150772094727e-01 -2.204682677984237671e-02 3.377234097570180893e-03 3.357707560062408447e-01 -2.695273756980895996e-01 -3.186864256858825684e-01
5.419669300317764282e-02 7.569292560219764709e-03 -1.133308112621307373e-01 -1.913928054273128510e-02 -5.782708525657653809e-01 6.274295449256896973e-01 2.332294434309005737e-01 -4.487029016017913818e-01
4.124231636524200439e-01 -3.114445209503173828e-01 -5.493830442428588867e-01 3.010980784893035889e-01 -1.210777983069419861e-01 1.880509555339813232e-01 -1.625425815582275391e-01 -5.137943625450134277e-01
-1.454236805438995361e-01 -1.482787262648344040e-02 -8.502136468887329102e-01 -3.112818300724029541e-02 1.879551559686660767e-01 4.220597743988037109e-01 -2.033132463693618774e-01 1.393542974255979061e-03
6.198437809944152832e-01 3.390925228595733643e-01 -6.364770531654357910e-01 7.555181533098220825e-02 2.044637203216552734e-01 -4.792538285255432129e-02 1.678060889244079590e-01 -1.331830918788909912e-01
4.571288451552391052e-02 -1.373645812273025513e-01 -5.714361667633056641e-01 4.722592830657958984e-01 -8.396957069635391235e-03 1.629530340433120728e-01 3.636474311351776123e-01 5.202015042304992676e-01
-3.935021758079528809e-01 2.007163614034652710e-01 -7.934594154357910156e-01 2.528230659663677216e-03 1.514828801155090332e-01 -1.842147409915924072e-01 3.334681689739227295e-01 8.486302942037582397e-02
9.839113801717758179e-02 3.634573817253112793e-01 -4.671037197113037109e-01 -1.616832017898559570e-01 1.546870768070220947e-01 5.564763545989990234e-01 5.219542980194091797e-01 8.865796774625778198e-02
3.010712265968322754e-01 -2.604997754096984863e-01 -5.469751954078674316e-01 -2.569780051708221436e-01 -1.494665443897247314e-01 3.793174624443054199e-01 4.273574650287628174e-01 3.569594621658325195e-01
-1.842406094074249268e-01 3.006043732166290283e-01 -8.582319617271423340e-01 1.474500298500061035e-01 1.965348236262798309e-02 -1.251488327980041504e-01 1.384624689817428589e-01 2.866505682468414307e-01
2.362508326768875122e-01 -8.890994638204574585e-02 -8.374381065368652344e-01 -3.479786813259124756e-01 -2.014105618000030518e-01 -2.363469749689102173e-01 -1.039043292403221130e-01 -8.165027201175689697e-02
-1.921252757310867310e-01 4.058950245380401611e-01 -7.166521549224853516e-01 -1.606703996658325195e-01 -2.406669259071350098e-01 2.063799053430557251e-01 -1.948357224464416504e-01 -3.470702767372131348e-01
1.845667213201522827e-01 2.249638140201568604e-01 -3.148835003376007080e-01 -1.929289847612380981e-01 -6.660149991512298584e-02 5.652296543121337891e-01 6.700353026390075684e-01 7.801127433776855469e-02
-1.394619196653366089e-01 2.855175733566284180e-01 -7.162123322486877441e-01 1.572756916284561157e-01 -1.445942372083663940e-01 4.650817811489105225e-01 -2.269891090691089630e-02 3.515827953815460205e-01
1.057283878326416016e-01 -1.228177919983863831e-01 -7.394622564315795898e-01 8.505640178918838501e-02 2.119813263416290283e-01 1.769121289253234863e-01 -1.625150740146636963e-01 -5.630747079849243164e-01
1.052756607532501221e-01 1.789676100015640259e-01 -3.719686269760131836e-01 -7.736282795667648315e-02 6.493743974715471268e-03 6.475707888603210449e-01 5.980188250541687012e-01 1.884814202785491943e-01
-1.200228556990623474e-01 2.060588002204895020e-01 -6.520234942436218262e-01 2.731615006923675537e-01 -8.766242861747741699e-02 8.653923869132995605e-03 -1.642176508903503418e-01 -6.392614245414733887e-01
-3.670881390571594238e-01 4.097856879234313965e-01 -6.198629140853881836e-01 -1.122847646474838257e-01 -8.067473769187927246e-03 -9.593995660543441772e-02 5.338042974472045898e-01 7.916796207427978516e-02
2.823415398597717285e-01 -5.683111399412155151e-02 -2.011300027370452881e-01 5.764325261116027832e-01 -3.928436636924743652e-01 5.496415495872497559e-01 2.957291603088378906e-01 2.092656865715980530e-02
-3.865492297336459160e-03 -1.668603159487247467e-02 -4.681205153465270996e-01 3.766832128167152405e-02 -3.562627136707305908e-01 -2.499187588691711426e-01 3.971689343452453613e-01 -6.572865247726440430e-01
-4.508971422910690308e-02 -8.299029618501663208e-02 -4.989787936210632324e-01 3.080336153507232666e-01 5.248272325843572617e-03 1.688478887081146240e-01 -1.234884038567543030e-01 -7.768067717552185059e-01
2.477823495864868164e-01 -3.096092492341995239e-02 -2.584554255008697510e-01 -3.090105354785919189e-01 -8.899081498384475708e-02 5.514310598373413086e-01 6.651865839958190918e-01 -1.445334404706954956e-01
-3.209464251995086670e-01 3.056967854499816895e-01 -5.887496471405029297e-01 2.014071196317672729e-01 -2.383142523467540741e-02 4.329461157321929932e-01 -1.531157046556472778e-01 -4.526557028293609619e-01
-1.372501552104949951e-01 2.702189981937408447e-01 -4.973998367786407471e-01 1.912647671997547150e-02 -4.209987819194793701e-01 6.639913320541381836e-01 -1.776055246591567993e-01 -1.034573912620544434e-01
1.959658563137054443e-01 2.313988804817199707e-01 -8.575452566146850586e-01 -1.536767929792404175e-01 2.210402190685272217e-01 -2.207828760147094727e-01 1.754649877548217773e-01 1.437346637248992920e-01
-6.699238717555999756e-02 -4.264458641409873962e-02 -9.311394691467285156e-01 -2.385535389184951782e-01 -5.414682626724243164e-02 -2.526260316371917725e-01 -1.826217398047447205e-02 -5.176509916782379150e-02
-1.151660606265068054e-01 2.190989255905151367e-01 -4.691726863384246826e-01 -2.866093516349792480e-01 1.788422465324401855e-01 5.855154991149902344e-01 5.104829072952270508e-01 3.253902494907379150e-02
-2.532617934048175812e-02 1.590161621570587158e-01 -5.637598633766174316e-01 5.072745680809020996e-01 -2.781548202037811279e-01 -7.613555528223514557e-03 2.758553624153137207e-01 4.953742027282714844e-01
-3.279918432235717773e-01 3.806338906288146973e-01 -8.436475992202758789e-01 -2.017953246831893921e-02 -9.730135090649127960e-03 -1.222283616662025452e-01 5.517002567648887634e-02 -1.315775215625762939e-01
-2.117934823036193848e-01 -4.305619895458221436e-01 -5.357078909873962402e-01 -5.981945991516113281e-02 -3.044109642505645752e-01 -3.652209043502807617e-01 3.464428782463073730e-01 -3.648609220981597900e-01
-4.138061702251434326e-01 2.889501452445983887e-01 -6.363509297370910645e-01 1.667670905590057373e-01 -2.333146147429943085e-02 5.475151538848876953e-01 -4.318679496645927429e-02 1.016684621572494507e-01
2.976129353046417236e-01 3.397622331976890564e-02 -3.526589870452880859e-01 7.575558125972747803e-02 3.586027026176452637e-02 -1.980497241020202637e-01 6.580199003219604492e-01 -5.537735223770141602e-01
-1.243760511279106140e-01 3.028622567653656006e-01 -6.038351655006408691e-01 -1.072752699255943298e-01 -4.190152287483215332e-01 3.745464682579040527e-01 -2.602028846740722656e-01 -3.648506402969360352e-01
-4.033889472484588623e-01 7.064803689718246460e-02 -7.186232805252075195e-01 -1.156108081340789795e-01 -2.831254303455352783e-01 1.666191369295120239e-01 -2.732375860214233398e-01 -3.462952971458435059e-01
-3.378338217735290527e-01 1.528929471969604492e-01 -5.755537748336791992e-01 -1.391286700963973999e-01 -4.958106577396392822e-01 2.605470828711986542e-02 -1.834047883749008179e-01 -4.813819527626037598e-01
-2.729288935661315918e-01 -3.077188134193420410e-02 -4.414680004119873047e-01 3.746614754199981689e-01 -5.589426755905151367e-01 -3.716517388820648193e-01 2.109165191650390625e-01 -3.070342540740966797e-01
3.546147942543029785e-01 -2.197125703096389771e-01 -5.323603153228759766e-01 6.453637480735778809e-01 -6.237106770277023315e-02 2.427765429019927979e-01 1.832568794488906860e-01 -1.722189038991928101e-01
2.457376718521118164e-01 -3.581036925315856934e-01 -5.676137804985046387e-01 3.729143142700195312e-01 -3.135016560554504395e-01 3.694511950016021729e-01 2.154786288738250732e-01 -2.625179290771484375e-01
1.443776935338973999e-01 -2.446215152740478516e-01 -5.258475542068481445e-01 3.243554532527923584e-01 2.695966958999633789e-01 2.320546358823776245e-01 9.405190125107765198e-03 -6.410719156265258789e-01
-1.469693630933761597e-01 2.659775912761688232e-01 -4.572730660438537598e-01 6.321279406547546387e-01 -4.156132042407989502e-01 -1.359659582376480103e-01 1.149151697754859924e-01 -3.074817657470703125e-01
-3.482119441032409668e-01 -2.824783921241760254e-01 -5.685376524925231934e-01 2.958643138408660889e-01 -1.035179719328880310e-01 -1.718766689300537109e-01 5.384873747825622559e-01 2.407435774803161621e-01
-1.638723611831665039e-01 4.840035438537597656e-01 -6.486383676528930664e-01 -1.906699617393314838e-03 -1.022312045097351074e-01 2.773908674716949463e-01 -1.226242408156394958e-01 -4.644536674022674561e-01
-2.486766725778579712e-01 -2.277635596692562103e-02 -5.661999583244323730e-01 3.811639845371246338e-01 2.513887733221054077e-02 5.461827665567398071e-02 4.577229321002960205e-01 5.085740685462951660e-01
4.425846338272094727e-01 2.279876619577407837e-01 -2.993476688861846924e-01 -1.158376932144165039e-01 -2.962838411331176758e-01 6.518617272377014160e-01 3.375703394412994385e-01 -1.498389989137649536e-01
2.386498302221298218e-01 1.498330235481262207e-01 -2.450148463249206543e-01 -3.752762079238891602e-01 -2.732485234737396240e-01 5.757358670234680176e-01 5.218956470489501953e-01 -2.030277252197265625e-01
-3.062524646520614624e-02 4.168888330459594727e-01 -1.696802675724029541e-01 5.275899767875671387e-01 -3.202388882637023926e-01 4.621237814426422119e-01 3.431056141853332520e-01 -2.903283238410949707e-01
-2.137623131275177002e-01 -6.583193317055702209e-04 -8.083444237709045410e-01 -1.885003298521041870e-01 -1.089518964290618896e-01 -3.309940695762634277e-01 3.167183995246887207e-01 2.088401168584823608e-01
-2.931983470916748047e-01 1.209788471460342407e-01 -5.275552272796630859e-01 2.533963024616241455e-01 1.603580415248870850e-01 -1.262026727199554443e-01 7.175946831703186035e-01 1.704722642898559570e-02
-2.675042450428009033e-01 4.861693382263183594e-01 -3.872986733913421631e-01 2.874567508697509766e-01 -4.829579293727874756e-01 4.499602019786834717e-01 1.397263854742050171e-01 6.490949541330337524e-02
-1.997324377298355103e-01 -1.069954112172126770e-01 -6.803598403930664062e-01 -1.276025921106338501e-01 2.023410052061080933e-01 3.120979666709899902e-01 -9.780544787645339966e-02 -5.670750737190246582e-01
-1.454576998949050903e-01 8.488183468580245972e-02 -8.465574383735656738e-01 6.939339637756347656e-02 -2.691004276275634766e-01 -2.679096758365631104e-01 -1.750438809394836426e-01 -2.744652330875396729e-01
-6.117920279502868652e-01 1.263616532087326050e-01 -6.833142042160034180e-01 2.018178254365921021e-01 -4.968922957777976990e-02 -1.203149259090423584e-01 2.787326574325561523e-01 -8.635964244604110718e-02
4.966907203197479248e-02 2.738818824291229248e-01 -3.684673607349395752e-01 -1.409680545330047607e-01 1.608586907386779785e-01 6.570974588394165039e-01 5.510513186454772949e-01 -7.464171946048736572e-02
1.466399878263473511e-01 9.647258371114730835e-02 -2.192512601613998413e-01 7.406982183456420898e-01 -2.706973850727081299e-01 4.089967012405395508e-01 1.955738663673400879e-01 -3.060722351074218750e-01
3.923823833465576172e-01 -1.394922286272048950e-01 -4.350200593471527100e-01 -1.487084757536649704e-02 -1.201929822564125061e-01 5.398534536361694336e-01 4.964174032211303711e-01 2.911975681781768799e-01
8.596763759851455688e-02 1.759942919015884399e-01 -6.004790067672729492e-01 6.808754205703735352e-01 -1.763444840908050537e-01 2.765348926186561584e-02 1.828060299158096313e-01 2.686801254749298096e-01
1.049278080463409424e-01 4.426601529121398926e-02 -6.314735412597656250e-01 5.547174811363220215e-01 -1.918161064386367798e-01 -2.643276564776897430e-02 3.163993954658508301e-01 3.781002759933471680e-01
1.866503432393074036e-02 -1.262476444244384766e-01 -6.381444334983825684e-01 -8.835074305534362793e-02 1.386165320873260498e-01 1.992463916540145874e-01 9.190399199724197388e-02 -7.080385684967041016e-01
-2.380024492740631104e-01 6.234294921159744263e-02 -5.504166483879089355e-01 3.628832399845123291e-01 9.605170786380767822e-02 -1.930753886699676514e-01 6.753749251365661621e-01 4.679896682500839233e-02
5.903624929487705231e-03 -4.430373907089233398e-01 -4.434385001659393311e-01 -7.254771143198013306e-02 -5.880867838859558105e-01 4.908202588558197021e-01 2.026294544339179993e-02 -1.209165975451469421e-01
5.467315912246704102e-01 2.512960433959960938e-01 -6.489980816841125488e-01 3.537006676197052002e-01 1.420817375183105469e-01 -4.892077296972274780e-02 2.117835581302642822e-01 1.555618345737457275e-01
-1.201232522726058960e-01 5.366687774658203125e-01 -5.741879940032958984e-01 3.565157651901245117e-01 -3.348968625068664551e-01 -2.689892649650573730e-01 2.367725372314453125e-01 1.375843305140733719e-02
1.988501995801925659e-01 4.755183458328247070e-01 -3.689502775669097900e-01 -4.589004069566726685e-02 -5.241924524307250977e-01 3.684673607349395752e-01 3.203742206096649170e-01 2.879671752452850342e-01
5.884073972702026367e-01 1.636137515306472778e-01 -7.117048501968383789e-01 -7.874885201454162598e-02 1.933118104934692383e-01 -1.372029483318328857e-01 1.634304374456405640e-01 1.771398484706878662e-01
-1.654865965247154236e-02 3.513212129473686218e-02 -8.769497871398925781e-01 -3.274583816528320312e-01 -2.772772610187530518e-01 -3.605801239609718323e-02 -2.080149203538894653e-01 -2.773171663284301758e-02
-1.540237814188003540e-01 3.678976595401763916e-01 -6.845546960830688477e-01 6.255887448787689209e-02 4.084124043583869934e-02 2.518238127231597900e-01 -1.231963261961936951e-01 -5.367855429649353027e-01
2.776320576667785645e-01 -2.080677598714828491e-01 -2.883479297161102295e-01 4.551579803228378296e-02 -2.082174867391586304e-01 6.932325959205627441e-01 4.937238097190856934e-01 1.634712070226669312e-01
-2.344334423542022705e-01 3.050235807895660400e-01 -8.175661563873291016e-01 -1.061553973704576492e-02 -5.316173285245895386e-02 4.030133783817291260e-01 -9.105248004198074341e-02 -9.968984872102737427e-02
-1.630123108625411987e-01 3.687974214553833008e-01 -7.049828171730041504e-01 1.820465736091136932e-02 1.726109981536865234e-01 4.041439294815063477e-01 -6.759511679410934448e-02 -3.773423433303833008e-01
1.583910584449768066e-01 2.901350893080234528e-02 -2.558969855308532715e-01 7.069082260131835938e-01 -2.941552102565765381e-01 5.086455941200256348e-01 2.511547803878784180e-01 2.327548526227474213e-02
-1.752453893423080444e-01 1.737655252218246460e-01 -6.359798312187194824e-01 3.559432029724121094e-01 -1.046622917056083679e-01 -5.008181091398000717e-03 -1.407684832811355591e-01 -6.141121387481689453e-01
-5.708673596382141113e-01 1.579151451587677002e-01 -2.547814846038818359e-01 1.434120833873748779e-01 -3.464389741420745850e-01 3.325409591197967529e-01 1.941492706537246704e-01 -5.435028672218322754e-01
-2.750566899776458740e-01 3.838333785533905029e-01 -1.454426050186157227e-01 1.047657132148742676e-01 -5.479070544242858887e-01 1.717681884765625000e-01 2.153550237417221069e-01 -6.072906851768493652e-01
-1.766731739044189453e-01 -2.362404763698577881e-02 -3.686082959175109863e-01 -9.724857658147811890e-02 -5.672857165336608887e-01 -2.523062229156494141e-01 3.367325365543365479e-01 -5.692440867424011230e-01
-2.920643687248229980e-01 -2.080296576023101807e-01 -1.447814851999282837e-01 1.477876752614974976e-01 -5.306335091590881348e-01 -1.114448066800832748e-02 7.387164831161499023e-01 -3.494475036859512329e-02
-8.065270632505416870e-02 1.296736747026443481e-01 -3.636674284934997559e-01 5.248732566833496094e-01 -1.072185710072517395e-01 -2.180099040269851685e-01 5.859001874923706055e-01 -4.082042872905731201e-01
-6.770960688591003418e-01 -3.618147224187850952e-02 -4.246059060096740723e-01 -2.485224455595016479e-01 -1.708578467369079590e-01 1.968665719032287598e-01 3.111480176448822021e-01 -3.652619719505310059e-01
4.327394999563694000e-03 -5.300165414810180664e-01 -6.080751419067382812e-01 -1.881616413593292236e-01 -4.201998114585876465e-01 3.379865586757659912e-01 6.790604442358016968e-02 1.359763592481613159e-01
-3.871296644210815430e-01 3.617130517959594727e-01 -5.695187449455261230e-01 3.173232078552246094e-01 -9.856992214918136597e-02 -6.231904029846191406e-02 4.462149441242218018e-01 -2.855539619922637939e-01
-3.061630427837371826e-01 2.763578891754150391e-01 -7.056871652603149414e-01 -2.718094736337661743e-02 1.212710887193679810e-01 -1.657716333866119385e-01 4.980368614196777344e-01 2.023109942674636841e-01
-3.310316503047943115e-01 -4.410524293780326843e-02 -4.652229845523834229e-01 4.562018215656280518e-01 2.356221228837966919e-01 2.244755811989307404e-02 5.759811401367187500e-01 -2.759428620338439941e-01
-3.740975856781005859e-01 5.668387934565544128e-02 -7.409616708755493164e-01 -1.257361620664596558e-01 -3.822497129440307617e-01 1.515229493379592896e-01 -2.423009574413299561e-01 -2.534173130989074707e-01
-6.917054653167724609e-01 -2.654247879981994629e-01 -4.294584989547729492e-01 1.462090760469436646e-01 -2.413059175014495850e-01 5.915362015366554260e-02 4.106718003749847412e-01 -1.220756024122238159e-01
2.638751864433288574e-01 4.120308160781860352e-02 -6.563517451286315918e-01 2.628564834594726562e-01 -5.985676497220993042e-02 2.183701097965240479e-01 2.478259652853012085e-01 5.622233748435974121e-01
-3.328914344310760498e-01 -1.408868655562400818e-02 -3.766150474548339844e-01 -6.137723326683044434e-01 -2.554737925529479980e-01 1.350592523813247681e-01 2.666161358356475830e-01 -4.645830094814300537e-01
1.420166343450546265e-01 4.095510765910148621e-02 -2.729594409465789795e-01 -1.470739096403121948e-01 -6.185620427131652832e-01 3.305848836898803711e-01 8.456159383058547974e-03 -6.245315074920654297e-01
3.469619154930114746e-01 -4.790987446904182434e-02 -7.817033529281616211e-01 -2.069285959005355835e-01 -2.686112225055694580e-01 -3.847349584102630615e-01 1.548694260418415070e-02 -5.504194274544715881e-02
2.434726953506469727e-01 8.436185121536254883e-02 -8.275078535079956055e-01 -9.207038581371307373e-02 -5.667018145322799683e-02 -3.103733658790588379e-01 3.546798825263977051e-01 1.225438117980957031e-01
4.468869268894195557e-01 -2.985485196113586426e-01 -5.509080290794372559e-01 2.727730274200439453e-01 1.255655735731124878e-01 1.417352706193923950e-01 -3.321753069758415222e-02 -5.443316698074340820e-01
-1.664533019065856934e-01 3.959473967552185059e-01 -6.057046651840209961e-01 -3.538886085152626038e-02 -5.812549963593482971e-02 2.556216716766357422e-02 4.950136840343475342e-01 4.453288316726684570e-01
1.932771503925323486e-02 5.422424525022506714e-02 -2.157535851001739502e-01 1.822071671485900879e-01 -3.411031663417816162e-01 6.097473502159118652e-01 8.948719501495361328e-02 -6.486802101135253906e-01
6.818611174821853638e-02 6.780889034271240234e-01 -2.922909259796142578e-01 1.357616186141967773e-01 -4.728490114212036133e-01 3.219381868839263916e-01 3.218955397605895996e-01 -2.887261286377906799e-02
-1.958626061677932739e-01 -5.018733143806457520e-01 -5.562892556190490723e-01 1.757206171751022339e-01 -2.132129818201065063e-01 -3.459582030773162842e-01 3.821354210376739502e-01 -2.413527816534042358e-01
-2.766536176204681396e-01 1.123391315340995789e-01 -5.656290650367736816e-01 2.492631822824478149e-01 -4.622138142585754395e-01 -4.272004663944244385e-01 1.717620939016342163e-01 -3.211389780044555664e-01
1.677859723567962646e-01 -2.099359221756458282e-02 -3.204442560672760010e-01 -2.229582667350769043e-01 6.732681393623352051e-02 6.173729300498962402e-01 6.424047350883483887e-01 -1.436874568462371826e-01
3.650099337100982666e-01 -5.630497261881828308e-02 -2.118458002805709839e-01 -2.529419362545013428e-01 -4.079841673374176025e-01 5.384771823883056641e-01 3.487155139446258545e-01 -4.203900992870330811e-01
-2.336441427469253540e-01 4.752858579158782959e-01 -3.114213347434997559e-01 2.134304493665695190e-01 -5.198608636856079102e-01 4.446499943733215332e-01 2.917456924915313721e-01 1.545753628015518188e-01
-3.407942354679107666e-01 1.316121667623519897e-01 -2.846471965312957764e-01 -4.212175682187080383e-02 -6.104773283004760742e-01 -5.850434303283691406e-02 2.009525746107101440e-01 -6.060132980346679688e-01
3.719056248664855957e-01 -6.109140068292617798e-02 -3.010342121124267578e-01 6.599848866462707520e-01 -2.363908141851425171e-01 4.821708500385284424e-01 6.316072493791580200e-02 -1.984789073467254639e-01
-1.379374861717224121e-01 -6.827486157417297363e-01 -2.575173974037170410e-01 2.266225665807723999e-01 -1.131539046764373779e-01 4.926707595586776733e-03 4.806015789508819580e-01 -3.915973603725433350e-01
-1.991062015295028687e-01 1.263263914734125137e-02 -7.499871850013732910e-01 2.989825308322906494e-01 -2.934356033802032471e-02 4.263202548027038574e-01 -1.335570402443408966e-02 -3.543128073215484619e-01
-2.015087753534317017e-01 1.017295420169830322e-01 -5.684120655059814453e-01 6.178962588310241699e-01 -2.980461716651916504e-01 -5.828323587775230408e-02 1.925454735755920410e-01 3.389027714729309082e-01
3.303567320108413696e-02 2.462661564350128174e-01 -3.626835346221923828e-01 -1.881085783243179321e-01 -5.176611617207527161e-02 5.611082315444946289e-01 6.628698110580444336e-01 1.200778856873512268e-01
-7.982084155082702637e-02 1.399617344141006470e-01 -5.037656426429748535e-01 5.689871907234191895e-01 -4.918936789035797119e-01 -2.464499175548553467e-01 2.869610190391540527e-01 1.070958971977233887e-01
2.614870071411132812e-01 -2.125227078795433044e-02 -3.878180980682373047e-01 -2.115864455699920654e-01 -1.952119618654251099e-01 5.689646005630493164e-01 5.606805086135864258e-01 2.445609271526336670e-01
2.331529855728149414e-01 1.797115951776504517e-01 -2.453896701335906982e-01 -3.927825391292572021e-01 -2.768962085247039795e-01 5.318248867988586426e-01 5.622138381004333496e-01 -1.524973660707473755e-01
-2.715924084186553955e-01 3.289890289306640625e-01 -6.009492278099060059e-01 4.145672321319580078e-01 -9.782416373491287231e-02 -2.598960101604461670e-01 4.504459500312805176e-01 7.057404518127441406e-02
-3.687893152236938477e-01 -4.008095562458038330e-01 -4.358069598674774170e-01 2.524987161159515381e-01 -5.574457347393035889e-03 -1.204523146152496338e-01 4.092769026756286621e-01 -5.173158049583435059e-01
3.723534643650054932e-01 1.340978592634201050e-01 -3.628011047840118408e-01 -3.885601758956909180e-01 -1.926248818635940552e-01 4.577570259571075439e-01 5.604638457298278809e-01 1.194587792269885540e-03
-1.966041624546051025e-01 2.926332056522369385e-01 -2.590467631816864014e-01 -3.097495064139366150e-02 -4.796652495861053467e-01 2.226500399410724640e-02 3.271113336086273193e-01 -6.856177449226379395e-01
-1.027734279632568359e-01 -2.983632683753967285e-01 -5.504652261734008789e-01 1.726479828357696533e-01 3.080491423606872559e-01 2.948565781116485596e-01 -7.404428441077470779e-03 -6.210541129112243652e-01
-4.160336852073669434e-01 2.369960695505142212e-01 -2.191769927740097046e-01 7.726510614156723022e-02 -4.749923050403594971e-01 1.787926107645034790e-01 1.546034514904022217e-01 -6.597377657890319824e-01
3.644707798957824707e-01 -6.843841075897216797e-02 -3.641167283058166504e-01 -1.214421615004539490e-01 -2.399074584245681763e-01 5.585971474647521973e-01 5.259275436401367188e-01 2.626060545444488525e-01
1.125655844807624817e-01 4.701080620288848877e-01 -3.661295771598815918e-01 6.396335363388061523e-01 -3.942746520042419434e-01 -1.643967069685459137e-02 2.064082920551300049e-01 -1.575383245944976807e-01
3.345418274402618408e-01 -1.116341501474380493e-01 -7.347890138626098633e-01 -2.080404013395309448e-01 -2.448253035545349121e-01 -3.957246243953704834e-01 1.842324137687683105e-01 -2.048047333955764771e-01
1.589475199580192566e-02 9.202732890844345093e-02 -4.817687571048736572e-01 6.145157814025878906e-01 -1.681028604507446289e-01 3.245473206043243408e-01 3.239913880825042725e-01 3.781366646289825439e-01
-1.646288335323333740e-01 -5.804626271128654480e-02 -3.711238503456115723e-01 -3.612543940544128418e-01 -4.035647213459014893e-01 -1.583597362041473389e-01 4.771707653999328613e-01 -5.344679951667785645e-01
-2.343069165945053101e-01 -4.480334371328353882e-02 -2.801859080791473389e-01 6.167377158999443054e-02 -3.956856131553649902e-01 8.014727830886840820e-01 1.663237363100051880e-01 -1.849212050437927246e-01
2.716751992702484131e-01 5.415312200784683228e-02 -6.890710592269897461e-01 -3.777369158342480659e-03 -3.832618296146392822e-01 -4.651723206043243408e-01 1.012629121541976929e-01 -2.736744284629821777e-01
-2.866528630256652832e-01 2.634608447551727295e-01 -2.230440229177474976e-01 6.065016984939575195e-01 -3.533603549003601074e-01 5.333491042256355286e-02 5.248471498489379883e-01 -1.662912219762802124e-01
-2.577805817127227783e-01 8.815208822488784790e-02 -7.060691714286804199e-01 -4.814262986183166504e-01 -4.162214323878288269e-02 -6.612657755613327026e-02 1.499563753604888916e-01 -4.085109233856201172e-01
5.320603251457214355e-01 2.357278615236282349e-01 -4.636500775814056396e-01 5.590987205505371094e-01 -2.387443929910659790e-02 3.007276356220245361e-01 1.758265048265457153e-01 1.089006662368774414e-01
-5.450550913810729980e-01 1.552309989929199219e-01 -7.208312749862670898e-01 -5.836377292871475220e-02 -2.208901196718215942e-01 -2.088775634765625000e-01 1.122610345482826233e-01 -2.253653556108474731e-01
4.400833547115325928e-01 -4.038603603839874268e-01 -4.489808082580566406e-01 2.797559648752212524e-02 -3.463437855243682861e-01 4.843126237392425537e-01 2.496468126773834229e-01 1.549863666296005249e-01
-4.730436578392982483e-02 -8.408512920141220093e-02 -6.705479025840759277e-01 1.076691895723342896e-01 -4.843738079071044922e-01 -4.678083956241607666e-01 2.264648228883743286e-01 1.572132557630538940e-01
-5.568147078156471252e-02 -1.798807978630065918e-01 -5.752137303352355957e-01 -1.819086223840713501e-01 -6.525595784187316895e-01 -2.465392649173736572e-01 2.183704972267150879e-01 -2.574482262134552002e-01
7.699292153120040894e-02 1.183928921818733215e-01 -2.925032675266265869e-01 -1.285748332738876343e-01 -6.151271462440490723e-01 4.334333240985870361e-01 -1.810265518724918365e-02 -5.580250620841979980e-01
2.933765053749084473e-01 -5.068999901413917542e-02 -8.293880820274353027e-01 -2.552325129508972168e-01 -2.640807628631591797e-01 -2.962105572223663330e-01 2.573093585669994354e-02 -1.382639352232217789e-02
-2.922591567039489746e-01 3.598742932081222534e-02 -4.065510332584381104e-01 7.085122466087341309e-01 -2.051853984594345093e-01 -8.139708638191223145e-02 3.667616844177246094e-01 -2.505505681037902832e-01
4.248546659946441650e-01 8.674535155296325684e-02 -2.818497121334075928e-01 -2.609649896621704102e-01 -2.306485176086425781e-01 6.183674335479736328e-01 4.247943758964538574e-01 -2.200104594230651855e-01
1.450369656085968018e-01 9.718743711709976196e-02 -7.323846220970153809e-01 5.084368586540222168e-01 1.883582323789596558e-01 2.344815433025360107e-01 6.490502506494522095e-02 2.827552855014801025e-01
5.698172003030776978e-02 3.205191344022750854e-02 -4.539647102355957031e-01 -7.570511102676391602e-02 -3.626572489738464355e-01 -2.032535374164581299e-01 6.052423119544982910e-01 4.947323799133300781e-01
9.804174304008483887e-03 3.335041999816894531e-01 -7.640116810798645020e-01 -1.212531179189682007e-01 -4.672886431217193604e-02 3.523841798305511475e-01 -2.651102244853973389e-01 -3.059756755828857422e-01
5.005902424454689026e-02 -1.141116395592689514e-01 -5.580250024795532227e-01 -3.458347320556640625e-01 -5.385137796401977539e-01 -3.695173561573028564e-01 3.420478105545043945e-01 -9.971071779727935791e-02
-3.028989136219024658e-01 1.977896243333816528e-01 -4.638914465904235840e-01 9.725182503461837769e-02 -7.239102125167846680e-01 -4.683486372232437134e-02 2.688321769237518311e-01 2.144017666578292847e-01
-1.054677814245223999e-01 2.182017415761947632e-01 -4.986731708049774170e-01 1.995299458503723145e-01 1.332985516637563705e-02 -2.950185835361480713e-01 7.215598225593566895e-01 -2.119319885969161987e-01
3.125397488474845886e-02 1.314554065465927124e-01 -3.196992874145507812e-01 3.988081514835357666e-01 -1.065471321344375610e-01 6.493982672691345215e-01 2.573366975411772728e-03 -5.361063480377197266e-01
-1.625575684010982513e-02 1.310542970895767212e-01 -4.265355467796325684e-01 7.109863758087158203e-01 -1.364965289831161499e-01 3.864224255084991455e-01 2.517739534378051758e-01 2.525518238544464111e-01
-3.245142996311187744e-01 -3.913787603378295898e-01 -3.653086423873901367e-01 2.925149202346801758e-01 1.520098447799682617e-01 3.500327840447425842e-02 5.968387722969055176e-01 -3.767614066600799561e-01
1.712091714143753052e-01 -1.405550241470336914e-01 -2.656674385070800781e-01 2.307111918926239014e-01 1.438301056623458862e-01 4.233145713806152344e-02 6.668981313705444336e-01 -5.999104380607604980e-01
1.332390159368515015e-01 3.198735713958740234e-01 -4.821201860904693604e-01 -2.528475522994995117e-01 3.495716154575347900e-01 4.765368402004241943e-01 4.732276797294616699e-01 -1.016089394688606262e-01
-2.760984376072883606e-02 -2.017407864332199097e-02 -6.011840105056762695e-01 1.307449489831924438e-01 2.437525689601898193e-01 1.733465045690536499e-01 2.868507988750934601e-03 -7.285888791084289551e-01
3.563943803310394287e-01 3.815758228302001953e-01 -2.348676323890686035e-01 1.206951066851615906e-01 -2.131374031305313110e-01 5.199007391929626465e-01 1.979058235883712769e-01 -5.502379536628723145e-01
-2.594888806343078613e-01 -6.106696650385856628e-02 -8.266158103942871094e-01 -1.440346240997314453e-01 5.129817873239517212e-02 4.052883088588714600e-01 -2.403945624828338623e-01 1.473912969231605530e-02
-2.761234343051910400e-01 3.572394847869873047e-01 -8.226960897445678711e-01 -1.249679103493690491e-01 -1.659809201955795288e-01 -2.041868679225444794e-02 -1.493238508701324463e-01 -2.311400175094604492e-01
-2.147639542818069458e-01 -3.144943341612815857e-02 -7.844891548156738281e-01 -2.126087248325347900e-01 -3.060773313045501709e-01 2.293633297085762024e-02 -2.975896000862121582e-01 -3.308969140052795410e-01
3.400083258748054504e-02 -1.775579303503036499e-01 -2.084905803203582764e-01 -5.795381218194961548e-02 -2.769209742546081543e-01 7.213712334632873535e-01 5.613655447959899902e-01 -9.108851104974746704e-02
-2.399158328771591187e-01 2.110880017280578613e-01 -7.823849320411682129e-01 -1.840535365045070648e-02 -3.727613016963005066e-02 4.808448553085327148e-01 -8.060058951377868652e-02 2.152196168899536133e-01
1.107442006468772888e-01 1.530201882123947144e-01 -3.603106141090393066e-01 3.631121516227722168e-01 -4.030609875917434692e-02 -2.461452931165695190e-01 6.870050430297851562e-01 -4.104368388652801514e-01
3.176237344741821289e-01 -1.776852756738662720e-01 -3.473224639892578125e-01 -1.174215376377105713e-01 -2.065965086221694946e-01 -2.275206744670867920e-01 7.444794774055480957e-01 -2.905596494674682617e-01
-4.743276238441467285e-01 -8.881660550832748413e-02 -4.632558226585388184e-01 3.112791776657104492e-01 2.129246890544891357e-01 1.197981014847755432e-01 6.225618720054626465e-01 9.139232337474822998e-02
-1.706111282110214233e-01 3.319475054740905762e-01 -7.379831671714782715e-01 2.587030269205570221e-02 1.536587346345186234e-02 3.990711569786071777e-01 -1.396494805812835693e-01 -3.693484961986541748e-01
4.913254678249359131e-01 1.590102165937423706e-01 -7.711103558540344238e-01 7.221008837223052979e-02 3.227667510509490967e-01 -8.972218632698059082e-02 1.379813402891159058e-01 4.714128747582435608e-02
4.146657586097717285e-01 -1.894886344671249390e-01 -3.608636558055877686e-01 3.455810481682419777e-03 1.054559499025344849e-01 -9.689156711101531982e-02 5.942191481590270996e-01 -5.369420051574707031e-01
-1.648547649383544922e-01 -8.988997340202331543e-02 -7.441688776016235352e-01 3.825385272502899170e-01 8.970215171575546265e-02 4.916898906230926514e-02 2.356553822755813599e-01 4.456705152988433838e-01
-5.024357438087463379e-01 -1.169824302196502686e-01 -4.645747542381286621e-01 -2.254209518432617188e-01 -2.606464028358459473e-01 6.921290606260299683e-02 1.754588782787322998e-01 -6.030889153480529785e-01
2.506861090660095215e-01 -1.850195974111557007e-01 -5.153341889381408691e-01 5.372526049613952637e-01 2.421168088912963867e-01 1.478613018989562988e-01 1.273222919553518295e-02 -5.177539587020874023e-01
2.865358814597129822e-02 -3.471334278583526611e-02 -5.251619219779968262e-01 6.808849573135375977e-01 -6.301767379045486450e-02 3.025250136852264404e-01 2.362636774778366089e-01 3.275080025196075439e-01
-3.143697082996368408e-01 -9.100042283535003662e-02 -5.873222351074218750e-01 -3.027962893247604370e-02 -8.494952321052551270e-02 2.671867907047271729e-01 4.807646200060844421e-02 -6.827223300933837891e-01
1.763253062963485718e-01 1.181182488799095154e-01 -5.962947010993957520e-01 6.477906107902526855e-01 -2.147468328475952148e-01 -4.527458176016807556e-02 1.805404126644134521e-01 3.146373033523559570e-01
-2.528988122940063477e-01 6.802695244550704956e-02 -5.554616451263427734e-01 -3.610235154628753662e-01 2.484292350709438324e-02 2.757002711296081543e-01 1.477507054805755615e-01 -6.277585029602050781e-01
-4.421933088451623917e-03 -5.022454857826232910e-01 -6.102753281593322754e-01 5.611488819122314453e-01 7.520545623265206814e-04 1.514666378498077393e-01 1.593489199876785278e-01 1.098693609237670898e-01
-2.316242605447769165e-01 1.262558549642562866e-01 -3.416013717651367188e-01 -7.095288485288619995e-02 -8.803741633892059326e-02 2.448160201311111450e-01 1.382770240306854248e-01 -8.496339917182922363e-01
-2.340798377990722656e-01 2.699491679668426514e-01 -7.022502422332763672e-01 -1.349808722734451294e-01 -1.975023001432418823e-01 3.190670311450958252e-01 -2.136480808258056641e-01 -4.177348613739013672e-01
2.763921916484832764e-01 1.455253511667251587e-01 -4.799290895462036133e-01 1.160594299435615540e-01 -4.069491326808929443e-01 2.326754666864871979e-02 3.845688402652740479e-01 5.870143175125122070e-01
-5.457713007926940918e-01 -1.581454128026962280e-01 -6.985886096954345703e-01 1.005400568246841431e-01 3.294962272047996521e-02 -1.351231634616851807e-01 3.987580239772796631e-01 -2.524656616151332855e-02
-5.189867019653320312e-01 1.250273734331130981e-01 -6.464504599571228027e-01 -1.874305866658687592e-02 -4.141418635845184326e-01 -1.556155085563659668e-01 2.632906734943389893e-01 -1.781012862920761108e-01
-1.086747422814369202e-01 3.788769543170928955e-01 -3.206941187381744385e-01 6.523025035858154297e-01 -3.865919709205627441e-01 2.170404046773910522e-01 1.417851597070693970e-01 -3.156514167785644531e-01
-4.694899916648864746e-01 -1.084307879209518433e-01 -6.513525843620300293e-01 -2.027271836996078491e-01 -2.987419962882995605e-01 -2.311817556619644165e-01 2.520986795425415039e-01 -3.101901113986968994e-01
1.237513944506645203e-01 -3.370942175388336182e-01 -6.208548545837402344e-01 4.559192955493927002e-01 -3.005438745021820068e-01 -1.664172261953353882e-01 1.476327329874038696e-01 -3.713666200637817383e-01
4.632886946201324463e-01 7.734470814466476440e-02 -4.913333356380462646e-01 -3.619687259197235107e-01 -8.531125634908676147e-02 3.482390046119689941e-01 5.218284130096435547e-01 7.809166610240936279e-02
5.888050794601440430e-02 6.840760111808776855e-01 -3.506688475608825684e-01 8.448372036218643188e-02 -3.698548078536987305e-01 3.500881195068359375e-01 3.653038740158081055e-01 7.527024298906326294e-02
-2.316012084484100342e-01 1.582461595535278320e-01 -7.986581921577453613e-01 4.777638912200927734e-01 1.656756997108459473e-01 -1.326788216829299927e-01 5.454440042376518250e-02 -8.472619205713272095e-02
1.425795108079910278e-01 2.686347663402557373e-01 -4.821458458900451660e-01 -4.367044602986425161e-04 -2.518290579319000244e-01 5.946740508079528809e-01 3.155000805854797363e-01 3.980529308319091797e-01
1.615031659603118896e-01 1.479760855436325073e-01 -6.930012106895446777e-01 3.879899084568023682e-01 2.697984315454959869e-02 2.356631606817245483e-01 1.772110760211944580e-01 4.832848012447357178e-01
-1.520594805479049683e-01 3.478968143463134766e-01 -7.381616830825805664e-01 4.081226289272308350e-01 -7.802765816450119019e-02 -1.405729949474334717e-01 2.264123111963272095e-01 2.593979239463806152e-01
2.573147118091583252e-01 -4.813517034053802490e-01 -4.625979959964752197e-01 3.231502324342727661e-02 -5.217902660369873047e-01 3.720357120037078857e-01 -5.277209728956222534e-02 -2.712712883949279785e-01
5.568712353706359863e-01 4.034121930599212646e-01 -6.602218151092529297e-01 -8.725643157958984375e-03 2.068150043487548828e-01 1.974072754383087158e-01 -1.015130057930946350e-02 -9.663801640272140503e-02
3.624465167522430420e-01 7.139510661363601685e-02 -6.189301013946533203e-01 1.262731757014989853e-02 -2.276780903339385986e-01 -2.752272188663482666e-01 5.342663526535034180e-01 -2.593713402748107910e-01
-2.727491557598114014e-01 9.863899648189544678e-02 -6.279277801513671875e-01 1.871961206197738647e-01 -1.280728280544281006e-01 -5.880366638302803040e-02 -4.313265532255172729e-02 -6.817784309387207031e-01
-3.487657308578491211e-01 2.249568998813629150e-01 -5.992343425750732422e-01 -6.238451600074768066e-02 -7.784153521060943604e-02 5.277203321456909180e-01 -1.638209670782089233e-01 -3.916603922843933105e-01
5.358768999576568604e-02 3.936944901943206787e-01 -7.103666663169860840e-01 3.596451878547668457e-01 -1.276416331529617310e-01 -2.162019722163677216e-02 -1.694231629371643066e-01 -4.033653438091278076e-01
-3.254745528101921082e-02 -5.245324969291687012e-02 -2.792501151561737061e-01 4.245345890522003174e-01 -2.198028564453125000e-01 -2.095401287078857422e-01 7.676463127136230469e-01 -2.376504689455032349e-01
-2.059259414672851562e-01 3.113567531108856201e-01 -4.804990589618682861e-01 1.870448589324951172e-01 -4.023845791816711426e-01 6.065996885299682617e-01 7.262621074914932251e-02 2.442034184932708740e-01
-3.213157504796981812e-02 -1.080544441938400269e-01 -4.486176669597625732e-01 3.707513213157653809e-01 -1.799492537975311279e-01 -3.405107855796813965e-01 6.151511669158935547e-01 -3.490518331527709961e-01
-2.415256947278976440e-02 -1.030394714325666428e-02 -4.802280068397521973e-01 2.864979207515716553e-01 -7.061008363962173462e-03 -3.440875113010406494e-01 4.214085340499877930e-01 -6.249634623527526855e-01
-4.483708143234252930e-01 3.453346788883209229e-01 -4.991309046745300293e-01 6.528867781162261963e-02 -2.786218523979187012e-01 5.728704929351806641e-01 8.785135298967361450e-02 1.130685880780220032e-01
-1.150606572628021240e-01 2.160993367433547974e-01 -5.276858210563659668e-01 6.566026210784912109e-01 -1.401994377374649048e-01 -5.381180718541145325e-02 3.930341303348541260e-01 2.312043160200119019e-01
5.149226784706115723e-01 5.544269457459449768e-02 -7.883945703506469727e-01 1.118108481168746948e-01 2.203247137367725372e-02 -2.732348144054412842e-01 6.756201386451721191e-02 1.341857165098190308e-01
-3.773680329322814941e-01 3.177720606327056885e-01 -6.441566348075866699e-01 1.247137505561113358e-02 -8.097462356090545654e-02 -2.474589496850967407e-01 3.937404453754425049e-01 -3.445237874984741211e-01
1.832441836595535278e-01 3.424610495567321777e-01 -3.705610036849975586e-01 6.049053668975830078e-01 -5.053966045379638672e-01 2.059611827135086060e-01 -2.202764712274074554e-02 -2.181399464607238770e-01
5.222542956471443176e-02 -5.415861010551452637e-01 -4.988284111022949219e-01 -3.095263428986072540e-02 -4.277204573154449463e-01 5.198328495025634766e-01 2.510759606957435608e-02 1.918021030724048615e-02
3.574458956718444824e-01 -2.335940003395080566e-01 -2.426601797342300415e-01 -4.785785079002380371e-02 4.983358457684516907e-02 -7.268752902746200562e-02 7.267844080924987793e-01 -4.695843756198883057e-01
-1.628451496362686157e-01 1.883566528558731079e-01 -4.513563811779022217e-01 4.275379180908203125e-01 -8.343079686164855957e-02 1.500959545373916626e-01 -4.179157316684722900e-02 -7.212877273559570312e-01
-2.722619473934173584e-01 3.417018055915832520e-01 -1.290172636508941650e-01 1.215124037116765976e-02 -4.246384799480438232e-01 1.754083931446075439e-01 3.942983746528625488e-01 -6.525051593780517578e-01
-2.319139838218688965e-01 -2.477094531059265137e-02 -7.787660360336303711e-01 1.346800029277801514e-01 2.671455591917037964e-02 1.630950272083282471e-01 1.132272332906723022e-01 -5.299555659294128418e-01
-3.066664338111877441e-01 3.990747630596160889e-01 -7.958489656448364258e-01 7.218711823225021362e-02 1.855724900960922241e-01 2.572018802165985107e-01 3.269845619797706604e-02 -8.030689507722854614e-02
1.207637041807174683e-01 1.228788942098617554e-01 -5.901489853858947754e-01 -2.884100377559661865e-01 -4.779928028583526611e-01 -4.036653339862823486e-01 1.906442642211914062e-01 -3.333055675029754639e-01
3.243091404438018799e-01 2.126464545726776123e-01 -4.825080037117004395e-01 2.195470631122589111e-01 -3.808535933494567871e-01 -3.093939721584320068e-01 3.883395195007324219e-01 -4.207240343093872070e-01
-1.346097439527511597e-01 2.978691458702087402e-01 -8.261629939079284668e-01 2.770141363143920898e-01 3.276175633072853088e-02 -3.448215499520301819e-02 -1.824665069580078125e-01 -3.135533928871154785e-01
-3.316252827644348145e-01 3.073984086513519287e-01 -4.099111557006835938e-01 4.389673471450805664e-01 -6.124208569526672363e-01 1.659602820873260498e-01 1.793558448553085327e-01 6.395601201802492142e-03
4.229876697063446045e-01 2.468309849500656128e-01 -5.140313506126403809e-01 -2.635659873485565186e-01 -1.733281612396240234e-01 4.678331911563873291e-01 -2.171388640999794006e-02 -4.208072125911712646e-01
-3.138150647282600403e-02 -6.328623890876770020e-01 -4.423504471778869629e-01 4.971026480197906494e-01 -1.903661489486694336e-01 2.148241102695465088e-01 2.133183777332305908e-01 -1.667987704277038574e-01
1.399760395288467407e-01 3.422380387783050537e-01 -2.548937797546386719e-01 6.567168831825256348e-01 -2.638752758502960205e-01 2.054606676101684570e-01 4.229182004928588867e-01 -2.762751877307891846e-01
-2.889241278171539307e-01 -1.878672838211059570e-02 -7.870541810989379883e-01 -3.809531405568122864e-02 1.813977658748626709e-01 4.968091547489166260e-01 -8.980727195739746094e-02 -8.645609021186828613e-02
-1.782488524913787842e-01 2.609144747257232666e-01 -3.832340240478515625e-01 1.671307086944580078e-01 -3.461489975452423096e-01 7.466132044792175293e-01 -2.212309651076793671e-02 -2.181970477104187012e-01
-1.653512418270111084e-01 -1.798070222139358521e-01 -4.828470647335052490e-01 5.495266318321228027e-01 2.864282429218292236e-01 1.927724033594131470e-01 4.571058154106140137e-01 -2.775964438915252686e-01
2.832184545695781708e-02 -2.076739668846130371e-01 -1.559654325246810913e-01 -3.722222447395324707e-01 -6.765710711479187012e-01 2.750799655914306641e-01 4.460440874099731445e-01 -2.466215193271636963e-01
2.743170261383056641e-01 1.752590239048004150e-01 -6.599748730659484863e-01 5.332909226417541504e-01 2.607076764106750488e-01 2.282534688711166382e-01 1.750639677047729492e-01 1.528168469667434692e-01
-5.209966003894805908e-02 -5.406248942017555237e-02 -5.693390369415283203e-01 6.785717010498046875e-01 -3.505770489573478699e-02 3.638063073158264160e-01 1.228982880711555481e-01 2.471199631690979004e-01
1.627140194177627563e-01 5.968621373176574707e-02 -6.525275111198425293e-01 4.677052199840545654e-01 -3.396727144718170166e-02 2.337975949048995972e-01 1.664828360080718994e-01 4.918227493762969971e-01
-1.039191335439682007e-01 5.362518429756164551e-01 -5.409150123596191406e-01 2.027224600315093994e-01 -2.048504538834095001e-03 5.291799902915954590e-01 6.414100527763366699e-02 -2.894815206527709961e-01
3.590682744979858398e-01 -1.153202280402183533e-01 -6.521772146224975586e-01 4.263634979724884033e-01 -1.794622838497161865e-02 1.465811580419540405e-01 2.645365595817565918e-01 3.985758721828460693e-01
