# Supplementary material for: Where is your field going? A machine learning approach to study the relative motion of the domains of physics
Source: PLoS One. 2020 Jun 18;15(6):e0233997. doi: 10.1371/journal.pone.0233997 (PMC7302634; doi:10.1371/journal.pone.0233997)
Supplement: S21 Data — (ZIP) [file pone.0233997.s021.zip › 20/Pacs4Run_20_VS_500_embeddings2000-2004ED8.txt]

-1.587449163198471069e-01 -3.688468337059020996e-01 -7.066470384597778320e-01 -1.931269913911819458e-01 7.418069243431091309e-02 1.241863965988159180e-01 1.895060241222381592e-01 4.952438771724700928e-01
-1.680627912282943726e-01 -8.075260370969772339e-02 -5.400871038436889648e-01 5.249758958816528320e-01 4.860306680202484131e-01 1.747328191995620728e-01 -1.003906503319740295e-01 3.480008542537689209e-01
-2.566505670547485352e-01 -3.137828707695007324e-01 -7.407736778259277344e-01 -6.326829642057418823e-02 1.018169522285461426e-01 2.959362603724002838e-02 -4.278062880039215088e-01 2.977609932422637939e-01
3.271751701831817627e-01 -3.262464106082916260e-01 -6.904706358909606934e-01 2.468735873699188232e-01 3.901277780532836914e-01 -3.572809323668479919e-02 -2.640014290809631348e-01 1.601577550172805786e-01
-2.290226519107818604e-02 7.164964824914932251e-02 -1.275247931480407715e-01 2.820655107498168945e-01 -1.662647575139999390e-01 -3.522586822509765625e-01 8.495665155351161957e-03 8.641273379325866699e-01
3.201011195778846741e-02 -2.987898588180541992e-01 -6.578444689512252808e-02 -2.079758197069168091e-01 3.687367141246795654e-01 -5.857822299003601074e-01 -1.475280523300170898e-01 6.010376214981079102e-01
-1.386232525110244751e-01 2.144669443368911743e-01 -1.278965771198272705e-01 2.101806849241256714e-01 -7.363151758909225464e-02 -3.427901864051818848e-01 6.157740205526351929e-02 8.646013736724853516e-01
1.347023248672485352e-02 -1.338269412517547607e-01 -7.148700356483459473e-01 5.240995287895202637e-01 4.320731759071350098e-01 -5.676080286502838135e-02 3.481534868478775024e-02 7.119172066450119019e-02
-2.734668552875518799e-01 -2.917460203170776367e-01 -5.973892807960510254e-01 4.795195162296295166e-01 5.941421166062355042e-02 -1.018297001719474792e-01 -4.060932993888854980e-01 2.729031443595886230e-01
-4.235315620899200439e-01 -1.908494681119918823e-01 -6.027719974517822266e-01 -1.605246067047119141e-01 1.107947994023561478e-02 5.185994878411293030e-02 -3.396984338760375977e-01 5.262014269828796387e-01
-3.075269460678100586e-01 3.367889299988746643e-02 -3.534933086484670639e-03 8.239093422889709473e-02 1.911359429359436035e-01 -1.448823809623718262e-01 -4.720749799162149429e-03 9.164856672286987305e-01
-4.731904715299606323e-02 3.158264458179473877e-01 -4.760020077228546143e-01 -3.802208602428436279e-01 8.878400921821594238e-02 -5.572825670242309570e-01 -7.607904821634292603e-02 4.501491785049438477e-01
-5.444771647453308105e-01 -2.948474287986755371e-01 -2.169347405433654785e-01 -1.986011713743209839e-01 -9.803728759288787842e-02 -3.562090694904327393e-01 -1.049944162368774414e-01 6.185357570648193359e-01
3.693202733993530273e-01 1.728003025054931641e-01 -5.594846606254577637e-01 4.074331745505332947e-02 3.002892136573791504e-01 -4.135548770427703857e-01 -2.403565645217895508e-01 4.473109543323516846e-01
-3.102964460849761963e-01 -2.211764305830001831e-01 -9.957265853881835938e-02 2.664892673492431641e-01 4.458872973918914795e-01 1.352526098489761353e-01 4.219035208225250244e-01 6.154302358627319336e-01
1.652675420045852661e-01 -7.624602317810058594e-02 -8.894664049148559570e-01 2.182189077138900757e-01 8.580484241247177124e-02 1.606413871049880981e-01 -2.339923381805419922e-01 2.004568576812744141e-01
-5.185403227806091309e-01 -3.062953352928161621e-01 -3.432134091854095459e-01 -3.175861537456512451e-01 -4.081361740827560425e-02 -1.592999398708343506e-01 -1.817655265331268311e-01 5.988002419471740723e-01
2.454083040356636047e-02 -2.230929210782051086e-02 -1.766783148050308228e-01 4.397877156734466553e-01 3.625930249691009521e-01 -4.969480633735656738e-01 -1.270535588264465332e-01 6.161963343620300293e-01
2.173128575086593628e-01 1.466639488935470581e-01 -3.780477344989776611e-01 1.276180297136306763e-01 -6.867427378892898560e-02 -7.126293778419494629e-01 4.784363880753517151e-02 5.071613192558288574e-01
-8.544450253248214722e-02 -5.813304781913757324e-01 -8.863384276628494263e-02 3.732521533966064453e-01 1.293314695358276367e-01 -9.937462210655212402e-02 4.413065612316131592e-01 5.350024700164794922e-01
-5.502997711300849915e-02 -2.822671830654144287e-01 -3.171653151512145996e-01 -3.255788683891296387e-01 -4.537318050861358643e-01 -4.823966026306152344e-01 4.020165279507637024e-02 5.201022028923034668e-01
-2.376488000154495239e-01 -6.547999978065490723e-01 -1.500801891088485718e-01 3.504741191864013672e-01 1.694555282592773438e-01 2.690629102289676666e-02 1.889425069093704224e-01 5.516027808189392090e-01
-3.566878736019134521e-01 -7.448646426200866699e-02 -5.249749422073364258e-01 2.328452765941619873e-01 7.179141044616699219e-01 -9.553772956132888794e-02 -7.506728917360305786e-02 8.512792736291885376e-02
3.627627491950988770e-01 1.863776147365570068e-01 -2.103880047798156738e-01 1.995835751295089722e-01 6.750509887933731079e-02 -5.412469506263732910e-01 1.452004313468933105e-01 6.564918756484985352e-01
3.203706815838813782e-02 -8.807566165924072266e-01 -2.040826529264450073e-01 -1.061887443065643311e-01 6.091584917157888412e-03 -1.902180016040802002e-01 1.517836302518844604e-01 3.332525491714477539e-01
3.068125545978546143e-01 -1.570411324501037598e-01 1.584513112902641296e-02 -1.840121001005172729e-01 3.389715552330017090e-01 -1.730413585901260376e-01 1.319666206836700439e-02 8.378981351852416992e-01
-1.199825182557106018e-01 2.049802392721176147e-01 -4.842300415039062500e-01 2.076472342014312744e-01 4.192092418670654297e-01 -9.279947727918624878e-02 -3.649701774120330811e-01 5.902879238128662109e-01
-3.634998500347137451e-01 -3.960186243057250977e-02 -8.841430395841598511e-02 1.898439228534698486e-01 -1.113953962922096252e-01 -3.732101619243621826e-01 -7.963545620441436768e-02 8.151105642318725586e-01
-2.128039300441741943e-02 1.125834509730339050e-01 -5.009570121765136719e-01 2.466464936733245850e-01 2.276927232742309570e-01 -3.303255140781402588e-01 -4.137502312660217285e-01 5.856036543846130371e-01
-3.308520019054412842e-01 -4.076370298862457275e-01 -4.330894351005554199e-01 2.922642529010772705e-01 4.091105163097381592e-01 -4.430342316627502441e-01 -2.406594157218933105e-01 1.726742535829544067e-01
-3.396215736865997314e-01 -3.356109559535980225e-01 -5.207475423812866211e-01 1.567199975252151489e-01 -8.093319833278656006e-02 -4.358795881271362305e-01 5.269224643707275391e-01 -4.576961323618888855e-02
5.756336078047752380e-02 6.209447607398033142e-02 -3.412164747714996338e-01 2.327442169189453125e-01 2.502962350845336914e-01 -2.994472682476043701e-01 -3.111352026462554932e-01 7.570406198501586914e-01
1.893459260463714600e-01 2.802123129367828369e-01 -4.735310673713684082e-01 4.085280001163482666e-01 3.143079578876495361e-01 -2.552326917648315430e-01 -1.455499529838562012e-01 5.562232732772827148e-01
-3.155244886875152588e-01 -5.807742476463317871e-01 -2.014707028865814209e-01 4.679516255855560303e-01 1.252570003271102905e-02 3.299319371581077576e-02 1.136772185564041138e-01 5.379668474197387695e-01
2.114406824111938477e-01 -4.298882782459259033e-01 -2.150059938430786133e-01 1.663965880870819092e-01 2.466628551483154297e-01 2.154735326766967773e-01 5.377845168113708496e-01 5.478045344352722168e-01
-1.064424514770507812e-01 4.317335188388824463e-01 -2.065275609493255615e-01 -9.211681783199310303e-02 1.748225837945938110e-01 -1.977398991584777832e-01 -9.801201522350311279e-04 8.255132436752319336e-01
1.055055633187294006e-01 -5.220806598663330078e-01 -1.284260600805282593e-01 1.635159701108932495e-01 3.156933784484863281e-01 -4.197161793708801270e-01 -2.402700483798980713e-01 5.826799869537353516e-01
3.844970166683197021e-01 -4.156104847788810730e-02 -4.600529074668884277e-01 4.088178277015686035e-01 -2.970418930053710938e-01 -2.731340229511260986e-01 -9.866011887788772583e-02 5.468857884407043457e-01
3.991849720478057861e-02 7.886012084782123566e-03 -1.625830866396427155e-02 2.719319462776184082e-01 3.390832841396331787e-01 -5.485796928405761719e-01 6.305834650993347168e-02 7.100982666015625000e-01
-3.235003650188446045e-01 -3.172469437122344971e-01 -2.565641999244689941e-01 7.086868584156036377e-02 2.260120809078216553e-01 -6.266047358512878418e-01 5.216710567474365234e-01 8.943539857864379883e-02
2.284511178731918335e-01 1.064053028821945190e-01 -1.881774812936782837e-01 2.479054778814315796e-01 2.277464121580123901e-01 -3.895047605037689209e-01 -6.898485124111175537e-02 7.945305109024047852e-01
4.998460412025451660e-01 -7.572776824235916138e-02 -3.467587232589721680e-01 1.267122626304626465e-01 -1.085777208209037781e-01 -3.116953074932098389e-01 1.520522683858871460e-02 7.063620686531066895e-01
4.392503201961517334e-01 2.471965402364730835e-01 -3.798377513885498047e-01 -2.834088802337646484e-01 2.532143145799636841e-02 -3.479883074760437012e-01 2.096186578273773193e-01 5.963882207870483398e-01
-6.177778840065002441e-01 -7.446029037237167358e-02 -5.733247995376586914e-01 -1.274669915437698364e-01 8.811518549919128418e-02 7.421936094760894775e-02 -2.175038456916809082e-01 4.552760422229766846e-01
3.556306660175323486e-01 -9.442470967769622803e-02 -4.436851441860198975e-01 3.244765698909759521e-01 -3.143068253993988037e-01 -4.520792961120605469e-01 -1.153485924005508423e-01 4.959833920001983643e-01
-2.482434213161468506e-01 -2.992712557315826416e-01 -1.490977704524993896e-01 5.594533085823059082e-01 1.147500723600387573e-01 -1.290404945611953735e-01 4.768122136592864990e-01 5.063839554786682129e-01
1.973906457424163818e-01 -1.603340613655745983e-03 -3.958991169929504395e-01 -1.463426798582077026e-01 -3.452482223510742188e-01 -6.658245921134948730e-01 4.228642210364341736e-02 4.675201773643493652e-01
7.629898190498352051e-02 2.720245122909545898e-01 -6.084219217300415039e-01 -1.986899375915527344e-01 2.005438879132270813e-02 -5.513354539871215820e-01 -2.521781623363494873e-01 3.775703012943267822e-01
4.411235451698303223e-01 2.040719538927078247e-01 -6.385329365730285645e-01 2.470584809780120850e-01 -9.801625460386276245e-02 -2.265076637268066406e-01 -1.069699153304100037e-01 4.718547463417053223e-01
2.081546485424041748e-01 3.952835500240325928e-02 -3.824707865715026855e-01 1.166455596685409546e-01 4.245119169354438782e-02 -7.549919486045837402e-01 -1.995320916175842285e-01 4.284753501415252686e-01
4.002043604850769043e-02 2.145707979798316956e-02 -5.165646672248840332e-01 5.293068289756774902e-01 1.639674901962280273e-01 -5.922170877456665039e-01 2.321901619434356689e-01 1.393358409404754639e-01
3.773190975189208984e-01 -1.159695088863372803e-01 6.732834130525588989e-02 -1.306616514921188354e-01 3.454934060573577881e-01 -2.587890028953552246e-01 1.094560027122497559e-01 7.900997400283813477e-01
7.750272005796432495e-02 1.789395362138748169e-01 -4.605298936367034912e-01 -3.383376300334930420e-01 -3.138977885246276855e-01 -3.813732564449310303e-01 2.548453211784362793e-01 5.713933706283569336e-01
4.962392151355743408e-02 2.521373033523559570e-01 -5.521342754364013672e-01 -4.252608120441436768e-01 -1.012888923287391663e-01 -4.516846239566802979e-01 -1.292608678340911865e-01 4.661314785480499268e-01
9.600721299648284912e-02 -6.074097752571105957e-02 -6.339232921600341797e-01 1.217923983931541443e-01 4.637869596481323242e-01 -5.640266537666320801e-01 1.652667522430419922e-01 -9.931506216526031494e-02
-5.305987596511840820e-01 -2.255147546529769897e-01 -4.704116880893707275e-01 -2.116953954100608826e-02 1.307317912578582764e-01 -3.279655277729034424e-01 2.784642577171325684e-02 5.660787224769592285e-01
2.975227124989032745e-02 -3.732416927814483643e-01 -3.460196256637573242e-01 1.843589358031749725e-02 3.100174963474273682e-01 -2.584217786788940430e-01 -5.100036263465881348e-01 5.627964138984680176e-01
2.712414562702178955e-01 3.153555095195770264e-01 -6.293793320655822754e-01 4.587629437446594238e-01 -8.566845953464508057e-02 -1.434941440820693970e-01 -2.870876900851726532e-02 4.377709329128265381e-01
-6.558066606521606445e-01 -8.210431784391403198e-02 -4.233402609825134277e-01 1.082166209816932678e-01 2.459900826215744019e-01 -9.660626947879791260e-02 5.230457782745361328e-01 1.697879284620285034e-01
2.313990145921707153e-01 7.616728544235229492e-02 -1.923446655273437500e-01 2.327885925769805908e-01 -4.361349344253540039e-02 -6.054081916809082031e-01 1.070831939578056335e-01 6.852577328681945801e-01
-1.569183170795440674e-01 -7.010961174964904785e-01 -2.319059818983078003e-01 1.113785952329635620e-01 9.573998302221298218e-02 2.022104263305664062e-01 1.303999125957489014e-01 5.921114683151245117e-01
-7.011710107326507568e-02 2.852406799793243408e-01 -4.943426847457885742e-01 2.576804161071777344e-01 3.840322196483612061e-01 -2.009795159101486206e-01 -3.195445835590362549e-01 5.594329833984375000e-01
1.300541609525680542e-01 1.714126616716384888e-01 -4.528969526290893555e-01 1.130283847451210022e-01 3.034935891628265381e-01 -2.171554565429687500e-01 -3.320421874523162842e-01 6.973490118980407715e-01
3.856883943080902100e-01 -1.609916985034942627e-01 -7.842912077903747559e-01 2.421806603670120239e-01 -1.469501107931137085e-01 1.684244722127914429e-01 -1.137900203466415405e-01 2.977460622787475586e-01
-6.017888784408569336e-01 -7.747053354978561401e-02 -5.009666085243225098e-01 -1.041197404265403748e-01 3.184708300977945328e-03 -7.793323695659637451e-02 -2.452866137027740479e-01 5.511721372604370117e-01
6.877238303422927856e-02 -6.786811947822570801e-01 -2.703860402107238770e-01 -1.003794837743043900e-02 3.445900976657867432e-01 1.904379874467849731e-01 2.058160156011581421e-01 5.138907432556152344e-01
8.754643797874450684e-02 -5.662630796432495117e-01 -4.127087295055389404e-01 1.360089927911758423e-01 -1.061440408229827881e-01 1.139886900782585144e-01 6.476715803146362305e-01 1.977786421775817871e-01
-1.218081489205360413e-01 -8.676427602767944336e-01 -3.818081915378570557e-01 -5.330735445022583008e-02 1.615177243947982788e-01 -1.222122758626937866e-01 6.150939688086509705e-02 1.973131597042083740e-01
4.823511242866516113e-01 3.234764337539672852e-01 -3.405374884605407715e-01 1.242900565266609192e-01 1.768214702606201172e-01 -1.642373949289321899e-01 1.671851128339767456e-01 6.671551465988159180e-01
3.603222668170928955e-01 1.138953641057014465e-01 -5.183244347572326660e-01 5.340908169746398926e-01 -1.393000222742557526e-02 -2.982493638992309570e-01 -5.045042186975479126e-02 4.599897861480712891e-01
-5.797433853149414062e-01 -2.512436211109161377e-01 -2.434276491403579712e-01 -3.699292615056037903e-02 -1.298273503780364990e-01 -1.450741738080978394e-01 -2.458252459764480591e-01 6.646932959556579590e-01
-1.993146985769271851e-01 4.419352486729621887e-02 -5.469912886619567871e-01 -4.271231591701507568e-01 -4.954093396663665771e-01 -1.308031529188156128e-01 2.422076761722564697e-01 3.943127691745758057e-01
1.371398866176605225e-01 -4.898525178432464600e-01 -1.287682503461837769e-01 2.928451001644134521e-01 1.283151060342788696e-01 -2.587427757680416107e-02 5.764985680580139160e-01 5.379709601402282715e-01
-4.880429431796073914e-02 -5.645733475685119629e-01 -9.614276885986328125e-02 6.156613677740097046e-02 -7.487004995346069336e-02 2.180149778723716736e-02 5.658488273620605469e-01 5.827310681343078613e-01
4.445782005786895752e-01 -1.602255254983901978e-01 -7.373225688934326172e-01 1.597724854946136475e-01 -3.600353896617889404e-01 -3.551721572875976562e-02 -9.990067034959793091e-02 2.581454217433929443e-01
-1.486123912036418915e-02 5.648806691169738770e-01 -5.741387009620666504e-01 9.612617641687393188e-02 -1.656301319599151611e-02 -4.469901323318481445e-01 2.037543952465057373e-01 3.165804147720336914e-01
-5.776128172874450684e-01 -1.944601386785507202e-01 -4.242390990257263184e-01 -3.176119625568389893e-01 6.096408888697624207e-02 -2.204941026866436005e-02 -4.513845965266227722e-02 5.843392610549926758e-01
4.098995327949523926e-01 3.124876618385314941e-01 -5.924583673477172852e-01 3.330839276313781738e-01 -1.087730899453163147e-01 -2.164703905582427979e-01 2.299090102314949036e-02 4.616952538490295410e-01
3.552397489547729492e-01 1.106190904974937439e-01 -6.038408279418945312e-01 4.664293825626373291e-01 -1.659463495016098022e-01 -2.413812875747680664e-01 -1.026637405157089233e-01 4.278376996517181396e-01
8.474168926477432251e-02 1.726736128330230713e-01 -4.331226348876953125e-01 1.415509432554244995e-01 3.021576404571533203e-01 -2.164540588855743408e-01 -3.482106626033782959e-01 7.042502164840698242e-01
1.314949393272399902e-01 -1.400940120220184326e-01 -5.670402646064758301e-01 -3.462093472480773926e-01 -5.216063261032104492e-01 -1.432149857282638550e-01 3.399305418133735657e-02 4.774387776851654053e-01
-1.922625899314880371e-01 -1.383837759494781494e-01 -3.885846436023712158e-01 -3.147303164005279541e-01 -5.438588857650756836e-01 -4.299239814281463623e-01 2.494012713432312012e-01 3.886048197746276855e-01
-2.071315646171569824e-01 -7.179692983627319336e-01 -4.645718932151794434e-01 -7.772533595561981201e-02 1.845849007368087769e-01 2.060142159461975098e-01 1.106117293238639832e-01 3.619390130043029785e-01
1.539709270000457764e-01 3.619610667228698730e-01 -5.667858123779296875e-01 -3.368588387966156006e-01 -1.067018434405326843e-01 -1.888819187879562378e-01 2.172168344259262085e-02 6.025143861770629883e-01
-1.360210925340652466e-01 -2.817949950695037842e-01 -7.619392871856689453e-02 3.918244540691375732e-01 1.591370552778244019e-01 -1.806004941463470459e-01 6.123392581939697266e-01 5.566483736038208008e-01
7.911619544029235840e-02 -4.871554672718048096e-01 -1.725990325212478638e-01 -2.857432961463928223e-01 1.344557553529739380e-01 -3.351278305053710938e-01 -2.937113046646118164e-01 6.544657349586486816e-01
2.697646319866180420e-01 2.696902751922607422e-01 -4.215057790279388428e-01 1.433165073394775391e-01 2.886387407779693604e-01 -1.698838174343109131e-01 -1.856587082147598267e-01 7.138944268226623535e-01
3.652032315731048584e-01 -9.690690040588378906e-02 -6.169719696044921875e-01 -3.377143740653991699e-01 4.039088189601898193e-01 2.130956202745437622e-01 3.604456186294555664e-01 1.551038175821304321e-01
-5.891709327697753906e-01 -3.096780776977539062e-01 -3.110717535018920898e-01 -6.363631039857864380e-02 -1.460822951048612595e-02 -4.837899804115295410e-01 4.440754950046539307e-01 1.571394354104995728e-01
2.934906482696533203e-01 4.372201114892959595e-02 -2.768494486808776855e-01 3.220492303371429443e-01 2.768810093402862549e-01 -5.379476547241210938e-01 -5.989909172058105469e-02 6.016240119934082031e-01
2.389362454414367676e-01 2.041318267583847046e-01 -2.906763553619384766e-01 4.282770454883575439e-01 1.190480738878250122e-01 -2.651039063930511475e-01 -2.669915929436683655e-02 7.403785586357116699e-01
9.246909618377685547e-02 -2.609456479549407959e-01 -2.943681478500366211e-01 5.230340957641601562e-01 -2.557157576084136963e-01 7.574782520532608032e-02 4.745373725891113281e-01 5.165517330169677734e-01
-3.830092549324035645e-01 -4.505404829978942871e-02 -5.846350193023681641e-01 -1.498107165098190308e-01 -3.069333545863628387e-02 3.068000376224517822e-01 -2.227380126714706421e-01 5.851087570190429688e-01
-6.948903203010559082e-02 1.077296286821365356e-01 -5.380402505397796631e-02 1.083706766366958618e-01 -1.235520020127296448e-01 -4.859714508056640625e-01 1.068821921944618225e-01 8.402792811393737793e-01
1.741292923688888550e-01 1.856654882431030273e-01 -2.801640331745147705e-01 -4.908151030540466309e-01 -8.488831669092178345e-02 -2.711325287818908691e-01 3.067545592784881592e-01 6.640772223472595215e-01
1.980392187833786011e-01 2.689468264579772949e-01 -4.318339824676513672e-01 1.374832242727279663e-01 1.129739657044410706e-01 -2.328682243824005127e-01 -1.743047535419464111e-01 7.653057575225830078e-01
2.042497247457504272e-01 3.355064392089843750e-01 -5.309488773345947266e-01 1.015177667140960693e-01 2.112162709236145020e-01 -3.154958784580230713e-01 -2.348726987838745117e-01 5.951386094093322754e-01
-1.127872541546821594e-01 2.257377356290817261e-01 -6.070410013198852539e-01 -2.730012834072113037e-01 7.333678007125854492e-02 -6.642801165580749512e-01 -1.250428706407546997e-01 1.760995686054229736e-01
-5.733411014080047607e-02 6.961456686258316040e-02 -3.749463856220245361e-01 4.886704981327056885e-01 3.468261659145355225e-01 -3.497653007507324219e-01 -2.736989557743072510e-01 5.430908799171447754e-01
-3.192267119884490967e-01 -1.549878418445587158e-01 -3.917433917522430420e-01 3.880358636379241943e-01 -1.346831917762756348e-01 1.096746921539306641e-01 6.405907869338989258e-01 3.598798811435699463e-01
-4.539815783500671387e-01 9.951526671648025513e-02 -6.397899389266967773e-01 -9.694687277078628540e-02 2.872253060340881348e-01 2.636213041841983795e-02 -2.826204895973205566e-01 4.496665000915527344e-01
-2.458828836679458618e-01 -3.715236783027648926e-01 -2.510281205177307129e-01 1.605838984251022339e-01 -1.540129035711288452e-01 2.319683432579040527e-01 5.922173261642456055e-01 5.333467721939086914e-01
-2.642906308174133301e-01 -1.963880360126495361e-01 -3.186292350292205811e-01 4.466538727283477783e-01 2.404935508966445923e-01 7.108192145824432373e-02 6.378231048583984375e-01 3.476345837116241455e-01
-2.349036484956741333e-01 2.247219234704971313e-01 -2.552820444107055664e-01 1.224912554025650024e-01 -1.870515197515487671e-01 -2.116133719682693481e-01 -1.243643686175346375e-01 8.478869199752807617e-01
3.214930742979049683e-02 -2.368791252374649048e-01 -7.170917391777038574e-01 -6.116565465927124023e-01 5.341157689690589905e-02 1.413733605295419693e-02 -8.202326297760009766e-02 2.114944308996200562e-01
-3.810892999172210693e-01 1.451658606529235840e-01 -6.708384752273559570e-01 -3.548871353268623352e-02 -5.170052647590637207e-01 -1.323055028915405273e-01 2.996343746781349182e-02 3.109938800334930420e-01
-2.967178821563720703e-01 -4.861695468425750732e-01 -2.512406408786773682e-01 2.205648273229598999e-01 1.629903167486190796e-01 -2.418175935745239258e-01 1.218843683600425720e-01 6.811237931251525879e-01
-1.614766269922256470e-01 5.369737744331359863e-01 -5.529326200485229492e-01 1.852481365203857422e-01 1.915643066167831421e-01 -4.635569155216217041e-01 2.056678682565689087e-01 2.272703349590301514e-01
-4.530775919556617737e-02 4.608795046806335449e-01 -5.297828912734985352e-01 3.808799684047698975e-01 6.386141479015350342e-02 -4.262017309665679932e-01 2.801496163010597229e-02 4.162774085998535156e-01
-3.161362139508128166e-03 -2.068117409944534302e-01 -9.684994816780090332e-02 1.820934265851974487e-01 4.392295703291893005e-02 -2.794176638126373291e-01 -1.011980772018432617e-01 9.079847335815429688e-01
-2.459727376699447632e-01 -2.335104793310165405e-01 -4.560471177101135254e-01 -3.405894339084625244e-02 5.981717631220817566e-02 -5.989658236503601074e-01 5.579411983489990234e-01 -4.685017094016075134e-02
-6.397095322608947754e-01 -3.148269057273864746e-01 -2.420690059661865234e-01 2.624669969081878662e-01 3.479482233524322510e-02 -5.209005624055862427e-02 4.277504384517669678e-01 4.210402667522430420e-01
-1.328711509704589844e-01 1.763007938861846924e-01 -4.474607408046722412e-01 -5.602139830589294434e-01 -1.653431914746761322e-02 2.080019712448120117e-01 1.488384902477264404e-01 6.095173358917236328e-01
-6.729761511087417603e-02 -3.709510564804077148e-01 -2.558995485305786133e-01 4.350341260433197021e-01 1.037426292896270752e-01 -3.809119015932083130e-02 6.583028435707092285e-01 3.969270288944244385e-01
1.444356981664896011e-02 -1.003651097416877747e-01 -7.398223280906677246e-01 -5.507068634033203125e-01 3.064200282096862793e-02 1.244305819272994995e-01 -1.744514852762222290e-01 3.037233054637908936e-01
-4.704025983810424805e-01 -4.241342539899051189e-04 -6.843897104263305664e-01 -1.590418070554733276e-02 -2.955949604511260986e-01 2.115176022052764893e-01 -8.235006779432296753e-02 4.137406051158905029e-01
-2.488867193460464478e-02 1.023134663701057434e-01 -3.954089805483818054e-02 2.604655027389526367e-01 2.113085836172103882e-01 -4.587345421314239502e-01 2.130053937435150146e-02 8.148400783538818359e-01
-5.104745626449584961e-01 1.699223816394805908e-01 -6.741906404495239258e-01 -2.409016042947769165e-01 1.267770081758499146e-01 -3.146471679210662842e-01 -1.479409486055374146e-01 2.470098286867141724e-01
-1.057859323918819427e-02 2.894325554370880127e-01 -5.019130706787109375e-01 -4.591608345508575439e-01 1.360401883721351624e-02 -3.869829475879669189e-01 -1.758677512407302856e-01 5.220165848731994629e-01
-2.326640635728836060e-01 -1.678761690855026245e-01 -5.854555368423461914e-01 -6.492697000503540039e-01 3.019603490829467773e-01 4.929302260279655457e-02 7.508217543363571167e-02 2.326556295156478882e-01
-3.648102879524230957e-01 -7.836601138114929199e-02 -2.260401546955108643e-01 4.512703716754913330e-01 3.749683797359466553e-01 -1.541246771812438965e-01 5.667074918746948242e-01 3.471598923206329346e-01
1.558247059583663940e-01 5.762924253940582275e-02 -5.834027528762817383e-01 -1.995226442813873291e-01 6.036392450332641602e-01 1.767262220382690430e-01 4.213970005512237549e-01 1.379911750555038452e-01
1.900386512279510498e-01 1.486655604094266891e-02 -1.577669680118560791e-01 -1.779244095087051392e-01 -2.527657449245452881e-01 -6.426478624343872070e-01 2.705598771572113037e-01 5.975176692008972168e-01
4.056264758110046387e-01 -2.733315527439117432e-01 -6.272823214530944824e-01 1.985775977373123169e-01 -2.525316774845123291e-01 2.275586873292922974e-01 -4.211194440722465515e-02 4.588163793087005615e-01
-5.954847484827041626e-02 -1.320295929908752441e-01 -1.209515258669853210e-01 -4.695994779467582703e-02 -3.139006495475769043e-01 -6.252986788749694824e-01 6.821591407060623169e-02 6.841066479682922363e-01
2.516199648380279541e-01 -7.837220281362533569e-02 -3.957667350769042969e-01 -1.500541623681783676e-02 -5.697578191757202148e-01 -2.285646796226501465e-01 -3.227743133902549744e-02 6.291114687919616699e-01
-5.314309149980545044e-02 8.787120133638381958e-02 -8.563427329063415527e-01 3.484754860401153564e-01 5.598429962992668152e-02 -3.099386394023895264e-01 1.111021563410758972e-01 -1.521730124950408936e-01
-2.357424348592758179e-01 -3.975899219512939453e-01 -4.220420718193054199e-01 -1.038084924221038818e-01 4.069118201732635498e-01 -6.030626893043518066e-01 -2.330650538206100464e-01 1.177751570940017700e-01
2.455214411020278931e-02 -5.726786851882934570e-01 -3.790402114391326904e-01 -2.874754071235656738e-01 1.181578487157821655e-01 2.819793522357940674e-01 4.487744867801666260e-01 3.876217603683471680e-01
-3.929305970668792725e-01 -1.718312203884124756e-01 -1.814455687999725342e-01 1.017777100205421448e-01 -2.726739086210727692e-02 -4.394624531269073486e-01 7.112771868705749512e-01 2.702080905437469482e-01
1.889876574277877808e-01 -3.129160404205322266e-01 -9.933821111917495728e-02 -2.205761671066284180e-01 1.676599085330963135e-01 -4.575864076614379883e-01 -1.366236954927444458e-01 7.427543997764587402e-01
3.522676229476928711e-01 -9.009657800197601318e-02 -1.386038362979888916e-01 -1.112292185425758362e-01 -2.314314991235733032e-01 -5.202682614326477051e-01 4.194775521755218506e-01 5.796604156494140625e-01
2.747057378292083740e-01 1.378590911626815796e-01 -8.613126277923583984e-01 1.262783110141754150e-01 1.986473202705383301e-01 2.636849582195281982e-01 -4.532057791948318481e-02 1.915240883827209473e-01
-1.275169253349304199e-01 2.687691748142242432e-01 -3.705148696899414062e-01 3.045828044414520264e-01 2.527067661285400391e-01 -6.788419932126998901e-02 -2.289680391550064087e-01 7.487023472785949707e-01
-2.328932732343673706e-01 -6.966624855995178223e-01 -3.678137660026550293e-01 -8.995404094457626343e-02 3.447237014770507812e-01 -4.549904912710189819e-02 4.020485281944274902e-01 1.857301443815231323e-01
6.553480029106140137e-02 3.071727156639099121e-01 -6.344696879386901855e-01 -4.057439044117927551e-02 -9.262927621603012085e-02 -4.420735538005828857e-01 -2.252583950757980347e-01 4.923429191112518311e-01
-2.388712614774703979e-01 -3.197329491376876831e-02 -4.154945611953735352e-01 -2.380748987197875977e-01 -5.559122562408447266e-01 -4.315718412399291992e-01 3.046789169311523438e-01 3.528183698654174805e-01
2.191625535488128662e-01 2.763668596744537354e-01 -5.601853728294372559e-01 -7.421512901782989502e-02 3.556648790836334229e-01 -6.366969347000122070e-01 6.318139284849166870e-02 1.428330689668655396e-01
2.712938487529754639e-01 -1.234219502657651901e-02 -2.867765724658966064e-01 3.436323106288909912e-01 5.302306264638900757e-02 -3.969870209693908691e-01 -1.449946314096450806e-01 7.378956079483032227e-01
-4.249083101749420166e-01 -2.399393916130065918e-01 -2.875062823295593262e-01 3.428341448307037354e-01 2.650416195392608643e-01 -4.208078384399414062e-01 5.356001257896423340e-01 1.658103018999099731e-01
3.250470757484436035e-01 1.706605255603790283e-01 -3.144139051437377930e-01 1.935547590255737305e-01 1.617984920740127563e-01 -3.720786273479461670e-01 -6.043643131852149963e-02 7.487496733665466309e-01
7.978159189224243164e-02 -4.541426897048950195e-01 -4.025371968746185303e-01 6.126736998558044434e-01 2.675620615482330322e-01 6.511840969324111938e-02 3.282696306705474854e-01 2.576689720153808594e-01
-1.905518174171447754e-01 -6.733728051185607910e-01 -5.961974263191223145e-01 -1.830356419086456299e-01 2.129155099391937256e-01 9.569559246301651001e-02 2.075508236885070801e-01 1.540699005126953125e-01
3.075851127505302429e-02 -3.632851243019104004e-01 -2.477883696556091309e-01 4.950671494007110596e-01 -7.546352595090866089e-02 1.325134001672267914e-02 5.433595180511474609e-01 5.093892216682434082e-01
2.260565757751464844e-01 2.602472305297851562e-01 -4.310572445392608643e-01 -4.317843914031982422e-01 6.199155002832412720e-02 -3.756031990051269531e-01 1.979854106903076172e-01 5.699146389961242676e-01
-2.350057959556579590e-01 -1.025136001408100128e-02 -7.828240990638732910e-01 -3.851156830787658691e-01 6.826604902744293213e-02 1.077657490968704224e-01 -2.553809285163879395e-01 3.194472789764404297e-01
2.231929749250411987e-01 -1.126334592700004578e-01 -3.894781172275543213e-01 -3.868049755692481995e-02 -5.660933852195739746e-01 -1.220142617821693420e-01 -2.197717875242233276e-02 6.696843504905700684e-01
-5.078795552253723145e-01 -2.632597982883453369e-01 -3.143729567527770996e-01 3.328964710235595703e-01 9.243103116750717163e-02 1.753344759345054626e-02 5.350915193557739258e-01 4.097907245159149170e-01
-7.069415599107742310e-02 -7.155435681343078613e-01 -5.591554045677185059e-01 -1.790410876274108887e-01 2.881259620189666748e-01 7.000786811113357544e-02 1.835925728082656860e-01 1.290947794914245605e-01
-5.520820990204811096e-02 -5.981347560882568359e-01 -4.089115560054779053e-01 -2.090186029672622681e-01 4.941849708557128906e-01 1.114745363593101501e-01 3.772661685943603516e-01 1.712148189544677734e-01
5.818370729684829712e-02 -3.520837128162384033e-01 -2.664391994476318359e-01 -8.888232707977294922e-02 3.007047176361083984e-01 -1.727064996957778931e-01 -4.421411752700805664e-01 6.913915276527404785e-01
-4.345684647560119629e-01 -4.433428123593330383e-02 -7.410305142402648926e-01 -1.170467436313629150e-01 -1.924182772636413574e-01 3.540872931480407715e-01 2.267766371369361877e-02 2.888626754283905029e-01
-3.141626715660095215e-01 -3.411222249269485474e-02 -5.137799978256225586e-01 -3.675879538059234619e-01 3.081108443439006805e-02 3.001342415809631348e-01 -1.269472390413284302e-01 6.276159286499023438e-01
8.227116614580154419e-02 5.594293586909770966e-03 -7.455471754074096680e-01 1.961151808500289917e-01 4.817781150341033936e-01 -2.907256484031677246e-01 2.655746042728424072e-01 -1.083374619483947754e-01
-1.796651631593704224e-01 -6.725800037384033203e-01 -1.681768149137496948e-01 -6.766707636415958405e-03 2.330766916275024414e-01 1.368784457445144653e-01 1.052645444869995117e-01 6.347332596778869629e-01
4.944075644016265869e-02 -6.479635238647460938e-01 -2.402459532022476196e-01 -2.188157439231872559e-01 1.298457384109497070e-02 1.844402998685836792e-01 4.606401920318603516e-01 4.751047194004058838e-01
-3.479259312152862549e-01 -3.144624233245849609e-01 -6.922286748886108398e-01 7.701039314270019531e-02 2.018186002969741821e-01 1.852634400129318237e-01 -2.612185776233673096e-01 3.894372880458831787e-01
2.196453809738159180e-01 -8.693221956491470337e-02 -3.384340405464172363e-01 -9.672918915748596191e-02 -5.270006060600280762e-01 -9.631931781768798828e-02 -3.728727623820304871e-02 7.293198108673095703e-01
-2.334899902343750000e-01 -1.638019829988479614e-01 -5.706758499145507812e-01 -1.121137663722038269e-01 2.924681007862091064e-01 -3.502427637577056885e-01 6.013355255126953125e-01 -1.029510274529457092e-01
-3.095846623182296753e-03 -5.619456991553306580e-02 -5.196977853775024414e-01 -4.944467842578887939e-01 -4.735455811023712158e-01 6.080834195017814636e-02 1.761283427476882935e-01 4.725517332553863525e-01
6.460388749837875366e-02 -2.492455095052719116e-01 -2.747376859188079834e-01 -1.745373457670211792e-01 3.568982779979705811e-01 -2.833728194236755371e-01 -3.731324970722198486e-01 6.934367418289184570e-01
-4.404430985450744629e-01 5.374881997704505920e-02 -7.376922369003295898e-01 -2.098395377397537231e-01 -3.696770370006561279e-01 -7.489173114299774170e-02 -5.758576467633247375e-02 2.632725834846496582e-01
-5.628051757812500000e-01 -3.806417882442474365e-01 -2.380254566669464111e-01 2.393109649419784546e-01 3.436740338802337646e-01 -2.752218842506408691e-01 4.290810823440551758e-01 2.155617177486419678e-01
1.977972537279129028e-01 6.293144077062606812e-02 -1.813738644123077393e-01 -2.180061936378479004e-01 -2.300087362527847290e-01 -6.676995754241943359e-01 2.267358303070068359e-01 5.712766051292419434e-01
-3.694792045280337334e-03 3.068203330039978027e-01 -2.052621096372604370e-01 7.671688497066497803e-02 5.886252969503402710e-02 -2.638491690158843994e-01 -2.988971956074237823e-02 8.853560090065002441e-01
8.925922214984893799e-02 3.889305591583251953e-01 -4.899065196514129639e-01 -8.175147324800491333e-02 -9.144887328147888184e-02 -6.150898337364196777e-01 1.739286035299301147e-01 4.208614528179168701e-01
2.711054980754852295e-01 2.949664294719696045e-01 -1.867113709449768066e-01 1.397286802530288696e-01 1.077074930071830750e-01 -1.246682107448577881e-01 1.223083883523941040e-01 8.619794845581054688e-01
-2.700544893741607666e-01 4.800202846527099609e-01 -2.710241973400115967e-01 3.084952831268310547e-01 2.703204005956649780e-02 -2.505913674831390381e-01 4.299675300717353821e-02 6.801854968070983887e-01
-8.621860295534133911e-02 -7.381103634834289551e-01 -3.800649344921112061e-01 -2.474610805511474609e-01 4.006441831588745117e-01 -5.172041058540344238e-02 1.748651266098022461e-01 2.197826057672500610e-01
-4.670683741569519043e-01 -2.784602344036102295e-01 -5.290361642837524414e-01 -1.766343861818313599e-01 -1.877721101045608521e-01 1.449946165084838867e-01 -2.440547794103622437e-01 5.266721844673156738e-01
-1.198870837688446045e-01 1.900095194578170776e-01 -5.036504268646240234e-01 -5.285512804985046387e-01 -5.549289658665657043e-02 -3.441571593284606934e-01 -1.670296192169189453e-01 5.167888998985290527e-01
-3.391446173191070557e-01 -1.285301893949508667e-01 -4.363288581371307373e-01 -3.453843295574188232e-02 1.295089274644851685e-01 -2.785306870937347412e-01 7.598231434822082520e-01 7.212512195110321045e-02
-1.473301351070404053e-01 -6.472970843315124512e-01 -4.282485544681549072e-01 1.695436686277389526e-01 2.944843471050262451e-01 2.894583344459533691e-01 6.733182817697525024e-02 4.148705601692199707e-01
7.168121635913848877e-02 5.234071612358093262e-01 -6.838855147361755371e-01 -1.089339889585971832e-02 -8.626846224069595337e-02 -3.237800598144531250e-01 -9.793955832719802856e-03 3.751224577426910400e-01
-3.046004772186279297e-01 -2.558052539825439453e-01 -5.415431261062622070e-01 2.733258903026580811e-01 2.026792764663696289e-01 3.008742928504943848e-01 -3.197571337223052979e-01 4.898544847965240479e-01
-1.164631247520446777e-01 -6.237440556287765503e-02 -6.109414100646972656e-01 -6.959573030471801758e-01 8.686087280511856079e-02 -3.350743651390075684e-02 -1.610961556434631348e-02 3.406064808368682861e-01
2.992892265319824219e-01 -1.346721798181533813e-01 -6.435233354568481445e-01 3.905495703220367432e-01 4.551465213298797607e-01 -1.894992887973785400e-01 2.871666252613067627e-01 -1.025450229644775391e-02
-2.164127826690673828e-01 -6.947144865989685059e-02 -3.309695422649383545e-01 -4.024579823017120361e-01 -3.708523511886596680e-01 -3.763206005096435547e-01 6.824063509702682495e-02 6.269134879112243652e-01
-4.675278365612030029e-01 -3.901264071464538574e-01 -5.159637928009033203e-01 1.727366447448730469e-01 2.959159202873706818e-02 -9.006437659263610840e-02 -3.053980171680450439e-01 4.805279374122619629e-01
2.777371108531951904e-01 -4.245324060320854187e-02 -1.424780488014221191e-01 1.696604341268539429e-01 2.262879014015197754e-01 -6.274492144584655762e-01 -1.793359406292438507e-02 6.532648205757141113e-01
1.694199889898300171e-01 1.184111386537551880e-01 -4.705862104892730713e-01 -2.882090806961059570e-01 -3.299935162067413330e-02 -6.743702292442321777e-01 -1.383070498704910278e-01 4.216240644454956055e-01
9.044560045003890991e-02 4.178219139575958252e-01 -2.977287173271179199e-01 -4.394892156124114990e-01 -1.961174234747886658e-02 -1.539268344640731812e-01 2.326105684041976929e-01 6.762141585350036621e-01
-5.355188623070716858e-02 1.894085556268692017e-01 -5.996154546737670898e-01 3.981996178627014160e-01 3.461956679821014404e-01 -8.104280382394790649e-02 -3.168641924858093262e-01 4.651156067848205566e-01
-8.327788859605789185e-02 -7.146977782249450684e-01 -3.874232172966003418e-01 1.068930551409721375e-01 2.966413199901580811e-01 2.354269772768020630e-01 7.916285097599029541e-02 4.135943651199340820e-01
-1.423716843128204346e-01 1.394870728254318237e-01 -6.386012434959411621e-01 -3.109768033027648926e-01 6.257046014070510864e-02 -6.441433429718017578e-01 -1.438263356685638428e-01 1.274120807647705078e-01
2.544272541999816895e-01 1.896446943283081055e-01 -7.757506370544433594e-01 -1.523674577474594116e-01 3.698258697986602783e-01 4.138998687267303467e-02 3.680060505867004395e-01 -1.959641091525554657e-02
5.441245622932910919e-03 1.129246577620506287e-01 -6.917444467544555664e-01 -2.388053685426712036e-01 4.140648543834686279e-01 1.410646736621856689e-01 5.082857608795166016e-01 4.446040838956832886e-02
-3.354489505290985107e-01 -5.999812483787536621e-02 -3.690235912799835205e-01 4.394390285015106201e-01 2.732409834861755371e-01 -3.145622014999389648e-01 6.000264286994934082e-01 1.447328180074691772e-01
1.723019033670425415e-01 2.238634526729583740e-01 -7.970335483551025391e-01 -1.285554766654968262e-01 2.532749176025390625e-01 1.669140458106994629e-01 4.199052453041076660e-01 8.903488516807556152e-03
4.817268550395965576e-01 2.113614380359649658e-01 -5.027372837066650391e-01 2.748100459575653076e-01 -1.427191048860549927e-01 -3.636986613273620605e-01 7.022328674793243408e-02 4.872611761093139648e-01
4.141885042190551758e-01 3.378414213657379150e-01 -4.531991779804229736e-01 -3.154337108135223389e-01 9.806254506111145020e-02 -3.709963262081146240e-01 2.005807012319564819e-01 4.711008071899414062e-01
-8.625321835279464722e-02 -6.590882539749145508e-01 -6.985836625099182129e-01 4.435397312045097351e-02 -1.150803342461585999e-01 1.354551911354064941e-01 1.898662894964218140e-01 2.314466796815395355e-02
3.262512385845184326e-01 5.420895293354988098e-02 -7.225338220596313477e-01 4.812191799283027649e-02 -1.351114213466644287e-01 1.871155351400375366e-01 5.535041093826293945e-01 8.134372532367706299e-02
1.714177131652832031e-01 1.127943098545074463e-01 -7.334526628255844116e-02 2.487342953681945801e-01 1.230580285191535950e-01 -6.281287074089050293e-01 1.793420612812042236e-01 6.699197888374328613e-01
-8.687793463468551636e-02 8.170982450246810913e-02 -6.443026661872863770e-01 2.704026699066162109e-01 5.206654071807861328e-01 -4.265564680099487305e-01 2.021786421537399292e-01 -6.010971590876579285e-02
3.073244988918304443e-01 -4.030770361423492432e-01 -3.697015047073364258e-01 5.206822156906127930e-01 1.496073305606842041e-01 -4.683555662631988525e-01 3.014504313468933105e-01 5.176497995853424072e-02
3.583404719829559326e-01 1.315320581197738647e-01 -6.055303215980529785e-01 1.584075689315795898e-01 -2.495145052671432495e-01 -4.168139100074768066e-01 -1.416364312171936035e-01 4.544001221656799316e-01
2.965323030948638916e-01 -3.432038426399230957e-02 -9.180158376693725586e-01 8.902142941951751709e-02 1.892021298408508301e-02 1.985604465007781982e-01 -8.192653208971023560e-02 1.171176582574844360e-01
-3.772521764039993286e-02 -4.426363855600357056e-02 -1.879254430532455444e-01 -5.571349859237670898e-01 -2.072364985942840576e-01 -4.137369394302368164e-01 1.327900290489196777e-01 6.474130749702453613e-01
-2.763721048831939697e-01 -3.159643113613128662e-01 -2.954361736774444580e-01 2.258639037609100342e-01 2.323240190744400024e-01 -1.717133522033691406e-01 7.503160238265991211e-01 1.976205259561538696e-01
-1.305140852928161621e-01 -1.569271981716156006e-01 -5.016009807586669922e-01 -5.410429239273071289e-01 -1.669175922870635986e-01 -5.686595439910888672e-01 -7.261270284652709961e-02 2.397939562797546387e-01
-2.511596679687500000e-02 -7.699821591377258301e-01 -1.959817409515380859e-01 4.167537763714790344e-02 1.520591825246810913e-01 -2.324896492063999176e-02 2.458962351083755493e-01 5.312473177909851074e-01
-2.105976939201354980e-01 -1.943212747573852539e-01 -2.082222849130630493e-01 2.538331151008605957e-01 -1.470272690057754517e-01 4.520833119750022888e-02 7.477142214775085449e-01 4.768257737159729004e-01
4.422079622745513916e-01 -1.873445957899093628e-01 -5.870222449302673340e-01 2.477441579103469849e-01 3.999648094177246094e-01 -2.834560871124267578e-01 3.460649549961090088e-01 -5.745818093419075012e-02
-4.171442687511444092e-01 3.399624302983283997e-02 -6.860260367393493652e-01 6.476452201604843140e-02 -4.891551733016967773e-01 -1.783204972743988037e-01 -6.166246905922889709e-02 2.741084992885589600e-01
-1.263708770275115967e-01 -3.383247256278991699e-01 -2.083435207605361938e-01 2.500477135181427002e-01 -1.230006814002990723e-01 1.053291857242584229e-01 6.371104121208190918e-01 5.757629871368408203e-01
2.196915447711944580e-01 9.877860546112060547e-02 -6.056358814239501953e-01 -2.759150266647338867e-01 3.914594948291778564e-01 2.110797315835952759e-01 5.269072055816650391e-01 1.537145078182220459e-01
6.988218054175376892e-03 -6.617414206266403198e-02 -1.093390211462974548e-01 -7.440960407257080078e-02 -1.016776487231254578e-01 -4.629738926887512207e-01 1.252560317516326904e-01 8.588992357254028320e-01
2.056558616459369659e-02 2.298893332481384277e-01 -6.625332832336425781e-01 1.027889847755432129e-01 4.885129034519195557e-01 -4.168868362903594971e-01 2.755917608737945557e-01 -9.392356127500534058e-02
-3.153831064701080322e-01 -1.928728818893432617e-01 -2.022760212421417236e-01 4.166187644004821777e-01 1.779158413410186768e-01 2.412247098982334137e-02 5.991803407669067383e-01 5.075370669364929199e-01
-4.321573972702026367e-01 -2.042663544416427612e-01 -6.343603730201721191e-01 -8.273549377918243408e-02 -2.617706358432769775e-01 2.630851566791534424e-01 -2.002528160810470581e-01 4.294391870498657227e-01
9.648172557353973389e-02 -8.781272172927856445e-02 -7.659620642662048340e-01 3.010715246200561523e-01 -2.405381761491298676e-02 -5.154260396957397461e-01 1.690774261951446533e-01 -1.039631441235542297e-01
-7.577674984931945801e-01 -5.592378973960876465e-02 -4.378646910190582275e-01 1.550867687910795212e-03 3.008719682693481445e-01 -1.486455649137496948e-01 3.063908517360687256e-01 1.563273072242736816e-01
-4.858900010585784912e-01 -1.005030274391174316e-01 -3.493727743625640869e-01 -6.640733778476715088e-02 -7.381080836057662964e-02 -3.144898116588592529e-01 6.963508725166320801e-01 1.951474249362945557e-01
8.610826730728149414e-02 -6.883481144905090332e-01 -1.374648213386535645e-01 5.086990073323249817e-02 6.626559793949127197e-02 -3.740586340427398682e-02 4.738339185714721680e-01 5.166904926300048828e-01
2.620451897382736206e-02 -7.276782393455505371e-02 -6.596957445144653320e-01 1.377976834774017334e-01 3.913230597972869873e-01 -6.159312725067138672e-01 2.150818146765232086e-02 -8.284801989793777466e-02
-1.914197653532028198e-01 4.124968498945236206e-02 -5.558324456214904785e-01 -3.086723983287811279e-01 -5.638293623924255371e-01 -2.597393989562988281e-01 5.881119519472122192e-02 4.106112122535705566e-01
4.400869011878967285e-01 -2.599146366119384766e-01 -7.292116880416870117e-01 1.693182885646820068e-01 -2.169009447097778320e-01 5.844493210315704346e-02 -2.262746095657348633e-01 2.769252955913543701e-01
-3.789464384317398071e-02 -2.646341919898986816e-01 -4.496406018733978271e-01 1.870298758149147034e-02 5.068485140800476074e-01 3.041544184088706970e-02 -4.559376239776611328e-01 5.102025866508483887e-01
4.691864363849163055e-03 1.753630936145782471e-01 -5.968686938285827637e-01 -2.663990855216979980e-01 -2.935929223895072937e-02 -6.993117928504943848e-01 -1.307847946882247925e-01 1.870866715908050537e-01
-2.243945598602294922e-01 -2.119040191173553467e-01 -5.382952690124511719e-01 -1.377544999122619629e-01 2.964515984058380127e-01 -3.508597612380981445e-01 6.163278222084045410e-01 -7.183007150888442993e-02
4.026377797126770020e-01 -2.637838013470172882e-03 -6.349515318870544434e-01 2.109266072511672974e-01 -7.922443002462387085e-02 2.731488347053527832e-01 4.584646224975585938e-01 3.148742616176605225e-01
1.489294972270727158e-02 -5.608516931533813477e-01 -3.079306483268737793e-01 7.525300234556198120e-02 1.332541108131408691e-01 -5.281241983175277710e-02 7.054609060287475586e-01 2.579118907451629639e-01
-3.157508671283721924e-01 -4.573906958103179932e-01 -7.192438244819641113e-01 -1.307108998298645020e-02 -2.177836745977401733e-01 1.029465943574905396e-01 -1.281755864620208740e-01 3.148902654647827148e-01
3.293891549110412598e-01 -2.141332775354385376e-01 -4.190309345722198486e-01 3.847078979015350342e-01 2.932016849517822266e-01 -5.933941006660461426e-01 2.896948754787445068e-01 7.455674931406974792e-03
-2.696020603179931641e-01 -1.711047291755676270e-01 -3.209783732891082764e-01 2.327490150928497314e-01 1.383416354656219482e-01 -1.766590476036071777e-01 8.006015419960021973e-01 2.225514948368072510e-01
1.358933001756668091e-01 2.321217656135559082e-01 -5.946955680847167969e-01 -3.180246055126190186e-01 4.523254930973052979e-02 -4.788127541542053223e-01 -2.250631153583526611e-01 4.369088411331176758e-01
9.455271065235137939e-02 -3.355081677436828613e-01 -2.889154553413391113e-01 -3.562707453966140747e-02 2.546566724777221680e-01 -1.662197262048721313e-01 -4.329311549663543701e-01 7.168293595314025879e-01
-2.954705804586410522e-02 5.998758971691131592e-02 -5.216515064239501953e-01 -1.981588155031204224e-01 5.770676732063293457e-01 2.807954847812652588e-01 4.920680820941925049e-01 1.736580729484558105e-01
1.523207407444715500e-02 -9.861776232719421387e-02 -3.395118415355682373e-01 5.056135654449462891e-01 4.658991098403930664e-01 -4.290973246097564697e-01 4.548208415508270264e-01 1.052651107311248779e-01
-1.690744906663894653e-01 1.513926684856414795e-01 -6.303183436393737793e-01 -4.782933890819549561e-01 -3.742742240428924561e-01 3.664917498826980591e-02 2.570382654666900635e-01 3.390212357044219971e-01
-1.898702979087829590e-01 1.112604141235351562e-01 -4.778025150299072266e-01 -2.244157157838344574e-02 3.316785097122192383e-01 -5.046339705586433411e-02 -4.624612331390380859e-01 6.295585036277770996e-01
-3.033002018928527832e-01 -3.490132689476013184e-01 -2.034469395875930786e-01 5.391600728034973145e-01 1.471703946590423584e-01 -5.045649036765098572e-02 4.416834414005279541e-01 4.845876395702362061e-01
-2.688730061054229736e-01 4.293331876397132874e-02 -6.745128035545349121e-01 1.443732082843780518e-01 -5.328629612922668457e-01 -3.204593658447265625e-01 8.040529489517211914e-02 2.386438399553298950e-01
-1.069846525788307190e-01 -2.001564353704452515e-01 -5.587003231048583984e-01 -5.458283424377441406e-01 -1.711808443069458008e-01 -5.383171439170837402e-01 -1.088395621627569199e-02 1.386010497808456421e-01
3.170881569385528564e-01 -3.580930233001708984e-01 -4.728102385997772217e-01 4.005906283855438232e-01 2.606202960014343262e-01 -4.395547509193420410e-01 3.550427854061126709e-01 -3.931269515305757523e-03
-6.899753212928771973e-02 -5.063480138778686523e-01 -3.210222721099853516e-01 1.236191838979721069e-01 8.393151313066482544e-02 -4.018161892890930176e-01 6.722937822341918945e-01 5.849409382790327072e-03
1.498164832592010498e-01 2.163212895393371582e-01 -6.328311562538146973e-01 9.893673658370971680e-02 -1.142748445272445679e-01 2.088033407926559448e-01 6.481547355651855469e-01 2.091277241706848145e-01
-2.538816630840301514e-01 1.301304996013641357e-01 -1.423801630735397339e-01 4.250806570053100586e-01 -1.329066511243581772e-02 -2.517072856426239014e-02 2.585251629352569580e-02 8.462658524513244629e-01
1.119248569011688232e-01 2.319062203168869019e-01 -7.327663898468017578e-01 -7.225606590509414673e-02 2.900038957595825195e-01 2.500635087490081787e-01 4.917855560779571533e-01 5.511526390910148621e-02
-4.712617099285125732e-01 -1.710117757320404053e-01 -5.008338689804077148e-01 8.700206875801086426e-02 -2.121743187308311462e-02 -3.594549000263214111e-01 5.999181866645812988e-01 2.652735449373722076e-02
2.181924879550933838e-01 1.791038811206817627e-01 -5.861076712608337402e-01 -9.867817861959338188e-04 5.280023217201232910e-01 1.742436885833740234e-01 5.027059316635131836e-01 1.221887916326522827e-01
2.730609178543090820e-01 -1.357367783784866333e-01 -3.777952492237091064e-01 4.398830533027648926e-01 1.954128295183181763e-01 -6.675765514373779297e-01 2.817462086677551270e-01 8.695600926876068115e-02
3.816100358963012695e-01 -8.448407799005508423e-02 -3.066543042659759521e-01 -1.602728068828582764e-01 -4.064575433731079102e-01 -3.109550774097442627e-01 2.193798571825027466e-01 6.461298465728759766e-01
2.267344743013381958e-01 -4.181009531021118164e-01 -2.610480785369873047e-01 -3.317340314388275146e-01 2.365628331899642944e-01 -3.432545363903045654e-01 -3.125302493572235107e-01 5.693230032920837402e-01
-6.060174852609634399e-02 2.463769316673278809e-01 -8.635142445564270020e-02 2.594713568687438965e-01 -1.978803128004074097e-01 -4.163607060909271240e-01 2.418412268161773682e-01 7.680128216743469238e-01
2.219908088445663452e-01 9.054602682590484619e-02 -2.538025081157684326e-01 -3.085399270057678223e-01 -5.295799300074577332e-02 -4.628443717956542969e-01 8.277320861816406250e-02 7.476819157600402832e-01
1.026490926742553711e-01 1.211927682161331177e-01 -4.984023571014404297e-01 -3.490667641162872314e-01 -2.416549474000930786e-01 -4.538253843784332275e-01 -1.703221648931503296e-01 5.578160881996154785e-01
1.149934530258178711e-01 2.108398824930191040e-01 -7.490805983543395996e-01 -5.881237238645553589e-02 -6.884286180138587952e-03 -2.924334108829498291e-01 -3.571043312549591064e-01 4.057762920856475830e-01
1.570230424404144287e-01 -3.011773824691772461e-01 -6.908826231956481934e-01 3.856218159198760986e-01 4.330783486366271973e-01 -1.855366975069046021e-01 1.652928292751312256e-01 -9.649109840393066406e-02
-4.126450419425964355e-01 -6.714085936546325684e-01 -2.129071503877639771e-01 1.461112052202224731e-01 2.256622761487960815e-01 -3.421728909015655518e-01 3.333436548709869385e-01 1.820243895053863525e-01
2.262060493230819702e-01 -2.143041640520095825e-01 -8.484144210815429688e-01 8.913130313158035278e-02 -3.505609929561614990e-02 3.077026903629302979e-01 -1.779736280441284180e-01 2.181025147438049316e-01
3.704432249069213867e-01 -2.185742706060409546e-01 -8.182718753814697266e-01 3.443774282932281494e-01 -2.164152637124061584e-02 -5.343498289585113525e-02 1.520646959543228149e-01 -1.962479576468467712e-02
-2.271521985530853271e-01 8.912771195173263550e-02 -5.501203536987304688e-01 -4.447062611579895020e-01 -2.732866108417510986e-01 -3.014683127403259277e-01 1.568277329206466675e-01 4.998984932899475098e-01
-1.810713261365890503e-01 -4.756973981857299805e-01 -1.669081449508666992e-01 1.562436968088150024e-01 -5.787863209843635559e-02 6.391808390617370605e-02 5.589345693588256836e-01 6.072983741760253906e-01
2.127787917852401733e-01 -5.427109003067016602e-01 -5.752907395362854004e-01 2.506139278411865234e-01 -1.350492537021636963e-01 2.613414227962493896e-01 -1.237841621041297913e-01 4.056639373302459717e-01
-1.350211203098297119e-01 2.958501577377319336e-01 -1.758407056331634521e-01 8.147832006216049194e-02 -3.141859918832778931e-02 -1.814697980880737305e-01 1.587308570742607117e-02 9.069249629974365234e-01
2.421568036079406738e-01 2.659951150417327881e-01 -5.568725466728210449e-01 1.673230342566967010e-02 2.536290287971496582e-01 -6.570272892713546753e-02 -2.763417959213256836e-01 6.443682312965393066e-01
-1.604830026626586914e-01 -5.517172813415527344e-01 -4.569448828697204590e-01 5.028676390647888184e-01 2.543558478355407715e-01 1.216774955391883850e-01 -6.498298048973083496e-02 3.527801632881164551e-01
-3.913635611534118652e-01 -2.239660024642944336e-01 -2.741679549217224121e-01 5.263016819953918457e-01 2.128304988145828247e-01 -1.006065458059310913e-01 4.819824993610382080e-01 3.959630429744720459e-01
-3.362365663051605225e-01 7.393662631511688232e-02 -3.454214036464691162e-01 2.828397452831268311e-01 2.636422868818044662e-03 -2.720930576324462891e-01 7.522159814834594727e-01 2.056548446416854858e-01
-1.057953238487243652e-01 -2.603795528411865234e-01 -2.510011494159698486e-01 5.120049118995666504e-01 -6.117761135101318359e-02 -1.591662615537643433e-01 6.421638727188110352e-01 3.929481208324432373e-01
-6.368381530046463013e-02 -1.186143979430198669e-01 -5.786760449409484863e-01 -6.421380639076232910e-01 -1.228849068284034729e-01 -4.278358221054077148e-01 1.393469329923391342e-02 1.906027644872665405e-01
-1.179171502590179443e-01 1.766811758279800415e-01 -7.442391514778137207e-01 7.349454611539840698e-02 -4.297910928726196289e-01 -3.183580636978149414e-01 -1.595187932252883911e-01 2.899440526962280273e-01
1.299082040786743164e-01 -6.012064814567565918e-01 -6.831093430519104004e-01 4.051654413342475891e-02 1.752938888967037201e-02 1.642524302005767822e-01 3.546570241451263428e-01 -1.808065734803676605e-02
-3.100937306880950928e-01 3.832244873046875000e-02 -3.730866014957427979e-01 3.512572944164276123e-01 2.582347393035888672e-02 -2.488336414098739624e-01 7.364353537559509277e-01 1.867514401674270630e-01
-2.241094037890434265e-02 -3.802433907985687256e-01 -2.634299397468566895e-01 -1.347901076078414917e-01 1.276703923940658569e-01 -1.169203519821166992e-01 8.393897414207458496e-01 1.811180263757705688e-01
4.584589228034019470e-02 -6.242648959159851074e-01 -2.693752944469451904e-01 -4.303032159805297852e-01 2.170463055372238159e-01 1.243620142340660095e-01 3.607019186019897461e-01 3.972237110137939453e-01
4.085743725299835205e-01 9.576822072267532349e-02 -7.054713964462280273e-01 4.265982508659362793e-01 -1.535244137048721313e-01 -1.078434213995933533e-01 -8.196570724248886108e-02 3.198456168174743652e-01
-9.088073670864105225e-02 4.406665265560150146e-02 -5.780844092369079590e-01 -6.458477377891540527e-01 -2.104909718036651611e-01 3.426483273506164551e-02 2.710827291011810303e-01 3.457333445549011230e-01
3.296242058277130127e-01 4.603114426136016846e-01 -4.031341373920440674e-01 -3.140117526054382324e-01 8.619333058595657349e-02 -3.072383999824523926e-01 2.931430041790008545e-01 4.801909327507019043e-01
3.475559875369071960e-02 -5.495159029960632324e-01 -3.563691973686218262e-01 -1.594255119562149048e-01 -1.471698866225779057e-03 6.906477361917495728e-02 6.919341087341308594e-01 2.467062920331954956e-01
1.249185577034950256e-01 -1.714202612638473511e-01 -3.478198871016502380e-02 -1.844781637191772461e-01 -2.765012085437774658e-01 -6.698865294456481934e-01 4.174997508525848389e-01 4.693203270435333252e-01
1.027422696352005005e-01 -1.366942971944808960e-01 7.602054625749588013e-02 -1.081783995032310486e-01 7.695638388395309448e-02 -3.103386163711547852e-01 5.228045582771301270e-02 9.210382103919982910e-01
1.403330862522125244e-01 -5.760696530342102051e-01 -3.791487514972686768e-01 -2.390433251857757568e-01 1.163286939263343811e-01 1.163013502955436707e-01 6.086487174034118652e-01 2.237035632133483887e-01
-3.518341183662414551e-01 -8.746013790369033813e-02 -5.125323534011840820e-01 -6.734350919723510742e-01 1.103597804903984070e-01 -7.621321082115173340e-02 2.880887985229492188e-01 2.266636490821838379e-01
1.571200340986251831e-01 -5.484374761581420898e-01 -2.018394470214843750e-01 1.681431531906127930e-01 5.708863958716392517e-02 -2.729304134845733643e-02 6.670166254043579102e-01 3.957313001155853271e-01
2.703382968902587891e-01 1.963130980730056763e-01 -5.228086113929748535e-01 -9.574160724878311157e-02 9.024293720722198486e-02 -7.181687355041503906e-01 4.262872412800788879e-02 2.831178903579711914e-01
-2.966078743338584900e-02 -2.117508277297019958e-02 -6.384791135787963867e-01 4.704198837280273438e-01 -1.432312726974487305e-01 -5.786634683609008789e-01 1.171100884675979614e-01 -2.530162222683429718e-02
-2.209814935922622681e-01 -2.496339082717895508e-01 -5.336719751358032227e-01 -1.311709284782409668e-01 3.191507756710052490e-01 -3.223697245121002197e-01 6.119998693466186523e-01 -8.071679621934890747e-02
-3.322173357009887695e-01 -2.074832916259765625e-01 -1.975133419036865234e-01 1.688658744096755981e-01 -1.963809579610824585e-01 1.842271238565444946e-01 6.077755093574523926e-01 5.806539654731750488e-01
1.498096436262130737e-01 8.050993829965591431e-02 -3.750706017017364502e-01 1.233261227607727051e-01 -5.417169332504272461e-01 -2.488389313220977783e-01 7.737641222774982452e-03 6.780486702919006348e-01
-5.214541032910346985e-02 -2.473195642232894897e-01 -5.877252221107482910e-01 -7.321040630340576172e-01 9.001001715660095215e-02 -1.088812723755836487e-01 9.731611609458923340e-02 1.590264737606048584e-01
-3.561826944351196289e-01 -1.651196032762527466e-01 -4.632576406002044678e-01 -1.625289469957351685e-01 1.732968091964721680e-01 -2.677214741706848145e-01 7.078084349632263184e-01 4.633511230349540710e-02
4.367156326770782471e-01 2.698687613010406494e-01 -6.915877461433410645e-01 -6.582897901535034180e-02 2.695100009441375732e-01 5.674675852060317993e-02 -2.086091786623001099e-02 4.213459491729736328e-01
-2.847287952899932861e-01 -6.444177031517028809e-01 -3.723643124103546143e-01 1.016607880592346191e-01 -6.647287309169769287e-02 1.409565210342407227e-01 -1.750215888023376465e-01 5.474901795387268066e-01
-2.441498450934886932e-02 -3.659586906433105469e-01 -5.095181465148925781e-01 -5.762095451354980469e-01 4.697248041629791260e-01 -8.922349661588668823e-02 -1.039824932813644409e-01 1.855728626251220703e-01
-5.090812593698501587e-02 8.332343399524688721e-02 -5.514956712722778320e-01 -5.250871181488037109e-01 -3.882357776165008545e-01 1.023656427860260010e-01 3.226943016052246094e-01 3.811356127262115479e-01
-2.599552869796752930e-01 1.749575436115264893e-01 -6.737605929374694824e-01 -3.888328000903129578e-02 -5.551565289497375488e-01 -1.553205400705337524e-01 1.127442792057991028e-01 3.182975649833679199e-01
-3.772569298744201660e-01 9.935850277543067932e-03 -7.679019570350646973e-01 -1.392754912376403809e-01 -3.668605387210845947e-01 1.736012697219848633e-01 -3.906629607081413269e-02 2.868049442768096924e-01
-6.949712336063385010e-02 -2.067831009626388550e-01 -5.978519916534423828e-01 -4.822645783424377441e-01 -1.771792918443679810e-01 -5.270385146141052246e-01 -1.830931603908538818e-01 1.404273360967636108e-01
-4.400677382946014404e-01 -3.209484219551086426e-01 -4.726213216781616211e-01 2.170546166598796844e-02 -2.346048317849636078e-02 1.738181412220001221e-01 -4.002630710601806641e-01 5.371375679969787598e-01
-3.873802721500396729e-01 6.877184659242630005e-02 -4.874462485313415527e-01 -4.455771148204803467e-01 4.644051790237426758e-01 7.809845358133316040e-02 2.029146850109100342e-01 3.822541832923889160e-01
-1.412144005298614502e-01 1.751307100057601929e-01 -7.490012049674987793e-01 -3.846668004989624023e-01 -6.308312714099884033e-02 -4.133505523204803467e-01 -1.448329836130142212e-01 2.111909836530685425e-01
-3.108764812350273132e-02 3.753497302532196045e-01 -7.222337722778320312e-01 -1.660566926002502441e-01 -1.674368530511856079e-01 -4.421555697917938232e-01 -9.661403298377990723e-02 2.758240997791290283e-01
-1.848184317350387573e-01 -4.662389755249023438e-01 -3.259980380535125732e-01 -1.943559050559997559e-01 5.734650492668151855e-01 -4.135902822017669678e-01 -2.286514490842819214e-01 2.285035848617553711e-01
-2.927781939506530762e-01 -2.625101506710052490e-01 -4.915534257888793945e-01 -6.891109943389892578e-01 1.960042566061019897e-01 -6.619042903184890747e-02 5.384114757180213928e-02 2.883972227573394775e-01
-4.574506357312202454e-02 2.951143085956573486e-01 -7.662500143051147461e-01 -1.598640829324722290e-01 1.340253651142120361e-01 -5.121986865997314453e-01 1.287307888269424438e-01 -3.517968952655792236e-02
-5.652322769165039062e-01 -3.004602789878845215e-01 -4.732939898967742920e-01 -2.770892381668090820e-01 5.511949956417083740e-02 8.286876231431961060e-02 -1.634526997804641724e-01 5.028202533721923828e-01
-1.058426499366760254e-01 1.921074986457824707e-01 -6.405463814735412598e-01 -3.237604498863220215e-01 5.797829851508140564e-02 2.894106507301330566e-01 -6.438626442104578018e-03 5.912782549858093262e-01
2.755804546177387238e-02 1.783237308263778687e-01 -1.604234278202056885e-01 2.022488974034786224e-02 -2.369067370891571045e-01 -2.479063272476196289e-01 6.129078567028045654e-02 9.055150747299194336e-01
-3.888787925243377686e-01 -1.343735144473612309e-03 -3.661893904209136963e-01 -3.694937825202941895e-01 -2.543640732765197754e-01 -5.408752560615539551e-01 1.105499789118766785e-01 4.568182528018951416e-01
-1.656816601753234863e-01 3.268665969371795654e-01 -4.025622904300689697e-01 2.951634824275970459e-01 1.531570106744766235e-01 -6.050801649689674377e-02 -2.253365218639373779e-01 7.339177131652832031e-01
1.417132169008255005e-01 2.952951788902282715e-01 -5.396998524665832520e-01 -3.926531374454498291e-01 1.526423394680023193e-01 -5.679875612258911133e-01 -3.657218441367149353e-02 3.162569105625152588e-01
3.323515057563781738e-01 -8.810150623321533203e-02 -7.775578498840332031e-01 2.310501784086227417e-01 -2.549836337566375732e-01 6.402145326137542725e-02 -2.158473581075668335e-01 3.287775516510009766e-01
9.802160412073135376e-02 9.348440915346145630e-02 -6.124532222747802734e-01 -1.302002221345901489e-01 6.460184454917907715e-01 -6.545688211917877197e-02 4.094544649124145508e-01 -1.800163462758064270e-02
-4.399887323379516602e-01 -2.008329927921295166e-01 -5.870982408523559570e-01 -3.580585867166519165e-02 -2.794220149517059326e-01 3.385561704635620117e-01 -1.074863895773887634e-01 4.646066725254058838e-01
1.372236758470535278e-01 -2.116962224245071411e-01 -3.154934644699096680e-01 -8.889266103506088257e-02 -4.376590251922607422e-02 -2.303808629512786865e-01 -1.626970320940017700e-01 8.645550012588500977e-01
8.085761219263076782e-02 -2.022496163845062256e-01 -5.045725703239440918e-01 -4.118839800357818604e-01 5.304227471351623535e-01 2.407446056604385376e-01 4.102599918842315674e-01 1.438602954149246216e-01
3.842276334762573242e-01 -5.753083229064941406e-01 -5.448330640792846680e-01 2.762292921543121338e-01 2.725009918212890625e-01 -6.942628324031829834e-02 2.325008064508438110e-01 1.229245662689208984e-01
-2.449554502964019775e-01 -1.475752890110015869e-01 -5.480499863624572754e-01 -5.198541283607482910e-02 2.362100780010223389e-01 -3.004623353481292725e-01 6.817350387573242188e-01 -6.573884189128875732e-02
7.956929504871368408e-02 -2.528401911258697510e-01 -5.892843008041381836e-01 -6.779401302337646484e-01 7.744561135768890381e-02 6.246491149067878723e-02 2.688754498958587646e-01 2.017128765583038330e-01
1.862814463675022125e-02 -1.150906533002853394e-01 -7.315190434455871582e-01 -5.032849907875061035e-01 2.126971483230590820e-01 2.280486226081848145e-01 -1.517997384071350098e-01 2.787506282329559326e-01
5.652235448360443115e-02 -5.013236403465270996e-01 -2.702022194862365723e-01 1.508570611476898193e-01 -2.366493269801139832e-02 3.541667386889457703e-02 7.034254670143127441e-01 3.912684917449951172e-01
-4.448026418685913086e-01 -1.490078419446945190e-01 -5.511289238929748535e-01 -9.560136497020721436e-02 2.471590042114257812e-01 -3.863102197647094727e-01 4.996410310268402100e-01 -8.426184207201004028e-02
-4.252971708774566650e-01 -2.584797739982604980e-01 -1.188745498657226562e-01 -2.968600988388061523e-01 -2.841171324253082275e-01 -4.534748792648315430e-01 2.432889491319656372e-01 5.518169999122619629e-01
-3.805099725723266602e-01 -1.842007189989089966e-01 -6.228983998298645020e-01 -1.509542316198348999e-01 2.830330096185207367e-02 -3.641874194145202637e-01 5.133665800094604492e-01 -1.162487789988517761e-01
-1.352701336145401001e-01 -8.779504895210266113e-02 -5.102481842041015625e-01 -4.693920314311981201e-01 -2.084609866142272949e-01 -6.394578218460083008e-01 -4.112830013036727905e-02 1.981367468833923340e-01
-3.480457365512847900e-01 -9.446398913860321045e-02 -2.824700176715850830e-01 4.209550619125366211e-01 9.626924246549606323e-02 -3.396746814250946045e-01 6.493290066719055176e-01 2.582122087478637695e-01
-3.211107254028320312e-01 -2.059758007526397705e-01 -2.473209500312805176e-01 -1.090552657842636108e-01 -4.139813035726547241e-02 -4.622933864593505859e-01 7.302799224853515625e-01 1.807299852371215820e-01
-3.260345458984375000e-01 -1.446100622415542603e-01 -5.324757099151611328e-01 -9.824018925428390503e-02 2.332839220762252808e-01 -3.786856532096862793e-01 6.087731122970581055e-01 -1.057307049632072449e-01
3.229886293411254883e-02 5.479662418365478516e-01 -6.055383086204528809e-01 2.500955946743488312e-02 -1.999225467443466187e-01 -2.424919754266738892e-01 1.637184023857116699e-01 4.536658227443695068e-01
-5.973796918988227844e-02 4.546903371810913086e-01 -5.879231095314025879e-01 4.794283211231231689e-02 4.458083808422088623e-01 -1.571794003248214722e-01 -2.088274210691452026e-01 4.179432690143585205e-01
1.869923770427703857e-01 -1.000584214925765991e-01 -5.941573381423950195e-01 3.835752010345458984e-01 2.801649570465087891e-01 -5.772111415863037109e-01 2.075211554765701294e-01 -1.179945841431617737e-02
-9.114887565374374390e-02 -1.967922300100326538e-01 -3.295629918575286865e-01 1.091072708368301392e-02 3.658534884452819824e-01 -1.736592203378677368e-01 -4.574370682239532471e-01 6.862790584564208984e-01
1.328158080577850342e-01 7.643257081508636475e-02 -6.727578639984130859e-01 1.341692358255386353e-01 -1.872232258319854736e-01 8.484881371259689331e-02 6.794439554214477539e-01 4.491655901074409485e-02
1.677472889423370361e-01 -3.837565332651138306e-02 -7.308964133262634277e-01 2.943067550659179688e-01 -6.353264674544334412e-03 -5.733113288879394531e-01 6.465195864439010620e-02 -1.290583759546279907e-01
-1.389018893241882324e-01 -5.104696005582809448e-02 -5.891731381416320801e-01 -5.789210200309753418e-01 -3.423267006874084473e-01 9.425119310617446899e-02 2.330719530582427979e-01 3.397537171840667725e-01
1.113163605332374573e-01 2.254666835069656372e-01 -6.781452894210815430e-01 -2.615706622600555420e-01 4.845952987670898438e-01 2.460446655750274658e-01 2.801248431205749512e-01 1.860989034175872803e-01
-5.059295892715454102e-01 -1.179505959153175354e-01 -4.691357612609863281e-01 -1.326879113912582397e-01 4.403232410550117493e-02 2.826663851737976074e-01 -2.045999318361282349e-01 6.072301268577575684e-01
3.807717561721801758e-01 1.231408119201660156e-01 -6.275282502174377441e-01 6.766052544116973877e-02 7.849451154470443726e-02 3.066055178642272949e-01 5.546167492866516113e-01 1.836063414812088013e-01
6.352458894252777100e-02 1.180157586932182312e-01 -6.438134908676147461e-01 3.422291278839111328e-01 5.736410617828369141e-02 -6.535646915435791016e-01 1.286010146141052246e-01 -5.869235843420028687e-02
-6.110294535756111145e-02 -4.471688568592071533e-01 -1.860293298959732056e-01 -4.014998674392700195e-02 2.572541832923889160e-01 -2.622046172618865967e-01 -4.138267040252685547e-01 6.737239956855773926e-01
3.326178789138793945e-01 -5.013507008552551270e-01 -6.725127100944519043e-01 3.608705699443817139e-01 2.022021263837814331e-01 5.181101709604263306e-02 1.066992729902267456e-01 2.360473945736885071e-02
2.813255786895751953e-01 2.326708137989044189e-01 -4.371853768825531006e-01 5.135438591241836548e-02 -4.419538974761962891e-01 -3.633989021182060242e-02 1.997347455471754074e-03 6.901478171348571777e-01
-2.855287790298461914e-01 -5.788651481270790100e-02 -3.170555830001831055e-01 -3.207916021347045898e-01 2.982541918754577637e-01 -7.404229044914245605e-01 -1.575549244880676270e-01 2.229027450084686279e-01
-2.662746310234069824e-01 -3.803386539220809937e-02 -7.900605797767639160e-01 -7.876993715763092041e-02 -3.645384013652801514e-01 1.286797821521759033e-01 -1.780123412609100342e-01 3.407575786113739014e-01
1.249981969594955444e-01 1.763534843921661377e-01 -5.554984807968139648e-01 -2.383978515863418579e-01 9.641867130994796753e-02 -7.391275763511657715e-01 -7.763595879077911377e-02 1.619545072317123413e-01
3.524290323257446289e-01 -4.233255237340927124e-02 -6.217742562294006348e-01 1.740228831768035889e-01 -1.043311599642038345e-02 4.919762611389160156e-01 2.075095474720001221e-01 4.146140813827514648e-01
-3.249703943729400635e-01 -3.660458922386169434e-01 -3.173805773258209229e-01 -2.521059811115264893e-01 1.271988302469253540e-01 -2.554701566696166992e-01 7.040354609489440918e-01 1.378634124994277954e-01
1.645056456327438354e-01 3.447698056697845459e-01 -5.482025742530822754e-01 -8.498130738735198975e-02 3.262186646461486816e-01 -4.501929283142089844e-01 -2.013632804155349731e-01 4.434909820556640625e-01
7.102567702531814575e-02 3.658175766468048096e-01 -5.454581379890441895e-01 1.230555996298789978e-01 1.281995326280593872e-01 -5.636186599731445312e-01 -1.592119038105010986e-01 4.347600042819976807e-01
-2.105510979890823364e-01 -6.495487689971923828e-01 -3.404866755008697510e-01 -1.307950913906097412e-01 3.150718212127685547e-01 -2.514998316764831543e-01 4.825191199779510498e-01 7.327288389205932617e-02
1.705024242401123047e-01 -5.573599338531494141e-01 -7.308634519577026367e-01 2.763990461826324463e-01 -1.252342760562896729e-01 5.869546905159950256e-02 -1.376980394124984741e-01 1.078495904803276062e-01
8.156245201826095581e-02 -6.162330508232116699e-01 -2.570328414440155029e-01 -4.622904956340789795e-01 1.301927864551544189e-01 1.482812166213989258e-01 2.981387674808502197e-01 4.538743197917938232e-01
-1.679925322532653809e-01 -3.620750308036804199e-01 -6.180383563041687012e-01 5.498043894767761230e-01 -2.337910979986190796e-02 -8.747308701276779175e-02 -1.000026911497116089e-01 3.717863857746124268e-01
5.613676905632019043e-01 -3.329382538795471191e-01 -5.021322965621948242e-01 -3.459596633911132812e-01 -2.221830375492572784e-02 1.828428059816360474e-01 -8.233734406530857086e-03 4.101224243640899658e-01
-2.829926013946533203e-01 -1.333420425653457642e-01 -2.624951899051666260e-01 4.145890474319458008e-01 2.571832239627838135e-01 -4.534533917903900146e-01 5.984849333763122559e-01 1.772000938653945923e-01
1.747796535491943359e-01 -1.896332204341888428e-01 -7.602164149284362793e-01 3.934719562530517578e-01 -1.628327816724777222e-01 -4.163910746574401855e-01 -1.626025885343551636e-02 -2.412101998925209045e-02
3.695915341377258301e-01 1.209178566932678223e-01 -7.358757853507995605e-01 -3.210347890853881836e-02 -1.231162995100021362e-01 -4.553024768829345703e-01 -2.144411355257034302e-01 1.944074630737304688e-01
2.687453627586364746e-01 2.801334299147129059e-02 -7.075839638710021973e-01 7.894924283027648926e-02 -2.041500359773635864e-01 2.890636026859283447e-01 5.208261013031005859e-01 1.535856127738952637e-01
1.928415596485137939e-01 -8.517179638147354126e-02 -6.875510811805725098e-01 -5.922679305076599121e-01 2.890728116035461426e-01 -5.370423942804336548e-02 1.511410921812057495e-01 1.508619636297225952e-01
8.524988777935504913e-03 -6.148028969764709473e-01 -6.362676620483398438e-01 -2.575377523899078369e-01 3.265733271837234497e-02 2.253724038600921631e-01 2.348614484071731567e-01 2.091971188783645630e-01
-2.012232393026351929e-01 -5.081354826688766479e-02 -4.124065041542053223e-01 -3.282015025615692139e-01 2.777598500251770020e-01 1.298963874578475952e-01 -1.459855884313583374e-01 7.508638501167297363e-01
-7.178848981857299805e-02 -2.708349004387855530e-02 -6.180502772331237793e-01 -5.969614982604980469e-01 -2.318150252103805542e-01 -3.317691152915358543e-03 3.458188474178314209e-01 2.870953381061553955e-01
3.840280324220657349e-02 -3.230244219303131104e-01 -6.986719965934753418e-01 -5.758159756660461426e-01 1.721540689468383789e-01 5.453293025493621826e-02 -1.328068524599075317e-01 1.556443125009536743e-01
-3.020839095115661621e-01 -6.120423600077629089e-02 -4.967507421970367432e-01 -4.800762236118316650e-01 1.081671416759490967e-01 2.505039572715759277e-01 -8.121216297149658203e-02 5.888268351554870605e-01
-3.978953361511230469e-01 -2.851282656192779541e-01 -5.358929634094238281e-01 -1.625709980726242065e-01 1.007791087031364441e-01 -4.568368494510650635e-01 4.645838439464569092e-01 -1.098907068371772766e-01
1.756770312786102295e-01 -1.414479166269302368e-01 -7.057075500488281250e-01 3.400705754756927490e-01 -1.060478575527667999e-02 -5.666663050651550293e-01 -2.643855288624763489e-02 1.163475736975669861e-01
-9.263999015092849731e-02 -3.495970368385314941e-01 -4.249479174613952637e-01 1.039725691080093384e-01 5.782375931739807129e-01 -5.430534482002258301e-01 -1.813680529594421387e-01 1.250945627689361572e-01
3.058075904846191406e-01 3.036343157291412354e-01 -6.289640069007873535e-01 -1.927150934934616089e-01 3.268682658672332764e-01 -4.449065029621124268e-01 2.751376330852508545e-01 3.267768770456314087e-02
-1.808334439992904663e-01 -2.195278257131576538e-01 -6.729900240898132324e-01 -5.569732785224914551e-01 6.961203366518020630e-02 2.451248653233051300e-02 -1.948442906141281128e-01 3.355014324188232422e-01
4.685405194759368896e-01 -6.203814968466758728e-02 -7.977569103240966797e-01 -1.548490207642316818e-02 -2.313019335269927979e-01 -2.316354364156723022e-01 -1.116442084312438965e-01 1.426366418600082397e-01
4.682844504714012146e-02 -5.385099053382873535e-01 -5.936567783355712891e-01 4.521576762199401855e-01 -5.002261023037135601e-04 2.669219672679901123e-01 -1.262846490135416389e-04 2.822971940040588379e-01
4.270021319389343262e-01 4.168279841542243958e-02 -5.071430206298828125e-01 -4.488978087902069092e-01 1.323155313730239868e-01 2.165644019842147827e-01 4.114337265491485596e-02 5.395630002021789551e-01
3.167080879211425781e-01 2.079622261226177216e-02 -5.427901744842529297e-01 -7.370948046445846558e-02 -3.971991539001464844e-01 -2.624374926090240479e-01 -2.399719804525375366e-01 5.612326264381408691e-01
-4.388011246919631958e-02 7.646317780017852783e-02 -5.503257513046264648e-01 3.346478044986724854e-01 5.848802924156188965e-01 -3.673954606056213379e-01 3.155978322029113770e-01 2.672080136835575104e-02
-5.015467405319213867e-01 -4.193039238452911377e-01 -4.035050570964813232e-01 1.575312167406082153e-01 8.166392333805561066e-03 8.508067578077316284e-02 -2.968876063823699951e-01 5.381032228469848633e-01
-2.970432341098785400e-01 -2.151934802532196045e-02 -7.438964843750000000e-01 -2.963361144065856934e-01 3.349468344822525978e-03 3.017562329769134521e-01 1.724220216274261475e-01 3.864035606384277344e-01
1.128844395279884338e-01 9.399346262216567993e-02 -4.405105710029602051e-01 -2.097402662038803101e-01 -1.497932970523834229e-01 -7.793061137199401855e-01 1.580464392900466919e-01 2.926549315452575684e-01
-1.402247250080108643e-01 -2.726278007030487061e-01 -9.929832071065902710e-02 -1.970677375793457031e-01 -2.808605730533599854e-01 -5.399599075317382812e-01 1.085494756698608398e-01 6.892700791358947754e-01
4.068477749824523926e-01 4.274039566516876221e-01 -3.099465370178222656e-01 1.972476989030838013e-01 6.450174003839492798e-02 -3.744601085782051086e-02 3.075791895389556885e-01 6.454917192459106445e-01
4.470666646957397461e-01 -1.412487626075744629e-01 -7.834938168525695801e-01 2.410592585802078247e-01 -1.836147755384445190e-01 3.357154130935668945e-02 -1.416911333799362183e-01 2.308470904827117920e-01
-2.758215665817260742e-01 -4.450835287570953369e-02 -7.694735527038574219e-01 -4.945310652256011963e-01 2.137602567672729492e-01 1.066258102655410767e-01 -6.102831661701202393e-02 1.565371453762054443e-01
1.305050998926162720e-01 3.042279779911041260e-01 -4.801223576068878174e-01 -6.183530688285827637e-01 3.867610171437263489e-02 -2.357871271669864655e-02 9.164255112409591675e-02 5.168032646179199219e-01
1.185060814023017883e-01 -1.892657577991485596e-01 -6.013388037681579590e-01 -5.050355792045593262e-01 -4.093219041824340820e-01 -8.632696233689785004e-03 3.492117673158645630e-02 4.057426154613494873e-01
3.406317532062530518e-01 1.622336208820343018e-01 -5.676467418670654297e-01 1.463872939348220825e-01 9.518972039222717285e-02 -1.136001348495483398e-01 -3.230636119842529297e-01 6.226249337196350098e-01
-3.189488947391510010e-01 -3.858939111232757568e-01 -2.583160102367401123e-01 -1.316339373588562012e-01 4.007162451744079590e-01 -6.941045522689819336e-01 -6.217624619603157043e-02 1.381389945745468140e-01
-1.743129044771194458e-01 -3.566589057445526123e-01 -2.869338393211364746e-01 3.152473866939544678e-01 1.106475219130516052e-01 -3.584699630737304688e-01 7.010086178779602051e-01 1.689405441284179688e-01
-1.777063496410846710e-02 -1.534003484994173050e-02 -5.251511335372924805e-01 -1.040658727288246155e-01 1.106432825326919556e-01 -3.891336321830749512e-01 7.386229038238525391e-01 -6.003949791193008423e-02
-1.186494603753089905e-01 -6.351844966411590576e-02 -2.632663547992706299e-01 -3.229026496410369873e-01 2.027965039014816284e-01 -7.119978070259094238e-01 -3.344223648309707642e-02 5.090449452400207520e-01
5.054141283035278320e-01 -2.472571730613708496e-01 -4.946576952934265137e-01 -4.143705070018768311e-01 -4.206958413124084473e-02 1.963566839694976807e-01 -3.172968327999114990e-02 4.750775694847106934e-01
5.605920553207397461e-01 -2.876930236816406250e-01 -4.474879801273345947e-01 -3.352152705192565918e-01 8.984442800283432007e-02 4.502315819263458252e-02 -5.818964913487434387e-02 5.261837244033813477e-01
-1.023249551653862000e-01 -3.845470845699310303e-01 -1.642798036336898804e-01 2.504908740520477295e-01 1.775993220508098602e-02 1.443392783403396606e-01 6.026788353919982910e-01 6.062580943107604980e-01
-1.226188689470291138e-01 3.121081292629241943e-01 -2.165313661098480225e-01 -5.949010848999023438e-01 3.312038630247116089e-02 -6.252409517765045166e-02 3.873321115970611572e-01 5.759580135345458984e-01
3.770486265420913696e-02 -3.862889409065246582e-01 -2.088982015848159790e-01 1.149556562304496765e-01 -1.540068387985229492e-01 1.442373096942901611e-01 6.421685814857482910e-01 5.793125629425048828e-01
3.805027902126312256e-01 -1.123553887009620667e-01 -3.358932733535766602e-01 -2.996720075607299805e-01 -2.854732871055603027e-01 -1.425078660249710083e-01 1.167691871523857117e-01 7.242428064346313477e-01
5.062125325202941895e-01 -1.783542186021804810e-01 -4.934059083461761475e-01 -2.811730802059173584e-01 -2.627217173576354980e-01 -1.459901779890060425e-02 1.118371356278657913e-02 5.657474398612976074e-01
-2.637981064617633820e-02 -4.463814198970794678e-01 -2.932983338832855225e-01 9.545965492725372314e-02 2.233578115701675415e-01 1.773255020380020142e-01 2.178009897470474243e-01 7.590397000312805176e-01
-2.359132319688796997e-01 -1.410631090402603149e-01 -4.721184968948364258e-01 -5.103597640991210938e-01 -3.593257665634155273e-01 -3.104429543018341064e-01 3.167571425437927246e-01 3.394972383975982666e-01
-1.616427898406982422e-01 3.588608503341674805e-01 -3.150614202022552490e-01 2.121046930551528931e-02 6.947967410087585449e-02 -5.394275486469268799e-02 -1.502808034420013428e-01 8.456095457077026367e-01
-2.297708690166473389e-01 -5.189281105995178223e-01 -1.896340250968933105e-01 -3.113894164562225342e-01 2.626971900463104248e-01 6.601388007402420044e-02 5.576122999191284180e-01 4.008683264255523682e-01
3.107413351535797119e-01 -3.453118354082107544e-02 -2.169715166091918945e-01 -2.469104230403900146e-01 -2.009576559066772461e-01 -3.024916946887969971e-01 3.773002922534942627e-01 7.210862040519714355e-01
-2.163152396678924561e-01 1.477343738079071045e-01 -2.752486467361450195e-01 3.708551824092864990e-01 3.092433884739875793e-02 -9.823601692914962769e-02 -1.634310632944107056e-01 8.250882625579833984e-01
2.953169047832489014e-01 -2.356974408030509949e-02 -3.712202012538909912e-01 -5.045718550682067871e-01 -1.199953779578208923e-01 -2.882741689682006836e-01 3.482821956276893616e-02 6.489386558532714844e-01
3.524635359644889832e-02 -6.296119689941406250e-01 -2.814558148384094238e-01 -4.280527234077453613e-01 4.701601713895797729e-02 9.638939797878265381e-02 4.268110990524291992e-01 3.824011087417602539e-01
-1.317339763045310974e-02 2.167267501354217529e-01 -1.754197925329208374e-01 1.837546527385711670e-01 -1.709271669387817383e-01 -2.727538347244262695e-01 7.288490235805511475e-02 8.828336596488952637e-01
-4.487473666667938232e-01 -4.882353823632001877e-03 -3.110531568527221680e-01 -4.676455259323120117e-02 -5.656171217560768127e-02 -3.579457402229309082e-01 7.146710753440856934e-01 2.399622946977615356e-01
-2.851612269878387451e-01 -2.095125019550323486e-01 -3.544465005397796631e-01 -2.280494421720504761e-01 9.116897732019424438e-02 -2.204937934875488281e-01 7.874136567115783691e-01 1.421235054731369019e-01
3.500197827816009521e-01 3.317039832472801208e-02 -6.903341412544250488e-01 4.506123438477516174e-02 1.598117500543594360e-01 3.490121960639953613e-01 4.619094133377075195e-01 1.925736069679260254e-01
1.707066297531127930e-01 1.270400136709213257e-01 -8.285695314407348633e-01 3.522573113441467285e-01 -1.631591767072677612e-01 -3.351988196372985840e-01 4.263470321893692017e-02 5.753864347934722900e-02
-1.179056391119956970e-01 -2.280945032835006714e-01 -6.517483592033386230e-01 -5.823519825935363770e-01 -2.802284359931945801e-01 -2.545832097530364990e-01 6.750387698411941528e-02 1.492112129926681519e-01
-3.256805539131164551e-01 2.967110574245452881e-01 -7.730724215507507324e-01 1.620152443647384644e-01 -1.289923191070556641e-01 -2.988598942756652832e-01 -2.318910509347915649e-01 1.492484211921691895e-01
1.978856176137924194e-01 3.337316215038299561e-01 -7.606747746467590332e-01 -1.113370060920715332e-01 1.438558995723724365e-01 -4.878114908933639526e-03 -7.747165113687515259e-02 4.813755154609680176e-01
-3.534440100193023682e-01 -2.184282243251800537e-02 -3.191594779491424561e-01 1.697136312723159790e-01 1.158718317747116089e-01 -3.810221850872039795e-01 7.408573031425476074e-01 1.909469962120056152e-01
2.218566685914993286e-01 3.309736847877502441e-01 -7.385793328285217285e-01 2.757979631423950195e-01 -1.151346601545810699e-02 3.590753674507141113e-02 -1.584920734167098999e-01 4.394662380218505859e-01
-3.450993001461029053e-01 -4.582583904266357422e-01 -3.068767488002777100e-01 -8.683624118566513062e-02 2.211196124553680420e-01 -2.262330204248428345e-01 6.682440042495727539e-01 1.502217203378677368e-01
3.340605795383453369e-01 -8.172711730003356934e-02 -7.390121221542358398e-01 2.868987023830413818e-01 3.818711042404174805e-01 -2.309779524803161621e-01 2.152564227581024170e-01 -8.810760080814361572e-02
-3.568848967552185059e-01 -1.609461158514022827e-01 -3.564594388008117676e-01 -9.981594979763031006e-02 3.169141709804534912e-02 -6.082819104194641113e-01 5.790935158729553223e-01 5.781441554427146912e-02
5.298324823379516602e-01 9.967532753944396973e-02 -6.626980900764465332e-01 3.057201504707336426e-01 -6.637690961360931396e-02 -1.357909590005874634e-01 7.194423675537109375e-02 3.856007158756256104e-01
-1.330147683620452881e-01 -4.257261157035827637e-01 -5.726569294929504395e-01 3.891603946685791016e-01 4.720600545406341553e-01 -2.853402793407440186e-01 -1.260557323694229126e-01 3.914947062730789185e-02
-2.356422692537307739e-01 4.620582759380340576e-01 -5.383891463279724121e-01 -1.462551113218069077e-02 -1.278659403324127197e-01 -4.917641878128051758e-01 2.898718230426311493e-02 4.264694750308990479e-01
-2.834673039615154266e-02 1.307680606842041016e-01 -6.228326559066772461e-01 -3.852190971374511719e-01 -3.837309777736663818e-01 -3.603242337703704834e-01 -1.170214116573333740e-01 3.937065899372100830e-01
-2.647577524185180664e-01 -1.107005327939987183e-01 -3.930073678493499756e-01 3.064374029636383057e-01 1.738557666540145874e-01 -3.005250096321105957e-01 7.306250929832458496e-01 1.222126111388206482e-01
-1.975752860307693481e-01 -1.488033086061477661e-01 -1.178145110607147217e-01 3.133567869663238525e-01 5.606031510978937149e-03 8.880250900983810425e-02 6.049250364303588867e-01 6.729764342308044434e-01
3.733007609844207764e-01 9.926816821098327637e-02 -8.333594202995300293e-01 1.771965175867080688e-01 7.597932219505310059e-02 -3.430777192115783691e-01 -2.057596482336521149e-02 3.173922747373580933e-02
1.108012944459915161e-01 -1.663925647735595703e-01 -5.231911540031433105e-01 1.207680776715278625e-01 8.176840841770172119e-02 4.449394345283508301e-02 -1.587026417255401611e-01 7.986678481101989746e-01
1.157825887203216553e-01 5.052454471588134766e-01 -4.353202879428863525e-01 3.159046471118927002e-01 1.003813520073890686e-01 -4.821790158748626709e-01 1.964989006519317627e-01 4.010449945926666260e-01
-1.829707920551300049e-01 4.268659651279449463e-02 -8.063138127326965332e-01 2.456715404987335205e-01 3.615829050540924072e-01 -3.287290334701538086e-01 4.118765145540237427e-02 -1.170541793107986450e-01
-2.001207023859024048e-01 -8.536018431186676025e-02 -3.814152777194976807e-01 -5.805809795856475830e-02 -5.044771432876586914e-01 -2.667302787303924561e-01 2.157609611749649048e-01 6.569794416427612305e-01
-1.899923533201217651e-01 -1.737834513187408447e-02 -3.557772338390350342e-01 -6.262506246566772461e-01 -1.441266238689422607e-01 -3.090849220752716064e-01 -1.216732151806354523e-02 5.730441212654113770e-01
3.166036307811737061e-01 -8.920191228389739990e-02 -7.669775485992431641e-01 3.775510191917419434e-01 3.909250199794769287e-01 -6.341805309057235718e-02 5.849739909172058105e-02 2.719604969024658203e-02
7.398328278213739395e-03 -1.731994748115539551e-01 -2.822777032852172852e-01 -1.336079239845275879e-01 -4.550262391567230225e-01 -1.013386398553848267e-01 -2.050780132412910461e-02 8.091208338737487793e-01
-1.315878033638000488e-01 3.718923404812812805e-02 -7.401007413864135742e-01 2.617431581020355225e-01 2.167261391878128052e-01 -5.583142042160034180e-01 -1.519344467669725418e-02 -7.827638834714889526e-02
3.125552460551261902e-02 -3.126939237117767334e-01 -3.994128704071044922e-01 -2.186253368854522705e-01 2.229146957397460938e-01 1.545179039239883423e-01 7.555403113365173340e-01 2.225080728530883789e-01
5.333630442619323730e-01 -1.836463809013366699e-01 -5.222781300544738770e-01 7.384583353996276855e-02 -2.662470042705535889e-01 -3.371736705303192139e-01 4.502677321434020996e-01 1.274972707033157349e-01
-6.924524903297424316e-02 -3.325437009334564209e-01 -5.877907872200012207e-01 -6.717821955680847168e-01 2.168335020542144775e-01 -5.578810349106788635e-02 -3.908861055970191956e-02 1.901930570602416992e-01
-2.269484251737594604e-01 3.727430850267410278e-02 -6.928436160087585449e-01 1.387407183647155762e-01 2.644459009170532227e-01 -9.527730941772460938e-02 -4.677973389625549316e-01 3.872723579406738281e-01
2.786167562007904053e-01 -2.595544755458831787e-01 1.848611608147621155e-02 -1.500251702964305878e-02 1.649749279022216797e-01 -5.473091602325439453e-01 4.292719066143035889e-02 7.251419425010681152e-01
-1.383074820041656494e-01 -3.664723634719848633e-01 -3.121280074119567871e-01 4.925208389759063721e-01 1.629796475172042847e-01 9.238724410533905029e-02 5.553870201110839844e-01 4.037521183490753174e-01
4.375569224357604980e-01 2.469769716262817383e-01 -7.514048814773559570e-01 2.685566544532775879e-01 4.843100905418395996e-02 -5.190822482109069824e-02 -5.850939080119132996e-02 3.199232518672943115e-01
-1.255497783422470093e-01 -7.341358065605163574e-02 -5.241140127182006836e-01 -5.503171682357788086e-01 1.064342558383941650e-01 2.157507240772247314e-01 3.263965994119644165e-02 5.851165056228637695e-01
-1.171541437506675720e-01 -5.150462985038757324e-01 -7.106499671936035156e-01 -1.710145920515060425e-01 2.264416962862014771e-01 3.100819289684295654e-01 -2.764408104121685028e-02 1.963214874267578125e-01
2.779309153556823730e-01 1.845951378345489502e-01 -2.641913294792175293e-01 1.438423097133636475e-01 -3.168354034423828125e-01 -4.703621268272399902e-01 2.568022310733795166e-01 6.407954692840576172e-01
-3.747393190860748291e-02 -1.887589991092681885e-01 -4.810371100902557373e-01 -4.046625792980194092e-01 -1.016635596752166748e-01 3.355876803398132324e-01 -1.771903038024902344e-01 6.430134177207946777e-01
1.624642461538314819e-01 -5.561632663011550903e-02 -2.472324520349502563e-01 -3.080458343029022217e-01 -4.461038410663604736e-01 -2.192609310150146484e-01 2.169425785541534424e-01 7.213515043258666992e-01
2.521459944546222687e-02 2.048637121915817261e-01 -5.760767459869384766e-01 -4.564418792724609375e-01 -2.369945794343948364e-01 2.033147402107715607e-02 3.889181464910507202e-02 5.992488861083984375e-01
-1.219732686877250671e-01 -2.274055480957031250e-01 -6.671284437179565430e-01 -6.187380552291870117e-01 2.375734746456146240e-01 1.329345349222421646e-02 6.351310014724731445e-02 2.118028104305267334e-01
2.457170784473419189e-01 2.198954224586486816e-01 -4.820610284805297852e-01 -1.538981050252914429e-01 2.267464250326156616e-01 -5.224143266677856445e-01 -2.257466763257980347e-01 5.098130106925964355e-01
2.040068060159683228e-01 -3.070046892389655113e-03 -3.239963948726654053e-01 2.792191803455352783e-01 5.118092894554138184e-01 -5.622380971908569336e-01 4.342119991779327393e-01 9.399070590734481812e-02
-6.066341400146484375e-01 -1.897599697113037109e-01 -5.382611155509948730e-01 -2.030510008335113525e-01 7.496401667594909668e-02 -3.886699974536895752e-01 3.271476328372955322e-01 -3.635643795132637024e-02
1.416901499032974243e-01 -4.288903474807739258e-01 -3.514237403869628906e-01 -1.168837305158376694e-02 1.020598337054252625e-01 -1.707239151000976562e-01 7.592979669570922852e-01 2.371610105037689209e-01
-7.929135859012603760e-02 4.722897708415985107e-01 -6.125690340995788574e-01 1.766757369041442871e-01 2.949306964874267578e-01 -4.133560359477996826e-01 -1.154058277606964111e-01 3.050152957439422607e-01
1.723248958587646484e-01 1.856725513935089111e-01 -6.364952325820922852e-01 -3.298904299736022949e-01 4.093866348266601562e-01 1.603163033723831177e-01 4.565305709838867188e-01 1.419757753610610962e-01
-1.297082453966140747e-01 -2.374833673238754272e-01 -6.809678673744201660e-01 1.496452838182449341e-01 5.946938395500183105e-01 -2.384864091873168945e-01 -1.735163927078247070e-01 4.705288913100957870e-03
4.301456809043884277e-01 1.371489651501178741e-02 -1.441503018140792847e-01 7.208303362131118774e-02 2.830896973609924316e-01 -6.881667375564575195e-01 3.623662590980529785e-01 3.221632540225982666e-01
-1.161262765526771545e-01 -6.376688480377197266e-01 -6.491442322731018066e-01 -1.960211396217346191e-01 2.469045370817184448e-01 5.018493533134460449e-02 2.352329045534133911e-01 3.557293489575386047e-02
-2.700537145137786865e-01 2.469035536050796509e-01 -3.725689947605133057e-01 -4.940696656703948975e-01 4.648642838001251221e-01 6.023135408759117126e-02 3.334214389324188232e-01 3.902571499347686768e-01
4.276541471481323242e-01 -1.418187618255615234e-01 -8.461829423904418945e-01 -2.098251320421695709e-02 9.285640716552734375e-02 2.023715078830718994e-01 -3.621938452124595642e-02 1.721775382757186890e-01
-5.334454178810119629e-01 -3.103828430175781250e-02 -5.583849549293518066e-01 -1.329453587532043457e-01 -5.030564591288566589e-02 2.134496867656707764e-01 -1.918426603078842163e-01 5.478225946426391602e-01
-4.624895453453063965e-01 1.372139453887939453e-01 -8.171834349632263184e-01 -1.349435150623321533e-01 -2.521920502185821533e-01 -4.784753918647766113e-02 -2.340715564787387848e-02 1.218159571290016174e-01
-2.353900372982025146e-01 1.976032508537173271e-03 -9.283438920974731445e-01 8.820445276796817780e-03 -2.684182226657867432e-01 -2.694026008248329163e-02 9.733603894710540771e-02 2.096131630241870880e-02
-1.122959926724433899e-01 -2.680396139621734619e-01 -7.989223003387451172e-01 -5.189352035522460938e-01 -3.854047507047653198e-02 -9.591612033545970917e-03 5.140246450901031494e-02 6.127035990357398987e-02
1.106826066970825195e-01 1.431970763951539993e-02 -6.682600975036621094e-01 2.917124927043914795e-01 5.289584994316101074e-01 -3.820876777172088623e-01 1.576032638549804688e-01 -7.245382666587829590e-02
-2.705571651458740234e-01 1.135963350534439087e-01 -7.794910073280334473e-01 -1.590640395879745483e-01 -3.051312863826751709e-01 -4.411417245864868164e-02 -1.769701540470123291e-01 3.932144045829772949e-01
3.191108107566833496e-01 9.735284373164176941e-03 -6.630001664161682129e-01 5.362806469202041626e-02 -1.702710390090942383e-01 2.665277421474456787e-01 5.749295949935913086e-01 1.582871973514556885e-01
-1.618053913116455078e-01 -2.819976806640625000e-01 -4.208728671073913574e-01 -4.145804643630981445e-01 6.894974708557128906e-01 -2.203553169965744019e-01 -4.649686813354492188e-02 1.384203583002090454e-01
1.489673927426338196e-02 -3.943363949656486511e-02 -8.018937706947326660e-01 4.075187444686889648e-01 7.792829722166061401e-02 -4.163689315319061279e-01 2.447245270013809204e-02 -9.530566632747650146e-02
-1.647390276193618774e-01 -1.792208850383758545e-01 -5.480732917785644531e-01 6.093794107437133789e-01 2.274040579795837402e-01 -3.244121074676513672e-01 5.793726444244384766e-02 3.296980857849121094e-01
6.186903119087219238e-01 -3.429884016513824463e-01 -4.365414679050445557e-01 -3.375104665756225586e-01 -6.387859582901000977e-02 1.103116795420646667e-01 1.002675667405128479e-02 4.227882623672485352e-01
-1.271441131830215454e-01 -2.353044450283050537e-01 -4.478950798511505127e-01 -6.509803533554077148e-01 -9.025127626955509186e-03 2.631414867937564850e-02 -1.305489987134933472e-01 5.350362658500671387e-01
-3.800809383392333984e-01 -1.838642209768295288e-01 -2.820328176021575928e-01 -2.934542298316955566e-01 4.682610630989074707e-01 -5.459861755371093750e-01 -5.553721264004707336e-02 3.682672679424285889e-01
3.944440186023712158e-02 -2.497636228799819946e-01 -6.216762661933898926e-01 -6.222874522209167480e-01 2.610270678997039795e-01 1.292518377304077148e-01 8.387046307325363159e-02 2.654501199722290039e-01
-4.602803289890289307e-01 -6.013866513967514038e-02 -2.744432389736175537e-01 -9.749851189553737640e-03 2.099401131272315979e-02 -4.363067150115966797e-01 6.639611124992370605e-01 2.783208787441253662e-01
2.122466862201690674e-01 3.176825344562530518e-01 -6.489441990852355957e-01 -3.181562721729278564e-01 -1.779991835355758667e-01 -1.306480318307876587e-01 1.394129991531372070e-01 5.133113861083984375e-01
2.830459475517272949e-01 6.847599148750305176e-02 -6.338276863098144531e-01 -7.239983230829238892e-02 4.346596002578735352e-01 8.804716169834136963e-02 5.556049942970275879e-01 5.327881500124931335e-02
2.484408468008041382e-01 1.110156700015068054e-01 -8.491042256355285645e-01 8.861501514911651611e-02 4.183657094836235046e-02 -4.357825517654418945e-01 -5.416552722454071045e-02 -5.031196027994155884e-02
-7.707668095827102661e-02 2.453012764453887939e-01 -6.680853366851806641e-01 -3.477568924427032471e-01 5.233393311500549316e-01 1.032234802842140198e-01 2.575858533382415771e-01 1.253948509693145752e-01
2.488458901643753052e-01 -7.898493204265832901e-04 -5.290197730064392090e-01 1.628477275371551514e-01 1.772091686725616455e-01 -2.923850417137145996e-01 -4.288823306560516357e-01 5.752058029174804688e-01
-2.133674323558807373e-01 1.303943097591400146e-01 -8.163992166519165039e-01 -4.008934497833251953e-01 2.032826244831085205e-01 -2.612131237983703613e-01 2.587540820240974426e-02 -4.763912409543991089e-03
3.729450106620788574e-01 -9.118390828371047974e-02 -3.406973779201507568e-01 -1.899755746126174927e-01 1.838942617177963257e-01 -4.074557125568389893e-01 -7.487381994724273682e-02 7.035544514656066895e-01
7.564260810613632202e-02 3.474057018756866455e-01 -4.004738032817840576e-01 -3.196158409118652344e-01 -2.769053578376770020e-01 -3.273518681526184082e-01 1.584575623273849487e-01 6.341210007667541504e-01
-9.316204115748405457e-03 -5.217412710189819336e-01 -2.451144903898239136e-01 2.821539640426635742e-01 -2.339668944478034973e-02 2.507008910179138184e-01 3.694507181644439697e-01 6.229888796806335449e-01
-1.260519921779632568e-01 2.254606187343597412e-01 -4.913793206214904785e-01 1.018381789326667786e-01 2.381042987108230591e-01 -4.574161395430564880e-02 7.812198996543884277e-01 1.111898943781852722e-01
-2.811613976955413818e-01 9.182600677013397217e-02 -5.321134328842163086e-01 -5.797736644744873047e-01 4.314201474189758301e-01 -6.505125015974044800e-02 1.929935365915298462e-01 2.561881244182586670e-01
4.286836683750152588e-01 -3.256900012493133545e-01 -7.320433855056762695e-01 1.778990179300308228e-01 -1.086800843477249146e-01 2.632209956645965576e-01 7.210922427475452423e-03 2.479360401630401611e-01
-2.159693390130996704e-01 1.915571838617324829e-01 -7.475039362907409668e-01 -1.159604117274284363e-01 -1.525267772376537323e-02 3.056008517742156982e-01 1.614721417427062988e-01 4.740847945213317871e-01
2.085322737693786621e-01 -5.537428706884384155e-02 -5.768473148345947266e-01 4.952871501445770264e-01 -1.011302471160888672e-01 2.546239197254180908e-01 -7.793717086315155029e-03 5.479637980461120605e-01
-2.224725633859634399e-01 1.994086652994155884e-01 -7.404175996780395508e-01 -1.128227189183235168e-01 -5.037781596183776855e-01 -1.750970482826232910e-01 3.156764665618538857e-03 2.556048929691314697e-01
-8.993651717901229858e-02 -8.436094224452972412e-02 -4.942040443420410156e-01 6.154063344001770020e-01 -2.180413343012332916e-02 6.449220329523086548e-02 2.405638247728347778e-02 5.971755981445312500e-01
-1.232665851712226868e-01 2.840124666690826416e-01 -6.423896551132202148e-01 -2.540713548660278320e-01 4.690062254667282104e-02 -4.678622782230377197e-01 -2.561790645122528076e-01 3.744369149208068848e-01
1.660183072090148926e-01 -3.847876563668251038e-02 -7.676301598548889160e-01 4.535263776779174805e-01 3.762969374656677246e-01 -1.802903264760971069e-01 3.907345235347747803e-02 1.960514858365058899e-02
3.973539173603057861e-01 9.982157498598098755e-02 -3.531968295574188232e-01 2.899234294891357422e-01 2.039138078689575195e-01 -2.442470043897628784e-01 -1.325535625219345093e-01 7.103055119514465332e-01
9.662995487451553345e-02 -4.776571989059448242e-01 -6.544130295515060425e-02 8.008961379528045654e-02 3.840178549289703369e-01 -3.811370432376861572e-01 -1.710081696510314941e-01 6.556146144866943359e-01
2.104445099830627441e-01 1.891676336526870728e-01 -3.407279253005981445e-01 -1.065515261143445969e-02 3.857483267784118652e-01 -1.774830967187881470e-01 -1.794186532497406006e-01 7.689127326011657715e-01
5.406251177191734314e-02 1.132908910512924194e-01 -3.181063830852508545e-01 -9.514856338500976562e-02 1.444167047739028931e-01 -1.291126906871795654e-01 -3.351337313652038574e-01 8.509740233421325684e-01
5.025361776351928711e-01 -1.411433964967727661e-01 -7.083144187927246094e-01 1.919642388820648193e-01 -2.461407631635665894e-01 1.388584822416305542e-02 3.440490365028381348e-01 9.913942217826843262e-02
1.475275456905364990e-01 -2.560120224952697754e-01 -5.797668695449829102e-01 -2.543230652809143066e-01 2.368512600660324097e-01 3.281612098217010498e-01 5.622922778129577637e-01 1.786695718765258789e-01
-1.845158785581588745e-01 -2.505890429019927979e-01 -7.314019203186035156e-01 -5.556762963533401489e-02 -2.681641280651092529e-01 2.670409083366394043e-01 -3.020269572734832764e-01 3.614958822727203369e-01
-3.023876845836639404e-01 -5.458024740219116211e-01 -3.558824956417083740e-01 -3.796504735946655273e-01 4.654957354068756104e-01 1.867532962933182716e-03 2.686884999275207520e-01 2.258128076791763306e-01
2.992028594017028809e-01 3.883728757500648499e-02 -3.632330298423767090e-01 -6.025758385658264160e-02 -4.300750792026519775e-01 -1.846084594726562500e-01 -1.978720352053642273e-02 7.442873120307922363e-01
-7.502117007970809937e-02 -1.693774461746215820e-01 -5.762460827827453613e-01 -2.075702250003814697e-01 3.230302929878234863e-01 4.112964272499084473e-01 5.223488807678222656e-01 2.101823091506958008e-01
2.851135730743408203e-01 -3.430986106395721436e-01 -6.215916946530342102e-02 -2.450153976678848267e-01 1.168623566627502441e-02 -2.346266955137252808e-01 7.235085964202880859e-01 3.980531394481658936e-01
-7.897946238517761230e-02 -1.593049913644790649e-01 -1.151030957698822021e-01 -3.298696279525756836e-01 -1.238428503274917603e-01 -3.570902943611145020e-01 7.456851005554199219e-02 8.354105353355407715e-01
-1.499141007661819458e-01 -3.053639829158782959e-01 -7.795544862747192383e-01 1.113808229565620422e-01 -2.681293524801731110e-02 3.938232660293579102e-01 3.601455688476562500e-02 3.271926343441009521e-01
1.416385024785995483e-01 -3.711101785302162170e-02 -1.506040990352630615e-01 -1.000498607754707336e-02 -2.691866159439086914e-01 -5.281471610069274902e-01 2.315892428159713745e-01 7.421221733093261719e-01
1.694956272840499878e-01 -9.032644331455230713e-02 -6.073666810989379883e-01 3.254190981388092041e-01 5.749289393424987793e-01 -3.453143239021301270e-01 1.923792362213134766e-01 -3.905759006738662720e-02
4.173817634582519531e-01 -3.535341620445251465e-01 -3.505079150199890137e-01 1.035716757178306580e-01 -1.906002759933471680e-01 -1.550778597593307495e-01 -1.033953428268432617e-01 7.043827772140502930e-01
-1.437487304210662842e-01 -3.856276571750640869e-01 -2.154904007911682129e-01 -2.626123726367950439e-01 2.165267765522003174e-01 -7.285114526748657227e-01 8.158125728368759155e-02 3.618810176849365234e-01
2.330943346023559570e-01 -2.268809974193572998e-01 -8.184502124786376953e-01 3.719433546066284180e-01 2.209515422582626343e-01 -1.861096173524856567e-01 5.001855269074440002e-02 -5.600385833531618118e-03
