# Supplementary material for: Where is your field going? A machine learning approach to study the relative motion of the domains of physics
Source: PLoS One. 2020 Jun 18;15(6):e0233997. doi: 10.1371/journal.pone.0233997 (PMC7302634; doi:10.1371/journal.pone.0233997)
Supplement: S21 Data — (ZIP) [file pone.0233997.s021.zip › 20/Pacs4Run_20_VS_500_embeddings2001-2005ED8.txt]

2.261498421430587769e-01 -5.984343290328979492e-01 3.264274597167968750e-01 2.324272096157073975e-01 -3.807663619518280029e-01 1.710488796234130859e-01 3.395021259784698486e-01 -3.750373125076293945e-01
1.204950436949729919e-01 -3.906247317790985107e-01 3.793267905712127686e-01 4.670217931270599365e-01 -3.944873213768005371e-01 -5.396393537521362305e-01 7.988344132900238037e-02 1.329777538776397705e-01
7.270065546035766602e-01 -2.095730602741241455e-01 3.330424129962921143e-01 1.940795779228210449e-01 -3.831432461738586426e-01 -2.760131061077117920e-01 2.168254703283309937e-01 -9.466467797756195068e-02
4.803795516490936279e-01 -6.358363032341003418e-01 2.653256952762603760e-01 3.148221075534820557e-01 8.804303407669067383e-02 -4.258693754673004150e-01 7.610378414392471313e-02 -2.299743518233299255e-02
6.180218458175659180e-01 -4.221875369548797607e-01 2.532740533351898193e-01 4.361151158809661865e-01 -2.989061474800109863e-01 -2.742389403283596039e-02 -2.597702853381633759e-02 3.077184557914733887e-01
4.523753821849822998e-01 -4.158994257450103760e-01 3.073250949382781982e-01 -1.250074803829193115e-01 -2.659556865692138672e-01 2.495066076517105103e-02 -4.978474080562591553e-01 -4.394333362579345703e-01
4.678311944007873535e-01 -5.202410817146301270e-01 2.879910171031951904e-01 -1.728291511535644531e-01 -3.411096334457397461e-01 3.945869505405426025e-01 -2.729907631874084473e-01 2.260441929101943970e-01
1.118228510022163391e-01 -4.511280655860900879e-01 3.497056365013122559e-01 -1.357563287019729614e-01 -3.365206122398376465e-01 5.802034214138984680e-02 -5.965248942375183105e-01 -4.132806360721588135e-01
-9.810363408178091049e-04 -4.954882562160491943e-01 4.303395450115203857e-01 3.547153174877166748e-01 -7.443527132272720337e-02 -4.481909573078155518e-01 4.619225859642028809e-01 1.539061069488525391e-01
5.190448164939880371e-01 -4.690669011324644089e-03 3.935079872608184814e-01 9.619308263063430786e-02 -5.725049972534179688e-01 -2.706775367259979248e-01 1.371557414531707764e-01 -3.829210996627807617e-01
5.345609784126281738e-01 -5.100041627883911133e-01 9.800138324499130249e-02 -1.685683131217956543e-01 -4.197439253330230713e-01 -3.353881835937500000e-01 -2.926123142242431641e-01 -2.045200616121292114e-01
3.697419166564941406e-01 -1.483143419027328491e-01 2.142701745033264160e-01 -2.989244163036346436e-01 -6.770007014274597168e-01 -2.302982956171035767e-01 -2.868393808603286743e-02 -4.402683079242706299e-01
1.820401251316070557e-01 -5.965090915560722351e-02 7.881726622581481934e-01 -3.325463533401489258e-01 -1.160824522376060486e-01 -1.460157036781311035e-01 9.944670647382736206e-02 -4.322203993797302246e-01
-3.964119851589202881e-01 -3.520886301994323730e-01 2.199244350194931030e-01 3.060616552829742432e-01 -6.105386018753051758e-01 -2.331254035234451294e-01 7.202392816543579102e-02 -3.802083432674407959e-01
5.306980013847351074e-01 -4.256047904491424561e-01 5.477702617645263672e-01 3.600308597087860107e-01 1.259775459766387939e-01 -2.246944755315780640e-01 1.998418718576431274e-01 3.537202626466751099e-02
4.273810684680938721e-01 -4.769989550113677979e-01 2.191503047943115234e-01 7.577098906040191650e-02 -4.616796374320983887e-01 -2.791213095188140869e-01 2.380062490701675415e-01 4.339878857135772705e-01
5.187811329960823059e-02 -5.919259786605834961e-01 5.010807514190673828e-01 -1.774343401193618774e-01 -3.392006456851959229e-01 -2.426773011684417725e-01 -3.983471393585205078e-01 1.781511902809143066e-01
-5.044811964035034180e-02 -5.853752493858337402e-01 6.216418743133544922e-01 -3.763726651668548584e-01 5.739900097250938416e-02 -2.286576032638549805e-01 -1.902810335159301758e-01 -1.868421435356140137e-01
2.731792032718658447e-01 -1.643182039260864258e-01 1.570044755935668945e-01 -2.649032771587371826e-01 -7.144187092781066895e-01 -3.821851015090942383e-01 8.738058805465698242e-02 -3.734348714351654053e-01
4.017001390457153320e-01 -4.278295636177062988e-01 2.620843946933746338e-01 -5.100605487823486328e-01 -5.029379948973655701e-02 -5.882164090871810913e-02 9.784151613712310791e-02 -5.578410029411315918e-01
5.799885839223861694e-02 -3.211640715599060059e-01 9.110004305839538574e-01 -7.253759354352951050e-02 -1.419342402368783951e-02 -1.708068102598190308e-01 -1.696971207857131958e-01 -1.150916703045368195e-02
-3.034625351428985596e-01 -7.435347437858581543e-01 2.416577376425266266e-02 3.062397539615631104e-01 -3.974051773548126221e-01 -1.396689713001251221e-01 -1.276688426733016968e-01 -2.587703168392181396e-01
-5.329537671059370041e-03 -6.186790466308593750e-01 -3.642070293426513672e-02 3.421830832958221436e-01 -6.207332611083984375e-01 -2.599442005157470703e-01 -1.178512647747993469e-01 -1.789475083351135254e-01
6.030428409576416016e-02 -1.894266754388809204e-01 8.047482967376708984e-01 2.680962383747100830e-01 -3.489828705787658691e-01 -6.894775480031967163e-02 -3.189493119716644287e-01 1.127561777830123901e-01
1.127479374408721924e-01 -4.541270136833190918e-01 7.666753530502319336e-01 2.189262807369232178e-01 1.480713021010160446e-03 -1.004959344863891602e-01 -3.672091066837310791e-01 1.981642283499240875e-02
-8.021242171525955200e-02 -6.073622703552246094e-01 5.604922175407409668e-01 -3.774914145469665527e-01 -4.058725014328956604e-02 -2.701769582927227020e-02 -3.626008331775665283e-01 -1.848487406969070435e-01
1.533783376216888428e-01 -8.072835206985473633e-01 -2.991309463977813721e-01 1.135317012667655945e-01 -2.522048354148864746e-01 9.194751828908920288e-02 1.177772209048271179e-01 -3.694138526916503906e-01
4.198763146996498108e-02 -3.575394451618194580e-01 4.101351201534271240e-01 -2.573746740818023682e-01 -4.751988947391510010e-01 4.451061487197875977e-01 -4.544214010238647461e-01 -7.428307831287384033e-02
4.367655515670776367e-01 -4.233553111553192139e-01 2.859204709529876709e-01 -2.105739712715148926e-01 -4.633834362030029297e-01 -1.996073424816131592e-01 -3.874118924140930176e-01 -3.150538802146911621e-01
1.994895637035369873e-01 -4.361917376518249512e-01 2.556484043598175049e-01 -1.368414014577865601e-01 -5.654704570770263672e-01 -5.546013712882995605e-01 1.176986619830131531e-01 2.113445997238159180e-01
1.168809011578559875e-01 -6.713424921035766602e-01 3.490368723869323730e-01 -2.777850329875946045e-01 -2.952647507190704346e-01 -5.061449855566024780e-02 -4.968280792236328125e-01 -8.105623535811901093e-03
-4.285204410552978516e-01 -3.636779189109802246e-01 3.131417632102966309e-01 -9.910636395215988159e-02 -3.175518214702606201e-01 1.186220124363899231e-01 6.439625620841979980e-01 -2.159408926963806152e-01
1.891440749168395996e-01 -3.682217597961425781e-01 3.948672413825988770e-01 -3.622768223285675049e-01 -6.600382924079895020e-01 -9.772943705320358276e-02 -1.401543617248535156e-01 2.768172025680541992e-01
4.919601976871490479e-01 -6.028888821601867676e-01 4.851016700267791748e-01 2.068676799535751343e-02 2.343915402889251709e-01 -4.353644326329231262e-02 -2.524672746658325195e-01 -1.953816264867782593e-01
-2.873577773571014404e-01 -5.227796435356140137e-01 5.940958485007286072e-02 3.473018407821655273e-01 -4.058569967746734619e-01 1.517413556575775146e-01 -3.496251255273818970e-02 -5.753356814384460449e-01
1.954673975706100464e-01 -1.037282049655914307e-01 8.823376893997192383e-01 -2.742923498153686523e-01 -1.095694769173860550e-02 -1.018060594797134399e-01 3.676968067884445190e-02 -2.923016548156738281e-01
1.901163458824157715e-01 -3.536563217639923096e-01 6.826170682907104492e-01 -1.249129548668861389e-01 -3.844225108623504639e-01 -1.893698722124099731e-01 -4.111706912517547607e-01 6.716225296258926392e-02
4.309730231761932373e-01 -2.485233694314956665e-01 5.943880677223205566e-01 -9.745796024799346924e-02 -1.832910478115081787e-01 7.637628912925720215e-02 -4.319854080677032471e-01 -4.045525491237640381e-01
1.421691775321960449e-01 -4.982502758502960205e-01 7.207511067390441895e-01 2.893279790878295898e-01 2.854517996311187744e-01 1.382003277540206909e-01 -1.657352596521377563e-01 -1.707657426595687866e-02
-5.700774118304252625e-02 -6.630554199218750000e-01 -1.028764061629772186e-02 1.048591285943984985e-01 -6.975951790809631348e-01 -1.847087442874908447e-01 -1.588329225778579712e-01 -4.694222938269376755e-03
5.448387563228607178e-02 -2.094089984893798828e-01 8.319091200828552246e-01 2.650121748447418213e-01 -2.677721381187438965e-01 -2.530198730528354645e-02 -3.406445086002349854e-01 4.994454979896545410e-02
2.369569987058639526e-01 -2.184799313545227051e-01 8.509112596511840820e-01 1.473655402660369873e-01 -2.155189216136932373e-01 -5.728010460734367371e-02 -3.150020837783813477e-01 3.735756129026412964e-02
6.936001032590866089e-02 -5.882381200790405273e-01 5.411329865455627441e-01 -2.233249098062515259e-01 -2.586398124694824219e-01 -1.202769801020622253e-01 -4.695926904678344727e-01 -6.773290783166885376e-02
-2.815181612968444824e-01 -5.851753354072570801e-01 1.454482525587081909e-01 -3.534145653247833252e-01 -5.141772627830505371e-01 2.168768644332885742e-01 3.411062955856323242e-01 6.702949106693267822e-02
4.097565710544586182e-01 3.640096634626388550e-02 3.742364048957824707e-01 1.089456584304571152e-02 -6.547363996505737305e-01 -2.675530612468719482e-01 2.023378014564514160e-01 -3.865204155445098877e-01
-1.656653434038162231e-01 -4.692413806915283203e-01 5.079058408737182617e-01 -2.487335205078125000e-01 1.144774109125137329e-01 -2.512702941894531250e-01 -1.435817480087280273e-01 -5.793731808662414551e-01
2.886889278888702393e-01 -6.225651502609252930e-01 4.575589895248413086e-01 -1.552715003490447998e-01 8.646138012409210205e-02 2.956916689872741699e-01 -2.866108119487762451e-01 -3.443064093589782715e-01
3.797606825828552246e-01 -3.926873505115509033e-01 5.323880910873413086e-01 -4.823876619338989258e-01 1.805263804271817207e-03 8.644706010818481445e-02 -7.088148593902587891e-02 -4.158641099929809570e-01
3.946005403995513916e-01 -6.156172156333923340e-01 5.210241079330444336e-01 -2.746214866638183594e-01 1.516798287630081177e-01 9.522359818220138550e-02 -2.248101234436035156e-01 -1.892325878143310547e-01
-4.422089457511901855e-01 -5.732536315917968750e-01 2.671822905540466309e-01 1.883429288864135742e-01 -5.979089140892028809e-01 -2.873392589390277863e-02 -1.005238965153694153e-01 -2.337297238409519196e-02
-2.846340648829936981e-02 -4.089103937149047852e-01 3.633534610271453857e-01 -3.210444152355194092e-01 -4.481252431869506836e-01 4.530864059925079346e-01 -4.338628649711608887e-01 -5.046281591057777405e-02
-1.833564341068267822e-01 -8.012396693229675293e-01 3.537317812442779541e-01 -1.751547455787658691e-01 -2.226664219051599503e-03 -3.536681532859802246e-01 1.907845586538314819e-01 8.429258316755294800e-02
9.121340513229370117e-02 -4.338498115539550781e-01 7.456992268562316895e-01 -4.472657740116119385e-01 -9.900817275047302246e-02 -1.118279546499252319e-01 -1.209669932723045349e-01 1.019772663712501526e-01
4.069678783416748047e-01 9.137678891420364380e-02 3.608562350273132324e-01 2.732773423194885254e-01 -5.950049757957458496e-01 -1.472762376070022583e-01 1.426820009946823120e-01 -4.743947982788085938e-01
2.567170560359954834e-01 -3.347216546535491943e-01 1.625379174947738647e-01 -2.558008432388305664e-01 -6.072266697883605957e-01 -4.941628575325012207e-01 1.499092429876327515e-01 -3.079142272472381592e-01
6.309793591499328613e-01 -4.080216586589813232e-01 3.851272761821746826e-01 4.417146444320678711e-01 2.290858924388885498e-01 3.167849034070968628e-02 2.979746088385581970e-02 -1.938475370407104492e-01
4.650036096572875977e-01 -1.470980346202850342e-01 2.628947198390960693e-01 -1.082584485411643982e-01 -6.798424720764160156e-01 -3.512222468852996826e-01 1.021258682012557983e-01 -2.921094298362731934e-01
1.948043107986450195e-01 -4.630912840366363525e-01 3.522671461105346680e-01 -4.817231297492980957e-01 -6.650372594594955444e-02 -3.379479795694351196e-02 -2.946578525006771088e-02 -6.204961538314819336e-01
8.584111928939819336e-02 -2.443362027406692505e-01 8.321318030357360840e-01 -2.874711155891418457e-01 1.317158043384552002e-01 3.094650804996490479e-01 8.915860950946807861e-02 -1.917847543954849243e-01
-3.364549949765205383e-02 -5.042677521705627441e-01 6.057276725769042969e-01 -8.741336315870285034e-02 3.338214382529258728e-02 -2.960628569126129150e-01 4.730718135833740234e-01 2.397302687168121338e-01
2.060081660747528076e-01 -6.563836336135864258e-01 4.712335765361785889e-01 -4.412227869033813477e-01 -4.025686532258987427e-02 -5.892302840948104858e-02 -3.070044517517089844e-01 -1.031414419412612915e-01
4.318437278270721436e-01 -1.545357257127761841e-01 5.256462693214416504e-01 2.533051371574401855e-02 -6.025970578193664551e-01 -7.293598353862762451e-02 -1.731055527925491333e-01 3.380470573902130127e-01
4.631587862968444824e-02 -5.831343308091163635e-02 7.864188551902770996e-01 -3.013226985931396484e-01 -8.113688975572586060e-02 4.274730756878852844e-02 -6.846102327108383179e-02 -5.216386914253234863e-01
4.696481525897979736e-01 -4.416549503803253174e-01 5.240499973297119141e-01 2.666487395763397217e-01 3.614607155323028564e-01 -1.104123890399932861e-01 7.512196898460388184e-02 -3.002560436725616455e-01
1.778329014778137207e-01 -5.637054443359375000e-01 -5.422005057334899902e-02 4.653468430042266846e-01 -5.307226181030273438e-01 -9.794272482395172119e-02 -1.590055525302886963e-01 -3.384998738765716553e-01
9.591967612504959106e-02 -4.567866921424865723e-01 -8.383405953645706177e-02 4.254058897495269775e-01 -4.618440270423889160e-01 8.663433603942394257e-03 3.273315355181694031e-02 -6.161985397338867188e-01
4.995507299900054932e-01 -2.366913110017776489e-01 2.655899822711944580e-01 -3.540675342082977295e-01 -1.441074013710021973e-01 2.021709680557250977e-01 3.500620424747467041e-01 -5.606611967086791992e-01
1.593112945556640625e-01 -4.695495367050170898e-01 6.110861897468566895e-01 1.119366362690925598e-01 -3.230713307857513428e-01 -3.447877764701843262e-01 -3.142146468162536621e-01 2.149475663900375366e-01
3.502662479877471924e-01 -1.819690614938735962e-01 2.112858146429061890e-01 -1.097347363829612732e-01 -6.239358186721801758e-01 -4.828801751136779785e-01 -1.086921468377113342e-01 -3.914517164230346680e-01
2.745892852544784546e-02 -7.271356880664825439e-02 8.783674240112304688e-01 -3.611123561859130859e-01 -8.351629972457885742e-02 -8.035738021135330200e-02 1.889527142047882080e-01 -2.071038037538528442e-01
5.832738801836967468e-02 -3.836252987384796143e-01 8.879688978195190430e-01 -8.703531324863433838e-02 6.899676471948623657e-02 1.719682067632675171e-01 -1.284131109714508057e-01 5.042173340916633606e-02
-1.249989718198776245e-01 -2.832861244678497314e-01 3.035232424736022949e-01 8.510793745517730713e-02 -7.253152132034301758e-01 1.231074705719947815e-01 4.589040577411651611e-01 2.300519794225692749e-01
-1.512202024459838867e-01 -6.258937716484069824e-01 7.260315120220184326e-02 5.747063159942626953e-01 -2.960388660430908203e-01 3.373136222362518311e-01 1.521177440881729126e-01 -1.589703112840652466e-01
2.779986858367919922e-01 -7.064915299415588379e-01 -2.373648136854171753e-01 2.526016831398010254e-01 -3.524625003337860107e-01 -1.308852136135101318e-01 2.529480755329132080e-01 -3.131985068321228027e-01
-4.111538827419281006e-01 -6.866324543952941895e-01 1.063182651996612549e-01 2.015476077795028687e-01 -3.763864338397979736e-01 1.913418769836425781e-01 -1.299203634262084961e-01 -3.352692425251007080e-01
6.214761734008789062e-02 -2.465597540140151978e-01 8.052190542221069336e-01 6.184099614620208740e-02 -3.529364764690399170e-01 -6.606747210025787354e-02 -3.914604783058166504e-01 3.120209276676177979e-02
-7.412999123334884644e-02 -5.865951180458068848e-01 5.073043107986450195e-01 -1.199802942574024200e-02 1.295702010393142700e-01 -2.623394429683685303e-01 -3.424459695816040039e-01 -4.359238147735595703e-01
-1.053346022963523865e-01 -5.881751179695129395e-01 9.619911015033721924e-02 5.170603990554809570e-01 -4.268332421779632568e-01 2.441943138837814331e-01 -2.286644876003265381e-01 -2.687819898128509521e-01
4.297867119312286377e-01 -5.283991098403930664e-01 6.665184497833251953e-01 1.415294855833053589e-01 2.100442945957183838e-01 -1.984026096761226654e-02 -1.620593965053558350e-01 3.201449662446975708e-02
3.753709495067596436e-01 -2.272388488054275513e-01 6.218186765909194946e-02 -2.383340597152709961e-01 -6.436086297035217285e-01 -3.098446130752563477e-01 1.884922087192535400e-01 -4.483574628829956055e-01
1.354164481163024902e-01 -6.632596850395202637e-01 5.885471105575561523e-01 1.696260571479797363e-01 2.515260875225067139e-01 -2.065987437963485718e-01 -2.452004551887512207e-01 2.273087389767169952e-02
1.036397591233253479e-01 -2.353824377059936523e-01 8.072267174720764160e-01 1.649262160062789917e-01 -3.108712136745452881e-01 -1.119751557707786560e-01 -3.817354440689086914e-01 1.170121412724256516e-02
2.276752442121505737e-01 -4.861593246459960938e-01 6.940197348594665527e-01 1.632842421531677246e-01 3.328408598899841309e-01 -1.086752675473690033e-02 -2.159395068883895874e-01 -2.143752574920654297e-01
1.841932237148284912e-01 -6.287993788719177246e-01 5.232006907463073730e-01 6.803107261657714844e-02 -6.657133251428604126e-02 -1.489334702491760254e-01 -5.011796951293945312e-01 -1.205122694373130798e-01
1.389618515968322754e-01 -5.620663762092590332e-01 6.593127250671386719e-01 1.807467043399810791e-01 3.247960507869720459e-01 -3.400310128927230835e-02 -2.234444022178649902e-01 -2.020700722932815552e-01
-3.349050581455230713e-01 -6.045762896537780762e-01 3.418489992618560791e-01 4.631351828575134277e-01 -3.843733668327331543e-01 8.857803046703338623e-02 -1.854438632726669312e-01 -3.150871396064758301e-02
-5.090001821517944336e-01 -5.810298919677734375e-01 2.394634187221527100e-01 1.157567873597145081e-01 -5.228412747383117676e-01 8.578447997570037842e-02 -8.712908625602722168e-02 -2.103976756334304810e-01
5.710531473159790039e-01 -3.421736061573028564e-01 3.057749867439270020e-01 -2.326753586530685425e-01 1.478318721055984497e-01 1.185188516974449158e-01 2.146984487771987915e-01 -5.719991326332092285e-01
2.541446983814239502e-01 -2.799635827541351318e-01 6.182209849357604980e-01 3.092442452907562256e-01 -2.613379061222076416e-01 5.051375553011894226e-02 -5.367322564125061035e-01 -1.423765420913696289e-01
1.941210776567459106e-01 -2.201101183891296387e-01 5.630319118499755859e-01 -2.766524255275726318e-01 -8.198406547307968140e-02 3.330275416374206543e-02 -1.019156426191329956e-01 -7.085971832275390625e-01
3.945684432983398438e-01 -5.265181064605712891e-01 -1.052850559353828430e-01 4.578832685947418213e-01 -5.300517082214355469e-01 3.559081628918647766e-02 1.451107114553451538e-01 -2.075420320034027100e-01
3.911752998828887939e-01 -4.208582043647766113e-01 1.850218027830123901e-01 -5.929231643676757812e-01 -1.404035687446594238e-01 6.062801182270050049e-02 2.991449832916259766e-01 -4.137544333934783936e-01
9.893378615379333496e-02 -3.707018792629241943e-01 7.302188277244567871e-01 1.339242160320281982e-01 -1.843496114015579224e-01 -1.431003361940383911e-01 -4.683849215507507324e-01 -1.667037159204483032e-01
-9.147252142429351807e-02 -1.694079786539077759e-01 3.723502755165100098e-01 -2.651799321174621582e-01 -1.765194535255432129e-01 2.420974373817443848e-01 -7.106201350688934326e-02 -8.118796944618225098e-01
5.321908593177795410e-01 -3.193984627723693848e-01 1.492623239755630493e-01 1.859100908041000366e-01 -1.689969450235366821e-01 4.158279001712799072e-01 5.969828367233276367e-01 7.374979089945554733e-03
4.696013629436492920e-01 -2.524640262126922607e-01 4.944685101509094238e-01 -8.266940712928771973e-02 -3.162429332733154297e-01 -1.372322253882884979e-02 -4.357269704341888428e-01 -4.175493121147155762e-01
-3.926827386021614075e-02 -7.820817828178405762e-01 2.482271566987037659e-02 5.823374167084693909e-02 -5.454620122909545898e-01 -2.754140496253967285e-01 -8.265461772680282593e-02 -5.084527283906936646e-02
2.697637081146240234e-01 -5.124915242195129395e-01 3.461954891681671143e-01 -2.863740921020507812e-01 -2.526937425136566162e-01 1.556456983089447021e-01 -4.859613478183746338e-01 -3.721294403076171875e-01
5.096785426139831543e-01 4.600447136908769608e-03 5.167312026023864746e-01 -3.255197405815124512e-01 -3.073194324970245361e-01 3.321477174758911133e-01 3.675468266010284424e-01 -1.654518842697143555e-01
-1.991855800151824951e-01 -2.101890146732330322e-01 2.375855892896652222e-01 -2.765558958053588867e-01 -7.049770355224609375e-01 3.239624500274658203e-01 3.954685926437377930e-01 -1.577208787202835083e-01
3.199205696582794189e-01 -2.888169605284929276e-03 6.027592420578002930e-01 7.419797778129577637e-02 -6.472133398056030273e-01 -3.013835251331329346e-01 3.275383263826370239e-02 -1.342696398496627808e-01
1.321692615747451782e-01 -6.483839750289916992e-01 5.808650255203247070e-01 -3.345939517021179199e-01 -8.744582533836364746e-02 -1.000985056161880493e-01 -2.952432334423065186e-01 8.909063041210174561e-02
1.118378490209579468e-01 -3.778308033943176270e-01 7.491255998611450195e-01 -6.404747068881988525e-02 -1.954949796199798584e-01 -7.058947533369064331e-02 -4.637929201126098633e-01 -1.453951299190521240e-01
-3.438057601451873779e-01 -4.621640443801879883e-01 3.937465250492095947e-01 4.075796008110046387e-01 -5.411047935485839844e-01 1.871811747550964355e-01 3.793391585350036621e-02 1.333207339048385620e-01
6.282946467399597168e-02 -4.803857207298278809e-01 7.046515345573425293e-01 -3.530603051185607910e-01 1.237412914633750916e-01 1.628469824790954590e-01 2.926645278930664062e-01 1.288926452398300171e-01
-2.669402360916137695e-01 -4.709228277206420898e-01 2.019838094711303711e-01 3.595272302627563477e-01 -6.351573467254638672e-01 2.856559455394744873e-01 -1.400314420461654663e-01 -1.796789020299911499e-01
-4.877108037471771240e-01 -4.916757941246032715e-01 3.550316989421844482e-01 3.384620845317840576e-01 -5.033048987388610840e-01 -2.135455794632434845e-02 1.607698202133178711e-01 1.304791402071714401e-02
2.213756889104843140e-01 2.560021355748176575e-02 2.313670665025711060e-01 5.918635800480842590e-02 -3.384196758270263672e-01 4.094321280717849731e-02 2.422826737165451050e-01 -8.475839495658874512e-01
4.810190498828887939e-01 -5.622029304504394531e-01 3.140648007392883301e-01 -2.153995484113693237e-01 -3.127165436744689941e-01 -3.196071386337280273e-01 -3.165064752101898193e-01 -8.601306378841400146e-02
2.447356432676315308e-01 -6.880107522010803223e-02 4.185912013053894043e-01 5.895598232746124268e-02 -3.199020400643348694e-02 -1.434670388698577881e-01 6.313217878341674805e-01 -5.800889134407043457e-01
6.113866567611694336e-01 -4.246797859668731689e-01 3.210200369358062744e-01 3.771765232086181641e-01 2.300791740417480469e-01 -9.487899020314216614e-03 1.291451696306467056e-02 -3.838544487953186035e-01
2.683754563331604004e-01 -3.803299069404602051e-01 5.198622941970825195e-01 -9.653201699256896973e-02 -2.234973162412643433e-01 1.194709464907646179e-01 -5.534758567810058594e-01 -3.649503886699676514e-01
-1.635015308856964111e-01 -5.288721919059753418e-01 2.991009652614593506e-01 -2.487881034612655640e-01 -2.211525738239288330e-01 3.932363986968994141e-01 5.707807540893554688e-01 1.134485676884651184e-01
4.459699988365173340e-01 -4.939024746417999268e-01 2.595252394676208496e-01 -5.779083371162414551e-01 -2.287408560514450073e-01 8.796652406454086304e-02 -1.336081326007843018e-01 -2.791562080383300781e-01
-1.625377535820007324e-01 -3.697449564933776855e-01 1.350866556167602539e-01 5.396947264671325684e-02 -8.982277512550354004e-01 6.334148347377777100e-02 6.983839720487594604e-02 2.527213422581553459e-03
4.807268083095550537e-02 -5.067833065986633301e-01 3.971932232379913330e-01 -6.187905073165893555e-01 -5.891928449273109436e-02 1.221022456884384155e-01 -1.172156035900115967e-01 -4.099702239036560059e-01
1.943748444318771362e-01 -5.817332863807678223e-01 5.546830296516418457e-01 1.492026448249816895e-01 1.286785602569580078e-01 -6.515547633171081543e-02 3.154236376285552979e-01 4.166227579116821289e-01
5.170162320137023926e-01 -5.335115194320678711e-01 3.043448030948638916e-01 -2.142957448959350586e-01 2.168051451444625854e-01 3.403384238481521606e-02 -3.500561788678169250e-02 -5.100226402282714844e-01
4.286495447158813477e-01 -2.614214718341827393e-01 5.839886665344238281e-01 7.424639910459518433e-02 -1.701450347900390625e-01 2.267572879791259766e-01 -4.794006645679473877e-01 -3.019437193870544434e-01
-1.364314928650856018e-02 -3.007662296295166016e-01 8.770059943199157715e-01 -2.561167813837528229e-02 -3.839802369475364685e-02 -1.643721312284469604e-01 -2.788289785385131836e-01 -1.825373619794845581e-01
1.878237575292587280e-01 -5.861659646034240723e-01 3.648432195186614990e-01 -2.705124020576477051e-01 -3.317160606384277344e-01 -1.804057508707046509e-02 -5.389212965965270996e-01 -1.185205727815628052e-01
5.734531283378601074e-01 1.508289426565170288e-01 4.411725103855133057e-01 1.543133854866027832e-01 -5.351770520210266113e-01 1.540766209363937378e-01 2.729258537292480469e-01 -2.128699719905853271e-01
2.046643495559692383e-01 -5.378524959087371826e-02 7.746887207031250000e-01 -2.144496738910675049e-01 -6.873922795057296753e-02 -8.392698317766189575e-02 -2.843236178159713745e-02 -5.445283651351928711e-01
-4.138020575046539307e-01 -6.895043253898620605e-01 2.506242692470550537e-01 3.794161379337310791e-01 -3.721455335617065430e-01 8.501029759645462036e-02 2.645994164049625397e-02 1.278320420533418655e-02
1.362371295690536499e-01 -7.349484413862228394e-02 2.385985553264617920e-01 8.631169795989990234e-02 -3.423964381217956543e-01 -1.532178670167922974e-01 7.475274205207824707e-01 -4.605981409549713135e-01
3.087682425975799561e-01 -1.300564873963594437e-02 4.083058536052703857e-01 1.482742428779602051e-01 -8.625619113445281982e-02 -2.542493045330047607e-01 5.115590095520019531e-01 -6.180766224861145020e-01
1.646210551261901855e-01 -1.527742147445678711e-01 8.983957171440124512e-01 -2.259207665920257568e-01 2.489017322659492493e-02 1.614230871200561523e-01 -6.930111907422542572e-03 -2.543226182460784912e-01
-5.013331174850463867e-01 -5.117504000663757324e-01 3.665427267551422119e-01 1.428361833095550537e-01 -5.308092236518859863e-01 -7.725711166858673096e-02 2.036707550287246704e-01 5.302908644080162048e-02
1.623391062021255493e-01 -3.798072934150695801e-01 -3.122945316135883331e-02 4.395858645439147949e-01 -4.395045638084411621e-01 4.649028182029724121e-01 7.962756603956222534e-02 -4.685530364513397217e-01
3.337608277797698975e-01 -4.460388422012329102e-01 1.707892864942550659e-01 -3.885901570320129395e-01 -3.929496109485626221e-01 -4.765707850456237793e-01 3.395127058029174805e-01 1.126226112246513367e-01
3.772987127304077148e-01 -2.811358869075775146e-01 3.948095738887786865e-01 -4.008642733097076416e-01 -6.073182225227355957e-01 2.225807160139083862e-01 -8.265217393636703491e-02 1.919183880090713501e-01
4.854974746704101562e-01 -4.971750378608703613e-01 1.569349914789199829e-01 1.261730492115020752e-02 -2.639394626021385193e-02 2.876273989677429199e-01 6.351430416107177734e-01 7.408401370048522949e-02
1.685205698013305664e-01 -1.252828389406204224e-01 8.375647664070129395e-01 -1.752259731292724609e-01 9.487798064947128296e-02 3.144398331642150879e-01 -5.584016814827919006e-02 -3.356988131999969482e-01
1.526890546083450317e-01 -6.611556410789489746e-01 1.647666841745376587e-01 -5.318850874900817871e-01 5.698576197028160095e-02 2.065312564373016357e-01 -1.060001850128173828e-01 -4.151758253574371338e-01
2.838621437549591064e-01 1.335972454398870468e-03 6.288475990295410156e-01 -2.629809379577636719e-01 -4.352167248725891113e-01 -3.220466077327728271e-01 3.594670295715332031e-01 -1.801885962486267090e-01
3.065307140350341797e-01 -3.802003264427185059e-01 4.278516173362731934e-01 -4.053721129894256592e-01 -4.498045444488525391e-01 3.890462517738342285e-01 -2.185114622116088867e-01 1.125820130109786987e-01
5.177804827690124512e-01 -5.528659224510192871e-01 2.870305478572845459e-01 -2.991252243518829346e-01 1.077942699193954468e-01 -5.543528869748115540e-02 -1.023227795958518982e-01 -4.787666499614715576e-01
4.634950459003448486e-01 -1.726359277963638306e-01 2.444645613431930542e-01 -1.631689667701721191e-01 -6.619001179933547974e-02 2.405349165201187134e-01 2.344554364681243896e-01 -7.428153157234191895e-01
-3.703497946262359619e-01 -3.710475862026214600e-01 3.389727771282196045e-01 -1.736839860677719116e-01 -6.072815060615539551e-01 4.262777566909790039e-01 1.716619729995727539e-01 1.117676310241222382e-02
4.109934270381927490e-01 -2.542082965373992920e-01 6.005306839942932129e-01 4.638784527778625488e-01 2.001104354858398438e-01 -1.292641758918762207e-01 3.330239057540893555e-01 -1.516045928001403809e-01
-4.109211862087249756e-01 -4.897520840167999268e-01 3.104194104671478271e-01 -9.148135781288146973e-02 -5.586014986038208008e-01 9.466504678130149841e-03 4.002304971218109131e-01 1.193642467260360718e-01
-1.367021948099136353e-01 -3.904269635677337646e-01 7.895165085792541504e-01 -3.163237273693084717e-01 1.282367110252380371e-01 -1.905469000339508057e-01 2.260864078998565674e-01 4.018099233508110046e-02
2.181647717952728271e-01 1.630498766899108887e-01 5.960887074470520020e-01 2.010025829076766968e-01 -3.309710323810577393e-01 -1.414255648851394653e-01 5.125548839569091797e-01 -3.712672591209411621e-01
1.658586412668228149e-01 -4.072826206684112549e-01 -7.871358096599578857e-02 4.207013845443725586e-01 -3.875526785850524902e-01 -7.150623947381973267e-03 4.475102424621582031e-01 -5.224104523658752441e-01
1.901575028896331787e-01 -6.394758224487304688e-01 5.810812711715698242e-01 -9.518241137266159058e-02 -4.943257570266723633e-02 -1.420932635664939880e-02 -4.533712565898895264e-01 2.114388160407543182e-03
-2.620300836861133575e-02 -5.596476793289184570e-01 -1.385596394538879395e-01 2.815240323543548584e-01 -6.009505391120910645e-01 9.454998373985290527e-02 4.351902306079864502e-01 -1.678740233182907104e-01
-3.725574910640716553e-01 -6.450005173683166504e-01 2.865362167358398438e-01 4.152458608150482178e-01 -3.850947320461273193e-01 1.105751320719718933e-01 -1.628172248601913452e-01 -6.007418781518936157e-02
3.418124616146087646e-01 1.867410242557525635e-01 4.919628202915191650e-01 3.026914000511169434e-01 -4.593302011489868164e-01 1.773772090673446655e-01 4.183804988861083984e-01 -3.116944134235382080e-01
2.872595191001892090e-01 -5.136576890945434570e-01 -8.481650799512863159e-02 5.260300040245056152e-01 -3.499814867973327637e-01 5.989442020654678345e-02 4.127905964851379395e-01 -2.706767022609710693e-01
6.611543148756027222e-02 -5.741047263145446777e-01 -1.103889718651771545e-01 3.752893507480621338e-01 -4.327271282672882080e-01 4.176363050937652588e-01 -7.812912762165069580e-02 -3.810877501964569092e-01
-4.183907434344291687e-02 -3.057374060153961182e-01 5.165397524833679199e-01 -3.559615612030029297e-01 -1.702321022748947144e-01 -2.853186726570129395e-01 4.955841228365898132e-02 -6.311977505683898926e-01
4.189521670341491699e-01 -3.251048326492309570e-01 2.460909783840179443e-01 -6.078884601593017578e-01 -1.493380665779113770e-01 1.803266108036041260e-01 3.446146547794342041e-01 -3.392904400825500488e-01
-7.071762531995773315e-02 -5.700548887252807617e-01 6.024273037910461426e-01 -1.918287277221679688e-01 -8.023605495691299438e-02 -2.716134488582611084e-01 -3.937724232673645020e-01 -1.872190833091735840e-01
4.834767878055572510e-01 1.319120973348617554e-01 5.194560885429382324e-01 -1.602286994457244873e-01 -3.517033159732818604e-01 3.241015672683715820e-01 3.165165781974792480e-01 -3.527346253395080566e-01
1.896553784608840942e-01 -6.077604889869689941e-01 -1.683868616819381714e-01 2.777350246906280518e-01 -4.369034171104431152e-01 1.483937203884124756e-01 4.470672607421875000e-01 -2.763924002647399902e-01
6.292928755283355713e-02 -5.243172049522399902e-01 3.247526586055755615e-01 -5.946930646896362305e-01 -5.777674168348312378e-02 -2.020873501896858215e-02 -1.507963985204696655e-01 -4.853051602840423584e-01
4.837572276592254639e-01 2.999547123908996582e-02 3.110258877277374268e-01 2.532313168048858643e-01 -4.313228428363800049e-01 -1.651651859283447266e-01 2.056429982185363770e-01 -5.904304385185241699e-01
3.299329578876495361e-01 -1.301659643650054932e-01 5.195915102958679199e-01 -7.372350245714187622e-02 -6.840742230415344238e-01 1.398359388113021851e-01 -1.730738729238510132e-01 2.851741909980773926e-01
5.100445747375488281e-01 -5.534299612045288086e-01 2.243791222572326660e-01 -2.655222117900848389e-01 1.379752606153488159e-01 -3.743108734488487244e-02 -1.262850016355514526e-01 -5.256765484809875488e-01
1.107480004429817200e-01 -2.535237669944763184e-01 7.842198014259338379e-01 3.986352980136871338e-01 -2.056353241205215454e-01 -1.838101148605346680e-01 -2.665812373161315918e-01 4.911339655518531799e-02
-2.321767508983612061e-01 -6.952835321426391602e-01 1.446805894374847412e-01 4.647214710712432861e-01 -1.672699600458145142e-01 -3.946093916893005371e-01 2.027822434902191162e-01 -3.097973205149173737e-02
5.443620029836893082e-03 -7.016720771789550781e-01 3.608741164207458496e-01 -2.329404652118682861e-02 4.183961823582649231e-02 -1.595365703105926514e-01 5.098303556442260742e-01 2.995403409004211426e-01
2.738396227359771729e-01 -1.404659450054168701e-01 6.516428589820861816e-01 -1.788020282983779907e-01 -5.719957351684570312e-01 2.182461321353912354e-01 -2.421809881925582886e-01 1.233307644724845886e-01
5.611220002174377441e-01 4.321251064538955688e-02 3.702459633350372314e-01 1.837245672941207886e-01 -5.833854675292968750e-01 -1.205203756690025330e-01 2.239185422658920288e-01 -3.277723193168640137e-01
3.610603213310241699e-01 -3.487487733364105225e-01 1.858949661254882812e-01 3.674009442329406738e-01 -5.433636903762817383e-01 -4.390817880630493164e-01 2.890358269214630127e-01 -8.300960063934326172e-02
-2.775490581989288330e-01 -3.799269497394561768e-01 3.063884377479553223e-01 3.278504908084869385e-01 -7.300589680671691895e-01 9.844317287206649780e-02 1.695956587791442871e-01 7.630459964275360107e-02
4.026447534561157227e-01 -5.891944169998168945e-01 7.873694598674774170e-02 -1.704040914773941040e-02 8.282119408249855042e-03 3.188438117504119873e-01 6.145961880683898926e-01 -6.912859529256820679e-02
2.329948171973228455e-02 -1.506640315055847168e-01 8.284763693809509277e-01 -4.017238318920135498e-01 -7.887658663094043732e-03 -7.912684231996536255e-02 1.901094466447830200e-01 -2.941721975803375244e-01
3.290599286556243896e-01 -4.993898272514343262e-01 2.841061353683471680e-01 1.464989632368087769e-01 2.552901506423950195e-01 2.569420933723449707e-01 6.209713220596313477e-01 -1.528173387050628662e-01
-2.289849221706390381e-01 -4.785827696323394775e-01 9.710132330656051636e-02 -8.504617214202880859e-02 -7.323944568634033203e-01 -1.365122050046920776e-01 3.807839155197143555e-01 4.277129843831062317e-02
-1.906723678112030029e-01 -6.535760760307312012e-01 4.578398168087005615e-02 -2.049188166856765747e-01 -3.231767416000366211e-01 2.079364955425262451e-01 5.856587290763854980e-01 -4.144287854433059692e-02
1.407160460948944092e-01 -5.583813786506652832e-01 -1.252090334892272949e-01 2.981295585632324219e-01 -6.450442671775817871e-01 -6.979925930500030518e-02 -8.884092420339584351e-02 -3.674289882183074951e-01
1.569577753543853760e-01 -1.425382792949676514e-01 4.949404001235961914e-01 -4.579781889915466309e-01 -7.086262851953506470e-02 -1.136478185653686523e-01 4.275768399238586426e-01 -5.473370552062988281e-01
1.229788884520530701e-01 -5.332888364791870117e-01 4.162221848964691162e-01 1.527552958577871323e-02 -4.021475091576576233e-02 -2.381846755743026733e-01 -5.009390115737915039e-01 -4.666002392768859863e-01
2.062210142612457275e-01 -5.251771807670593262e-01 -2.194757014513015747e-01 2.636219561100006104e-01 -4.258868098258972168e-01 1.280744094401597977e-02 4.493195116519927979e-01 -4.249284565448760986e-01
1.351742446422576904e-01 -5.449155811220407486e-03 5.835373401641845703e-01 -3.502238094806671143e-01 -3.006637692451477051e-01 -1.246548667550086975e-01 1.534592360258102417e-01 -6.237293481826782227e-01
4.176625236868858337e-02 -6.502453982830047607e-02 3.814221620559692383e-01 -5.358034372329711914e-02 -1.904620230197906494e-01 -2.248606979846954346e-01 4.688753783702850342e-01 -7.341604232788085938e-01
4.202519357204437256e-01 -2.099083960056304932e-01 4.100910127162933350e-01 3.588562309741973877e-01 -5.930830240249633789e-01 -1.691876649856567383e-01 -1.560897976160049438e-01 2.786365151405334473e-01
3.954934701323509216e-02 -6.055715680122375488e-01 5.782146453857421875e-01 -3.603700101375579834e-01 -1.724904328584671021e-01 8.702645450830459595e-02 -3.398086428642272949e-01 1.213416010141372681e-01
-1.413072049617767334e-01 -4.827336370944976807e-01 2.183928638696670532e-01 1.468663802370429039e-03 -5.114288330078125000e-01 3.987960219383239746e-01 5.068597197532653809e-01 1.476427465677261353e-01
2.181968092918395996e-01 -4.979482591152191162e-01 4.120680317282676697e-02 7.308115363121032715e-01 -1.893855929374694824e-01 7.621974498033523560e-02 2.928766906261444092e-01 -2.029799520969390869e-01
1.300587505102157593e-01 -3.110579252243041992e-01 4.974714517593383789e-01 3.950776755809783936e-01 1.990817934274673462e-01 4.872626662254333496e-01 4.455980956554412842e-01 -8.454208076000213623e-02
5.491213798522949219e-01 -2.265633940696716309e-01 2.703417241573333740e-01 4.702441394329071045e-01 -4.566354453563690186e-01 -3.629697561264038086e-01 2.747912891209125519e-02 -1.090977564454078674e-01
-3.513850271701812744e-01 -5.060665607452392578e-01 4.451087117195129395e-01 2.638471499085426331e-02 -4.365170001983642578e-01 3.319349139928817749e-02 3.263565301895141602e-01 3.513542413711547852e-01
4.026464819908142090e-01 -2.706631124019622803e-01 2.027702927589416504e-01 -4.635957777500152588e-01 -3.332146406173706055e-01 -1.288851350545883179e-01 8.272700011730194092e-02 -6.116316914558410645e-01
6.424604058265686035e-01 -7.118122885003685951e-04 5.417894721031188965e-01 -2.626469731330871582e-01 -2.558871507644653320e-01 2.903087437152862549e-01 2.329878211021423340e-01 -1.438202261924743652e-01
5.911282896995544434e-01 -4.348196387290954590e-01 1.260751634836196899e-01 1.844554543495178223e-01 -4.289124011993408203e-01 -4.211184978485107422e-01 8.126374334096908569e-02 -2.089736163616180420e-01
2.230913490056991577e-01 -3.981960117816925049e-01 6.517125964164733887e-01 -3.804044052958488464e-02 2.039108425378799438e-01 5.191811323165893555e-01 -1.771769672632217407e-01 -1.515704542398452759e-01
3.677061945199966431e-02 -3.877185583114624023e-01 7.390959858894348145e-01 -4.330583214759826660e-01 1.033092215657234192e-01 2.367998957633972168e-01 -5.984024144709110260e-03 -2.184880375862121582e-01
9.856157004833221436e-02 -2.156038135290145874e-01 8.119757771492004395e-01 -4.472359120845794678e-01 -2.068414120003581047e-03 -2.987889386713504791e-02 1.359385438263416290e-02 -2.887806594371795654e-01
2.744273543357849121e-01 -4.649935066699981689e-01 -3.333013877272605896e-02 5.658510327339172363e-01 -5.521179437637329102e-01 -1.373624801635742188e-01 1.570968329906463623e-02 -2.514416873455047607e-01
-2.600336372852325439e-01 -4.001027643680572510e-01 6.124276518821716309e-01 -1.994633972644805908e-01 2.414905875921249390e-01 -1.289074271917343140e-01 9.826327115297317505e-02 -5.223568081855773926e-01
2.101555019617080688e-01 -5.153575539588928223e-01 -5.954705178737640381e-02 5.792320370674133301e-01 -4.380571246147155762e-01 -1.695052981376647949e-01 3.999658674001693726e-02 -3.591096997261047363e-01
3.709438443183898926e-02 -1.798118352890014648e-01 4.504022598266601562e-01 -1.189813762903213501e-01 -5.809060111641883850e-02 1.667290627956390381e-01 -1.264099627733230591e-01 -8.379263281822204590e-01
2.623393945395946503e-02 -8.477858901023864746e-01 1.818499118089675903e-01 1.358081698417663574e-01 2.359055429697036743e-01 -7.491955906152725220e-02 3.906393349170684814e-01 1.232640519738197327e-01
3.716961145401000977e-01 -5.063629150390625000e-01 2.985666394233703613e-01 -7.273777574300765991e-02 2.153927236795425415e-01 3.786846995353698730e-01 5.639684200286865234e-01 5.611757934093475342e-02
-5.123295187950134277e-01 -4.124726951122283936e-01 2.494968026876449585e-01 2.019841969013214111e-01 -5.078696608543395996e-01 1.834477931261062622e-01 3.819483816623687744e-01 -1.639187932014465332e-01
1.721176654100418091e-01 -3.487516045570373535e-01 2.681504786014556885e-01 -4.985785186290740967e-01 -1.877818405628204346e-01 -2.220470458269119263e-02 -3.776337951421737671e-02 -7.007718682289123535e-01
5.783227458596229553e-02 -6.612690687179565430e-01 4.725328087806701660e-01 -3.868981301784515381e-01 -1.465370655059814453e-01 6.405678577721118927e-03 -3.976029157638549805e-01 -8.245497941970825195e-02
2.394802421331405640e-01 -5.746696591377258301e-01 2.338119149208068848e-01 -5.062627196311950684e-01 -2.681759595870971680e-01 7.233353704214096069e-02 -3.210585117340087891e-01 -3.481450974941253662e-01
-7.325027137994766235e-02 -5.282954573631286621e-01 5.382516384124755859e-01 -3.955040127038955688e-02 -2.739101462066173553e-02 -2.337464988231658936e-01 5.044269561767578125e-01 3.382676541805267334e-01
-1.595161855220794678e-01 -9.528097510337829590e-01 2.520119398832321167e-02 -4.762746393680572510e-02 5.651375651359558105e-02 -1.041164100170135498e-01 1.409563571214675903e-01 1.729216277599334717e-01
1.985311955213546753e-01 -6.502218842506408691e-01 5.930294990539550781e-01 -1.481387205421924591e-02 3.282444179058074951e-01 -9.412739425897598267e-02 -1.902374029159545898e-01 -1.819309294223785400e-01
4.659834802150726318e-01 -3.727720975875854492e-01 4.896799623966217041e-01 3.625173866748809814e-01 2.744451761245727539e-01 -2.240678071975708008e-01 9.451454877853393555e-02 -3.718006610870361328e-01
-4.179496169090270996e-01 -4.539671838283538818e-01 3.733345568180084229e-01 3.611834645271301270e-01 -5.071713924407958984e-01 2.712835669517517090e-01 -1.120958253741264343e-01 -7.756705582141876221e-02
4.613254964351654053e-01 -4.253697097301483154e-01 2.178572416305541992e-01 7.532394677400588989e-02 -1.609690859913825989e-02 3.962205350399017334e-01 6.266899108886718750e-01 -5.580183118581771851e-02
-3.058069646358489990e-01 -5.191230773925781250e-01 2.720172107219696045e-01 4.475672841072082520e-01 -4.946461617946624756e-01 2.417366206645965576e-01 -1.995006501674652100e-01 -1.406117975711822510e-01
7.638953626155853271e-02 -6.663353443145751953e-01 -1.178130432963371277e-01 3.611547946929931641e-01 -4.244047999382019043e-01 2.867436781525611877e-02 -1.111099049448966980e-01 -4.610445201396942139e-01
5.172153115272521973e-01 -3.167969584465026855e-01 5.146584510803222656e-01 4.510681331157684326e-01 1.684155911207199097e-01 -8.077300339937210083e-02 3.359185755252838135e-01 -1.267390400171279907e-01
1.121776085346937180e-02 -6.436054706573486328e-01 3.714042901992797852e-01 -2.436938881874084473e-01 -6.758859846740961075e-03 -4.792743027210235596e-01 3.865865468978881836e-01 9.549654275178909302e-02
5.595669522881507874e-02 -8.284347653388977051e-01 1.690365970134735107e-01 1.090314760804176331e-01 2.615113258361816406e-01 -1.500123292207717896e-01 4.209109842777252197e-01 4.522866010665893555e-02
3.717972040176391602e-01 -8.850377798080444336e-02 2.945837676525115967e-01 -1.994151175022125244e-01 -1.681509613990783691e-01 3.333044946193695068e-01 3.216724693775177002e-01 -6.960949301719665527e-01
6.083412170410156250e-01 4.844708368182182312e-02 3.839769959449768066e-01 2.785192430019378662e-01 -4.799602329730987549e-01 5.154408514499664307e-02 2.852234840393066406e-01 -2.969705164432525635e-01
3.408961296081542969e-01 -1.961781270802021027e-02 7.021063566207885742e-01 1.648829579353332520e-01 -5.400214195251464844e-01 -5.034662410616874695e-02 -2.627978622913360596e-01 6.699122954159975052e-03
2.465532273054122925e-01 -1.686328500509262085e-01 4.573935568332672119e-01 -4.215858578681945801e-01 -8.428715914487838745e-02 -1.022620946168899536e-01 5.225214958190917969e-01 -4.829498827457427979e-01
-9.069315344095230103e-02 -3.002593517303466797e-01 4.472012817859649658e-01 3.796029090881347656e-01 1.575893461704254150e-01 4.691376686096191406e-01 5.115693807601928711e-01 -2.256184220314025879e-01
8.196756988763809204e-02 -5.001243352890014648e-01 4.480178952217102051e-01 5.139249563217163086e-01 1.859917491674423218e-01 3.939419090747833252e-01 2.632796466350555420e-01 -1.386317163705825806e-01
3.499949574470520020e-01 -1.850013881921768188e-01 5.584365725517272949e-01 -3.445410728454589844e-02 -5.359534025192260742e-01 3.636200726032257080e-01 -2.810861468315124512e-01 1.782258301973342896e-01
-1.619565933942794800e-01 -2.658673524856567383e-01 2.853839099407196045e-01 -7.972420752048492432e-02 -6.362957954406738281e-01 4.644156992435455322e-01 4.393945038318634033e-01 4.078019037842750549e-02
-1.378627568483352661e-01 -7.203139662742614746e-01 -2.234680019319057465e-02 4.068985581398010254e-01 -2.969532310962677002e-01 1.257466375827789307e-01 -1.597191840410232544e-01 -4.081326723098754883e-01
-4.650611877441406250e-01 -4.421626925468444824e-01 3.184633255004882812e-01 2.980502545833587646e-01 -6.191704273223876953e-01 -2.427422069013118744e-02 3.855176270008087158e-02 -1.118477731943130493e-01
-1.535054743289947510e-01 -8.864119052886962891e-01 1.485755145549774170e-01 -2.024706602096557617e-01 1.455911099910736084e-01 -2.949177026748657227e-01 1.345016062259674072e-01 3.710870072245597839e-02
3.081555366516113281e-01 -2.251371741294860840e-01 6.529740095138549805e-01 2.485341876745223999e-01 -2.597323358058929443e-01 6.457475572824478149e-02 -4.966754317283630371e-01 -2.188418954610824585e-01
-3.929243087768554688e-01 -6.966036558151245117e-01 1.814816147089004517e-02 -6.441476941108703613e-02 -2.824358344078063965e-01 2.607116103172302246e-01 4.168319702148437500e-01 -1.854339390993118286e-01
-3.438478708267211914e-01 -6.117508411407470703e-01 9.020743519067764282e-02 4.382778704166412354e-01 -3.429991602897644043e-01 3.050323426723480225e-01 2.091913670301437378e-01 -2.298927903175354004e-01
3.376706689596176147e-02 -1.057238578796386719e-01 3.456153273582458496e-01 -4.626313596963882446e-02 -7.755567431449890137e-01 3.433096781373023987e-02 4.819963276386260986e-01 1.763661354780197144e-01
1.694409251213073730e-01 -6.818988323211669922e-01 5.393410921096801758e-01 -9.854827076196670532e-02 2.365430295467376709e-01 -1.570041477680206299e-01 3.167964816093444824e-01 1.572909206151962280e-01
-3.328627049922943115e-01 -8.065456151962280273e-01 2.903690934181213379e-01 -5.081560462713241577e-02 -5.351250246167182922e-02 -9.862317889928817749e-02 2.266893237829208374e-01 2.963309586048126221e-01
4.354484975337982178e-01 -2.221613079309463501e-01 2.082115262746810913e-01 4.128767848014831543e-01 -4.121180474758148193e-01 -2.059429585933685303e-01 2.927861809730529785e-01 -4.992316067218780518e-01
-6.467227637767791748e-02 -4.735363125801086426e-01 5.924764871597290039e-01 -2.057590484619140625e-01 9.036894887685775757e-02 -8.873608708381652832e-02 5.551260113716125488e-01 2.324013411998748779e-01
5.168792009353637695e-01 -1.138897165656089783e-01 4.357503652572631836e-01 -3.713445365428924561e-01 -1.512010097503662109e-01 2.648567259311676025e-01 2.160796225070953369e-01 -5.023828148841857910e-01
-1.683540791273117065e-01 -6.293661594390869141e-01 2.858399040997028351e-02 -2.701375186443328857e-01 -3.552628457546234131e-01 2.528728544712066650e-01 5.560138225555419922e-01 -4.955789819359779358e-02
6.525334715843200684e-01 -2.211765795946121216e-01 5.359433293342590332e-01 -3.580602109432220459e-01 -1.554373353719711304e-01 1.161594465374946594e-01 2.385523319244384766e-01 -1.236026436090469360e-01
-1.297548115253448486e-01 -9.342889785766601562e-01 1.197480037808418274e-02 -3.328398615121841431e-02 1.022470071911811829e-01 -1.329779475927352905e-01 2.770578861236572266e-01 6.417043507099151611e-02
-2.543236315250396729e-01 -8.417367935180664062e-01 2.610228657722473145e-01 -1.512943655252456665e-01 1.242357417941093445e-01 -2.954824268817901611e-01 1.720932871103286743e-01 -5.843982845544815063e-02
-5.886837244033813477e-01 -4.059972763061523438e-01 3.983122110366821289e-01 8.472496271133422852e-02 -4.286633431911468506e-01 2.005827575922012329e-01 2.991296350955963135e-01 -9.655305743217468262e-02
5.927782058715820312e-01 -5.109156966209411621e-01 1.435351520776748657e-01 1.263654232025146484e-01 -2.992544472217559814e-01 -1.438553333282470703e-01 -4.131908714771270752e-01 -2.646401524543762207e-01
3.798989951610565186e-01 -4.811512231826782227e-01 4.663754254579544067e-02 9.227199107408523560e-02 -3.625249490141868591e-02 2.837673127651214600e-01 7.126170992851257324e-01 -1.543361544609069824e-01
5.097984895110130310e-02 -7.413549721240997314e-02 8.017384409904479980e-01 -3.301174044609069824e-01 -9.220992773771286011e-02 -2.340552806854248047e-01 4.014362096786499023e-01 -1.253298521041870117e-01
-3.516588807106018066e-01 -5.664930343627929688e-01 1.851845979690551758e-01 2.856033146381378174e-01 -6.231917738914489746e-01 -2.028886973857879639e-01 2.706531807780265808e-02 -9.640908986330032349e-02
6.123874187469482422e-01 -4.230082780122756958e-02 4.869965910911560059e-01 -2.921594977378845215e-01 -1.743174791336059570e-01 3.619003295898437500e-01 2.173815220594406128e-01 -3.034079670906066895e-01
-2.162303589284420013e-02 -6.043109297752380371e-01 -6.855763494968414307e-02 5.871243774890899658e-02 -7.042429447174072266e-01 3.880388662219047546e-02 3.458651602268218994e-01 9.542961418628692627e-02
3.216697275638580322e-01 -5.904369950294494629e-01 2.266072332859039307e-01 3.690719604492187500e-02 1.136760339140892029e-01 3.105444908142089844e-01 6.117529869079589844e-01 1.076938733458518982e-01
-2.399048656225204468e-01 -3.699852526187896729e-01 3.410158455371856689e-01 -6.121327355504035950e-02 -5.031672716140747070e-01 2.592909634113311768e-01 5.843166112899780273e-01 1.538915485143661499e-01
2.574914395809173584e-01 -2.374820178374648094e-03 8.351500630378723145e-01 -1.988877654075622559e-01 3.543844819068908691e-02 2.288575321435928345e-01 6.705116480588912964e-02 -3.721999526023864746e-01
2.897093072533607483e-02 -3.812800645828247070e-01 5.465099215507507324e-01 -4.983877837657928467e-01 -6.498489528894424438e-02 -8.355081826448440552e-02 -1.779654026031494141e-01 -5.136607289314270020e-01
3.759095668792724609e-01 -2.282663583755493164e-01 4.994287788867950439e-01 5.263446569442749023e-01 1.533240079879760742e-01 -2.325664758682250977e-01 3.505660295486450195e-01 -2.821817398071289062e-01
-3.852617144584655762e-01 -5.631405115127563477e-01 2.892740964889526367e-01 2.712320089340209961e-01 -5.709488391876220703e-01 -1.703123152256011963e-01 6.740079820156097412e-02 1.329213678836822510e-01
3.375871777534484863e-01 -9.267015755176544189e-02 6.788846850395202637e-01 -2.642822265625000000e-01 -2.311421703780069947e-04 2.431891113519668579e-01 -1.048402115702629089e-02 -5.361590981483459473e-01
2.810599207878112793e-01 -6.149370670318603516e-01 3.283471465110778809e-01 -2.808410823345184326e-01 -1.026165038347244263e-01 -5.067637935280799866e-02 -4.282525479793548584e-01 -3.995942771434783936e-01
3.840482831001281738e-01 -5.585584789514541626e-02 8.510922193527221680e-01 9.332674741744995117e-02 7.596988976001739502e-02 1.084959805011749268e-01 -4.782975837588310242e-02 -3.106266856193542480e-01
4.530510902404785156e-01 -1.835903078317642212e-01 5.798678994178771973e-01 9.970502555370330811e-02 -4.621978700160980225e-01 2.578547000885009766e-01 -3.311618268489837646e-01 1.583274453878402710e-01
-3.348531574010848999e-02 -4.049663841724395752e-01 1.353682130575180054e-01 7.406960129737854004e-01 -1.355486065149307251e-01 1.171953007578849792e-01 3.949691057205200195e-01 -2.825191020965576172e-01
5.615479350090026855e-01 -3.171504139900207520e-01 4.276564419269561768e-01 7.942051440477371216e-02 -1.705211549997329712e-01 1.101504564285278320e-01 -4.602504074573516846e-01 -3.766176104545593262e-01
8.633452653884887695e-02 -8.210508823394775391e-01 1.212142258882522583e-01 2.023406773805618286e-01 1.460162177681922913e-02 -2.896206080913543701e-01 3.836657702922821045e-01 1.774669587612152100e-01
1.321444958448410034e-01 -6.401804089546203613e-01 6.260464340448379517e-02 4.953661561012268066e-01 -3.455501794815063477e-01 -4.420468807220458984e-01 8.512622863054275513e-02 -3.665020316839218140e-02
3.830982148647308350e-01 -7.582417875528335571e-02 2.505061030387878418e-01 -1.790926158428192139e-01 -1.460227221250534058e-01 3.664818406105041504e-01 3.455127179622650146e-01 -6.911210417747497559e-01
2.442879378795623779e-01 -4.103071987628936768e-01 -1.168171092867851257e-01 4.042516946792602539e-01 -4.177727997303009033e-01 4.576709866523742676e-01 1.140268817543983459e-01 -4.448670744895935059e-01
-3.774675428867340088e-01 -3.985417783260345459e-01 4.787636697292327881e-01 1.274154931306838989e-01 -5.112181901931762695e-01 2.099960297346115112e-01 2.529860138893127441e-01 2.894631922245025635e-01
2.461037337779998779e-01 -6.362885832786560059e-01 3.755470514297485352e-01 4.380209147930145264e-01 2.698900103569030762e-01 -1.527522802352905273e-01 3.234301209449768066e-01 -2.984839305281639099e-02
2.490462064743041992e-01 -3.437633216381072998e-01 2.739868164062500000e-01 -3.791021704673767090e-01 -1.984636187553405762e-01 -2.697316408157348633e-01 3.524205386638641357e-01 -6.038811206817626953e-01
3.618630766868591309e-01 -4.792507290840148926e-01 6.572131514549255371e-01 3.203396797180175781e-01 3.138374388217926025e-01 -6.845120340585708618e-02 -7.820758968591690063e-03 -3.983208909630775452e-02
2.299667149782180786e-01 -5.946134328842163086e-01 1.890489459037780762e-01 -2.828902304172515869e-01 1.435073316097259521e-01 3.868745565414428711e-01 -1.445994377136230469e-01 -5.353583097457885742e-01
5.789749622344970703e-01 -1.592488437891006470e-01 6.921302676200866699e-01 -1.945101320743560791e-01 6.437780708074569702e-02 2.707049250602722168e-01 4.099477455019950867e-02 -2.084301710128784180e-01
-4.989107847213745117e-01 -6.705116033554077148e-01 3.020073175430297852e-01 2.187040597200393677e-01 -3.926664292812347412e-01 8.296605944633483887e-02 2.043961361050605774e-02 3.121397085487842560e-02
-1.986135840415954590e-01 -4.815215766429901123e-01 2.087267935276031494e-01 4.351066350936889648e-01 -5.796461105346679688e-01 2.060583978891372681e-01 -2.745129466056823730e-01 -2.049342095851898193e-01
6.717549562454223633e-01 -1.275657862424850464e-01 2.653861045837402344e-01 2.035034596920013428e-01 -4.561149477958679199e-01 -2.576591968536376953e-01 7.693777978420257568e-02 -3.745401799678802490e-01
-3.852877393364906311e-02 -4.438152611255645752e-01 3.591580316424369812e-02 5.511072278022766113e-01 -2.046514898538589478e-01 4.024419784545898438e-01 3.166109621524810791e-01 -4.386912882328033447e-01
8.915842324495315552e-02 -1.503100842237472534e-01 1.797049641609191895e-01 -1.051093041896820068e-01 -3.405553400516510010e-01 -1.652189791202545166e-01 6.316999197006225586e-01 -6.195125579833984375e-01
2.390051335096359253e-01 -8.940883725881576538e-02 5.317762494087219238e-01 -2.982010245323181152e-01 4.813531786203384399e-02 -2.344246394932270050e-02 5.478363037109375000e-01 -5.100800991058349609e-01
2.678187489509582520e-01 -1.364569365978240967e-01 2.348768115043640137e-01 -1.810054033994674683e-01 -1.624117046594619751e-01 2.518795430660247803e-01 3.909253180027008057e-01 -7.609724402427673340e-01
7.616379112005233765e-02 -7.097664475440979004e-01 4.784080088138580322e-01 -1.301683336496353149e-01 1.235953941941261292e-01 -3.560442626476287842e-01 3.005929291248321533e-01 1.105143651366233826e-01
4.120316803455352783e-01 -5.331044197082519531e-01 8.754337579011917114e-02 6.107802391052246094e-01 -2.383564971387386322e-02 -1.720292717218399048e-01 1.534546259790658951e-02 -3.673084080219268799e-01
-6.580296903848648071e-02 -5.445059537887573242e-01 1.512008067220449448e-02 5.168212056159973145e-01 -2.889975607395172119e-01 4.810833632946014404e-01 2.135895341634750366e-01 -2.669624984264373779e-01
-6.972943246364593506e-02 -1.713745594024658203e-01 7.672072052955627441e-01 -1.385589540004730225e-01 3.825350105762481689e-02 4.685601294040679932e-01 -6.367494165897369385e-02 -3.645500838756561279e-01
-3.850045800209045410e-01 -3.395442664623260498e-01 4.880594015121459961e-01 6.575871258974075317e-02 -5.383157134056091309e-01 2.874775528907775879e-01 2.424829155206680298e-01 2.504588365554809570e-01
-3.302787542343139648e-01 -4.061443507671356201e-01 5.373502373695373535e-01 -2.020216882228851318e-01 2.094318121671676636e-01 -1.011500209569931030e-01 -2.793031372129917145e-02 -5.844070911407470703e-01
8.897299319505691528e-02 -6.623935103416442871e-01 3.939680010080337524e-02 -6.289392709732055664e-01 -1.002535745501518250e-01 1.099671050906181335e-01 8.432434499263763428e-02 -3.562973737716674805e-01
3.058364093303680420e-01 -5.146242380142211914e-01 2.399998158216476440e-01 -4.233043491840362549e-01 -4.463126063346862793e-01 1.020173728466033936e-01 -4.060929715633392334e-01 -1.741424202919006348e-01
3.970718681812286377e-01 -2.007225006818771362e-01 4.685884714126586914e-01 -1.768189519643783569e-01 -6.974144577980041504e-01 -4.216427356004714966e-02 -1.605349034070968628e-01 1.930495798587799072e-01
4.609199464321136475e-01 -3.459183275699615479e-01 6.093023419380187988e-01 2.850074768066406250e-01 2.777921259403228760e-01 -1.224627792835235596e-01 8.743907511234283447e-02 -3.400052487850189209e-01
4.266434609889984131e-01 -4.624642729759216309e-01 3.222072124481201172e-01 -1.700291782617568970e-01 -9.541749209165573120e-02 -1.079454645514488220e-02 -3.942134380340576172e-01 -5.538496971130371094e-01
1.159031838178634644e-01 -1.075756475329399109e-01 3.067648112773895264e-01 -1.196198165416717529e-01 -1.198847889900207520e-01 -2.950202114880084991e-02 6.639282703399658203e-01 -6.407316923141479492e-01
2.421525865793228149e-01 -4.660357236862182617e-01 -1.521071419119834900e-02 2.506003975868225098e-01 -5.554576516151428223e-01 -4.821215867996215820e-01 5.419203266501426697e-02 -3.423886597156524658e-01
4.750190377235412598e-01 2.075584530830383301e-01 5.566794276237487793e-01 1.286510974168777466e-01 -3.665036261081695557e-01 2.728162407875061035e-01 3.848404288291931152e-01 -2.190372943878173828e-01
-3.752984404563903809e-01 -4.797912538051605225e-01 1.190658435225486755e-01 2.725425064563751221e-01 -2.609341740608215332e-01 5.046363472938537598e-01 3.649773597717285156e-01 -2.907614707946777344e-01
-1.605330854654312134e-01 -5.436840653419494629e-01 1.297531872987747192e-01 -7.321461290121078491e-02 -4.566056430339813232e-01 3.665259480476379395e-01 5.594909191131591797e-01 -2.409492991864681244e-02
3.247881531715393066e-01 -2.837044298648834229e-01 1.567055583000183105e-01 -9.085933677852153778e-03 -2.487776577472686768e-01 -3.565297722816467285e-01 6.981189250946044922e-01 -3.361721038818359375e-01
2.214129418134689331e-01 3.244157182052731514e-03 8.086504936218261719e-01 -2.385814487934112549e-01 -7.922634482383728027e-02 -1.536598205566406250e-01 2.968859374523162842e-01 -3.494275808334350586e-01
3.528367578983306885e-01 -1.643147021532058716e-01 4.649676084518432617e-01 -2.424921840429306030e-01 -5.730235576629638672e-01 4.561914205551147461e-01 -1.818014383316040039e-01 6.317579746246337891e-02
-5.994067341089248657e-02 -4.996455311775207520e-01 7.113526463508605957e-01 -4.085836112499237061e-01 1.377781778573989868e-01 -1.692176312208175659e-01 1.152852699160575867e-01 -1.135351285338401794e-01
-3.563300371170043945e-01 -7.069751024246215820e-01 5.427470430731773376e-02 3.074808716773986816e-01 -3.004369735717773438e-01 3.152276873588562012e-01 -2.491534315049648285e-02 -2.923581004142761230e-01
4.556972086429595947e-01 -7.241332530975341797e-02 2.084957063198089600e-01 3.087356686592102051e-02 -6.727204322814941406e-01 -3.037461340427398682e-01 2.565081417560577393e-01 -3.634031713008880615e-01
2.208125740289688110e-01 -4.858013093471527100e-01 2.893910109996795654e-01 2.318720147013664246e-02 8.209497667849063873e-03 1.499827951192855835e-01 7.657238245010375977e-01 1.485222578048706055e-01
1.379399001598358154e-01 -1.800152808427810669e-01 7.689262628555297852e-01 -3.792884051799774170e-01 1.982496120035648346e-02 -7.313442230224609375e-02 4.555049538612365723e-01 -1.527810841798782349e-02
5.726931691169738770e-01 -4.197858273983001709e-01 3.099622726440429688e-01 -1.921369880437850952e-01 1.070180609822273254e-01 2.258860617876052856e-01 -8.434335142374038696e-02 -5.414960980415344238e-01
-1.435457915067672729e-01 -6.446406841278076172e-01 5.098951049149036407e-03 -1.895299106836318970e-01 -3.733828961849212646e-01 2.113115489482879639e-01 5.820147991180419922e-01 -7.125135511159896851e-02
-2.690840363502502441e-01 -3.510277569293975830e-01 3.508970141410827637e-01 4.236778020858764648e-01 -6.222337484359741211e-01 2.821943759918212891e-01 -1.753596067428588867e-01 -6.467097252607345581e-02
2.729843854904174805e-01 -4.102707505226135254e-01 2.711763381958007812e-01 1.376037150621414185e-01 1.285854727029800415e-01 4.058222472667694092e-01 6.920623779296875000e-01 -6.715477257966995239e-02
3.160506784915924072e-01 -2.517792582511901855e-01 6.750551611185073853e-02 -1.068076416850090027e-01 -3.476981222629547119e-01 -2.394254803657531738e-01 6.365985274314880371e-01 -4.871120452880859375e-01
4.791688024997711182e-01 4.379320517182350159e-02 3.348208069801330566e-01 2.880209088325500488e-01 -5.848345160484313965e-01 -1.860088407993316650e-01 1.592165678739547729e-01 -4.140505194664001465e-01
-1.384255886077880859e-01 -5.656959116458892822e-02 9.273924827575683594e-01 1.359970718622207642e-01 -2.425095736980438232e-01 4.347798973321914673e-02 -1.958803236484527588e-01 4.007287323474884033e-03
5.191550254821777344e-01 -4.541251659393310547e-01 -6.659858394414186478e-03 -1.399216949939727783e-01 -3.071083724498748779e-01 -2.372915148735046387e-01 5.192115902900695801e-01 -2.905557453632354736e-01
-1.799902468919754028e-01 -2.242479026317596436e-01 5.560428500175476074e-01 4.281607270240783691e-01 6.096241995692253113e-02 2.759414017200469971e-01 5.735661387443542480e-01 -1.263840496540069580e-01
8.722712285816669464e-03 -2.774212360382080078e-01 8.237860202789306641e-01 -4.051218330860137939e-01 8.835119754076004028e-02 -1.257261633872985840e-01 2.106009870767593384e-01 -1.106732413172721863e-01
2.629477977752685547e-01 -2.890397906303405762e-01 3.401148617267608643e-01 -5.817629694938659668e-01 -3.222037255764007568e-01 -1.418116837739944458e-01 2.147496193647384644e-01 -4.723822772502899170e-01
2.759600579738616943e-01 -4.290209412574768066e-01 3.944818377494812012e-01 3.386635780334472656e-01 1.776946783065795898e-01 4.942279756069183350e-01 4.400086104869842529e-01 5.821107886731624603e-03
-9.301444888114929199e-02 -1.448160558938980103e-01 8.342295289039611816e-01 -2.845119833946228027e-01 7.707523554563522339e-02 -1.819597631692886353e-01 1.395636200904846191e-01 -3.673726916313171387e-01
7.365257740020751953e-01 -2.456568554043769836e-02 4.256446659564971924e-01 2.056216299533843994e-01 -2.287761420011520386e-01 2.007699161767959595e-01 2.900721430778503418e-01 -2.380836009979248047e-01
-2.281481027603149414e-02 -8.373754620552062988e-01 -1.743391342461109161e-02 4.440869390964508057e-01 -4.173109307885169983e-02 -1.738488078117370605e-01 2.285944223403930664e-01 -1.286250352859497070e-01
3.054913505911827087e-02 6.972876191139221191e-02 4.833918213844299316e-01 3.443014323711395264e-01 -1.613349169492721558e-01 -2.356256246566772461e-01 5.503262281417846680e-01 -5.075294375419616699e-01
-8.257035166025161743e-02 -3.446392416954040527e-01 5.833234786987304688e-01 3.628150224685668945e-01 2.760359644889831543e-01 -2.250403314828872681e-01 -5.740272998809814453e-02 -5.218915939331054688e-01
4.290723204612731934e-01 -3.327664732933044434e-01 3.732797801494598389e-01 -1.257488578557968140e-01 -3.170734345912933350e-01 4.892224669456481934e-01 -3.365077674388885498e-01 -3.112899065017700195e-01
2.704168558120727539e-01 -3.257230520248413086e-01 7.958787083625793457e-01 -1.319599058479070663e-02 3.307138979434967041e-01 -1.742311567068099976e-01 1.023293808102607727e-01 -1.923091858625411987e-01
3.577984273433685303e-01 -3.371540009975433350e-01 2.509250640869140625e-01 -2.868996560573577881e-01 -5.315651893615722656e-01 -4.773894250392913818e-01 2.827238738536834717e-01 1.504584401845932007e-01
2.403192073106765747e-01 -3.492716252803802490e-01 1.008089445531368256e-02 -6.028819084167480469e-01 -5.423169136047363281e-01 -3.161937743425369263e-02 1.408260911703109741e-01 -3.764947354793548584e-01
3.553039431571960449e-01 -4.056591913104057312e-02 4.565327763557434082e-01 3.391960561275482178e-01 -3.232940435409545898e-01 -8.882231265306472778e-02 2.197900563478469849e-01 -6.228333711624145508e-01
-2.404137253761291504e-01 -5.709203481674194336e-01 1.162948161363601685e-01 -1.332663595676422119e-01 -3.940479159355163574e-01 2.626106441020965576e-01 6.006070375442504883e-01 2.534450322855263948e-04
5.152683258056640625e-01 -4.469142258167266846e-01 -2.175996266305446625e-02 1.045889183878898621e-01 -2.128925323486328125e-01 3.806842565536499023e-01 5.737002491950988770e-01 -6.307448446750640869e-02
-6.619019806385040283e-02 -3.123046457767486572e-01 2.196875959634780884e-01 -2.564622461795806885e-01 -4.870775043964385986e-01 2.828373908996582031e-01 6.739808917045593262e-01 -1.120594963431358337e-01
4.110796749591827393e-01 -3.085968494415283203e-01 4.683762416243553162e-02 4.467844590544700623e-02 -1.274075210094451904e-01 9.406241774559020996e-02 6.386417746543884277e-01 -5.464868545532226562e-01
1.230615656822919846e-02 -2.789465785026550293e-01 5.318138599395751953e-01 4.704853594303131104e-01 1.861963719129562378e-01 3.559565246105194092e-01 4.701748490333557129e-01 -1.881924569606781006e-01
5.763038396835327148e-01 4.334009438753128052e-02 3.446291387081146240e-01 3.815174698829650879e-01 -5.145044922828674316e-01 4.607599228620529175e-02 2.165550738573074341e-01 -2.965412437915802002e-01
-3.550246953964233398e-01 -5.527710914611816406e-01 2.300200760364532471e-01 3.647971749305725098e-01 -4.872398674488067627e-01 1.254064291715621948e-01 -2.390499264001846313e-01 -2.685907185077667236e-01
4.377028346061706543e-01 -5.219597816467285156e-01 3.916975855827331543e-01 -8.378182351589202881e-02 2.438958883285522461e-01 -3.770229592919349670e-02 -2.081962078809738159e-01 -5.208412408828735352e-01
3.791219592094421387e-01 -9.930458664894104004e-02 1.881535500288009644e-01 -9.856894612312316895e-02 -1.584997028112411499e-01 1.593539118766784668e-01 5.017667412757873535e-01 -7.064006328582763672e-01
4.157122373580932617e-01 -2.534058690071105957e-01 3.567548096179962158e-01 1.309243738651275635e-01 -2.814414352178573608e-02 1.561782956123352051e-01 7.653164267539978027e-01 -8.752536773681640625e-02
1.231316253542900085e-01 -6.222287416458129883e-01 5.687798857688903809e-01 -2.654718756675720215e-01 2.617353200912475586e-01 -6.682577729225158691e-02 2.875685095787048340e-01 2.191284596920013428e-01
3.186429440975189209e-01 -4.081048667430877686e-01 -7.603131979703903198e-02 4.187781512737274170e-01 -3.017596006393432617e-01 4.885488748550415039e-01 2.806153520941734314e-02 -4.692919254302978516e-01
-5.409027934074401855e-01 -4.527889192104339600e-01 4.137092828750610352e-01 1.223563402891159058e-02 -5.323724150657653809e-01 6.313960254192352295e-02 2.031849771738052368e-01 4.909401014447212219e-02
-1.856881231069564819e-01 -5.667568445205688477e-01 9.299043565988540649e-02 -1.995403468608856201e-01 -3.860176801681518555e-01 2.717984616756439209e-01 6.096888184547424316e-01 -3.519436344504356384e-02
1.048639193177223206e-01 -7.251218557357788086e-01 1.158422678709030151e-01 4.031558930873870850e-01 1.533065587282180786e-01 -3.896162509918212891e-01 3.164877593517303467e-01 -1.085333377122879028e-01
5.361608043313026428e-02 -2.589833736419677734e-01 9.409751892089843750e-01 -1.202685087919235229e-01 1.817623712122440338e-02 2.963797561824321747e-02 -1.685095429420471191e-01 -2.345114946365356445e-02
1.917048096656799316e-01 -2.007235586643218994e-01 3.365887999534606934e-01 4.820807278156280518e-01 6.557944416999816895e-02 2.476734369993209839e-01 -2.051445655524730682e-02 -7.149839401245117188e-01
-2.359701246023178101e-01 -3.474330902099609375e-01 3.020685315132141113e-01 -2.192146927118301392e-01 -5.588368773460388184e-01 5.331155657768249512e-01 2.931014597415924072e-01 -4.346026480197906494e-02
9.703740477561950684e-02 -6.596759557723999023e-01 5.269491672515869141e-01 -1.643485128879547119e-01 2.714476287364959717e-01 -2.017581015825271606e-01 3.256782889366149902e-01 1.739799231290817261e-01
-7.866267859935760498e-02 -4.796884357929229736e-01 1.085191220045089722e-01 -2.756328880786895752e-01 -4.841345250606536865e-01 1.616952419281005859e-01 6.444683074951171875e-01 9.510280564427375793e-03
3.207306563854217529e-01 -5.390083789825439453e-01 2.130703777074813843e-01 6.865702271461486816e-01 1.052143052220344543e-01 -1.896968334913253784e-01 4.093413054943084717e-02 -2.027156651020050049e-01
3.988053649663925171e-02 -1.097751036286354065e-01 7.433538436889648438e-01 3.027060925960540771e-01 -1.624400913715362549e-01 -2.046107798814773560e-01 -3.477831780910491943e-01 -3.910851478576660156e-01
3.851939458400011063e-03 -1.914785951375961304e-01 9.588242769241333008e-01 -9.802304208278656006e-02 -4.697016254067420959e-02 -5.323520302772521973e-02 -1.450418680906295776e-01 -9.105646610260009766e-02
4.339922666549682617e-01 -2.584675252437591553e-01 1.353080868721008301e-01 -2.327072620391845703e-01 -1.821445822715759277e-01 1.981335878372192383e-01 3.696455061435699463e-01 -6.806708574295043945e-01
9.486075490713119507e-02 -1.669012159109115601e-01 7.544329166412353516e-01 -3.300471305847167969e-01 -3.297615796327590942e-02 4.689663946628570557e-01 1.355453394353389740e-02 -2.526748776435852051e-01
3.869072794914245605e-01 -1.383397430181503296e-01 3.676183521747589111e-01 -5.930476263165473938e-02 -7.392398118972778320e-01 1.924996823072433472e-01 -7.748117297887802124e-02 -3.208890557289123535e-01
-1.481188237667083740e-01 -6.799754500389099121e-01 4.014731943607330322e-01 -1.856423914432525635e-01 1.131783947348594666e-01 -4.081533551216125488e-01 3.731042742729187012e-01 3.801391646265983582e-02
4.795620739459991455e-01 4.416396841406822205e-03 7.634128332138061523e-01 -1.810947209596633911e-01 -1.396876424551010132e-01 1.176781877875328064e-01 3.421080112457275391e-01 6.330599635839462280e-02
3.938334584236145020e-01 -4.031744301319122314e-01 3.867546916007995605e-01 5.779973268508911133e-01 1.742497980594635010e-01 3.353167176246643066e-01 1.784752607345581055e-01 -1.550216376781463623e-01
2.573866546154022217e-01 -6.744411587715148926e-01 5.093739032745361328e-01 -5.930019076913595200e-03 2.461283504962921143e-01 -3.083185255527496338e-01 2.343521863222122192e-01 9.393557906150817871e-02
3.637787401676177979e-01 -3.092544674873352051e-01 5.557090416550636292e-02 5.954419970512390137e-01 -3.435285389423370361e-01 1.810977607965469360e-01 2.474590241909027100e-01 -4.498258531093597412e-01
1.720828562974929810e-01 -6.176233291625976562e-01 1.379579901695251465e-01 6.830658912658691406e-01 -1.781088858842849731e-01 -2.503805458545684814e-01 2.658757008612155914e-02 -9.054084122180938721e-02
3.704782128334045410e-01 -4.538885653018951416e-01 5.421597957611083984e-01 -2.338086515665054321e-01 2.712740898132324219e-01 -1.388451606035232544e-01 -3.241007775068283081e-02 -4.628275930881500244e-01
-2.529628202319145203e-02 -5.858773589134216309e-01 -1.332307159900665283e-01 1.799994856119155884e-01 -4.845311045646667480e-01 2.517181038856506348e-01 5.397306680679321289e-01 -1.285142302513122559e-01
-9.857112914323806763e-02 -4.621579945087432861e-01 9.155081212520599365e-02 4.939601942896842957e-02 -4.746390283107757568e-01 5.733696222305297852e-01 4.595331847667694092e-01 -2.581806667149066925e-02
2.826653718948364258e-01 -7.488324046134948730e-01 3.976367413997650146e-01 -1.914638131856918335e-01 2.008675932884216309e-01 -2.834091484546661377e-01 2.093579471111297607e-01 -8.812699466943740845e-03
-1.665459126234054565e-01 -3.020666725933551788e-02 2.787851989269256592e-01 -1.429909616708755493e-01 -3.480102121829986572e-01 1.444765776395797729e-01 6.282762438058853149e-02 -8.527899384498596191e-01
1.888843327760696411e-01 -2.195235341787338257e-01 3.926801979541778564e-01 1.527427732944488525e-01 1.502706110477447510e-02 5.515093207359313965e-01 -1.030930131673812866e-01 -6.508362889289855957e-01
3.442341983318328857e-01 -6.100913882255554199e-01 2.153491973876953125e-01 2.662223279476165771e-01 -3.286227285861968994e-01 -5.275760889053344727e-01 6.317744404077529907e-02 4.148263856768608093e-02
5.536823272705078125e-01 -4.220943450927734375e-01 4.726242721080780029e-01 4.158223271369934082e-01 2.831020355224609375e-01 -8.257316052913665771e-02 9.620056301355361938e-02 -1.508996188640594482e-01
1.463496983051300049e-01 -4.927586913108825684e-01 2.722242176532745361e-01 -5.627033114433288574e-01 -2.873156666755676270e-01 -4.580262899398803711e-01 1.327482908964157104e-01 -1.872674077749252319e-01
5.961860418319702148e-01 -2.656064331531524658e-01 1.126505285501480103e-01 6.940334290266036987e-02 -6.343447566032409668e-01 -3.703460693359375000e-01 -2.821625769138336182e-02 -1.271334290504455566e-01
-6.151899695396423340e-03 -1.988950818777084351e-01 3.388116955757141113e-01 3.373423814773559570e-01 8.258683979511260986e-02 -4.180319979786872864e-02 1.861448287963867188e-01 -8.298141956329345703e-01
-4.764204025268554688e-01 -5.561632513999938965e-01 3.224495053291320801e-01 -1.934447288513183594e-01 -4.955517947673797607e-01 4.634235799312591553e-02 2.643520534038543701e-01 6.863111257553100586e-02
2.996059358119964600e-01 -6.132543683052062988e-01 2.285836637020111084e-01 -3.222713768482208252e-01 -2.843812704086303711e-01 -4.381349384784698486e-01 2.272112816572189331e-01 2.314867079257965088e-01
2.693217396736145020e-01 -3.090744018554687500e-01 4.957299530506134033e-01 -5.871462821960449219e-01 -2.697823941707611084e-01 -2.953383624553680420e-01 2.832778692245483398e-01 3.458767011761665344e-02
2.566840946674346924e-01 -7.026634411886334419e-04 2.554728984832763672e-01 2.129094451665878296e-01 -4.617992043495178223e-01 -2.726933956146240234e-01 2.312707602977752686e-01 -6.945571899414062500e-01
2.081933617591857910e-01 -4.695453972090035677e-04 3.410958647727966309e-01 1.711268424987792969e-01 -3.224567472934722900e-01 -2.580216526985168457e-01 5.639823079109191895e-01 -5.677983164787292480e-01
2.564099431037902832e-01 -1.904168874025344849e-01 3.148295581340789795e-01 3.923315107822418213e-01 3.841784596443176270e-02 1.984789371490478516e-01 7.320242933928966522e-03 -7.771938443183898926e-01
2.798168957233428955e-01 -8.693490177392959595e-02 7.514410018920898438e-01 4.217581450939178467e-01 -4.026739001274108887e-01 -8.562756329774856567e-02 -2.288722060620784760e-02 3.999039158225059509e-02
1.963520348072052002e-01 -7.330643944442272186e-03 4.181279540061950684e-01 4.128556698560714722e-02 -3.128118813037872314e-01 -2.506256103515625000e-01 5.369002819061279297e-01 -5.795949101448059082e-01
2.552192807197570801e-01 -4.581408500671386719e-01 1.568029262125492096e-02 1.588999107480049133e-02 -6.903301924467086792e-02 -9.828685969114303589e-02 6.937976479530334473e-01 -4.782162308692932129e-01
-8.148723840713500977e-02 -3.690753579139709473e-01 2.143752425909042358e-01 -2.134636640548706055e-01 -4.243597686290740967e-01 3.873564302921295166e-01 6.599187850952148438e-01 -8.772297878749668598e-04
3.111373782157897949e-01 -4.559752941131591797e-01 2.485256344079971313e-01 3.083622455596923828e-01 1.072926148772239685e-01 -2.805520035326480865e-02 -9.556753188371658325e-02 -7.190241217613220215e-01
-6.923595815896987915e-02 -1.881526410579681396e-02 4.982541203498840332e-01 7.186517864465713501e-02 -7.519537210464477539e-02 1.382731646299362183e-01 3.430822491645812988e-02 -8.458603620529174805e-01
3.205650448799133301e-01 -5.885786414146423340e-01 -6.321029271930456161e-03 -5.859467983245849609e-01 -2.387332618236541748e-01 -1.389958113431930542e-01 7.876035571098327637e-02 -3.534445464611053467e-01
3.441683351993560791e-01 -1.718429774045944214e-01 3.696254193782806396e-01 -2.416465580463409424e-01 -5.373260378837585449e-02 -7.466986775398254395e-02 5.999791026115417480e-01 -5.371819138526916504e-01
-1.798936277627944946e-01 -3.685343861579895020e-01 7.387721538543701172e-01 -2.264170050621032715e-01 2.662593424320220947e-01 3.692376241087913513e-02 4.012195467948913574e-01 -3.920820355415344238e-02
3.544778525829315186e-01 -5.034325718879699707e-01 2.249910235404968262e-01 -4.432517290115356445e-02 -7.006431370973587036e-02 -6.011992692947387695e-01 -7.278840988874435425e-02 -4.434725046157836914e-01
1.745192855596542358e-01 -2.001523375511169434e-01 2.558924853801727295e-01 1.687581688165664673e-01 -7.561969757080078125e-02 -3.457825183868408203e-01 6.456633210182189941e-01 -5.416240692138671875e-01
3.001781404018402100e-01 -5.268792510032653809e-01 6.768543720245361328e-01 -1.703726686537265778e-02 3.159179389476776123e-01 -1.523464620113372803e-01 2.055702209472656250e-01 9.271819889545440674e-02
-3.405283689498901367e-01 -6.572121977806091309e-01 1.449163407087326050e-01 4.315655827522277832e-01 -2.722674310207366943e-01 3.771860301494598389e-01 2.858945727348327637e-02 -1.662733107805252075e-01
3.785403370857238770e-01 -2.936155796051025391e-01 3.381476402282714844e-01 2.494370788335800171e-01 -2.590529322624206543e-01 -2.265722155570983887e-01 4.271250665187835693e-01 -5.413458943367004395e-01
1.600772440433502197e-01 -5.205233097076416016e-01 5.185331702232360840e-01 -5.691089630126953125e-01 1.074961274862289429e-01 -5.184266716241836548e-02 3.133049467578530312e-03 -3.105098605155944824e-01
1.436146944761276245e-01 -3.275204598903656006e-01 4.185458719730377197e-01 -2.654305696487426758e-01 -4.859172552824020386e-02 2.969571948051452637e-01 -1.658279746770858765e-01 -7.130409479141235352e-01
2.574864029884338379e-01 -3.750222325325012207e-01 1.216788068413734436e-01 -4.283905923366546631e-01 -2.275112718343734741e-01 4.575374536216259003e-03 4.463323354721069336e-01 -5.862935781478881836e-01
1.363841295242309570e-01 -4.401723146438598633e-01 -1.089799627661705017e-01 3.021226525306701660e-01 -3.384606540203094482e-01 5.138397812843322754e-01 1.898892372846603394e-01 -5.194691419601440430e-01
-1.940027922391891479e-01 -6.558561325073242188e-01 4.106837511062622070e-01 -5.165285244584083557e-02 -3.989468142390251160e-02 -2.567647397518157959e-01 4.762921035289764404e-01 2.579002082347869873e-01
-6.945708394050598145e-02 -5.743859410285949707e-01 4.207017123699188232e-01 1.770475208759307861e-01 2.304721027612686157e-01 -2.844280600547790527e-01 -3.073708713054656982e-01 -4.779405593872070312e-01
5.792117118835449219e-01 -3.737106919288635254e-01 3.348088562488555908e-01 2.103241086006164551e-01 -3.113606274127960205e-01 -4.842033237218856812e-02 -4.862354397773742676e-01 -1.811243146657943726e-01
4.412492513656616211e-01 1.380106359720230103e-01 6.562154889106750488e-01 -1.041773557662963867e-01 -3.200385272502899170e-01 1.181351020932197571e-01 4.484350383281707764e-01 -1.652453690767288208e-01
1.838965415954589844e-01 -3.108834624290466309e-01 8.160842061042785645e-01 1.437292248010635376e-01 -1.126290857791900635e-01 -1.297881454229354858e-01 -3.805305063724517822e-01 -9.245636314153671265e-02
1.952753365039825439e-01 -5.222380161285400391e-01 1.131464317440986633e-01 -5.065807104110717773e-01 -4.094452559947967529e-01 -4.060218036174774170e-01 2.703064680099487305e-01 1.189299821853637695e-01
5.408502817153930664e-01 -3.534479141235351562e-01 5.863263010978698730e-01 -9.102482348680496216e-03 3.211757838726043701e-01 -4.414733964949846268e-03 1.954984664916992188e-01 -3.119313418865203857e-01
5.051432847976684570e-01 -1.315771937370300293e-01 4.741586446762084961e-01 1.715334355831146240e-01 -2.038014233112335205e-01 1.533178538084030151e-01 -4.103141725063323975e-01 -4.897635579109191895e-01
3.715244829654693604e-01 -5.254178643226623535e-01 3.582004308700561523e-01 2.349637635052204132e-02 -2.056281864643096924e-01 -3.997152149677276611e-01 3.778661787509918213e-01 3.349745273590087891e-01
2.509595751762390137e-01 -5.010707378387451172e-01 1.876273602247238159e-01 -5.825939029455184937e-02 6.550176441669464111e-02 2.595109939575195312e-01 -1.595993041992187500e-01 -7.417823076248168945e-01
1.027237474918365479e-01 -5.993899106979370117e-01 1.673382520675659180e-01 -3.834296464920043945e-01 -9.794739633798599243e-02 1.099025234580039978e-01 -1.764805316925048828e-01 -6.343040466308593750e-01
1.657826304435729980e-01 -5.785778164863586426e-01 3.176251351833343506e-01 1.820907145738601685e-01 -2.608121037483215332e-01 -4.599536955356597900e-01 3.952776193618774414e-01 2.605692446231842041e-01
9.826261550188064575e-02 -4.660874605178833008e-01 -6.706796586513519287e-02 2.561125755310058594e-01 -5.994167923927307129e-01 5.518247485160827637e-01 6.422055512666702271e-02 -1.872956156730651855e-01
-1.201032251119613647e-01 -3.334417045116424561e-01 3.084905445575714111e-01 -7.615341991186141968e-02 -6.374728083610534668e-01 4.819881319999694824e-01 3.297585248947143555e-01 1.612496674060821533e-01
-6.201574578881263733e-02 -4.203530550003051758e-01 1.763860732316970825e-01 1.106260567903518677e-01 -5.172222256660461426e-01 5.890840888023376465e-01 3.874924778938293457e-01 1.068548634648323059e-01
2.502311468124389648e-01 -5.763112306594848633e-01 6.468804478645324707e-01 5.270215496420860291e-02 3.214480280876159668e-01 -1.446964740753173828e-01 2.396048605442047119e-01 4.839012026786804199e-02
5.923953279852867126e-02 -2.930226624011993408e-01 7.726070880889892578e-01 4.404805302619934082e-01 2.051149904727935791e-01 -1.857143789529800415e-01 -8.197234570980072021e-02 -1.907935887575149536e-01
-1.694805920124053955e-01 -4.917486906051635742e-01 -3.683305112645030022e-03 9.888407588005065918e-02 -5.942228436470031738e-01 3.088175654411315918e-01 5.117362141609191895e-01 -9.656558185815811157e-02
6.795218586921691895e-02 -5.801202058792114258e-01 3.307456076145172119e-01 -4.784988164901733398e-01 -3.880697488784790039e-01 2.331534624099731445e-01 -3.326524794101715088e-01 6.980772316455841064e-02
-4.096822738647460938e-01 -7.229886651039123535e-01 1.558772623538970947e-01 -2.891752496361732483e-02 -4.021924734115600586e-01 1.673984378576278687e-01 2.902639806270599365e-01 1.013888120651245117e-01
2.647525370121002197e-01 -7.057768851518630981e-02 2.657971680164337158e-01 1.251477897167205811e-01 -2.867644131183624268e-01 4.372471943497657776e-02 6.308510303497314453e-01 -5.970730781555175781e-01
3.820627629756927490e-01 -8.530689775943756104e-02 6.120970249176025391e-01 -3.538065850734710693e-01 1.489670667797327042e-02 2.571157366037368774e-02 3.546389043331146240e-01 -4.693155586719512939e-01
4.526487588882446289e-01 -5.350304841995239258e-01 3.651496469974517822e-01 -1.708834022283554077e-01 -8.068798482418060303e-02 2.677475288510322571e-02 -4.381072819232940674e-01 -3.836021125316619873e-01
4.750257134437561035e-01 -2.527436427772045135e-02 2.691959142684936523e-01 3.429021835327148438e-01 -2.732094228267669678e-01 -8.365899324417114258e-02 6.854821741580963135e-02 -7.052109241485595703e-01
3.019488155841827393e-01 -3.055762350559234619e-01 3.455869853496551514e-01 6.558502465486526489e-02 1.018815562129020691e-01 2.397554814815521240e-01 7.766500115394592285e-01 -1.437730789184570312e-01
2.775502800941467285e-01 -6.145962476730346680e-01 5.470269918441772461e-01 1.491702049970626831e-01 3.595138490200042725e-01 -1.508975774049758911e-01 -1.285276263952255249e-01 -2.349622547626495361e-01
1.824105232954025269e-01 -5.988370776176452637e-01 4.997791051864624023e-01 -3.418942168354988098e-02 1.068065315485000610e-01 -2.948403954505920410e-01 4.732918441295623779e-01 1.866247653961181641e-01
2.367147952318191528e-01 -2.487020380795001984e-02 3.740496635437011719e-01 1.006392464041709900e-01 -3.978852629661560059e-01 -1.392944157123565674e-01 2.512693703174591064e-01 -7.432726621627807617e-01
2.968264818191528320e-01 -5.546941757202148438e-01 1.343951076269149780e-01 -5.103847384452819824e-01 -2.559899352490901947e-02 1.971483230590820312e-01 5.789653956890106201e-02 -5.317696332931518555e-01
2.415746301412582397e-01 -6.463344097137451172e-01 5.284362286329269409e-02 2.291973829269409180e-01 -6.553552150726318359e-01 -8.014366030693054199e-02 -1.749260425567626953e-01 -4.535324499011039734e-02
-2.539767622947692871e-01 -4.916048943996429443e-01 2.114079892635345459e-01 5.291744470596313477e-01 -4.123664200305938721e-01 2.619997560977935791e-01 -2.379503548145294189e-01 -2.716453969478607178e-01
-4.002270698547363281e-01 -4.220435023307800293e-01 3.475908339023590088e-01 -7.650106400251388550e-02 -5.669273138046264648e-01 3.043745160102844238e-01 3.390212953090667725e-01 7.771752029657363892e-02
-2.300836145877838135e-01 -5.409558415412902832e-01 3.321706652641296387e-01 -1.079644709825515747e-01 -1.183251291513442993e-01 4.078497290611267090e-01 5.879952311515808105e-01 7.971242070198059082e-02
1.410865485668182373e-01 -7.440988421440124512e-01 3.827551603317260742e-01 4.987176507711410522e-02 3.201548755168914795e-01 -1.640737950801849365e-01 3.699895739555358887e-01 1.054093763232231140e-01
-1.714331656694412231e-01 -4.478172659873962402e-01 2.728362679481506348e-01 -3.129026293754577637e-01 -4.450446963310241699e-01 4.405093491077423096e-01 4.508195519447326660e-01 4.869364947080612183e-02
-1.162596791982650757e-01 -2.430711090564727783e-01 6.220880746841430664e-01 1.549606472253799438e-01 1.481091231107711792e-01 -4.159509241580963135e-01 7.130366284400224686e-03 -5.669139623641967773e-01
2.246109396219253540e-01 -2.053117156028747559e-01 1.775136440992355347e-01 4.552220925688743591e-03 -2.682892680168151855e-01 -2.260025888681411743e-01 6.740824580192565918e-01 -5.462799072265625000e-01
-3.809498250484466553e-01 -5.226920843124389648e-01 3.698425889015197754e-01 1.234143748879432678e-01 -4.629741609096527100e-01 2.069573551416397095e-01 3.758991956710815430e-01 1.765761822462081909e-01
-2.013738304376602173e-01 -7.903431653976440430e-01 3.546456694602966309e-01 -2.349977344274520874e-01 3.451002761721611023e-02 -4.180380329489707947e-02 2.407709956169128418e-01 3.047942519187927246e-01
-1.684463769197463989e-01 -3.756987750530242920e-01 1.276544630527496338e-01 4.672811925411224365e-01 -2.910486757755279541e-01 4.373924732208251953e-01 3.774415254592895508e-01 -4.211238920688629150e-01
1.177903488278388977e-01 -2.554230391979217529e-01 5.020419955253601074e-01 4.126242697238922119e-01 1.266954690217971802e-01 5.365578532218933105e-01 4.214087724685668945e-01 -1.305683702230453491e-01
5.458586812019348145e-01 -2.290514111518859863e-02 6.888689994812011719e-01 -3.759304434061050415e-02 -2.346502393484115601e-01 1.697532236576080322e-01 3.764078617095947266e-01 -1.925908873090520501e-04
2.226145416498184204e-01 -7.411435246467590332e-01 2.200285792350769043e-01 -1.390731427818536758e-03 3.040958940982818604e-01 4.713291525840759277e-01 1.611979864537715912e-02 -1.945482790470123291e-01
1.941152364015579224e-01 -5.610150750726461411e-03 4.647285342216491699e-01 2.000226639211177826e-02 -1.575667560100555420e-01 1.827327013015747070e-01 -2.919597364962100983e-02 -8.287605047225952148e-01
3.686214387416839600e-01 -1.497784256935119629e-01 5.460978746414184570e-01 -1.608713418245315552e-01 -9.853006899356842041e-02 -2.769068181514739990e-01 6.043466925621032715e-01 -2.568302750587463379e-01
6.183724850416183472e-02 -1.436324566602706909e-01 3.862183690071105957e-01 -3.535243868827819824e-01 -2.304458171129226685e-01 -1.616472005844116211e-01 1.071997806429862976e-01 -7.814569473266601562e-01
4.881089031696319580e-01 -5.527781248092651367e-01 2.035706043243408203e-01 -4.807977378368377686e-01 -1.057011783123016357e-01 -1.051190719008445740e-01 -5.196179077029228210e-02 -3.983158767223358154e-01
2.077217251062393188e-01 -6.293426156044006348e-01 5.450730919837951660e-01 -7.417918741703033447e-02 3.908033296465873718e-02 -2.498307973146438599e-01 2.992012202739715576e-01 3.235864937305450439e-01
1.763020604848861694e-01 -1.912478059530258179e-01 9.300041198730468750e-01 -2.185782045125961304e-01 -6.278700381517410278e-02 -3.467414900660514832e-02 -1.050482019782066345e-01 -5.897616222500801086e-02
4.310013353824615479e-01 -5.163620710372924805e-01 1.612246334552764893e-01 -5.672354698181152344e-01 -2.383149862289428711e-01 9.545852243900299072e-02 1.183573156595230103e-01 -3.463290035724639893e-01
-4.358371198177337646e-01 -6.652596592903137207e-01 1.524299830198287964e-01 2.998155355453491211e-01 -4.708845019340515137e-01 -3.990451991558074951e-02 1.619325429201126099e-01 -6.931601464748382568e-02
3.401201963424682617e-01 -5.363988280296325684e-01 6.153483986854553223e-01 2.654779553413391113e-01 3.563897013664245605e-01 -3.492879495024681091e-02 -6.923364847898483276e-02 -1.201472878456115723e-01
4.022065699100494385e-01 -3.433643579483032227e-01 4.927116632461547852e-02 5.496715903282165527e-01 -2.739226222038269043e-01 -1.703347563743591309e-01 4.170832633972167969e-01 -3.711580634117126465e-01
-2.190024554729461670e-01 -2.148415148258209229e-01 9.370016455650329590e-01 1.311750262975692749e-01 -4.361439961940050125e-03 9.026000648736953735e-02 -1.089276745915412903e-02 4.916933178901672363e-02
1.970094740390777588e-01 -5.183333158493041992e-01 2.941299378871917725e-01 2.186186760663986206e-01 9.492425620555877686e-02 3.631018400192260742e-01 6.431180834770202637e-01 6.129374355077743530e-02
3.239927589893341064e-01 -6.959408521652221680e-01 3.899519741535186768e-01 2.127503305673599243e-01 1.905144304037094116e-01 -1.669976264238357544e-01 3.135151267051696777e-01 2.255971729755401611e-01
-4.095726311206817627e-01 -6.053320765495300293e-01 2.844335734844207764e-01 2.630933821201324463e-01 -1.040691956877708435e-01 4.354798197746276855e-01 1.833341568708419800e-01 -2.856889069080352783e-01
3.606565892696380615e-01 -4.368272721767425537e-01 -2.815245464444160461e-02 -2.269735932350158691e-01 -3.504059910774230957e-01 -2.137914001941680908e-01 6.416723728179931641e-01 -2.157883048057556152e-01
3.037635385990142822e-01 -2.573321163654327393e-01 2.602987289428710938e-01 4.214762449264526367e-01 9.885799884796142578e-02 3.361873924732208252e-01 -1.078615114092826843e-01 -6.794712543487548828e-01
-2.319026440382003784e-01 -3.027466833591461182e-01 3.923322260379791260e-01 -2.576965689659118652e-01 -6.228880882263183594e-01 4.326145350933074951e-01 2.403632998466491699e-01 3.625150397419929504e-02
1.389493409078568220e-04 -2.226418852806091309e-01 1.754277795553207397e-01 -2.961724102497100830e-01 -6.151360273361206055e-01 2.762187421321868896e-01 6.033473014831542969e-01 -1.149799749255180359e-01
2.880054116249084473e-01 1.819935590028762817e-01 5.689901709556579590e-01 -9.547913074493408203e-02 -4.182291924953460693e-01 4.020332396030426025e-01 1.329895853996276855e-01 -4.436582028865814209e-01
2.144382297992706299e-01 -4.706890881061553955e-01 6.382679939270019531e-01 -7.723981142044067383e-02 3.072932064533233643e-01 -3.622948825359344482e-01 2.680695056915283203e-01 -1.468609869480133057e-01
2.975232005119323730e-01 -1.804152429103851318e-01 3.017898201942443848e-01 2.739849090576171875e-01 -2.307829409837722778e-01 -1.513367891311645508e-01 6.311604380607604980e-01 -4.881171584129333496e-01
3.851567804813385010e-01 -7.659291028976440430e-01 1.118888407945632935e-01 2.855665748938918114e-03 -5.524498224258422852e-02 -4.795779287815093994e-01 -9.765631519258022308e-03 -1.390588432550430298e-01
3.697536587715148926e-01 -3.787553310394287109e-01 7.967913895845413208e-02 -2.273975312709808350e-01 -4.659345149993896484e-01 -3.183325827121734619e-01 5.802918672561645508e-01 8.123458176851272583e-02
1.445411890745162964e-01 -2.172120958566665649e-01 1.389741897583007812e-01 1.575508415699005127e-01 -2.287137061357498169e-01 -1.072381809353828430e-01 6.539539098739624023e-01 -6.295433640480041504e-01
3.711212426424026489e-02 -7.753078937530517578e-01 3.499287962913513184e-01 -1.231679040938615799e-02 1.082528829574584961e-01 -2.453001141548156738e-01 3.731437623500823975e-01 2.525699138641357422e-01
1.305458247661590576e-01 -6.083771586418151855e-01 3.525001704692840576e-01 -5.575455427169799805e-01 3.594260197132825851e-03 -2.106257975101470947e-01 -1.070194616913795471e-01 -3.491310179233551025e-01
2.209101915359497070e-01 -2.926380634307861328e-01 8.170586228370666504e-01 1.847571283578872681e-01 -1.899243444204330444e-01 9.586490690708160400e-03 -3.435180783271789551e-01 9.835504740476608276e-02
5.990845561027526855e-01 -3.654771447181701660e-01 3.947140276432037354e-01 3.918664455413818359e-01 2.279724627733230591e-01 -9.245605766773223877e-02 2.875759005546569824e-01 -2.344063371419906616e-01
4.395926594734191895e-01 5.390739813446998596e-02 5.859919190406799316e-01 -2.520434260368347168e-01 -1.634382456541061401e-01 3.579141497611999512e-01 3.048970401287078857e-01 -3.862161934375762939e-01
4.025684297084808350e-01 -4.553748369216918945e-01 -1.382558699697256088e-02 2.480547279119491577e-01 -1.612528860569000244e-01 3.869330585002899170e-01 6.173979640007019043e-01 -1.093170046806335449e-01
2.083398699760437012e-01 -7.142410874366760254e-01 3.181444704532623291e-01 -2.882225811481475830e-01 -2.786106467247009277e-01 -2.565754354000091553e-01 -2.672159671783447266e-01 -2.175007611513137817e-01
-2.623754739761352539e-01 -7.496992349624633789e-01 3.847855925559997559e-01 -4.326027929782867432e-01 1.237147524952888489e-01 1.173766776919364929e-01 -6.719063222408294678e-02 1.754504255950450897e-02
4.758530259132385254e-01 6.534922868013381958e-02 3.818806707859039307e-01 1.825474202632904053e-01 -6.465866565704345703e-01 -1.212420091032981873e-01 1.899809390306472778e-01 -3.482389450073242188e-01
1.965608000755310059e-01 -2.654617726802825928e-01 2.171341627836227417e-01 -1.464559733867645264e-01 -3.951291143894195557e-01 -1.438254863023757935e-01 6.424593925476074219e-01 -4.824215471744537354e-01
2.245743572711944580e-01 -3.100510686635971069e-02 3.421679437160491943e-01 1.388587523251771927e-02 -3.677560985088348389e-01 -2.347841262817382812e-01 3.076952099800109863e-01 -7.391135692596435547e-01
9.119257330894470215e-02 -4.092283546924591064e-01 2.952945651486515999e-03 5.594440698623657227e-01 -3.087376356124877930e-01 7.356695085763931274e-02 4.995070695877075195e-01 -4.012371599674224854e-01
3.249175846576690674e-01 -4.362403154373168945e-01 2.209885120391845703e-01 -5.251813530921936035e-01 -4.209639132022857666e-01 -3.145939111709594727e-01 3.077914714813232422e-01 9.249954670667648315e-02
5.630306005477905273e-01 -2.774919569492340088e-01 4.953019320964813232e-01 4.315186142921447754e-01 -5.995400249958038330e-02 3.750901818275451660e-01 -7.677983492612838745e-02 1.558216363191604614e-01
-7.298593223094940186e-02 -4.589204192161560059e-01 4.801826477050781250e-01 1.545957922935485840e-01 -9.547340124845504761e-02 4.799385964870452881e-01 4.477528929710388184e-01 2.994177639484405518e-01
5.264863744378089905e-02 -2.918098270893096924e-01 5.516698360443115234e-01 -2.976789139211177826e-02 5.463201925158500671e-02 1.820341348648071289e-01 -9.741619974374771118e-02 -7.491585016250610352e-01
1.588962823152542114e-01 -4.193079471588134766e-01 3.424409329891204834e-01 -2.400226593017578125e-01 -7.054191827774047852e-01 -1.112058293074369431e-02 -2.271323949098587036e-01 2.733629643917083740e-01
4.179319739341735840e-01 -3.369986414909362793e-01 2.403058558702468872e-01 -1.850387826561927795e-02 -1.042337268590927124e-01 1.287287473678588867e-01 7.894611954689025879e-01 -5.468783155083656311e-02
4.657316505908966064e-01 -4.898675978183746338e-01 2.915517687797546387e-01 5.429897308349609375e-01 2.103853523731231689e-01 -1.253347098827362061e-01 1.217103824019432068e-01 -2.974881231784820557e-01
6.073367595672607422e-01 -7.150318026542663574e-01 9.188610315322875977e-02 1.773151308298110962e-01 -1.943608820438385010e-01 -1.195168569684028625e-01 -1.493112593889236450e-01 7.505647838115692139e-02
-4.234859645366668701e-01 -5.420489907264709473e-01 3.314948976039886475e-01 2.880345880985260010e-01 -5.301405787467956543e-01 2.007275447249412537e-02 -1.981721669435501099e-01 -1.151763051748275757e-01
2.847767174243927002e-01 -7.889691740274429321e-02 5.194405913352966309e-01 3.705684244632720947e-01 -4.644848406314849854e-01 1.544481813907623291e-01 3.416987657546997070e-01 -3.862379193305969238e-01
1.907449513673782349e-01 -6.390258073806762695e-01 5.094923973083496094e-01 1.191460248082876205e-02 1.396595835685729980e-01 -3.443915247917175293e-01 3.220689892768859863e-01 2.317306697368621826e-01
4.333705604076385498e-01 -5.356712937355041504e-01 3.659640252590179443e-01 2.478234469890594482e-01 3.688161969184875488e-01 2.943450808525085449e-01 3.024940490722656250e-01 -1.254321783781051636e-01
2.477619051933288574e-01 -2.712590694427490234e-01 3.886452913284301758e-01 -2.805166244506835938e-01 -7.012270390987396240e-02 1.932721883058547974e-01 -1.298503428697586060e-01 -7.590556144714355469e-01
2.884038090705871582e-01 -3.461950123310089111e-01 4.358295500278472900e-01 2.994790673255920410e-01 1.072338894009590149e-01 4.458450376987457275e-01 5.534645915031433105e-01 2.715345844626426697e-02
6.231326460838317871e-01 9.189826436340808868e-03 4.799968302249908447e-01 3.557783067226409912e-01 -3.067658245563507080e-01 -1.207537669688463211e-02 3.271768093109130859e-01 -2.309766560792922974e-01
3.862293958663940430e-01 -3.725981414318084717e-01 3.083540201187133789e-01 5.814841389656066895e-01 -2.148892134428024292e-01 -1.601809859275817871e-01 3.190163373947143555e-01 -3.243223428726196289e-01
4.750758111476898193e-01 -5.351573824882507324e-01 3.309274613857269287e-01 -2.976937294006347656e-01 1.821336597204208374e-01 -6.757036596536636353e-02 -1.325394958257675171e-01 -4.842207431793212891e-01
-1.747894883155822754e-01 -6.752792596817016602e-01 8.285192400217056274e-02 5.287765264511108398e-01 -3.702958226203918457e-01 -8.835460990667343140e-02 -1.533503085374832153e-01 -2.419413626194000244e-01
3.451153635978698730e-01 -4.050194323062896729e-01 4.973850399255752563e-02 3.403615355491638184e-01 -2.017171233892440796e-01 3.915154337882995605e-01 5.948390960693359375e-01 -2.252267003059387207e-01
2.826094627380371094e-01 -1.686163246631622314e-01 6.723192930221557617e-01 -3.772207349538803101e-02 -4.342712163925170898e-01 -2.076860219240188599e-01 -3.963487446308135986e-01 -2.223664373159408569e-01
2.084179073572158813e-01 -9.759020805358886719e-02 8.491899371147155762e-01 -3.472855985164642334e-01 -8.037665486335754395e-02 1.245736889541149139e-02 8.738557249307632446e-02 -3.017540872097015381e-01
7.490910589694976807e-02 -5.356382727622985840e-01 6.719459891319274902e-01 -4.411329329013824463e-02 -1.401742994785308838e-01 -3.615825995802879333e-02 -4.714693129062652588e-01 1.038437262177467346e-01
2.400011420249938965e-01 -3.299629092216491699e-01 6.799204945564270020e-01 1.360406577587127686e-01 -3.412221372127532959e-01 6.375133991241455078e-02 -4.817771017551422119e-01 -1.090943533927202225e-02
2.011145651340484619e-01 -6.603899598121643066e-01 1.714069396257400513e-01 -5.427423715591430664e-01 1.347031295299530029e-01 1.959662884473800659e-01 7.523322105407714844e-02 -3.705142140388488770e-01
-1.260419636964797974e-01 -1.358885467052459717e-01 3.542712628841400146e-01 -8.353070169687271118e-02 -4.264563620090484619e-01 -2.552383840084075928e-01 2.047321796417236328e-01 -7.377230525016784668e-01
2.812395989894866943e-01 -2.699187695980072021e-01 -1.005006283521652222e-01 1.892813146114349365e-01 -5.774499773979187012e-01 1.578491330146789551e-01 5.337303280830383301e-01 -3.986066877841949463e-01
6.409178674221038818e-02 -3.582175076007843018e-01 5.999193787574768066e-01 -4.762381613254547119e-01 -1.703927516937255859e-01 -4.187925159931182861e-02 2.413216978311538696e-02 -4.994961619377136230e-01
1.677554994821548462e-01 6.026082113385200500e-02 5.143598318099975586e-01 -1.130604296922683716e-01 -2.168002277612686157e-01 2.791858911514282227e-01 1.427261233329772949e-01 -7.386203408241271973e-01
2.294546961784362793e-01 -6.502714157104492188e-01 3.295432031154632568e-01 2.313608974218368530e-01 5.691007897257804871e-02 -2.963148653507232666e-01 4.778375923633575439e-01 2.073667645454406738e-01
5.363103151321411133e-01 -5.693042278289794922e-01 4.123533070087432861e-01 -1.432682871818542480e-01 -1.175322309136390686e-01 3.981745243072509766e-01 -1.288874596357345581e-01 -9.345648437738418579e-02
1.567798256874084473e-01 -1.928609013557434082e-01 1.597238779067993164e-01 1.569850556552410126e-02 -1.984405070543289185e-01 -1.126235350966453552e-01 5.514489412307739258e-01 -7.458606362342834473e-01
-7.902212440967559814e-02 -6.675127148628234863e-01 4.090367853641510010e-01 -1.107992082834243774e-01 -1.554667800664901733e-01 -3.705117702484130859e-01 3.365962803363800049e-01 3.063474297523498535e-01
1.510906666517257690e-01 -8.892954587936401367e-01 1.126397028565406799e-01 7.526183873414993286e-02 1.747795492410659790e-01 -3.212265074253082275e-01 1.731482297182083130e-01 6.525576859712600708e-02
-3.710986375808715820e-01 -6.169254183769226074e-01 -1.636250875890254974e-02 -2.494902163743972778e-01 -1.983163356781005859e-01 4.658733904361724854e-01 6.354758888483047485e-02 -3.984595239162445068e-01
5.201290845870971680e-01 -2.980242669582366943e-01 1.667607724666595459e-01 -4.664889350533485413e-02 -6.145390868186950684e-01 2.121946513652801514e-01 7.745498418807983398e-02 -4.265885055065155029e-01
3.265357315540313721e-01 -5.108010768890380859e-01 1.678034067153930664e-01 -6.690955758094787598e-01 -3.272114396095275879e-01 -6.344186514616012573e-02 2.126964330673217773e-01 1.666879095137119293e-02
2.621691226959228516e-01 -7.214266061782836914e-01 3.377983570098876953e-01 3.296427130699157715e-01 1.628596484661102295e-01 -3.193913996219635010e-01 2.208200991153717041e-01 1.036503463983535767e-01
