# Supplementary material for: Where is your field going? A machine learning approach to study the relative motion of the domains of physics
Source: PLoS One. 2020 Jun 18;15(6):e0233997. doi: 10.1371/journal.pone.0233997 (PMC7302634; doi:10.1371/journal.pone.0233997)
Supplement: S21 Data — (ZIP) [file pone.0233997.s021.zip › 20/Pacs4Run_20_VS_500_embeddings2002-2006ED8.txt]

-5.447025895118713379e-01 2.777726650238037109e-01 1.866166740655899048e-01 -5.123289227485656738e-01 1.244435012340545654e-01 -2.715451121330261230e-01 -2.036757469177246094e-01 4.451158642768859863e-01
-5.894821882247924805e-01 3.618350923061370850e-01 -4.536445736885070801e-01 -3.039471805095672607e-01 -2.424767017364501953e-01 -1.759133487939834595e-01 -6.171400845050811768e-02 3.603608906269073486e-01
-6.046196222305297852e-01 4.548326730728149414e-01 -1.818920299410820007e-02 3.445742651820182800e-02 -1.962834149599075317e-01 -4.355965256690979004e-01 -2.855023443698883057e-01 3.409708738327026367e-01
-5.714921355247497559e-01 4.608105421066284180e-01 -5.372780561447143555e-01 -1.240931302309036255e-01 3.181678950786590576e-01 -1.983105242252349854e-01 -1.189534887671470642e-01 4.770441725850105286e-02
-4.579989016056060791e-01 6.849802136421203613e-01 -1.324138194322586060e-01 -4.320871233940124512e-01 4.075028374791145325e-02 -3.046602904796600342e-01 -1.208917200565338135e-01 -8.782353252172470093e-02
-1.117042601108551025e-01 1.200253069400787354e-01 -4.354775249958038330e-01 -4.096071422100067139e-01 1.791254431009292603e-01 -5.850232839584350586e-01 4.247495234012603760e-01 2.468747198581695557e-01
3.419432640075683594e-01 2.496342360973358154e-01 -2.408612370491027832e-01 -4.779289662837982178e-01 -3.525891602039337158e-01 -2.982052266597747803e-01 4.388665035367012024e-02 5.649387836456298828e-01
-8.713721483945846558e-02 2.892131358385086060e-02 -4.471299648284912109e-01 -3.147149980068206787e-01 7.918635755777359009e-02 -7.318975925445556641e-01 2.307424992322921753e-01 3.121109008789062500e-01
-7.448921799659729004e-01 -1.128145605325698853e-01 -9.366708248853683472e-02 -3.337664604187011719e-01 -1.503754854202270508e-01 -3.954925835132598877e-01 -3.033128678798675537e-01 2.030004411935806274e-01
-1.705506592988967896e-01 1.399129629135131836e-01 -5.731151103973388672e-01 -6.221736669540405273e-01 -9.707015752792358398e-02 -2.938919663429260254e-01 2.961291074752807617e-01 2.286664247512817383e-01
-1.210779175162315369e-01 7.021922469139099121e-01 -5.575042217969894409e-02 -6.152612566947937012e-01 -9.905131161212921143e-02 -3.017394840717315674e-01 9.872547537088394165e-02 -2.722996519878506660e-03
-4.928757846355438232e-01 9.167749434709548950e-02 -4.921082556247711182e-01 -3.143759369850158691e-01 -6.075407378375530243e-03 -4.867335259914398193e-01 -4.130575358867645264e-01 1.014567539095878601e-02
-3.452549874782562256e-01 -1.469288468360900879e-01 -3.436766192317008972e-02 -7.997253537178039551e-01 1.686667352914810181e-01 9.253843128681182861e-02 -3.420297205448150635e-01 2.539149224758148193e-01
-8.255863189697265625e-01 3.074642717838287354e-01 1.209512203931808472e-01 -1.930319815874099731e-01 1.367539260536432266e-02 -3.632283210754394531e-01 6.491965800523757935e-02 1.888020634651184082e-01
-7.804259657859802246e-02 -4.020041972398757935e-02 -1.086972728371620178e-01 -1.458655893802642822e-01 1.543085277080535889e-01 -6.464662551879882812e-01 3.091242611408233643e-01 6.495488286018371582e-01
1.339884400367736816e-01 3.575931191444396973e-01 -3.615852296352386475e-01 -7.480542659759521484e-01 -1.020463835448026657e-02 -3.873072564601898193e-01 1.168685182929039001e-01 8.708431385457515717e-03
-1.864409148693084717e-01 4.202630743384361267e-02 -5.278677940368652344e-01 -2.175489664077758789e-01 -1.070584356784820557e-01 -4.003381431102752686e-01 1.405772715806961060e-01 6.678378582000732422e-01
2.471564710140228271e-01 3.858339786529541016e-01 2.071133255958557129e-01 -2.773638069629669189e-01 1.912443190813064575e-01 -6.947513818740844727e-01 2.708900868892669678e-01 2.785384356975555420e-01
-1.171888858079910278e-01 -9.229998290538787842e-02 5.617969110608100891e-02 -6.795802712440490723e-01 2.239710241556167603e-01 -5.637697577476501465e-01 3.804614245891571045e-01 3.423389280214905739e-03
-1.063715666532516479e-01 3.353503048419952393e-01 6.466189771890640259e-02 6.113597378134727478e-02 -1.401426345109939575e-01 -6.520802974700927734e-01 2.077062427997589111e-01 6.166976690292358398e-01
-1.581402309238910675e-02 3.702588677406311035e-01 -2.713161706924438477e-01 -8.078390359878540039e-01 -1.091611161828041077e-01 -3.450492918491363525e-01 5.531155318021774292e-02 -4.906633496284484863e-02
-1.948996782302856445e-01 6.394991278648376465e-01 -4.626799821853637695e-01 -2.787837386131286621e-02 2.064126580953598022e-01 -1.303188949823379517e-01 1.707847565412521362e-01 4.994481801986694336e-01
-3.596138358116149902e-01 3.894907236099243164e-01 -2.423658967018127441e-01 9.598983079195022583e-02 1.030720304697751999e-02 -5.056601166725158691e-01 2.160938084125518799e-01 5.903597474098205566e-01
-3.439371585845947266e-01 -7.148373126983642578e-02 -1.331973522901535034e-01 -5.248204469680786133e-01 -6.943478435277938843e-02 9.026003628969192505e-02 -3.580574989318847656e-01 6.650159358978271484e-01
5.273601505905389786e-03 -1.587160974740982056e-01 -1.632518023252487183e-01 -1.685640960931777954e-01 1.709740012884140015e-01 -5.783920884132385254e-01 3.259618580341339111e-01 6.705936789512634277e-01
-5.455331876873970032e-02 5.992090106010437012e-01 9.489198029041290283e-02 -4.374388754367828369e-01 1.787173375487327576e-02 3.011671900749206543e-01 -1.131164208054542542e-01 5.777533054351806641e-01
-2.177407443523406982e-01 1.805554181337356567e-01 -3.536593317985534668e-01 -6.815179586410522461e-01 -1.459860950708389282e-01 1.621673554182052612e-01 -2.656089067459106445e-01 4.607481956481933594e-01
-5.960515141487121582e-01 2.037916928529739380e-01 8.909870870411396027e-03 1.252449303865432739e-02 2.180266678333282471e-01 -3.101528286933898926e-01 3.768269121646881104e-01 5.632286071777343750e-01
-2.056387215852737427e-01 6.190991997718811035e-01 -2.673881947994232178e-01 5.279541015625000000e-02 4.055532440543174744e-02 -4.236319959163665771e-01 2.114698588848114014e-01 5.237526297569274902e-01
-1.023632958531379700e-01 7.282093912363052368e-02 -5.132248401641845703e-01 -5.306774973869323730e-01 1.524132583290338516e-02 -6.378322243690490723e-01 1.549575924873352051e-01 9.014733135700225830e-02
-3.087241053581237793e-01 9.050396829843521118e-02 -4.247018396854400635e-01 -3.881754279136657715e-01 -3.202057778835296631e-01 -5.178009867668151855e-01 -3.966425061225891113e-01 1.935763061046600342e-01
3.660307452082633972e-02 -2.537873387336730957e-02 -5.041424632072448730e-01 -2.920145392417907715e-01 6.508955359458923340e-02 -3.878317773342132568e-01 1.798039674758911133e-01 6.867345571517944336e-01
-4.882582128047943115e-01 3.722339123487472534e-02 1.088473871350288391e-01 -2.217597961425781250e-01 -1.459106355905532837e-01 -4.944549500942230225e-01 4.443350136280059814e-01 4.857817292213439941e-01
4.628556966781616211e-01 2.165247797966003418e-01 -3.990236222743988037e-01 -2.549408376216888428e-01 1.316308975219726562e-01 -3.974825739860534668e-01 4.727441817522048950e-03 5.825167894363403320e-01
1.664227545261383057e-01 4.680730700492858887e-01 2.061344981193542480e-01 -1.977084577083587646e-02 1.442655026912689209e-01 -7.022021412849426270e-01 2.077070772647857666e-01 3.915176689624786377e-01
-1.486242711544036865e-01 1.571784615516662598e-01 -3.657250404357910156e-01 -9.558595716953277588e-02 5.651775002479553223e-01 -1.814669966697692871e-01 -5.439536571502685547e-01 4.025827050209045410e-01
1.925338506698608398e-01 1.177416071295738220e-01 -4.819005131721496582e-01 -3.211327195167541504e-01 -2.355377376079559326e-01 -4.894511997699737549e-01 -2.457534372806549072e-01 5.082105994224548340e-01
-1.363227367401123047e-01 9.557439386844635010e-02 -4.162080287933349609e-01 -6.239129304885864258e-01 -4.360004514455795288e-02 2.083555310964584351e-01 -1.085383370518684387e-01 5.938784480094909668e-01
-2.696569859981536865e-01 6.124294176697731018e-02 3.779838681221008301e-01 -5.971001386642456055e-01 -3.070411272346973419e-02 1.392668187618255615e-01 -3.887501358985900879e-01 5.026623010635375977e-01
-8.106240630149841309e-02 3.559785187244415283e-01 -4.259383678436279297e-01 -2.057218700647354126e-01 -8.954850584268569946e-02 -3.723390102386474609e-01 3.114531636238098145e-01 6.319058537483215332e-01
9.661358594894409180e-02 3.790069818496704102e-01 -2.774073779582977295e-01 -2.749702632427215576e-01 2.694673836231231689e-01 -6.126949787139892578e-01 4.238754510879516602e-01 2.584140002727508545e-01
-9.630923718214035034e-02 9.597342461347579956e-02 -3.437915146350860596e-01 -2.856491208076477051e-01 -1.024758815765380859e-01 -3.913690447807312012e-01 3.433597385883331299e-01 7.072190046310424805e-01
-5.199601128697395325e-02 -3.988131508231163025e-02 -2.401318252086639404e-01 -3.205746412277221680e-01 4.949334263801574707e-01 -3.748711943626403809e-01 -6.577914357185363770e-01 1.307579725980758667e-01
-8.019909262657165527e-02 7.428107857704162598e-01 -9.054091572761535645e-02 -4.800297319889068604e-01 3.151824772357940674e-01 -2.692521214485168457e-01 8.694613724946975708e-02 -1.542003303766250610e-01
-2.727285623550415039e-01 -1.346148699522018433e-01 -1.186568140983581543e-01 -4.252777397632598877e-01 1.491313427686691284e-01 -2.724957168102264404e-01 5.475448966026306152e-01 5.623680353164672852e-01
6.545462459325790405e-02 -4.885153472423553467e-02 1.379728764295578003e-01 -2.541091740131378174e-01 3.275329768657684326e-01 -5.049943327903747559e-01 3.956507444381713867e-01 6.252076029777526855e-01
-7.148954272270202637e-02 7.199011445045471191e-01 -1.654812991619110107e-01 -6.268067955970764160e-01 9.424830228090286255e-02 -1.892068982124328613e-01 -1.744673773646354675e-02 -1.066510826349258423e-01
-9.730731695890426636e-02 6.086015701293945312e-01 -2.538313567638397217e-01 -2.477467432618141174e-02 1.773207332007586956e-03 -4.194737970829010010e-01 2.518898248672485352e-01 5.618551969528198242e-01
-1.190932188183069229e-02 -1.011787354946136475e-01 1.516111195087432861e-01 -4.405621886253356934e-01 2.899365685880184174e-02 -7.677607536315917969e-01 3.301747739315032959e-01 2.706058025360107422e-01
-2.174320518970489502e-01 -2.136349827051162720e-01 -2.112492173910140991e-01 -6.296651363372802734e-01 2.177534699440002441e-01 1.261891573667526245e-01 -2.031177431344985962e-01 6.011504530906677246e-01
-3.542205989360809326e-01 -5.986631661653518677e-02 -3.515972197055816650e-02 -2.577064037322998047e-01 8.871448040008544922e-02 -5.346561074256896973e-01 4.943814873695373535e-01 5.149316787719726562e-01
-7.125937938690185547e-01 3.141764104366302490e-01 3.063813447952270508e-01 -2.063728868961334229e-01 -8.025056123733520508e-02 -2.717575132846832275e-01 2.175385802984237671e-01 3.597620129585266113e-01
-4.703969657421112061e-01 -3.034480214118957520e-01 -1.850324571132659912e-01 -3.417526930570602417e-02 2.404623180627822876e-01 -5.254027247428894043e-01 -1.685833483934402466e-01 5.375412106513977051e-01
4.290607571601867676e-01 9.872053563594818115e-02 -4.058208167552947998e-01 -2.638730108737945557e-01 2.040662020444869995e-01 -4.052408337593078613e-01 9.813785552978515625e-02 5.969485640525817871e-01
-2.697733938694000244e-01 5.177778601646423340e-01 -3.989839851856231689e-01 -6.438136845827102661e-02 1.246006861329078674e-01 -5.175104141235351562e-01 2.737496495246887207e-01 3.708286285400390625e-01
-2.633176743984222412e-01 2.350762039422988892e-01 -1.096511259675025940e-01 1.030583307147026062e-01 4.122514426708221436e-01 -6.800252199172973633e-01 2.490523457527160645e-01 3.979270756244659424e-01
5.224496591836214066e-03 4.997578263282775879e-01 -3.387262225151062012e-01 -7.152987122535705566e-01 1.757510937750339508e-02 -3.432333469390869141e-01 5.795405432581901550e-02 -4.848220571875572205e-02
6.312042474746704102e-02 1.244571059942245483e-01 -7.091855257749557495e-02 5.045313388109207153e-02 -2.911945246160030365e-02 -7.903326153755187988e-01 3.701062873005867004e-02 5.883092284202575684e-01
-2.412513494491577148e-01 2.771975994110107422e-01 -2.879272103309631348e-01 -7.732966542243957520e-01 4.043683409690856934e-02 -4.098751544952392578e-01 4.163886979222297668e-02 1.127076670527458191e-01
-1.723383367061614990e-01 9.074877202510833740e-02 8.714517951011657715e-02 -1.006412580609321594e-01 6.214576363563537598e-01 -6.800656318664550781e-01 2.753780782222747803e-01 1.407450735569000244e-01
-6.408226490020751953e-01 1.867772489786148071e-01 3.702091276645660400e-01 -2.711948752403259277e-01 -5.918415635824203491e-02 -3.770663738250732422e-01 3.418492078781127930e-01 2.851604819297790527e-01
2.318202853202819824e-01 4.108859598636627197e-01 3.538229167461395264e-01 -9.843446314334869385e-02 1.464453190565109253e-01 -7.201333045959472656e-01 8.796514570713043213e-02 3.078573644161224365e-01
-3.156955540180206299e-01 2.965345680713653564e-01 -5.694950819015502930e-01 -1.182686015963554382e-01 -4.829654097557067871e-02 -3.104330599308013916e-01 1.176120638847351074e-01 6.012966036796569824e-01
-1.748392581939697266e-01 3.261272609233856201e-01 -1.480573564767837524e-01 -6.669736504554748535e-01 -1.740047484636306763e-01 1.618730276823043823e-01 -3.736911118030548096e-01 4.474057257175445557e-01
-1.074232235550880432e-01 -2.099560052156448364e-01 -7.024270296096801758e-02 -3.144966959953308105e-01 -1.034543737769126892e-01 -6.985790729522705078e-01 2.433969229459762573e-01 5.315816402435302734e-01
-3.789839521050453186e-02 1.428381055593490601e-01 4.297952353954315186e-01 -7.474545836448669434e-01 1.034317463636398315e-01 -3.021691143512725830e-01 3.496845066547393799e-01 1.022992879152297974e-01
-2.065500766038894653e-01 5.404888987541198730e-01 -7.333265244960784912e-02 -3.721787929534912109e-01 2.404318191111087799e-02 1.732929944992065430e-01 -4.380543529987335205e-01 5.466386675834655762e-01
-2.384097278118133545e-01 1.340189762413501740e-02 1.570916771888732910e-01 -2.473927661776542664e-02 -1.966613680124282837e-01 -6.418939232826232910e-01 -5.656356811523437500e-01 3.834635317325592041e-01
5.686105578206479549e-04 -6.550408434122800827e-03 1.564254462718963623e-01 -6.494892239570617676e-01 2.257615625858306885e-01 -4.679786264896392822e-01 4.681038856506347656e-01 2.540825307369232178e-01
2.935561835765838623e-01 3.600385189056396484e-01 2.635191380977630615e-01 -2.136644870042800903e-01 2.799423336982727051e-01 -6.616371273994445801e-01 2.965567708015441895e-01 2.550001442432403564e-01
-3.306614458560943604e-01 1.533713936805725098e-01 -3.915034830570220947e-01 -1.090892851352691650e-01 1.087242364883422852e-01 -4.765494167804718018e-01 3.653024137020111084e-01 5.741066336631774902e-01
9.287115186452865601e-02 5.553297400474548340e-01 -3.117150962352752686e-01 -1.487338840961456299e-01 -3.538524806499481201e-01 -4.977728724479675293e-01 -2.378469705581665039e-01 3.662448525428771973e-01
-3.459380865097045898e-01 5.942142009735107422e-01 -9.036469459533691406e-02 -4.781979322433471680e-01 1.719132512807846069e-01 3.197073638439178467e-01 -1.314243376255035400e-01 3.759758770465850830e-01
-1.078203022480010986e-01 4.115476906299591064e-01 -4.263616800308227539e-01 -6.940022110939025879e-01 -1.642267107963562012e-01 -3.494904339313507080e-01 3.282294794917106628e-02 -7.340859621763229370e-02
2.790037095546722412e-01 8.065255731344223022e-02 -2.127417623996734619e-01 -5.433195233345031738e-01 4.764768779277801514e-01 -1.519275307655334473e-01 -4.953131675720214844e-01 2.823996543884277344e-01
-5.211821198463439941e-02 4.932355880737304688e-01 -3.544094562530517578e-01 -9.704627096652984619e-02 2.319510839879512787e-02 -2.811326682567596436e-01 2.749834656715393066e-01 6.810205578804016113e-01
-2.355839014053344727e-01 -9.353254735469818115e-02 2.228078395128250122e-01 -4.987453222274780273e-01 -2.366666682064533234e-03 1.124265193939208984e-01 -2.582267224788665771e-01 7.470176219940185547e-01
1.545353680849075317e-01 -2.561339735984802246e-01 5.485872924327850342e-02 -6.085402369499206543e-01 -2.334408275783061981e-02 -9.659913927316665649e-02 -2.786486148834228516e-01 6.705684065818786621e-01
-3.726366162300109863e-02 1.090114787220954895e-01 2.039949744939804077e-01 -3.394794464111328125e-01 8.488874137401580811e-02 1.675613597035408020e-02 -6.221578717231750488e-01 6.597728133201599121e-01
-1.639204174280166626e-01 -2.157979644834995270e-02 9.016582742333412170e-03 -1.950668543577194214e-01 3.752663731575012207e-02 -3.896046876907348633e-01 4.394210875034332275e-01 7.669687271118164062e-01
5.772315710783004761e-02 3.057102262973785400e-01 -3.164173960685729980e-01 -3.251039385795593262e-01 1.614657044410705566e-01 -4.914494454860687256e-01 4.811706244945526123e-01 4.452841579914093018e-01
-5.949476957321166992e-01 1.460376828908920288e-01 -3.327778726816177368e-02 -7.783981412649154663e-02 9.218618273735046387e-02 -5.314992666244506836e-01 4.057411849498748779e-01 4.024027884006500244e-01
-1.104769185185432434e-01 1.741247028112411499e-01 1.529996246099472046e-01 -3.587253689765930176e-01 4.982428550720214844e-01 -5.440394878387451172e-01 4.746863245964050293e-01 1.892896294593811035e-01
-2.170034795999526978e-01 -2.730685472488403320e-01 -2.603085525333881378e-02 -5.769276618957519531e-01 1.588375121355056763e-01 1.080022752285003662e-01 -1.036831885576248169e-01 7.051071524620056152e-01
1.782220751047134399e-01 2.144556120038032532e-02 1.781036406755447388e-01 -5.133216977119445801e-01 5.831498503684997559e-01 -2.611547410488128662e-01 4.154190719127655029e-01 3.028501272201538086e-01
-9.689731150865554810e-02 -5.375859886407852173e-02 4.444505870342254639e-01 -6.985298991203308105e-01 -1.774031966924667358e-01 -4.566083550453186035e-01 2.053786516189575195e-01 1.417638659477233887e-01
1.418970990926027298e-02 1.417298465967178345e-01 1.672332137823104858e-01 -5.156089663505554199e-01 3.385043144226074219e-02 2.417459189891815186e-01 -2.493113726377487183e-01 7.510982155799865723e-01
-1.067282855510711670e-01 3.060795962810516357e-01 -3.195574283599853516e-01 -3.977961242198944092e-01 4.575834795832633972e-02 -7.341108322143554688e-01 2.988991141319274902e-01 6.490353494882583618e-02
-5.346918106079101562e-01 1.404605358839035034e-01 1.252304017543792725e-01 -3.554344549775123596e-02 2.881466746330261230e-01 -3.911751806735992432e-01 4.546205401420593262e-01 4.844617843627929688e-01
-2.490076571702957153e-01 4.274618625640869141e-02 -2.579566538333892822e-01 -4.648919701576232910e-01 -1.600134968757629395e-01 -1.652131229639053345e-02 -1.137715727090835571e-01 7.840157747268676758e-01
1.208026185631752014e-01 5.525636076927185059e-01 3.261257708072662354e-01 -5.450130105018615723e-01 -3.964381292462348938e-02 -2.876733057200908661e-02 4.368046820163726807e-01 2.889385223388671875e-01
-4.325381517410278320e-01 5.051633715629577637e-01 5.360395833849906921e-02 -5.853938460350036621e-01 1.086663678288459778e-01 2.227977216243743896e-01 -3.449278771877288818e-01 1.781545430421829224e-01
-5.760899186134338379e-01 7.774591445922851562e-02 -4.873643070459365845e-02 -8.612453937530517578e-03 5.288840457797050476e-02 -4.518861770629882812e-01 3.067097663879394531e-01 5.987966656684875488e-01
-1.099305152893066406e-01 3.083077669143676758e-01 -3.628472983837127686e-01 -1.464480161666870117e-01 4.551568031311035156e-01 -5.870056748390197754e-01 3.922972977161407471e-01 1.847046911716461182e-01
1.012352108955383301e-01 -1.272212713956832886e-01 2.715297639369964600e-01 -8.000252842903137207e-01 -3.750905767083168030e-02 -3.977067768573760986e-01 2.572182714939117432e-01 1.845494806766510010e-01
-7.143764197826385498e-02 2.795286178588867188e-01 -1.616719514131546021e-01 -8.894325494766235352e-01 1.050238534808158875e-01 -2.718988358974456787e-01 4.625718668103218079e-02 -1.115074157714843750e-01
-9.892509132623672485e-02 4.567985534667968750e-01 -1.993416845798492432e-01 -1.514054834842681885e-01 1.901093684136867523e-02 -2.192518413066864014e-01 4.612560570240020752e-01 6.765340566635131836e-01
-1.254280507564544678e-01 6.194468736648559570e-01 -1.837541908025741577e-01 -8.568085730075836182e-02 -8.866762369871139526e-02 -4.321856498718261719e-01 3.271444439888000488e-01 5.077171325683593750e-01
3.653280064463615417e-02 1.378035917878150940e-02 -3.794821500778198242e-01 -4.284726381301879883e-01 7.886416465044021606e-02 -7.012791037559509277e-01 2.664452195167541504e-01 3.191785514354705811e-01
-5.509384274482727051e-01 1.553116887807846069e-01 5.211902260780334473e-01 -3.920751214027404785e-01 4.467109143733978271e-01 -9.257715940475463867e-02 -1.941366046667098999e-01 3.424626588821411133e-02
-3.089732527732849121e-01 6.968590021133422852e-01 -3.212172687053680420e-01 -5.086035728454589844e-01 8.316846936941146851e-02 -2.133654356002807617e-01 1.126631163060665131e-02 6.705391407012939453e-02
-4.871658682823181152e-01 1.933949887752532959e-01 1.717853695154190063e-01 -3.429563716053962708e-02 1.497357338666915894e-01 -3.997070789337158203e-01 4.706993699073791504e-01 5.392929911613464355e-01
-3.526761531829833984e-01 -7.121494412422180176e-02 5.338423326611518860e-02 -4.441969469189643860e-02 4.656846225261688232e-01 -8.008198738098144531e-01 -1.342635485343635082e-03 8.688304573297500610e-02
8.051010221242904663e-02 -2.322151213884353638e-01 7.676473259925842285e-02 -5.584401488304138184e-01 4.305261373519897461e-01 7.823845744132995605e-02 -2.567893564701080322e-01 6.036814451217651367e-01
-4.928450658917427063e-02 3.728121817111968994e-01 -1.516435295343399048e-01 -2.574802637100219727e-01 3.122231736779212952e-02 -2.293251752853393555e-01 5.678029656410217285e-01 6.271564960479736328e-01
-2.915972471237182617e-02 1.584624797105789185e-01 -2.818740010261535645e-01 -3.875345885753631592e-01 7.134672999382019043e-01 -2.380719035863876343e-01 -4.225063323974609375e-01 -1.334424316883087158e-02
-1.752869486808776855e-01 -2.940010726451873779e-01 -7.856687903404235840e-02 -5.467077493667602539e-01 3.701685667037963867e-01 3.275812044739723206e-02 -3.177241981029510498e-01 5.820046067237854004e-01
1.274537742137908936e-01 -1.241632830351591110e-02 1.297980546951293945e-01 -7.486257553100585938e-01 2.361904829740524292e-01 1.758816838264465332e-01 -2.572031021118164062e-01 5.034278631210327148e-01
-5.368230342864990234e-01 2.524816989898681641e-01 4.836337566375732422e-01 -1.991088390350341797e-01 -2.423859983682632446e-01 -2.323072403669357300e-01 1.406815201044082642e-01 4.919546544551849365e-01
-1.688809841871261597e-01 3.873609304428100586e-01 1.573464870452880859e-01 -5.351943522691726685e-02 3.987843692302703857e-01 -6.192263364791870117e-01 4.169140458106994629e-01 2.784258425235748291e-01
1.214476153254508972e-01 -2.542192935943603516e-01 4.471480846405029297e-02 -4.665226340293884277e-01 2.941280305385589600e-01 -5.925118327140808105e-01 3.643395900726318359e-01 3.614628612995147705e-01
-1.476796269416809082e-01 2.859970554709434509e-02 -2.654407322406768799e-01 -1.608098447322845459e-01 -9.692417830228805542e-02 -5.265331268310546875e-01 2.338012903928756714e-01 7.346833944320678711e-01
-1.444119513034820557e-01 2.956202626228332520e-01 1.796212345361709595e-01 -6.483991146087646484e-01 5.878140330314636230e-01 -1.237900704145431519e-01 2.271834313869476318e-01 -1.631166934967041016e-01
-2.230553179979324341e-01 7.233352959156036377e-02 -4.679938554763793945e-01 -4.390062689781188965e-01 -1.733780503273010254e-01 -5.910159945487976074e-01 2.481070607900619507e-01 3.038958013057708740e-01
-2.909797132015228271e-01 -1.324092298746109009e-01 2.098411619663238525e-01 -4.690728485584259033e-01 -1.790459826588630676e-02 -5.575050711631774902e-01 4.895287156105041504e-01 2.880367338657379150e-01
-7.184141278266906738e-01 -4.906513169407844543e-02 -8.589749038219451904e-02 -1.180388331413269043e-01 1.740684807300567627e-01 -6.150912046432495117e-01 -2.148284763097763062e-01 7.330737262964248657e-02
-1.399527192115783691e-01 2.703180015087127686e-01 5.153710246086120605e-01 -6.024969220161437988e-01 8.228623867034912109e-02 -4.763467609882354736e-01 -1.642391234636306763e-01 -1.344610601663589478e-01
4.226597398519515991e-02 -9.000057727098464966e-02 -5.351331084966659546e-02 -6.496180891990661621e-01 -3.803996369242668152e-02 -6.050093173980712891e-01 3.938611447811126709e-01 2.064854800701141357e-01
-6.683991290628910065e-03 8.089073002338409424e-02 -3.179415762424468994e-01 -6.837027668952941895e-01 4.821338057518005371e-01 2.365416288375854492e-01 -1.210593879222869873e-01 3.490209579467773438e-01
2.673982083797454834e-01 5.066554546356201172e-01 -3.483093380928039551e-01 -1.516396254301071167e-01 -1.230983510613441467e-01 -6.094473004341125488e-01 -1.988526582717895508e-01 3.183756172657012939e-01
1.786663234233856201e-01 1.990359425544738770e-01 -1.107647567987442017e-01 -1.537885814905166626e-01 3.159467875957489014e-01 -3.981722295284271240e-01 -6.968671679496765137e-01 3.854296803474426270e-01
-3.041933849453926086e-02 1.129876673221588135e-01 -4.996721744537353516e-01 -2.910548150539398193e-01 2.561471052467823029e-02 -5.352084636688232422e-01 2.644932568073272705e-01 5.430124998092651367e-01
-1.281780563294887543e-02 3.948051631450653076e-01 8.963373303413391113e-02 -6.727340817451477051e-02 4.395216107368469238e-01 -6.743074655532836914e-01 3.508645594120025635e-01 2.458231449127197266e-01
-2.535226643085479736e-01 -1.624851673841476440e-01 -3.731006011366844177e-02 -4.754271507263183594e-01 2.748050987720489502e-01 1.222216561436653137e-01 -3.518960475921630859e-01 6.838239431381225586e-01
2.239039391279220581e-01 4.694332480430603027e-01 1.388652175664901733e-01 -2.280275970697402954e-01 2.802851200103759766e-01 -6.676700711250305176e-01 3.383337557315826416e-01 1.393078416585922241e-01
-2.213971316814422607e-01 -3.709682226181030273e-01 -1.057866290211677551e-01 -5.616585612297058105e-01 3.364175856113433838e-01 -1.170158237218856812e-01 -4.802984297275543213e-01 3.593868017196655273e-01
-2.418028414249420166e-01 3.848662376403808594e-01 3.420849442481994629e-01 -6.023595333099365234e-01 1.037880629301071167e-01 -4.935702681541442871e-01 -2.873044461011886597e-02 -2.415395230054855347e-01
-7.680301368236541748e-02 4.976738691329956055e-01 2.831743359565734863e-01 -3.423162996768951416e-01 4.059706628322601318e-02 1.607063971459865570e-02 -6.066660881042480469e-01 4.232063889503479004e-01
-6.741797924041748047e-02 7.516987919807434082e-01 1.662215739488601685e-01 -5.905452370643615723e-01 -6.494327634572982788e-02 -9.802754968404769897e-02 1.860353201627731323e-01 7.479676604270935059e-02
-2.473574876785278320e-01 -1.280745118856430054e-01 1.611465215682983398e-01 -5.704762935638427734e-01 -2.368725538253784180e-01 -4.212954640388488770e-01 4.454112350940704346e-01 3.728404939174652100e-01
-1.892426908016204834e-01 -6.606905162334442139e-02 -2.478831410408020020e-01 -5.418113470077514648e-01 -2.931868731975555420e-01 -5.990287065505981445e-01 -3.993383049964904785e-01 2.348531223833560944e-02
-7.485315799713134766e-01 4.426236152648925781e-01 2.532866895198822021e-01 -9.743399173021316528e-02 1.889500319957733154e-01 -3.106327056884765625e-01 1.338350176811218262e-01 1.415300071239471436e-01
-8.108165860176086426e-02 -4.332816898822784424e-01 5.488887056708335876e-02 -5.582802295684814453e-01 2.821949422359466553e-01 -4.440060853958129883e-01 3.577208817005157471e-01 2.937069237232208252e-01
-6.988792121410369873e-02 4.287953972816467285e-01 -1.400898396968841553e-02 -2.528205700218677521e-02 7.445320487022399902e-02 -4.432788789272308350e-01 4.212256669998168945e-01 6.564635038375854492e-01
-3.018970787525177002e-01 6.602553129196166992e-01 -4.377813264727592468e-02 -3.315860629081726074e-01 3.534044623374938965e-01 2.081562280654907227e-01 -3.582102060317993164e-01 2.540020048618316650e-01
6.299064308404922485e-02 3.445296585559844971e-01 2.698402106761932373e-01 -6.686064600944519043e-01 -6.322135450318455696e-04 -3.645427227020263672e-01 -4.412562847137451172e-01 -1.728712022304534912e-01
-6.746701151132583618e-02 -6.849417835474014282e-02 -4.527432918548583984e-01 -3.368203043937683105e-01 4.599389135837554932e-01 -1.168800815939903259e-01 -4.902074337005615234e-01 4.547793865203857422e-01
1.024231314659118652e-01 6.157989501953125000e-01 4.188325405120849609e-01 -5.576160550117492676e-01 4.508330300450325012e-02 -1.183299198746681213e-01 2.851497828960418701e-01 1.630952060222625732e-01
7.492729276418685913e-02 4.482164382934570312e-01 2.386749982833862305e-01 -4.139486551284790039e-01 -2.626225352287292480e-02 1.342003792524337769e-01 -5.077408552169799805e-01 5.372788310050964355e-01
-2.413939870893955231e-02 1.452941149473190308e-01 4.432031810283660889e-01 -7.188653945922851562e-01 2.547451853752136230e-01 -2.677717506885528564e-01 3.550335466861724854e-01 4.964841529726982117e-02
3.927524983882904053e-01 1.401504427194595337e-01 -2.970902323722839355e-01 -3.666779994964599609e-01 -1.271284669637680054e-01 -5.661751031875610352e-01 2.823270158842206001e-03 5.163953304290771484e-01
1.685201376676559448e-01 3.481748402118682861e-01 3.730571568012237549e-01 -8.704359829425811768e-02 8.833436667919158936e-02 -7.721471786499023438e-01 8.775506168603897095e-02 3.031698763370513916e-01
1.069268733263015747e-01 5.992211699485778809e-01 7.404709607362747192e-02 -4.735022485256195068e-01 -7.897607237100601196e-02 -6.182547807693481445e-01 -1.013122126460075378e-01 -3.275631368160247803e-02
-3.927337527275085449e-01 5.785458087921142578e-01 1.018747165799140930e-01 -4.195578694343566895e-01 3.038256764411926270e-01 2.182619124650955200e-01 -3.615579009056091309e-01 2.323037832975387573e-01
4.285573214292526245e-02 -3.620563820004463196e-02 -1.788372844457626343e-01 -2.896111011505126953e-01 7.589279413223266602e-01 -4.021051526069641113e-02 -3.176571726799011230e-01 4.500007331371307373e-01
8.803854137659072876e-02 -2.362531721591949463e-01 6.044261530041694641e-02 -5.943726301193237305e-01 -2.907667076215147972e-03 -3.806051611900329590e-02 -2.723349332809448242e-01 7.098438739776611328e-01
-1.291350573301315308e-01 7.962867021560668945e-01 2.685174643993377686e-01 -4.923350512981414795e-01 -1.017134934663772583e-01 -1.425816118717193604e-01 -6.309041380882263184e-02 1.003067661076784134e-02
-5.409514307975769043e-01 4.201040789484977722e-02 3.329725265502929688e-01 -3.005603253841400146e-01 5.340853929519653320e-01 -3.340629935264587402e-01 -3.261443078517913818e-01 -3.441035374999046326e-02
-6.349529325962066650e-02 -2.881321124732494354e-02 2.896140515804290771e-01 8.805821090936660767e-02 3.832330927252769470e-02 -7.959962487220764160e-01 -1.353156268596649170e-01 5.001184940338134766e-01
-2.535559833049774170e-01 3.808901906013488770e-01 -9.945216774940490723e-02 -3.947451114654541016e-01 4.084673225879669189e-01 2.390533387660980225e-01 -4.882397651672363281e-01 4.031718373298645020e-01
-2.063519209623336792e-01 -1.182822138071060181e-01 1.079967096447944641e-01 -5.467324852943420410e-01 -1.634907275438308716e-01 -5.309426188468933105e-01 4.744034111499786377e-01 3.148977458477020264e-01
-2.172517776489257812e-01 1.429622471332550049e-01 -1.731669455766677856e-01 -2.866991758346557617e-01 -1.743386089801788330e-01 -2.811113595962524414e-01 4.633131623268127441e-01 7.043462991714477539e-01
-8.236944675445556641e-02 6.429415941238403320e-01 2.991198301315307617e-01 -4.726293385028839111e-01 -9.397204965353012085e-02 -4.580666720867156982e-01 -1.607777327299118042e-01 -1.499493271112442017e-01
-1.122851446270942688e-01 6.023876667022705078e-01 4.339447617530822754e-02 -5.875402092933654785e-01 3.075085282325744629e-01 -3.369909226894378662e-01 9.836816042661666870e-02 -2.442002892494201660e-01
-6.948476433753967285e-01 -3.961639478802680969e-02 -1.370836049318313599e-01 -3.098318576812744141e-01 3.940290585160255432e-02 9.199897199869155884e-02 -3.290368616580963135e-01 5.315524339675903320e-01
1.798121333122253418e-01 -2.059776782989501953e-01 1.419080793857574463e-02 -4.712314605712890625e-01 2.665303647518157959e-01 -6.021490693092346191e-01 3.614113330841064453e-01 3.724785149097442627e-01
2.736605145037174225e-02 7.213574051856994629e-01 6.252753548324108124e-03 -6.491807699203491211e-01 -8.357979357242584229e-02 -2.138517946004867554e-01 9.073975961655378342e-04 -6.856248527765274048e-02
-2.809712588787078857e-01 5.151810050010681152e-01 1.744343340396881104e-01 -3.828764259815216064e-01 3.175742030143737793e-01 1.254208385944366455e-01 -5.617216229438781738e-01 2.156548649072647095e-01
8.598989993333816528e-02 -7.975611835718154907e-02 3.191218376159667969e-01 -7.797285318374633789e-01 4.095139354467391968e-02 -3.939749896526336670e-01 2.952780425548553467e-01 1.798529475927352905e-01
2.608778476715087891e-01 1.882185190916061401e-01 2.054905593395233154e-01 -3.807434737682342529e-01 1.138607859611511230e-01 -4.162288904190063477e-01 3.372192978858947754e-01 6.398413181304931641e-01
-7.700656354427337646e-02 6.825830042362213135e-02 -1.726945340633392334e-01 -2.736290991306304932e-01 2.029629889875650406e-03 -3.669469058513641357e-01 4.643518030643463135e-01 7.310525178909301758e-01
-1.921934634447097778e-01 6.261935234069824219e-01 -4.751999676227569580e-01 -1.940699815750122070e-01 -2.357866764068603516e-01 -3.314968943595886230e-01 -2.322938144207000732e-01 2.966801822185516357e-01
-3.845623135566711426e-01 6.661195158958435059e-01 -3.497361242771148682e-01 2.697100676596164703e-02 6.473964452743530273e-02 -2.597693502902984619e-01 9.296652674674987793e-02 4.528128802776336670e-01
-4.978706240653991699e-01 5.855062007904052734e-01 -2.218865603208541870e-01 -5.007309317588806152e-01 -9.481863677501678467e-02 -1.678776293992996216e-01 -2.650887072086334229e-01 4.355054348707199097e-02
-4.793561697006225586e-01 2.582320272922515869e-01 4.441187679767608643e-01 -1.143374145030975342e-01 4.162968397140502930e-01 -5.111103057861328125e-01 -2.422259151935577393e-01 3.060127142816781998e-03
2.934701740741729736e-01 5.158726572990417480e-01 -3.481612503528594971e-01 -2.347967475652694702e-01 -2.522629201412200928e-01 -4.448439776897430420e-01 -1.564615070819854736e-01 4.305834770202636719e-01
-4.495141506195068359e-01 1.862030662596225739e-02 9.116833657026290894e-02 4.234087839722633362e-02 8.210287243127822876e-02 -6.062260270118713379e-01 -5.261968970298767090e-01 3.692584037780761719e-01
1.616705209016799927e-01 1.164935678243637085e-01 4.025605320930480957e-01 -5.635941624641418457e-01 8.496456593275070190e-02 -6.846377849578857422e-01 4.334904998540878296e-02 -5.264314264059066772e-02
-3.322227299213409424e-01 4.416235908865928650e-02 -3.491272926330566406e-01 -2.524555325508117676e-01 1.290980577468872070e-01 -5.629824399948120117e-01 3.990832567214965820e-01 4.573523998260498047e-01
-3.921119272708892822e-01 3.958429098129272461e-01 5.256990790367126465e-01 9.870004653930664062e-02 4.612124264240264893e-01 -2.499915212392807007e-01 -1.650514453649520874e-01 3.178061544895172119e-01
-1.748704314231872559e-01 6.174005270004272461e-01 -3.461223542690277100e-01 -8.796882629394531250e-02 1.341786682605743408e-01 -5.126443505287170410e-01 2.975190579891204834e-01 3.022783398628234863e-01
-2.067627944052219391e-02 -5.252304300665855408e-02 -5.163260102272033691e-01 -5.196107625961303711e-01 3.608144819736480713e-01 -1.126397848129272461e-01 -4.848065376281738281e-01 2.869037389755249023e-01
-8.529243618249893188e-02 4.083918035030364990e-01 -2.490840852260589600e-01 -6.423839926719665527e-01 -2.158472687005996704e-01 9.925500303506851196e-02 -3.700077533721923828e-01 3.973585665225982666e-01
-3.594765365123748779e-01 1.547997891902923584e-01 4.054161608219146729e-01 -3.274306952953338623e-01 5.151689648628234863e-01 -3.665652275085449219e-01 -4.117001891136169434e-01 -7.729397714138031006e-02
9.190153330564498901e-02 1.559159066528081894e-02 -2.151696681976318359e-01 2.260224707424640656e-02 6.207838058471679688e-01 -3.638999462127685547e-01 -4.077453017234802246e-01 5.103433132171630859e-01
6.544855237007141113e-02 -8.713383972644805908e-02 -1.778824329376220703e-01 -6.700279116630554199e-01 4.488699734210968018e-01 8.127794414758682251e-02 -3.224577009677886963e-01 4.421259462833404541e-01
1.341863125562667847e-01 4.726203680038452148e-01 2.892001867294311523e-01 -5.673786997795104980e-01 -2.591743469238281250e-01 -1.078324988484382629e-01 3.450381755828857422e-01 3.939771652221679688e-01
-6.014983057975769043e-01 5.264437198638916016e-01 8.582732826471328735e-02 -1.187293827533721924e-01 2.484933882951736450e-01 2.194527089595794678e-01 -2.682866752147674561e-01 3.971242606639862061e-01
-1.909951865673065186e-01 6.265218257904052734e-01 -1.369999200105667114e-01 -4.453405439853668213e-01 3.602016270160675049e-01 2.560619711875915527e-01 -3.063267767429351807e-01 2.544503211975097656e-01
-3.547625243663787842e-01 5.049148201942443848e-01 -1.954760551452636719e-01 -4.530354440212249756e-01 -8.078520745038986206e-02 1.775836795568466187e-01 -3.799161314964294434e-01 4.397204518318176270e-01
-1.224262174218893051e-03 -1.297637522220611572e-01 -2.757895588874816895e-01 -6.207929849624633789e-01 8.909446746110916138e-02 -3.704959750175476074e-01 4.390909671783447266e-01 4.286141395568847656e-01
-8.554092049598693848e-02 2.243053019046783447e-01 4.709836244583129883e-01 -7.275223731994628906e-01 1.274034678936004639e-01 -3.806221485137939453e-01 -1.236834749579429626e-01 -1.218728050589561462e-01
2.922331690788269043e-01 4.019328355789184570e-01 1.815083324909210205e-01 -4.086303412914276123e-01 2.655180096626281738e-01 -6.437537670135498047e-01 2.581734955310821533e-01 3.941183164715766907e-02
-3.290752172470092773e-01 1.754087209701538086e-01 4.382274299860000610e-02 -1.395666301250457764e-01 5.548809170722961426e-01 -3.007448911666870117e-01 5.655840635299682617e-01 3.483048677444458008e-01
1.789834648370742798e-01 -2.293470874428749084e-02 -2.455673515796661377e-01 -1.863066852092742920e-01 6.715056300163269043e-01 -2.305819690227508545e-01 -3.725780248641967773e-01 4.790860712528228760e-01
7.065912336111068726e-02 1.216545607894659042e-02 -2.648178040981292725e-01 -9.015148133039474487e-02 -1.135209798812866211e-01 -5.465893149375915527e-01 1.427409332245588303e-02 7.776586413383483887e-01
-4.569823741912841797e-01 4.849471449851989746e-01 -1.506728231906890869e-01 -4.480951726436614990e-01 -8.621298521757125854e-02 1.255725771188735962e-01 -4.096164703369140625e-01 3.761848807334899902e-01
1.061321198940277100e-01 1.922511160373687744e-01 2.370491996407508850e-02 -7.593875527381896973e-01 6.380292586982250214e-03 -5.325595736503601074e-01 3.005104064941406250e-01 -2.402829565107822418e-02
-5.937410593032836914e-01 3.008272051811218262e-01 3.968473672866821289e-01 -2.358580082654953003e-01 -1.559668034315109253e-01 -3.525842130184173584e-01 2.834736108779907227e-01 3.389087617397308350e-01
-2.065708637237548828e-01 -2.662110328674316406e-01 -3.164688050746917725e-01 -2.915593385696411133e-01 5.444793105125427246e-01 -2.213936150074005127e-01 -4.179092347621917725e-01 4.256521463394165039e-01
-2.612574696540832520e-01 -2.962829917669296265e-02 -6.031728163361549377e-02 -2.433850020170211792e-01 5.961770415306091309e-01 1.314774453639984131e-01 -4.007419943809509277e-01 5.785192847251892090e-01
-1.661874502897262573e-01 4.830311834812164307e-01 5.298302769660949707e-01 7.127560675144195557e-02 3.064446151256561279e-01 -3.587287366390228271e-01 -3.972293436527252197e-01 2.699565887451171875e-01
1.615764945745468140e-01 2.198718637228012085e-01 2.184983193874359131e-01 -1.741594672203063965e-01 9.049279242753982544e-02 -8.227562308311462402e-01 2.274039089679718018e-01 3.326368033885955811e-01
7.894494384527206421e-02 -3.746981918811798096e-02 4.184664785861968994e-01 -1.330716460943222046e-01 2.367003113031387329e-01 -5.415828227996826172e-01 2.098131924867630005e-01 6.373231410980224609e-01
-4.578768014907836914e-01 5.514485239982604980e-01 -4.203696846961975098e-01 -4.902755618095397949e-01 1.786123365163803101e-01 -1.117306277155876160e-01 -1.421590000391006470e-01 6.765621155500411987e-02
-3.860307931900024414e-01 -1.555089503526687622e-01 3.419040888547897339e-02 -1.462926566600799561e-01 -5.686898902058601379e-02 -6.751111149787902832e-01 -5.235171914100646973e-01 2.667346894741058350e-01
-7.671495676040649414e-01 4.813439548015594482e-01 2.405698448419570923e-01 -1.099829673767089844e-01 9.751915931701660156e-02 -2.930805087089538574e-01 3.354389686137437820e-03 1.200086921453475952e-01
2.232754230499267578e-01 2.286135405302047729e-01 1.176052615046501160e-01 -4.299171268939971924e-01 5.192522406578063965e-01 -4.167690873146057129e-01 4.642725884914398193e-01 2.008870989084243774e-01
4.270627722144126892e-02 -1.696799248456954956e-01 -2.899487018585205078e-01 -2.777495384216308594e-01 5.632610619068145752e-02 -5.205937027931213379e-01 2.420953959226608276e-01 6.894702911376953125e-01
-6.808913946151733398e-01 -1.256076693534851074e-01 2.499229460954666138e-02 -3.220982477068901062e-02 2.770743370056152344e-01 -4.158509969711303711e-01 -4.116666615009307861e-01 3.158732056617736816e-01
9.961453825235366821e-02 3.483457267284393311e-01 4.014761745929718018e-01 -6.046683192253112793e-01 -4.101527482271194458e-02 -1.989618241786956787e-01 4.588661193847656250e-01 3.001651465892791748e-01
-4.822778701782226562e-01 6.027987003326416016e-01 -3.660913407802581787e-01 -4.746155440807342529e-01 -1.316734850406646729e-01 -1.635350286960601807e-01 -2.585846371948719025e-02 2.951583825051784515e-03
-4.301345348358154297e-01 -1.335852686315774918e-02 2.191874235868453979e-01 -9.290268272161483765e-02 -2.369293244555592537e-03 -5.021144151687622070e-01 3.870078325271606445e-01 5.968520641326904297e-01
-5.091124176979064941e-01 1.757194870151579380e-03 3.780480325222015381e-01 -1.400629132986068726e-01 5.851936340332031250e-01 -4.582097232341766357e-01 -1.607311367988586426e-01 4.614312201738357544e-03
-4.068642258644104004e-01 -1.706944406032562256e-01 -1.505921334028244019e-01 7.920917123556137085e-02 3.482396528124809265e-02 -2.702308893203735352e-01 -4.229081273078918457e-01 7.233837842941284180e-01
1.820950508117675781e-01 -9.998597204685211182e-02 6.831063074059784412e-04 -6.426195502281188965e-01 2.173188626766204834e-01 -5.666447877883911133e-01 3.795533776283264160e-01 1.775086075067520142e-01
9.163200855255126953e-02 -7.325912266969680786e-02 2.096709460020065308e-01 -6.512954831123352051e-01 1.470185369253158569e-01 1.489510536193847656e-01 -1.791089177131652832e-01 6.649872660636901855e-01
-1.102568488568067551e-02 2.174658477306365967e-01 4.697082936763763428e-01 -6.630328297615051270e-01 3.303034603595733643e-01 -2.083674520254135132e-01 3.684594929218292236e-01 6.378860026597976685e-02
-6.146967038512229919e-02 7.987445592880249023e-01 -3.211250901222229004e-01 -1.123311817646026611e-01 1.551510766148567200e-02 -2.096597999334335327e-01 2.039605379104614258e-01 3.958425521850585938e-01
1.131134405732154846e-01 6.434687972068786621e-01 -3.753937184810638428e-01 -1.632473617792129517e-01 -1.748123168945312500e-01 -4.985470473766326904e-01 -3.358753770589828491e-02 3.540429770946502686e-01
-4.399902820587158203e-01 4.301941394805908203e-01 5.691218972206115723e-01 3.468532860279083252e-02 1.595522463321685791e-01 -2.234269231557846069e-01 -1.687333881855010986e-01 4.386246502399444580e-01
-4.046467542648315430e-01 -1.888669282197952271e-01 -1.018497068434953690e-02 -2.090185731649398804e-01 -1.033223643898963928e-01 -6.975197792053222656e-01 -4.153710007667541504e-01 2.950514256954193115e-01
-4.212849438190460205e-01 1.639750897884368896e-01 4.656642079353332520e-01 -2.790045142173767090e-01 5.661348700523376465e-01 -3.011262416839599609e-01 -2.970842123031616211e-01 -3.872811049222946167e-02
-1.079330965876579285e-01 -6.379216443747282028e-03 6.316232681274414062e-02 -4.184713214635848999e-02 5.377554893493652344e-01 -7.231193780899047852e-01 2.750206589698791504e-01 3.079772889614105225e-01
-9.996757656335830688e-02 -1.044505462050437927e-01 1.177413836121559143e-01 -5.095559954643249512e-01 4.164775013923645020e-01 2.389179617166519165e-01 -1.130701005458831787e-01 6.799015998840332031e-01
-6.638442277908325195e-01 -9.801785647869110107e-02 1.247332394123077393e-01 3.768649697303771973e-02 2.339944541454315186e-01 -4.229398965835571289e-01 -4.023896455764770508e-01 3.703726232051849365e-01
2.007116563618183136e-02 4.558979272842407227e-01 3.844273388385772705e-01 -1.689555495977401733e-01 2.637779116630554199e-01 -5.920709967613220215e-01 3.875014483928680420e-01 2.124607861042022705e-01
1.475965082645416260e-01 1.838053166866302490e-01 -1.838900446891784668e-01 -3.476344943046569824e-01 7.608029246330261230e-01 -1.569409519433975220e-01 -3.700555860996246338e-01 2.222000360488891602e-01
-2.441685646772384644e-01 7.251016497611999512e-01 9.978370368480682373e-02 -6.189251542091369629e-01 2.798384986817836761e-02 -3.292753547430038452e-02 1.381322145462036133e-01 -2.522820793092250824e-02
-5.014095306396484375e-01 -2.259747684001922607e-01 -1.206034049391746521e-01 6.173857674002647400e-02 2.734760642051696777e-01 -4.627141654491424561e-01 -2.913919389247894287e-01 5.525978803634643555e-01
-1.416932642459869385e-01 4.731816053390502930e-01 -8.660038560628890991e-02 -4.609430730342864990e-01 -3.464481234550476074e-02 2.323033362627029419e-01 -2.802395820617675781e-01 6.343142986297607422e-01
-1.967272460460662842e-01 2.555781006813049316e-01 4.485426843166351318e-02 -3.968276679515838623e-01 -9.377415478229522705e-02 1.746535450220108032e-01 -3.174334466457366943e-01 7.722906470298767090e-01
4.456349909305572510e-01 2.128503471612930298e-01 -1.915769279003143311e-01 -4.110930263996124268e-01 -2.966003417968750000e-01 -5.099169015884399414e-01 -2.425339221954345703e-01 3.789395391941070557e-01
-1.924986690282821655e-01 -2.371536195278167725e-01 -1.283359527587890625e-01 -6.772679090499877930e-01 2.979957163333892822e-01 1.051706373691558838e-01 -2.551787793636322021e-01 5.162964463233947754e-01
-2.321831136941909790e-02 9.955441206693649292e-02 -1.290443092584609985e-01 -1.877148263156414032e-02 3.284995853900909424e-01 -1.385330706834793091e-01 -6.463048458099365234e-01 6.540119647979736328e-01
-3.153446614742279053e-01 -4.099020361900329590e-01 5.952464789152145386e-02 -1.960704624652862549e-01 1.472208462655544281e-02 -4.669137001037597656e-01 -4.830394387245178223e-01 4.888752102851867676e-01
-5.637622475624084473e-01 -1.579916179180145264e-01 -3.606979548931121826e-02 9.710121899843215942e-03 1.507648527622222900e-01 -3.281444609165191650e-01 -4.764354526996612549e-01 5.462745428085327148e-01
-1.811554431915283203e-01 1.316456198692321777e-01 1.073694229125976562e-01 -3.003624379634857178e-01 4.002333581447601318e-01 1.453232765197753906e-01 -4.786615073680877686e-01 6.615769267082214355e-01
1.378829032182693481e-01 3.754658252000808716e-02 -2.167331427335739136e-01 -9.911570232361555099e-04 6.133697032928466797e-01 -4.010019600391387939e-01 -4.297883808612823486e-01 4.591963291168212891e-01
1.447749882936477661e-01 2.070893645286560059e-01 -4.483689665794372559e-01 -5.105037689208984375e-01 4.407311379909515381e-01 -2.025036811828613281e-01 -4.875557124614715576e-01 3.928391635417938232e-02
-6.211616992950439453e-01 -1.835680305957794189e-01 8.400876075029373169e-02 -1.192210465669631958e-01 6.969353556632995605e-02 -6.930649876594543457e-01 -9.431782364845275879e-02 2.551426589488983154e-01
4.844867810606956482e-02 2.406194210052490234e-01 -4.144551455974578857e-01 -4.754031300544738770e-01 4.134414494037628174e-01 1.525479704141616821e-01 -4.026529192924499512e-01 4.308591485023498535e-01
-2.526324391365051270e-01 8.467513322830200195e-01 1.247641146183013916e-01 -3.560918271541595459e-01 8.676179498434066772e-02 -7.321812212467193604e-02 -6.447898596525192261e-02 2.444902360439300537e-01
1.530428379774093628e-01 4.828658420592546463e-03 4.153886437416076660e-01 -5.783618688583374023e-01 6.277941167354583740e-02 -6.803749203681945801e-01 -3.270663693547248840e-02 -3.979267925024032593e-02
-2.441348694264888763e-02 1.704420149326324463e-01 3.595947623252868652e-01 -8.118620514869689941e-01 1.761485934257507324e-01 -2.506030797958374023e-01 -2.672700285911560059e-01 -1.290796697139739990e-01
-4.877634942531585693e-01 4.517678320407867432e-01 1.869236528873443604e-01 -6.960775703191757202e-02 3.166069388389587402e-01 2.134150117635726929e-01 -3.126832842826843262e-01 5.240706801414489746e-01
-4.171955883502960205e-01 -3.098762929439544678e-01 -9.564161300659179688e-02 2.737713232636451721e-02 2.418386042118072510e-01 -4.940138757228851318e-01 -2.113230377435684204e-01 6.106019020080566406e-01
4.608319699764251709e-02 2.299836426973342896e-01 3.301359117031097412e-01 -6.275385022163391113e-01 -2.680333852767944336e-01 -2.479564249515533447e-01 3.662972748279571533e-01 4.179611206054687500e-01
-2.997550666332244873e-01 -1.186333224177360535e-01 -6.379735469818115234e-02 -2.646122872829437256e-01 6.735525727272033691e-01 1.450206246227025986e-02 -3.992199301719665527e-01 4.568625688552856445e-01
-2.717103660106658936e-01 1.734511107206344604e-01 -5.636666417121887207e-01 -4.212759435176849365e-01 7.265850156545639038e-02 -6.013501882553100586e-01 1.671722531318664551e-01 7.776291668415069580e-02
2.138098776340484619e-01 4.370746314525604248e-01 -4.323081076145172119e-01 -3.524261713027954102e-01 -2.794139087200164795e-01 -4.776796698570251465e-01 -2.052669227123260498e-01 3.221369385719299316e-01
-2.851581200957298279e-02 1.955504566431045532e-01 1.512120813131332397e-01 -1.282586455345153809e-01 7.170097231864929199e-01 -3.772549629211425781e-01 4.505253136157989502e-01 2.494676709175109863e-01
-2.695736587047576904e-01 2.731971144676208496e-01 2.617448568344116211e-01 -3.352312743663787842e-01 4.960151314735412598e-01 -3.731610774993896484e-01 -5.061790943145751953e-01 -1.740851402282714844e-01
1.207607537508010864e-01 2.586685419082641602e-01 3.649433553218841553e-01 -6.535677909851074219e-01 8.351654559373855591e-02 -3.147859871387481689e-01 4.756786227226257324e-01 1.607403308153152466e-01
-2.104533165693283081e-01 3.556755185127258301e-01 -3.635083734989166260e-01 -3.042854964733123779e-01 1.799172461032867432e-01 -5.941425561904907227e-01 4.305415153503417969e-01 1.836704909801483154e-01
-7.076649069786071777e-01 1.325379163026809692e-01 1.263191699981689453e-01 -8.686845749616622925e-02 2.473571151494979858e-02 -2.953068912029266357e-01 3.333165049552917480e-01 5.091402530670166016e-01
-3.229419887065887451e-01 -1.260036975145339966e-01 -2.890052795410156250e-01 -6.048721075057983398e-01 2.883640825748443604e-01 1.806971132755279541e-01 -2.081049233675003052e-01 5.208881497383117676e-01
3.432152559980750084e-03 1.671514958143234253e-01 4.959398210048675537e-01 -7.121903300285339355e-01 3.725322484970092773e-01 -9.075972437858581543e-02 2.639179527759552002e-01 4.697824269533157349e-02
-6.749560236930847168e-01 1.871844977140426636e-01 -3.173167407512664795e-01 -4.043481051921844482e-01 -9.891762584447860718e-02 9.946669638156890869e-02 -2.513990998268127441e-01 4.029009938240051270e-01
-2.560473382472991943e-01 -1.432499438524246216e-01 2.312816381454467773e-01 1.890050061047077179e-02 7.997874170541763306e-02 -7.413055300712585449e-01 -4.305265247821807861e-01 3.446551561355590820e-01
2.419697642326354980e-01 -1.422062795609235764e-02 5.158986523747444153e-02 -3.680791854858398438e-01 2.104098200798034668e-01 -5.551047921180725098e-01 4.031857550144195557e-01 5.367796421051025391e-01
-9.103830903768539429e-02 4.521888494491577148e-01 3.419586420059204102e-01 -2.254309207201004028e-01 2.888524532318115234e-01 1.561550199985504150e-01 -4.791754484176635742e-01 5.310867428779602051e-01
-6.732074618339538574e-01 3.186064213514328003e-02 -2.430095709860324860e-02 -1.020543836057186127e-02 1.106935217976570129e-01 -4.119113385677337646e-01 -4.944823384284973145e-01 3.444488942623138428e-01
-7.195985317230224609e-01 2.913782298564910889e-01 2.801391482353210449e-01 -4.595753848552703857e-01 -1.758525818586349487e-01 -2.733754515647888184e-01 -1.366361975669860840e-02 4.176604375243186951e-02
-5.890793204307556152e-01 1.460214331746101379e-02 3.345634341239929199e-01 -1.367869675159454346e-01 5.567668080329895020e-01 -3.353661298751831055e-01 -3.000034391880035400e-01 9.832179546356201172e-02
1.544066667556762695e-01 4.350774288177490234e-01 3.077286183834075928e-01 -1.070195436477661133e-01 -4.419159144163131714e-02 -8.060582876205444336e-01 -9.841516613960266113e-02 1.390963196754455566e-01
-8.566628098487854004e-01 1.391004472970962524e-01 1.997654587030410767e-01 -1.406412273645401001e-01 4.689743742346763611e-02 -2.761752605438232422e-01 -1.260934174060821533e-01 3.045028448104858398e-01
1.565578877925872803e-01 3.871009349822998047e-01 2.892807424068450928e-01 -3.526192903518676758e-01 1.672971844673156738e-01 -6.042755246162414551e-01 4.276628792285919189e-01 2.039264142513275146e-01
-3.180662393569946289e-01 -1.736822724342346191e-01 -2.739599943161010742e-01 -4.906410276889801025e-01 3.406905829906463623e-01 1.295831203460693359e-01 -2.303038984537124634e-01 6.057919263839721680e-01
1.494296547025442123e-02 5.911628603935241699e-01 2.859677672386169434e-01 -3.441972434520721436e-01 2.708773873746395111e-02 2.602651529014110565e-02 -5.726609826087951660e-01 3.474222421646118164e-01
1.812115460634231567e-01 1.451499909162521362e-01 2.966226637363433838e-01 -7.690575122833251953e-01 2.496840432286262512e-02 -3.774170875549316406e-01 2.406563460826873779e-01 2.562746405601501465e-01
-5.846612453460693359e-01 -1.915961503982543945e-01 1.882953941822052002e-02 -1.652846187353134155e-01 2.496909350156784058e-02 -7.235183119773864746e-01 -1.643201261758804321e-01 2.066043615341186523e-01
-3.203224241733551025e-01 5.719769001007080078e-01 2.110077887773513794e-01 -7.406820077449083328e-04 3.991393744945526123e-02 -5.749931931495666504e-01 3.085075318813323975e-01 3.135664761066436768e-01
-2.688738144934177399e-02 1.619674265384674072e-01 5.507801175117492676e-01 -7.353203296661376953e-01 2.818432152271270752e-01 -1.607394367456436157e-01 1.461257487535476685e-01 -4.861565306782722473e-02
8.103708922863006592e-02 9.399847686290740967e-02 -3.073919713497161865e-01 -2.921089529991149902e-01 6.060775518417358398e-01 -1.509122699499130249e-01 -4.734918475151062012e-01 4.364408850669860840e-01
-1.077057048678398132e-01 6.975502371788024902e-01 -1.308586001396179199e-01 -6.001783013343811035e-01 8.689536713063716888e-03 -3.135204911231994629e-01 6.796952337026596069e-02 -1.466106325387954712e-01
-1.177754625678062439e-01 3.876389265060424805e-01 3.674180805683135986e-01 -3.211880028247833252e-01 -1.858241111040115356e-01 -4.214094281196594238e-01 4.349607229232788086e-01 4.431702494621276855e-01
-1.644155830144882202e-01 -1.454718038439750671e-02 -2.158697843551635742e-01 -4.999535083770751953e-01 2.785853482782840729e-02 -6.337585449218750000e-01 4.702100157737731934e-01 2.295192033052444458e-01
-2.251088172197341919e-01 -1.467085629701614380e-01 -3.241580724716186523e-01 -3.447922766208648682e-01 1.855872273445129395e-01 -6.898183822631835938e-01 3.513923883438110352e-01 2.647145688533782959e-01
-6.246829628944396973e-01 1.362991482019424438e-01 3.575748801231384277e-01 -2.520892918109893799e-01 -1.995951831340789795e-01 -3.366534113883972168e-01 2.681282162666320801e-01 4.179936647415161133e-01
-6.761388778686523438e-01 4.053930044174194336e-01 1.371545195579528809e-01 -4.505879580974578857e-01 -6.077394634485244751e-02 1.542402207851409912e-01 7.764894515275955200e-02 3.509115278720855713e-01
2.163537144660949707e-01 -3.157851845026016235e-02 -4.294292628765106201e-01 -4.610907733440399170e-01 -1.544289011508226395e-02 -6.162379980087280273e-01 1.283297389745712280e-01 3.984009921550750732e-01
-1.657063513994216919e-01 -2.984403669834136963e-01 -8.200592547655105591e-02 -4.059686958789825439e-01 2.870995104312896729e-01 -2.214412763714790344e-02 -2.976782321929931641e-01 7.351260781288146973e-01
9.898073039948940277e-03 8.324317634105682373e-02 1.674345135688781738e-01 -6.433185338973999023e-01 3.987672179937362671e-02 2.468017637729644775e-01 -1.166892200708389282e-01 6.891748309135437012e-01
-1.342777460813522339e-01 -1.047658249735832214e-01 1.133552640676498413e-01 -5.744971036911010742e-01 2.916483283042907715e-01 -1.046462580561637878e-01 6.043296456336975098e-01 4.085014164447784424e-01
-4.040189087390899658e-02 7.182217240333557129e-01 4.235676825046539307e-01 -5.021647810935974121e-01 -1.450940594077110291e-02 -1.591651886701583862e-01 1.494381874799728394e-01 5.541098490357398987e-02
8.858271688222885132e-02 4.508283138275146484e-01 4.496623575687408447e-01 -2.985452413558959961e-01 -8.765032142400741577e-02 -6.598168015480041504e-01 1.363041847944259644e-01 1.896359324455261230e-01
-5.963952094316482544e-02 -2.976863682270050049e-01 -1.137878745794296265e-01 -3.720758855342864990e-01 6.824805736541748047e-01 -1.203781589865684509e-01 -2.652585506439208984e-01 4.536576569080352783e-01
2.800997532904148102e-02 7.331736683845520020e-01 -7.259758561849594116e-02 -5.938187837600708008e-01 3.165688738226890564e-02 -2.662647068500518799e-01 -1.034300550818443298e-01 -1.455463171005249023e-01
-4.217046126723289490e-02 6.968896985054016113e-01 -1.320645064115524292e-01 4.759085550904273987e-02 2.239923179149627686e-01 -3.004494905471801758e-01 2.489628642797470093e-01 5.389208197593688965e-01
-9.097508341073989868e-02 1.415333151817321777e-01 5.711658000946044922e-01 -7.254946231842041016e-01 1.719619333744049072e-02 -2.941348850727081299e-01 -1.698884218931198120e-01 -5.870119109749794006e-02
-3.084746934473514557e-02 -1.467381566762924194e-01 1.953111290931701660e-01 -6.663251519203186035e-01 4.501870274543762207e-02 1.090278327465057373e-01 -2.216575592756271362e-01 6.575217843055725098e-01
1.577658653259277344e-01 1.000889837741851807e-01 -1.416838914155960083e-01 -1.207696050405502319e-01 7.024513483047485352e-01 -2.398738861083984375e-01 -3.986427187919616699e-01 4.696160256862640381e-01
1.221456378698348999e-01 1.134703904390335083e-01 5.916665792465209961e-01 -5.439285039901733398e-01 1.056422889232635498e-01 -5.581764578819274902e-01 5.467703938484191895e-02 -2.379722520709037781e-02
-3.641854524612426758e-01 4.085379242897033691e-01 -2.823289632797241211e-01 -6.612539887428283691e-01 -2.200188040733337402e-01 1.579855829477310181e-01 -1.632574051618576050e-01 2.889264225959777832e-01
-2.230120003223419189e-01 7.190412282943725586e-02 1.611760854721069336e-01 -6.899724602699279785e-01 -1.470553576946258545e-01 -4.394933581352233887e-01 -4.339036345481872559e-01 -2.000091373920440674e-01
1.218103393912315369e-01 -1.172745823860168457e-01 4.701726138591766357e-01 -1.524394154548645020e-01 2.973634302616119385e-01 -3.842299580574035645e-01 2.283595204353332520e-01 6.624976992607116699e-01
-5.573337152600288391e-02 -2.227345108985900879e-01 -9.769315272569656372e-02 -3.452215790748596191e-01 7.168704867362976074e-01 -1.181611195206642151e-01 -3.244642913341522217e-01 4.306029379367828369e-01
1.047460883855819702e-01 -4.568977653980255127e-01 -4.382811114192008972e-02 -5.721160769462585449e-01 3.072372674942016602e-01 -5.151536464691162109e-01 1.657130867242813110e-01 2.525792419910430908e-01
-5.008262768387794495e-02 5.361107587814331055e-01 -1.501950472593307495e-01 -8.026850223541259766e-01 -7.134519983083009720e-03 -1.801815032958984375e-01 -9.304627776145935059e-03 -1.030166298151016235e-01
-2.408926188945770264e-01 4.650487005710601807e-01 5.054055452346801758e-01 7.875819504261016846e-02 3.646584451198577881e-01 -2.538489699363708496e-01 -3.330103456974029541e-01 3.946542143821716309e-01
-4.678451716899871826e-01 3.084878623485565186e-01 4.976121187210083008e-01 6.483285129070281982e-02 5.404111742973327637e-01 -2.731749117374420166e-01 -1.633000522851943970e-01 2.019884139299392700e-01
-3.279298245906829834e-01 2.991752326488494873e-01 4.222511351108551025e-01 5.670297425240278244e-03 -8.829656243324279785e-02 -6.256822347640991211e-01 2.179765403270721436e-01 4.217102825641632080e-01
-3.883768320083618164e-01 5.356088280677795410e-01 4.903059601783752441e-01 1.193316429853439331e-01 2.745640575885772705e-01 -2.797764539718627930e-01 -2.185040712356567383e-01 3.259485363960266113e-01
1.268154233694076538e-01 1.177391409873962402e-01 3.095523118972778320e-01 3.064106684178113937e-03 1.129117682576179504e-01 -8.590154051780700684e-01 -1.075800061225891113e-01 3.346541225910186768e-01
-4.302128851413726807e-01 -1.337251812219619751e-01 4.472336471080780029e-01 -3.094410598278045654e-01 2.323093116283416748e-01 -4.375765323638916016e-01 -4.990582764148712158e-01 8.223467320203781128e-02
-9.645015746355056763e-02 3.083765804767608643e-01 4.737892746925354004e-01 -3.421415686607360840e-01 3.118187487125396729e-01 1.985310912132263184e-01 -3.707259297370910645e-01 5.291321873664855957e-01
-3.722304105758666992e-02 1.821585446596145630e-01 4.413203895092010498e-01 -2.225706875324249268e-01 -1.743444055318832397e-01 -7.639651894569396973e-01 -1.043041944503784180e-01 3.101827800273895264e-01
-3.171694278717041016e-01 2.551411390304565430e-01 5.300297141075134277e-01 -1.383993327617645264e-01 4.474579095840454102e-01 -4.527864158153533936e-01 -3.521766960620880127e-01 7.041416317224502563e-02
9.741279482841491699e-02 -8.012429624795913696e-02 1.812250912189483643e-01 -6.775339245796203613e-01 3.311999440193176270e-01 2.260111421346664429e-01 -8.041542023420333862e-02 5.700484514236450195e-01
-1.024880111217498779e-01 1.343417167663574219e-01 3.176150023937225342e-01 -8.337110280990600586e-01 -5.078073590993881226e-02 -2.806502878665924072e-01 -2.847716510295867920e-01 -1.142668053507804871e-01
-2.950915098190307617e-01 -2.529503218829631805e-02 2.194040827453136444e-02 -5.524944067001342773e-01 2.008709758520126343e-01 -4.522680640220642090e-01 5.903164148330688477e-01 1.148072853684425354e-01
1.271771639585494995e-01 4.209495708346366882e-02 -1.873574256896972656e-01 -8.246299624443054199e-02 5.936068296432495117e-01 -3.182405531406402588e-01 -4.781816303730010986e-01 5.077865123748779297e-01
-3.726253658533096313e-02 -3.864465653896331787e-02 2.356612980365753174e-01 3.546491265296936035e-02 1.157340705394744873e-01 -8.073942661285400391e-01 -8.098614215850830078e-02 5.181557536125183105e-01
7.243667542934417725e-02 6.365249752998352051e-01 3.898529112339019775e-01 -3.469685912132263184e-01 -2.471520751714706421e-01 -2.396181821823120117e-01 2.392666041851043701e-01 3.761210143566131592e-01
1.175946369767189026e-01 6.411705166101455688e-02 -2.188401818275451660e-01 -7.325710356235504150e-02 5.575040578842163086e-01 -3.757255077362060547e-01 -4.945955872535705566e-01 4.818690121173858643e-01
-5.727979540824890137e-01 2.076058685779571533e-01 -1.215078011155128479e-01 -1.289952197112143040e-03 -3.144521638751029968e-02 -8.057354390621185303e-02 -4.992450475692749023e-01 5.977541804313659668e-01
-1.338370442390441895e-01 6.216518208384513855e-02 2.757557034492492676e-01 -3.418470025062561035e-01 5.160026997327804565e-02 1.176437288522720337e-01 -3.844119906425476074e-01 7.880655527114868164e-01
3.168152868747711182e-01 4.943487942218780518e-01 -3.592761456966400146e-01 -2.161743491888046265e-01 -1.454859375953674316e-01 -4.204521179199218750e-01 -7.578457891941070557e-02 5.251164436340332031e-01
4.913162067532539368e-02 6.534327864646911621e-01 2.920195460319519043e-01 -3.203614056110382080e-01 3.352584782987833023e-03 -8.524773293174803257e-04 -5.041034221649169922e-01 3.585700988769531250e-01
-3.709568679332733154e-01 6.610573530197143555e-01 3.154507279396057129e-01 -4.597454071044921875e-01 -2.262011915445327759e-02 -8.218467980623245239e-02 3.089722692966461182e-01 1.085781604051589966e-01
-3.946366012096405029e-01 -4.978056065738201141e-03 -4.604319855570793152e-02 -7.641685009002685547e-01 3.552188873291015625e-01 -2.313409894704818726e-01 -1.261311322450637817e-01 -2.501112818717956543e-01
2.188101261854171753e-01 1.731623113155364990e-01 1.239075288176536560e-01 -6.667384505271911621e-01 2.385788559913635254e-01 -5.633646249771118164e-01 2.943031787872314453e-01 3.646576404571533203e-02
-1.386891156435012817e-01 2.000088393688201904e-01 5.285897254943847656e-01 -6.625335216522216797e-01 1.260920017957687378e-01 -3.008591830730438232e-01 -3.324456512928009033e-01 -7.394935935735702515e-02
-5.088430047035217285e-01 2.984651923179626465e-01 1.696622073650360107e-01 -4.510015249252319336e-02 4.071807861328125000e-01 -1.428878456354141235e-01 4.320398569107055664e-01 4.983034431934356689e-01
-4.781749546527862549e-01 1.522249132394790649e-01 3.799189925193786621e-01 -4.529063999652862549e-01 3.446156382560729980e-01 1.702464222908020020e-01 3.766996264457702637e-01 3.302536010742187500e-01
-2.595821022987365723e-01 2.616934776306152344e-01 4.114467203617095947e-01 -4.336456060409545898e-01 4.516349136829376221e-01 -1.289287656545639038e-01 -5.316669344902038574e-01 -5.941560119390487671e-02
4.869600012898445129e-02 1.611528247594833374e-01 2.690532803535461426e-01 -1.785442531108856201e-01 4.763375222682952881e-01 5.333330854773521423e-02 -4.878832995891571045e-01 6.321540474891662598e-01
-1.910757571458816528e-01 1.628645807504653931e-01 -3.588653802871704102e-01 -5.066571235656738281e-01 3.554006516933441162e-01 -1.581536605954170227e-02 5.730232596397399902e-01 3.107472360134124756e-01
1.917758435010910034e-01 -1.903507113456726074e-01 -3.701474890112876892e-02 -8.439856767654418945e-01 1.847863495349884033e-01 -3.648402094841003418e-01 1.822771131992340088e-01 1.132578700780868530e-01
1.871208250522613525e-01 2.224340140819549561e-01 -1.270947307348251343e-01 -2.421557903289794922e-01 5.772917270660400391e-01 -4.331370294094085693e-01 -5.594505071640014648e-01 8.281427621841430664e-02
-7.396528124809265137e-01 9.548041224479675293e-02 5.741801112890243530e-02 -6.036712229251861572e-02 -7.656593620777130127e-02 -1.805801838636398315e-01 -4.302826821804046631e-01 4.617806971073150635e-01
-2.958166301250457764e-01 4.382014870643615723e-01 4.628320038318634033e-01 -5.875203013420104980e-01 -1.207596436142921448e-01 -2.720965743064880371e-01 -2.476288229227066040e-01 -1.055418625473976135e-01
-6.675329208374023438e-01 5.020828247070312500e-01 1.647715121507644653e-01 -3.814687207341194153e-02 -9.775806963443756104e-02 -2.510212361812591553e-02 -1.235715523362159729e-01 4.982481002807617188e-01
-6.938530802726745605e-01 3.631714284420013428e-01 2.956171035766601562e-01 -7.208518683910369873e-02 -9.682748466730117798e-02 -3.755539655685424805e-01 9.301000088453292847e-02 3.674526810646057129e-01
-1.376644968986511230e-01 1.948878318071365356e-01 -6.755224615335464478e-02 -2.109792828559875488e-01 7.065772414207458496e-01 -4.789546728134155273e-01 3.930577933788299561e-01 1.041547879576683044e-01
1.868207603693008423e-01 1.751452535390853882e-01 -3.514145016670227051e-01 -1.900496780872344971e-01 5.850728750228881836e-01 -4.160023331642150879e-01 -4.496700763702392578e-01 2.392483651638031006e-01
-4.399996995925903320e-01 -9.592150151729583740e-02 -1.251910254359245300e-02 6.128684431314468384e-02 2.109268009662628174e-01 -8.118998408317565918e-01 -1.837637275457382202e-01 2.363177686929702759e-01
-3.019968569278717041e-01 8.470184355974197388e-02 1.179167926311492920e-01 -3.666566312313079834e-01 1.493713352829217911e-02 -4.376462399959564209e-01 6.280871629714965820e-01 4.086945056915283203e-01
-6.506592035293579102e-01 -9.706541150808334351e-02 1.121458038687705994e-01 -6.635763496160507202e-02 -1.043223068118095398e-01 -6.563802361488342285e-01 -1.814252734184265137e-01 2.749681472778320312e-01
-4.012326300144195557e-01 2.781118154525756836e-01 3.641168773174285889e-01 -2.577143013477325439e-01 4.463401734828948975e-01 -4.817453622817993164e-01 -3.083995580673217773e-01 -1.904207170009613037e-01
1.755874007940292358e-01 2.586556077003479004e-01 3.874354362487792969e-01 -8.371123671531677246e-02 8.390714228153228760e-02 -7.598361372947692871e-01 1.154533922672271729e-01 3.839688599109649658e-01
-2.084149047732353210e-03 1.662420928478240967e-01 -1.657948493957519531e-01 -2.030050009489059448e-01 7.108272314071655273e-01 -1.543954014778137207e-01 -4.794219434261322021e-01 3.803964853286743164e-01
-1.145624294877052307e-01 1.148985475301742554e-01 4.344032108783721924e-01 -8.181703090667724609e-01 1.884030103683471680e-01 -2.379969954490661621e-01 1.528973579406738281e-01 7.006742991507053375e-03
-2.652096748352050781e-01 7.715525627136230469e-01 5.481662228703498840e-02 -5.669550895690917969e-01 1.937897130846977234e-02 -6.053005158901214600e-02 4.021811485290527344e-02 -6.534805148839950562e-02
-1.194212511181831360e-01 -3.178973495960235596e-01 -1.675227582454681396e-01 -5.708237886428833008e-01 -4.224958363920450211e-03 -7.209033370018005371e-01 -1.020565107464790344e-01 2.532615885138511658e-02
-3.580237627029418945e-01 7.515691518783569336e-01 -3.165732324123382568e-01 -5.650310963392257690e-02 1.818366795778274536e-01 -2.374188005924224854e-01 1.030032336711883545e-01 3.217291235923767090e-01
-6.054785251617431641e-01 1.212528944015502930e-01 1.492300331592559814e-01 -6.986760068684816360e-03 -1.054906472563743591e-01 -6.885980367660522461e-01 -1.239156071096658707e-02 3.330552577972412109e-01
-2.557913661003112793e-01 3.277301490306854248e-01 -3.435311615467071533e-01 -6.826885342597961426e-01 3.181513845920562744e-01 7.545284181833267212e-02 3.566030263900756836e-01 9.490739554166793823e-02
-5.944225192070007324e-02 3.489834070205688477e-02 -3.201220929622650146e-01 -5.919540524482727051e-01 -3.367552161216735840e-01 -5.414649844169616699e-01 -3.678983449935913086e-01 2.058127522468566895e-02
-3.106882870197296143e-01 1.241839230060577393e-01 -1.952792853116989136e-01 -6.144806742668151855e-01 -3.190530836582183838e-01 -4.710693359375000000e-01 2.927490472793579102e-01 2.508535981178283691e-01
-4.668824970722198486e-01 2.305655926465988159e-01 3.034557104110717773e-01 -4.694428443908691406e-01 4.370446503162384033e-01 9.598404169082641602e-02 4.244798123836517334e-01 1.897214651107788086e-01
-2.512382566928863525e-01 4.779346883296966553e-01 -3.582128882408142090e-01 -7.340356707572937012e-01 -1.600451618432998657e-01 -1.578216906636953354e-04 1.066525802016258240e-01 6.590591371059417725e-02
6.006568670272827148e-02 3.946654498577117920e-01 5.381906777620315552e-02 1.159408688545227051e-01 2.308933585882186890e-01 -6.223940253257751465e-01 2.038912028074264526e-01 5.848376154899597168e-01
1.169829368591308594e-01 6.540712714195251465e-01 4.236066341400146484e-01 -5.028877258300781250e-01 -2.143895775079727173e-01 -2.142145335674285889e-01 6.666263937950134277e-02 1.728365123271942139e-01
-8.054663985967636108e-02 6.511258482933044434e-01 -1.331717669963836670e-01 -1.309620440006256104e-01 -7.830664515495300293e-02 -3.374001085758209229e-01 3.663137257099151611e-01 5.296273231506347656e-01
9.870889782905578613e-02 8.605208247900009155e-02 -2.115420848131179810e-01 -1.128996685147285461e-01 6.163682341575622559e-01 -3.675509691238403320e-01 -5.113736391067504883e-01 3.858091831207275391e-01
-3.095358908176422119e-01 8.378433436155319214e-02 1.644708216190338135e-01 -3.960056304931640625e-01 6.389548778533935547e-01 4.673727229237556458e-02 4.943119883537292480e-01 2.418769598007202148e-01
1.200762465596199036e-01 5.130124092102050781e-01 1.786806434392929077e-01 5.794057250022888184e-02 4.019758850336074829e-02 -5.635058283805847168e-01 2.322633117437362671e-01 5.603707432746887207e-01
-1.627557873725891113e-01 -6.721778772771358490e-03 3.236720561981201172e-01 -3.445937335491180420e-01 -1.412692368030548096e-01 -6.641613245010375977e-01 4.028938710689544678e-01 3.557616472244262695e-01
-5.936726927757263184e-01 5.424819886684417725e-02 1.273262947797775269e-01 -5.767796635627746582e-01 1.176412105560302734e-01 -1.763252541422843933e-02 4.110916256904602051e-01 3.355241715908050537e-01
1.552646905183792114e-01 2.399433404207229614e-01 3.566349297761917114e-02 -1.885854154825210571e-01 5.656850934028625488e-01 -1.039291024208068848e-01 -5.996465086936950684e-01 4.371579289436340332e-01
2.882997691631317139e-01 2.073622047901153564e-01 1.433105766773223877e-01 -5.471998453140258789e-01 6.680754423141479492e-01 -2.308479696512222290e-01 2.327820509672164917e-01 -1.074453908950090408e-02
-6.605103611946105957e-02 -3.255297839641571045e-01 -1.505082100629806519e-01 -5.074365735054016113e-01 4.874828159809112549e-01 -4.457727447152137756e-02 -3.700338304042816162e-01 4.826711118221282959e-01
-4.079310894012451172e-01 4.512077867984771729e-01 -4.426191747188568115e-02 -5.625329613685607910e-01 4.609467983245849609e-01 -2.082019746303558350e-01 1.930456906557083130e-01 -1.360686570405960083e-01
-1.950754076242446899e-01 1.260054111480712891e-01 4.606513977050781250e-01 -7.783774733543395996e-01 3.021204471588134766e-01 -1.162613257765769958e-01 1.299790591001510620e-01 -7.942931354045867920e-02
-4.261293709278106689e-01 -2.823873758316040039e-01 -1.080504735000431538e-04 -8.242242038249969482e-02 8.293624967336654663e-02 -6.710979938507080078e-01 -3.139700293540954590e-01 4.195826351642608643e-01
-2.764179408550262451e-01 -2.294586151838302612e-01 -3.005195260047912598e-01 -4.908704459667205811e-01 -2.999534606933593750e-01 -5.790358185768127441e-01 -3.039802610874176025e-01 1.483836621046066284e-01
-5.487336516380310059e-01 6.643015891313552856e-02 -1.650468409061431885e-01 -2.717950344085693359e-01 -1.678684502840042114e-01 -5.907073020935058594e-01 -4.639908075332641602e-01 3.103201277554035187e-02
9.145542979240417480e-02 2.615930140018463135e-01 -2.818229794502258301e-01 -1.620951145887374878e-01 5.092394351959228516e-01 -3.428214490413665771e-01 -6.218516826629638672e-01 2.322824597358703613e-01
-5.788263082504272461e-01 -1.645065695047378540e-01 1.731411069631576538e-01 -5.945918336510658264e-02 3.910172265022993088e-03 -6.959689259529113770e-01 -2.040892541408538818e-01 2.798994481563568115e-01
-1.957605183124542236e-01 7.374147176742553711e-01 2.148834317922592163e-01 -3.207486271858215332e-01 -3.559006005525588989e-02 -1.575539074838161469e-02 -4.348830282688140869e-01 2.796511352062225342e-01
-6.367850303649902344e-01 3.034052550792694092e-01 1.870472542941570282e-02 -3.305647969245910645e-01 -1.715414673089981079e-01 1.863295584917068481e-01 -2.048447132110595703e-01 5.354629158973693848e-01
-5.279824137687683105e-01 5.976932644844055176e-01 4.243674278259277344e-01 3.961317986249923706e-02 2.349381335079669952e-02 -2.505773305892944336e-01 -1.275141537189483643e-01 3.205302059650421143e-01
-1.502390056848526001e-01 4.285660088062286377e-01 -2.671408653259277344e-02 -2.941999733448028564e-01 5.598226189613342285e-01 1.060347408056259155e-01 -5.541609525680541992e-01 2.734100222587585449e-01
-4.404155164957046509e-02 -3.130043745040893555e-01 -3.225026130676269531e-01 -4.313084483146667480e-01 3.588896393775939941e-01 -2.471430152654647827e-01 -4.430208802223205566e-01 4.731858670711517334e-01
-4.542326331138610840e-01 3.224155306816101074e-01 4.566735401749610901e-02 -6.596467494964599609e-01 4.154628515243530273e-01 -2.031434327363967896e-01 -1.051076352596282959e-01 -1.660641282796859741e-01
-3.922185301780700684e-01 1.227891445159912109e-01 3.796114623546600342e-01 -6.938596367835998535e-01 2.472079396247863770e-01 -2.480541169643402100e-01 -2.596772015094757080e-01 -1.243649423122406006e-01
5.025739073753356934e-01 3.965630531311035156e-01 -2.004949897527694702e-01 -2.995976805686950684e-01 -2.138975560665130615e-01 -4.072937667369842529e-01 -1.776266694068908691e-01 4.658417701721191406e-01
-5.557847023010253906e-01 -1.227691397070884705e-01 2.315128967165946960e-02 -4.973344877362251282e-02 4.504024237394332886e-02 -6.766698956489562988e-01 -7.644122093915939331e-02 4.552667438983917236e-01
-3.855568766593933105e-01 1.233778148889541626e-01 3.867436945438385010e-01 -6.818653941154479980e-01 -1.796906888484954834e-01 -3.498596251010894775e-01 -2.355259209871292114e-01 -1.070036441087722778e-01
-5.309321880340576172e-01 2.054181843996047974e-01 -4.295319616794586182e-01 -5.132043957710266113e-01 -1.920477449893951416e-01 -6.332121789455413818e-02 -7.875190675258636475e-02 4.253754913806915283e-01
-1.258273571729660034e-01 5.104398727416992188e-01 -3.152215778827667236e-01 -1.975195109844207764e-01 2.525892555713653564e-01 -6.393891572952270508e-01 3.294762372970581055e-01 6.376110762357711792e-02
-2.017779052257537842e-01 4.672816991806030273e-01 3.503850102424621582e-01 -6.226487159729003906e-01 1.162585243582725525e-01 -3.608068823814392090e-01 -1.738461554050445557e-01 -2.378073185682296753e-01
-8.579111844301223755e-02 9.655409306287765503e-02 5.320391654968261719e-01 -6.715067028999328613e-01 3.453377401456236839e-03 -4.948111474514007568e-01 2.935807593166828156e-02 -6.015115603804588318e-02
4.624161124229431152e-02 -2.050310224294662476e-01 6.650348752737045288e-02 -3.583500385284423828e-01 2.141508311033248901e-01 -7.784414887428283691e-01 2.925198674201965332e-01 2.925522625446319580e-01
2.533665001392364502e-01 3.791102468967437744e-01 3.331559300422668457e-01 -3.410033583641052246e-01 6.144290566444396973e-01 -3.368127048015594482e-01 2.548748254776000977e-01 9.422201663255691528e-02
1.032810732722282410e-01 -1.847119256854057312e-02 -4.526149481534957886e-02 -4.623672068119049072e-01 -8.746384829282760620e-02 -8.699494004249572754e-01 -9.241109341382980347e-02 1.256706099957227707e-02
-1.491724252700805664e-01 5.448256731033325195e-01 -2.876150608062744141e-02 -6.876182556152343750e-01 2.693101763725280762e-01 -2.519316375255584717e-01 -7.506322115659713745e-03 -2.668569684028625488e-01
-3.449573740363121033e-02 1.545924246311187744e-01 3.818456232547760010e-01 -3.881320953369140625e-01 1.569468975067138672e-01 -7.504038810729980469e-01 2.979767322540283203e-01 4.393597319722175598e-02
-4.694755077362060547e-01 -2.620353922247886658e-02 -8.130220323801040649e-02 -7.758989185094833374e-02 1.243218109011650085e-01 -3.811161220073699951e-01 3.900679647922515869e-01 6.733627915382385254e-01
-5.305918455123901367e-01 7.955103367567062378e-02 -1.048982217907905579e-01 -2.840932011604309082e-01 -2.928012013435363770e-01 -4.630157947540283203e-01 -5.254114270210266113e-01 2.103755623102188110e-01
-2.860014736652374268e-01 5.645300149917602539e-01 7.904762774705886841e-02 -6.746245622634887695e-01 2.466691285371780396e-01 -1.025387719273567200e-01 2.026563584804534912e-01 -1.603515893220901489e-01
1.307860463857650757e-01 1.143565252423286438e-01 1.136863827705383301e-01 -5.215826034545898438e-01 3.226543664932250977e-01 -3.416395485401153564e-01 5.200901627540588379e-01 4.399174451828002930e-01
-5.205892920494079590e-01 1.219615191221237183e-01 2.926729619503021240e-01 -5.526749491691589355e-01 4.393526315689086914e-01 3.970125690102577209e-02 3.360263407230377197e-01 1.244365423917770386e-01
-2.061098963022232056e-01 3.931355178356170654e-01 3.379696309566497803e-01 -7.886350750923156738e-01 -2.184609882533550262e-02 -2.301966249942779541e-01 -7.338140904903411865e-02 -8.911603689193725586e-02
-5.669562816619873047e-01 4.307002723217010498e-01 8.426543325185775757e-02 -3.009641356766223907e-02 1.847466677427291870e-01 -9.970158338546752930e-02 4.191091060638427734e-01 5.150993466377258301e-01
1.506620049476623535e-01 2.297652661800384521e-01 -8.158314228057861328e-02 -3.512565791606903076e-01 5.588221549987792969e-01 5.354076251387596130e-02 -5.417590141296386719e-01 4.310686588287353516e-01
-1.443192362785339355e-01 -1.031315028667449951e-01 -5.181686580181121826e-02 -6.228721141815185547e-01 2.873947322368621826e-01 -3.463582992553710938e-01 5.035722851753234863e-01 3.489070832729339600e-01
1.537222415208816528e-01 5.007131695747375488e-01 3.874005079269409180e-01 -4.533977210521697998e-01 7.056349515914916992e-02 6.260138750076293945e-02 -4.691973030567169189e-01 3.754502534866333008e-01
-1.937857246957719326e-03 -5.806031450629234314e-02 4.139793515205383301e-01 1.381400376558303833e-01 1.568306237459182739e-01 -6.848750710487365723e-01 -2.945793271064758301e-01 4.751177728176116943e-01
-1.086038127541542053e-01 5.002393126487731934e-01 1.573447436094284058e-01 -7.343555688858032227e-01 2.971562743186950684e-01 -1.091793179512023926e-01 2.701946794986724854e-01 2.651869505643844604e-02
-7.450706511735916138e-02 -1.969332695007324219e-01 -2.767514884471893311e-01 -5.701237916946411133e-01 -2.266853004693984985e-01 -5.964956283569335938e-01 -3.779794275760650635e-01 6.302385777235031128e-02
1.137661188840866089e-02 -1.524337828159332275e-01 2.264206558465957642e-01 -8.728414773941040039e-01 2.607983350753784180e-01 -2.717097997665405273e-01 1.465656906366348267e-01 -1.387760229408740997e-02
-4.009958505630493164e-01 1.977519541978836060e-01 5.197890400886535645e-01 -2.485971599817276001e-01 4.637076258659362793e-01 -4.409528076648712158e-01 -2.343698590993881226e-01 -6.100797280669212341e-02
3.121571242809295654e-01 -8.603174984455108643e-02 -3.973661959171295166e-01 -3.937020897865295410e-01 -8.137840777635574341e-02 -4.081047773361206055e-01 1.196186058223247528e-02 6.394842267036437988e-01
4.743633046746253967e-02 -6.774686276912689209e-02 -1.164029985666275024e-01 -3.579082190990447998e-01 7.046129703521728516e-01 -1.444949060678482056e-01 -4.005266129970550537e-01 4.168122708797454834e-01
-5.318465232849121094e-01 -9.684256464242935181e-02 1.565623730421066284e-01 -1.242218017578125000e-01 4.633308574557304382e-02 -7.396628856658935547e-01 -3.164737820625305176e-01 1.357003152370452881e-01
-5.157423764467239380e-02 -2.587739825248718262e-01 -5.048416182398796082e-02 -8.560363054275512695e-01 1.223395764827728271e-02 -3.469203114509582520e-01 2.611091732978820801e-01 7.967523485422134399e-02
1.832000911235809326e-01 1.843098551034927368e-01 9.896743297576904297e-02 -1.857033818960189819e-01 6.645516157150268555e-01 -1.331171244382858276e-01 -5.144776701927185059e-01 4.051555395126342773e-01
-3.004910051822662354e-01 3.826063871383666992e-01 -5.587704777717590332e-01 -2.209174335002899170e-01 3.079918324947357178e-01 -4.967565834522247314e-01 2.311059534549713135e-01 8.516105264425277710e-02
-6.875744462013244629e-01 -2.793405950069427490e-02 1.949786841869354248e-01 -1.835183240473270416e-02 6.182871758937835693e-02 -5.842611193656921387e-01 6.579045206308364868e-02 3.722842037677764893e-01
-3.344211578369140625e-01 -2.387349158525466919e-01 7.357024005614221096e-04 -3.027341365814208984e-01 -1.548159718513488770e-01 -5.842456221580505371e-01 -5.431761145591735840e-01 2.813691794872283936e-01
8.946209400892257690e-02 -9.372103959321975708e-02 8.805503696203231812e-02 -7.152191400527954102e-01 1.634793728590011597e-01 -1.001632586121559143e-01 5.101590156555175781e-01 4.085344374179840088e-01
4.816021397709846497e-02 3.234288096427917480e-01 2.650619857013225555e-02 -2.841816842555999756e-01 1.013275459408760071e-01 -4.990557953715324402e-02 -7.294815778732299805e-01 5.164411664009094238e-01
-3.035157024860382080e-01 1.530046612024307251e-01 4.903510212898254395e-01 -7.714642286300659180e-01 5.203933268785476685e-02 -1.983943581581115723e-01 -3.719980269670486450e-02 -7.358259707689285278e-02
-2.768084704875946045e-01 -1.001149713993072510e-01 3.256754204630851746e-02 -5.539173483848571777e-01 3.310061991214752197e-01 -7.647409290075302124e-02 5.823519229888916016e-01 3.884866237640380859e-01
-4.586255550384521484e-01 1.490557044744491577e-01 3.612951636314392090e-01 -2.697520554065704346e-01 -1.159273907542228699e-01 -6.809105277061462402e-01 2.498067170381546021e-01 1.570439338684082031e-01
-2.736801505088806152e-01 5.209367871284484863e-01 -1.187793463468551636e-01 -9.007602930068969727e-02 -1.414835220202803612e-03 -2.183718383312225342e-01 4.534001648426055908e-01 6.150137782096862793e-01
-7.025921344757080078e-01 -5.147501453757286072e-02 2.487146705389022827e-01 -1.651687920093536377e-02 8.292341977357864380e-02 -4.946552217006683350e-01 -2.559465765953063965e-01 3.528653979301452637e-01
-8.353751897811889648e-02 1.049218550324440002e-01 1.993050724267959595e-01 6.261141598224639893e-02 5.871355533599853516e-01 -4.256742000579833984e-01 -5.319712758064270020e-01 3.597916662693023682e-01
-1.899909675121307373e-01 7.101027667522430420e-02 -2.485696375370025635e-01 -3.316010534763336182e-01 2.401283830404281616e-01 -6.687735319137573242e-01 4.673178791999816895e-01 2.526047825813293457e-01
1.465105414390563965e-01 4.417575895786285400e-02 -2.104752063751220703e-01 -2.982312440872192383e-01 7.604008316993713379e-01 -2.408660352230072021e-01 -3.378434479236602783e-01 3.049219250679016113e-01
1.181795522570610046e-01 -5.441853031516075134e-02 -1.019412279129028320e-01 -3.342515826225280762e-01 7.874604463577270508e-01 -1.989789605140686035e-01 -2.968043982982635498e-01 3.364174365997314453e-01
-1.122977137565612793e-01 3.615961968898773193e-01 2.548209726810455322e-01 -3.408581614494323730e-01 6.762911379337310791e-02 -7.868830561637878418e-01 -1.570439785718917847e-01 -1.646148115396499634e-01
-2.822425961494445801e-01 6.024087071418762207e-01 4.380491673946380615e-01 1.606106162071228027e-01 3.612397313117980957e-01 -3.074833452701568604e-01 -2.355599254369735718e-01 2.433750629425048828e-01
-2.248041564598679543e-03 5.914502143859863281e-01 6.611791253089904785e-02 -3.890895545482635498e-01 -1.477123983204364777e-02 4.405639693140983582e-02 -5.642142891883850098e-01 4.170401990413665771e-01
1.450983621180057526e-02 -3.755238279700279236e-02 -4.505056515336036682e-02 -8.187994360923767090e-01 -1.356571614742279053e-01 -2.444439083337783813e-01 4.035579562187194824e-01 2.913803160190582275e-01
-4.870863556861877441e-01 9.005922824144363403e-02 2.754711806774139404e-01 -4.671405851840972900e-01 3.402839601039886475e-01 1.863511800765991211e-01 4.453850090503692627e-01 3.341315388679504395e-01
-5.059088468551635742e-01 7.700157165527343750e-02 2.864494919776916504e-01 -6.824330985546112061e-02 -1.714463084936141968e-01 -7.351522445678710938e-01 -5.164848268032073975e-02 2.809029221534729004e-01
-1.832444369792938232e-01 3.553821742534637451e-01 5.761900544166564941e-01 -3.720388710498809814e-01 2.199372500181198120e-01 3.554997965693473816e-02 -4.811508953571319580e-01 2.976150214672088623e-01
-1.453594863414764404e-01 -3.376263678073883057e-01 1.380267292261123657e-01 -1.554683744907379150e-01 -6.525792181491851807e-02 -6.368723511695861816e-01 -4.258472323417663574e-01 4.800482988357543945e-01
9.118968993425369263e-02 4.375751912593841553e-01 1.404941380023956299e-01 5.410512536764144897e-02 -8.341529220342636108e-02 -5.703043341636657715e-01 1.776327341794967651e-01 6.432636976242065430e-01
-5.476774573326110840e-01 -1.538763288408517838e-02 1.422060877084732056e-01 -8.141469210386276245e-02 -1.346178948879241943e-01 -5.719860792160034180e-01 2.380283623933792114e-01 5.205903649330139160e-01
-1.506055444478988647e-01 -2.006009370088577271e-01 -1.553815305233001709e-01 -2.780292332172393799e-01 3.909598588943481445e-01 -1.793492138385772705e-01 -5.938348770141601562e-01 5.458737015724182129e-01
1.145658791065216064e-01 1.506964415311813354e-01 9.775961190462112427e-02 -4.603514373302459717e-01 5.328128337860107422e-01 -6.292842626571655273e-01 2.016554623842239380e-01 -1.487668752670288086e-01
1.390311717987060547e-01 3.345525562763214111e-01 3.104525506496429443e-01 -3.779172301292419434e-01 5.082197189331054688e-01 -3.007131516933441162e-01 4.959008991718292236e-01 1.868402510881423950e-01
-1.560259610414505005e-01 1.378643661737442017e-01 2.570829987525939941e-01 -2.270316332578659058e-01 3.625468816608190536e-03 -4.030227065086364746e-01 3.437966406345367432e-01 7.472469210624694824e-01
-4.282185733318328857e-01 6.589981913566589355e-01 1.599226593971252441e-01 -4.147929847240447998e-01 1.593668162822723389e-01 2.484804391860961914e-02 -3.954427540302276611e-01 4.828685522079467773e-02
-4.777832329273223877e-01 -2.441195771098136902e-02 -1.075198724865913391e-01 -2.960260957479476929e-02 1.460647433996200562e-01 -8.109273910522460938e-01 -2.587324976921081543e-01 1.131807416677474976e-01
-2.340728789567947388e-01 -5.473553761839866638e-02 -1.172900646924972534e-01 -6.984528303146362305e-01 -9.818520396947860718e-02 -3.667537569999694824e-01 -5.218617320060729980e-01 -1.553464829921722412e-01
-4.790883064270019531e-01 -3.022149205207824707e-02 3.071489185094833374e-02 6.701430678367614746e-02 1.093315193429589272e-03 -6.402772665023803711e-01 -4.639203548431396484e-01 3.727585077285766602e-01
1.651380956172943115e-01 3.804770112037658691e-02 2.321713790297508240e-02 -7.705678939819335938e-01 1.447630524635314941e-01 -4.064089655876159668e-01 3.713475465774536133e-01 2.300965189933776855e-01
5.912151932716369629e-02 4.667927622795104980e-01 5.479060411453247070e-01 -4.866461157798767090e-01 3.130836784839630127e-02 -1.882047504186630249e-01 3.844998478889465332e-01 2.394622713327407837e-01
-1.243937611579895020e-01 4.546622931957244873e-01 3.167011216282844543e-02 2.692246735095977783e-01 4.189023673534393311e-01 -4.553852081298828125e-01 9.862700104713439941e-02 5.583378672599792480e-01
-3.860633075237274170e-01 1.075654849410057068e-01 2.840989828109741211e-01 3.687512502074241638e-02 4.061236083507537842e-01 -4.977850615978240967e-01 -4.685853794217109680e-02 5.851415395736694336e-01
-6.579108834266662598e-01 2.875038385391235352e-01 1.042598411440849304e-01 -7.267969846725463867e-02 1.111014038324356079e-01 -3.764552175998687744e-01 3.990206718444824219e-01 3.937801122665405273e-01
-7.861587405204772949e-02 2.272569388151168823e-01 5.116153359413146973e-01 -3.960223495960235596e-01 2.176407873630523682e-01 -2.104394882917404175e-02 -6.091158390045166016e-01 3.236625194549560547e-01
-8.975171297788619995e-02 3.418523073196411133e-02 1.523181796073913574e-01 -8.293945193290710449e-01 2.540794610977172852e-01 -3.421185910701751709e-01 -2.579390108585357666e-01 -1.776116639375686646e-01
-1.372279413044452667e-02 -1.898470073938369751e-01 -1.665826588869094849e-01 -2.921407818794250488e-01 6.054682135581970215e-01 -1.308407634496688843e-01 -4.168031811714172363e-01 5.415144562721252441e-01
-4.057068005204200745e-02 4.652771353721618652e-02 3.212486803531646729e-01 -6.185930967330932617e-01 5.605897307395935059e-02 2.224918454885482788e-01 -1.282464563846588135e-01 6.642581224441528320e-01
1.435666978359222412e-01 5.956642031669616699e-01 3.160190880298614502e-01 -4.603430628776550293e-01 3.356004953384399414e-01 -7.078354060649871826e-02 4.053320884704589844e-01 1.756613850593566895e-01
-1.332958191633224487e-01 4.980067014694213867e-01 5.725678205490112305e-01 -3.096065521240234375e-01 -2.995879352092742920e-01 -3.394986689090728760e-01 -7.685330510139465332e-02 3.156147301197052002e-01
-5.710732936859130859e-01 2.210364341735839844e-01 5.610817074775695801e-01 -4.101583734154701233e-02 2.367885261774063110e-01 -3.334063589572906494e-01 7.321697473526000977e-02 3.686922490596771240e-01
-6.905373930931091309e-01 4.848624169826507568e-01 3.665896654129028320e-01 -2.166550755500793457e-01 -1.728721149265766144e-02 -6.229140609502792358e-02 6.670483946800231934e-02 3.132260441780090332e-01
-2.072244286537170410e-01 4.743347689509391785e-02 2.502218484878540039e-01 2.143087424337863922e-02 7.845393419265747070e-01 -2.517481446266174316e-01 -3.138521313667297363e-01 3.381648659706115723e-01
-2.773136198520660400e-01 -1.694828420877456665e-01 -1.130419671535491943e-01 -5.169919133186340332e-01 1.984022855758666992e-01 3.973590210080146790e-02 -4.421325922012329102e-01 6.147274971008300781e-01
-2.614207267761230469e-01 1.723285466432571411e-01 2.924442589282989502e-01 -8.038935661315917969e-01 2.102722227573394775e-01 -1.907325387001037598e-01 -2.610011994838714600e-01 -1.465565115213394165e-01
-4.308797046542167664e-02 1.638539433479309082e-01 2.294757664203643799e-01 -6.532020866870880127e-02 3.351873755455017090e-01 -8.719018846750259399e-02 -5.447291731834411621e-01 7.054693102836608887e-01
-7.253231406211853027e-01 3.146173059940338135e-01 4.319239556789398193e-01 -1.664754301309585571e-01 9.049711376428604126e-02 -3.596272766590118408e-01 6.905132532119750977e-02 1.355005949735641479e-01
-3.686138093471527100e-01 3.792115449905395508e-01 4.365965425968170166e-01 -6.589965224266052246e-01 3.017065301537513733e-02 -1.815341413021087646e-01 -2.427163571119308472e-01 -5.151068791747093201e-02
-5.519199371337890625e-01 3.320145905017852783e-01 -4.219178855419158936e-01 -2.934205532073974609e-01 3.008314408361911774e-02 -5.198750495910644531e-01 -6.925628054887056351e-03 2.231977880001068115e-01
-6.065215468406677246e-01 4.423151016235351562e-01 3.275309801101684570e-01 -4.647831618785858154e-01 3.546641394495964050e-02 -1.276545226573944092e-01 -3.025066554546356201e-01 6.422662734985351562e-02
-2.951768934726715088e-01 6.019771471619606018e-02 2.704638540744781494e-01 -8.395383954048156738e-01 1.063326001167297363e-01 -1.965589970350265503e-01 -2.147385627031326294e-01 -1.876611858606338501e-01
1.293881386518478394e-01 3.074286580085754395e-01 -3.910611271858215332e-01 -2.271125912666320801e-01 6.198772192001342773e-01 -3.272849917411804199e-01 -4.335168898105621338e-01 7.026468217372894287e-02
-1.642567962408065796e-01 1.617292165756225586e-01 2.904763221740722656e-01 -3.074791729450225830e-01 5.249815583229064941e-01 -3.737404942512512207e-01 4.920078814029693604e-01 3.325420618057250977e-01
-4.206926226615905762e-01 2.389053106307983398e-01 4.782470166683197021e-01 -4.313397407531738281e-02 4.057484269142150879e-01 -4.241953194141387939e-01 -4.190491139888763428e-01 1.232301443815231323e-01
3.671964630484580994e-02 9.275508671998977661e-02 -2.732370793819427490e-01 -1.988354772329330444e-01 5.531970858573913574e-01 -3.636652827262878418e-01 -5.678493380546569824e-01 3.392962813377380371e-01
-4.023820161819458008e-01 -4.150020703673362732e-02 -1.531639974564313889e-02 -7.229668498039245605e-01 4.027437865734100342e-01 -2.050925344228744507e-01 -2.613609731197357178e-01 -2.021776288747787476e-01
-5.361705422401428223e-01 5.656321346759796143e-02 -3.075549006462097168e-01 -2.641898989677429199e-01 -1.110756769776344299e-02 -7.287934422492980957e-01 -9.465645998716354370e-02 6.864606589078903198e-02
-1.736464723944664001e-02 -2.178584039211273193e-01 7.910974323749542236e-03 -4.670328795909881592e-01 3.072665631771087646e-02 -4.903306961059570312e-01 4.589202702045440674e-01 5.311098694801330566e-01
-1.802962571382522583e-01 -1.232790723443031311e-01 -3.409402370452880859e-01 -5.787924528121948242e-01 9.942906908690929413e-03 -3.298933506011962891e-01 3.114530742168426514e-01 5.432521700859069824e-01
2.163285315036773682e-01 5.145887732505798340e-01 4.012815356254577637e-01 -4.184846580028533936e-01 4.034340381622314453e-01 -2.711403667926788330e-01 3.123445510864257812e-01 1.356793940067291260e-01
9.411431849002838135e-02 1.067502945661544800e-01 -5.583063364028930664e-01 -2.885608077049255371e-01 -2.217483520507812500e-01 -3.618101477622985840e-01 -1.893431544303894043e-01 6.073251366615295410e-01
-1.380249261856079102e-01 4.239035248756408691e-01 -3.959697484970092773e-01 -4.611747860908508301e-01 -1.422049552202224731e-01 -1.864442229270935059e-01 -2.793851196765899658e-01 5.465720891952514648e-01
-1.336299180984497070e-01 6.866394877433776855e-01 2.157085686922073364e-01 -4.340240359306335449e-01 5.089564323425292969e-01 -1.224536821246147156e-01 -3.617508709430694580e-02 2.054822631180286407e-02
7.447954267263412476e-02 -3.755947351455688477e-01 1.259245276451110840e-01 -9.885636717081069946e-02 6.299260258674621582e-02 -6.439827680587768555e-01 -1.443749219179153442e-01 6.230775713920593262e-01
-1.651015430688858032e-01 5.417477488517761230e-01 -1.824229955673217773e-01 -1.410721801221370697e-02 -1.346405595541000366e-01 -2.826932966709136963e-01 2.570479810237884521e-01 6.940148472785949707e-01
-2.447265982627868652e-01 3.449295759201049805e-01 3.851697742938995361e-01 -3.199059069156646729e-01 3.357895314693450928e-01 -2.789584994316101074e-01 -6.149278283119201660e-01 -4.156991466879844666e-02
-1.186175793409347534e-01 1.335073262453079224e-01 4.981210231781005859e-01 -7.811962366104125977e-01 8.946235477924346924e-02 -2.653015851974487305e-01 -1.592904627323150635e-01 -7.714754343032836914e-02
-3.126917481422424316e-01 7.337540984153747559e-01 6.970243901014328003e-02 1.540589928627014160e-01 -4.860949516296386719e-02 -3.400971591472625732e-01 -5.992181971669197083e-02 4.621868431568145752e-01
-8.191583752632141113e-01 1.176012828946113586e-01 7.031213492155075073e-02 1.592126116156578064e-02 8.646937459707260132e-02 -3.923217058181762695e-01 -1.407469511032104492e-01 3.588163256645202637e-01
-2.470143437385559082e-01 9.010615944862365723e-02 1.088770776987075806e-01 -5.553365945816040039e-01 -4.575058817863464355e-02 2.052046209573745728e-01 -2.794415056705474854e-01 6.988005638122558594e-01
-3.933831676840782166e-02 7.112720608711242676e-01 -1.153475791215896606e-01 -6.435351967811584473e-01 -4.492546990513801575e-02 -2.284842431545257568e-01 -6.365916132926940918e-02 -8.261982351541519165e-02
-1.695847064256668091e-01 -1.361693143844604492e-01 2.224649488925933838e-01 -4.653101861476898193e-01 -1.118702590465545654e-01 -5.483205318450927734e-01 4.877624809741973877e-01 3.682554662227630615e-01
-6.103833019733428955e-02 -3.948123753070831299e-02 1.395197361707687378e-01 -4.319519400596618652e-01 1.455547958612442017e-01 1.066125854849815369e-01 -3.925788104534149170e-01 7.758846282958984375e-01
-4.489932358264923096e-01 7.067972421646118164e-01 3.212203383445739746e-01 -4.092516899108886719e-01 -6.543743610382080078e-02 -1.130063682794570923e-01 5.972229316830635071e-02 8.691313862800598145e-02
-3.303078114986419678e-01 6.028507947921752930e-01 1.545190904289484024e-02 -2.437551468610763550e-01 4.634678661823272705e-01 2.481157481670379639e-01 -2.896962761878967285e-01 3.279089629650115967e-01
3.129234910011291504e-02 3.637702763080596924e-02 1.607742011547088623e-01 -4.603433310985565186e-01 5.034950971603393555e-01 -5.521488189697265625e-01 4.382822513580322266e-01 9.729477018117904663e-02
-5.784276127815246582e-01 4.546377435326576233e-02 1.858138479292392731e-02 -6.401640921831130981e-02 -5.509412288665771484e-02 -7.455412149429321289e-01 -2.735263109207153320e-01 1.588314920663833618e-01
1.337686479091644287e-01 5.386844873428344727e-01 1.458975672721862793e-01 -1.545370519161224365e-01 1.472978442907333374e-01 -7.435021400451660156e-01 1.443573832511901855e-01 2.267735898494720459e-01
-9.862161427736282349e-02 -3.289372920989990234e-01 2.718114480376243591e-02 -5.089008212089538574e-01 4.027345180511474609e-01 -5.618880987167358398e-01 3.357570767402648926e-01 1.780704855918884277e-01
5.331237986683845520e-02 2.782433331012725830e-01 2.398608922958374023e-01 -6.674957871437072754e-01 5.694052577018737793e-01 -1.092015430331230164e-01 1.585013717412948608e-01 2.353396713733673096e-01
-3.589348401874303818e-03 4.857618808746337891e-01 2.508886754512786865e-01 -7.640907168388366699e-01 9.113712608814239502e-02 -3.131616711616516113e-01 -3.997559472918510437e-02 -9.627329558134078979e-02
1.037879474461078644e-02 -1.922122538089752197e-01 -1.417566835880279541e-01 -7.258128523826599121e-01 -1.202928721904754639e-01 -5.993700623512268066e-01 -2.036473602056503296e-01 2.933477796614170074e-02
-3.413749635219573975e-01 6.030595675110816956e-02 2.984150350093841553e-01 -4.210266470909118652e-01 4.537450373172760010e-01 -5.135845541954040527e-01 -3.181556165218353271e-01 -2.064818441867828369e-01
2.256957739591598511e-01 1.320086866617202759e-01 1.511074602603912354e-01 -6.224012374877929688e-01 1.310141980648040771e-01 -4.809533953666687012e-01 3.841203749179840088e-01 3.541029095649719238e-01
5.353076010942459106e-02 5.083013176918029785e-01 -1.970996409654617310e-01 -3.981614410877227783e-01 -1.513253748416900635e-01 -2.520056962966918945e-01 4.927161633968353271e-01 4.606602489948272705e-01
7.838901877403259277e-02 2.029481530189514160e-01 4.328365623950958252e-01 -7.955868840217590332e-01 -5.476128682494163513e-02 -3.235000967979431152e-01 -1.396716535091400146e-01 7.212585955858230591e-02
-3.583287596702575684e-01 8.186403661966323853e-02 -3.489409089088439941e-01 -6.326169371604919434e-01 1.322127878665924072e-01 1.756566762924194336e-02 4.648071527481079102e-01 3.303033709526062012e-01
-8.350432664155960083e-02 5.169782638549804688e-01 -3.833018839359283447e-01 -1.512123495340347290e-01 -5.575243756175041199e-02 -2.685984075069427490e-01 2.613978683948516846e-01 6.421781778335571289e-01
-6.559164077043533325e-02 2.624123394489288330e-01 3.375238478183746338e-01 -5.999702811241149902e-01 1.893303543329238892e-01 -3.568334281444549561e-01 -5.276132225990295410e-01 -1.067664846777915955e-01
-1.216348856687545776e-01 4.069787561893463135e-01 -2.061764150857925415e-02 -6.746242642402648926e-01 3.251264691352844238e-01 9.828589856624603271e-02 -4.984076917171478271e-01 1.589572057127952576e-02
-5.195295065641403198e-02 -3.619510829448699951e-01 -1.670124381780624390e-01 -6.706762313842773438e-01 5.263384431600570679e-02 -6.204388737678527832e-01 2.929883077740669250e-02 4.414102528244256973e-03
-2.390924692153930664e-01 2.028347551822662354e-01 -2.501603960990905762e-01 2.743784803897142410e-03 -1.248336434364318848e-01 -5.558136701583862305e-01 1.690153032541275024e-01 6.971560716629028320e-01
-3.563049435615539551e-01 2.554728090763092041e-01 2.962180674076080322e-01 -3.086055517196655273e-01 4.622523188591003418e-01 -2.862145900726318359e-01 -5.640532970428466797e-01 -1.050990298390388489e-01
-1.861092299222946167e-01 1.026556417346000671e-01 3.998476564884185791e-01 -7.945411801338195801e-01 2.255932539701461792e-01 -3.020280301570892334e-01 6.451143417507410049e-04 -1.467566639184951782e-01
-5.189018249511718750e-01 4.456675052642822266e-01 3.415632843971252441e-01 -1.150734443217515945e-02 4.983235001564025879e-01 -2.901186943054199219e-01 -2.841815948486328125e-01 4.548830538988113403e-02
-1.827456951141357422e-01 8.542488217353820801e-01 1.027163714170455933e-01 -2.331452518701553345e-01 -3.551201894879341125e-02 -3.621159493923187256e-01 -1.948293447494506836e-01 4.009975120425224304e-02
-2.462264597415924072e-01 3.009280562400817871e-01 -5.447641611099243164e-01 -3.789416253566741943e-01 1.263801753520965576e-01 -4.788065254688262939e-01 3.504806458950042725e-01 2.009624093770980835e-01
