# Supplementary material for: Where is your field going? A machine learning approach to study the relative motion of the domains of physics
Source: PLoS One. 2020 Jun 18;15(6):e0233997. doi: 10.1371/journal.pone.0233997 (PMC7302634; doi:10.1371/journal.pone.0233997)
Supplement: S21 Data — (ZIP) [file pone.0233997.s021.zip › 20/Pacs4Run_20_VS_500_embeddings2003-2007ED8.txt]

-2.314275056123733521e-01 -1.136329546570777893e-01 2.735290825366973877e-01 -8.283499479293823242e-01 3.396072983741760254e-01 1.826320439577102661e-01 -8.848764002323150635e-02 -1.266070455312728882e-01
-3.995656222105026245e-02 -7.018596678972244263e-02 6.170181035995483398e-01 -2.830265164375305176e-01 6.871089339256286621e-01 2.141916304826736450e-01 -7.091716676950454712e-02 -9.816223382949829102e-02
-3.417910337448120117e-01 5.012457445263862610e-02 8.425264358520507812e-01 -5.279773846268653870e-02 3.055655658245086670e-01 2.414861470460891724e-01 -7.715937495231628418e-02 -1.019248515367507935e-01
-3.189228847622871399e-02 1.800025403499603271e-01 4.539295732975006104e-01 -4.837076961994171143e-01 3.663414716720581055e-01 3.858458399772644043e-01 -3.981250629294663668e-04 -4.934306740760803223e-01
-4.919632375240325928e-01 -2.464068531990051270e-01 5.610244274139404297e-01 -1.970480978488922119e-01 2.182290554046630859e-01 3.981874883174896240e-01 -7.389449328184127808e-02 -3.633757233619689941e-01
1.521523743867874146e-01 -3.804843723773956299e-01 5.653858780860900879e-01 -3.411487936973571777e-01 -7.420533150434494019e-02 4.590204060077667236e-01 3.672558069229125977e-01 2.120250314474105835e-01
-3.413482904434204102e-01 2.505677193403244019e-02 6.148177981376647949e-01 6.394874304533004761e-02 6.168127432465553284e-02 1.820291131734848022e-01 5.259152054786682129e-01 4.327089488506317139e-01
1.646854430437088013e-01 -2.572727501392364502e-01 5.976710915565490723e-01 -3.393524587154388428e-01 -1.243857815861701965e-01 4.700285196304321289e-01 3.944483995437622070e-01 2.057434469461441040e-01
-1.812303960323333740e-01 4.309371709823608398e-01 5.516939163208007812e-01 -4.017849266529083252e-01 4.110202789306640625e-01 2.145001441240310669e-01 -1.280495617538690567e-02 -3.170795142650604248e-01
-3.776019215583801270e-01 2.363475859165191650e-01 4.603230953216552734e-01 -5.095296725630760193e-02 6.049212813377380371e-01 2.637081742286682129e-01 3.189036250114440918e-01 -2.233646064996719360e-01
2.898021601140499115e-02 -4.284261763095855713e-01 3.800018429756164551e-01 -1.754455864429473877e-01 2.839745581150054932e-01 5.360465645790100098e-01 5.192412734031677246e-01 -5.319467931985855103e-02
3.413687646389007568e-02 2.059969305992126465e-01 5.663347840309143066e-01 -4.560340940952301025e-01 -1.338736861944198608e-01 -4.982215538620948792e-02 6.140418052673339844e-01 1.739135235548019409e-01
-6.240228414535522461e-01 -4.612337350845336914e-01 4.658206999301910400e-01 -1.827817112207412720e-01 3.207419812679290771e-01 6.881639361381530762e-02 1.408697366714477539e-01 -1.414417773485183716e-01
-2.303530126810073853e-01 4.461972787976264954e-02 5.576710700988769531e-01 -5.428287386894226074e-01 7.778073847293853760e-02 1.888260543346405029e-01 -1.425178647041320801e-01 -5.265645384788513184e-01
-1.487209647893905640e-01 -1.181033030152320862e-01 -1.024004723876714706e-02 -4.510388970375061035e-01 4.566828906536102295e-01 7.128158807754516602e-01 2.965152449905872345e-02 2.069973349571228027e-01
-4.007990658283233643e-02 1.432119160890579224e-01 7.910210490226745605e-01 -8.271647989749908447e-02 1.767704635858535767e-01 2.485631406307220459e-01 4.972668588161468506e-01 7.086580991744995117e-02
-1.514906585216522217e-01 1.228526458144187927e-01 8.227855563163757324e-01 -3.754013180732727051e-01 -2.923470735549926758e-01 -9.060315042734146118e-02 1.951092332601547241e-01 1.109605431556701660e-01
-1.103650778532028198e-01 -2.066682428121566772e-01 7.277682423591613770e-01 -2.731373608112335205e-01 3.570024967193603516e-01 -2.091735899448394775e-01 3.948714137077331543e-01 -1.171717941761016846e-01
-4.119594693183898926e-01 -2.445877641439437866e-01 1.000605970621109009e-01 -4.290122091770172119e-01 -3.640579581260681152e-01 4.123645424842834473e-01 5.221834778785705566e-01 -3.383015468716621399e-02
-4.190232157707214355e-01 -5.022456049919128418e-01 3.665435612201690674e-01 -5.052403360605239868e-02 4.893384408205747604e-03 4.982307255268096924e-01 4.206424653530120850e-01 1.003203243017196655e-01
1.860541850328445435e-01 3.018890321254730225e-02 7.761632800102233887e-01 -4.981375336647033691e-01 1.514660865068435669e-01 -1.723259389400482178e-01 2.415802031755447388e-01 -5.387934669852256775e-02
-5.241248011589050293e-01 -5.177683234214782715e-01 3.512189388275146484e-01 -6.795620918273925781e-02 3.183459639549255371e-01 3.823027014732360840e-01 2.855198979377746582e-01 1.467701327055692673e-02
-4.798912703990936279e-01 -1.694822013378143311e-01 5.237250924110412598e-01 -3.342519998550415039e-01 -4.367638230323791504e-01 -1.157815530896186829e-01 2.365100234746932983e-01 3.079978227615356445e-01
2.414386719465255737e-02 -1.734584420919418335e-01 7.497499585151672363e-01 -3.806743025779724121e-01 2.495306432247161865e-01 -3.051945567131042480e-01 3.252342641353607178e-01 3.323825076222419739e-02
1.050191465765237808e-02 1.080005019903182983e-01 6.670605540275573730e-01 -6.193907260894775391e-01 -8.817715942859649658e-02 -1.392659246921539307e-01 1.760445833206176758e-01 -3.185109198093414307e-01
1.303558647632598877e-01 1.146163269877433777e-01 5.577535033226013184e-01 -4.535215795040130615e-01 -1.566676050424575806e-01 5.123743787407875061e-02 6.297641992568969727e-01 1.712504923343658447e-01
1.573820263147354126e-01 3.188503906130790710e-02 2.848668992519378662e-01 -5.114710927009582520e-01 5.125639438629150391e-01 4.533752501010894775e-01 -7.693620026111602783e-02 3.965757787227630615e-01
-1.099948659539222717e-01 -1.123304590582847595e-01 4.343136548995971680e-01 -5.406410694122314453e-01 4.569516703486442566e-02 1.743730157613754272e-01 -4.446650743484497070e-01 5.139463543891906738e-01
-1.561182551085948944e-02 -1.569361835718154907e-01 3.987944424152374268e-01 -2.580992281436920166e-01 4.378052055835723877e-01 5.752921104431152344e-01 -1.150342747569084167e-01 4.621770679950714111e-01
1.733510009944438934e-02 -3.372300267219543457e-01 5.818302631378173828e-01 -1.766579300165176392e-01 -5.384979769587516785e-02 5.715024471282958984e-01 3.839448094367980957e-01 1.982734054327011108e-01
-2.638715803623199463e-01 1.583752334117889404e-01 5.981487631797790527e-01 3.129295632243156433e-02 3.440464138984680176e-01 6.155641078948974609e-01 2.130747437477111816e-01 -6.196755915880203247e-02
1.081876829266548157e-01 5.964484810829162598e-02 6.085888147354125977e-01 -2.084761708974838257e-01 6.500432640314102173e-02 3.689648211002349854e-01 6.365207433700561523e-01 1.592983156442642212e-01
9.059333056211471558e-02 8.224247395992279053e-02 6.535330414772033691e-01 -5.556076765060424805e-01 -2.686561048030853271e-01 2.933972775936126709e-01 1.912277191877365112e-01 -2.332329601049423218e-01
-2.576357722282409668e-01 -1.402856111526489258e-01 6.376685500144958496e-01 -4.099151194095611572e-01 -3.724876940250396729e-01 -2.189354598522186279e-01 2.372038662433624268e-01 3.103976845741271973e-01
-3.597773984074592590e-02 -9.583286941051483154e-02 4.273417592048645020e-01 -1.700105965137481689e-01 2.736665904521942139e-01 2.585024386644363403e-02 7.808980345726013184e-01 3.043578565120697021e-01
-3.538418710231781006e-01 3.438588082790374756e-01 1.349293887615203857e-01 -3.173851668834686279e-01 6.132489442825317383e-01 -1.599101275205612183e-01 2.066782861948013306e-01 4.396093189716339111e-01
-7.329615354537963867e-01 -4.417741298675537109e-01 3.808939158916473389e-01 -1.606206595897674561e-01 1.728191077709197998e-01 2.476152181625366211e-01 -7.041501998901367188e-02 -2.420418336987495422e-02
4.503555223345756531e-02 -1.727110892534255981e-01 5.272490158677101135e-02 -7.785345315933227539e-01 2.901156842708587646e-01 3.691844344139099121e-01 -2.941997945308685303e-01 2.285367250442504883e-01
-3.829288855195045471e-02 7.157444208860397339e-02 4.313161671161651611e-01 -2.615934014320373535e-01 2.620254158973693848e-01 6.391996741294860840e-01 -1.285629868507385254e-01 4.951608180999755859e-01
-6.065225973725318909e-02 -1.564426422119140625e-01 8.242656588554382324e-01 -1.671988070011138916e-01 1.662739962339401245e-01 6.821361184120178223e-02 4.736726582050323486e-01 8.838426321744918823e-02
4.272659495472908020e-02 3.998157754540443420e-02 5.898756980895996094e-01 -2.169125713407993317e-02 4.464949667453765869e-01 2.627756297588348389e-01 4.443353116512298584e-01 4.269769489765167236e-01
-4.207840561866760254e-01 3.177152574062347412e-01 -9.043243527412414551e-02 -3.943550884723663330e-01 6.399527788162231445e-01 7.101356238126754761e-02 3.533999919891357422e-01 1.372219622135162354e-01
-9.918980300426483154e-03 3.086452139541506767e-03 6.751595139503479004e-01 -2.311993688344955444e-01 -2.728292346000671387e-02 1.947575956583023071e-01 6.639829874038696289e-01 1.051201894879341125e-01
9.573628008365631104e-02 -4.209685325622558594e-01 6.655735969543457031e-01 -3.744696080684661865e-01 -1.625165194272994995e-01 1.345184147357940674e-01 3.017211854457855225e-01 3.079969584941864014e-01
1.258007735013961792e-01 -4.856383055448532104e-02 3.369437158107757568e-01 -6.859604120254516602e-01 -2.831639051437377930e-01 -4.678672552108764648e-02 5.037732720375061035e-01 2.481629997491836548e-01
5.120794102549552917e-02 -5.741693079471588135e-02 3.132631182670593262e-01 -5.241345763206481934e-01 6.988353282213211060e-02 1.137192398309707642e-01 6.842333078384399414e-01 -3.677487373352050781e-01
2.074891626834869385e-01 -2.867796123027801514e-01 7.806894779205322266e-01 -4.361509382724761963e-01 1.410747170448303223e-01 -6.788841634988784790e-02 1.910311132669448853e-01 1.183133870363235474e-01
-1.570267230272293091e-01 5.853137467056512833e-03 6.538934111595153809e-01 -5.384465456008911133e-01 -1.768216341733932495e-01 2.904150784015655518e-01 -2.098578363656997681e-01 -3.133051395416259766e-01
-2.206153273582458496e-01 -1.378000229597091675e-01 3.559251427650451660e-01 -4.010073542594909668e-01 -5.189891457557678223e-01 2.575884163379669189e-01 5.277532339096069336e-01 1.750012487173080444e-01
-6.607502102851867676e-01 -4.268838465213775635e-01 5.140825510025024414e-01 -8.727691322565078735e-02 2.647707760334014893e-01 1.849962025880813599e-01 7.009001076221466064e-02 -6.430264562368392944e-03
7.089772820472717285e-02 5.084858536720275879e-01 4.042436182498931885e-01 -5.252357125282287598e-01 3.509206473827362061e-01 -4.526852443814277649e-02 4.138737618923187256e-01 -2.537990733981132507e-02
-1.173840761184692383e-01 -1.766136586666107178e-01 8.957841396331787109e-01 -2.814667522907257080e-01 -2.213533408939838409e-02 -1.052966862916946411e-01 2.351904064416885376e-01 8.052407950162887573e-02
8.341640979051589966e-02 4.064553603529930115e-02 8.629540801048278809e-01 -1.905288100242614746e-01 2.679567337036132812e-01 2.767373025417327881e-01 2.488508224487304688e-01 9.356861934065818787e-03
2.525228075683116913e-03 2.691321969032287598e-01 1.344634890556335449e-01 -4.160220026969909668e-01 2.839899957180023193e-01 6.883605122566223145e-01 8.443102985620498657e-02 4.180761873722076416e-01
-8.335559978149831295e-04 1.332521885633468628e-01 6.313433051109313965e-01 -5.619766712188720703e-01 -5.793163552880287170e-02 -3.595176041126251221e-01 3.648950457572937012e-01 4.553619772195816040e-02
-5.835845470428466797e-01 -4.808268249034881592e-01 5.151894092559814453e-01 -1.652687229216098785e-02 1.645590662956237793e-01 2.698377072811126709e-01 2.502983510494232178e-01 1.186102526844479144e-04
4.530506953597068787e-02 5.855976045131683350e-02 5.039013028144836426e-01 -5.450387597084045410e-01 -2.073378413915634155e-01 1.044720560312271118e-01 5.990660190582275391e-01 -1.753588318824768066e-01
-5.557963848114013672e-01 -2.104313224554061890e-01 4.560818076133728027e-01 -2.499451190233230591e-01 2.309779524803161621e-01 3.999404907226562500e-01 4.015443325042724609e-01 -4.224712401628494263e-02
-3.061775863170623779e-01 3.279390931129455566e-02 3.267329633235931396e-01 -5.571984052658081055e-01 -2.049918770790100098e-01 -3.914613425731658936e-01 5.407701730728149414e-01 -1.610719040036201477e-02
-5.609204769134521484e-01 1.287218779325485229e-01 5.403439402580261230e-01 -2.711685001850128174e-01 -3.293193578720092773e-01 -2.826669216156005859e-01 2.436725795269012451e-01 2.357259839773178101e-01
-2.295382469892501831e-01 5.500981956720352173e-02 6.018663048744201660e-01 -5.077472329139709473e-01 -3.199730813503265381e-01 3.051556944847106934e-01 -5.212783068418502808e-02 -3.549870550632476807e-01
-3.497257130220532417e-03 -3.603212535381317139e-01 6.437619328498840332e-01 -3.300400972366333008e-01 -1.280848681926727295e-01 1.914576888084411621e-01 5.354152321815490723e-01 8.407840877771377563e-02
-1.593017019331455231e-02 -6.151381507515907288e-02 3.670943081378936768e-01 -1.909000426530838013e-01 2.549227774143218994e-01 2.939972095191478729e-02 8.187068700790405273e-01 2.977082729339599609e-01
-5.884110182523727417e-02 2.400557547807693481e-01 7.280455827713012695e-01 -2.416935563087463379e-01 -2.196993678808212280e-01 2.885307371616363525e-02 3.724340796470642090e-01 4.032832682132720947e-01
-6.911348551511764526e-02 -3.182522356510162354e-01 4.038543701171875000e-01 -3.374623060226440430e-01 4.790290594100952148e-01 3.677298426628112793e-01 -2.394570708274841309e-01 4.415043294429779053e-01
2.133512496948242188e-01 -7.893311232328414917e-02 7.727977037429809570e-01 -4.316241145133972168e-01 5.735089257359504700e-02 1.186079680919647217e-01 3.835554718971252441e-01 1.622303947806358337e-02
9.943170100450515747e-02 1.241711303591728210e-01 5.429394841194152832e-01 -3.290105760097503662e-01 -2.919262647628784180e-01 3.694153726100921631e-01 4.865272641181945801e-01 3.365504741668701172e-01
-2.139537930488586426e-01 -1.499448269605636597e-01 4.817599952220916748e-01 -3.717078864574432373e-01 4.341951310634613037e-01 9.361810237169265747e-02 -3.683548867702484131e-01 4.780226647853851318e-01
-6.500449776649475098e-01 -2.746641039848327637e-01 4.264386743307113647e-02 -4.409065842628479004e-01 -2.777571678161621094e-01 1.859359443187713623e-01 3.978997766971588135e-01 -1.890467256307601929e-01
-4.310436546802520752e-01 6.870513558387756348e-01 4.298151135444641113e-01 -1.465772688388824463e-01 4.895477741956710815e-02 2.790343761444091797e-01 2.353824526071548462e-01 1.656077988445758820e-02
-3.508320450782775879e-01 -2.511781156063079834e-01 1.079439371824264526e-01 -5.063102245330810547e-01 -2.850541770458221436e-01 1.413402557373046875e-01 6.663606762886047363e-01 -2.355852723121643066e-02
-2.885458245873451233e-02 -1.918399035930633545e-01 7.854657769203186035e-01 -2.794717252254486084e-01 2.355614453554153442e-01 -1.015187501907348633e-01 4.488954544067382812e-01 -1.286519807763397694e-03
-1.426585018634796143e-01 -3.872525990009307861e-01 3.638511896133422852e-01 -6.064329743385314941e-01 -1.167095005512237549e-01 -9.478884935379028320e-02 5.522753000259399414e-01 -4.383372887969017029e-02
-3.960572183132171631e-01 -3.788156062364578247e-02 4.815410673618316650e-01 -3.401613235473632812e-01 1.711440533399581909e-01 3.065128624439239502e-01 -5.013048052787780762e-01 3.457823693752288818e-01
-3.304260373115539551e-01 -1.832254678010940552e-01 4.336844384670257568e-01 -4.660155773162841797e-01 -4.403884410858154297e-01 -1.979138106107711792e-01 2.251027077436447144e-01 4.101357161998748779e-01
1.818043887615203857e-01 -4.958910346031188965e-01 6.119823455810546875e-01 -4.750961065292358398e-01 -6.486870348453521729e-02 4.888432845473289490e-02 2.631012201309204102e-01 2.120865881443023682e-01
1.223054304718971252e-01 1.949912458658218384e-01 1.495282202959060669e-01 -5.808009505271911621e-01 1.623104065656661987e-01 4.365491867065429688e-01 1.255789846181869507e-01 5.955179333686828613e-01
-1.177378520369529724e-01 -1.114011779427528381e-01 7.310668826103210449e-01 -1.585056260228157043e-02 5.733366608619689941e-01 5.154188349843025208e-02 1.732714474201202393e-01 2.786094844341278076e-01
-4.156631231307983398e-01 8.557083457708358765e-02 -7.523929327726364136e-02 -2.826312482357025146e-01 5.338399410247802734e-01 2.911526262760162354e-01 3.255639076232910156e-01 5.085407495498657227e-01
-1.494965255260467529e-01 -3.828952908515930176e-01 2.014490077272057533e-03 -6.126739978790283203e-01 -6.180125847458839417e-02 -1.762960702180862427e-01 6.304433345794677734e-01 1.526762247085571289e-01
-8.317273855209350586e-01 2.931201830506324768e-03 2.239739894866943359e-01 -1.747545301914215088e-01 -3.144247457385063171e-02 -7.598436623811721802e-02 4.388141036033630371e-01 -1.679207384586334229e-01
3.608919978141784668e-01 -9.792655706405639648e-03 5.214796066284179688e-01 -6.274758577346801758e-01 -1.582084037363529205e-02 -4.230732563883066177e-03 4.476886689662933350e-01 5.745375901460647583e-02
2.382766008377075195e-01 6.655885279178619385e-02 1.075045987963676453e-01 -7.411378622055053711e-01 1.722433567047119141e-01 4.301560819149017334e-01 -8.576732873916625977e-02 3.948335051536560059e-01
1.502873748540878296e-02 -1.632641702890396118e-01 1.253667026758193970e-01 -6.330659985542297363e-01 2.567925155162811279e-01 3.420607447624206543e-01 -1.320786774158477783e-01 5.968558788299560547e-01
1.887968555092811584e-02 1.151277050375938416e-01 6.994067430496215820e-01 -5.705231428146362305e-01 -1.487595438957214355e-01 5.856937170028686523e-02 2.086759954690933228e-01 -3.203392028808593750e-01
-2.813352346420288086e-01 -5.530002117156982422e-01 3.978010118007659912e-01 -3.464901819825172424e-02 2.149127870798110962e-01 6.060608029365539551e-01 2.038799673318862915e-01 2.304074726998806000e-02
1.457765400409698486e-01 1.422820538282394409e-01 3.660814091563224792e-02 -5.257940292358398438e-01 2.233500480651855469e-01 6.543947458267211914e-01 2.005710303783416748e-01 4.029380679130554199e-01
-2.395600453019142151e-02 1.047523841261863708e-01 9.357343614101409912e-02 -7.238176465034484863e-01 4.583202600479125977e-01 1.229299306869506836e-01 -2.499513179063796997e-01 4.100489616394042969e-01
9.925598651170730591e-02 -6.329479217529296875e-01 4.984808266162872314e-01 -4.124633967876434326e-01 -1.067077368497848511e-01 1.832484304904937744e-01 2.688192129135131836e-01 2.317017316818237305e-01
9.533734619617462158e-02 -7.443236559629440308e-02 5.581045746803283691e-01 -4.890167713165283203e-01 3.581171631813049316e-01 4.029196202754974365e-01 -5.826169624924659729e-02 3.751879036426544189e-01
2.120829224586486816e-01 1.088558956980705261e-01 5.360820889472961426e-01 -7.469162940979003906e-01 -1.448301225900650024e-01 -7.520495355129241943e-02 1.940402984619140625e-01 -1.833574175834655762e-01
-4.764803051948547363e-01 -1.883040666580200195e-01 1.673911958932876587e-01 -4.724899828433990479e-01 -4.853202104568481445e-01 3.554222285747528076e-01 3.102949857711791992e-01 -1.676239222288131714e-01
-4.769600331783294678e-01 -1.930582076311111450e-01 3.403267562389373779e-01 -3.486897349357604980e-01 3.393445611000061035e-01 3.113610148429870605e-01 -4.495387971401214600e-01 2.892149984836578369e-01
-7.075921446084976196e-02 -2.163464277982711792e-01 8.644917607307434082e-01 -3.082042634487152100e-01 9.002522379159927368e-02 -1.320306807756423950e-01 2.833961248397827148e-01 1.276660244911909103e-03
2.135451883077621460e-01 2.373779714107513428e-01 6.510575413703918457e-01 -6.103780269622802734e-01 -2.834427356719970703e-02 7.705838978290557861e-02 1.978411525487899780e-01 -2.360721677541732788e-01
-5.503495931625366211e-01 -5.092028155922889709e-02 -1.097025442868471146e-02 -2.792120575904846191e-01 -2.913798391819000244e-01 3.738383650779724121e-01 6.258976459503173828e-01 6.125908810645341873e-03
-4.323825612664222717e-02 -2.065244317054748535e-01 6.313515901565551758e-01 -1.215339004993438721e-01 4.060780107975006104e-01 -1.317528784275054932e-01 3.698048591613769531e-01 4.723231196403503418e-01
-1.257437765598297119e-01 -2.036566287279129028e-01 7.599861025810241699e-01 -3.080901205539703369e-01 8.174196816980838776e-03 -6.375481933355331421e-02 4.979315698146820068e-01 -1.347100287675857544e-01
-5.543973445892333984e-01 -5.052228569984436035e-01 7.518085092306137085e-02 -2.280057072639465332e-01 2.324634194374084473e-01 4.350716471672058105e-01 3.647283613681793213e-01 -5.831994116306304932e-02
8.767076581716537476e-02 -1.812118440866470337e-01 4.562087953090667725e-01 -2.996687889099121094e-01 -2.391851842403411865e-01 5.116807818412780762e-01 4.824034273624420166e-01 3.313733339309692383e-01
-1.204598322510719299e-01 -1.552842855453491211e-01 7.089863419532775879e-01 -3.286220431327819824e-01 -4.407035931944847107e-02 -5.990042909979820251e-02 5.813444256782531738e-01 -8.503227680921554565e-02
-3.972261250019073486e-01 -3.624569177627563477e-01 5.715686678886413574e-01 -1.184751242399215698e-01 4.832860231399536133e-01 8.554834872484207153e-02 3.099024295806884766e-01 -1.821704208850860596e-01
-5.079023241996765137e-01 2.311657816171646118e-01 -1.059301197528839111e-01 -7.675418257713317871e-01 -3.857929259538650513e-02 1.414936929941177368e-01 -1.925811022520065308e-01 -1.722203344106674194e-01
-1.575462073087692261e-01 -1.985198119655251503e-03 5.965737104415893555e-01 -5.295101404190063477e-01 -3.079565167427062988e-01 3.745120465755462646e-01 -2.219656109809875488e-01 -2.335136830806732178e-01
-1.042605042457580566e-01 -7.126425392925739288e-03 1.467006653547286987e-01 -4.768304228782653809e-01 -2.235404700040817261e-01 8.898328244686126709e-02 8.062157630920410156e-01 1.797729432582855225e-01
-2.716360688209533691e-01 -2.024632841348648071e-01 4.745810031890869141e-01 -5.681178569793701172e-01 -2.576965391635894775e-01 -3.839298486709594727e-01 3.512812852859497070e-01 5.409639794379472733e-03
-4.451531767845153809e-01 5.135020613670349121e-01 5.159419775009155273e-01 -3.169690370559692383e-01 2.326365560293197632e-01 -2.068774253129959106e-01 1.147590279579162598e-01 -2.477921396493911743e-01
-1.424603611230850220e-01 -1.512176990509033203e-01 -6.467283517122268677e-02 -5.652493834495544434e-01 1.573692560195922852e-01 5.198065042495727539e-01 -2.608555182814598083e-02 5.809513926506042480e-01
-1.575425863265991211e-01 2.649743556976318359e-01 -1.326538175344467163e-01 -5.634831190109252930e-01 7.414526492357254028e-02 5.131808519363403320e-01 7.699511945247650146e-02 5.432111024856567383e-01
-3.647610247135162354e-01 4.045404493808746338e-01 2.457719743251800537e-01 -6.074591875076293945e-01 -7.194641232490539551e-02 -3.044213056564331055e-01 3.951232731342315674e-01 -1.411200016736984253e-01
-6.854659318923950195e-01 2.277475297451019287e-01 -1.331312507390975952e-01 -3.133784830570220947e-01 5.185260176658630371e-01 7.576017826795578003e-02 2.173665761947631836e-01 2.011977434158325195e-01
-6.555878371000289917e-02 -1.878896951675415039e-01 2.279911339282989502e-01 -6.533999443054199219e-01 -4.760889112949371338e-01 2.908949255943298340e-01 3.964748084545135498e-01 -1.140848323702812195e-01
-3.720991685986518860e-02 3.069928884506225586e-01 -5.187268927693367004e-02 -5.520213842391967773e-01 2.865132987499237061e-01 5.103089213371276855e-01 2.047083824872970581e-01 4.610227048397064209e-01
-4.617677330970764160e-01 -3.209223225712776184e-02 5.101305898278951645e-03 -1.366842389106750488e-01 2.759737670421600342e-01 5.609889626502990723e-01 1.492370665073394775e-01 5.948866605758666992e-01
2.173557728528976440e-01 -2.596249580383300781e-01 5.365397930145263672e-01 -3.344690203666687012e-01 1.378777474164962769e-01 4.003190696239471436e-01 5.135992765426635742e-01 2.062938809394836426e-01
-1.687444187700748444e-02 1.426074355840682983e-01 6.180452108383178711e-01 -6.547588706016540527e-01 -2.856316864490509033e-01 -1.395202614367008209e-02 1.488988846540451050e-01 -2.544377446174621582e-01
1.954379957169294357e-03 2.020345330238342285e-01 7.638542652130126953e-01 -2.588672935962677002e-01 -9.380844235420227051e-02 2.070363163948059082e-01 4.985593557357788086e-01 9.201693534851074219e-02
-3.787294030189514160e-01 -6.972808837890625000e-01 -1.508132554590702057e-02 -5.034540891647338867e-01 2.054951786994934082e-01 2.709241025149822235e-02 2.681706547737121582e-01 -4.233609512448310852e-02
-1.269930750131607056e-01 -2.073617428541183472e-01 3.156995773315429688e-01 -2.281632423400878906e-01 -1.616946160793304443e-01 4.556516110897064209e-01 7.202199697494506836e-01 1.914911568164825439e-01
-4.718445539474487305e-01 -4.477277398109436035e-01 3.169201314449310303e-02 -6.831926703453063965e-01 -1.165611073374748230e-01 2.086246758699417114e-01 -1.535302400588989258e-01 -1.687125265598297119e-01
-2.678020596504211426e-01 -1.125869676470756531e-01 5.136739611625671387e-01 -5.729153752326965332e-01 -2.872847020626068115e-01 -3.588132262229919434e-01 3.306839466094970703e-01 5.368367210030555725e-02
-1.459655165672302246e-01 2.218839675188064575e-01 -1.054222285747528076e-01 -5.134059190750122070e-01 4.765610098838806152e-01 -1.730876564979553223e-01 5.262630581855773926e-01 3.474759459495544434e-01
-8.140485882759094238e-01 -2.692897319793701172e-01 1.818954646587371826e-01 -3.262689709663391113e-01 -8.471430838108062744e-02 -1.008626148104667664e-01 2.841903567314147949e-01 -1.647927761077880859e-01
-1.723395138978958130e-01 -2.760709524154663086e-01 1.312859505414962769e-01 -6.197861433029174805e-01 2.781809270381927490e-01 3.121445141732692719e-02 -3.216725885868072510e-01 5.575669407844543457e-01
-4.336727857589721680e-01 3.708845749497413635e-02 5.012722015380859375e-01 -3.198268115520477295e-01 -4.221919476985931396e-01 -2.195546776056289673e-01 2.345735877752304077e-01 4.189442992210388184e-01
-3.617708981037139893e-01 -4.422546029090881348e-01 4.846311211585998535e-01 -3.659913539886474609e-01 -3.922839760780334473e-01 -9.443525224924087524e-02 1.740942597389221191e-01 3.340689241886138916e-01
-6.775235291570425034e-03 2.936380207538604736e-01 6.551243364810943604e-02 -6.063831448554992676e-01 2.880786359310150146e-01 5.017882585525512695e-01 -2.609164826571941376e-02 4.541769325733184814e-01
1.047859415411949158e-01 -1.317844837903976440e-01 6.936475634574890137e-01 -2.386608421802520752e-01 8.599521219730377197e-02 2.771340310573577881e-01 5.767332315444946289e-01 1.293341368436813354e-01
-5.573018193244934082e-01 3.727001370862126350e-03 2.808552682399749756e-01 -4.411844313144683838e-01 3.236775100231170654e-01 1.306919604539871216e-01 -4.894666969776153564e-01 2.333498597145080566e-01
-6.501062214374542236e-02 -1.083539500832557678e-01 8.090997338294982910e-01 -3.965929150581359863e-01 -1.077199950814247131e-01 -1.857407540082931519e-01 3.506629765033721924e-01 5.510892719030380249e-02
-5.466978549957275391e-01 -4.825974348932504654e-03 4.295980334281921387e-01 -2.599082887172698975e-01 2.859714031219482422e-01 -1.214092690497636795e-02 -3.819179236888885498e-01 4.703223705291748047e-01
-1.323178857564926147e-01 4.839162901043891907e-02 4.279306624084711075e-03 -4.900311529636383057e-01 -1.621338278055191040e-01 1.510262489318847656e-01 8.309212327003479004e-01 -2.179290913045406342e-02
-8.587088435888290405e-02 -1.563257277011871338e-01 3.009689450263977051e-01 -5.323074460029602051e-01 -3.685183227062225342e-01 3.840807974338531494e-01 5.047711133956909180e-01 -2.369330525398254395e-01
-2.800880670547485352e-01 3.772921860218048096e-01 5.566375330090522766e-02 -2.515718936920166016e-01 5.759966969490051270e-01 2.366319745779037476e-01 3.308556973934173584e-01 4.643081426620483398e-01
-4.587422907352447510e-01 -4.672332406044006348e-01 1.010386180132627487e-02 -5.530880093574523926e-01 -1.707178205251693726e-01 6.896376609802246094e-02 4.084918797016143799e-01 -2.539174258708953857e-01
-1.340628415346145630e-01 3.429785370826721191e-01 -3.205684479326009750e-03 -3.754396140575408936e-01 4.582079648971557617e-01 5.426443219184875488e-01 2.825649976730346680e-01 3.730513155460357666e-01
-2.563041448593139648e-01 -2.248270511627197266e-01 1.386504471302032471e-01 -6.441868543624877930e-01 3.798162043094635010e-01 -6.535294651985168457e-02 -3.679645061492919922e-01 4.069778621196746826e-01
-8.473132848739624023e-01 -2.370741665363311768e-01 3.058042228221893311e-01 -1.650329828262329102e-01 1.502199918031692505e-01 6.949948519468307495e-02 1.521458178758621216e-01 -2.335797995328903198e-01
-2.717389762401580811e-01 7.066034525632858276e-02 4.533627629280090332e-01 -6.539570093154907227e-01 5.244309455156326294e-02 1.893170922994613647e-02 -2.182064056396484375e-01 -4.870779812335968018e-01
1.102989241480827332e-01 -4.088160097599029541e-01 7.621703147888183594e-01 -4.395830631256103516e-01 1.033387854695320129e-01 -2.733768150210380554e-02 1.627557426691055298e-01 9.301051497459411621e-02
-3.058968186378479004e-01 4.658144712448120117e-02 2.013907730579376221e-01 -1.440970897674560547e-01 2.631458938121795654e-01 7.268317937850952148e-01 3.896529972553253174e-01 -3.059008121490478516e-01
-5.626035332679748535e-01 -5.122524499893188477e-01 1.816128939390182495e-01 -5.321644544601440430e-01 -4.697379097342491150e-02 1.394549161195755005e-01 -1.322518289089202881e-01 -2.564134001731872559e-01
1.406930685043334961e-01 7.187504321336746216e-02 8.958457410335540771e-02 -5.266741514205932617e-01 2.760138213634490967e-01 4.775746166706085205e-01 1.996362060308456421e-01 5.878032445907592773e-01
-4.608508665114641190e-03 -3.046876490116119385e-01 2.941155135631561279e-01 -5.725841522216796875e-01 -4.183242321014404297e-01 3.525699079036712646e-01 4.239069819450378418e-01 -1.174294799566268921e-01
-8.342221975326538086e-01 -9.621363878250122070e-02 4.570325911045074463e-01 -1.125413924455642700e-01 -1.198716275393962860e-02 -1.246815249323844910e-01 2.061567157506942749e-01 1.228096112608909607e-01
-5.137826204299926758e-01 -3.908877968788146973e-01 -1.054628714919090271e-01 -5.866635441780090332e-01 2.262841463088989258e-01 3.523215949535369873e-01 -7.098250836133956909e-02 -2.180917561054229736e-01
-8.108452558517456055e-01 -2.979710102081298828e-01 1.489463597536087036e-01 -3.352297842502593994e-01 2.693581283092498779e-01 -9.838893264532089233e-02 -2.323532104492187500e-02 -1.908016800880432129e-01
-1.030218303203582764e-01 -4.839749634265899658e-02 4.130349159240722656e-01 -8.776618540287017822e-02 1.388338655233383179e-01 1.216926500201225281e-01 6.583046913146972656e-01 5.842041373252868652e-01
-4.312521815299987793e-01 2.383255511522293091e-01 -2.134753763675689697e-01 -4.389238059520721436e-01 3.950932323932647705e-01 1.737752705812454224e-01 3.748619556427001953e-01 4.383819103240966797e-01
-1.200577244162559509e-01 -1.205002069473266602e-01 6.508594155311584473e-01 -1.139953136444091797e-01 7.034374475479125977e-01 -9.348767250776290894e-02 1.517145484685897827e-01 8.872169256210327148e-02
-4.657798707485198975e-01 2.610063850879669189e-01 2.731910347938537598e-01 -2.524996697902679443e-01 3.961414694786071777e-01 9.650982171297073364e-02 -2.893017232418060303e-01 5.714871287345886230e-01
-6.250895261764526367e-01 -4.666681885719299316e-01 2.785459458827972412e-01 -4.572697579860687256e-01 1.234517619013786316e-01 -2.263489961624145508e-01 -1.184541881084442139e-01 -1.558680087327957153e-01
-3.227584362030029297e-01 4.684964120388031006e-01 6.145380735397338867e-01 -2.569412589073181152e-01 -3.224564790725708008e-01 1.657468825578689575e-02 1.809298396110534668e-01 3.093118965625762939e-01
-8.582343906164169312e-02 -6.002795323729515076e-02 2.123799622058868408e-01 -4.096358716487884521e-01 -3.186193704605102539e-01 1.590587347745895386e-01 7.407042384147644043e-01 3.172751665115356445e-01
4.676639288663864136e-02 4.266587197780609131e-01 4.639587402343750000e-01 -4.465056061744689941e-01 4.658916592597961426e-01 3.163921236991882324e-01 -2.400070726871490479e-01 1.624436676502227783e-01
-5.484783053398132324e-01 8.159803599119186401e-02 1.551878005266189575e-01 -5.014507174491882324e-01 3.373672068119049072e-01 1.282495707273483276e-01 -4.107798933982849121e-01 3.434715270996093750e-01
-4.239643514156341553e-01 -2.602200806140899658e-01 5.036000013351440430e-01 -1.815608441829681396e-01 5.146193504333496094e-01 4.036748409271240234e-01 -8.872041106224060059e-02 -1.740825176239013672e-01
-6.165392994880676270e-01 3.493601679801940918e-01 -1.020764261484146118e-01 -6.064313650131225586e-01 4.898202791810035706e-02 2.290284335613250732e-01 -5.600368604063987732e-02 -2.483113706111907959e-01
-1.627788543701171875e-01 7.005295157432556152e-02 7.173197865486145020e-01 -1.813861429691314697e-01 8.359174244105815887e-03 6.579435616731643677e-02 6.315111517906188965e-01 -1.339474916458129883e-01
-1.646336615085601807e-01 -3.002021908760070801e-01 2.293211668729782104e-01 -5.415010452270507812e-01 -1.167187839746475220e-01 -1.427504140883684158e-02 6.784633398056030273e-01 2.506457269191741943e-01
-7.100464701652526855e-01 -5.047659277915954590e-01 4.391087889671325684e-01 -1.665393263101577759e-01 1.286504268646240234e-01 5.747091397643089294e-02 -6.994344294071197510e-03 2.430710569024085999e-02
-5.847898125648498535e-01 3.114303946495056152e-02 4.595865309238433838e-02 -2.663666009902954102e-01 -2.802141010761260986e-01 3.091008365154266357e-01 6.402258276939392090e-01 5.963793955743312836e-03
-5.335550308227539062e-01 -6.736292839050292969e-01 3.114171624183654785e-01 -3.146654963493347168e-01 1.176595613360404968e-01 2.009212225675582886e-01 6.500081159174442291e-03 -1.062643006443977356e-01
6.198665872216224670e-02 -1.676185727119445801e-01 7.164458632469177246e-01 -4.732561111450195312e-01 3.442631065845489502e-01 -2.909367978572845459e-01 1.361185610294342041e-01 -9.542509168386459351e-02
-7.386630773544311523e-01 -6.859155744314193726e-02 3.960381150245666504e-01 -1.393523216247558594e-01 -1.183796152472496033e-01 -3.567393124103546143e-02 4.542481601238250732e-01 -2.275499850511550903e-01
-4.381652176380157471e-01 5.246920511126518250e-02 3.985157907009124756e-01 -4.993763566017150879e-01 3.180123269557952881e-01 -5.417000502347946167e-02 -5.265482068061828613e-01 1.254888474941253662e-01
-5.429231524467468262e-01 4.096571803092956543e-01 9.528321027755737305e-02 -6.041202545166015625e-01 -2.004733383655548096e-01 2.357841581106185913e-01 -1.111445352435112000e-01 -2.350283116102218628e-01
-2.625397741794586182e-01 4.015753567218780518e-01 7.016816735267639160e-02 -6.422520279884338379e-01 -3.263293802738189697e-01 4.643341004848480225e-01 -1.740206032991409302e-01 -4.319965839385986328e-03
2.500759437680244446e-02 2.258435636758804321e-02 6.559182405471801758e-01 -3.787572681903839111e-01 -8.400301635265350342e-02 1.131020411849021912e-01 6.363926529884338379e-01 1.828792132437229156e-02
-6.565690040588378906e-01 -2.910542488098144531e-01 -1.108419243246316910e-02 -4.472393989562988281e-01 -4.264862537384033203e-01 9.516261518001556396e-02 1.703990846872329712e-01 2.531328201293945312e-01
-1.622976958751678467e-01 -3.039152622222900391e-01 7.445034980773925781e-01 -5.125593766570091248e-02 3.679074048995971680e-01 -7.775623351335525513e-02 2.373233437538146973e-01 3.558909595012664795e-01
-3.856391608715057373e-01 -5.459051728248596191e-01 -6.811764836311340332e-02 -7.208819389343261719e-01 -5.012886598706245422e-02 1.091374531388282776e-01 7.204473763704299927e-02 -9.666857123374938965e-02
-3.807756006717681885e-01 2.291187494993209839e-01 1.594709008932113647e-01 -1.291595846414566040e-01 6.256147027015686035e-01 3.591330647468566895e-01 2.027121782302856445e-01 4.460256397724151611e-01
3.834287822246551514e-01 -2.414300441741943359e-01 5.296338200569152832e-01 -6.102492213249206543e-01 4.628845304250717163e-02 2.127304524183273315e-01 3.047516047954559326e-01 -3.882483020424842834e-02
-4.357892274856567383e-02 -2.431503087282180786e-01 2.326405495405197144e-01 -3.005535006523132324e-01 9.136089682579040527e-02 2.772223949432373047e-01 8.421318531036376953e-01 -1.181901432573795319e-02
-4.536305069923400879e-01 7.159505486488342285e-01 3.256426155567169189e-01 -3.450505435466766357e-01 1.770561784505844116e-01 8.768515288829803467e-02 1.303890645503997803e-01 -2.218256890773773193e-02
-3.283180892467498779e-01 1.670209616422653198e-01 -3.949128091335296631e-02 -3.174781799316406250e-01 2.535502016544342041e-01 6.213093996047973633e-01 1.253129094839096069e-01 5.440063476562500000e-01
-2.068649530410766602e-01 7.439638674259185791e-02 -5.985280126333236694e-02 -5.206949710845947266e-01 7.005699872970581055e-01 -9.549183398485183716e-02 2.957566678524017334e-01 2.992951273918151855e-01
-1.749854385852813721e-01 -7.091219723224639893e-02 5.822968482971191406e-01 -6.030360460281372070e-01 -2.439991235733032227e-01 1.713876575231552124e-01 -2.173603028059005737e-01 -3.542239964008331299e-01
-2.259713262319564819e-01 -2.002613842487335205e-01 4.604270458221435547e-01 -3.567530512809753418e-01 5.170345902442932129e-01 2.689416706562042236e-01 -4.009428322315216064e-01 2.629772424697875977e-01
-1.747656911611557007e-01 -3.070197068154811859e-02 3.993826210498809814e-01 -5.545817017555236816e-01 1.828942098654806614e-03 -2.819982469081878662e-01 5.421311259269714355e-01 -3.577910959720611572e-01
-1.471110880374908447e-01 -2.042013704776763916e-01 6.356576085090637207e-01 -1.699153217487037182e-03 4.833952486515045166e-01 -1.558795478194952011e-02 3.884583115577697754e-01 3.844253122806549072e-01
-7.006694674491882324e-01 3.109050393104553223e-01 -8.661682903766632080e-02 -4.942343533039093018e-01 -2.691865339875221252e-02 3.559135496616363525e-01 5.861931294202804565e-02 -1.726122200489044189e-01
-7.094868421554565430e-01 -7.789959013462066650e-02 2.761013805866241455e-01 -2.518030107021331787e-01 -2.595961093902587891e-01 -4.230245482176542282e-03 5.056573152542114258e-01 -1.668116599321365356e-01
7.270081341266632080e-02 2.338146120309829712e-01 6.851770281791687012e-01 -2.198192328214645386e-01 -1.324395462870597839e-02 1.580958962440490723e-01 5.115439891815185547e-01 3.679813146591186523e-01
-2.038186788558959961e-01 -1.379383653402328491e-01 4.920632839202880859e-01 -3.164885640144348145e-01 5.508296489715576172e-01 2.804878056049346924e-01 -3.356428742408752441e-01 3.199954032897949219e-01
-5.519375801086425781e-01 6.529874354600906372e-02 3.903062343597412109e-01 -2.567369937896728516e-01 2.823393940925598145e-01 1.745335459709167480e-01 -3.909826278686523438e-01 4.580428302288055420e-01
-1.272633224725723267e-01 -3.037505149841308594e-01 4.282683134078979492e-01 -3.296408653259277344e-01 4.586908817291259766e-01 3.655472695827484131e-01 -2.771762311458587646e-01 4.226275384426116943e-01
-3.209619224071502686e-01 1.099179908633232117e-01 -1.676704138517379761e-01 -4.573705494403839111e-01 5.355246663093566895e-01 6.801510602235794067e-02 3.804147243499755859e-01 4.598610103130340576e-01
-3.478083908557891846e-01 4.084172248840332031e-01 -7.214974611997604370e-02 -5.242056846618652344e-01 4.050316512584686279e-01 2.838722765445709229e-01 -1.889316248707473278e-03 4.331165552139282227e-01
-5.454399585723876953e-01 4.148461222648620605e-01 1.467735767364501953e-01 -3.939559459686279297e-01 -3.104446530342102051e-01 4.291872382164001465e-01 -1.676102578639984131e-01 2.120929211378097534e-01
-5.520021915435791016e-01 -2.024974972009658813e-01 3.979558646678924561e-01 -4.500285089015960693e-01 -4.017952978610992432e-01 -2.311662137508392334e-01 2.760083973407745361e-01 4.833345860242843628e-02
-4.982959926128387451e-01 -4.731597304344177246e-01 3.020209074020385742e-01 -3.008719086647033691e-01 -3.097343146800994873e-01 -6.428711116313934326e-02 2.712899148464202881e-01 4.152276217937469482e-01
4.582624882459640503e-02 2.153906077146530151e-01 5.640950798988342285e-01 -6.059399247169494629e-01 -3.453445732593536377e-01 1.737186908721923828e-01 2.804954349994659424e-01 -1.949913054704666138e-01
-4.571704268455505371e-01 -4.629001915454864502e-01 2.546766400337219238e-01 -2.416991144418716431e-01 -1.585928499698638916e-01 3.468872904777526855e-01 5.538410544395446777e-01 3.489633649587631226e-02
-2.452393919229507446e-01 5.032783746719360352e-01 8.244717121124267578e-02 -2.360244095325469971e-01 4.622459709644317627e-01 3.925503492355346680e-01 3.645872175693511963e-01 3.512438535690307617e-01
-1.656028628349304199e-01 6.194444894790649414e-01 3.036792874336242676e-01 -5.715445280075073242e-01 3.648969829082489014e-01 -3.493618965148925781e-02 1.318222377449274063e-02 -1.882436722517013550e-01
-6.505064666271209717e-02 5.829446911811828613e-01 1.846674680709838867e-01 -6.617644429206848145e-01 3.540500402450561523e-01 5.078795924782752991e-02 2.345904521644115448e-02 -2.354325056076049805e-01
-1.615594625473022461e-01 -5.396729707717895508e-01 6.139043718576431274e-02 -5.687155127525329590e-01 -7.843054831027984619e-02 -2.040079683065414429e-01 4.930484294891357422e-01 2.541222870349884033e-01
1.910748183727264404e-01 5.685968399047851562e-01 2.905383706092834473e-01 -5.878326892852783203e-01 4.225892722606658936e-01 3.593549132347106934e-02 1.739803254604339600e-01 9.266884066164493561e-03
1.555518992245197296e-02 1.823866665363311768e-01 2.512101531028747559e-01 -6.779984235763549805e-01 -4.065384268760681152e-01 -8.036760985851287842e-02 3.841768801212310791e-01 3.526761531829833984e-01
-2.738899588584899902e-01 -3.782282769680023193e-01 7.801445126533508301e-01 -1.382191479206085205e-01 2.969015538692474365e-01 -1.961415708065032959e-01 1.650523990392684937e-01 1.826120913028717041e-02
-4.401948451995849609e-01 -3.310358524322509766e-01 5.887869596481323242e-01 -1.560045778751373291e-01 3.244141638278961182e-01 4.569825828075408936e-01 -1.021536663174629211e-01 -3.351470082998275757e-02
-5.894377827644348145e-01 -3.482016921043395996e-01 -6.917149573564529419e-02 -5.280366539955139160e-01 -9.779568761587142944e-02 -4.361414536833763123e-02 4.542533755302429199e-01 -1.729129254817962646e-01
-2.424018979072570801e-01 6.313213706016540527e-01 3.978757858276367188e-01 -2.946121692657470703e-01 2.554488480091094971e-01 2.470594942569732666e-01 3.748191595077514648e-01 -1.754743158817291260e-01
-3.191957473754882812e-01 2.962932549417018890e-02 5.340981483459472656e-01 -3.162967562675476074e-01 -4.709500670433044434e-01 -6.326093524694442749e-02 3.235114514827728271e-01 4.260001480579376221e-01
-4.702141284942626953e-01 6.621765494346618652e-01 4.172696173191070557e-01 -1.030990779399871826e-01 2.537205219268798828e-01 1.910133808851242065e-01 2.218214422464370728e-01 7.491657882928848267e-02
-1.174442842602729797e-01 3.090612888336181641e-01 3.357589244842529297e-01 -6.352295279502868652e-01 -1.891809105873107910e-01 4.744505882263183594e-01 -3.334151208400726318e-01 -4.877462238073348999e-02
-5.623163580894470215e-01 9.366854280233383179e-02 -2.165513783693313599e-01 -3.694102466106414795e-01 4.225634932518005371e-01 5.036223679780960083e-02 3.529492914676666260e-01 4.312756657600402832e-01
7.556183636188507080e-02 5.526263713836669922e-01 1.629136055707931519e-01 -6.386229991912841797e-01 4.379523098468780518e-01 7.362470030784606934e-02 1.767971515655517578e-01 -1.613514125347137451e-01
-3.424077033996582031e-01 7.284976541996002197e-02 4.750127196311950684e-01 -5.860433578491210938e-01 6.145070120692253113e-02 7.542443275451660156e-02 -2.937411963939666748e-01 -4.611041247844696045e-01
-7.928209900856018066e-01 -3.297455012798309326e-01 3.230872452259063721e-01 -2.044665068387985229e-01 2.291370034217834473e-01 6.383320689201354980e-02 1.248929649591445923e-02 -2.444920539855957031e-01
-1.967742294073104858e-01 -1.155101731419563293e-01 6.050047278404235840e-01 7.195361703634262085e-02 5.039586424827575684e-01 1.607431471347808838e-01 4.117113947868347168e-01 3.569460809230804443e-01
-4.630012437701225281e-03 -1.040029898285865784e-01 -5.285862460732460022e-02 -5.850021839141845703e-01 2.344125807285308838e-01 4.687390923500061035e-01 7.645802944898605347e-02 6.030166745185852051e-01
-4.953295290470123291e-01 4.128695130348205566e-01 -9.346699342131614685e-03 -7.077698707580566406e-01 -1.133727356791496277e-01 -3.156561031937599182e-02 6.123255472630262375e-03 -2.632005810737609863e-01
3.234752267599105835e-02 1.638317704200744629e-01 5.781462788581848145e-01 -2.548756897449493408e-01 -1.474258154630661011e-01 3.191075921058654785e-01 6.359572410583496094e-01 2.118785381317138672e-01
-5.592423677444458008e-01 3.336392641067504883e-01 -3.907497227191925049e-02 -6.767439246177673340e-01 -9.130723029375076294e-02 2.557681202888488770e-01 -1.108986288309097290e-01 -1.742724925279617310e-01
1.221156045794487000e-01 5.554396510124206543e-01 3.117492198944091797e-01 -4.990420043468475342e-01 4.126668870449066162e-01 -8.392027020454406738e-02 3.824765384197235107e-01 -8.197113126516342163e-02
-4.781470596790313721e-01 -4.825007319450378418e-01 -2.397853583097457886e-01 -6.124103665351867676e-01 1.274406760931015015e-01 2.638154327869415283e-01 1.420187503099441528e-01 4.000853281468153000e-03
-9.316142648458480835e-02 3.060825765132904053e-01 1.233574654906988144e-02 -6.068925261497497559e-01 4.720299541950225830e-01 -1.207240521907806396e-01 1.166703626513481140e-01 5.274137854576110840e-01
-2.810909450054168701e-01 -4.019660055637359619e-01 5.279616713523864746e-01 -2.129179984331130981e-01 5.091497898101806641e-01 3.098352849483489990e-01 -1.164626106619834900e-01 -2.579511404037475586e-01
-2.677154242992401123e-01 -4.560023844242095947e-01 2.366492301225662231e-01 -2.797846496105194092e-01 -2.996203899383544922e-01 2.365017235279083252e-01 5.962666869163513184e-01 2.913218438625335693e-01
-7.276313751935958862e-02 1.043643951416015625e-01 -1.381088346242904663e-01 -6.289765238761901855e-01 1.182790920138359070e-01 5.197198987007141113e-01 7.674045860767364502e-02 5.283371806144714355e-01
-1.189711540937423706e-01 -2.443729639053344727e-01 4.306043088436126709e-01 -3.847465813159942627e-01 3.161160945892333984e-01 2.388450801372528076e-01 -2.604259252548217773e-01 6.065309643745422363e-01
-1.773050278425216675e-01 1.452202349901199341e-01 3.302667438983917236e-01 -4.998744726181030273e-01 -1.089069843292236328e-01 -3.598399758338928223e-01 6.681476831436157227e-01 2.750503458082675934e-02
-6.338114738464355469e-01 -2.649786770343780518e-01 3.083440102636814117e-02 -4.315746128559112549e-01 -4.517467916011810303e-01 2.379727214574813843e-01 1.598463207483291626e-01 2.336767911911010742e-01
-1.112952455878257751e-01 1.431500762701034546e-01 6.476009264588356018e-03 -4.162181317806243896e-01 3.003893196582794189e-01 7.337265014648437500e-01 1.320472657680511475e-01 3.844700157642364502e-01
-4.762950241565704346e-01 3.054475188255310059e-01 2.640587389469146729e-01 -8.738760650157928467e-02 3.189101815223693848e-01 2.105510979890823364e-01 -3.987212479114532471e-02 6.744300723075866699e-01
-3.831954896450042725e-01 2.388566881418228149e-01 3.351398110389709473e-01 -5.205674767494201660e-01 2.994959950447082520e-01 -2.471910119056701660e-01 -4.207149744033813477e-01 2.915427386760711670e-01
-2.001921981573104858e-01 -2.391860187053680420e-01 2.156361192464828491e-01 -6.065316796302795410e-01 -3.345593810081481934e-02 -4.904988110065460205e-01 4.962446689605712891e-01 1.913782954216003418e-02
-2.338592112064361572e-01 5.664595961570739746e-01 3.593642413616180420e-01 -5.344609618186950684e-01 1.242966055870056152e-01 -1.385654658079147339e-01 2.831430435180664062e-01 -3.079321086406707764e-01
2.543067336082458496e-01 -5.093924999237060547e-01 4.854767918586730957e-01 -4.839601218700408936e-01 -5.713086202740669250e-02 3.041838407516479492e-01 2.857523262500762939e-01 1.688078045845031738e-01
1.025348380208015442e-01 -6.818919628858566284e-02 3.413223922252655029e-01 -5.968865752220153809e-01 3.397942185401916504e-01 2.004343569278717041e-01 -2.443050295114517212e-01 5.447413325309753418e-01
-5.582110211253166199e-02 7.452595233917236328e-01 2.429281622171401978e-01 -4.121104478836059570e-01 2.746959328651428223e-01 2.339569330215454102e-01 1.920668035745620728e-01 2.134008258581161499e-01
-1.797902286052703857e-01 2.715961933135986328e-01 1.502780057489871979e-02 -6.255935430526733398e-01 3.437570929527282715e-01 1.619293242692947388e-01 -1.635062396526336670e-01 5.754941105842590332e-01
-8.493493497371673584e-02 2.448124885559082031e-01 7.301489114761352539e-01 -5.017637014389038086e-01 -1.644281744956970215e-01 1.543467193841934204e-01 3.706827759742736816e-02 -3.094110190868377686e-01
-7.271339297294616699e-01 -1.867861002683639526e-01 3.702227771282196045e-01 -3.712724745273590088e-01 3.080211579799652100e-01 -1.371307671070098877e-01 -1.831100881099700928e-01 1.194481924176216125e-01
-2.155764549970626831e-01 4.049456864595413208e-02 -1.261689960956573486e-01 -5.471283197402954102e-01 6.661198735237121582e-01 -1.412461400032043457e-01 2.924040555953979492e-01 2.957241237163543701e-01
-5.305480360984802246e-01 -1.104008778929710388e-01 -1.004542037844657898e-01 -1.705690622329711914e-01 6.474393606185913086e-01 2.359881103038787842e-01 3.647764623165130615e-01 2.433431148529052734e-01
-3.308849036693572998e-01 7.957207411527633667e-02 1.237091496586799622e-01 -6.504586935043334961e-01 2.503600418567657471e-01 -1.784787029027938843e-01 -3.839972317218780518e-01 4.514358341693878174e-01
-5.519647598266601562e-01 -3.388617634773254395e-01 -1.942751407623291016e-01 -5.782281756401062012e-01 -4.051177576184272766e-02 -2.442693151533603668e-02 4.017839431762695312e-01 -2.115389108657836914e-01
1.394285559654235840e-01 -2.813025005161762238e-02 1.521585509181022644e-02 -6.234858036041259766e-01 1.478213667869567871e-01 5.635147094726562500e-01 6.816547363996505737e-02 4.967451989650726318e-01
-1.288910061120986938e-01 5.722160935401916504e-01 2.222446054220199585e-01 -5.719020366668701172e-01 4.391377866268157959e-01 9.680692851543426514e-02 9.138064086437225342e-02 -2.625401318073272705e-01
7.197786867618560791e-02 6.019624471664428711e-01 2.976109385490417480e-01 -5.161677598953247070e-01 3.624214828014373779e-01 -1.407982558012008667e-01 3.546986281871795654e-01 -2.178074978291988373e-02
2.005029171705245972e-01 -3.769887983798980713e-01 3.121346831321716309e-01 -5.448955297470092773e-01 -1.734507083892822266e-01 4.469819068908691406e-01 4.359653890132904053e-01 -5.826918035745620728e-02
-3.277895748615264893e-01 -2.612162828445434570e-01 2.307365387678146362e-01 -5.452815890312194824e-01 3.068091869354248047e-01 -1.087564826011657715e-01 -3.928822576999664307e-01 4.619872868061065674e-01
-2.468239068984985352e-01 4.953288733959197998e-01 4.957770407199859619e-01 -3.685762584209442139e-01 1.030171588063240051e-01 8.315850794315338135e-02 4.271495342254638672e-01 -3.348124921321868896e-01
-7.984985709190368652e-01 2.496950179338455200e-01 -5.775649845600128174e-02 -5.141908526420593262e-01 2.155935391783714294e-03 8.595740050077438354e-02 -1.538020223379135132e-01 -3.572322800755500793e-02
-5.415581464767456055e-01 -4.510422945022583008e-01 -1.503700613975524902e-01 -6.020045876502990723e-01 -7.119687646627426147e-02 3.548911213874816895e-02 3.129905760288238525e-01 -1.181673333048820496e-01
-4.927412420511245728e-02 1.410661637783050537e-01 2.360529750585556030e-01 -3.650322258472442627e-01 3.940016627311706543e-01 6.820800304412841797e-01 -4.837826639413833618e-02 4.072983264923095703e-01
-6.981971263885498047e-01 8.473312109708786011e-02 2.739394903182983398e-01 -2.604300081729888916e-01 -1.732588559389114380e-01 -4.460447654128074646e-02 5.165348649024963379e-01 -2.523055076599121094e-01
-2.636777460575103760e-01 -9.911959618330001831e-02 4.431702792644500732e-01 -5.610842108726501465e-01 1.230861544609069824e-01 2.362714707851409912e-01 -2.040079534053802490e-01 -5.448304414749145508e-01
-2.792245447635650635e-01 3.735134899616241455e-01 -2.231854200363159180e-01 -5.949934124946594238e-01 3.552924692630767822e-01 3.747380673885345459e-01 1.833600401878356934e-01 2.800182700157165527e-01
-2.790677249431610107e-01 4.088077694177627563e-02 6.690804958343505859e-01 -4.976477622985839844e-01 -3.374880552291870117e-01 1.888735890388488770e-01 -2.059770077466964722e-01 -1.820162981748580933e-01
-1.499787420034408569e-01 3.808966875076293945e-01 3.890886604785919189e-01 -6.852995753288269043e-01 1.950786113739013672e-01 2.386938576819375157e-04 -1.261341124773025513e-01 -3.967785537242889404e-01
-6.716973185539245605e-01 -2.626989185810089111e-01 1.183536797761917114e-01 -3.436199724674224854e-01 -1.878197044134140015e-01 8.269973099231719971e-02 5.490162968635559082e-01 6.477069109678268433e-02
-8.853102326393127441e-01 -2.172195166349411011e-01 7.166945934295654297e-02 -3.065811097621917725e-01 9.163337200880050659e-02 -1.277131438255310059e-01 1.388313472270965576e-01 -1.610325127840042114e-01
2.016789168119430542e-01 -3.527897298336029053e-01 5.135093331336975098e-01 -3.180617094039916992e-01 1.253744214773178101e-01 6.122046709060668945e-01 2.790880203247070312e-01 -4.008100554347038269e-02
-7.948019355535507202e-02 1.192786768078804016e-01 6.065824031829833984e-01 -2.736980319023132324e-01 4.386248886585235596e-01 4.643382430076599121e-01 -3.473682403564453125e-01 8.908677846193313599e-02
-2.288890779018402100e-01 -1.702290624380111694e-01 6.881730556488037109e-01 -3.245868384838104248e-01 1.718655377626419067e-01 -4.028737843036651611e-01 3.824473321437835693e-01 -3.977463766932487488e-02
-6.416214108467102051e-01 -9.642262011766433716e-03 4.937643408775329590e-01 -2.927206158638000488e-01 -2.711429595947265625e-01 -4.566540196537971497e-02 3.427873849868774414e-01 -2.561902105808258057e-01
-6.194864511489868164e-01 -2.622569203376770020e-01 1.711507737636566162e-01 -3.628674745559692383e-01 -3.485703468322753906e-01 6.359154731035232544e-02 5.088435411453247070e-01 -4.500376805663108826e-02
-5.263133645057678223e-01 6.906144618988037109e-01 4.272793233394622803e-01 -1.701079308986663818e-01 6.967325508594512939e-02 -1.274100411683320999e-02 1.524018794298171997e-01 7.936310023069381714e-02
-5.260878801345825195e-01 -4.031123816967010498e-01 -1.959239840507507324e-01 -6.788443326950073242e-01 -5.835890397429466248e-02 1.808782517910003662e-01 4.572468250989913940e-02 -1.526520848274230957e-01
-2.358270734548568726e-01 -3.941136598587036133e-02 4.713660776615142822e-01 -4.070462286472320557e-01 -4.148962497711181641e-01 1.075676903128623962e-01 5.894925594329833984e-01 1.541056782007217407e-01
-6.712065935134887695e-01 -5.541996955871582031e-01 3.469548523426055908e-01 -1.894107311964035034e-01 2.113659381866455078e-01 1.996045410633087158e-01 -2.655672468245029449e-02 2.945298701524734497e-02
-4.310655593872070312e-01 -3.511660099029541016e-01 3.751269578933715820e-01 -4.805175662040710449e-01 -3.951006531715393066e-01 -1.121111065149307251e-01 3.842813968658447266e-01 5.387198179960250854e-02
-3.743513226509094238e-01 4.761738181114196777e-01 -4.002731293439865112e-02 -7.577325105667114258e-01 2.684575133025646210e-02 7.518158853054046631e-02 -1.225220412015914917e-01 -1.896689087152481079e-01
-5.718713998794555664e-01 -5.565963983535766602e-01 5.030447244644165039e-01 -1.693329066038131714e-01 1.095097362995147705e-01 2.387523055076599121e-01 -1.532218977808952332e-02 -1.104815304279327393e-01
-1.038041114807128906e-01 2.849889695644378662e-01 1.028813123703002930e-01 -3.727661967277526855e-01 4.321544468402862549e-01 6.075392961502075195e-01 1.584861278533935547e-01 4.212925732135772705e-01
-7.036351561546325684e-01 1.650854945182800293e-01 4.556676149368286133e-01 -1.694328784942626953e-01 -2.732684612274169922e-01 -2.509497702121734619e-01 1.151937320828437805e-01 3.006374537944793701e-01
3.871826082468032837e-02 6.359741836786270142e-02 1.006081327795982361e-01 -6.968415975570678711e-01 -3.539851307868957520e-01 -7.456436753273010254e-02 4.963374137878417969e-01 3.486114442348480225e-01
-3.062019348144531250e-01 1.132609248161315918e-01 -1.722276508808135986e-01 -5.338022708892822266e-01 5.466316938400268555e-01 -4.808989912271499634e-02 3.073913753032684326e-01 4.280152022838592529e-01
-7.080316543579101562e-01 -1.029842495918273926e-01 4.191867411136627197e-01 -2.692557275295257568e-01 -3.867651224136352539e-01 -8.894766867160797119e-02 2.319846004247665405e-01 1.689781248569488525e-01
4.554601013660430908e-02 4.110595285892486572e-01 5.994033440947532654e-02 -5.848350524902343750e-01 3.255800008773803711e-01 4.606467485427856445e-01 9.121475368738174438e-02 3.959960043430328369e-01
-4.076596796512603760e-01 2.704181075096130371e-01 -1.291480660438537598e-02 -3.235871493816375732e-01 5.354292392730712891e-01 1.707343943417072296e-02 3.310141563415527344e-01 5.091816186904907227e-01
-1.873392462730407715e-01 -9.189749509096145630e-02 5.036352872848510742e-01 -4.886316657066345215e-01 -3.634035820141434669e-03 5.011283755302429199e-01 -4.392529428005218506e-01 -1.412924826145172119e-01
-1.671879366040229797e-02 -2.315366566181182861e-01 4.334893450140953064e-02 -5.478384494781494141e-01 1.900151371955871582e-01 4.880324602127075195e-01 -9.361955337226390839e-03 6.080592274665832520e-01
-2.420121580362319946e-01 -1.083275452256202698e-01 7.232815623283386230e-01 -5.426677465438842773e-01 -2.294226288795471191e-01 -2.372560501098632812e-01 -4.642619565129280090e-02 -3.146713599562644958e-02
1.575345098972320557e-01 -2.392836213111877441e-01 4.028821587562561035e-01 -2.356924712657928467e-01 1.317074000835418701e-01 3.694823384284973145e-01 5.973219275474548340e-01 4.352055788040161133e-01
-3.268389999866485596e-01 4.058891236782073975e-01 -1.397116631269454956e-01 -3.820717930793762207e-01 2.381003797054290771e-01 3.632832467555999756e-01 3.694321811199188232e-01 4.876326322555541992e-01
-9.061711281538009644e-02 -7.595615833997726440e-02 7.529381662607192993e-02 -5.498588681221008301e-01 -8.183132857084274292e-02 1.054547205567359924e-01 7.528187632560729980e-01 -3.056994080543518066e-01
-5.547838807106018066e-01 -3.033055961132049561e-01 -2.598447911441326141e-02 -5.565639138221740723e-01 -4.955462813377380371e-01 1.264700293540954590e-01 8.630580455064773560e-02 1.441264003515243530e-01
-2.474590986967086792e-01 -3.625748753547668457e-01 4.580573439598083496e-01 -3.292648792266845703e-01 3.484865725040435791e-01 5.293978452682495117e-01 -2.882831692695617676e-01 -6.526478379964828491e-02
2.998556792736053467e-01 -1.616576015949249268e-01 4.547508358955383301e-01 -5.278856158256530762e-01 -1.732229590415954590e-01 3.930270075798034668e-01 4.223372340202331543e-01 1.888030469417572021e-01
-7.292053103446960449e-01 3.590394183993339539e-02 4.748083055019378662e-01 -1.552849858999252319e-01 -4.242930933833122253e-02 -2.579299509525299072e-01 3.514537513256072998e-01 -1.598947048187255859e-01
-2.234579026699066162e-01 3.269099593162536621e-01 2.190011143684387207e-01 -6.030136942863464355e-01 -1.946432441473007202e-01 5.791243314743041992e-01 -2.188668400049209595e-01 -1.021566614508628845e-01
-1.557560265064239502e-01 6.366839259862899780e-02 -6.881759315729141235e-02 -3.931755721569061279e-01 -7.088780403137207031e-02 2.698294222354888916e-01 8.564000725746154785e-01 3.330940380692481995e-02
-3.810892403125762939e-01 -2.890303730964660645e-01 -8.434426784515380859e-02 -4.596889019012451172e-01 1.667776107788085938e-01 6.498331427574157715e-01 -1.126532908529043198e-02 -3.202807307243347168e-01
-5.064460635185241699e-01 3.373417556285858154e-01 4.899736940860748291e-01 -2.150977551937103271e-01 -3.739705383777618408e-01 -1.132172197103500366e-01 1.790521442890167236e-01 3.982962071895599365e-01
-1.974936127662658691e-01 4.151561856269836426e-01 1.131002698093652725e-02 -6.376430392265319824e-01 -1.635012179613113403e-01 5.923196673393249512e-01 -4.937625676393508911e-02 -4.372341558337211609e-02
-3.810813426971435547e-01 4.364587664604187012e-01 -2.178087532520294189e-01 -4.394516348838806152e-01 1.658912301063537598e-01 3.774709403514862061e-01 2.880917787551879883e-01 4.131843447685241699e-01
-3.858277201652526855e-01 2.220930904150009155e-01 6.389414072036743164e-01 -4.069145619869232178e-01 -4.429390430450439453e-01 2.615792304277420044e-02 7.106002420186996460e-02 -1.614231914281845093e-01
-3.950634039938449860e-03 2.900987267494201660e-01 3.730107545852661133e-01 -5.765690803527832031e-01 6.178942322731018066e-01 -9.932833164930343628e-02 -2.160389870405197144e-01 7.698018848896026611e-02
-2.342229038476943970e-01 2.858534455299377441e-02 -9.802503883838653564e-02 -5.105096697807312012e-01 6.894536018371582031e-01 -5.182084813714027405e-02 3.098601400852203369e-01 3.163045346736907959e-01
-6.745063662528991699e-01 -1.499255299568176270e-01 3.660764992237091064e-01 -4.136964678764343262e-01 -4.181906208395957947e-02 1.453343685716390610e-02 2.500812523066997528e-02 -4.634883403778076172e-01
-1.532076895236968994e-01 -3.053336441516876221e-01 6.300862431526184082e-01 -4.165150821208953857e-01 4.313459098339080811e-01 -3.452653586864471436e-01 1.581742428243160248e-02 -8.536826074123382568e-02
-2.245387583971023560e-01 9.964769333600997925e-02 -1.183772608637809753e-01 -5.263410210609436035e-01 6.101823449134826660e-01 -8.934776484966278076e-02 3.197877407073974609e-01 4.074738025665283203e-01
-1.124767214059829712e-01 -1.090866699814796448e-01 -1.526026427745819092e-01 -5.043377876281738281e-01 1.159211322665214539e-01 5.479844212532043457e-01 1.733176559209823608e-01 5.950137376785278320e-01
-6.275053024291992188e-01 -5.648532509803771973e-01 1.841915696859359741e-01 -1.611613333225250244e-01 3.686066865921020508e-01 2.544353604316711426e-01 1.625957041978836060e-01 1.525833178311586380e-02
-3.192837238311767578e-01 -3.749811351299285889e-01 2.350364327430725098e-01 -5.423078536987304688e-01 2.940215468406677246e-01 -2.823884785175323486e-02 -3.600735664367675781e-01 4.372731447219848633e-01
-7.154896259307861328e-01 3.411308825016021729e-01 4.075420796871185303e-01 -1.406918168067932129e-01 -1.628625988960266113e-01 -2.037947773933410645e-01 3.408509790897369385e-01 3.979421406984329224e-02
-3.327446281909942627e-01 4.365983903408050537e-01 7.717779278755187988e-02 -6.782162785530090332e-01 -2.913527190685272217e-01 3.124805986881256104e-01 -2.225278764963150024e-01 -2.607395872473716736e-02
-4.057427644729614258e-01 -3.297968506813049316e-01 -1.314153820276260376e-01 -7.362627387046813965e-01 -1.374950557947158813e-01 3.408863842487335205e-01 -1.740810871124267578e-01 -4.291117936372756958e-02
-3.027477562427520752e-01 -3.408147990703582764e-01 1.797806471586227417e-01 -6.223747730255126953e-01 2.232372909784317017e-01 -1.245181933045387268e-01 -3.627147972583770752e-01 4.190654158592224121e-01
-6.591015458106994629e-01 6.015997529029846191e-01 9.891614317893981934e-02 -3.871502876281738281e-01 1.109545230865478516e-01 1.620933711528778076e-01 -1.659462926909327507e-03 -7.351876050233840942e-02
-6.697655320167541504e-01 -2.720261812210083008e-01 1.754013448953628540e-01 -2.368949353694915771e-01 -1.882370859384536743e-01 5.331048369407653809e-02 5.731144547462463379e-01 1.542583405971527100e-01
-2.493422180414199829e-01 5.182664841413497925e-02 5.612687468528747559e-01 -5.881389975547790527e-01 2.692290246486663818e-01 3.254662454128265381e-02 -3.730815649032592773e-01 -2.479496896266937256e-01
-2.411007136106491089e-01 1.535173058509826660e-01 6.905972361564636230e-01 -4.211316108703613281e-01 -1.485663801431655884e-01 3.136469125747680664e-01 -1.457463353872299194e-01 -3.497689366340637207e-01
-8.495919704437255859e-01 -1.643304675817489624e-01 3.234138190746307373e-01 -1.947029978036880493e-01 -2.637387067079544067e-02 -1.565783917903900146e-01 2.570244669914245605e-01 -1.319438964128494263e-01
-2.390083372592926025e-01 -1.408172994852066040e-01 2.816441655158996582e-01 -4.847697913646697998e-01 8.184091001749038696e-02 -3.959325551986694336e-01 6.404227614402770996e-01 -1.873991042375564575e-01
-2.800088934600353241e-02 -1.961988508701324463e-01 5.124887824058532715e-02 -7.740053534507751465e-01 1.393922418355941772e-01 6.481669098138809204e-02 1.821334362030029297e-01 -5.497336387634277344e-01
-3.844177350401878357e-02 4.047357439994812012e-01 3.245169222354888916e-01 -6.613518595695495605e-01 4.169329702854156494e-01 8.510719239711761475e-02 -2.713913619518280029e-01 -1.930909752845764160e-01
-4.920156300067901611e-01 -4.599045813083648682e-01 -1.910875439643859863e-01 -5.103929042816162109e-01 1.833483576774597168e-01 4.582230150699615479e-01 7.274805009365081787e-02 -2.271133475005626678e-02
-5.845907926559448242e-01 4.140033125877380371e-01 6.610625237226486206e-02 -5.992946624755859375e-01 -2.222015112638473511e-01 2.342510968446731567e-01 -1.053499877452850342e-01 -8.935897052288055420e-02
-5.629523992538452148e-01 2.312811836600303650e-02 -1.775948554277420044e-01 -3.593069612979888916e-01 5.345686078071594238e-01 -1.344989836215972900e-01 4.154425263404846191e-01 2.132186144590377808e-01
-4.125905036926269531e-01 -4.847653210163116455e-01 -1.285378169268369675e-02 -6.765258908271789551e-01 1.894520223140716553e-01 -5.917498469352722168e-02 -1.855317801237106323e-01 -2.512039542198181152e-01
-3.197500407695770264e-01 3.483723402023315430e-01 4.604119956493377686e-01 -1.802901625633239746e-01 4.413549005985260010e-01 4.527329802513122559e-01 1.754114627838134766e-01 -3.184062242507934570e-01
-1.047760695219039917e-01 -2.890725731849670410e-01 2.388412058353424072e-01 -3.194309473037719727e-01 2.884857952594757080e-01 1.719208993017673492e-02 7.600829601287841797e-01 -2.917741835117340088e-01
-5.138679146766662598e-01 2.929131984710693359e-01 -1.976153999567031860e-01 -4.820272922515869141e-01 3.823361098766326904e-01 -2.797542326152324677e-02 2.921791970729827881e-01 3.826320767402648926e-01
-1.097021773457527161e-01 -3.200017213821411133e-01 2.528789043426513672e-01 -5.721302032470703125e-01 -2.321953475475311279e-01 2.964146435260772705e-01 5.172482132911682129e-01 -2.914815247058868408e-01
1.228949800133705139e-01 -2.168555557727813721e-01 3.222673833370208740e-01 -8.438739776611328125e-01 -6.380093097686767578e-02 -1.234291642904281616e-01 4.825154691934585571e-02 -3.166346251964569092e-01
9.675249457359313965e-02 1.155803352594375610e-01 8.976905792951583862e-02 -7.724831700325012207e-01 3.195786476135253906e-01 1.715783178806304932e-01 -1.734804660081863403e-01 4.591582119464874268e-01
9.662180393934249878e-02 -4.073115289211273193e-01 3.521274030208587646e-01 -6.780820488929748535e-01 -2.228876501321792603e-01 1.301583554595708847e-02 3.566623926162719727e-01 -2.528161704540252686e-01
-6.725938916206359863e-01 1.044288203120231628e-01 -1.297249495983123779e-01 -6.268141865730285645e-01 9.421892464160919189e-02 1.848042607307434082e-01 -2.890619039535522461e-01 2.002163045108318329e-02
1.038288250565528870e-01 -2.047200947999954224e-01 1.046812608838081360e-01 -7.459881305694580078e-01 1.210955902934074402e-01 2.526015937328338623e-01 1.979002356529235840e-01 -5.120707154273986816e-01
-2.774261236190795898e-01 4.310134649276733398e-01 5.119029283523559570e-01 -3.839864730834960938e-01 -3.471719324588775635e-01 -3.046126291155815125e-02 3.995855152606964111e-01 2.159794718027114868e-01
-4.228664636611938477e-01 -4.970632195472717285e-01 5.070266127586364746e-01 -7.469224929809570312e-02 3.115368485450744629e-01 4.486961960792541504e-01 1.142446324229240417e-02 -1.137681752443313599e-01
-4.628139734268188477e-01 -1.279935836791992188e-01 -1.974088512361049652e-02 -1.412673145532608032e-01 -1.924371696077287197e-03 4.024782776832580566e-01 7.464666962623596191e-01 1.728283613920211792e-01
-1.371291875839233398e-01 5.757948160171508789e-01 4.164825081825256348e-01 -5.323180556297302246e-01 1.604824662208557129e-01 1.336971372365951538e-01 1.702401041984558105e-01 -3.467340469360351562e-01
-3.983898758888244629e-01 -6.864083558320999146e-02 -9.474003314971923828e-02 -3.320440649986267090e-01 7.241684794425964355e-01 -7.192754000425338745e-02 3.608807325363159180e-01 2.398263067007064819e-01
-1.267962306737899780e-01 -2.643001973628997803e-01 5.868837237358093262e-02 -7.532961964607238770e-01 1.307331472635269165e-01 -4.649224504828453064e-02 2.389869540929794312e-01 -5.165281891822814941e-01
-4.014649689197540283e-01 4.119403958320617676e-01 5.320447087287902832e-01 -4.222450554370880127e-01 -9.707558900117874146e-02 -2.237611636519432068e-02 1.923450529575347900e-01 -4.010581672191619873e-01
-2.039286941289901733e-01 2.575371563434600830e-01 3.208383321762084961e-01 -5.987782776355743408e-02 2.574754059314727783e-01 6.456142067909240723e-01 4.950037896633148193e-01 -2.396350800991058350e-01
-2.317646145820617676e-01 1.115420162677764893e-01 1.968041807413101196e-01 -2.259405553340911865e-01 1.551781296730041504e-01 5.127832293510437012e-01 7.369672656059265137e-01 -1.179612874984741211e-01
-4.224511086940765381e-01 1.114855632185935974e-01 -9.435378760099411011e-02 -4.080052077770233154e-01 6.349381804466247559e-01 -1.526430696249008179e-01 4.016967713832855225e-01 2.143093794584274292e-01
-2.600023448467254639e-01 5.926665663719177246e-01 3.866643309593200684e-01 -4.399106204509735107e-01 4.999791458249092102e-02 -1.396774798631668091e-01 3.806751668453216553e-01 -2.668170630931854248e-01
-3.169364631175994873e-01 1.360715478658676147e-01 -1.210778579115867615e-01 -4.229293465614318848e-01 6.769235730171203613e-01 -9.898759424686431885e-02 3.490403592586517334e-01 3.124955296516418457e-01
-2.974138855934143066e-01 -3.696649372577667236e-01 2.427496910095214844e-01 -2.816177010536193848e-01 4.130071699619293213e-01 -9.971452504396438599e-02 6.108049750328063965e-01 -2.881950438022613525e-01
1.176628377288579941e-02 -3.114111255854368210e-03 4.684907197952270508e-01 -5.339068770408630371e-01 3.664661049842834473e-01 4.213205277919769287e-01 -4.283706545829772949e-01 -1.437856350094079971e-03
-4.180812239646911621e-01 1.630870103836059570e-01 -1.643665432929992676e-01 -5.655862689018249512e-01 3.840726912021636963e-01 -1.500921398401260376e-01 1.704213470220565796e-01 5.026167631149291992e-01
-2.291721999645233154e-01 -7.016477733850479126e-02 2.924344539642333984e-01 -1.557292044162750244e-01 4.162398874759674072e-01 7.036122083663940430e-01 2.900211513042449951e-01 -2.834598422050476074e-01
-4.263553619384765625e-01 -3.010438382625579834e-01 -1.458303183317184448e-01 -4.287503361701965332e-01 4.112222492694854736e-01 4.176735877990722656e-01 2.999759912490844727e-01 -2.982612252235412598e-01
-1.673793643712997437e-01 -1.217893883585929871e-01 7.160742282867431641e-01 -4.041192829608917236e-01 -2.467405050992965698e-01 -3.296858072280883789e-01 1.293222010135650635e-01 3.078619539737701416e-01
-5.396171808242797852e-01 -4.171892106533050537e-01 -1.158322989940643311e-01 -5.583488941192626953e-01 -7.389994710683822632e-02 1.460559964179992676e-01 3.479852080345153809e-01 -2.484124451875686646e-01
-2.178424745798110962e-01 5.909063294529914856e-02 -6.281963735818862915e-02 -7.741612195968627930e-01 1.402795761823654175e-01 3.401188924908638000e-02 -3.007400631904602051e-01 4.842532873153686523e-01
-2.383691668510437012e-01 -5.929237604141235352e-01 -8.459958434104919434e-02 -5.223495960235595703e-01 1.186469867825508118e-01 -2.581137120723724365e-01 4.394841790199279785e-01 1.943426132202148438e-01
3.494764864444732666e-02 -3.150806427001953125e-01 7.394653558731079102e-01 -4.603239893913269043e-01 1.508167237043380737e-01 -2.711683809757232666e-01 2.092501223087310791e-01 -2.705140411853790283e-02
1.829027533531188965e-01 -4.008190929889678955e-01 2.858629226684570312e-01 -5.114730596542358398e-01 3.512327075004577637e-01 3.474971950054168701e-01 3.471517860889434814e-01 -3.129465579986572266e-01
-4.726373404264450073e-02 1.684957928955554962e-02 7.039475440979003906e-01 -4.296348690986633301e-01 -1.771457940340042114e-01 -2.822764515876770020e-01 3.550381064414978027e-01 2.832695543766021729e-01
-7.829905152320861816e-01 -3.031820356845855713e-01 3.026692271232604980e-01 -2.175682038068771362e-01 2.664616107940673828e-01 1.661574095487594604e-01 -7.960527390241622925e-02 -2.260859012603759766e-01
-6.786776781082153320e-01 2.460851222276687622e-01 -1.426811516284942627e-02 -6.320098042488098145e-01 -7.349087297916412354e-02 1.151658147573471069e-01 -1.599632203578948975e-01 -1.869396865367889404e-01
-2.912150323390960693e-01 1.448007971048355103e-01 -1.312115341424942017e-01 -6.371741890907287598e-01 2.470417916774749756e-01 -1.248391866683959961e-01 -1.706907898187637329e-02 6.277843117713928223e-01
-4.080012738704681396e-01 -3.455030918121337891e-01 3.034932017326354980e-01 -5.282206535339355469e-01 3.821663856506347656e-01 -1.635206639766693115e-01 -3.881120383739471436e-01 1.400582343339920044e-01
-2.859495580196380615e-01 -4.154622852802276611e-01 -3.219888359308242798e-02 -6.849737167358398438e-01 1.238406002521514893e-01 3.458008766174316406e-01 -1.182968169450759888e-01 -3.556533455848693848e-01
-5.638402104377746582e-01 -2.587515115737915039e-01 3.005102574825286865e-01 -3.940715193748474121e-01 -4.788493812084197998e-01 8.399184048175811768e-02 3.096438646316528320e-01 1.931384950876235962e-01
-5.739888176321983337e-02 -1.834959238767623901e-01 4.435885697603225708e-02 -6.894439458847045898e-01 1.225503608584403992e-01 -2.486816644668579102e-01 4.983835220336914062e-01 -4.006076753139495850e-01
-3.388134837150573730e-01 2.729038894176483154e-02 5.033159852027893066e-01 -3.812793195247650146e-01 -3.606241941452026367e-01 -2.805506885051727295e-01 2.617315649986267090e-01 4.566157162189483643e-01
-2.632349431514739990e-01 6.072889566421508789e-01 4.047065675258636475e-01 -4.235983788967132568e-01 1.201967000961303711e-01 -8.594807982444763184e-02 3.318367898464202881e-01 -2.945071458816528320e-01
-5.138534903526306152e-01 -4.165901243686676025e-01 -1.822022348642349243e-01 -6.439270377159118652e-01 -1.762021332979202271e-02 1.434261351823806763e-01 2.385841161012649536e-01 -1.917389333248138428e-01
6.111190188676118851e-03 -2.511531114578247070e-01 3.590297400951385498e-01 -6.917903423309326172e-01 -5.161926746368408203e-01 1.408686786890029907e-01 2.028276473283767700e-01 -4.439160227775573730e-02
-2.051207274198532104e-01 7.417809963226318359e-02 4.920796751976013184e-01 -5.607907772064208984e-01 -2.391638755798339844e-01 4.188435673713684082e-01 -3.899595737457275391e-01 -1.053407266736030579e-01
1.014064848423004150e-01 -5.694211721420288086e-01 6.193472146987915039e-01 -4.019148647785186768e-01 -1.224087253212928772e-01 2.892855703830718994e-01 -2.084587886929512024e-02 1.457571089267730713e-01
-1.790506541728973389e-01 4.928758740425109863e-01 4.285767674446105957e-01 -4.301488995552062988e-01 1.775563359260559082e-01 -7.636465132236480713e-02 5.149553418159484863e-01 -2.318865507841110229e-01
-5.734028816223144531e-01 2.192502021789550781e-01 1.388404816389083862e-01 -2.870871424674987793e-01 2.646233141422271729e-01 -1.900304406881332397e-01 -1.438525319099426270e-01 6.281815767288208008e-01
-5.730928182601928711e-01 -3.011852502822875977e-01 -2.067007683217525482e-02 -6.003637313842773438e-01 -3.906645774841308594e-01 2.092546969652175903e-01 1.285803914070129395e-01 -8.395832031965255737e-02
-2.616807520389556885e-01 3.602872788906097412e-01 5.371671915054321289e-01 -1.340849399566650391e-01 3.009545505046844482e-01 6.224688291549682617e-01 -4.764421284198760986e-02 -1.219754740595817566e-01
-4.985619485378265381e-01 2.272556126117706299e-01 -5.310745164752006531e-02 -4.262959361076354980e-01 4.564281105995178223e-01 4.735885187983512878e-02 3.432738035917282104e-02 5.509032607078552246e-01
-3.825753331184387207e-01 -3.452634215354919434e-01 -6.248093396425247192e-02 -7.526053786277770996e-01 9.279838949441909790e-02 3.227887451648712158e-01 -1.362954676151275635e-01 -1.809143275022506714e-01
-1.987598836421966553e-01 6.022945046424865723e-01 3.824991583824157715e-01 -4.101552069187164307e-01 3.573443889617919922e-01 -1.104321852326393127e-01 3.697499930858612061e-01 -8.122590184211730957e-02
7.455215603113174438e-02 -3.727554976940155029e-01 5.244078859686851501e-02 -6.711040735244750977e-01 -2.875731443054974079e-04 2.312295734882354736e-01 5.899806618690490723e-01 -2.864135429263114929e-02
-3.817419707775115967e-01 -5.181348919868469238e-01 -1.530819833278656006e-01 -6.591765880584716797e-01 -1.364192515611648560e-01 2.206115573644638062e-01 1.919317990541458130e-01 -1.540910005569458008e-01
-5.144001245498657227e-01 -3.627310097217559814e-01 1.093486770987510681e-01 -5.674011707305908203e-01 3.772549629211425781e-01 1.474815011024475098e-01 1.150723919272422791e-01 -3.043091297149658203e-01
-1.446137130260467529e-01 4.851460754871368408e-01 4.963039420545101166e-03 -4.009263813495635986e-01 3.103592693805694580e-01 4.226061105728149414e-01 2.943937182426452637e-01 4.704968035221099854e-01
-1.125622466206550598e-01 -4.365590214729309082e-02 7.116495370864868164e-01 -5.790086984634399414e-01 -8.954840153455734253e-02 -1.391723901033401489e-01 3.002998605370521545e-02 -3.397619724273681641e-01
-2.806618511676788330e-01 -6.126442551612854004e-01 8.526965975761413574e-02 -5.609024763107299805e-01 -2.481112442910671234e-02 -3.579292893409729004e-01 1.986764371395111084e-01 2.362465411424636841e-01
-3.887446522712707520e-01 -4.574606418609619141e-01 1.219132468104362488e-01 -5.562110543251037598e-01 4.126767218112945557e-01 -9.475554525852203369e-02 1.824679076671600342e-01 -3.206221461296081543e-01
-4.376480877399444580e-01 1.076524555683135986e-01 -1.888464391231536865e-01 -5.092723369598388672e-01 3.211274445056915283e-01 -1.509003937244415283e-01 1.860397309064865112e-01 5.842508077621459961e-01
-1.540921628475189209e-01 3.663938865065574646e-02 2.523311376571655273e-01 -4.497404098510742188e-01 -4.398504793643951416e-01 2.202466279268264771e-01 5.797287225723266602e-01 3.618196845054626465e-01
-3.178870677947998047e-01 6.231557130813598633e-01 3.540134429931640625e-01 -3.154941797256469727e-01 -3.312519490718841553e-01 7.310879975557327271e-02 1.355537921190261841e-01 3.902755677700042725e-01
-5.680189132690429688e-01 -5.177246928215026855e-01 1.266180127859115601e-01 -5.753427743911743164e-01 1.133667398244142532e-02 1.121413111686706543e-01 -1.791924685239791870e-01 -1.320993006229400635e-01
-3.868617489933967590e-02 -3.953027129173278809e-01 1.359889935702085495e-02 -8.005848526954650879e-01 1.422174870967864990e-01 -5.121600627899169922e-02 4.119309782981872559e-02 -4.202052950859069824e-01
-3.535532653331756592e-01 -6.486020684242248535e-01 1.484496742486953735e-01 -5.327759385108947754e-01 1.532178670167922974e-01 -2.082542516291141510e-02 2.533718049526214600e-01 -2.456038445234298706e-01
-4.125955402851104736e-01 3.349347412586212158e-01 -1.885603517293930054e-01 -4.945890903472900391e-01 4.102694392204284668e-01 1.905797421932220459e-01 3.611272573471069336e-01 3.199308812618255615e-01
-9.244407527148723602e-03 -2.346064448356628418e-01 5.102679729461669922e-01 -3.605805933475494385e-01 4.870858490467071533e-01 5.558485984802246094e-01 -8.487284928560256958e-02 3.254039958119392395e-02
-4.031670093536376953e-01 -4.353148639202117920e-01 -2.438446432352066040e-01 -7.557045221328735352e-01 -5.974050983786582947e-02 7.997066527605056763e-02 8.486782759428024292e-02 -1.552348211407661438e-02
-4.241594672203063965e-01 -7.025089859962463379e-01 3.169146478176116943e-01 -4.170647561550140381e-01 5.862394347786903381e-02 1.009905487298965454e-01 6.483787298202514648e-02 -1.853441148996353149e-01
-5.271233916282653809e-01 -2.005445957183837891e-01 -2.036463767290115356e-01 -4.005852639675140381e-01 -7.103678584098815918e-02 2.804088592529296875e-01 6.291801333427429199e-01 2.096283808350563049e-02
-5.036933422088623047e-01 -7.340188026428222656e-01 2.305866628885269165e-01 -2.972909510135650635e-01 2.050738632678985596e-01 1.327548921108245850e-01 5.914622917771339417e-02 -5.272279679775238037e-02
2.499602362513542175e-02 6.470422446727752686e-02 4.654870629310607910e-01 -1.339723914861679077e-01 1.733106523752212524e-01 2.462049275636672974e-01 6.994524598121643066e-01 4.250582754611968994e-01
-8.025494404137134552e-03 -4.310667216777801514e-01 1.622614711523056030e-01 -6.726291179656982422e-01 -1.095047295093536377e-01 -4.479627683758735657e-02 5.657240152359008789e-01 3.628673404455184937e-02
-2.649309933185577393e-01 6.571494340896606445e-01 2.286374121904373169e-01 -4.017080962657928467e-01 1.226603090763092041e-01 3.372018337249755859e-01 2.542262673377990723e-01 -3.015629649162292480e-01
4.740110933780670166e-01 3.180590271949768066e-02 4.467560052871704102e-01 -7.302892804145812988e-01 1.918751001358032227e-02 2.052343636751174927e-02 1.975323408842086792e-01 -3.975155204534530640e-02
-1.259471476078033447e-01 5.670367479324340820e-01 3.510427176952362061e-01 -5.981855988502502441e-01 2.295940071344375610e-01 4.643872380256652832e-02 4.793136566877365112e-02 -3.526788651943206787e-01
-3.001894056797027588e-01 4.297709167003631592e-01 4.574219882488250732e-01 -5.408976674079895020e-01 -6.132776290178298950e-02 -1.908525526523590088e-01 1.832000017166137695e-01 -3.868204653263092041e-01
-1.581916064023971558e-01 4.424009025096893311e-01 1.506832987070083618e-02 -3.167375624179840088e-01 5.029848814010620117e-01 3.504482209682464600e-01 3.982109427452087402e-01 3.799049854278564453e-01
-4.299953877925872803e-01 1.424217522144317627e-01 -1.242733895778656006e-01 -8.274568915367126465e-01 -1.689287275075912476e-01 8.856839686632156372e-02 -1.291836500167846680e-01 -2.040138989686965942e-01
-5.105072259902954102e-01 1.779660731554031372e-01 -2.455610185861587524e-01 -3.576217293739318848e-01 3.528704047203063965e-01 1.726399809122085571e-01 4.510830342769622803e-01 4.021431207656860352e-01
-3.260709345340728760e-01 -2.224730551242828369e-01 2.040362916886806488e-02 -6.604395508766174316e-01 1.266871392726898193e-01 -3.950431197881698608e-02 -3.162317872047424316e-01 5.384924411773681641e-01
1.001114249229431152e-01 -5.307589769363403320e-01 6.669856905937194824e-01 -3.932669460773468018e-01 2.108064889907836914e-01 2.258238345384597778e-01 1.087821796536445618e-01 -3.839880228042602539e-02
-3.116006553173065186e-01 6.015290021896362305e-01 3.999871611595153809e-01 -1.386450231075286865e-01 3.646210730075836182e-01 3.330629467964172363e-01 3.388438224792480469e-01 -5.622548982501029968e-02
-3.522775769233703613e-01 4.933115541934967041e-01 -1.621330380439758301e-01 -6.458537578582763672e-01 3.044105172157287598e-01 3.935944288969039917e-02 2.367119938135147095e-01 1.971866488456726074e-01
-3.423692286014556885e-01 1.398156164214015007e-04 -7.767345756292343140e-02 -7.647303938865661621e-01 -2.284692600369453430e-02 2.018186748027801514e-01 -3.662838637828826904e-01 3.413517773151397705e-01
-3.451373577117919922e-01 -2.429503798484802246e-01 -1.754260249435901642e-02 -3.262158632278442383e-01 -2.285536006093025208e-02 4.939354062080383301e-01 6.753647923469543457e-01 -1.204941347241401672e-01
-6.395302414894104004e-01 2.499664761126041412e-02 3.572942614555358887e-01 -5.601582676172256470e-02 -1.156802251935005188e-01 3.394233882427215576e-01 5.503841638565063477e-01 1.675303429365158081e-01
-2.053360641002655029e-01 -1.801419109106063843e-01 -3.736571595072746277e-02 -6.072937250137329102e-01 5.576661229133605957e-01 -7.885457575321197510e-02 -1.275853216648101807e-01 4.708465635776519775e-01
-4.965682327747344971e-01 -4.424950182437896729e-01 -1.169135645031929016e-01 -6.568515896797180176e-01 8.727989345788955688e-02 5.288113281130790710e-02 1.289826035499572754e-01 -2.923093736171722412e-01
-1.087483689188957214e-01 -1.869210302829742432e-01 7.162036895751953125e-01 -4.015176296234130859e-01 6.822401285171508789e-02 -1.854107826948165894e-01 4.072101414203643799e-01 -2.724304795265197754e-01
-1.922198534011840820e-01 -2.045941799879074097e-01 -2.336637862026691437e-02 -4.750182926654815674e-01 -6.067497283220291138e-02 1.644964218139648438e-01 8.021926879882812500e-01 -1.440507322549819946e-01
-5.540577769279479980e-01 -5.586948394775390625e-01 8.205018192529678345e-02 -5.494888424873352051e-01 1.838911324739456177e-01 2.292528189718723297e-02 -9.020516276359558105e-02 -1.724276393651962280e-01
-7.409184575080871582e-01 -9.635959565639495850e-02 3.994528651237487793e-01 -4.673371911048889160e-01 -2.412202209234237671e-01 -5.668684095144271851e-02 4.826597124338150024e-02 7.596730254590511322e-03
-4.584755301475524902e-01 1.605321466922760010e-01 -1.526870131492614746e-01 -3.772765994071960449e-01 2.660943865776062012e-01 1.242489740252494812e-01 5.247400403022766113e-01 4.866030216217041016e-01
4.659930989146232605e-02 2.179591357707977295e-01 3.141238689422607422e-01 -6.227713823318481445e-01 -4.670386612415313721e-01 3.877876400947570801e-01 -3.360319510102272034e-02 3.068726956844329834e-01
-1.764373779296875000e-01 8.459144085645675659e-02 7.510118484497070312e-01 -3.337913751602172852e-01 -2.809540927410125732e-01 -1.999521553516387939e-01 3.383511602878570557e-01 2.299590408802032471e-01
2.606333605945110321e-02 -2.173648774623870850e-01 9.228805452585220337e-02 -6.693768501281738281e-01 3.371209278702735901e-02 7.218122482299804688e-02 5.914072990417480469e-01 -3.733387887477874756e-01
-2.572829723358154297e-01 3.263259530067443848e-01 1.417713165283203125e-01 -6.368449330329895020e-01 -2.616557776927947998e-01 5.445183515548706055e-01 -1.910854279994964600e-01 1.298943907022476196e-02
-2.417588979005813599e-01 6.389422416687011719e-01 3.903475403785705566e-01 -3.974156379699707031e-01 3.929782509803771973e-01 2.133080968633294106e-03 2.253614515066146851e-01 -1.333078593015670776e-01
-4.860132932662963867e-01 4.316314160823822021e-01 5.227959156036376953e-01 -3.429184257984161377e-01 -1.095830053091049194e-01 -6.393768638372421265e-02 2.315659821033477783e-01 -3.418445289134979248e-01
-4.096871241927146912e-02 1.796042174100875854e-01 1.301216632127761841e-01 -7.545796036720275879e-01 3.620034754276275635e-01 -2.164370268583297729e-01 -1.200097650289535522e-01 4.329525828361511230e-01
-4.965940490365028381e-02 -1.766021102666854858e-01 4.498459026217460632e-02 -7.254573106765747070e-01 1.146300733089447021e-01 -2.420926094055175781e-02 3.168583214282989502e-01 -5.691295862197875977e-01
-3.245312869548797607e-01 -2.562939822673797607e-01 2.539655268192291260e-01 -2.597649693489074707e-01 -6.668638437986373901e-02 3.988549113273620605e-01 6.940440535545349121e-01 -2.275675386190414429e-01
-4.471358358860015869e-01 3.930416703224182129e-02 -1.476587504148483276e-01 -7.495480179786682129e-01 2.219202518463134766e-01 6.038986891508102417e-02 -3.332390189170837402e-01 2.257338762283325195e-01
-3.657567501068115234e-01 2.413235157728195190e-01 1.986706852912902832e-01 -5.700524523854255676e-02 1.760231107473373413e-01 6.785874366760253906e-01 4.992993474006652832e-01 -1.565258353948593140e-01
-5.762158036231994629e-01 -1.623730212450027466e-01 2.990162670612335205e-01 -4.507945179939270020e-01 3.788980245590209961e-01 -2.855021134018898010e-02 -4.477749466896057129e-01 6.405223160982131958e-02
-2.990327179431915283e-01 5.239640474319458008e-01 -1.281448602676391602e-01 -6.667804718017578125e-01 -6.028342992067337036e-02 3.580425977706909180e-01 1.723435968160629272e-01 1.161593794822692871e-01
-4.245471656322479248e-01 -8.783064782619476318e-03 5.666926736012101173e-04 -2.071937769651412964e-01 4.460624754428863525e-01 7.049412131309509277e-01 1.307969689369201660e-01 -2.524501681327819824e-01
-6.106510162353515625e-01 -4.150085151195526123e-01 2.151156067848205566e-01 -4.638452827930450439e-01 -5.439928174018859863e-02 -3.305663168430328369e-01 2.779458761215209961e-01 -6.291865557432174683e-02
9.453894942998886108e-02 1.188109219074249268e-01 5.050096511840820312e-01 -5.705549716949462891e-01 2.336167991161346436e-01 5.431897044181823730e-01 -9.664393961429595947e-02 -1.934079825878143311e-01
-4.906310737133026123e-01 -4.683670103549957275e-01 1.358354687690734863e-01 -5.646119117736816406e-01 -1.482379436492919922e-01 -3.794114291667938232e-01 1.697936356067657471e-01 8.898440748453140259e-02
-3.749967813491821289e-01 -5.119575858116149902e-01 1.504129022359848022e-01 -5.666965842247009277e-01 -1.824581176042556763e-01 -2.947202622890472412e-01 3.288217186927795410e-01 1.588488817214965820e-01
-1.814546734094619751e-01 3.088351786136627197e-01 4.129532873630523682e-01 -5.914554595947265625e-01 -4.022636115550994873e-01 3.955879807472229004e-01 -1.817324012517929077e-01 -3.549460088834166527e-03
-3.977142274379730225e-01 -4.437020421028137207e-01 -2.881863415241241455e-01 -6.206668019294738770e-01 2.540824413299560547e-01 2.447219938039779663e-01 2.158436626195907593e-01 -7.508632540702819824e-02
-2.751442492008209229e-01 3.980237543582916260e-01 -8.997535705566406250e-02 -4.034647941589355469e-01 3.957136273384094238e-01 2.660987973213195801e-01 3.521785736083984375e-01 4.935240149497985840e-01
-3.444651961326599121e-01 -5.456142425537109375e-01 -4.828887805342674255e-02 -7.533572316169738770e-01 -3.333138301968574524e-02 9.702116250991821289e-02 -5.337663367390632629e-02 1.992169022560119629e-02
-7.529298663139343262e-01 -2.078544646501541138e-01 1.342954933643341064e-01 -4.273139238357543945e-01 -1.018416434526443481e-01 -2.765634059906005859e-01 2.862987816333770752e-01 -1.429500877857208252e-01
-2.471990734338760376e-01 7.501823306083679199e-01 3.810709714889526367e-01 -2.127838432788848877e-01 6.468272954225540161e-02 2.591048479080200195e-01 2.737658321857452393e-01 1.983942240476608276e-01
-3.020890653133392334e-01 7.922681048512458801e-03 5.288310050964355469e-01 -4.134244024753570557e-01 -7.228228449821472168e-02 5.134290456771850586e-01 -3.136725425720214844e-01 -3.014515042304992676e-01
-4.323691725730895996e-01 -3.335411250591278076e-01 6.690469384193420410e-02 -6.877344846725463867e-01 1.230086907744407654e-01 3.052595257759094238e-01 -2.573401629924774170e-01 -2.231897115707397461e-01
-2.295110076665878296e-01 -7.910992205142974854e-02 6.111038923263549805e-01 -4.935646653175354004e-01 -3.229320645332336426e-01 3.783714771270751953e-01 -1.122092753648757935e-01 -2.529255151748657227e-01
-3.866410553455352783e-01 5.208598971366882324e-01 3.864031136035919189e-01 -3.708869218826293945e-01 2.247758060693740845e-01 -7.578393816947937012e-02 3.668594360351562500e-01 -3.185845315456390381e-01
-3.470085859298706055e-01 1.713756620883941650e-01 4.379342794418334961e-01 -5.756149888038635254e-01 -8.932510763406753540e-02 2.886814177036285400e-01 -2.234702557325363159e-01 -4.310930967330932617e-01
1.468663960695266724e-01 2.535781562328338623e-01 6.669354438781738281e-01 -5.589164495468139648e-01 -1.935707181692123413e-01 2.887780070304870605e-01 1.243962943553924561e-01 -1.435312181711196899e-01
-4.794953465461730957e-01 -1.940577924251556396e-01 2.185073047876358032e-01 -5.391133427619934082e-01 4.064603745937347412e-01 2.434806525707244873e-01 -2.870979011058807373e-01 -2.951594889163970947e-01
-3.015609383583068848e-01 2.403333485126495361e-01 -1.253397315740585327e-01 -4.727019071578979492e-01 5.510373115539550781e-01 -9.016318619251251221e-02 4.751957058906555176e-01 2.730586230754852295e-01
-5.872567892074584961e-01 -4.793929308652877808e-02 -8.422500640153884888e-02 -2.556335628032684326e-01 6.131755709648132324e-01 -1.121071726083755493e-02 3.787347078323364258e-01 2.466553151607513428e-01
2.147868722677230835e-01 -2.865262627601623535e-01 5.032499432563781738e-01 -4.692989885807037354e-01 -2.313395440578460693e-01 2.953899800777435303e-01 4.651913344860076904e-01 2.027091234922409058e-01
-3.700352460145950317e-02 -1.925535649061203003e-01 5.355052351951599121e-01 -7.148091793060302734e-01 7.091872394084930420e-02 -3.081746101379394531e-01 2.169322669506072998e-01 1.295198202133178711e-01
-6.892524361610412598e-01 -7.570459041744470596e-03 1.905024349689483643e-01 -1.816943734884262085e-01 -2.384576201438903809e-01 3.604750037193298340e-01 5.172625780105590820e-01 3.471250832080841064e-02
-3.281768262386322021e-01 -6.295604109764099121e-01 -5.971623957157135010e-02 -6.454628109931945801e-01 3.245890140533447266e-02 9.921970963478088379e-02 2.496371567249298096e-01 5.048391595482826233e-02
-3.740704059600830078e-01 -5.638932585716247559e-01 1.621084213256835938e-01 -4.736280739307403564e-01 -3.405259549617767334e-01 2.302240580320358276e-02 3.205226659774780273e-01 2.688311040401458740e-01
-6.111053004860877991e-02 1.568517386913299561e-01 6.942450404167175293e-01 -5.830080509185791016e-01 -2.322986871004104614e-01 3.576508164405822754e-02 6.898707151412963867e-02 -2.996455430984497070e-01
4.897538106888532639e-03 9.785761684179306030e-02 6.310586929321289062e-01 -5.187541246414184570e-01 -2.171269208192825317e-01 4.582118690013885498e-01 -2.495607435703277588e-01 -6.063093990087509155e-02
-3.824934065341949463e-01 -4.691300690174102783e-01 -5.741411074995994568e-02 -6.936717629432678223e-01 2.342130839824676514e-01 1.657096296548843384e-01 -1.571609824895858765e-01 -2.052407562732696533e-01
-8.469184041023254395e-01 2.633358240127563477e-01 3.966131806373596191e-01 -1.438133120536804199e-01 -5.239752680063247681e-02 -1.764371991157531738e-02 9.666395932435989380e-02 -1.516530066728591919e-01
-1.221692487597465515e-01 3.972275853157043457e-01 -3.722902759909629822e-02 -5.252530574798583984e-01 6.080360412597656250e-01 2.472708672285079956e-01 1.987190097570419312e-01 2.822557389736175537e-01
-6.916081309318542480e-01 1.728183031082153320e-01 -5.331135913729667664e-02 -5.854483842849731445e-01 1.673011183738708496e-01 1.637347191572189331e-01 -3.007148504257202148e-01 -3.149275481700897217e-02
-7.948591560125350952e-02 -1.533837020397186279e-01 8.405018448829650879e-01 -3.126453161239624023e-01 1.550693362951278687e-01 -1.329089850187301636e-01 3.408460915088653564e-01 -8.987463265657424927e-02
-6.454941630363464355e-01 -3.416988253593444824e-01 2.610130608081817627e-01 -5.292226076126098633e-01 2.096440345048904419e-01 1.510234326124191284e-01 3.595965728163719177e-02 -2.243274152278900146e-01
3.945651650428771973e-02 7.328452169895172119e-02 5.869730114936828613e-01 -2.222966961562633514e-02 4.408254325389862061e-01 2.983238697052001953e-01 4.220076203346252441e-01 4.320027232170104980e-01
-5.931932479143142700e-02 6.547965854406356812e-02 6.581367850303649902e-01 -5.729492306709289551e-01 5.511984229087829590e-02 -4.685010015964508057e-01 9.059873223304748535e-02 6.253473460674285889e-03
-4.668794572353363037e-02 -2.618930637836456299e-01 2.395478338003158569e-01 -8.188782930374145508e-01 -9.998416155576705933e-02 -1.676859259605407715e-01 3.895649015903472900e-01 -1.068225130438804626e-01
-5.899890661239624023e-01 5.058238506317138672e-01 5.175591260194778442e-02 -5.298353433609008789e-01 -1.409497857093811035e-01 2.712038755416870117e-01 -1.383610963821411133e-01 -9.429516270756721497e-03
6.375005934387445450e-03 3.106931149959564209e-01 1.174117922782897949e-01 -5.738506317138671875e-01 3.164424598217010498e-01 5.329539179801940918e-01 -4.300698637962341309e-02 4.175092577934265137e-01
-4.393420815467834473e-01 -4.721997082233428955e-01 -1.280217468738555908e-01 -5.808546543121337891e-01 3.444892168045043945e-02 4.491011202335357666e-01 -1.158850491046905518e-01 -1.179672777652740479e-01
1.233172193169593811e-01 -2.836368745192885399e-03 4.085291922092437744e-01 -5.835784673690795898e-01 4.643510878086090088e-01 2.819094955921173096e-01 2.929601073265075684e-01 -3.104907870292663574e-01
2.531961910426616669e-02 -2.166737169027328491e-01 2.254242151975631714e-01 -6.748468875885009766e-01 -3.997544050216674805e-01 2.881577014923095703e-01 4.139316380023956299e-01 -1.788835376501083374e-01
-3.689812719821929932e-01 -1.761793047189712524e-01 -1.673031896352767944e-01 -3.769921362400054932e-01 4.036726951599121094e-01 5.874024629592895508e-01 3.538655042648315430e-01 -1.717147827148437500e-01
-3.373552560806274414e-01 -8.148612827062606812e-02 3.031954765319824219e-01 -2.713621854782104492e-01 -5.366834625601768494e-02 -4.411254078149795532e-02 8.380448818206787109e-01 8.271087706089019775e-02
-1.960702091455459595e-01 1.081707924604415894e-01 6.025718525052070618e-03 -4.758974015712738037e-01 -3.437935113906860352e-01 2.921346426010131836e-01 7.194261550903320312e-01 4.722595214843750000e-02
-1.521670371294021606e-01 4.303659498691558838e-01 5.735388994216918945e-01 -5.369869470596313477e-01 9.693714231252670288e-02 -1.435796078294515610e-02 7.379853725433349609e-02 -3.990981280803680420e-01
-4.011043012142181396e-01 3.980343416333198547e-02 9.568855166435241699e-02 -1.226190701127052307e-01 1.439021080732345581e-01 7.117016315460205078e-01 5.219109654426574707e-01 -1.171387955546379089e-01
-3.288511037826538086e-01 -4.423322081565856934e-01 -4.144401475787162781e-02 -6.111664175987243652e-01 2.898694574832916260e-01 -2.955823540687561035e-01 3.843207657337188721e-01 4.314587637782096863e-02
-3.264259081333875656e-03 -2.947963178157806396e-01 -6.159147247672080994e-02 -6.407041549682617188e-01 2.441684454679489136e-01 4.278681278228759766e-01 -2.546906284987926483e-02 5.054215788841247559e-01
-2.124674767255783081e-01 1.773770898580551147e-01 3.304369151592254639e-01 -2.995809316635131836e-01 -2.863004505634307861e-01 1.701168268918991089e-01 7.793104648590087891e-01 7.890034466981887817e-02
-1.014088001102209091e-02 -3.599127009510993958e-02 4.188355207443237305e-01 -3.947626650333404541e-01 1.964845508337020874e-01 2.582990825176239014e-01 7.399971485137939453e-01 -1.200858727097511292e-01
-4.000747799873352051e-01 -3.132087588310241699e-01 -8.555745333433151245e-02 -7.417920827865600586e-01 -6.321898102760314941e-02 2.986755967140197754e-01 -2.946248054504394531e-01 6.525019556283950806e-02
7.694958895444869995e-02 8.882749080657958984e-02 3.240169286727905273e-01 -5.641933679580688477e-01 3.451500535011291504e-01 3.833124339580535889e-01 -2.241481393575668335e-01 4.965762495994567871e-01
-2.352138608694076538e-01 -2.367989569902420044e-01 2.813901603221893311e-01 -2.925603091716766357e-01 2.133049070835113525e-01 1.624356061220169067e-01 7.001259326934814453e-01 -4.022039175033569336e-01
2.944892272353172302e-02 5.103675723075866699e-01 3.794100582599639893e-01 -3.247280716896057129e-01 -2.379715889692306519e-01 2.634663879871368408e-01 4.615273177623748779e-01 3.875628411769866943e-01
-2.461928576231002808e-01 5.151647701859474182e-02 7.510973513126373291e-02 -1.451569497585296631e-01 7.260747998952865601e-02 5.627911686897277832e-01 7.658625245094299316e-01 -3.836714476346969604e-02
-7.032067179679870605e-01 -1.656988710165023804e-01 6.178062781691551208e-02 -2.407031059265136719e-01 3.562532961368560791e-01 3.856285810470581055e-01 -2.599263191223144531e-01 2.703735828399658203e-01
-1.655941456556320190e-01 -4.233906269073486328e-01 5.431513190269470215e-01 -2.917411625385284424e-01 -4.293913021683692932e-03 -3.256285330280661583e-03 6.291245222091674805e-01 -1.317799836397171021e-01
-2.098634988069534302e-01 -4.723957479000091553e-01 1.066797673702239990e-01 -6.294705867767333984e-01 -1.945043504238128662e-01 -1.261892020702362061e-01 5.190807580947875977e-01 4.455659911036491394e-02
-2.126662731170654297e-01 4.652575254440307617e-01 4.022987484931945801e-01 -4.485774934291839600e-01 3.422530293464660645e-01 9.284615516662597656e-02 2.284331768751144409e-01 -4.441881477832794189e-01
-3.791067004203796387e-01 -4.854782521724700928e-01 -1.522104144096374512e-01 -5.239773988723754883e-01 8.447803556919097900e-02 -1.108140349388122559e-01 5.506104826927185059e-01 1.675382815301418304e-02
-4.966729879379272461e-01 -1.019981503486633301e-01 6.954201459884643555e-01 -3.036532700061798096e-01 -2.939529716968536377e-01 2.084615640342235565e-02 2.537284493446350098e-01 1.260031014680862427e-01
-2.361578941345214844e-01 -9.093604236841201782e-02 4.144893586635589600e-01 -6.721200942993164062e-01 -1.492767184972763062e-01 -3.887310028076171875e-01 3.714460432529449463e-01 3.233968466520309448e-02
-1.558185666799545288e-01 -1.934586465358734131e-01 6.072043776512145996e-01 -2.459894567728042603e-01 4.881414473056793213e-01 3.935310840606689453e-01 6.883478257805109024e-03 3.404264450073242188e-01
-6.192148923873901367e-01 1.720624119043350220e-01 -8.947440981864929199e-02 -7.060011029243469238e-01 8.424688875675201416e-02 3.355460986495018005e-02 -2.628060877323150635e-01 -5.686831474304199219e-02
-5.999164581298828125e-01 1.759945005178451538e-01 3.011631071567535400e-01 -3.280762732028961182e-01 3.424018621444702148e-01 -5.047942698001861572e-02 -3.820663094520568848e-01 3.808294534683227539e-01
-4.873872399330139160e-01 -8.758000284433364868e-02 2.332288175821304321e-01 -2.307857573032379150e-01 4.466171860694885254e-01 4.534219205379486084e-01 4.625131785869598389e-01 -1.677763760089874268e-01
2.509012222290039062e-01 -4.426797926425933838e-01 5.590478777885437012e-01 -4.148445129394531250e-01 1.183953955769538879e-01 4.299127459526062012e-01 2.213449180126190186e-01 -9.282610565423965454e-02
-7.301321625709533691e-01 2.719930410385131836e-01 -7.344388216733932495e-02 -4.994466304779052734e-01 1.097204387187957764e-01 2.202810198068618774e-01 5.334216356277465820e-02 -2.732728719711303711e-01
-6.963979005813598633e-01 -1.470791250467300415e-01 3.513922095298767090e-01 -3.511095643043518066e-01 2.365914732217788696e-01 -6.410202383995056152e-02 2.575139701366424561e-02 -4.311560988426208496e-01
-4.920798838138580322e-01 -6.325845122337341309e-01 2.079978287220001221e-01 -5.322072505950927734e-01 5.425282567739486694e-02 5.886068940162658691e-02 -9.618822485208511353e-02 -1.246052905917167664e-01
-5.834293961524963379e-01 -4.594769477844238281e-01 -1.663782596588134766e-01 -6.354105472564697266e-01 2.438504993915557861e-02 1.054511889815330505e-01 1.047909911721944809e-02 -7.237691432237625122e-02
-1.593442112207412720e-01 1.532167047262191772e-01 4.070245623588562012e-01 -4.695458114147186279e-01 -3.514131605625152588e-01 -4.560099169611930847e-02 6.421747803688049316e-01 1.644169539213180542e-01
-7.971970736980438232e-02 -1.171455308794975281e-01 8.080927133560180664e-01 -2.479499280452728271e-01 2.409779280424118042e-01 -8.631190657615661621e-02 4.253154993057250977e-01 -1.378961503505706787e-01
-3.975517451763153076e-01 -4.805985391139984131e-01 -5.808918178081512451e-02 -5.955300331115722656e-01 -1.005764752626419067e-01 8.472837507724761963e-02 4.826061725616455078e-01 -5.238246545195579529e-02
-5.742248296737670898e-01 -5.382056236267089844e-01 4.086047112941741943e-01 -1.258412152528762817e-01 2.229785472154617310e-01 3.774932920932769775e-01 -4.155932366847991943e-02 -6.211975961923599243e-02
