# Supplementary material for: Where is your field going? A machine learning approach to study the relative motion of the domains of physics
Source: PLoS One. 2020 Jun 18;15(6):e0233997. doi: 10.1371/journal.pone.0233997 (PMC7302634; doi:10.1371/journal.pone.0233997)
Supplement: S21 Data — (ZIP) [file pone.0233997.s021.zip › 20/Pacs4Run_20_VS_500_embeddings2004-2008ED8.txt]

3.100821673870086670e-01 -9.116990864276885986e-02 1.223302483558654785e-01 2.124671638011932373e-01 2.474759072065353394e-01 -6.184555590152740479e-02 -8.765947818756103516e-01 -4.407498985528945923e-02
4.528964310884475708e-02 -5.482469201087951660e-01 -9.173011407256126404e-03 -9.553496539592742920e-02 7.964227348566055298e-02 -4.091100394725799561e-01 -5.706718564033508301e-01 -4.344916343688964844e-01
-2.739335298538208008e-01 -6.027029156684875488e-01 2.886362969875335693e-01 9.919320791959762573e-02 2.464657574892044067e-01 -2.621335685253143311e-01 -4.247865378856658936e-01 -3.983171284198760986e-01
7.777606695890426636e-02 -1.356561034917831421e-01 -2.392219454050064087e-01 6.045122444629669189e-02 2.902820706367492676e-01 -2.441187351942062378e-01 -6.511936783790588379e-01 -5.888598561286926270e-01
-1.210490465164184570e-01 -1.795867979526519775e-01 2.676874697208404541e-01 8.895789086818695068e-02 -1.573466956615447998e-01 -1.507581472396850586e-01 -8.754856586456298828e-01 -2.440584748983383179e-01
1.468494236469268799e-01 -8.675359487533569336e-01 -7.626841962337493896e-02 -4.276154562830924988e-02 1.158154383301734924e-01 1.265784800052642822e-01 -3.358695209026336670e-01 2.755496501922607422e-01
-3.102360069751739502e-01 -4.145429134368896484e-01 -7.318588439375162125e-03 4.348583519458770752e-01 2.793165445327758789e-01 -4.245966970920562744e-01 -4.531745314598083496e-01 -2.812211811542510986e-01
1.994311660528182983e-01 -8.838105797767639160e-01 -9.905983507633209229e-02 3.188397735357284546e-02 2.124598324298858643e-01 1.299869269132614136e-01 -2.185303866863250732e-01 2.418377250432968140e-01
3.204252943396568298e-02 -5.522813200950622559e-01 -2.312479168176651001e-01 7.264693379402160645e-01 -5.229745060205459595e-02 1.787674129009246826e-01 -2.458801567554473877e-01 1.325721889734268188e-01
2.726353406906127930e-01 -5.455290079116821289e-01 -2.841421067714691162e-01 1.790509074926376343e-01 5.233877301216125488e-01 3.715245723724365234e-01 -2.822743356227874756e-01 1.537146419286727905e-01
1.012841090559959412e-01 -7.719998359680175781e-01 -2.131401449441909790e-01 -9.470610879361629486e-03 -2.259911000728607178e-01 -2.169545888900756836e-01 -4.590442776679992676e-01 1.984348744153976440e-01
-4.235364124178886414e-02 -2.540500760078430176e-01 -1.418750733137130737e-01 -1.469099819660186768e-01 5.311630368232727051e-01 -4.228832721710205078e-01 -6.442229747772216797e-01 -1.263558417558670044e-01
6.810169667005538940e-02 -2.372902333736419678e-01 8.462151139974594116e-02 -2.086693197488784790e-01 2.862695753574371338e-01 -1.147210672497749329e-01 -7.337113618850708008e-01 -5.048844814300537109e-01
-1.266782581806182861e-01 -4.289613068103790283e-01 3.287755846977233887e-01 4.183781519532203674e-02 -2.569642066955566406e-01 3.628280479460954666e-03 -7.897938489913940430e-01 -1.682082004845142365e-02
1.076367422938346863e-01 -8.462364077568054199e-01 -1.989692002534866333e-01 3.929706811904907227e-01 1.829990446567535400e-01 -5.191419273614883423e-02 -1.385591179132461548e-01 -1.513312160968780518e-01
6.745350360870361328e-01 -5.337206125259399414e-01 3.062331378459930420e-01 2.826426923274993896e-01 -1.498875021934509277e-01 -2.069987654685974121e-01 -3.892311081290245056e-02 1.401763409376144409e-01
2.819462418556213379e-01 -5.403033494949340820e-01 1.602269113063812256e-01 1.438342630863189697e-01 3.428227901458740234e-01 4.602283537387847900e-01 -3.033850193023681641e-01 -4.010458290576934814e-01
-1.282866895198822021e-01 -6.661329865455627441e-01 1.394144594669342041e-01 3.213797807693481445e-01 8.349350839853286743e-02 1.876366585493087769e-01 -4.216618537902832031e-01 -4.439713656902313232e-01
1.182678416371345520e-01 -5.688877701759338379e-01 -1.002389751374721527e-02 2.195695340633392334e-01 1.400049868971109390e-02 3.972909152507781982e-01 -4.881705939769744873e-01 -4.666062891483306885e-01
1.316777467727661133e-01 -5.955384969711303711e-01 -1.568729579448699951e-01 1.654650270938873291e-01 2.765972912311553955e-01 2.165218442678451538e-01 -4.309107661247253418e-01 -5.166577696800231934e-01
3.732326924800872803e-01 -3.933119475841522217e-01 -2.550975047051906586e-02 -1.538949459791183472e-01 3.599267452955245972e-02 1.072435900568962097e-01 -5.391440987586975098e-01 6.149760484695434570e-01
-1.085742488503456116e-01 -5.121373534202575684e-01 1.568713784217834473e-01 1.826197355985641479e-01 -2.692246139049530029e-01 -1.638284623622894287e-01 -6.891719698905944824e-01 3.060860633850097656e-01
1.204371303319931030e-01 -4.430505931377410889e-01 -1.125249415636062622e-01 -1.589924693107604980e-01 4.796045720577239990e-01 2.979906499385833740e-01 -5.450170636177062988e-01 -3.679646849632263184e-01
3.875220715999603271e-01 -9.115062654018402100e-02 -3.030909597873687744e-02 2.158573269844055176e-01 -1.021198704838752747e-01 -6.360943913459777832e-01 -5.763441324234008789e-01 2.163056284189224243e-01
-6.896432023495435715e-04 -5.859733223915100098e-01 1.353670805692672729e-01 1.105176061391830444e-01 -2.609150409698486328e-01 5.615767836570739746e-02 -6.145437955856323242e-01 4.209537804126739502e-01
3.668379187583923340e-01 -7.306366562843322754e-01 -2.321816831827163696e-01 1.628319472074508667e-01 3.586881458759307861e-01 3.140358924865722656e-01 -1.493823677301406860e-01 3.983209654688835144e-02
5.802338123321533203e-01 -3.776728510856628418e-01 7.265786826610565186e-02 1.863705925643444061e-02 1.476584821939468384e-01 -6.390603780746459961e-01 -2.904456853866577148e-01 -2.248467132449150085e-02
5.792185291647911072e-02 -4.103568196296691895e-01 2.585070729255676270e-01 3.614261746406555176e-01 2.089928984642028809e-01 6.023606657981872559e-01 -4.412209391593933105e-01 1.720617413520812988e-01
-2.806495130062103271e-01 -5.555003285408020020e-01 -2.422655373811721802e-01 2.138246148824691772e-01 2.133991271257400513e-01 -4.669830501079559326e-01 -4.934999942779541016e-01 3.297042101621627808e-02
3.872195184230804443e-01 -5.298825502395629883e-01 1.777746975421905518e-01 1.925853043794631958e-01 -1.264438480138778687e-01 -5.867829918861389160e-01 -2.768856287002563477e-01 -2.522394061088562012e-01
4.832853078842163086e-01 -4.658642411231994629e-01 -1.836596280336380005e-01 -3.295986354351043701e-01 3.527390658855438232e-01 1.969064176082611084e-01 -3.967583775520324707e-01 -2.939822077751159668e-01
3.233217895030975342e-01 -8.160577416419982910e-01 -3.273022770881652832e-01 2.822809815406799316e-01 1.541234254837036133e-01 3.938618674874305725e-02 -1.316139996051788330e-01 -8.707816712558269501e-03
-1.543621812015771866e-02 -8.766987919807434082e-01 -9.963867813348770142e-02 2.642875537276268005e-02 1.249429136514663696e-01 -7.750200480222702026e-02 -3.475130796432495117e-01 2.795567810535430908e-01
6.062770262360572815e-02 -4.739906489849090576e-01 2.784895598888397217e-01 2.847922146320343018e-01 3.375113308429718018e-01 6.142047643661499023e-01 -3.441407382488250732e-01 -5.830887705087661743e-02
8.567124009132385254e-01 -2.542924284934997559e-01 -1.018691882491111755e-01 1.566042453050613403e-01 -8.154285699129104614e-02 -3.010908961296081543e-01 -2.410968095064163208e-01 1.050920784473419189e-01
2.469694316387176514e-01 -3.138248324394226074e-01 6.166227906942367554e-02 3.406343162059783936e-01 4.445118308067321777e-01 -4.888141751289367676e-01 -2.230850607156753540e-01 4.841373860836029053e-01
-3.719934029504656792e-03 -3.324238061904907227e-01 5.715675950050354004e-01 2.490021139383316040e-01 -3.714416623115539551e-01 8.289912343025207520e-02 -5.907434821128845215e-01 -8.348679542541503906e-02
1.190482005476951599e-01 -8.104823231697082520e-01 1.373774409294128418e-01 6.150324828922748566e-03 4.445734247565269470e-02 2.264760434627532959e-01 -3.838041424751281738e-01 -3.308503627777099609e-01
3.834053874015808105e-01 -5.285950899124145508e-01 -4.162177443504333496e-01 5.038186311721801758e-01 -2.199292331933975220e-01 1.256334483623504639e-01 -2.785885334014892578e-01 -6.894010305404663086e-02
4.034022688865661621e-01 -5.521995425224304199e-01 3.122365474700927734e-01 1.924595236778259277e-01 5.022286437451839447e-03 -5.061199665069580078e-01 -1.985514760017395020e-01 -3.196946084499359131e-01
3.726243972778320312e-01 -2.709058523178100586e-01 1.992204040288925171e-01 -2.927719652652740479e-01 2.463042140007019043e-01 1.062467787414789200e-02 -5.502034425735473633e-01 -5.466756820678710938e-01
1.773783415555953979e-01 -7.747100591659545898e-01 -1.957432776689529419e-01 3.035879433155059814e-01 -2.002697996795177460e-02 2.176787555217742920e-01 -3.241331577301025391e-01 -2.916037142276763916e-01
3.722881525754928589e-02 -2.488260418176651001e-01 1.781458854675292969e-01 7.098511457443237305e-01 4.814580678939819336e-01 -2.716704010963439941e-01 -9.797170758247375488e-02 2.930356860160827637e-01
3.006534837186336517e-02 -5.703656673431396484e-01 -5.042225122451782227e-01 5.211141705513000488e-01 3.891980275511741638e-02 -1.567060500383377075e-01 -3.488457798957824707e-01 1.463315170258283615e-02
1.029845401644706726e-01 -2.701244950294494629e-01 -2.747468948364257812e-01 1.895178258419036865e-01 8.211061954498291016e-01 -1.254575699567794800e-01 -3.222768902778625488e-01 1.058623567223548889e-01
3.751143813133239746e-01 -3.492838144302368164e-01 -5.214412212371826172e-01 1.348799914121627808e-01 8.239560574293136597e-02 3.374356627464294434e-01 -5.709543824195861816e-01 -2.357437461614608765e-02
4.338642358779907227e-01 -7.861251831054687500e-01 -2.674893140792846680e-01 2.351345419883728027e-01 2.995784208178520203e-02 1.789486259222030640e-01 -1.628468632698059082e-01 -8.655102550983428955e-02
-1.369078084826469421e-02 -8.274630308151245117e-01 -9.522015601396560669e-02 2.027485966682434082e-01 1.664607524871826172e-01 -7.647295296192169189e-02 -2.937920391559600830e-01 -3.808839023113250732e-01
1.668685972690582275e-01 -7.991779446601867676e-01 3.352739661931991577e-02 6.802663207054138184e-03 6.994674354791641235e-02 4.003520011901855469e-01 -3.830022513866424561e-01 1.429483741521835327e-01
-1.702555716037750244e-01 -4.140570163726806641e-01 4.336202442646026611e-01 1.887190341949462891e-01 -2.867263257503509521e-01 -1.100266799330711365e-01 -6.939611434936523438e-01 5.339848343282938004e-03
3.758092224597930908e-01 -3.256739079952239990e-01 -2.583802044391632080e-01 3.517121374607086182e-01 3.093503415584564209e-01 5.477735996246337891e-01 -3.487810790538787842e-01 2.117557227611541748e-01
2.399493753910064697e-02 -4.183479547500610352e-01 -1.520846933126449585e-01 1.903179138898849487e-01 5.011205673217773438e-01 4.761672616004943848e-01 -4.789766669273376465e-01 -2.403807640075683594e-01
5.581958293914794922e-01 -5.811016559600830078e-01 3.266894519329071045e-01 1.427137851715087891e-01 2.463189810514450073e-01 -3.826962709426879883e-01 -2.776483818888664246e-02 -1.254777759313583374e-01
-1.274504363536834717e-01 -5.570961833000183105e-01 3.001190125942230225e-01 1.649160534143447876e-01 -2.820896208286285400e-01 -1.300101131200790405e-01 -6.510492563247680664e-01 1.891805231571197510e-01
4.467387497425079346e-01 -5.304216146469116211e-01 -4.091256856918334961e-01 4.772829115390777588e-01 -2.232421040534973145e-01 1.529223173856735229e-01 -2.247404754161834717e-01 1.281309779733419418e-02
3.135973215103149414e-01 -8.074507713317871094e-01 -9.347163140773773193e-02 6.571083515882492065e-02 -7.172015309333801270e-02 3.651314079761505127e-01 -3.129004836082458496e-01 -1.592746004462242126e-02
2.060340642929077148e-01 -8.297054171562194824e-01 -1.746105700731277466e-01 5.000866949558258057e-03 2.607653141021728516e-01 1.771576851606369019e-01 -3.140917122364044189e-01 -2.014646828174591064e-01
5.596691966056823730e-01 -4.380485117435455322e-01 1.501765847206115723e-01 1.991320252418518066e-01 -2.692147791385650635e-01 -4.253865182399749756e-01 -3.343632221221923828e-01 -2.597081065177917480e-01
1.929758861660957336e-02 -7.120407223701477051e-01 1.484910547733306885e-01 2.116533666849136353e-01 5.995960161089897156e-02 3.149212896823883057e-01 -4.051515758037567139e-01 -3.985730707645416260e-01
1.511160731315612793e-01 -6.147375702857971191e-01 -7.366077601909637451e-02 3.622584640979766846e-01 5.481312274932861328e-01 3.920359611511230469e-01 -8.508342504501342773e-02 -3.500269725918769836e-02
-2.901489101350307465e-02 -3.622740805149078369e-01 3.443794846534729004e-01 4.002329409122467041e-01 3.770301640033721924e-01 5.549327731132507324e-01 -3.408458232879638672e-01 1.511751264333724976e-01
-2.840005792677402496e-02 -2.410040944814682007e-01 -1.809817552566528320e-01 1.874134987592697144e-01 4.197324514389038086e-01 5.603531599044799805e-01 -6.069481372833251953e-01 1.211411356925964355e-01
7.512266188859939575e-02 -5.984309315681457520e-01 -5.629177764058113098e-02 1.958969384431838989e-01 -7.552779465913772583e-02 -2.620117664337158203e-01 -6.887609362602233887e-01 2.143514603376388550e-01
3.614883124828338623e-01 -4.024960398674011230e-01 -4.580866694450378418e-01 -8.083396404981613159e-02 2.916185557842254639e-01 3.498423695564270020e-01 -5.313145518302917480e-01 -3.492132201790809631e-02
3.698827326297760010e-01 -2.018983960151672363e-01 1.350882649421691895e-01 -4.278173446655273438e-01 3.209140002727508545e-01 2.550318837165832520e-01 -6.041871905326843262e-01 -2.967790663242340088e-01
2.708744406700134277e-01 -7.288106679916381836e-01 -2.829880714416503906e-01 5.014307796955108643e-03 4.302750527858734131e-01 1.842721104621887207e-01 -2.515046596527099609e-01 1.816785335540771484e-01
2.691262066364288330e-01 -4.525055885314941406e-01 -1.762923598289489746e-01 1.688787490129470825e-01 1.108851730823516846e-01 5.588406920433044434e-01 -5.808008909225463867e-01 3.581139072775840759e-02
5.039241313934326172e-01 -1.884223073720932007e-01 -1.149803623557090759e-01 4.468873143196105957e-01 -2.869936227798461914e-01 -3.998255729675292969e-01 -4.623945355415344238e-01 -2.039462476968765259e-01
2.589652240276336670e-01 -4.684291481971740723e-01 -3.856002539396286011e-02 -3.993982821702957153e-02 3.952630460262298584e-01 4.337340295314788818e-01 -4.637230932712554932e-01 3.886283934116363525e-01
-2.161494642496109009e-01 -1.783359646797180176e-01 -3.178987279534339905e-02 3.804163038730621338e-01 7.175665497779846191e-01 -2.325828373432159424e-01 -4.377911090850830078e-01 -1.228455603122711182e-01
2.133287787437438965e-01 -2.060498744249343872e-01 2.418066747486591339e-02 4.601365923881530762e-01 -2.020985037088394165e-01 -6.141318678855895996e-01 -5.298532247543334961e-01 -3.126679733395576477e-02
2.650531753897666931e-02 -7.673626542091369629e-01 -4.935702681541442871e-02 -1.165710091590881348e-01 1.508103311061859131e-01 3.300168514251708984e-01 -5.108107924461364746e-01 4.294922202825546265e-02
1.472506523132324219e-01 -7.444159686565399170e-02 1.117679625749588013e-01 -1.091571226716041565e-01 1.366327255964279175e-01 2.345742732286453247e-01 -7.862299680709838867e-01 5.064753293991088867e-01
1.157010942697525024e-01 -6.956114172935485840e-01 -1.284625288099050522e-02 3.312887847423553467e-01 2.084637247025966644e-02 3.040760159492492676e-01 -3.397462368011474609e-01 -4.295306801795959473e-01
7.892774939537048340e-01 -1.035832092165946960e-01 2.240692228078842163e-01 1.288649886846542358e-01 5.412946268916130066e-02 -4.038391113281250000e-01 -3.412842154502868652e-01 -1.304137259721755981e-01
2.594609558582305908e-01 -3.012708425521850586e-01 -1.610747426748275757e-01 8.968138694763183594e-02 1.115289181470870972e-01 4.023213386535644531e-01 -6.620528101921081543e-01 4.419425129890441895e-01
2.416357547044754028e-01 -3.741371929645538330e-01 5.458286404609680176e-01 3.992125391960144043e-01 1.678074151277542114e-01 -3.909852802753448486e-01 -1.553911864757537842e-01 3.730399310588836670e-01
8.018160611391067505e-02 -3.061833381652832031e-01 6.573324799537658691e-01 -1.650830805301666260e-01 1.057324707508087158e-01 1.724667549133300781e-01 -5.771284103393554688e-01 2.578431367874145508e-01
4.335569143295288086e-01 -1.872355490922927856e-01 -1.070785596966743469e-01 3.205734193325042725e-01 -8.821188658475875854e-02 5.670285224914550781e-01 -5.054885149002075195e-01 2.791357040405273438e-01
7.307650446891784668e-01 -3.107368946075439453e-01 8.699406683444976807e-02 2.270358204841613770e-01 3.589058816432952881e-01 -2.653800547122955322e-01 -1.003389060497283936e-01 -3.178110718727111816e-01
7.487336993217468262e-01 -3.354195058345794678e-01 8.175407350063323975e-02 7.866478711366653442e-02 2.284654974937438965e-01 -4.657931923866271973e-01 -1.964732110500335693e-01 7.910882681608200073e-02
-2.149527370929718018e-01 -5.150663852691650391e-01 -2.618464529514312744e-01 5.020027756690979004e-01 -2.131162583827972412e-02 6.510882079601287842e-02 -5.649903416633605957e-01 -2.098193615674972534e-01
6.191586852073669434e-01 -4.607634544372558594e-01 3.884233832359313965e-01 -4.416959360241889954e-02 3.608168363571166992e-01 -3.195598125457763672e-01 -1.351492851972579956e-01 -3.071577474474906921e-02
1.621064394712448120e-01 -4.102570414543151855e-01 2.887319922447204590e-01 2.203314155340194702e-01 1.539971679449081421e-01 6.576331257820129395e-01 -3.891683816909790039e-01 2.566131055355072021e-01
3.403117656707763672e-01 -5.903635621070861816e-01 -3.280855119228363037e-01 4.163888841867446899e-02 4.114108085632324219e-01 3.702099919319152832e-01 -3.440649509429931641e-01 -3.987420722842216492e-02
2.211124747991561890e-01 -5.001220703125000000e-01 -1.894417256116867065e-01 -2.436353266239166260e-01 4.766364097595214844e-01 2.403786778450012207e-01 -4.993757009506225586e-01 -2.672089934349060059e-01
7.355540990829467773e-01 -4.836860671639442444e-02 -1.072667762637138367e-01 4.216265976428985596e-01 2.254910618066787720e-01 -4.019913673400878906e-01 -2.245809137821197510e-01 -6.682613492012023926e-02
-3.386005014181137085e-02 -7.949823737144470215e-01 -1.746680773794651031e-02 -3.083169925957918167e-03 8.902201056480407715e-02 2.574493288993835449e-01 -5.023130774497985840e-01 2.000459134578704834e-01
4.344881176948547363e-01 -6.781960725784301758e-01 -1.215660125017166138e-01 9.806543588638305664e-02 9.668052941560745239e-02 -4.766374528408050537e-01 -2.817398607730865479e-01 -1.047249436378479004e-01
-5.175004526972770691e-02 -6.540690660476684570e-01 9.957793354988098145e-02 6.414532195776700974e-03 -2.812533080577850342e-01 -2.418505549430847168e-01 -5.465843677520751953e-01 3.510116040706634521e-01
2.570402026176452637e-01 -4.687778949737548828e-01 -2.951236665248870850e-01 -5.281977355480194092e-02 4.892840385437011719e-01 1.901327669620513916e-01 -4.113924801349639893e-01 -4.236704409122467041e-01
-2.637969516217708588e-02 -4.322287142276763916e-01 -3.784400224685668945e-01 5.595901608467102051e-01 -6.538784503936767578e-02 2.104885429143905640e-01 -5.224295258522033691e-01 -1.860397458076477051e-01
3.573818802833557129e-01 -1.368741095066070557e-01 2.163354456424713135e-01 4.501973688602447510e-01 -3.229486346244812012e-01 -3.635900318622589111e-01 -5.386710762977600098e-01 -2.782172262668609619e-01
2.936910092830657959e-01 -3.743361532688140869e-01 -2.025364488363265991e-01 -1.586876362562179565e-01 5.407254695892333984e-01 3.285760879516601562e-01 -4.667595028877258301e-01 -2.986710369586944580e-01
1.625480800867080688e-01 -6.705178618431091309e-01 9.216979146003723145e-02 2.496892511844635010e-01 9.259824641048908234e-03 3.252988755702972412e-01 -3.679478764533996582e-01 -4.602750837802886963e-01
2.985920608043670654e-01 -8.245850801467895508e-01 -1.182482987642288208e-01 8.527740091085433960e-02 1.864297538995742798e-01 7.804768532514572144e-02 -1.053335443139076233e-01 3.971205353736877441e-01
1.112091466784477234e-01 -2.373563945293426514e-01 -6.578893214464187622e-02 -6.573886424303054810e-02 2.092997133731842041e-01 9.697046875953674316e-02 -6.346494555473327637e-01 6.831216216087341309e-01
2.286049425601959229e-01 -9.565082937479019165e-02 -4.164716973900794983e-02 -3.214661777019500732e-01 2.139112651348114014e-01 2.252864837646484375e-01 -7.910873889923095703e-01 3.334431350231170654e-01
7.215681672096252441e-01 -1.958589851856231689e-01 5.365352034568786621e-01 1.165247112512588501e-01 3.335038572549819946e-02 -2.690425515174865723e-01 -2.568781077861785889e-01 -6.916027516126632690e-03
5.724163055419921875e-01 -2.334129959344863892e-01 1.308173984289169312e-01 -3.105107247829437256e-01 1.616648882627487183e-01 1.520500183105468750e-01 -5.385091900825500488e-01 -4.063012599945068359e-01
3.016623258590698242e-01 -7.416777610778808594e-01 3.925776481628417969e-02 1.331826597452163696e-01 -4.986099898815155029e-02 3.661548197269439697e-01 -3.100964128971099854e-01 -3.269863128662109375e-01
9.499813430011272430e-03 -2.787853181362152100e-01 1.622073948383331299e-01 1.749078184366226196e-01 -3.171322047710418701e-01 -9.495666623115539551e-02 -7.614768743515014648e-01 4.193423092365264893e-01
-1.489724069833755493e-01 -2.528818845748901367e-01 1.830062419176101685e-01 -8.343081176280975342e-02 7.520524263381958008e-01 -1.689472496509552002e-01 -5.030741095542907715e-01 -1.618532538414001465e-01
3.618009686470031738e-01 -7.365420460700988770e-01 4.143713787198066711e-02 1.216747611761093140e-01 -2.416085684671998024e-03 3.971424698829650879e-01 -2.825243175029754639e-01 -2.693254947662353516e-01
-2.215022444725036621e-01 -4.502848982810974121e-01 1.353182494640350342e-01 2.427802085876464844e-01 -2.157141119241714478e-01 -2.757987938821315765e-02 -7.404358386993408203e-01 -2.745700180530548096e-01
4.035560488700866699e-01 -3.469946682453155518e-01 -3.570350706577301025e-01 1.846925318241119385e-01 2.331295311450958252e-01 3.688895404338836670e-01 -3.568690419197082520e-01 4.872036278247833252e-01
-1.300849299877882004e-02 -3.162502646446228027e-01 -8.389249444007873535e-03 1.083043813705444336e-01 2.403275519609451294e-01 6.140173673629760742e-01 -6.732137203216552734e-01 4.986481741070747375e-03
1.999066174030303955e-01 3.178310692310333252e-01 2.821054160594940186e-01 4.952659308910369873e-01 2.383396923542022705e-01 8.587013930082321167e-02 -5.995529294013977051e-01 -3.324240148067474365e-01
2.187738753855228424e-02 -1.691543161869049072e-01 4.178294539451599121e-01 6.189887523651123047e-01 2.904284596443176270e-01 -3.115648031234741211e-01 -2.879448533058166504e-01 3.858057558536529541e-01
5.710536837577819824e-01 -4.665232896804809570e-01 7.653231173753738403e-02 -2.978885769844055176e-01 1.949263662099838257e-01 3.951411247253417969e-01 -3.237869143486022949e-01 2.503760159015655518e-01
6.619523763656616211e-01 -2.399462014436721802e-01 4.851336181163787842e-01 3.329613506793975830e-01 3.339507579803466797e-01 -1.815744936466217041e-01 -5.485716834664344788e-02 -1.025917306542396545e-01
6.609367132186889648e-01 -3.577879667282104492e-01 3.445487320423126221e-01 3.090316951274871826e-01 3.603457808494567871e-01 -2.982849776744842529e-01 -2.714602835476398468e-02 3.709676116704940796e-02
7.260356545448303223e-01 3.313580155372619629e-02 1.447392404079437256e-01 3.085668087005615234e-01 -9.061102569103240967e-02 -3.874365389347076416e-01 -4.437858164310455322e-01 -1.866042613983154297e-02
3.373503684997558594e-01 -3.688647449016571045e-01 7.079849839210510254e-01 3.815580010414123535e-01 7.050765678286552429e-03 -2.703577578067779541e-01 -1.574334353208541870e-01 -7.332192361354827881e-02
4.233629629015922546e-02 -7.594009041786193848e-01 -2.361411787569522858e-02 6.101739779114723206e-02 6.068908050656318665e-02 2.854598462581634521e-01 -4.817566871643066406e-01 -3.161914944648742676e-01
3.787453472614288330e-01 -6.621391773223876953e-01 -3.201552927494049072e-01 2.771700024604797363e-01 3.625344634056091309e-01 2.207372337579727173e-01 -1.539028137922286987e-01 -1.869725584983825684e-01
8.581092208623886108e-02 -1.564557999372482300e-01 6.429293751716613770e-01 -3.587500005960464478e-02 3.347295895218849182e-02 2.797614037990570068e-01 -6.441068053245544434e-01 2.434183806180953979e-01
-4.949928727000951767e-03 -7.434003949165344238e-01 -3.688063919544219971e-01 -1.129824481904506683e-02 2.167989164590835571e-01 -1.274378132075071335e-02 -4.728868305683135986e-01 2.009962350130081177e-01
3.072454929351806641e-01 -3.910779953002929688e-02 1.482616662979125977e-01 2.519215345382690430e-01 -4.240009486675262451e-01 2.105477601289749146e-01 -7.139157652854919434e-01 2.912765741348266602e-01
-1.864564269781112671e-01 -9.512469172477722168e-02 -2.109411358833312988e-01 2.113211601972579956e-01 6.728672385215759277e-01 2.485995143651962280e-01 -5.892012119293212891e-01 7.295610010623931885e-02
2.129333466291427612e-01 -2.775878906250000000e-01 1.029210239648818970e-01 3.239667713642120361e-01 5.533959269523620605e-01 -2.557289004325866699e-01 -1.727692037820816040e-01 6.004694700241088867e-01
3.017707169055938721e-01 6.166188418865203857e-02 2.411620318889617920e-01 6.322994828224182129e-01 -1.685468852519989014e-01 -3.669742345809936523e-01 -5.004480481147766113e-01 -1.834235191345214844e-01
2.644341886043548584e-01 -4.534703493118286133e-02 -7.829050533473491669e-03 6.681895852088928223e-01 -6.945869326591491699e-02 -4.386076331138610840e-01 -4.858136773109436035e-01 -2.196896821260452271e-01
1.057372540235519409e-01 -3.133381605148315430e-01 3.790991306304931641e-01 3.426007926464080811e-01 4.425475001335144043e-01 5.917733311653137207e-01 -2.353659719228744507e-01 1.676496118307113647e-01
-5.716613028198480606e-03 1.775233298540115356e-01 3.360358998179435730e-02 3.237400650978088379e-01 4.148063715547323227e-03 2.265914231538772583e-01 -8.898313045501708984e-01 1.391239464282989502e-01
6.066805124282836914e-01 -5.371463298797607422e-01 5.880347266793251038e-02 -2.458712905645370483e-01 -4.319805279374122620e-02 3.602321743965148926e-01 -2.879041731357574463e-01 2.549114525318145752e-01
6.966152191162109375e-01 7.919491827487945557e-02 -1.117949783802032471e-01 4.902340173721313477e-01 -1.431374549865722656e-01 -2.190454751253128052e-01 -4.216578304767608643e-01 -9.676513820886611938e-02
8.436915231868624687e-04 -2.812139391899108887e-01 -4.762941226363182068e-02 2.437456995248794556e-01 2.984949946403503418e-01 6.494604945182800293e-01 -5.894458293914794922e-01 -2.988335490226745605e-02
4.360066652297973633e-01 -3.513741195201873779e-01 -6.101381499320268631e-03 -2.241318970918655396e-01 4.009314477443695068e-01 3.947076499462127686e-01 -4.613724946975708008e-01 -3.267372250556945801e-01
6.882904171943664551e-01 -3.271652460098266602e-01 2.475274056196212769e-01 2.458016276359558105e-01 3.681478500366210938e-01 -3.852882385253906250e-01 -4.386227950453758240e-02 -1.078300774097442627e-01
6.944593787193298340e-01 -3.189540803432464600e-01 2.064780145883560181e-01 1.519086062908172607e-01 3.550205826759338379e-01 -4.300835132598876953e-01 -1.808664500713348389e-01 -8.100026100873947144e-02
2.487208098173141479e-01 -8.897752761840820312e-01 -1.503886282444000244e-01 2.079313546419143677e-01 3.320841863751411438e-02 1.745417416095733643e-01 -2.213848680257797241e-01 -2.628199290484189987e-03
1.471364349126815796e-01 -4.957071840763092041e-01 2.806116342544555664e-01 4.620068669319152832e-01 4.744566679000854492e-01 -4.302105009555816650e-01 -4.767511412501335144e-02 1.672387719154357910e-01
2.251657843589782715e-01 -6.540359258651733398e-01 1.236911565065383911e-01 1.743749231100082397e-01 2.635601460933685303e-01 4.751778841018676758e-01 -2.540738284587860107e-01 -3.406167626380920410e-01
4.604292809963226318e-01 -2.414543628692626953e-01 -4.863708615303039551e-01 8.687280118465423584e-02 2.135790735483169556e-01 2.474302351474761963e-01 -4.646274149417877197e-01 4.035898447036743164e-01
5.567043423652648926e-01 -4.139345884323120117e-01 -7.284030318260192871e-02 -3.726562559604644775e-01 1.045469045639038086e-01 2.833216488361358643e-01 -4.639669954776763916e-01 2.609470486640930176e-01
3.703612983226776123e-01 1.993970386683940887e-02 1.302335262298583984e-01 -1.322060376405715942e-01 -4.026956483721733093e-02 3.642973005771636963e-01 -7.681636810302734375e-01 3.218481242656707764e-01
-2.183962054550647736e-02 -4.437960982322692871e-01 3.157851994037628174e-01 3.012359440326690674e-01 6.191062554717063904e-02 6.196956634521484375e-01 -4.122073054313659668e-01 2.330968827009201050e-01
4.848277568817138672e-01 -5.196067094802856445e-01 3.052087426185607910e-01 3.171945512294769287e-01 4.155307412147521973e-01 -3.440397381782531738e-01 4.966244101524353027e-02 8.769746124744415283e-02
1.695341467857360840e-01 2.083654887974262238e-02 1.284336894750595093e-01 -1.708179414272308350e-01 3.273474276065826416e-01 1.052963212132453918e-01 -7.397744059562683105e-01 -5.095489621162414551e-01
1.311732828617095947e-01 -4.981008768081665039e-01 -4.458332359790802002e-01 5.831999182701110840e-01 -3.712571039795875549e-02 1.972717493772506714e-01 -3.730266392230987549e-01 1.278917193412780762e-01
-1.575674712657928467e-01 -4.394827485084533691e-01 -2.180915474891662598e-01 3.706832230091094971e-01 -1.242580786347389221e-01 -1.379343420267105103e-01 -6.084218025207519531e-01 -4.386507868766784668e-01
-3.736501932144165039e-02 3.162217792123556137e-03 5.550497174263000488e-01 7.935632020235061646e-02 -6.847063452005386353e-02 -1.562826037406921387e-01 -8.091765046119689941e-01 1.836326718330383301e-02
-2.124359086155891418e-02 -2.716135978698730469e-01 6.428970098495483398e-01 1.689432188868522644e-03 -1.425766199827194214e-01 6.566230952739715576e-02 -6.983053684234619141e-01 -1.360968034714460373e-02
3.965749144554138184e-01 -1.284363865852355957e-01 9.406755864620208740e-02 7.364079356193542480e-01 -6.707765278406441212e-04 -4.707839488983154297e-01 -2.269130796194076538e-01 -4.426777362823486328e-02
1.772039383649826050e-01 -5.974593758583068848e-01 -2.353437542915344238e-01 -3.643730282783508301e-02 2.231993079185485840e-01 2.008008360862731934e-01 -4.280522167682647705e-01 5.306216478347778320e-01
-3.685159385204315186e-01 -3.765563964843750000e-01 2.470826208591461182e-01 4.155189990997314453e-01 1.644170731306076050e-01 2.087861299514770508e-01 -6.189330816268920898e-01 1.870632618665695190e-01
1.725708134472370148e-02 2.539591491222381592e-01 4.318653792142868042e-02 4.479722678661346436e-01 -7.972141355276107788e-02 -4.102354124188423157e-02 -8.426952958106994629e-01 1.203699931502342224e-01
3.814221322536468506e-01 -3.764521479606628418e-01 6.528965383768081665e-02 -8.183494955301284790e-02 3.332591652870178223e-01 -6.113141179084777832e-01 -3.779164850711822510e-01 -2.724950611591339111e-01
4.003373384475708008e-01 -2.286665439605712891e-01 4.609721601009368896e-01 4.101648032665252686e-01 4.226076602935791016e-01 -1.978497803211212158e-01 -1.019885465502738953e-01 4.225727617740631104e-01
3.622665405273437500e-01 7.911380380392074585e-02 1.313088741153478622e-02 7.346100807189941406e-01 -6.259439885616302490e-02 -3.319314420223236084e-01 -4.372344613075256348e-01 -1.319440454244613647e-01
-9.556882083415985107e-02 -3.146447837352752686e-01 2.221170365810394287e-01 1.401347666978836060e-01 -1.239679232239723206e-01 -4.609573781490325928e-01 -7.144982218742370605e-01 -2.907474637031555176e-01
-5.929387360811233521e-02 1.652819663286209106e-01 1.591277420520782471e-01 2.334644943475723267e-01 -8.894725143909454346e-02 2.401732653379440308e-01 -9.065147638320922852e-01 -4.444080963730812073e-02
4.969765618443489075e-02 -3.037168979644775391e-01 1.426983531564474106e-02 4.986993968486785889e-01 6.874095797538757324e-01 3.623721897602081299e-01 -1.714575290679931641e-01 -1.521121561527252197e-01
-1.820449531078338623e-01 -4.518983885645866394e-02 3.826230466365814209e-01 2.913466095924377441e-01 -1.527168303728103638e-01 2.281137853860855103e-01 -8.069441318511962891e-01 -8.376834541559219360e-02
4.230555295944213867e-01 -2.819705605506896973e-01 -1.982755400240421295e-02 3.529244363307952881e-01 -2.925641536712646484e-01 -4.112627804279327393e-01 -4.816147685050964355e-01 -3.603946566581726074e-01
6.242609769105911255e-02 -2.893270254135131836e-01 4.463532567024230957e-01 -1.129969581961631775e-01 -3.041485249996185303e-01 -1.697265356779098511e-01 -7.440583109855651855e-01 1.595526188611984253e-01
1.801244169473648071e-01 2.804316580295562744e-01 1.058088541030883789e-01 5.683497190475463867e-01 4.087666273117065430e-01 1.257917881011962891e-01 -5.252590775489807129e-01 -3.096539974212646484e-01
1.939799189567565918e-01 1.414075493812561035e-01 1.598943769931793213e-01 2.972993552684783936e-01 8.490726351737976074e-02 -5.720043182373046875e-01 -6.549811959266662598e-01 -2.549979090690612793e-01
4.234787523746490479e-01 -5.018224716186523438e-01 -2.026962935924530029e-01 2.435730844736099243e-01 1.560407578945159912e-01 4.157177209854125977e-01 -2.096508741378784180e-01 4.767630994319915771e-01
2.975784838199615479e-01 -6.916701197624206543e-01 -3.711292743682861328e-01 2.653695344924926758e-01 1.316424906253814697e-01 2.004333436489105225e-01 -3.069529533386230469e-01 -2.704775929450988770e-01
-1.182379201054573059e-01 -6.357808113098144531e-01 -1.160903722047805786e-01 5.141331553459167480e-01 -1.282345801591873169e-01 1.619004160165786743e-01 -4.482332170009613037e-01 -2.458128631114959717e-01
6.658782064914703369e-02 2.404642552137374878e-01 3.029733337461948395e-02 3.805806636810302734e-01 -6.404980272054672241e-02 1.864462941884994507e-01 -8.183616995811462402e-01 2.887955904006958008e-01
5.140988901257514954e-02 -1.895174235105514526e-01 2.767269611358642578e-01 1.479649692773818970e-01 -4.053350985050201416e-01 1.932383924722671509e-01 -8.130562901496887207e-01 -1.644965633749961853e-02
-1.767536252737045288e-02 -4.219844341278076172e-01 5.442927479743957520e-01 -2.578124105930328369e-01 1.270962357521057129e-01 2.546345591545104980e-01 -5.908436775207519531e-01 1.697241216897964478e-01
3.680449128150939941e-01 3.526358604431152344e-01 -2.908325195312500000e-02 1.905521154403686523e-01 4.851442277431488037e-01 1.841230690479278564e-01 -6.326071023941040039e-01 -1.832404285669326782e-01
-1.068260073661804199e-01 -5.916275382041931152e-01 -2.576589025557041168e-02 9.285420179367065430e-02 8.215001225471496582e-02 1.507452279329299927e-01 -5.936774015426635742e-01 -4.973466098308563232e-01
9.528151154518127441e-02 -4.327886998653411865e-01 -4.804344102740287781e-02 3.234011828899383545e-01 2.379061877727508545e-01 5.109853744506835938e-01 -4.977007806301116943e-01 3.623637557029724121e-01
3.722512423992156982e-01 -4.843937158584594727e-01 -4.473218917846679688e-01 1.068208590149879456e-01 -5.505041405558586121e-02 1.654801219701766968e-01 -5.142078399658203125e-01 3.470737040042877197e-01
3.945390582084655762e-01 -7.873685359954833984e-01 -1.679856330156326294e-01 1.746719777584075928e-01 1.363100558519363403e-01 2.725385129451751709e-01 -2.604004740715026855e-01 -7.066818326711654663e-02
-1.508677564561367035e-02 -9.385211765766143799e-02 3.396589681506156921e-02 3.847608566284179688e-01 8.274440169334411621e-01 -1.391272544860839844e-01 -3.201664686203002930e-01 -1.877309083938598633e-01
-2.533568143844604492e-01 -2.414008975028991699e-01 -3.957161307334899902e-01 3.224082291126251221e-01 1.127527654170989990e-01 -3.393610715866088867e-01 -6.569618582725524902e-01 2.398324608802795410e-01
1.296965777873992920e-01 -1.760934740304946899e-01 -3.225525319576263428e-01 1.474184244871139526e-01 1.224054098129272461e-01 5.143008232116699219e-01 -7.186193466186523438e-01 -1.746294498443603516e-01
1.836335062980651855e-01 -5.452199280261993408e-02 2.539738416671752930e-01 2.731792330741882324e-01 4.939295351505279541e-01 -5.065187215805053711e-01 -3.823632895946502686e-01 4.212446212768554688e-01
1.479298621416091919e-01 -5.015705227851867676e-01 2.845309078693389893e-01 5.943312048912048340e-01 2.126675993204116821e-01 -4.902728497982025146e-01 -4.326983541250228882e-02 6.992354989051818848e-02
3.633568584918975830e-01 -1.692072302103042603e-01 2.429604232311248779e-01 -3.169318139553070068e-01 3.336892724037170410e-01 2.540756165981292725e-01 -5.786954760551452637e-01 -4.111859500408172607e-01
1.726789027452468872e-01 -1.846021711826324463e-01 1.477939193136990070e-03 -1.031543686985969543e-01 3.593443334102630615e-01 1.768505871295928955e-01 -5.765309929847717285e-01 6.577753424644470215e-01
1.909315735101699829e-01 -5.150083899497985840e-01 -1.424778848886489868e-01 4.136193916201591492e-02 3.926745951175689697e-01 3.610753417015075684e-01 -4.133859276771545410e-01 4.699403345584869385e-01
4.848393499851226807e-01 -4.588754177093505859e-01 5.319461822509765625e-01 3.883294761180877686e-01 1.598315089941024780e-01 -3.034785687923431396e-01 -5.337060615420341492e-02 1.019231416285037994e-02
3.809438273310661316e-02 1.245298795402050018e-02 2.353149950504302979e-01 3.201774656772613525e-01 1.838458478450775146e-01 4.124611616134643555e-01 -6.057227849960327148e-01 5.193104147911071777e-01
9.303668886423110962e-02 -2.525345385074615479e-01 3.772567212581634521e-01 -2.442761659622192383e-01 2.519573271274566650e-01 2.871283292770385742e-01 -6.569616794586181641e-01 3.847767710685729980e-01
1.230613663792610168e-01 -7.105239629745483398e-01 -3.401173353195190430e-01 -1.538044363260269165e-01 3.218715488910675049e-01 7.994097471237182617e-02 -4.770633578300476074e-01 5.563213676214218140e-02
3.879230618476867676e-01 -3.299506306648254395e-01 9.619294665753841400e-03 2.584964632987976074e-01 -2.159963548183441162e-01 -4.168214797973632812e-01 -4.954904317855834961e-01 -4.558838009834289551e-01
5.086483359336853027e-01 2.090806365013122559e-01 3.543487489223480225e-01 -2.476327307522296906e-02 5.759429335594177246e-01 7.926660776138305664e-02 -4.488471150398254395e-01 -1.786865442991256714e-01
2.322238385677337646e-01 -1.177879944443702698e-01 3.640371933579444885e-02 7.003803849220275879e-01 -1.431600898504257202e-01 -4.844052195549011230e-01 -4.214818179607391357e-01 -8.689069002866744995e-02
2.643060088157653809e-01 -6.697991490364074707e-01 -2.972105741500854492e-01 4.974036812782287598e-01 3.045758306980133057e-01 2.017712295055389404e-01 -7.052903622388839722e-02 -8.552432805299758911e-02
-3.638967126607894897e-02 -3.131052851676940918e-01 2.752878069877624512e-01 5.606450885534286499e-02 3.138208389282226562e-01 5.830535888671875000e-01 -5.983998775482177734e-01 1.587354838848114014e-01
5.068835020065307617e-01 -4.427951574325561523e-01 2.379336953163146973e-02 2.672175467014312744e-01 -2.725580930709838867e-01 -4.580316841602325439e-01 -3.680084049701690674e-01 -2.356250435113906860e-01
2.126882076263427734e-01 -9.800398349761962891e-02 4.049260020256042480e-01 2.356244176626205444e-01 5.583863854408264160e-01 -4.462251067161560059e-01 -3.118651211261749268e-01 3.427869975566864014e-01
2.614039778709411621e-01 2.947016358375549316e-01 1.795845031738281250e-01 4.942386746406555176e-01 4.628497958183288574e-01 1.340103447437286377e-01 -5.527664422988891602e-01 -1.748057454824447632e-01
-1.128240302205085754e-01 -5.038825869560241699e-01 -3.240766525268554688e-01 5.430276989936828613e-01 -1.014512255787849426e-01 1.632477492094039917e-01 -5.213655829429626465e-01 -1.571754068136215210e-01
2.822073101997375488e-01 3.181731998920440674e-01 1.314334720373153687e-01 4.768732488155364990e-01 4.243017733097076416e-01 1.345121711492538452e-01 -5.574006438255310059e-01 -2.561658024787902832e-01
5.269184708595275879e-01 -1.302889734506607056e-01 3.367247879505157471e-01 5.272569060325622559e-01 4.222117066383361816e-01 -3.373665213584899902e-01 -8.288025110960006714e-02 1.226799190044403076e-01
2.553744614124298096e-01 -2.062501162290573120e-01 -3.364297449588775635e-01 2.975484430789947510e-01 7.177461981773376465e-01 -3.608401417732238770e-01 -1.646558493375778198e-01 -1.343431323766708374e-01
6.045606136322021484e-01 2.963288426399230957e-01 1.981284618377685547e-01 -1.969796419143676758e-02 5.492616295814514160e-01 4.900982137769460678e-03 -4.496893882751464844e-01 5.585654824972152710e-02
-3.390593081712722778e-02 -3.332161307334899902e-01 2.213171273469924927e-01 3.846305012702941895e-01 -2.406226843595504761e-02 5.212901830673217773e-01 -5.154488086700439453e-01 3.910060822963714600e-01
1.824892014265060425e-01 -1.072184741497039795e-01 -2.029746919870376587e-01 6.688652187585830688e-02 7.829986810684204102e-01 -2.999170124530792236e-01 -3.954409956932067871e-01 -2.238719016313552856e-01
-1.375233381986618042e-01 -2.383357286453247070e-01 -2.551015317440032959e-01 3.278333544731140137e-01 6.835212707519531250e-01 -2.171593159437179565e-01 -4.827754497528076172e-01 -6.557695567607879639e-02
4.841605722904205322e-01 -3.693506717681884766e-01 -1.781934052705764771e-01 -2.472566366195678711e-01 5.504276752471923828e-01 2.934289276599884033e-01 -3.450323045253753662e-01 -1.678137928247451782e-01
1.847933083772659302e-01 -2.464744262397289276e-02 -3.339120745658874512e-01 1.901225894689559937e-01 7.065957188606262207e-01 -3.188651502132415771e-01 -4.256567060947418213e-01 -1.883180737495422363e-01
1.446165740489959717e-01 -4.605889320373535156e-01 3.892765939235687256e-01 3.131053745746612549e-01 6.234544515609741211e-01 -3.354545235633850098e-01 -6.274848431348800659e-02 1.104990094900131226e-01
2.451151311397552490e-01 -1.336902827024459839e-01 -3.102965950965881348e-01 2.031561136245727539e-01 7.348071932792663574e-01 -4.134474992752075195e-01 -2.650036215782165527e-01 -5.815373361110687256e-02
9.288581460714340210e-02 1.844625920057296753e-01 1.229636296629905701e-01 4.778346121311187744e-01 -9.437143057584762573e-02 -1.357020996510982513e-02 -7.467370629310607910e-01 3.836577832698822021e-01
-4.072338342666625977e-02 -5.090637207031250000e-01 -3.922061026096343994e-01 5.502753257751464844e-01 -1.744696348905563354e-01 -1.935500279068946838e-02 -4.960959553718566895e-01 -7.511020451784133911e-02
4.578606039285659790e-02 -4.421043992042541504e-01 -3.282498940825462341e-02 8.644355088472366333e-02 8.305449155159294605e-04 1.826817095279693604e-01 -6.757739186286926270e-01 5.512293577194213867e-01
1.852328926324844360e-01 -2.217134833335876465e-01 -2.336712777614593506e-01 3.558790087699890137e-01 5.142312645912170410e-01 4.979806244373321533e-01 -3.952231407165527344e-01 2.581859827041625977e-01
4.001195728778839111e-02 -1.103324145078659058e-01 6.335785984992980957e-01 2.309135906398296356e-02 -1.782367229461669922e-01 -3.517384082078933716e-02 -7.411900758743286133e-01 -4.361783713102340698e-02
1.514726579189300537e-01 -2.777816355228424072e-02 2.011090517044067383e-01 -1.860062032938003540e-01 3.124621808528900146e-01 -6.347868591547012329e-02 -7.210212945938110352e-01 -5.288737416267395020e-01
4.169109761714935303e-01 -2.283531576395034790e-01 5.847112834453582764e-02 2.686993181705474854e-01 -1.761167794466018677e-01 6.206872463226318359e-01 -4.778456389904022217e-01 2.319820821285247803e-01
2.102113962173461914e-01 -3.976397216320037842e-02 2.528125941753387451e-01 -1.096914485096931458e-01 5.358677357435226440e-02 3.221553564071655273e-01 -7.884203791618347168e-01 3.873256444931030273e-01
1.000774055719375610e-01 -2.075162827968597412e-01 5.149230957031250000e-01 4.094692468643188477e-01 4.178728461265563965e-01 -2.364137917757034302e-01 -2.555828690528869629e-01 4.672033786773681641e-01
-8.309396356344223022e-02 -5.565279722213745117e-01 1.150301769375801086e-01 2.773466110229492188e-01 -1.322041153907775879e-01 2.531837522983551025e-01 -5.589122772216796875e-01 -4.463813006877899170e-01
5.623050332069396973e-01 1.645632833242416382e-01 1.577419191598892212e-01 -7.969181984663009644e-02 4.149154126644134521e-01 -5.494767054915428162e-02 -5.729557275772094727e-01 -3.493511676788330078e-01
4.451483190059661865e-01 -1.422331929206848145e-01 -4.446868970990180969e-02 3.782754242420196533e-01 4.020048081874847412e-01 -5.343478918075561523e-01 -2.045583426952362061e-01 3.841400146484375000e-01
-2.083532512187957764e-02 -4.570309519767761230e-01 2.818505465984344482e-01 2.167209237813949585e-01 -1.968232691287994385e-01 -4.062659740447998047e-01 -6.722937226295471191e-01 -9.225348383188247681e-02
3.981699943542480469e-01 -7.116187214851379395e-01 -1.017559170722961426e-01 -3.000243306159973145e-01 9.958962351083755493e-02 1.708172708749771118e-01 -3.733819425106048584e-01 2.370229065418243408e-01
7.952114939689636230e-01 -1.973357349634170532e-01 3.735023736953735352e-01 1.227978840470314026e-01 1.429127156734466553e-01 -2.679494321346282959e-01 -2.537659108638763428e-01 -1.322724670171737671e-01
1.623674035072326660e-01 2.732845544815063477e-01 1.520520746707916260e-01 2.726960778236389160e-01 5.867497324943542480e-01 2.209293544292449951e-01 -5.991402268409729004e-01 -2.222958505153656006e-01
4.552440941333770752e-01 -7.554536461830139160e-01 -1.624789237976074219e-01 3.046899735927581787e-01 2.723882496356964111e-01 1.425116062164306641e-01 6.367723643779754639e-02 6.517447531223297119e-02
-3.313905000686645508e-01 -2.170508801937103271e-01 1.293786615133285522e-01 4.203681945800781250e-01 6.726455688476562500e-01 -1.850084364414215088e-01 -3.980296552181243896e-01 -6.718054413795471191e-02
7.533618211746215820e-01 -1.890617609024047852e-01 4.564986824989318848e-01 1.027187481522560120e-01 3.171520233154296875e-01 -2.352710664272308350e-01 -1.463323980569839478e-01 -2.020608074963092804e-02
2.431319653987884521e-01 -4.427011609077453613e-01 -4.098839312791824341e-02 -2.213635146617889404e-01 5.054028034210205078e-01 1.506661772727966309e-01 -4.432313144207000732e-01 -4.686515629291534424e-01
7.706782221794128418e-02 -1.046527102589607239e-01 -1.042905226349830627e-01 2.472537904977798462e-01 1.277012377977371216e-01 6.336903572082519531e-01 -7.006739974021911621e-01 4.777312651276588440e-02
-3.725111484527587891e-02 -2.148923873901367188e-01 -1.116182729601860046e-01 -8.042966574430465698e-02 7.924067974090576172e-01 -7.945845276117324829e-02 -5.470255017280578613e-01 6.850735284388065338e-03
-1.510266661643981934e-01 -3.367486894130706787e-01 -1.514136493206024170e-01 3.890640288591384888e-02 4.254668653011322021e-01 -4.786955714225769043e-01 -6.289026737213134766e-01 -1.834703385829925537e-01
2.207354754209518433e-01 -4.027127027511596680e-01 -1.192574650049209595e-01 2.138919085264205933e-01 -1.409557014703750610e-01 3.701849579811096191e-01 -4.968069195747375488e-01 5.704417824745178223e-01
1.655491888523101807e-01 -3.097300231456756592e-01 2.914814054965972900e-01 7.105741500854492188e-01 1.945379674434661865e-01 -4.732470214366912842e-01 -1.366371065378189087e-01 -7.941193133592605591e-02
1.641640961170196533e-01 -7.956498861312866211e-01 -1.061752215027809143e-01 -1.614085882902145386e-01 1.310007274150848389e-02 2.216611951589584351e-01 -5.010377168655395508e-01 4.818009957671165466e-02
-6.820353865623474121e-02 -1.314227376133203506e-02 1.688521206378936768e-01 2.988864779472351074e-01 2.717763185501098633e-01 3.775627315044403076e-01 -6.406430602073669434e-01 5.004917383193969727e-01
6.275599002838134766e-01 2.023654580116271973e-01 1.765613071620464325e-02 4.887312352657318115e-01 3.397748619318008423e-02 -3.690519928932189941e-01 -4.244548082351684570e-01 9.236509352922439575e-02
3.948491811752319336e-01 1.616564691066741943e-01 -2.587069571018218994e-02 4.412674903869628906e-01 2.129052132368087769e-01 -5.109167098999023438e-01 -5.347301959991455078e-01 -1.739949285984039307e-01
6.825496554374694824e-01 -2.021459490060806274e-02 1.659997254610061646e-01 4.810070991516113281e-01 2.464537918567657471e-01 -4.125344455242156982e-01 -2.006387561559677124e-01 6.011141464114189148e-02
-2.057811617851257324e-02 -4.285113215446472168e-01 1.697557717561721802e-01 -2.158254235982894897e-01 -2.185324579477310181e-01 -3.213534355163574219e-01 -7.453459501266479492e-01 -1.843692660331726074e-01
6.013728380203247070e-01 -5.194613933563232422e-01 3.999662697315216064e-01 2.847661674022674561e-01 1.760655194520950317e-01 -3.083395957946777344e-01 -3.690344840288162231e-02 -3.408235264942049980e-03
6.046761870384216309e-01 1.007800772786140442e-01 -1.749010235071182251e-01 4.926887750625610352e-01 -1.885686218738555908e-01 -2.511779367923736572e-01 -5.005138516426086426e-01 -4.141283035278320312e-02
6.165345907211303711e-01 -2.387467622756958008e-01 1.050162538886070251e-01 2.681669294834136963e-01 -2.121444344520568848e-01 -4.441348314285278320e-01 -4.515308737754821777e-01 -1.838528960943222046e-01
7.785083055496215820e-01 -2.713038921356201172e-01 3.106076121330261230e-01 8.167632669210433960e-02 2.331681400537490845e-01 -3.417524695396423340e-01 -1.879363358020782471e-01 -1.033855676651000977e-01
-1.204238235950469971e-01 -2.270909398794174194e-01 -1.359997838735580444e-01 -9.940724819898605347e-02 7.564699649810791016e-01 -1.304385811090469360e-01 -5.536537766456604004e-01 9.877695143222808838e-02
6.508474946022033691e-01 -2.783826552331447601e-02 4.394143447279930115e-02 4.348257780075073242e-01 -3.635169267654418945e-01 -2.071147263050079346e-01 -4.572144150733947754e-01 -2.306511066854000092e-02
6.440771222114562988e-01 -1.992783695459365845e-01 2.960046194493770599e-02 1.488968878984451294e-01 4.728313535451889038e-02 -6.034493446350097656e-01 -3.948340117931365967e-01 1.121393963694572449e-02
1.951871663331985474e-01 -4.782312810420989990e-01 1.279488205909729004e-01 -1.123880688101053238e-02 6.320463865995407104e-02 -6.030257344245910645e-01 -4.327436685562133789e-01 -4.022407829761505127e-01
2.869230508804321289e-02 -3.540866076946258545e-01 5.698323249816894531e-01 3.708274364471435547e-01 1.232174038887023926e-01 -4.196817874908447266e-01 -3.397688567638397217e-01 3.237583935260772705e-01
1.675484925508499146e-01 -4.441787004470825195e-01 2.697584331035614014e-01 3.408419489860534668e-01 3.577778339385986328e-01 5.831085443496704102e-01 -1.885422766208648682e-01 2.865680456161499023e-01
2.903104573488235474e-02 -2.620725035667419434e-01 -2.551130056381225586e-01 2.168986499309539795e-01 4.723818004131317139e-01 5.307074785232543945e-01 -5.485970377922058105e-01 1.122223585844039917e-01
3.741717934608459473e-01 1.030516028404235840e-01 1.953797936439514160e-01 1.088398601859807968e-02 -7.349369674921035767e-02 3.610357344150543213e-01 -7.361283898353576660e-01 3.653094172477722168e-01
1.927269846200942993e-01 -2.355131208896636963e-01 4.652902483940124512e-02 3.827301263809204102e-01 8.222829699516296387e-01 -2.379938066005706787e-01 -7.908912748098373413e-02 -1.403470486402511597e-01
4.231729507446289062e-01 -2.603355944156646729e-01 2.305659055709838867e-01 -4.388406872749328613e-01 2.942024469375610352e-01 4.260334372520446777e-02 -5.897237062454223633e-01 -2.669533789157867432e-01
2.651315331459045410e-01 1.270284354686737061e-01 2.143599539995193481e-01 6.594595313072204590e-02 -2.089947275817394257e-02 2.920094132423400879e-01 -7.785553932189941406e-01 4.140230417251586914e-01
4.837752282619476318e-01 -5.463701486587524414e-01 3.523145020008087158e-01 2.164322137832641602e-01 2.071970105171203613e-01 -4.561406970024108887e-01 -9.898466616868972778e-02 -1.888911277055740356e-01
1.292127072811126709e-01 -4.009789600968360901e-02 2.570796906948089600e-01 3.455284237861633301e-01 4.488100111484527588e-01 -4.492335319519042969e-01 -4.227451086044311523e-01 4.628840386867523193e-01
1.204226613044738770e-01 -2.415101677179336548e-01 -4.054629504680633545e-01 3.057384192943572998e-01 7.498127818107604980e-01 -2.172952890396118164e-01 -2.237832844257354736e-01 -9.889283031225204468e-02
2.683414518833160400e-01 -5.290564894676208496e-02 4.097684025764465332e-01 3.176833987236022949e-01 -1.677719503641128540e-01 -3.007564842700958252e-01 -7.333168387413024902e-01 -2.377849770709872246e-03
1.703764647245407104e-01 -3.323103860020637512e-02 7.579631358385086060e-02 -3.149569332599639893e-01 1.409509778022766113e-01 -1.233323439955711365e-01 -8.478686213493347168e-01 -3.331146240234375000e-01
-5.976345017552375793e-02 -4.821467027068138123e-02 6.729056239128112793e-01 5.704130232334136963e-02 9.071157872676849365e-02 1.643831878900527954e-01 -6.888010501861572266e-01 1.683774739503860474e-01
7.336512953042984009e-02 -4.859353601932525635e-02 -2.665617465972900391e-01 1.985005736351013184e-01 6.973137855529785156e-01 -3.612007200717926025e-01 -4.532959163188934326e-01 -2.441493868827819824e-01
2.950956225395202637e-01 3.091101348400115967e-01 -1.481037400662899017e-02 6.120242476463317871e-01 2.312330454587936401e-01 2.128175646066665649e-01 -5.072875618934631348e-01 -2.940673828125000000e-01
-1.296030879020690918e-01 -6.131525635719299316e-01 1.956524252891540527e-01 2.624430060386657715e-01 1.476777344942092896e-01 4.052807986736297607e-01 -4.266819655895233154e-01 -3.632796108722686768e-01
2.610650062561035156e-01 -4.218144714832305908e-02 -9.373657405376434326e-02 -2.360550612211227417e-01 5.772142410278320312e-01 -3.121759295463562012e-01 -6.251724362373352051e-01 -2.099682390689849854e-01
5.921479314565658569e-02 2.509714365005493164e-01 1.819317191839218140e-01 3.685753345489501953e-01 5.510725080966949463e-02 1.285842508077621460e-01 -8.033576011657714844e-01 3.156040608882904053e-01
1.032199338078498840e-01 -2.673304080963134766e-01 -3.836561143398284912e-01 2.559241056442260742e-01 7.927967905998229980e-01 -1.446159034967422485e-01 -2.358890026807785034e-01 1.033431850373744965e-02
4.258251935243606567e-02 -2.130266427993774414e-01 -1.602011919021606445e-02 1.455697119235992432e-01 1.457573026418685913e-01 2.802421152591705322e-01 -7.373286485671997070e-01 5.365864038467407227e-01
7.496147155761718750e-01 -1.778453141450881958e-01 4.229803979396820068e-01 -1.703594066202640533e-02 2.697585709393024445e-02 -3.127949535846710205e-01 -3.368845880031585693e-01 -1.232328489422798157e-01
5.911090597510337830e-02 -3.098635971546173096e-01 3.470399975776672363e-01 5.372970551252365112e-02 -4.035718142986297607e-01 -1.428409218788146973e-01 -7.628426551818847656e-01 1.093812957406044006e-01
5.094563961029052734e-01 -2.695091664791107178e-01 3.347414433956146240e-01 3.802730441093444824e-01 5.130633115768432617e-01 -2.102937698364257812e-01 -2.891441620886325836e-02 3.207275569438934326e-01
-2.670221030712127686e-02 -3.099798560142517090e-01 2.735944092273712158e-01 -2.993808090686798096e-01 4.031121134757995605e-01 2.520010471343994141e-01 -6.507801413536071777e-01 2.986602187156677246e-01
1.492147296667098999e-01 -6.890081167221069336e-01 -4.715421795845031738e-01 2.051135450601577759e-01 1.663319468498229980e-01 -1.751124858856201172e-02 -3.219226896762847900e-01 3.270655870437622070e-01
3.594542145729064941e-01 -1.025643870234489441e-01 -2.333079129457473755e-01 3.429338634014129639e-01 4.790589213371276855e-01 5.009854435920715332e-01 -3.763463795185089111e-01 2.571312487125396729e-01
-8.441536873579025269e-02 -8.418276906013488770e-01 -1.792198866605758667e-01 -5.404920876026153564e-02 1.072623655200004578e-01 -1.320839375257492065e-01 -4.561116695404052734e-01 1.103165000677108765e-01
2.599599957466125488e-01 3.182426393032073975e-01 2.251480519771575928e-02 3.656865060329437256e-01 5.997569561004638672e-01 6.183746457099914551e-02 -5.147067308425903320e-01 -2.616366147994995117e-01
4.352762401103973389e-01 -1.949343383312225342e-01 2.049237787723541260e-01 -1.760869175195693970e-01 -5.518157780170440674e-02 -2.855863273143768311e-01 -6.164937615394592285e-01 -4.846294224262237549e-01
3.225320950150489807e-03 -3.625392913818359375e-01 2.537209987640380859e-01 -1.376300156116485596e-01 -3.375755846500396729e-01 -1.890939176082611084e-01 -7.926287055015563965e-01 8.523214608430862427e-02
1.282076388597488403e-01 -3.492282629013061523e-01 4.029713273048400879e-01 -2.443356364965438843e-01 4.814939498901367188e-01 3.643370568752288818e-01 -5.217133760452270508e-01 5.247663706541061401e-02
2.452323883771896362e-01 2.420916454866528511e-03 3.182002604007720947e-01 3.148548305034637451e-01 4.495274722576141357e-01 -4.447880387306213379e-01 -3.555692136287689209e-01 4.616595506668090820e-01
-1.291694790124893188e-01 -3.911132812500000000e-01 7.579054683446884155e-02 1.648738533258438110e-01 1.173533499240875244e-02 5.794699117541313171e-02 -6.859442591667175293e-01 -5.686851739883422852e-01
-2.279068380594253540e-01 -3.641402125358581543e-01 5.130484700202941895e-01 -4.357494041323661804e-02 3.983037471771240234e-01 3.202871084213256836e-01 -5.356774330139160156e-01 4.650760814547538757e-02
-6.166660413146018982e-02 -2.392160296440124512e-01 3.679409623146057129e-01 3.112305104732513428e-01 2.281350344419479370e-01 5.101840496063232422e-01 -6.023596525192260742e-01 1.776445358991622925e-01
2.603651285171508789e-01 -3.854608535766601562e-01 1.661635637283325195e-01 -1.394113525748252869e-02 -3.650628626346588135e-01 -4.354893863201141357e-01 -6.446220278739929199e-01 -1.317798197269439697e-01
6.499201655387878418e-01 -3.422899544239044189e-01 1.205130666494369507e-01 3.059017062187194824e-01 4.911302924156188965e-01 -3.331059217453002930e-01 -3.831975394859910011e-03 -1.260195672512054443e-02
-1.917705982923507690e-01 -1.328530162572860718e-01 9.338983148336410522e-02 4.409055113792419434e-01 7.919375896453857422e-01 -5.077466368675231934e-02 -3.217715620994567871e-01 -9.578406065702438354e-02
3.995603322982788086e-01 -5.405325293540954590e-01 4.289257228374481201e-01 1.865505725145339966e-01 3.365058302879333496e-01 -4.368281960487365723e-01 -7.535878568887710571e-02 -1.402276456356048584e-01
2.677474319934844971e-01 -2.815407812595367432e-01 3.351866602897644043e-01 4.238989055156707764e-01 4.114387333393096924e-01 -3.809783160686492920e-01 -1.616740673780441284e-01 4.652321040630340576e-01
2.320996522903442383e-01 -2.762707471847534180e-01 2.602906525135040283e-01 -1.059787273406982422e-01 7.680951058864593506e-02 3.833414614200592041e-01 -6.103699207305908203e-01 5.151890516281127930e-01
2.414371222257614136e-01 -2.344318777322769165e-01 3.320764303207397461e-01 9.779383987188339233e-02 1.943907886743545532e-01 6.153450012207031250e-01 -4.934941828250885010e-01 -3.270132839679718018e-01
4.610801860690116882e-02 9.787973761558532715e-02 2.243664562702178955e-01 3.120011985301971436e-01 2.142860591411590576e-01 4.358656704425811768e-01 -6.110885143280029297e-01 4.809179604053497314e-01
-1.369036585092544556e-01 -2.698335945606231689e-01 4.107864499092102051e-01 4.684454202651977539e-01 4.557930827140808105e-01 4.287236332893371582e-01 -3.472029268741607666e-01 9.033066034317016602e-02
7.200233340263366699e-01 -2.446133494377136230e-01 5.486412644386291504e-01 1.897000223398208618e-01 1.430087983608245850e-01 -1.730666309595108032e-01 -1.629699021577835083e-01 -8.817381411790847778e-02
4.937315881252288818e-01 -4.732911288738250732e-01 2.244022861123085022e-02 2.437623292207717896e-01 8.748182654380798340e-02 5.479866266250610352e-01 -3.337692916393280029e-01 2.301228791475296021e-01
4.938998222351074219e-01 2.131810039281845093e-01 2.812138497829437256e-01 -1.365710794925689697e-01 5.085767507553100586e-01 -6.647147983312606812e-02 -5.814713239669799805e-01 -1.081954017281532288e-01
4.978029429912567139e-01 -2.006268203258514404e-01 -4.082000553607940674e-01 -7.749836146831512451e-02 -3.071308892685920000e-04 2.919844090938568115e-01 -6.293780207633972168e-01 2.406997829675674438e-01
2.585441470146179199e-01 3.491231799125671387e-01 -1.649875938892364502e-01 3.145220279693603516e-01 4.784857109189033508e-02 4.552871361374855042e-02 -8.154753446578979492e-01 1.255411952733993530e-01
2.500926554203033447e-01 1.949138790369033813e-01 1.204867511987686157e-01 7.604797929525375366e-02 -1.983036473393440247e-02 2.165407687425613403e-01 -8.252420425415039062e-01 3.883996903896331787e-01
2.127925157546997070e-01 -3.103244006633758545e-01 8.085650205612182617e-02 8.385329693555831909e-02 8.711168169975280762e-02 6.355785131454467773e-01 -6.224612593650817871e-01 2.141088694334030151e-01
3.170002102851867676e-01 -7.007805109024047852e-01 -3.255526721477508545e-01 -1.077697575092315674e-01 3.227835595607757568e-01 7.480535656213760376e-02 -2.763307690620422363e-01 3.235351145267486572e-01
3.481121659278869629e-01 -2.758469283580780029e-01 5.575090646743774414e-01 2.029881924390792847e-01 6.019749045372009277e-01 -2.280897647142410278e-01 -1.058466508984565735e-01 1.584408581256866455e-01
4.093964397907257080e-01 2.779484093189239502e-01 3.681629002094268799e-01 -5.993740633130073547e-02 5.473734736442565918e-01 -2.226794362068176270e-01 -5.131739377975463867e-01 5.874938517808914185e-02
3.267786204814910889e-01 -9.414188563823699951e-02 -3.190858960151672363e-01 1.433288455009460449e-01 3.918301165103912354e-01 -6.229487061500549316e-01 -4.462568461894989014e-01 -1.457844525575637817e-01
6.301784515380859375e-01 1.036716178059577942e-01 3.222239017486572266e-02 4.434731900691986084e-01 -3.243519365787506104e-01 -1.777564734220504761e-01 -4.996574521064758301e-01 8.922836929559707642e-02
2.529003322124481201e-01 -7.693482190370559692e-02 2.287033051252365112e-01 3.440462350845336914e-01 4.201654195785522461e-01 -4.844185709953308105e-01 -3.546690344810485840e-01 4.716554582118988037e-01
3.068861067295074463e-01 -1.693870574235916138e-01 1.625745892524719238e-01 -1.795960664749145508e-01 3.192325532436370850e-01 8.596997708082199097e-02 -5.438866615295410156e-01 -6.429079174995422363e-01
1.374110877513885498e-01 -8.745866268873214722e-02 5.203462243080139160e-01 -2.919330000877380371e-01 9.872538596391677856e-02 1.049414202570915222e-01 -7.682049870491027832e-01 -8.115328103303909302e-02
-1.819772571325302124e-01 -2.033975720405578613e-01 5.972833037376403809e-01 -4.899987485259771347e-03 1.508285254240036011e-01 1.953925788402557373e-01 -6.916613578796386719e-01 1.715208590030670166e-01
-4.540143534541130066e-02 -2.710539102554321289e-01 2.012700438499450684e-01 4.939032793045043945e-01 6.321372985839843750e-01 4.266228377819061279e-01 -2.364053130149841309e-01 5.026333034038543701e-02
1.221418306231498718e-01 2.829088270664215088e-01 1.617855578660964966e-01 2.787915468215942383e-01 8.817666769027709961e-02 1.381068974733352661e-01 -8.001505732536315918e-01 3.661354184150695801e-01
2.686915695667266846e-01 -9.689223766326904297e-02 2.741387188434600830e-01 2.641613483428955078e-01 4.921162426471710205e-01 -4.685209095478057861e-01 -3.132836520671844482e-01 4.622192680835723877e-01
4.121737480163574219e-01 -2.001978158950805664e-01 -4.456018805503845215e-01 3.405330181121826172e-01 1.427977979183197021e-01 9.958129376173019409e-02 -3.290933966636657715e-01 5.804306864738464355e-01
1.025973446667194366e-02 -5.045065283775329590e-01 2.089510262012481689e-01 -2.164080291986465454e-01 -2.558577954769134521e-01 -3.894146680831909180e-01 -6.562913060188293457e-01 8.396267145872116089e-02
-1.926995366811752319e-01 1.326264292001724243e-01 -2.380231916904449463e-01 4.863545298576354980e-01 1.745176687836647034e-02 -1.385968178510665894e-01 -7.906174659729003906e-01 8.655514568090438843e-02
-1.267803609371185303e-01 -2.166222780942916870e-01 -2.823438048362731934e-01 1.926115304231643677e-01 1.126902550458908081e-01 4.435855448246002197e-01 -7.677915692329406738e-01 1.456471830606460571e-01
5.249080061912536621e-01 2.728885710239410400e-01 1.684948056936264038e-01 1.527041643857955933e-01 5.505542755126953125e-01 1.086412742733955383e-01 -4.949279427528381348e-01 -1.960299760103225708e-01
-9.467754513025283813e-02 -2.970381081104278564e-01 3.030831217765808105e-01 2.075272798538208008e-01 -3.330220878124237061e-01 -1.136234104633331299e-01 -7.914652228355407715e-01 1.328397542238235474e-01
3.473677933216094971e-01 -2.463054507970809937e-01 2.484608739614486694e-01 -1.425398141145706177e-01 4.803963303565979004e-01 4.796680808067321777e-01 -3.931069672107696533e-01 -3.481718599796295166e-01
3.959089517593383789e-01 -2.215060889720916748e-01 5.798012018203735352e-01 2.441781610250473022e-01 5.535095930099487305e-01 -2.134477198123931885e-01 -1.147995367646217346e-01 1.824475824832916260e-01
3.541649878025054932e-01 2.789141237735748291e-01 2.518996596336364746e-01 2.947996258735656738e-01 4.795214235782623291e-01 2.602114975452423096e-01 -4.680112898349761963e-01 -3.601782321929931641e-01
2.239231318235397339e-01 3.275449573993682861e-01 2.037080228328704834e-01 6.833918690681457520e-01 1.598331779241561890e-01 8.233869820833206177e-02 -5.194914937019348145e-01 -1.784754097461700439e-01
-6.427101790904998779e-02 -2.021275460720062256e-01 3.748263716697692871e-01 2.990713119506835938e-01 4.270862638950347900e-01 -4.658389687538146973e-01 -4.088776111602783203e-01 3.981027901172637939e-01
5.433465242385864258e-01 2.500969357788562775e-02 -6.382159143686294556e-02 1.175977941602468491e-02 -3.047061860561370850e-01 3.009780049324035645e-01 -6.714617013931274414e-01 -2.562091946601867676e-01
2.292642369866371155e-02 2.248150855302810669e-01 1.444213241338729858e-01 5.138122439384460449e-01 6.600716710090637207e-01 -8.090706914663314819e-02 -4.548347890377044678e-01 -1.222980394959449768e-01
-2.716661393642425537e-01 -2.304578870534896851e-01 2.103431075811386108e-01 2.178624868392944336e-01 6.621692776679992676e-01 2.344372570514678955e-01 -4.974860250949859619e-01 2.011394649744033813e-01
1.916328370571136475e-01 3.474843129515647888e-02 -1.942536234855651855e-01 1.272807270288467407e-02 4.679482281208038330e-01 -5.596613287925720215e-01 -5.911809802055358887e-01 -2.061108052730560303e-01
-2.191730961203575134e-02 -2.345793247222900391e-01 3.593043088912963867e-01 4.917568266391754150e-01 3.124589323997497559e-01 -2.508932054042816162e-01 -3.241092562675476074e-01 5.549260377883911133e-01
-1.292749792337417603e-01 -3.531319499015808105e-01 6.935009360313415527e-02 2.090893536806106567e-01 8.346279710531234741e-02 3.042307198047637939e-01 -6.334019899368286133e-01 5.561811923980712891e-01
-9.409533441066741943e-02 -2.722930014133453369e-01 -4.763846099376678467e-01 3.815700411796569824e-01 2.515830099582672119e-01 -1.088727712631225586e-01 -5.631133913993835449e-01 3.901545107364654541e-01
7.264228910207748413e-02 2.537973523139953613e-01 1.177374944090843201e-01 2.063108980655670166e-01 -1.540603786706924438e-01 5.556294694542884827e-02 -9.196741580963134766e-01 -3.551299124956130981e-02
2.642433531582355499e-02 1.178390234708786011e-01 6.790296733379364014e-02 4.800502359867095947e-01 -1.879758536815643311e-01 -8.044321089982986450e-02 -7.730087041854858398e-01 3.331789970397949219e-01
2.700120806694030762e-01 2.008741348981857300e-02 1.120942905545234680e-01 -7.936552166938781738e-02 2.475767582654953003e-01 -3.439636230468750000e-01 -7.234262824058532715e-01 -4.526312947273254395e-01
5.393440723419189453e-01 -3.425054252147674561e-02 -2.970419526100158691e-01 6.071662530303001404e-03 -1.496450304985046387e-01 1.601950973272323608e-01 -7.044517993927001953e-01 -2.745098173618316650e-01
3.122218549251556396e-01 -8.066281676292419434e-02 3.840599656105041504e-01 5.662467479705810547e-01 3.677919507026672363e-01 -2.020124047994613647e-01 -1.834066957235336304e-01 4.670713245868682861e-01
-8.514193445444107056e-02 -1.519178152084350586e-01 1.492344774305820465e-02 -7.918044924736022949e-02 7.052575945854187012e-01 1.953828185796737671e-01 -6.191024184226989746e-01 -2.105449438095092773e-01
4.646897315979003906e-01 3.319859504699707031e-02 -3.602974582463502884e-03 4.198246449232101440e-02 -2.848059237003326416e-01 3.209289908409118652e-01 -7.437958121299743652e-01 -2.093888968229293823e-01
7.465630769729614258e-01 -1.097147613763809204e-01 3.955367207527160645e-02 2.243566364049911499e-01 2.445916384458541870e-01 -4.740034937858581543e-01 -2.940438389778137207e-01 8.797581493854522705e-02
9.178628027439117432e-02 -2.959555983543395996e-01 -3.995275497436523438e-01 1.346456855535507202e-01 -2.238924652338027954e-01 2.989239692687988281e-01 -7.656330466270446777e-01 2.358965203166007996e-02
1.277257502079010010e-01 -8.149950206279754639e-02 2.229725420475006104e-01 3.551080822944641113e-01 4.677368700504302979e-01 -4.741001129150390625e-01 -3.692460060119628906e-01 4.704617261886596680e-01
-2.372617572546005249e-01 -3.149747550487518311e-01 -4.312281012535095215e-01 3.560720682144165039e-01 2.157644331455230713e-01 -3.380575180053710938e-01 -5.626951456069946289e-01 2.330012619495391846e-01
-3.493722528219223022e-02 -2.721564173698425293e-01 2.562287151813507080e-01 4.110018610954284668e-01 5.082234740257263184e-01 -2.584478855133056641e-01 -2.684131264686584473e-01 5.412970781326293945e-01
2.729330658912658691e-01 -1.622954457998275757e-01 -1.258094012737274170e-01 3.517258539795875549e-02 2.895967066287994385e-01 4.450555145740509033e-01 -6.208270788192749023e-01 -4.633958637714385986e-01
4.653527140617370605e-01 -4.339954257011413574e-01 5.276575684547424316e-03 -2.147472202777862549e-01 -5.869322270154953003e-02 5.370606184005737305e-01 -5.054065585136413574e-01 -4.044776037335395813e-02
-8.278965204954147339e-02 -2.277686446905136108e-01 -2.622739076614379883e-01 2.158454954624176025e-01 -2.497056275606155396e-01 2.726073265075683594e-01 -8.301939964294433594e-01 -8.602282614447176456e-04
2.397272288799285889e-01 -4.259078204631805420e-01 1.963584870100021362e-02 1.695418953895568848e-01 7.482071518898010254e-01 3.172228932380676270e-01 -1.124364882707595825e-01 2.427282780408859253e-01
3.615630567073822021e-01 -1.835315488278865814e-02 2.594041824340820312e-01 6.269279718399047852e-01 2.263362258672714233e-01 -2.321326136589050293e-01 -1.807765811681747437e-01 5.203961730003356934e-01
3.978340923786163330e-01 -3.430066257715225220e-02 3.775169700384140015e-02 4.460607767105102539e-01 -2.849713563919067383e-01 4.948687255382537842e-01 -5.200635194778442383e-01 2.087730765342712402e-01
2.445582896471023560e-01 -3.486793041229248047e-01 -1.851802915334701538e-01 -3.481097221374511719e-01 1.566968411207199097e-01 3.167461752891540527e-01 -7.173512578010559082e-01 1.538407355546951294e-01
1.994621008634567261e-01 3.677735626697540283e-01 1.328152269124984741e-01 3.266980648040771484e-01 3.223420083522796631e-01 1.649461835622787476e-01 -7.326565980911254883e-01 -1.808001101016998291e-01
1.934997439384460449e-01 -6.330746412277221680e-01 1.718731224536895752e-01 1.207357719540596008e-01 -4.563015699386596680e-02 3.842858672142028809e-01 -4.081400632858276367e-01 -4.486879408359527588e-01
-3.178931176662445068e-01 -2.416419982910156250e-01 -1.849185675382614136e-01 2.691400349140167236e-01 4.414630830287933350e-01 -3.665409088134765625e-01 -6.154597401618957520e-01 -1.609013974666595459e-01
1.319560408592224121e-01 2.689009308815002441e-01 -1.101904958486557007e-01 2.056257724761962891e-01 -8.760047703981399536e-02 -6.022734194993972778e-02 -9.188192486763000488e-01 1.806338690221309662e-02
1.669881343841552734e-01 -3.870747685432434082e-01 2.631030045449733734e-02 1.634121984243392944e-01 -1.910770224640145898e-04 -4.093340411782264709e-02 -4.536132812500000000e-01 7.664541006088256836e-01
1.342267841100692749e-01 -4.800917208194732666e-01 2.421486824750900269e-01 3.327648341655731201e-01 3.131751418113708496e-01 6.033292412757873535e-01 -2.505983114242553711e-01 -2.392538785934448242e-01
-6.391458213329315186e-02 -1.268722712993621826e-01 -1.318037658929824829e-01 -6.275430321693420410e-02 8.139435648918151855e-01 -1.379440259188413620e-02 -5.438631772994995117e-01 -5.128167103976011276e-03
-4.402499273419380188e-02 4.562718048691749573e-02 -5.341479927301406860e-02 3.443579375743865967e-01 -1.384440213441848755e-01 -2.374801784753799438e-01 -8.056150674819946289e-01 3.872535228729248047e-01
5.719928443431854248e-02 -4.093357026576995850e-01 -3.499827086925506592e-01 -2.850850820541381836e-01 1.265110075473785400e-01 -9.009536355733871460e-02 -7.689804434776306152e-01 9.979042410850524902e-02
-6.641157716512680054e-02 -3.119168281555175781e-01 -3.244765400886535645e-01 1.428893804550170898e-01 7.591716051101684570e-01 -1.024533808231353760e-02 -4.421513378620147705e-01 -2.550611831247806549e-02
-1.401189863681793213e-01 -2.197489440441131592e-01 -1.898320168256759644e-01 8.692721277475357056e-02 7.926154732704162598e-01 6.374334543943405151e-02 -5.025687813758850098e-01 -6.005618721246719360e-02
4.129658639430999756e-01 -3.241274505853652954e-02 -2.456823438405990601e-01 1.522047370672225952e-01 -1.572246700525283813e-01 4.669740796089172363e-01 -6.926329731941223145e-01 -1.495249420404434204e-01
2.815459668636322021e-01 2.481971234083175659e-01 2.109218835830688477e-01 1.512777656316757202e-01 -3.489964455366134644e-02 9.749004244804382324e-02 -7.963001728057861328e-01 3.833287358283996582e-01
2.575622200965881348e-01 -6.838812958449125290e-03 6.547048687934875488e-02 7.929549217224121094e-01 3.979477286338806152e-02 -4.116240441799163818e-01 -3.388994932174682617e-01 1.211616992950439453e-01
-2.657245695590972900e-01 -3.997279107570648193e-01 -2.894315123558044434e-01 2.910272777080535889e-01 3.006795644760131836e-01 -5.123434066772460938e-01 -4.909771978855133057e-01 8.472346514463424683e-02
6.259837746620178223e-02 1.171522811055183411e-01 1.197937056422233582e-01 1.374223828315734863e-01 3.113862276077270508e-01 3.114096522331237793e-01 -7.653247117996215820e-01 4.116580784320831299e-01
6.207157671451568604e-02 -1.985749006271362305e-01 -1.738653481006622314e-01 -2.493611127138137817e-01 7.483715415000915527e-01 -9.379034489393234253e-02 -5.427744984626770020e-01 2.905680984258651733e-02
5.261693000793457031e-01 -2.096423208713531494e-01 -2.643783092498779297e-01 3.374980986118316650e-01 -1.932458728551864624e-01 2.710019052028656006e-01 -4.949642717838287354e-01 3.736569285392761230e-01
7.171865701675415039e-01 2.877077460289001465e-01 2.167031317949295044e-01 3.117673397064208984e-01 8.204842358827590942e-02 -1.883221268653869629e-01 -4.652014374732971191e-01 9.957473725080490112e-03
3.553304374217987061e-01 -8.653350174427032471e-02 3.082259297370910645e-01 6.765220761299133301e-01 1.955713033676147461e-01 -3.534148037433624268e-01 -1.890901178121566772e-01 3.386172354221343994e-01
5.756645202636718750e-01 -4.129463732242584229e-01 2.800083458423614502e-01 -1.870741993188858032e-01 2.308727204799652100e-01 5.288867354393005371e-01 -2.123811542987823486e-01 8.096378296613693237e-02
8.204700797796249390e-02 -7.466962337493896484e-01 2.293459475040435791e-01 -2.687074840068817139e-01 2.561329398304224014e-03 2.274354398250579834e-01 -5.062610507011413574e-01 -5.362918972969055176e-02
1.817696690559387207e-01 2.503890693187713623e-01 -1.774921417236328125e-01 4.545684158802032471e-01 -2.758274413645267487e-02 -1.277120690792798996e-02 -8.138942122459411621e-01 5.274107307195663452e-02
3.307275176048278809e-01 -4.955781400203704834e-01 -4.987799823284149170e-01 5.688933730125427246e-01 1.189155690371990204e-02 1.270010918378829956e-01 -1.861302852630615234e-01 1.472590565681457520e-01
1.506154686212539673e-01 -4.794142842292785645e-01 3.809474641457200050e-03 3.113351166248321533e-01 3.632266223430633545e-01 6.107596755027770996e-01 -3.186548352241516113e-01 -2.098354697227478027e-01
1.959501802921295166e-01 -1.058134809136390686e-02 1.272344142198562622e-01 -1.494107097387313843e-01 2.172931469976902008e-02 2.340032756328582764e-01 -8.722176551818847656e-01 3.270870447158813477e-01
5.110700130462646484e-01 -6.886506825685501099e-02 1.453763097524642944e-01 -1.480592638254165649e-01 1.791391670703887939e-01 2.386181242763996124e-02 -5.581660866737365723e-01 -5.888968706130981445e-01
4.068700969219207764e-01 -2.545966804027557373e-01 -1.277702208608388901e-02 3.151537105441093445e-02 2.213078737258911133e-02 -5.703914761543273926e-01 -5.043792128562927246e-01 -4.338735640048980713e-01
-1.048152241855859756e-02 -3.702491819858551025e-01 2.310593128204345703e-01 1.220827698707580566e-01 3.278263807296752930e-01 4.075339734554290771e-01 -5.305578112602233887e-01 4.893540740013122559e-01
8.923903852701187134e-02 -3.683893978595733643e-01 3.293325006961822510e-01 3.948838710784912109e-01 4.145854711532592773e-01 5.773702263832092285e-01 -2.500531375408172607e-01 1.554613411426544189e-01
-2.526024281978607178e-01 -2.117498815059661865e-01 -4.496700167655944824e-01 3.876014947891235352e-01 5.611854791641235352e-02 -2.296621948480606079e-01 -6.826437115669250488e-01 1.304588466882705688e-01
-2.002135850489139557e-02 -1.605957597494125366e-01 5.552046298980712891e-01 6.107328459620475769e-02 -2.003408521413803101e-01 -2.306107580661773682e-01 -7.539341449737548828e-01 -9.554017335176467896e-03
3.946745991706848145e-01 8.782361447811126709e-02 1.610055863857269287e-01 2.819660902023315430e-01 -1.571796238422393799e-01 -3.582594990730285645e-01 -7.448063492774963379e-01 -1.526421457529067993e-01
1.278615593910217285e-01 8.313244581222534180e-02 2.526318728923797607e-01 2.123257368803024292e-01 -5.095121636986732483e-02 -1.310122311115264893e-01 -9.201721549034118652e-01 -3.685602173209190369e-02
-6.815896183252334595e-02 -2.536803781986236572e-01 -1.708371043205261230e-01 7.556478679180145264e-02 8.058223128318786621e-01 -1.284615099430084229e-01 -4.328559041023254395e-01 2.070969194173812866e-01
4.152890443801879883e-01 -3.915224224328994751e-02 3.939071595668792725e-01 4.771362841129302979e-01 2.203383445739746094e-01 -2.147913724184036255e-01 -2.544375061988830566e-01 5.326887965202331543e-01
3.357526957988739014e-01 -7.422144711017608643e-02 3.391394019126892090e-01 4.130976200103759766e-01 -1.139386296272277832e-01 6.164305210113525391e-01 -4.354496896266937256e-01 1.162370890378952026e-01
1.847235136665403843e-03 1.168729215860366821e-01 2.078828960657119751e-01 3.558907508850097656e-01 -1.422105878591537476e-01 1.929525882005691528e-01 -8.712103962898254395e-01 1.270085223950445652e-03
2.602674067020416260e-01 -1.889796704053878784e-01 4.819222092628479004e-01 4.112727940082550049e-01 5.419681072235107422e-01 -2.135439813137054443e-01 -1.796280741691589355e-01 3.515063226222991943e-01
2.138565033674240112e-01 -6.467127054929733276e-02 -1.331168711185455322e-01 7.082115113735198975e-02 3.844176605343818665e-02 -2.999433688819408417e-02 -6.597738862037658691e-01 6.997631788253784180e-01
2.245209515094757080e-01 -1.078512519598007202e-01 1.329556107521057129e-01 4.192975163459777832e-01 7.913018465042114258e-01 3.185760080814361572e-01 -1.274803578853607178e-01 -2.388224378228187561e-02
2.700667977333068848e-01 -1.709551364183425903e-01 1.096848323941230774e-01 -2.667498029768466949e-02 -5.360313653945922852e-01 2.473792433738708496e-02 -7.712470293045043945e-01 4.829432070255279541e-02
1.651833504438400269e-01 -5.404648184776306152e-01 -3.533098399639129639e-01 -1.724475771188735962e-01 5.021514892578125000e-01 1.525840759277343750e-01 -4.800016880035400391e-01 -1.421497762203216553e-01
3.745744526386260986e-01 -3.766841292381286621e-01 4.013331532478332520e-01 2.779985964298248291e-01 6.112207770347595215e-01 -3.159407973289489746e-01 -3.384955972433090210e-02 6.997346878051757812e-02
2.358527630567550659e-01 2.255019173026084900e-02 5.844821780920028687e-02 3.756019473075866699e-01 -2.471999973058700562e-01 2.844361662864685059e-01 -7.513312101364135742e-01 3.047322332859039307e-01
2.816199660301208496e-01 -1.386996209621429443e-01 2.026937752962112427e-01 6.834004819393157959e-02 -3.823550045490264893e-01 2.977580428123474121e-01 -7.871241569519042969e-01 3.574808314442634583e-02
5.942042469978332520e-01 9.290522336959838867e-02 2.390916198492050171e-01 3.258016109466552734e-01 2.069990485906600952e-01 -3.814911544322967529e-01 -3.253337144851684570e-01 4.251501262187957764e-01
2.063103318214416504e-01 -1.462175548076629639e-01 5.950550436973571777e-01 3.431596457958221436e-01 4.007013738155364990e-01 -2.106025069952011108e-01 -2.446129620075225830e-01 4.466060101985931396e-01
2.041057348251342773e-01 -3.967813253402709961e-01 2.604203522205352783e-01 -4.683648422360420227e-02 2.631595432758331299e-01 3.895617723464965820e-01 -4.583623111248016357e-01 -5.475268363952636719e-01
2.635158002376556396e-01 1.156514734029769897e-01 1.821473091840744019e-01 3.303242027759552002e-01 6.395499706268310547e-01 -2.527818381786346436e-01 -3.493525683879852295e-01 4.241726994514465332e-01
1.711051762104034424e-01 -5.527479648590087891e-01 8.745831251144409180e-02 -2.408097870647907257e-02 1.273212209343910217e-02 -6.717298030853271484e-01 -4.445345997810363770e-01 -8.927337825298309326e-02
4.091451764106750488e-01 -1.497194021940231323e-01 -1.499239504337310791e-01 2.069509774446487427e-01 -6.178423762321472168e-02 5.438385009765625000e-01 -6.105957627296447754e-01 2.692094147205352783e-01
-1.380122601985931396e-01 -1.346894502639770508e-01 -1.640906035900115967e-01 1.190716326236724854e-01 3.456075787544250488e-01 -6.447337865829467773e-01 -6.205801963806152344e-01 -3.822947666049003601e-02
6.746755838394165039e-01 1.261835247278213501e-01 -1.133442744612693787e-01 4.621821045875549316e-01 -6.274073570966720581e-02 -3.213721215724945068e-01 -4.343400001525878906e-01 8.101595938205718994e-02
3.030936419963836670e-01 3.880375325679779053e-01 6.094084307551383972e-02 3.459468185901641846e-01 3.774867653846740723e-01 2.760075926780700684e-01 -6.272121071815490723e-01 -1.486493051052093506e-01
3.999078571796417236e-01 4.257915541529655457e-02 -1.566696166992187500e-01 1.405847910791635513e-02 -2.448621690273284912e-01 2.446159571409225464e-01 -8.165389299392700195e-01 -1.642784178256988525e-01
2.513591051101684570e-01 -4.630615711212158203e-01 2.744306921958923340e-01 3.859172761440277100e-01 5.975856184959411621e-01 -3.574220836162567139e-01 2.736027911305427551e-02 1.119858920574188232e-01
-1.876174062490463257e-01 -1.008300203830003738e-02 -2.999233901500701904e-01 4.829752743244171143e-01 1.711706072092056274e-02 -3.593063056468963623e-01 -6.818847060203552246e-01 2.170676141977310181e-01
4.626970887184143066e-01 1.395671069622039795e-01 3.919281959533691406e-01 6.497913599014282227e-02 6.970912814140319824e-01 5.484227836132049561e-02 -3.293063342571258545e-01 1.059044972062110901e-01
1.658738404512405396e-01 -3.139549493789672852e-02 -2.518219873309135437e-02 1.733752191066741943e-01 -3.056332767009735107e-01 7.689284533262252808e-02 -9.112263321876525879e-01 -1.055911928415298462e-01
6.887108087539672852e-01 -1.458297483623027802e-02 2.229753285646438599e-01 5.188879370689392090e-01 -1.251349300146102905e-01 -2.813294827938079834e-01 -2.988349199295043945e-01 1.496487259864807129e-01
2.044192403554916382e-01 2.679347693920135498e-01 2.225393801927566528e-01 3.322438895702362061e-01 -2.579738572239875793e-02 1.802202016115188599e-01 -7.668710350990295410e-01 3.244658708572387695e-01
-2.753880321979522705e-01 -7.574818134307861328e-01 -9.637225419282913208e-03 2.190367318689823151e-03 8.760523051023483276e-02 3.761046752333641052e-02 -5.763732790946960449e-01 -9.481327235698699951e-02
2.535901963710784912e-01 -5.892664194107055664e-01 8.151925355195999146e-02 1.066217944025993347e-01 4.460257291793823242e-02 4.528932273387908936e-01 -4.042895734310150146e-01 -4.470926225185394287e-01
6.220231205224990845e-02 -1.674031913280487061e-01 1.408482044935226440e-01 1.633690148591995239e-01 -4.722039103507995605e-01 -8.285398036241531372e-02 -8.137728571891784668e-01 1.717904806137084961e-01
6.969248652458190918e-01 1.702552437782287598e-01 1.592428684234619141e-01 4.238816797733306885e-01 9.700775146484375000e-02 -3.360879719257354736e-01 -3.615067601203918457e-01 1.649910509586334229e-01
-3.058959543704986572e-01 -1.568065769970417023e-02 1.668868660926818848e-01 3.748779892921447754e-01 3.686587512493133545e-01 3.172018527984619141e-01 -7.043231725692749023e-01 7.210902124643325806e-02
1.128187123686075211e-02 1.004694029688835144e-01 1.168394386768341064e-01 5.678188204765319824e-01 1.281462050974369049e-02 3.209749609231948853e-02 -6.673278808593750000e-01 4.551790356636047363e-01
1.332994103431701660e-01 -2.311440259218215942e-01 -3.174783587455749512e-01 4.550274834036827087e-02 -2.643007226288318634e-02 5.916540697216987610e-02 -7.099775671958923340e-01 5.636252760887145996e-01
3.039681613445281982e-01 -3.278945982456207275e-01 4.647419452667236328e-01 2.151587456464767456e-01 4.807863533496856689e-01 -2.030009329319000244e-01 -2.151743918657302856e-01 4.681295454502105713e-01
-8.899886161088943481e-02 -7.501183450222015381e-02 -1.774386912584304810e-01 -2.247043326497077942e-02 7.450903058052062988e-01 -2.044105976819992065e-01 -5.977345108985900879e-01 1.527240406721830368e-02
4.832663759589195251e-02 8.094601333141326904e-02 2.473334819078445435e-01 2.185560911893844604e-01 -1.665265299379825592e-03 -3.369823396205902100e-01 -8.244195580482482910e-01 -2.982355654239654541e-01
2.355556935071945190e-02 -2.285984903573989868e-01 -5.146280676126480103e-02 -1.839524060487747192e-01 7.859269976615905762e-01 1.411554515361785889e-01 -5.077980756759643555e-01 -1.234331205487251282e-01
3.365338221192359924e-02 2.064738720655441284e-01 1.891911178827285767e-01 2.579850554466247559e-01 3.288669884204864502e-02 1.222781538963317871e-01 -8.966050148010253906e-01 1.842617839574813843e-01
7.649264335632324219e-01 -9.811528958380222321e-03 -1.150406002998352051e-01 -1.304843127727508545e-01 4.626118540763854980e-01 -2.872508950531482697e-02 -4.092793166637420654e-01 4.675675556063652039e-02
1.920529603958129883e-01 -4.601418375968933105e-01 2.132647931575775146e-01 3.348650932312011719e-01 3.657969832420349121e-01 5.716385841369628906e-01 -2.043708562850952148e-01 -3.023624420166015625e-01
-1.683787703514099121e-01 -3.559214770793914795e-01 -7.374507933855056763e-02 4.106367230415344238e-01 5.828409194946289062e-01 -4.704436063766479492e-01 -3.249403238296508789e-01 -6.558027118444442749e-02
3.826020061969757080e-01 -1.771319508552551270e-01 -3.222931921482086182e-01 -8.537452667951583862e-02 -5.637241899967193604e-02 2.696766555309295654e-01 -6.899695992469787598e-01 3.988946974277496338e-01
-1.504970192909240723e-01 -2.264813482761383057e-01 1.140655800700187683e-01 -1.678208075463771820e-02 7.412956953048706055e-01 2.044405341148376465e-01 -5.337616205215454102e-01 -1.911747306585311890e-01
3.480844199657440186e-01 -4.616362154483795166e-01 -7.320333272218704224e-02 7.930878549814224243e-02 4.967084527015686035e-01 3.352539837360382080e-01 -2.267023175954818726e-01 4.935303628444671631e-01
2.815495729446411133e-01 -7.407718896865844727e-02 4.849382042884826660e-01 5.611554160714149475e-02 -4.039782285690307617e-02 5.888009071350097656e-01 -5.677691698074340820e-01 7.904388010501861572e-02
2.149970680475234985e-01 -5.273192375898361206e-02 -1.295567154884338379e-01 -6.294479221105575562e-02 7.119927406311035156e-01 -2.688004374504089355e-01 -5.188891887664794922e-01 -2.860332429409027100e-01
6.760085821151733398e-01 1.037321612238883972e-02 -2.068242579698562622e-01 4.340384006500244141e-01 3.361809253692626953e-01 -3.017900288105010986e-01 -2.250772565603256226e-01 2.387146055698394775e-01
6.134097576141357422e-01 -6.733207497745752335e-03 5.262329056859016418e-02 -3.438844382762908936e-01 5.193227529525756836e-01 -2.728322334587574005e-02 -4.635092616081237793e-01 -1.318174451589584351e-01
6.260589361190795898e-01 -1.739976927638053894e-02 -1.638724505901336670e-01 -5.944592878222465515e-02 -2.839924395084381104e-01 2.480749934911727905e-01 -6.271651387214660645e-01 -2.045249938964843750e-01
6.825798656791448593e-03 8.780694752931594849e-02 1.887388974428176880e-01 2.393280565738677979e-01 -1.759584993124008179e-01 2.644587308168411255e-02 -9.301648736000061035e-01 -4.975572600960731506e-02
-9.459330141544342041e-02 -4.483587108552455902e-03 -4.928129613399505615e-01 4.185147285461425781e-01 1.555673182010650635e-01 -2.499251216650009155e-01 -6.728599667549133301e-01 1.833261847496032715e-01
3.098242580890655518e-01 -1.078190058469772339e-01 5.082632899284362793e-01 1.458874791860580444e-01 -9.308902174234390259e-02 5.846449732780456543e-01 -4.971695542335510254e-01 1.229491531848907471e-01
5.787724256515502930e-01 3.058671355247497559e-01 2.294159978628158569e-01 5.288569331169128418e-01 7.198037207126617432e-02 -1.466589719057083130e-01 -4.590093791484832764e-01 4.203680902719497681e-02
3.272429108619689941e-01 -4.484943151473999023e-01 -2.100748270750045776e-01 -3.118452131748199463e-01 5.216673612594604492e-01 6.038065627217292786e-02 -4.587305486202239990e-01 -2.533177137374877930e-01
3.008130192756652832e-01 -2.900969088077545166e-01 3.984805941581726074e-01 2.492793947458267212e-01 6.574226617813110352e-01 -3.206245899200439453e-01 -6.736716628074645996e-02 2.547261714935302734e-01
1.801327317953109741e-01 -3.888598680496215820e-01 -1.298996508121490479e-01 -2.599756717681884766e-01 4.043606817722320557e-01 -3.889452815055847168e-01 -6.229151487350463867e-01 -1.704987287521362305e-01
1.531471163034439087e-01 1.667552739381790161e-01 9.485147893428802490e-02 3.941659629344940186e-01 -1.445236802101135254e-01 -3.710818886756896973e-01 -7.809334397315979004e-01 -1.262105703353881836e-01
5.365033745765686035e-01 -1.936232000589370728e-01 -3.582563698291778564e-01 -8.495216257870197296e-03 -1.288044452667236328e-01 3.167112767696380615e-01 -6.389959454536437988e-01 1.450582444667816162e-01
4.054870009422302246e-01 -5.118724703788757324e-01 -1.624525934457778931e-01 -1.050626486539840698e-01 -2.480054497718811035e-01 1.274435669183731079e-01 -5.394105911254882812e-01 4.091768562793731689e-01
-2.813990972936153412e-02 -3.215613663196563721e-01 4.634637236595153809e-01 2.543837428092956543e-01 3.204965889453887939e-01 -4.043157696723937988e-01 -3.615415096282958984e-01 4.683964550495147705e-01
1.809152588248252869e-02 -2.721615433692932129e-01 1.016783043742179871e-01 3.828912675380706787e-01 -1.387130916118621826e-01 4.767843484878540039e-01 -5.688110589981079102e-01 4.455852210521697998e-01
2.973946630954742432e-01 -3.579809069633483887e-01 1.227166950702667236e-01 -4.122785627841949463e-01 3.565739691257476807e-01 2.487991452217102051e-01 -6.279361844062805176e-01 -1.225699931383132935e-01
4.647608697414398193e-01 3.006419837474822998e-01 2.129349261522293091e-01 5.309929847717285156e-01 6.155299395322799683e-02 1.230661571025848389e-01 -5.187370777130126953e-01 -2.798118889331817627e-01
3.284485936164855957e-01 -1.102666407823562622e-01 3.073046505451202393e-01 -2.430285960435867310e-01 4.161607846617698669e-02 -8.095519989728927612e-02 -6.846128106117248535e-01 -4.994832277297973633e-01
2.560719549655914307e-01 1.310284137725830078e-01 1.620704382658004761e-01 -1.685736179351806641e-01 2.805697619915008545e-01 5.064347758889198303e-02 -7.662920355796813965e-01 -4.405533373355865479e-01
-1.068776249885559082e-01 -1.383041888475418091e-01 -1.732419133186340332e-01 2.850004732608795166e-01 7.626953721046447754e-01 -1.853176504373550415e-01 -4.625224173069000244e-01 -1.680394411087036133e-01
4.556299746036529541e-02 -1.920478194952011108e-01 2.580640316009521484e-01 5.927142500877380371e-01 4.635569751262664795e-01 -2.781261205673217773e-01 -2.304383963346481323e-01 4.447397589683532715e-01
-1.768908351659774780e-01 -2.385266572237014771e-01 -4.317455589771270752e-01 2.986940145492553711e-01 2.545793354511260986e-01 -3.773345351219177246e-01 -5.721714496612548828e-01 3.187791705131530762e-01
2.334290444850921631e-01 1.971870809793472290e-01 3.775859996676445007e-02 2.164897173643112183e-01 -1.500831991434097290e-01 -4.692121595144271851e-02 -9.117895364761352539e-01 -4.741512238979339600e-02
3.795476555824279785e-01 -2.008671760559082031e-01 4.194796681404113770e-01 1.329144984483718872e-01 -7.224953174591064453e-02 5.798552632331848145e-01 -4.837760031223297119e-01 2.155807167291641235e-01
8.706979751586914062e-01 -9.406608343124389648e-02 2.867917716503143311e-01 8.161564916372299194e-02 5.620889738202095032e-02 -2.162522077560424805e-01 -2.767116129398345947e-01 -1.327867954969406128e-01
2.656738758087158203e-01 -4.259507060050964355e-01 3.016110695898532867e-02 -2.780763208866119385e-01 5.161194205284118652e-01 2.522580921649932861e-01 -4.475966989994049072e-01 -3.733511865139007568e-01
4.261176884174346924e-01 -1.895224153995513916e-01 6.070399656891822815e-02 -4.709037020802497864e-03 2.926868200302124023e-01 8.495952188968658447e-02 -4.947888255119323730e-01 -6.641523241996765137e-01
5.826712846755981445e-01 2.892718017101287842e-01 2.464310675859451294e-01 -4.073630645871162415e-02 4.597886502742767334e-01 -1.205228734761476517e-03 -5.303899645805358887e-01 -1.473354697227478027e-01
7.732195407152175903e-02 -2.627177536487579346e-01 4.995109513401985168e-02 3.528405129909515381e-01 4.108507931232452393e-01 4.215908646583557129e-01 -4.528198540210723877e-01 -4.964131712913513184e-01
7.932663708925247192e-02 -5.173863768577575684e-01 -6.147456541657447815e-02 2.029329538345336914e-01 3.887106180191040039e-01 5.148267149925231934e-01 -4.880426228046417236e-01 1.634927690029144287e-01
-3.139437139034271240e-01 -3.011162579059600830e-01 -1.002918481826782227e-01 4.207161664962768555e-01 2.423560172319412231e-01 1.082266494631767273e-01 -5.614290833473205566e-01 4.879096746444702148e-01
1.580843031406402588e-01 -3.162732347846031189e-02 3.021906912326812744e-01 2.315436601638793945e-01 -1.650838702917098999e-01 4.314841330051422119e-02 -8.912633657455444336e-01 -7.491688430309295654e-02
-6.521423161029815674e-02 -4.747380614280700684e-01 -2.349314540624618530e-01 -1.687685549259185791e-01 3.777097463607788086e-01 -3.596556782722473145e-01 -6.429165005683898926e-01 3.656270354986190796e-02
2.366200238466262817e-01 -5.373717546463012695e-01 -5.030811429023742676e-01 5.624890327453613281e-01 -5.014832131564617157e-04 -1.733483523130416870e-01 -1.969265043735504150e-01 -1.301085799932479858e-01
7.321052998304367065e-02 -3.556633368134498596e-02 5.215799212455749512e-01 -1.518158335238695145e-02 2.379797250032424927e-01 4.511625170707702637e-01 -6.510244607925415039e-01 1.925731897354125977e-01
3.568833470344543457e-01 -1.369168013334274292e-01 -1.304654181003570557e-01 9.120116382837295532e-02 4.057250334881246090e-04 5.281820893287658691e-01 -7.338880896568298340e-01 1.047908440232276917e-01
1.446506828069686890e-01 2.308595031499862671e-01 4.632388353347778320e-01 3.248271048069000244e-01 -3.373931720852851868e-02 1.991078853607177734e-01 -7.176120877265930176e-01 2.234458029270172119e-01
2.378164827823638916e-01 -3.889519274234771729e-01 2.050518989562988281e-01 -1.652708351612091064e-01 2.334736287593841553e-01 2.067259252071380615e-01 -5.279448032379150391e-01 5.889209508895874023e-01
7.975075393915176392e-02 -2.714002132415771484e-01 3.933275490999221802e-02 -1.260787397623062134e-01 7.394908070564270020e-01 -5.712926760315895081e-02 -4.377894997596740723e-01 -4.009598195552825928e-01
-2.625920176506042480e-01 -2.291399240493774414e-01 -1.147524863481521606e-01 7.929624617099761963e-02 7.490168213844299316e-01 -4.913676902651786804e-02 -5.436518788337707520e-01 9.295515716075897217e-03
5.636788010597229004e-01 -1.108930185437202454e-01 -4.204784035682678223e-01 1.020873710513114929e-01 3.138576745986938477e-01 2.466984242200851440e-01 -3.600675761699676514e-01 4.401473104953765869e-01
5.585494041442871094e-01 -4.894698858261108398e-01 3.939528018236160278e-02 -3.253713846206665039e-01 2.307419627904891968e-01 3.556810319423675537e-01 -3.349070847034454346e-01 2.216071039438247681e-01
3.584250807762145996e-01 -1.838830113410949707e-01 2.167483568191528320e-01 3.362636864185333252e-01 5.389030575752258301e-01 -5.693345069885253906e-01 -1.913240700960159302e-01 1.627955287694931030e-01
2.834961414337158203e-01 -4.852627813816070557e-01 -2.015644907951354980e-01 3.328996002674102783e-01 1.402661204338073730e-02 4.508902430534362793e-01 -4.457968771457672119e-01 3.612010478973388672e-01
4.299646615982055664e-01 3.683280944824218750e-01 4.824738483875989914e-03 2.913326919078826904e-01 4.751010239124298096e-01 1.315438151359558105e-01 -5.539605021476745605e-01 -2.113521844148635864e-01
1.257971972227096558e-01 -3.003811538219451904e-01 1.288855671882629395e-01 3.382016420364379883e-01 2.926581203937530518e-01 6.052073836326599121e-01 -5.331714749336242676e-01 -1.635777801275253296e-01
2.035067230463027954e-01 -1.841486096382141113e-01 5.060210824012756348e-01 5.990795493125915527e-01 -2.559593021869659424e-01 -3.418928980827331543e-01 -3.541413545608520508e-01 4.357720166444778442e-02
4.528798162937164307e-03 -1.006657481193542480e-01 9.216506732627749443e-04 4.242731034755706787e-01 8.293395042419433594e-01 -2.211894690990447998e-01 -2.624313533306121826e-01 -6.510214507579803467e-02
-3.128127753734588623e-02 -3.392173051834106445e-01 2.090117931365966797e-01 3.241691589355468750e-01 7.542181611061096191e-01 6.261878460645675659e-02 -3.153856396675109863e-01 -2.508932948112487793e-01
1.992179006338119507e-01 -8.056170940399169922e-01 -1.342219710350036621e-01 -5.046236142516136169e-02 2.142234146595001221e-01 2.869669795036315918e-01 -3.529773652553558350e-01 1.946704685688018799e-01
1.853615492582321167e-01 2.216681241989135742e-01 -5.387871526181697845e-03 3.151811659336090088e-01 -2.126234918832778931e-01 -8.630171418190002441e-03 -8.785507082939147949e-01 -1.317770802415907383e-03
8.102396875619888306e-02 -1.415600031614303589e-01 4.850465059280395508e-01 1.728236116468906403e-02 4.209461435675621033e-02 -9.845608472824096680e-02 -7.371225357055664062e-01 -4.277988076210021973e-01
3.349596560001373291e-01 -2.981439232826232910e-02 2.241437695920467377e-02 4.657795727252960205e-01 -2.211459577083587646e-01 3.721666336059570312e-01 -6.455657482147216797e-01 2.555219829082489014e-01
2.529740631580352783e-01 -5.581212043762207031e-01 -4.811183735728263855e-02 1.993978619575500488e-01 -9.382249414920806885e-02 3.735935688018798828e-01 -4.341268539428710938e-01 -4.955699741840362549e-01
2.819472178816795349e-02 -2.270582914352416992e-01 1.106839329004287720e-01 3.781837821006774902e-01 -1.350551564246416092e-02 -4.192654490470886230e-01 -7.462657690048217773e-01 2.439202219247817993e-01
3.741129860281944275e-02 2.422979325056076050e-01 3.224711865186691284e-02 4.428654909133911133e-01 -1.405224502086639404e-01 3.249755501747131348e-02 -8.462777137756347656e-01 7.572219520807266235e-02
7.002627253532409668e-01 -3.037022352218627930e-01 1.924843043088912964e-01 1.671467721462249756e-01 1.015261709690093994e-01 -4.977889060974121094e-01 -2.733764946460723877e-01 -1.399027705192565918e-01
6.208693981170654297e-01 -3.775497674942016602e-01 1.215723901987075806e-01 3.506714105606079102e-01 3.691794872283935547e-01 -4.354504644870758057e-01 -6.047377362847328186e-02 -6.825990974903106689e-02
-1.942908465862274170e-01 -9.327153116464614868e-02 5.829922556877136230e-01 2.067673392593860626e-02 4.721585214138031006e-01 1.718383133411407471e-01 -6.004667878150939941e-01 -1.488954946398735046e-02
2.491592615842819214e-01 3.176570236682891846e-01 -2.082155495882034302e-01 5.382759571075439453e-01 1.493968721479177475e-02 3.985499497503042221e-03 -7.013153433799743652e-01 1.087957993149757385e-01
3.395580947399139404e-01 -5.053865909576416016e-01 -2.925207912921905518e-01 -4.580860212445259094e-02 4.716763198375701904e-01 2.477225661277770996e-01 -3.061035573482513428e-01 4.050597548484802246e-01
4.494174718856811523e-01 5.108387768268585205e-02 1.871894448995590210e-01 1.380989253520965576e-01 -1.299178600311279297e-01 3.578674793243408203e-01 -6.382880210876464844e-01 4.346767067909240723e-01
-1.625937670469284058e-01 -1.783735156059265137e-01 -3.045253157615661621e-01 3.261931538581848145e-01 9.913977235555648804e-02 -2.792788147926330566e-01 -7.395178675651550293e-01 3.284761309623718262e-01
-8.603849261999130249e-02 -1.322823315858840942e-01 -4.419288635253906250e-01 3.821539580821990967e-01 1.132960021495819092e-01 -1.820864230394363403e-01 -6.529433131217956543e-01 4.017828106880187988e-01
2.239788509905338287e-02 -3.703764379024505615e-01 -5.686360001564025879e-01 3.579236865043640137e-01 1.486729681491851807e-01 1.306683421134948730e-01 -6.064357757568359375e-01 6.261900812387466431e-02
3.945816755294799805e-01 -3.385943174362182617e-01 1.746948212385177612e-01 -1.804695278406143188e-01 6.663899868726730347e-02 1.832810491323471069e-01 -5.815003514289855957e-01 -5.388842821121215820e-01
4.242509901523590088e-01 -4.322012364864349365e-01 -1.284697800874710083e-01 3.154279291629791260e-01 3.382099568843841553e-01 4.842154681682586670e-01 -3.028603494167327881e-01 2.768373787403106689e-01
3.161247670650482178e-01 3.421594798564910889e-01 8.790208399295806885e-02 6.417155265808105469e-01 2.315352708101272583e-01 1.285698413848876953e-01 -5.133001804351806641e-01 -1.727730780839920044e-01
-1.841700375080108643e-01 -2.087386697530746460e-01 -1.533849537372589111e-01 3.446229267865419388e-03 6.281636357307434082e-01 -1.664560288190841675e-01 -6.352055668830871582e-01 -2.705318927764892578e-01
-5.547970533370971680e-02 -4.889357984066009521e-01 -5.132276415824890137e-01 3.592779040336608887e-01 4.319667443633079529e-02 -1.167682260274887085e-01 -5.891630053520202637e-01 -5.259882286190986633e-02
-7.541476935148239136e-02 -2.235010415315628052e-01 -2.495642006397247314e-01 1.040568426251411438e-01 3.494677543640136719e-01 -5.872978568077087402e-01 -6.127984523773193359e-01 -1.693555414676666260e-01
2.809011042118072510e-01 -1.877553761005401611e-01 -4.933456778526306152e-01 1.392813473939895630e-01 -1.877689063549041748e-01 2.330211699008941650e-01 -7.267631292343139648e-01 7.288745045661926270e-02
1.438878625631332397e-01 2.777879536151885986e-01 -1.032308023422956467e-02 3.077341318130493164e-01 -1.245101168751716614e-01 1.658282428979873657e-02 -8.814736604690551758e-01 1.206218451261520386e-01
4.450170695781707764e-02 -6.792305111885070801e-01 1.436319947242736816e-01 3.438941240310668945e-01 -9.988464415073394775e-02 2.477312535047531128e-01 -3.580438196659088135e-01 -4.452292621135711670e-01
1.522595733404159546e-01 -2.810427546501159668e-01 -4.656475782394409180e-02 4.579261690378189087e-02 -8.349274285137653351e-03 5.448127388954162598e-01 -6.913490891456604004e-01 3.445470035076141357e-01
2.785723209381103516e-01 1.036336179822683334e-02 8.844340592622756958e-02 8.067743778228759766e-01 1.378878485411405563e-02 -3.700897991657257080e-01 -3.554461598396301270e-01 -9.192065335810184479e-03
3.421013355255126953e-01 -6.370956301689147949e-01 -7.244653254747390747e-02 -2.095943503081798553e-02 -2.297613769769668579e-01 3.944335281848907471e-01 -5.023128986358642578e-01 -1.034485474228858948e-01
