# Supplementary material for: Where is your field going? A machine learning approach to study the relative motion of the domains of physics
Source: PLoS One. 2020 Jun 18;15(6):e0233997. doi: 10.1371/journal.pone.0233997 (PMC7302634; doi:10.1371/journal.pone.0233997)
Supplement: S21 Data — (ZIP) [file pone.0233997.s021.zip › 20/Pacs4Run_20_VS_500_embeddings2005-2009ED8.txt]

-6.819241642951965332e-01 -2.947798073291778564e-01 -5.615225061774253845e-02 -5.082038044929504395e-01 -1.693487316370010376e-01 -1.781026721000671387e-01 -3.460606634616851807e-01 8.063860982656478882e-02
-7.128408551216125488e-01 -2.973911762237548828e-01 -3.719221055507659912e-01 -3.035350739955902100e-01 3.868984803557395935e-02 2.448412328958511353e-01 -2.350240573287010193e-02 -3.331069052219390869e-01
-4.808726310729980469e-01 -7.001924514770507812e-01 -2.009599208831787109e-01 -1.085808128118515015e-01 -2.407080382108688354e-01 2.545454204082489014e-01 -5.189304426312446594e-02 -3.176328241825103760e-01
-8.904213309288024902e-01 -1.500976532697677612e-01 1.773791313171386719e-01 -1.870558559894561768e-01 5.748338252305984497e-02 7.824172824621200562e-02 -1.214139312505722046e-01 -3.065940141677856445e-01
-5.349783301353454590e-01 -1.106771454215049744e-01 -5.643453821539878845e-02 -3.247667551040649414e-01 -4.147869944572448730e-01 4.005689918994903564e-01 -4.095323383808135986e-01 -3.044171631336212158e-01
-5.743496492505073547e-02 -6.080767512321472168e-01 -5.888964980840682983e-02 -4.919662177562713623e-01 3.016109950840473175e-02 9.018777310848236084e-02 -6.092539429664611816e-01 -3.480245172977447510e-02
-6.800884604454040527e-01 -4.592879116535186768e-01 -4.035566747188568115e-01 -5.271545797586441040e-02 -1.188039556145668030e-01 3.258428871631622314e-01 -1.497231721878051758e-01 1.348788738250732422e-01
3.679282264783978462e-03 -7.926036119461059570e-01 -3.860480785369873047e-01 -3.842385113239288330e-01 2.088143117725849152e-02 -2.582176625728607178e-01 -8.836899697780609131e-02 1.311639137566089630e-02
2.012184821069240570e-03 -5.847733020782470703e-01 -2.469465881586074829e-01 -5.816743969917297363e-01 4.779238998889923096e-02 2.351230941712856293e-02 -5.032986998558044434e-01 5.061333999037742615e-02
-3.153567314147949219e-01 -3.642569482326507568e-01 -5.764647200703620911e-02 -3.826263248920440674e-01 5.369024276733398438e-01 -1.749560087919235229e-01 -5.319229364395141602e-01 1.277703493833541870e-01
-3.795769214630126953e-01 -3.608653545379638672e-01 -4.483755826950073242e-01 -2.304625958204269409e-01 1.796292364597320557e-01 3.362555801868438721e-01 -5.655938982963562012e-01 -7.945478707551956177e-02
-3.605932295322418213e-01 -3.744992017745971680e-01 -3.924553096294403076e-01 -6.459123492240905762e-01 3.247972428798675537e-01 1.170322299003601074e-01 -1.464731693267822266e-01 1.336210966110229492e-01
-2.867951989173889160e-01 9.104064851999282837e-02 -6.791518330574035645e-01 -4.207590818405151367e-01 -1.787662804126739502e-01 -4.267835617065429688e-01 -6.575158238410949707e-02 -2.296736836433410645e-01
-8.008698821067810059e-01 -3.006457090377807617e-01 2.960244417190551758e-01 -2.640905678272247314e-01 -7.777728140354156494e-02 1.925759017467498779e-01 -1.589533835649490356e-01 -2.060203403234481812e-01
-4.055313467979431152e-01 -1.136574298143386841e-01 2.218646407127380371e-01 -7.063753604888916016e-01 3.798087537288665771e-01 -1.704194694757461548e-01 -3.024730980396270752e-01 -9.822829812765121460e-02
-4.444422125816345215e-01 -3.464385494589805603e-02 -3.158114254474639893e-01 -1.790869832038879395e-01 -2.713569402694702148e-01 2.116770744323730469e-01 -5.355945825576782227e-01 -5.139637589454650879e-01
-9.012920856475830078e-01 -3.974073827266693115e-01 -1.571680232882499695e-02 -9.176932275295257568e-02 1.019655242562294006e-01 1.002857908606529236e-01 -7.629790343344211578e-03 2.363923378288745880e-02
-3.166227638721466064e-01 -3.143610358238220215e-01 -6.259488314390182495e-02 -5.777675509452819824e-01 3.294697999954223633e-01 -2.919112741947174072e-01 -2.083446383476257324e-01 -4.754194319248199463e-01
-3.203953504562377930e-01 -4.293177723884582520e-01 -1.837127208709716797e-01 -4.564727842807769775e-01 1.982496380805969238e-01 -1.492987126111984253e-01 -1.607156842947006226e-01 -6.192679405212402344e-01
-4.796332716941833496e-01 -4.201151430606842041e-01 6.834041327238082886e-02 -5.341920256614685059e-01 3.416017889976501465e-01 -1.046826988458633423e-01 -1.885340511798858643e-01 -3.744707107543945312e-01
-4.859506487846374512e-01 -5.546185970306396484e-01 3.837524056434631348e-01 -3.190607428550720215e-01 2.635933160781860352e-01 -1.487986892461776733e-01 -2.409441322088241577e-01 -2.398081570863723755e-01
-1.525698304176330566e-01 -3.286806046962738037e-01 -6.360335648059844971e-02 -1.101889833807945251e-01 -6.426250189542770386e-02 4.485861212015151978e-02 -8.861258625984191895e-01 2.472723126411437988e-01
-3.428381383419036865e-01 5.276436358690261841e-02 -5.794663727283477783e-02 -5.646252632141113281e-01 -7.085079550743103027e-01 -1.863973587751388550e-01 -7.152480632066726685e-02 -1.252006590366363525e-01
-2.771376371383666992e-01 -7.814641110599040985e-03 -5.313771963119506836e-01 -2.017543464899063110e-01 -1.602061837911605835e-01 2.468688189983367920e-01 -7.149552106857299805e-01 -4.791667312383651733e-02
-1.510431617498397827e-01 -5.060144662857055664e-01 -4.751345142722129822e-02 -5.319823622703552246e-01 3.779123127460479736e-01 -2.349776178598403931e-01 -4.498207569122314453e-01 1.884187757968902588e-01
-1.419475823640823364e-01 -7.647847384214401245e-02 -4.519309997558593750e-01 -2.503441572189331055e-01 -1.905147880315780640e-01 2.228546142578125000e-01 -7.870655655860900879e-01 -4.069103300571441650e-02
-6.695451736450195312e-01 1.959952116012573242e-01 -3.165210783481597900e-01 -5.042080879211425781e-01 -2.113485485315322876e-01 -2.952044308185577393e-01 1.153801307082176208e-01 -1.172914206981658936e-01
-5.903519392013549805e-01 -1.542388498783111572e-01 -4.531254470348358154e-01 -3.162957131862640381e-01 -1.528372336179018021e-02 4.481188952922821045e-01 -2.991721928119659424e-01 1.782726049423217773e-01
-3.046482801437377930e-01 1.617784202098846436e-01 5.046743527054786682e-02 -3.586593270301818848e-01 3.190520703792572021e-01 -2.531656920909881592e-01 -7.587187290191650391e-01 -9.106361120939254761e-02
-3.645379543304443359e-01 -5.352103710174560547e-01 4.009810388088226318e-01 -5.298272371292114258e-01 6.765017658472061157e-02 7.315414398908615112e-02 -3.512980341911315918e-01 7.629474252462387085e-02
-5.615403652191162109e-01 3.689043596386909485e-02 -4.960536956787109375e-01 -6.060962677001953125e-01 -2.444280683994293213e-01 6.117569282650947571e-03 9.033600986003875732e-02 -4.412105679512023926e-02
-1.957886666059494019e-01 -5.728101134300231934e-01 -1.860646009445190430e-01 -6.218568682670593262e-01 2.552263438701629639e-01 -1.216868683695793152e-02 -2.712177336215972900e-01 2.708908319473266602e-01
-1.026938930153846741e-01 -6.413002014160156250e-01 -2.699435353279113770e-01 -3.954770267009735107e-01 -1.077409908175468445e-01 2.298648804426193237e-01 -5.333201885223388672e-01 -6.335668265819549561e-03
-2.855328917503356934e-01 1.535453554242849350e-02 7.988399267196655273e-02 -4.540443420410156250e-01 4.205629229545593262e-01 -2.820776700973510742e-01 -6.492539048194885254e-01 -1.665106415748596191e-01
-4.223267734050750732e-01 7.438414543867111206e-02 -2.499249577522277832e-01 -4.192092716693878174e-01 -3.405539393424987793e-01 -5.638459324836730957e-01 9.996744990348815918e-02 -3.660811781883239746e-01
-5.591723918914794922e-01 -1.083689182996749878e-01 -4.150306582450866699e-01 3.474338352680206299e-01 -2.394279986619949341e-01 -5.351382493972778320e-01 -1.969429403543472290e-01 -1.169279590249061584e-02
-1.555938571691513062e-01 -6.040485501289367676e-01 -4.261333867907524109e-02 -6.174980998039245605e-01 3.634024783968925476e-02 -7.974948734045028687e-02 -2.264499664306640625e-01 -4.108963906764984131e-01
-3.443582952022552490e-01 -1.970855593681335449e-01 -2.798091769218444824e-01 3.210799023509025574e-02 -5.375610589981079102e-01 1.865388303995132446e-01 -5.985465049743652344e-01 -2.849978804588317871e-01
-4.562264084815979004e-01 -3.469210267066955566e-01 -1.846106499433517456e-01 -6.774193048477172852e-01 2.515644729137420654e-01 1.840020269155502319e-01 -2.028519660234451294e-01 -2.005860209465026855e-01
-5.645014643669128418e-01 -3.380210399627685547e-01 4.794359207153320312e-01 -4.706316888332366943e-01 -2.551552653312683105e-01 1.292155683040618896e-01 -1.402394622564315796e-01 -1.194102391600608826e-01
-6.649605631828308105e-01 -2.319738268852233887e-01 -1.416961550712585449e-01 9.879879653453826904e-03 5.334019064903259277e-01 -4.127850532531738281e-01 -1.692800074815750122e-01 1.659167744219303131e-02
-4.391041696071624756e-01 1.130557507276535034e-01 -4.979545772075653076e-01 -7.280589938163757324e-01 -8.322980999946594238e-02 -3.820839896798133850e-02 -6.179166585206985474e-02 6.459146738052368164e-02
-2.986260354518890381e-01 -4.582349956035614014e-01 -6.834562420845031738e-01 -2.456415295600891113e-01 3.540124297142028809e-01 -7.352209091186523438e-02 -2.013905048370361328e-01 -4.585321620106697083e-02
-2.317580878734588623e-01 -3.939218521118164062e-01 -3.069932162761688232e-01 -6.642701029777526855e-01 2.512535452842712402e-01 -5.881281569600105286e-03 -3.385245203971862793e-01 -2.790209352970123291e-01
1.066852062940597534e-01 -3.981088995933532715e-01 -5.365061759948730469e-01 -5.859992504119873047e-01 1.484615653753280640e-01 -3.237422406673431396e-01 -2.683255374431610107e-01 6.721050944179296494e-03
-4.115658998489379883e-01 -4.551113545894622803e-01 -6.164297461509704590e-01 1.257919073104858398e-01 -9.258560836315155029e-02 -4.646933078765869141e-01 1.323099341243505478e-02 5.469015240669250488e-02
-2.095533013343811035e-01 -4.174796938896179199e-01 -1.217421293258666992e-01 -7.330794930458068848e-01 3.149791061878204346e-01 -5.722685158252716064e-02 -3.068800270557403564e-01 1.814091652631759644e-01
8.409403264522552490e-03 -7.664344310760498047e-01 1.399854272603988647e-01 -3.733545541763305664e-01 -2.513103000819683075e-02 -2.851523458957672119e-01 -4.092184901237487793e-01 6.414572149515151978e-02
-4.112977385520935059e-01 -3.177095949649810791e-02 -3.939884603023529053e-01 -1.352414786815643311e-01 -4.007908105850219727e-01 1.838966906070709229e-01 -5.502800345420837402e-01 -3.988086581230163574e-01
1.610365211963653564e-01 -4.180206358432769775e-01 -4.955240488052368164e-01 -5.240070223808288574e-01 1.473272591829299927e-01 -3.466064333915710449e-01 -3.630544543266296387e-01 7.448901236057281494e-02
-5.323641002178192139e-02 -4.227294325828552246e-01 1.167190447449684143e-02 -5.805181860923767090e-01 1.161726117134094238e-01 -2.472244948148727417e-02 -6.588841080665588379e-01 -1.819134503602981567e-01
-3.688775002956390381e-01 -4.198303818702697754e-01 1.199991926550865173e-01 -2.097372710704803467e-01 4.957992732524871826e-01 -3.943812549114227295e-01 -3.613856136798858643e-01 -3.119763433933258057e-01
-1.772052198648452759e-01 -4.175879061222076416e-01 4.003746062517166138e-02 -2.550964355468750000e-01 3.734482824802398682e-01 -3.622554838657379150e-01 -6.635540723800659180e-01 1.286263763904571533e-01
-3.312992751598358154e-01 -1.036758571863174438e-01 -4.743381142616271973e-01 -2.418336123228073120e-01 -1.462478488683700562e-01 3.025577962398529053e-01 -6.642051339149475098e-01 -2.047285735607147217e-01
-3.374148309230804443e-01 -5.730881094932556152e-01 -4.758845269680023193e-02 -5.771826505661010742e-01 2.717618942260742188e-01 4.753119125962257385e-02 -3.313832879066467285e-01 -1.907566189765930176e-01
-4.975932240486145020e-01 2.603326141834259033e-01 -5.702208280563354492e-01 -4.043990671634674072e-01 -9.288045763969421387e-02 -3.608508110046386719e-01 -1.735554933547973633e-01 1.642430126667022705e-01
-4.217946529388427734e-01 -1.164647787809371948e-01 -4.879208207130432129e-01 -6.952808499336242676e-01 -2.336618453264236450e-01 -1.029235422611236572e-01 1.457562744617462158e-01 -2.463990449905395508e-02
-1.216793283820152283e-01 -2.484246343374252319e-01 1.287738326936960220e-02 -4.989385604858398438e-01 2.577819824218750000e-01 -3.310916423797607422e-01 -6.715284585952758789e-01 -2.176008969545364380e-01
5.747141782194375992e-03 -4.768966436386108398e-01 -8.037743717432022095e-02 -6.749417781829833984e-01 9.547703713178634644e-02 -6.792592257261276245e-02 -5.302429795265197754e-01 -1.250683069229125977e-01
-3.542047441005706787e-01 -2.645342051982879639e-01 -8.573789149522781372e-02 -5.014342069625854492e-01 5.936518311500549316e-01 -2.403363138437271118e-01 -3.541108369827270508e-01 1.009691655635833740e-01
-4.278891682624816895e-01 1.869771182537078857e-01 8.066032826900482178e-02 -2.320385128259658813e-01 4.064578115940093994e-01 -3.380232751369476318e-01 -6.453906297683715820e-01 -1.600177437067031860e-01
-2.645670175552368164e-01 -2.848773896694183350e-01 -4.874985292553901672e-02 -7.078357338905334473e-01 2.612603306770324707e-01 -1.338637620210647583e-01 -2.813370525836944580e-01 -4.243987202644348145e-01
-1.147563531994819641e-01 -7.785161733627319336e-01 2.134404033422470093e-01 -3.207056522369384766e-01 1.556097716093063354e-01 -2.628548741340637207e-01 -3.716745078563690186e-01 2.975975908339023590e-02
-4.519869089126586914e-01 -4.367818683385848999e-02 -4.898004829883575439e-01 -3.136248290538787842e-01 1.235922127962112427e-01 1.873321384191513062e-01 -6.308093667030334473e-01 8.512403070926666260e-02
-2.310922145843505859e-01 -2.762889564037322998e-01 1.613322496414184570e-01 -6.893096119165420532e-02 3.516778647899627686e-01 -5.103527307510375977e-01 -6.331415772438049316e-01 -2.334006279706954956e-01
-5.036675930023193359e-01 -3.764865100383758545e-01 5.430003404617309570e-01 -4.168106019496917725e-01 -1.102498248219490051e-01 1.137485206127166748e-01 -3.318093717098236084e-01 -2.837706729769706726e-02
-2.987214028835296631e-01 -6.184055209159851074e-01 -3.362653031945228577e-02 -3.039568960666656494e-01 3.619189262390136719e-01 -7.429855316877365112e-02 -4.539321660995483398e-01 3.037426471710205078e-01
-1.274439990520477295e-01 -5.878162384033203125e-01 -2.312551997601985931e-02 -3.703275322914123535e-01 1.146082952618598938e-01 -3.039052477106451988e-03 -6.188961267471313477e-01 -3.230729401111602783e-01
-2.922043502330780029e-01 -3.688036799430847168e-01 -2.192770987749099731e-01 -6.594335436820983887e-01 2.720106542110443115e-01 -1.523135900497436523e-01 -2.146126329898834229e-01 -3.904071450233459473e-01
-3.765838444232940674e-01 8.195701986551284790e-02 -1.343262791633605957e-01 -6.159067749977111816e-01 -3.826927244663238525e-01 -5.402011275291442871e-01 6.911345571279525757e-02 1.050492972135543823e-01
-2.469718009233474731e-01 -2.518012225627899170e-01 -3.167412281036376953e-01 -5.119909644126892090e-01 -6.188871860504150391e-01 -2.415184974670410156e-01 9.470323473215103149e-02 -2.506392598152160645e-01
-4.892188012599945068e-01 -1.533338874578475952e-01 -2.491289228200912476e-01 -5.097278356552124023e-01 -6.335753798484802246e-01 1.052634343504905701e-01 -4.033726826310157776e-02 3.377512842416763306e-02
-8.425436019897460938e-01 -1.087979301810264587e-01 -1.310538649559020996e-01 -2.816453948616981506e-02 3.318266570568084717e-01 3.578449785709381104e-02 -2.660353481769561768e-01 2.795542478561401367e-01
-2.130307704210281372e-01 -2.284234017133712769e-01 1.423454433679580688e-01 1.276371031999588013e-01 -2.979670763015747070e-01 -1.051180586218833923e-01 -8.752117753028869629e-01 7.571016903966665268e-03
-3.458358645439147949e-01 -8.649567514657974243e-02 -7.158753275871276855e-01 3.072938695549964905e-02 -3.508830070495605469e-01 -3.636923134326934814e-01 -2.057829499244689941e-01 2.485090643167495728e-01
-2.604247927665710449e-01 -2.434446960687637329e-01 -1.350204646587371826e-01 2.531211972236633301e-01 -1.568948030471801758e-01 -3.141019940376281738e-01 -6.189729571342468262e-01 -5.331127047538757324e-01
-5.632796883583068848e-01 3.645395338535308838e-01 -4.066152870655059814e-01 -2.616991102695465088e-01 -1.926373690366744995e-01 -4.705255627632141113e-01 -2.032267898321151733e-01 1.272785812616348267e-01
1.291149705648422241e-01 -2.421229481697082520e-01 -5.820823460817337036e-02 -2.464209794998168945e-01 -4.717044159770011902e-02 -5.713655352592468262e-01 -7.292840480804443359e-01 -7.455363404005765915e-03
-9.675555676221847534e-02 -4.535272419452667236e-01 -3.421906754374504089e-02 -3.125876933336257935e-02 -4.188456013798713684e-02 -1.789270937442779541e-01 -8.519964814186096191e-01 1.521060466766357422e-01
-3.436698317527770996e-01 -5.545063018798828125e-01 -5.643926858901977539e-01 -1.303993612527847290e-01 1.653507798910140991e-01 -8.013406395912170410e-02 -7.163567841053009033e-02 -4.471874535083770752e-01
-4.467257857322692871e-02 -5.497595071792602539e-01 -1.054559275507926941e-01 -3.790490031242370605e-01 -2.184301801025867462e-02 1.163271814584732056e-02 -6.695670485496520996e-01 -3.033765554428100586e-01
-2.628629803657531738e-01 -6.049808859825134277e-01 6.139028817415237427e-02 -3.551361858844757080e-01 4.079877436161041260e-01 -1.853579431772232056e-01 -4.835118949413299561e-01 2.038443088531494141e-02
-4.322870373725891113e-01 -6.465345025062561035e-01 3.222476840019226074e-01 -3.804551064968109131e-01 2.324089407920837402e-01 -8.834078162908554077e-02 -2.713240683078765869e-01 -1.053409129381179810e-01
-5.347698926925659180e-01 2.635162770748138428e-01 -3.082915842533111572e-01 -3.772774934768676758e-01 -2.930789589881896973e-01 -5.659770369529724121e-01 -2.912225946784019470e-02 -1.117943320423364639e-02
-5.298424363136291504e-01 -1.019486710429191589e-01 -1.336553990840911865e-01 -4.156804680824279785e-01 -2.483847439289093018e-01 -6.088578104972839355e-01 2.652751505374908447e-01 1.242802292108535767e-01
-5.634669065475463867e-01 2.770740389823913574e-01 -2.040878087282180786e-01 -4.526993334293365479e-01 1.311567872762680054e-01 -5.599202513694763184e-01 -1.142581179738044739e-01 1.240117475390434265e-01
-9.523699432611465454e-02 6.984462589025497437e-02 4.802067577838897705e-02 -4.039517343044281006e-01 2.149289250373840332e-01 -3.606201410293579102e-01 -7.945711612701416016e-01 -1.139476075768470764e-01
-1.501322537660598755e-01 -4.626278877258300781e-01 -6.035093665122985840e-01 -2.451111525297164917e-01 2.089386582374572754e-01 -2.022827118635177612e-01 -2.900801301002502441e-01 -4.128105640411376953e-01
-5.249224305152893066e-01 -5.804247856140136719e-01 2.892117202281951904e-01 -3.903153240680694580e-01 3.263143002986907959e-01 -1.326058804988861084e-01 -1.440376639366149902e-01 -8.223101496696472168e-02
-3.043194711208343506e-01 -3.483396023511886597e-02 -5.080857276916503906e-01 -2.987626791000366211e-01 -1.402888745069503784e-01 3.894024491310119629e-01 -6.195006370544433594e-01 -6.057816371321678162e-02
-2.203617095947265625e-01 2.028496861457824707e-01 -3.328562080860137939e-01 -6.584029197692871094e-01 -2.012734115123748779e-01 -5.424515604972839355e-01 -1.323791146278381348e-01 1.171162277460098267e-01
5.102708190679550171e-02 -6.589224338531494141e-01 -1.758693158626556396e-01 -4.828694760799407959e-01 -3.143595531582832336e-02 -3.260584920644760132e-02 -4.988304078578948975e-01 2.196393609046936035e-01
-1.287730634212493896e-01 -3.120433390140533447e-01 1.045824214816093445e-01 -3.099029958248138428e-01 1.928068697452545166e-01 -1.929934620857238770e-01 -8.201185464859008789e-01 1.790352761745452881e-01
-5.835998058319091797e-01 -1.364473104476928711e-01 -4.216154515743255615e-01 -6.766857504844665527e-01 4.825186729431152344e-02 3.123077331110835075e-03 -3.546964004635810852e-02 -3.917054459452629089e-02
-2.031063288450241089e-01 -3.205474615097045898e-01 -6.586246192455291748e-02 -7.411336302757263184e-01 1.874138265848159790e-01 -1.663973778486251831e-01 -2.457466721534729004e-01 -4.232929646968841553e-01
-4.348794817924499512e-01 -3.260401785373687744e-01 -2.661246061325073242e-01 -5.054322481155395508e-01 -5.945138335227966309e-01 6.524580717086791992e-02 1.060276553034782410e-01 9.668488800525665283e-02
-4.702570140361785889e-01 -2.137790024280548096e-01 4.585106074810028076e-01 -6.611753106117248535e-01 -1.392512321472167969e-01 1.117550432682037354e-01 -2.304887026548385620e-01 -2.769664488732814789e-02
-4.321525692939758301e-01 -6.373981833457946777e-01 3.999703228473663330e-01 -2.680369615554809570e-01 2.092285007238388062e-01 -2.195470333099365234e-01 -2.212549746036529541e-01 -1.849764138460159302e-01
-4.031959772109985352e-01 -1.883292645215988159e-01 -3.845848441123962402e-01 -3.609979152679443359e-01 -1.683851033449172974e-01 1.804009526968002319e-01 -4.450297355651855469e-01 -5.145782232284545898e-01
-3.266785740852355957e-01 -1.892824470996856689e-01 1.814089901745319366e-02 -6.428510546684265137e-01 -4.096630513668060303e-01 -4.656873643398284912e-01 2.012560367584228516e-01 1.366534978151321411e-01
-8.334529586136341095e-03 -4.667847752571105957e-01 -4.769666492938995361e-02 -2.260662317276000977e-01 1.872734874486923218e-01 -3.452923595905303955e-01 -6.711754202842712402e-01 3.519757986068725586e-01
-1.591194868087768555e-01 -4.304863214492797852e-01 -2.259049378335475922e-02 -7.630730867385864258e-01 1.794010549783706665e-01 -1.431816965341567993e-01 -3.133813142776489258e-01 -2.359621077775955200e-01
-7.086292505264282227e-01 -6.395584344863891602e-01 1.070769131183624268e-01 2.371981143951416016e-01 6.623557209968566895e-02 -6.944121420383453369e-02 -1.079301014542579651e-01 1.493303943425416946e-02
-1.912755668163299561e-01 -2.956999242305755615e-01 -8.497989922761917114e-02 1.865328103303909302e-01 -1.050074473023414612e-01 -1.440241634845733643e-01 -8.795692324638366699e-01 1.689599901437759399e-01
-1.393553167581558228e-01 -4.526273906230926514e-01 -6.064124405384063721e-02 -7.280514240264892578e-01 2.589468657970428467e-01 -1.837361007928848267e-01 -3.383570611476898193e-01 -1.633238792419433594e-01
-1.576530039310455322e-01 1.276167929172515869e-01 -6.612162590026855469e-01 -3.542737662792205811e-01 -3.780890703201293945e-01 -2.714421153068542480e-01 -3.053603768348693848e-01 2.937099039554595947e-01
-3.003566265106201172e-01 5.286699160933494568e-03 -4.958734810352325439e-01 -8.057315647602081299e-02 -3.642358779907226562e-01 1.726925373077392578e-01 -7.031304836273193359e-01 2.218815684318542480e-02
-2.173710614442825317e-01 -4.786926209926605225e-01 -1.188487932085990906e-01 -5.568782091140747070e-01 1.508028656244277954e-01 -1.115998253226280212e-02 -4.415160119533538818e-01 -4.261015355587005615e-01
-8.657052367925643921e-02 -4.497035443782806396e-01 3.174087032675743103e-03 -2.173265516757965088e-01 1.945542097091674805e-01 -1.845785230398178101e-01 -8.016813397407531738e-01 1.685760915279388428e-01
-2.872697412967681885e-01 -2.870652079582214355e-01 -7.049979567527770996e-01 2.105581909418106079e-01 -1.476919800043106079e-01 -4.628139138221740723e-01 -2.267925888299942017e-01 -7.917194068431854248e-02
3.540167585015296936e-02 -3.047150969505310059e-01 3.496093451976776123e-01 -5.403531193733215332e-01 -1.340905725955963135e-01 -1.103744059801101685e-01 -6.280795335769653320e-01 2.589218318462371826e-01
-2.384463399648666382e-01 -2.449388802051544189e-01 3.830313682556152344e-01 -1.099324300885200500e-01 -2.394989430904388428e-01 2.696992829442024231e-03 -8.087472915649414062e-01 1.136269196867942810e-01
-3.038158714771270752e-01 1.159503012895584106e-01 -4.439352750778198242e-01 -3.987347483634948730e-01 -4.266440402716398239e-03 -6.416630744934082031e-01 -1.389705389738082886e-01 3.272933065891265869e-01
-2.426844090223312378e-01 -2.486867755651473999e-01 2.229384034872055054e-01 -1.656281650066375732e-01 3.167605102062225342e-01 -4.059323668479919434e-01 -6.357697248458862305e-01 -3.644222021102905273e-01
-2.333269566297531128e-01 -1.053479388356208801e-01 7.393668591976165771e-02 3.780170902609825134e-02 -3.100633025169372559e-01 -2.658798396587371826e-01 -6.909903883934020996e-01 -5.322271585464477539e-01
-6.567250490188598633e-01 1.392244100570678711e-01 2.687968313694000244e-01 -2.313082218170166016e-01 -3.087752163410186768e-01 -8.462347090244293213e-02 -2.684802114963531494e-01 4.989874362945556641e-01
-4.582836925983428955e-01 1.133017614483833313e-01 -4.773728251457214355e-01 -3.628225326538085938e-01 2.127801999449729919e-03 -5.757058262825012207e-01 -5.086005479097366333e-02 2.891113162040710449e-01
5.521253868937492371e-02 -3.623518049716949463e-01 1.899154186248779297e-01 -6.199413537979125977e-01 -1.242919042706489563e-01 -2.694574184715747833e-02 -5.955362319946289062e-01 2.727997899055480957e-01
-2.800183892250061035e-01 -5.274094939231872559e-01 -1.291820704936981201e-01 -3.910854756832122803e-01 -6.511109471321105957e-01 -6.945906579494476318e-02 1.173431575298309326e-01 1.767868399620056152e-01
-5.217242836952209473e-01 -3.922613561153411865e-01 -3.595488667488098145e-01 2.676095664501190186e-01 -3.056905865669250488e-01 -5.223697423934936523e-01 1.692767255008220673e-02 8.025525510311126709e-02
-2.899371683597564697e-01 -6.986419558525085449e-01 -3.029079437255859375e-01 -9.643117338418960571e-02 2.196517884731292725e-01 1.563763469457626343e-01 -4.930814504623413086e-01 -1.046606302261352539e-01
-2.894966490566730499e-02 2.000732492888346314e-04 -8.060442656278610229e-02 -2.589515447616577148e-01 -6.314762234687805176e-01 -1.203463375568389893e-01 -7.150632739067077637e-01 -3.237131983041763306e-02
-4.541984200477600098e-01 -2.773347795009613037e-01 -2.444098144769668579e-01 -2.258003056049346924e-01 -7.689790725708007812e-01 -1.142103746533393860e-01 3.880703076720237732e-02 -1.373317185789346695e-02
-3.387948870658874512e-01 -4.484914839267730713e-01 -1.061886250972747803e-01 -6.209433078765869141e-01 4.314602613449096680e-01 -1.464797854423522949e-01 -1.784260720014572144e-01 2.185787260532379150e-01
-3.922470211982727051e-01 -3.173723816871643066e-01 4.611723124980926514e-02 -4.788567721843719482e-01 -4.813637137413024902e-01 -4.535600244998931885e-01 2.591009736061096191e-01 9.708426892757415771e-02
-4.719282686710357666e-01 1.442607343196868896e-01 2.061687409877777100e-01 -1.042970195412635803e-01 -5.430214405059814453e-01 -7.899908721446990967e-02 -6.218231320381164551e-01 1.237418875098228455e-01
-5.799275040626525879e-01 -1.340596824884414673e-01 -6.428561210632324219e-01 6.802946329116821289e-02 -1.381904184818267822e-01 -3.397085666656494141e-01 -5.572023615241050720e-02 3.003610968589782715e-01
-3.062039986252784729e-02 -6.489005684852600098e-01 -4.757996201515197754e-01 -2.326800674200057983e-01 2.601020336151123047e-01 -3.147962689399719238e-01 -3.604789078235626221e-01 2.775635384023189545e-02
-5.568662881851196289e-01 -3.042844533920288086e-01 1.596838682889938354e-01 1.498615890741348267e-01 4.322347342967987061e-01 -3.020784258842468262e-01 -5.198141336441040039e-01 3.268733993172645569e-02
-1.412580013275146484e-01 -5.185538530349731445e-01 -3.059618771076202393e-01 -5.937017202377319336e-01 2.824467122554779053e-01 1.894706301391124725e-02 -4.299951791763305664e-01 -4.786995705217123032e-03
-5.520046949386596680e-01 3.173099458217620850e-01 -2.479424476623535156e-01 -5.094884037971496582e-01 3.406273573637008667e-02 -4.923880398273468018e-01 -1.155738607048988342e-01 1.287945955991744995e-01
-2.953017055988311768e-01 1.126492470502853394e-01 1.283993721008300781e-01 -3.398526608943939209e-01 3.969937264919281006e-01 -3.851012289524078369e-01 -6.771437525749206543e-01 -6.074863299727439880e-02
-4.678229987621307373e-01 -5.263703465461730957e-01 -5.120729207992553711e-01 -8.136877417564392090e-02 1.038136407732963562e-01 2.266949601471424103e-02 -2.201501838862895966e-02 -4.727160930633544922e-01
-6.227268576622009277e-01 1.528738141059875488e-01 -4.309654831886291504e-01 -3.487880527973175049e-01 -2.128029474988579750e-03 -5.138942599296569824e-01 5.848795548081398010e-02 1.180849000811576843e-01
-3.230737894773483276e-02 -4.539849460124969482e-01 1.881738426163792610e-03 -1.351626664400100708e-01 2.458552643656730652e-02 -3.122739791870117188e-01 -6.421043872833251953e-01 5.139687657356262207e-01
-3.261816203594207764e-01 -1.802097111940383911e-01 1.849233359098434448e-01 -3.089475333690643311e-01 3.621462881565093994e-01 -3.266589045524597168e-01 -6.514470577239990234e-01 -2.631454169750213623e-01
-2.969605028629302979e-01 -2.895931303501129150e-01 7.016628235578536987e-02 -6.561617255210876465e-01 3.994993865489959717e-01 -2.726806104183197021e-01 -3.050236999988555908e-01 -2.558999955654144287e-01
-7.078183442354202271e-02 -1.750508546829223633e-01 2.540757060050964355e-01 -7.815365493297576904e-02 -4.761313199996948242e-01 -2.365826517343521118e-01 -7.792298197746276855e-01 -6.175021827220916748e-02
-7.990304827690124512e-01 -1.241810247302055359e-01 -1.439282596111297607e-01 -3.978191018104553223e-01 8.636268973350524902e-02 -2.199193388223648071e-01 3.083604574203491211e-01 -1.274545639753341675e-01
-7.311545014381408691e-01 -3.502627015113830566e-01 4.487958550453186035e-01 -1.644224375486373901e-01 -2.191853523254394531e-01 5.112282931804656982e-02 -1.678349524736404419e-01 -1.882878690958023071e-01
-4.066817164421081543e-01 -4.603495076298713684e-02 -6.767005473375320435e-02 2.061317861080169678e-02 -5.855680704116821289e-01 -1.228395327925682068e-01 -4.328159689903259277e-01 -5.312037467956542969e-01
-3.442737162113189697e-01 -4.993033409118652344e-01 5.251812338829040527e-01 -4.159023463726043701e-01 1.217784360051155090e-01 -2.358402758836746216e-01 -3.220007121562957764e-01 -9.615940600633621216e-02
-8.511573076248168945e-01 -3.045893907546997070e-01 -2.786397635936737061e-01 -1.506104916334152222e-01 1.518425643444061279e-01 2.326988875865936279e-01 -5.241114273667335510e-02 4.980845004320144653e-02
-3.771702945232391357e-01 -1.844487339258193970e-01 -4.210100769996643066e-01 -3.013384342193603516e-01 -6.106356978416442871e-01 -2.634645700454711914e-01 9.152010083198547363e-02 3.240393698215484619e-01
-1.078154742717742920e-01 -4.074264466762542725e-01 2.516563832759857178e-01 -4.930682778358459473e-01 -7.549820095300674438e-02 3.959414735436439514e-02 -6.646251082420349121e-01 2.587236762046813965e-01
-5.049290060997009277e-01 1.036347746849060059e-01 -6.734872460365295410e-01 -1.542363762855529785e-01 5.594746023416519165e-02 -4.522328972816467285e-01 -1.229678690433502197e-01 1.848421096801757812e-01
-3.298577368259429932e-01 -1.600612699985504150e-01 -7.553277164697647095e-02 1.549844164401292801e-02 -3.885085582733154297e-01 -4.212857410311698914e-02 -5.968345999717712402e-01 -5.922022461891174316e-01
-5.125037431716918945e-01 -2.429285645484924316e-01 -3.439888358116149902e-01 -5.117820501327514648e-01 -4.298830628395080566e-01 -9.100814908742904663e-02 2.143134474754333496e-01 -2.430313825607299805e-01
-1.956808567047119141e-01 1.055143177509307861e-01 2.840770222246646881e-02 -3.470790386199951172e-01 1.943477988243103027e-01 -2.103905528783798218e-01 -8.346251845359802246e-01 -2.251009643077850342e-01
-6.396241188049316406e-01 -7.960187643766403198e-02 -3.052326142787933350e-01 -3.937422633171081543e-01 -3.330640494823455811e-01 3.793691992759704590e-01 -1.853263080120086670e-01 -2.171314209699630737e-01
-4.341354370117187500e-01 1.521534170024096966e-03 -4.652933683246374130e-03 -7.772833574563264847e-03 -7.126329541206359863e-01 2.390739880502223969e-02 -5.060036778450012207e-01 2.167606800794601440e-01
-2.219169437885284424e-01 -2.695763409137725830e-01 -6.111007332801818848e-01 -2.923194132745265961e-02 -1.367637515068054199e-01 -6.624536514282226562e-01 -1.192982122302055359e-01 1.788899451494216919e-01
-5.941157937049865723e-01 -1.981085836887359619e-01 -1.870162189006805420e-01 -2.855828106403350830e-01 -5.782169699668884277e-01 -1.737035363912582397e-01 8.268000185489654541e-02 3.462699651718139648e-01
-1.758702546358108521e-01 -5.998425483703613281e-01 -4.802544116973876953e-01 -3.743177652359008789e-01 9.096542000770568848e-02 -2.019094228744506836e-01 -2.795599214732646942e-02 -4.343693852424621582e-01
-5.149634480476379395e-01 9.686220437288284302e-02 -2.716858088970184326e-01 3.992289677262306213e-02 9.480773657560348511e-02 -3.872171277180314064e-03 -7.561923265457153320e-01 -2.630458474159240723e-01
-3.671853542327880859e-01 2.261729091405868530e-01 1.956253647804260254e-01 -1.272862851619720459e-01 -5.504043698310852051e-01 -2.380620092153549194e-01 -6.283162832260131836e-01 7.176181674003601074e-02
2.459655888378620148e-02 -3.747317492961883545e-01 -1.443217992782592773e-01 -2.998312711715698242e-01 1.896083652973175049e-01 -3.275051712989807129e-01 -7.061541676521301270e-01 3.261578083038330078e-01
-6.799416542053222656e-01 3.140908107161521912e-02 2.079901248216629028e-01 -1.026816442608833313e-01 -1.799676120281219482e-01 -1.842785179615020752e-01 -2.854046523571014404e-01 5.788666009902954102e-01
-6.235027909278869629e-01 -3.776760101318359375e-01 -1.713640242815017700e-02 -2.167527079582214355e-01 -6.269448995590209961e-01 -8.452993631362915039e-02 1.368247717618942261e-01 4.902401939034461975e-02
-4.464401304721832275e-01 -1.538687795400619507e-01 -7.056137323379516602e-01 -1.030063778162002563e-01 -2.383270114660263062e-01 -1.673891991376876831e-01 -8.444108814001083374e-02 4.201966822147369385e-01
-5.938794612884521484e-01 2.148993611335754395e-01 1.774599775671958923e-02 3.921720013022422791e-02 -3.986487984657287598e-01 -3.575824946165084839e-02 -5.597489476203918457e-01 -3.546181917190551758e-01
-2.669331133365631104e-01 1.166097447276115417e-01 -3.107860684394836426e-01 -2.157160341739654541e-01 -4.324947297573089600e-01 4.670504713431000710e-04 -5.962681174278259277e-01 -4.789991676807403564e-01
-5.615388751029968262e-01 -3.594948053359985352e-01 3.838732242584228516e-01 5.621853470802307129e-02 -2.072201520204544067e-01 -9.353708475828170776e-02 -2.843872010707855225e-01 5.218743681907653809e-01
-5.821208357810974121e-01 -1.993341147899627686e-01 5.053354501724243164e-01 -5.183745026588439941e-01 -1.261180490255355835e-01 1.161210611462593079e-01 -2.471856474876403809e-01 -8.267214149236679077e-02
-2.714005708694458008e-01 -5.617910623550415039e-01 -5.446560680866241455e-02 -6.628702282905578613e-01 3.477175831794738770e-01 -1.328138560056686401e-01 -1.718499213457107544e-01 1.702052168548107147e-02
-1.464069187641143799e-01 -6.177190542221069336e-01 2.219715267419815063e-01 -1.708426326513290405e-01 7.165973633527755737e-02 -5.041967034339904785e-01 -3.278349339962005615e-01 -3.894925713539123535e-01
1.297292299568653107e-02 -5.532705783843994141e-01 -2.018989324569702148e-01 -3.412717878818511963e-01 7.005054503679275513e-02 -1.232451424002647400e-01 -6.615652441978454590e-01 2.805864810943603516e-01
-2.376984506845474243e-01 -3.241461217403411865e-01 9.276802651584148407e-03 1.041220426559448242e-01 -3.617600724101066589e-02 -1.838549077510833740e-01 -6.722149848937988281e-01 -5.835382938385009766e-01
-4.785254597663879395e-01 1.271943598985671997e-01 1.678094565868377686e-01 -1.143401190638542175e-01 -5.391319394111633301e-01 5.412007868289947510e-02 -6.437411904335021973e-01 -7.487717270851135254e-02
-5.113613605499267578e-01 -4.456816986203193665e-02 1.539131999015808105e-01 -3.107081353664398193e-01 5.286104679107666016e-01 -2.426620870828628540e-01 -4.013558328151702881e-01 3.418979346752166748e-01
-4.059998393058776855e-01 -4.276267588138580322e-01 -2.955316305160522461e-01 2.280200272798538208e-01 -1.651094406843185425e-01 -5.441035032272338867e-01 -1.117046847939491272e-01 4.209270179271697998e-01
-8.652575612068176270e-01 -1.142088547348976135e-01 -5.824385583400726318e-02 1.380055546760559082e-01 2.904157042503356934e-01 -2.374214828014373779e-01 -1.774511635303497314e-01 2.089227139949798584e-01
-4.312650561332702637e-01 -3.670596182346343994e-01 -5.854481458663940430e-02 -3.663802146911621094e-01 2.112166732549667358e-01 -1.464326977729797363e-01 -1.323996037244796753e-01 -6.767799854278564453e-01
-1.734854578971862793e-01 -4.086611866950988770e-01 -6.351606547832489014e-02 -6.370720863342285156e-01 2.970928847789764404e-01 -9.228122979402542114e-02 -5.068340897560119629e-01 1.983510553836822510e-01
-2.278946936130523682e-01 -2.543805241584777832e-01 6.145472824573516846e-02 1.830531954765319824e-01 -5.374331027269363403e-02 -2.771427333354949951e-01 -8.080588579177856445e-01 -3.367697000503540039e-01
-3.439461588859558105e-01 -7.301647663116455078e-01 -2.214542403817176819e-02 -1.755724847316741943e-01 2.282571196556091309e-01 1.258282661437988281e-01 -4.890993535518646240e-01 -1.004591584205627441e-01
-2.313535213470458984e-01 1.715281046926975250e-02 -1.180979385972023010e-01 -2.629843354225158691e-01 -5.286878347396850586e-01 1.447112709283828735e-01 -6.983606815338134766e-01 -2.737037539482116699e-01
-2.824265956878662109e-01 7.040474563837051392e-02 -6.960352659225463867e-01 -3.721675276756286621e-01 -1.892092227935791016e-01 -3.721856474876403809e-01 -1.841636896133422852e-01 2.899413704872131348e-01
-3.291175663471221924e-01 -2.655061781406402588e-01 -3.494578599929809570e-01 -3.835565745830535889e-01 -7.228134274482727051e-01 -4.894709587097167969e-02 -1.002186723053455353e-02 1.643054932355880737e-01
-2.848182618618011475e-01 -5.946552380919456482e-02 2.404950559139251709e-01 -8.096684515476226807e-02 1.567936390638351440e-01 -3.067999184131622314e-01 -8.032238483428955078e-01 -2.950764894485473633e-01
-2.135496400296688080e-02 -6.305497884750366211e-01 -9.143526852130889893e-02 -1.324189454317092896e-01 5.179633572697639465e-02 -4.106324166059494019e-02 -7.488850951194763184e-01 1.042006686329841614e-01
-2.424587458372116089e-01 -2.192506045103073120e-01 -1.264438778162002563e-01 -1.409872174263000488e-01 3.350834548473358154e-01 -2.805076837539672852e-01 -8.132672905921936035e-01 -7.005853205919265747e-02
-3.796082139015197754e-01 -2.993876636028289795e-01 1.061549130827188492e-02 -5.269629359245300293e-01 -5.702962875366210938e-01 -3.553365767002105713e-01 1.757918894290924072e-01 -7.782831788063049316e-02
-5.915110111236572266e-01 -2.697447240352630615e-01 -3.286294937133789062e-01 -4.939805865287780762e-01 -3.572197854518890381e-01 1.874842867255210876e-02 2.422688007354736328e-01 -1.966890394687652588e-01
-5.116648077964782715e-01 -2.286288589239120483e-01 4.421427249908447266e-01 -3.130133748054504395e-01 -6.418958306312561035e-02 -4.184705913066864014e-01 3.437332063913345337e-02 4.604791104793548584e-01
-4.794057905673980713e-01 -1.387792974710464478e-01 -4.264116287231445312e-01 -6.585993170738220215e-01 -2.987913191318511963e-01 -9.336500614881515503e-02 1.507706046104431152e-01 -1.208516806364059448e-01
-1.916702091693878174e-01 -5.340522527694702148e-01 -2.358769774436950684e-01 -5.737015008926391602e-01 4.007156193256378174e-01 -2.921629548072814941e-01 -1.642052233219146729e-01 1.427721381187438965e-01
-5.870890617370605469e-01 1.571147516369819641e-02 3.043338060379028320e-01 -1.289354711771011353e-01 -2.839059531688690186e-01 -1.858628094196319580e-01 -3.419030010700225830e-01 5.601705312728881836e-01
-6.221539378166198730e-01 -2.274085134267807007e-01 -4.030277729034423828e-01 -2.523429989814758301e-01 6.754953414201736450e-02 3.457334041595458984e-01 -2.296340614557266235e-01 3.978378772735595703e-01
-1.771828532218933105e-01 -3.136098980903625488e-01 2.733502537012100220e-02 2.324311882257461548e-01 -1.324693411588668823e-01 -2.579514086246490479e-01 -8.448384404182434082e-01 1.328320205211639404e-01
-2.066047638654708862e-01 2.239363342523574829e-01 6.023626029491424561e-02 -1.434296518564224243e-01 -9.514385461807250977e-02 -2.913460731506347656e-01 -8.797976374626159668e-01 1.224245503544807434e-01
-2.047372236847877502e-02 -4.889186322689056396e-01 1.355026662349700928e-01 -5.345475673675537109e-01 -9.872198849916458130e-02 6.750357151031494141e-02 -6.177306175231933594e-01 2.460557818412780762e-01
-2.236530631780624390e-01 -5.234404802322387695e-01 -6.249900460243225098e-01 -1.267375797033309937e-01 2.248462438583374023e-01 -2.047275602817535400e-01 -1.926233768463134766e-01 -3.738199472427368164e-01
-7.020079493522644043e-01 -2.692774832248687744e-01 -1.705670058727264404e-01 -1.226132214069366455e-01 4.009406566619873047e-01 -4.184673726558685303e-01 2.298245579004287720e-01 4.312581568956375122e-02
-8.981863856315612793e-01 -2.615364491939544678e-01 7.627456635236740112e-02 1.164187118411064148e-01 1.377468556165695190e-01 -2.844963967800140381e-01 5.438252165913581848e-02 5.117405951023101807e-02
-3.403204381465911865e-01 2.618747651576995850e-01 -1.022763401269912720e-01 9.774372912943363190e-03 -5.664823055267333984e-01 -2.291802614927291870e-01 -6.475834846496582031e-01 1.107134446501731873e-01
-3.632181286811828613e-01 -2.840136885643005371e-01 -4.195814132690429688e-01 1.833210140466690063e-01 -1.216027587652206421e-01 -5.919414758682250977e-01 -1.798557043075561523e-01 4.245275259017944336e-01
-4.159606695175170898e-01 -5.479289218783378601e-02 -4.746212363243103027e-01 -1.560541093349456787e-01 -1.670084893703460693e-01 -6.294891834259033203e-01 7.175122853368520737e-03 3.875002264976501465e-01
-4.709962904453277588e-01 -3.501897752285003662e-01 1.872439682483673096e-01 -3.447348177433013916e-01 -7.406130433082580566e-02 -2.937866747379302979e-01 9.509190917015075684e-02 6.330791711807250977e-01
-8.523143529891967773e-01 -3.784861862659454346e-01 9.591946005821228027e-02 7.972743362188339233e-02 1.670066118240356445e-01 -2.627348005771636963e-01 1.039645075798034668e-01 8.379797637462615967e-02
-7.891444563865661621e-01 -3.328734338283538818e-01 -1.267162263393402100e-01 7.793195545673370361e-02 2.525226175785064697e-01 -3.898251950740814209e-01 1.663989126682281494e-01 2.993294596672058105e-02
-7.184358835220336914e-01 -3.325499892234802246e-01 4.185807406902313232e-01 -2.014538496732711792e-01 -3.360564708709716797e-01 9.428046643733978271e-02 -8.912932872772216797e-02 -1.664341837167739868e-01
-7.959872484207153320e-01 -2.118663787841796875e-01 -1.306585967540740967e-01 5.626257881522178650e-02 3.779806196689605713e-01 -3.292279690504074097e-02 -3.251458704471588135e-01 2.271708995103836060e-01
-6.144736409187316895e-01 5.785045679658651352e-03 9.111693501472473145e-02 -1.455804258584976196e-01 -1.633639633655548096e-01 -7.938017696142196655e-02 -3.804975152015686035e-01 6.443024277687072754e-01
-3.264287412166595459e-01 -6.175689026713371277e-02 5.623735487461090088e-03 -5.858442559838294983e-02 -5.635715723037719727e-01 -1.010355576872825623e-01 -4.996759891510009766e-01 -5.555801987648010254e-01
-6.138488650321960449e-01 -9.463798999786376953e-02 -3.152679502964019775e-01 5.588421598076820374e-02 -2.556999325752258301e-01 -6.483869552612304688e-01 1.158688813447952271e-01 1.118156686425209045e-01
-2.594366967678070068e-01 -3.258750438690185547e-01 -5.861924290657043457e-01 1.658810377120971680e-01 -2.960528433322906494e-01 -5.267766118049621582e-01 -2.273336946964263916e-01 1.963123381137847900e-01
-5.886275172233581543e-01 -4.048260152339935303e-01 3.473380506038665771e-01 -4.324477910995483398e-01 -1.854140609502792358e-01 -6.069080904126167297e-02 6.202307716012001038e-02 3.742593526840209961e-01
-1.507803201675415039e-01 -1.104922294616699219e-01 -2.173426449298858643e-01 -1.261055022478103638e-01 -5.034767836332321167e-02 4.198205098509788513e-02 -9.382742643356323242e-01 1.313788294792175293e-01
-2.078975439071655273e-01 -5.077846050262451172e-01 -6.966894865036010742e-01 -1.752223968505859375e-01 1.916326284408569336e-01 -7.359700649976730347e-02 -2.307027429342269897e-01 -2.957883775234222412e-01
-5.205659866333007812e-01 -7.764681428670883179e-02 -6.825429797172546387e-01 8.584849536418914795e-03 1.320647746324539185e-01 -3.830009102821350098e-01 -1.140388846397399902e-01 2.826792597770690918e-01
-1.055990085005760193e-01 5.812573432922363281e-02 -2.053386270999908447e-01 -2.518469095230102539e-01 1.538804620504379272e-01 -1.488252878189086914e-01 -9.056661725044250488e-01 -1.175591200590133667e-01
-1.079419627785682678e-01 -1.684557795524597168e-01 1.492520570755004883e-01 1.067253127694129944e-01 -3.579878807067871094e-01 -3.432005941867828369e-01 -8.073428869247436523e-01 -1.689974516630172729e-01
-3.454567790031433105e-01 2.343377768993377686e-01 -2.394865900278091431e-01 -6.131823062896728516e-01 -7.523927837610244751e-02 -6.025649905204772949e-01 -1.061870530247688293e-01 1.112564653158187866e-01
-3.497438430786132812e-01 -6.020126938819885254e-01 4.745132625102996826e-01 -3.543611764907836914e-01 1.561625450849533081e-01 -1.633957773447036743e-01 -3.270505368709564209e-01 8.048807084560394287e-02
-6.282511353492736816e-01 -4.896046817302703857e-01 3.728443086147308350e-01 -4.165068268775939941e-01 9.368562698364257812e-02 1.146391704678535461e-01 -1.759790480136871338e-01 -1.446743309497833252e-02
1.442971378564834595e-01 -1.597784757614135742e-01 -3.990714251995086670e-02 -3.131835162639617920e-01 -4.513143002986907959e-02 -5.196080803871154785e-01 -7.597401738166809082e-01 -6.883426010608673096e-02
-5.228716135025024414e-01 -1.103342548012733459e-01 -3.176035284996032715e-01 -1.770815551280975342e-01 -1.071611270308494568e-01 4.310587644577026367e-01 -4.340522289276123047e-01 4.432891011238098145e-01
-8.715281635522842407e-02 -1.699511110782623291e-01 1.053078249096870422e-01 -7.246112823486328125e-02 1.070740595459938049e-01 -7.088484764099121094e-01 -5.312797427177429199e-01 -3.885762393474578857e-01
-2.814276516437530518e-01 -4.053800702095031738e-01 1.479459702968597412e-01 -1.099341809749603271e-01 4.066005945205688477e-01 -3.991706073284149170e-01 -5.954468846321105957e-01 2.080238908529281616e-01
-7.300442457199096680e-01 -4.624852240085601807e-01 1.340103894472122192e-01 2.237090915441513062e-01 2.802526354789733887e-01 -1.555432379245758057e-01 -2.849390208721160889e-01 -3.482304885983467102e-02
-5.808678269386291504e-01 -1.393782645463943481e-01 -3.266534507274627686e-01 -3.698942065238952637e-01 -2.735058963298797607e-01 4.050455689430236816e-01 -3.950322866439819336e-01 -6.873449683189392090e-02
-3.004466593265533447e-01 -2.127051949501037598e-01 -5.525130629539489746e-01 -2.340658158063888550e-01 -3.408026397228240967e-01 -1.107807755470275879e-01 -6.029140576720237732e-02 6.102269887924194336e-01
-2.848990559577941895e-01 -2.533678412437438965e-01 -1.363981887698173523e-02 -2.902288138866424561e-01 -6.855561733245849609e-01 -5.369001030921936035e-01 9.275534749031066895e-02 5.801725760102272034e-02
-2.294501811265945435e-01 -3.532472848892211914e-01 -2.581222653388977051e-01 -4.972431063652038574e-01 -1.911406964063644409e-02 -6.250311434268951416e-02 -2.089990973472595215e-01 -6.787772774696350098e-01
-7.559726834297180176e-01 -1.634941846132278442e-01 -1.263649761676788330e-01 -5.378395318984985352e-01 -1.236510500311851501e-01 9.035553783178329468e-02 1.881989687681198120e-01 -1.940689384937286377e-01
-5.000728964805603027e-01 5.111421644687652588e-02 -2.449589073657989502e-01 -2.854413986206054688e-01 -3.658729195594787598e-01 -6.211096644401550293e-01 9.864462167024612427e-02 2.765172421932220459e-01
-1.115132272243499756e-01 -7.230204939842224121e-01 3.468615189194679260e-02 -3.938345909118652344e-01 -6.308839470148086548e-02 6.820057332515716553e-02 -5.225545167922973633e-01 -1.637151837348937988e-01
4.125927761197090149e-02 -2.535296082496643066e-01 -2.559921443462371826e-01 -1.731211543083190918e-01 -1.080450601875782013e-02 -1.591951847076416016e-01 -8.965986967086791992e-01 9.575238078832626343e-02
-6.676174998283386230e-01 -8.173444867134094238e-02 4.086937606334686279e-01 3.167910501360893250e-02 -9.841278940439224243e-02 -3.208597600460052490e-01 -3.073908090591430664e-01 4.152672290802001953e-01
-8.245092630386352539e-01 -1.169092506170272827e-01 -1.953013390302658081e-01 2.018413543701171875e-01 2.935808002948760986e-01 -2.695712260901927948e-02 -3.190082907676696777e-01 1.973615139722824097e-01
-6.191580295562744141e-01 -3.443414866924285889e-01 4.784471094608306885e-01 -3.920733630657196045e-01 -2.000524848699569702e-01 6.689529120922088623e-02 -2.372235059738159180e-01 -1.211124211549758911e-01
-4.565386474132537842e-01 -3.791461884975433350e-01 9.414376690983772278e-03 -1.349993050098419189e-01 -6.472673416137695312e-01 -4.179264307022094727e-01 1.775409579277038574e-01 -6.609795242547988892e-02
-2.708641290664672852e-01 1.850058883428573608e-01 -3.606064319610595703e-01 -5.223821997642517090e-01 -1.091286092996597290e-01 -6.318301558494567871e-01 -1.559598296880722046e-01 2.324723750352859497e-01
-1.249240189790725708e-01 -4.204368293285369873e-01 -1.194158345460891724e-01 -7.090901732444763184e-01 2.455514222383499146e-01 -1.184521019458770752e-01 -2.799555063247680664e-01 3.712899386882781982e-01
-7.069448232650756836e-01 -4.643081724643707275e-01 5.073270201683044434e-02 2.138333469629287720e-01 2.988526225090026855e-01 -7.314036041498184204e-02 -3.764115273952484131e-01 6.283718976192176342e-04
-3.456636071205139160e-01 -3.316500484943389893e-01 5.907803028821945190e-02 8.636393584311008453e-03 4.716762900352478027e-01 -4.763164222240447998e-01 -5.135538578033447266e-01 -2.320917099714279175e-01
-3.327165544033050537e-01 -1.105961948633193970e-01 -3.007949590682983398e-01 -7.243633270263671875e-01 -4.702386856079101562e-01 -1.859142333269119263e-01 6.815635412931442261e-02 -3.942666575312614441e-02
-3.432158529758453369e-01 -3.750124573707580566e-01 4.034430161118507385e-02 -4.987272322177886963e-01 -5.622206926345825195e-01 -3.677821457386016846e-01 1.980445235967636108e-01 2.519100904464721680e-02
-2.252830415964126587e-01 1.646805554628372192e-03 1.920515447854995728e-01 -4.094315692782402039e-03 -5.270736813545227051e-01 -2.783513665199279785e-01 -7.463629841804504395e-01 6.580082117579877377e-04
-3.927618265151977539e-01 1.496953070163726807e-01 -6.787703633308410645e-01 -3.797353208065032959e-01 -1.075608730316162109e-01 -4.117943048477172852e-01 -1.532288193702697754e-01 1.173819899559020996e-01
-2.756311595439910889e-01 1.808518916368484497e-01 1.863112151622772217e-01 -1.518062651157379150e-01 -9.176519513130187988e-02 -1.933619678020477295e-01 -8.716885447502136230e-01 1.670700758695602417e-01
-6.268606781959533691e-01 -1.424795091152191162e-01 -2.828344106674194336e-01 -2.343606948852539062e-01 -1.887001991271972656e-01 3.297634720802307129e-01 -3.010447621345520020e-01 -4.656666517257690430e-01
-4.323177337646484375e-01 3.530244231224060059e-01 -2.789950668811798096e-01 -5.584064126014709473e-01 -2.657628618180751801e-02 -5.290898084640502930e-01 -1.329506635665893555e-01 2.238262072205543518e-02
-4.973709285259246826e-01 1.489594131708145142e-01 -6.339823007583618164e-01 -4.703591465950012207e-01 1.826006360352039337e-02 -3.195006549358367920e-01 -5.254147574305534363e-03 6.942704319953918457e-02
-2.829980254173278809e-01 -2.264958769083023071e-01 -7.520390152931213379e-01 1.196032091975212097e-01 -3.845186829566955566e-01 -2.780315876007080078e-01 -2.481391578912734985e-01 -4.488643258810043335e-02
-5.559948086738586426e-01 1.453243046998977661e-01 -1.047522202134132385e-01 -5.853103995323181152e-01 -4.020032286643981934e-01 -3.734872043132781982e-01 7.525010406970977783e-02 -9.709482640027999878e-02
-3.147668242454528809e-01 -9.926073998212814331e-02 3.464937582612037659e-02 1.760717481374740601e-01 -4.560518860816955566e-01 -2.332143634557723999e-01 -5.902713537216186523e-01 -4.980710744857788086e-01
-8.298502862453460693e-02 1.510716788470745087e-02 8.943622559309005737e-02 6.156856566667556763e-02 -4.234750866889953613e-01 -4.676941931247711182e-01 -7.614722847938537598e-01 -5.645215883851051331e-02
-3.063723146915435791e-01 1.744619458913803101e-01 -1.965381950139999390e-01 -7.577142715454101562e-01 -1.996073871850967407e-01 -4.660613238811492920e-01 -6.002129241824150085e-02 4.776908829808235168e-02
-1.077959313988685608e-03 -1.774414777755737305e-01 1.573200076818466187e-01 -1.592537201941013336e-02 -5.064781904220581055e-01 -3.198511004447937012e-01 -7.521001100540161133e-01 -1.379517167806625366e-01
-3.714889585971832275e-01 -3.602594435214996338e-01 -2.449207901954650879e-01 -2.106893509626388550e-01 -6.684535741806030273e-01 -1.232411041855812073e-01 -3.282658755779266357e-01 -2.409478724002838135e-01
-3.612461388111114502e-01 2.244474589824676514e-01 1.556396782398223877e-01 -4.273895174264907837e-02 -5.482562780380249023e-01 -3.390563726425170898e-01 -6.138333678245544434e-01 -2.717943117022514343e-02
-9.068609476089477539e-01 -3.408967256546020508e-01 1.414969377219676971e-02 1.004433855414390564e-01 1.664460897445678711e-01 -1.520600169897079468e-01 1.516166049987077713e-02 6.873100530356168747e-03
-3.716430962085723877e-01 -5.074641704559326172e-01 -2.369963377714157104e-01 2.955207228660583496e-01 -2.042322158813476562e-01 -5.193816423416137695e-01 -1.143822669982910156e-01 3.692022562026977539e-01
-2.495630234479904175e-01 -1.390663683414459229e-01 -7.632566243410110474e-02 6.749593466520309448e-02 -1.301420927047729492e-01 -1.839500367641448975e-01 -9.258480072021484375e-01 -5.353145767003297806e-03
-7.053680419921875000e-01 -2.417179346084594727e-01 3.407453596591949463e-01 -2.345399409532546997e-01 -3.595513403415679932e-01 2.391882240772247314e-01 -2.074159234762191772e-01 -2.083328068256378174e-01
-7.492024302482604980e-01 7.303826510906219482e-03 -2.548708319664001465e-01 -3.163301944732666016e-02 3.496957719326019287e-01 -3.525489270687103271e-01 -5.865210667252540588e-02 3.502349853515625000e-01
-4.915274679660797119e-01 -3.445158600807189941e-01 4.107530415058135986e-02 -2.844292521476745605e-01 -1.118759885430335999e-01 -1.467500776052474976e-01 -6.632162630558013916e-02 -7.201889157295227051e-01
-4.712253808975219727e-01 9.436611086130142212e-02 -2.664161026477813721e-01 -1.012061536312103271e-01 -4.755863547325134277e-01 1.108170747756958008e-01 -5.809553861618041992e-01 -3.344393372535705566e-01
-2.839402258396148682e-01 -2.808099091053009033e-01 -1.343753039836883545e-01 -3.468054533004760742e-01 3.227925896644592285e-01 -3.370769619941711426e-01 -2.982335388660430908e-01 -6.288352608680725098e-01
-8.438624739646911621e-01 -3.680031895637512207e-01 2.248374819755554199e-01 4.981889203190803528e-02 -6.326907128095626831e-02 -2.387930303812026978e-01 6.671773642301559448e-02 -1.842815279960632324e-01
-3.385359048843383789e-01 3.013685643672943115e-01 1.608700752258300781e-01 -4.532068222761154175e-02 -4.540825486183166504e-01 -3.920069038867950439e-01 -6.363896727561950684e-01 -4.225140064954757690e-02
-7.035498023033142090e-01 -2.390457689762115479e-01 -1.237759664654731750e-01 5.151481553912162781e-02 4.992472827434539795e-01 -4.071435928344726562e-01 -1.510074548423290253e-02 -1.210732609033584595e-01
-3.792227506637573242e-01 -3.932428956031799316e-01 -3.159174919128417969e-01 2.114121019840240479e-01 -2.249514609575271606e-01 -5.565132498741149902e-01 -1.170815601944923401e-01 4.278235137462615967e-01
-6.490855216979980469e-01 1.318205613642930984e-02 1.402362138032913208e-01 2.082609338685870171e-03 -3.602723181247711182e-01 -1.447716951370239258e-01 -2.884328961372375488e-01 5.699957013130187988e-01
-5.315365195274353027e-01 5.083789303898811340e-02 -3.467321991920471191e-01 -5.010741353034973145e-01 -3.386667668819427490e-01 2.585577368736267090e-01 -2.064519077539443970e-01 -3.455665409564971924e-01
-3.569476902484893799e-01 -8.449145406484603882e-02 -5.291807651519775391e-01 -4.622919857501983643e-02 3.057342581450939178e-02 -7.558740973472595215e-01 -5.504307895898818970e-02 8.927467465400695801e-02
-8.083593100309371948e-02 -7.115403413772583008e-01 -3.838041722774505615e-01 -1.199553832411766052e-01 1.493792533874511719e-01 -5.783405900001525879e-02 -5.451804995536804199e-01 5.099504068493843079e-02
-2.803543806076049805e-01 -6.617559790611267090e-01 -2.290247231721878052e-01 -3.129597604274749756e-01 -6.506195664405822754e-02 3.192557394504547119e-01 -4.636299312114715576e-01 -1.094270795583724976e-01
-5.454945564270019531e-01 9.528993815183639526e-02 -5.892591476440429688e-01 -4.562714993953704834e-01 8.213956654071807861e-02 -3.610618114471435547e-01 9.419495239853858948e-03 2.727827988564968109e-02
-6.017226576805114746e-01 1.796491146087646484e-01 -4.117663800716400146e-01 -2.268456518650054932e-01 3.397550806403160095e-02 -6.032739281654357910e-01 -2.692643366754055023e-02 1.372109204530715942e-01
-4.724746048450469971e-01 -1.933607906103134155e-01 -5.199213027954101562e-01 1.699736416339874268e-01 -2.736104130744934082e-01 -5.681980252265930176e-01 -1.119403615593910217e-01 1.729961186647415161e-01
-4.539757668972015381e-01 -1.405642181634902954e-01 1.277048140764236450e-01 1.551080495119094849e-01 1.278114318847656250e-01 -2.316154092550277710e-01 -5.672934651374816895e-01 -5.847882628440856934e-01
-4.877454042434692383e-01 -5.329599976539611816e-01 3.598595857620239258e-01 -2.528452873229980469e-01 -2.553114593029022217e-01 -2.039853334426879883e-01 5.236439779400825500e-02 4.184405803680419922e-01
-1.880451291799545288e-01 -3.083535730838775635e-01 8.611018955707550049e-02 -3.397079929709434509e-02 3.809468150138854980e-01 -5.389432311058044434e-01 -6.260900497436523438e-01 1.828087121248245239e-01
-3.338373005390167236e-01 -3.111080527305603027e-01 2.588963834568858147e-03 2.385499626398086548e-01 6.836528889834880829e-03 -2.481345236301422119e-01 -7.192746996879577637e-01 -3.948140442371368408e-01
-3.332451581954956055e-01 6.369576323777437210e-03 -2.560228705406188965e-01 -3.446050882339477539e-01 -3.643886744976043701e-01 2.484174072742462158e-01 -6.038200259208679199e-01 -3.814679384231567383e-01
-1.576053500175476074e-01 2.194484919309616089e-01 -4.383269250392913818e-01 -5.699140429496765137e-01 -1.120379045605659485e-01 -5.598348379135131836e-01 -2.608903050422668457e-01 1.266470998525619507e-01
-2.227440625429153442e-01 4.528450313955545425e-03 1.251534968614578247e-01 -4.560310840606689453e-01 3.988802433013916016e-01 -3.255808353424072266e-01 -6.655949950218200684e-01 1.364253312349319458e-01
-6.926979422569274902e-01 -3.073022067546844482e-01 -1.790228337049484253e-01 3.376092761754989624e-02 4.974057972431182861e-01 -3.702670335769653320e-01 -5.256097298115491867e-03 -8.948806673288345337e-02
-4.443590641021728516e-01 -3.996619880199432373e-01 -3.229774236679077148e-01 2.306047081947326660e-01 -2.372205555438995361e-01 -5.290350317955017090e-01 -8.982411026954650879e-02 3.756361305713653564e-01
-7.200007438659667969e-01 -6.050742790102958679e-02 3.347609639167785645e-01 2.770325727760791779e-02 -1.084516718983650208e-01 -3.656640946865081787e-01 -1.873276680707931519e-01 4.295831620693206787e-01
-4.241833984851837158e-01 1.664889603853225708e-01 8.797698467969894409e-02 -1.622632145881652832e-01 1.191517859697341919e-01 -1.382138282060623169e-01 -8.250460028648376465e-01 -2.104270905256271362e-01
3.157489001750946045e-03 -7.403534650802612305e-01 1.617491990327835083e-01 1.514955237507820129e-02 -2.073111087083816528e-01 -2.953040003776550293e-01 -5.400520563125610352e-01 6.029915064573287964e-02
-4.097931385040283203e-01 -2.901714742183685303e-01 3.608358502388000488e-01 2.249389328062534332e-02 -3.343566879630088806e-02 -2.325763702392578125e-01 -5.807317495346069336e-01 -4.740278422832489014e-01
-3.893831074237823486e-01 2.080188691616058350e-02 -1.243224553763866425e-02 1.468896120786666870e-01 -1.732830405235290527e-01 -2.638997137546539307e-01 -6.680631041526794434e-01 -5.293757915496826172e-01
-2.309154123067855835e-01 -5.993028357625007629e-02 2.265074849128723145e-01 -2.074120193719863892e-01 -6.402689218521118164e-01 -7.429758459329605103e-02 -5.462302565574645996e-01 3.673271536827087402e-01
-3.652811050415039062e-01 4.271943122148513794e-02 3.780746161937713623e-01 -4.672737121582031250e-01 1.175253614783287048e-01 -4.109989106655120850e-01 -3.717037737369537354e-01 -4.272746741771697998e-01
-7.031308412551879883e-01 -1.938157826662063599e-01 4.610783159732818604e-01 -4.886949956417083740e-01 -1.818853057920932770e-02 5.735222622752189636e-02 -1.116358339786529541e-01 -2.331455610692501068e-02
-5.948441624641418457e-01 -1.528619080781936646e-01 2.024177461862564087e-01 -6.203610897064208984e-01 -3.964662849903106689e-01 1.776857674121856689e-01 7.759734522551298141e-03 -9.030480682849884033e-02
-2.535524666309356689e-01 2.185628265142440796e-01 2.325066328048706055e-01 -6.598764657974243164e-02 -2.027965784072875977e-01 -3.486034870147705078e-01 -8.149325251579284668e-01 5.255431309342384338e-02
-7.991445064544677734e-01 -1.425673663616180420e-01 -9.052719175815582275e-02 1.825815737247467041e-01 3.468467593193054199e-01 -1.705841273069381714e-01 -2.976654469966888428e-01 2.480021268129348755e-01
-1.661234200000762939e-01 -8.523890376091003418e-02 1.073904186487197876e-01 -5.631742477416992188e-01 2.191457152366638184e-01 -9.404218941926956177e-02 -7.150765061378479004e-01 2.612207233905792236e-01
-4.438333809375762939e-01 -5.216942429542541504e-01 1.752830594778060913e-01 -1.535102874040603638e-01 -1.460314691066741943e-01 -4.255568683147430420e-01 1.277794092893600464e-01 5.077461004257202148e-01
-4.156463146209716797e-01 -3.680862188339233398e-01 -3.397279083728790283e-01 2.371592521667480469e-01 -1.924999952316284180e-01 -5.718808770179748535e-01 -1.115538403391838074e-01 3.788706958293914795e-01
-9.361144155263900757e-02 -4.745941460132598877e-01 9.154779836535453796e-03 -7.321631908416748047e-02 1.999848186969757080e-01 -5.220285654067993164e-01 -4.993616342544555664e-01 -4.457388520240783691e-01
-5.046468973159790039e-01 2.407698184251785278e-01 6.193650513887405396e-02 -1.291296035051345825e-01 4.053348898887634277e-01 -3.131868541240692139e-01 -6.228186488151550293e-01 -1.287066787481307983e-01
-2.701419591903686523e-01 -3.360243439674377441e-01 1.195271611213684082e-01 -5.600246191024780273e-01 -5.409762263298034668e-01 -4.015307128429412842e-01 1.722748726606369019e-01 5.133910849690437317e-02
-3.314014077186584473e-01 -5.249503254890441895e-01 -4.778827130794525146e-01 3.611429929733276367e-01 -2.008306533098220825e-01 -3.264381587505340576e-01 -2.514973580837249756e-01 2.136779576539993286e-01
-8.281565904617309570e-01 -2.755011022090911865e-01 -2.178711444139480591e-01 -1.132755354046821594e-01 7.345267385244369507e-02 -2.376343756914138794e-01 3.122192323207855225e-01 -1.364202946424484253e-01
-3.310693204402923584e-01 -1.833557710051536560e-02 -5.353257060050964355e-01 -4.874906688928604126e-02 4.907546192407608032e-02 -5.862971544265747070e-01 -2.211417257785797119e-01 4.539277255535125732e-01
-4.463660717010498047e-01 3.604561090469360352e-02 -4.525893330574035645e-01 -4.209909439086914062e-01 -2.541836202144622803e-01 3.295843601226806641e-01 -3.483774363994598389e-01 -3.504077494144439697e-01
-3.964785933494567871e-01 -4.047445058822631836e-01 -3.381127715110778809e-01 -8.022964000701904297e-02 7.567383348941802979e-02 1.990253925323486328e-01 -5.000500679016113281e-01 5.126811861991882324e-01
-5.546287894248962402e-01 -1.452089548110961914e-01 5.434010028839111328e-01 -4.754008352756500244e-01 1.635755747556686401e-01 -1.662096977233886719e-01 -2.856640517711639404e-01 -1.184231042861938477e-01
-5.464549064636230469e-01 1.290810108184814453e-01 1.125000715255737305e-01 -1.997665762901306152e-01 5.341641306877136230e-01 -2.921758890151977539e-01 -4.845999181270599365e-01 1.631776988506317139e-01
-4.818536043167114258e-01 2.885412611067295074e-02 -3.055812977254390717e-02 -1.515877544879913330e-01 -5.464250445365905762e-01 2.548643946647644043e-01 -5.082906484603881836e-01 3.481038510799407959e-01
-2.438436821103096008e-02 -2.736884951591491699e-01 7.304435223340988159e-02 1.604271307587623596e-02 -1.888207793235778809e-01 -2.874456048011779785e-01 -8.857649564743041992e-01 -1.266857385635375977e-01
-5.736018344759941101e-02 -1.090833917260169983e-02 1.863047331571578979e-01 -3.830051720142364502e-01 4.609400033950805664e-02 -3.261234164237976074e-01 -8.236819505691528320e-01 -1.680931150913238525e-01
-8.429969847202301025e-02 -7.249962687492370605e-01 -2.964650094509124756e-02 -3.638093471527099609e-01 7.416074723005294800e-02 -2.611630223691463470e-02 -5.308183431625366211e-01 2.146808058023452759e-01
-6.239510178565979004e-01 -1.012269556522369385e-01 4.256741404533386230e-01 -1.780664026737213135e-01 -1.036801040172576904e-01 -1.562344282865524292e-01 -2.907166182994842529e-01 5.175495147705078125e-01
-5.750036835670471191e-01 1.214896515011787415e-01 8.743430674076080322e-02 -1.861936300992965698e-01 -5.070285201072692871e-01 -1.450256109237670898e-01 -2.886095941066741943e-01 5.008916258811950684e-01
-4.289318025112152100e-01 -2.505314648151397705e-01 3.458116352558135986e-01 1.049266010522842407e-02 -3.899873197078704834e-01 -9.966735541820526123e-02 -4.755902886390686035e-01 -4.953239560127258301e-01
-5.653412938117980957e-01 -2.826249003410339355e-01 3.741687536239624023e-01 -2.412278652191162109e-01 -1.173551455140113831e-01 -3.427221775054931641e-01 -3.503874316811561584e-02 5.194813609123229980e-01
3.371996106579899788e-03 -2.711077928543090820e-01 -2.080265730619430542e-01 -2.198543101549148560e-01 2.555355243384838104e-02 -2.845958769321441650e-01 -5.717135667800903320e-01 6.529730558395385742e-01
-3.221748769283294678e-01 1.575747318565845490e-02 -4.927816092967987061e-01 -1.120256632566452026e-01 -4.267618954181671143e-01 1.066824272274971008e-01 -5.932295918464660645e-01 -3.084531724452972412e-01
-8.357068151235580444e-02 -2.307120412588119507e-01 4.040188193321228027e-01 -2.934440970420837402e-01 -5.855270028114318848e-01 -3.075807392597198486e-01 -3.943135142326354980e-01 -3.122761547565460205e-01
-7.756493091583251953e-01 -9.006452746689319611e-03 9.664323925971984863e-02 6.295693665742874146e-02 -1.697030663490295410e-02 -1.815366297960281372e-01 -2.269660234451293945e-01 5.479293465614318848e-01
-9.034108519554138184e-01 -2.842187285423278809e-01 -6.659782491624355316e-03 1.642022095620632172e-02 -1.071759834885597229e-01 -1.859379708766937256e-01 2.304295152425765991e-01 -5.997822433710098267e-02
-2.879399955272674561e-01 -3.725114464759826660e-01 -3.945700228214263916e-01 4.758745431900024414e-02 -4.235462546348571777e-01 -6.360973119735717773e-01 1.742846914567053318e-03 1.906863301992416382e-01
-3.020854294300079346e-01 -8.868645131587982178e-02 -5.685989260673522949e-01 -3.929809853434562683e-02 6.901239976286888123e-04 -6.303029060363769531e-01 -1.883416920900344849e-01 3.785172104835510254e-01
-2.857449054718017578e-01 -4.667804241180419922e-01 -5.352946519851684570e-01 3.380548059940338135e-01 -2.229667603969573975e-01 -4.463668167591094971e-01 -2.248559147119522095e-01 -1.125815883278846741e-02
-4.363575279712677002e-01 -4.839814007282257080e-01 -3.293590843677520752e-01 3.246836066246032715e-01 -2.111967206001281738e-01 -4.575126767158508301e-01 -1.230836063623428345e-01 3.039503097534179688e-01
-1.725459396839141846e-01 -2.888650000095367432e-01 -4.355701804161071777e-01 1.106736510992050171e-01 -3.377941846847534180e-01 -7.383582592010498047e-01 -1.518851220607757568e-01 4.967874661087989807e-02
-3.384819030761718750e-01 2.351431995630264282e-01 -2.650606632232666016e-01 -1.718017011880874634e-01 -6.100570559501647949e-01 -8.047592639923095703e-02 -5.773502588272094727e-01 1.355926394462585449e-01
-3.046846985816955566e-01 7.325688004493713379e-02 6.711503118276596069e-02 -4.214717745780944824e-01 -5.716897249221801758e-01 -4.937627017498016357e-01 -1.091317310929298401e-01 3.702937960624694824e-01
-3.963994979858398438e-01 -5.730276703834533691e-01 -4.164804220199584961e-01 3.078659474849700928e-01 -3.303751349449157715e-01 -3.634269833564758301e-01 -5.702943354845046997e-02 4.230898246169090271e-02
-7.300020456314086914e-01 -3.113366961479187012e-01 3.432714641094207764e-01 6.808215379714965820e-02 2.747761607170104980e-01 -1.017363816499710083e-01 -3.707288801670074463e-01 -1.562178134918212891e-01
-7.961490750312805176e-02 -4.512653946876525879e-01 4.274053573608398438e-01 -4.774437546730041504e-01 -4.769012928009033203e-01 -2.159098982810974121e-01 -3.066318333148956299e-01 -1.063875406980514526e-01
-2.586977183818817139e-01 -1.478733867406845093e-01 -1.912643164396286011e-01 1.351991891860961914e-01 1.240372508764266968e-01 -1.355680972337722778e-01 -9.017632007598876953e-01 -9.699266403913497925e-02
-6.518837809562683105e-01 1.316940132528543472e-02 -2.963810041546821594e-02 1.641151309013366699e-01 3.545549809932708740e-01 -1.098924130201339722e-01 -6.395797133445739746e-01 1.463214308023452759e-02
1.295270770788192749e-01 -7.518040537834167480e-01 -7.225613296031951904e-02 -2.828499078750610352e-01 -2.042288035154342651e-01 -3.196052312850952148e-01 -3.311751484870910645e-01 -2.815217375755310059e-01
6.648877263069152832e-02 -3.879527747631072998e-01 3.582749664783477783e-01 -6.181573867797851562e-01 -1.480726897716522217e-01 -2.089965343475341797e-01 -5.155929923057556152e-01 -5.613460019230842590e-02
-5.147703737020492554e-02 -5.529492497444152832e-01 -2.767361998558044434e-01 -1.657807379961013794e-01 -3.517671227455139160e-01 -2.165047526359558105e-01 -4.106975495815277100e-01 -4.982411265373229980e-01
-4.947070032358169556e-02 -4.251057803630828857e-01 4.330212771892547607e-01 -3.577591478824615479e-01 -5.578759312629699707e-01 -2.774742841720581055e-01 -2.806966304779052734e-01 -1.852850764989852905e-01
-6.753965020179748535e-01 -3.059470951557159424e-01 3.173779547214508057e-01 -2.336761504411697388e-01 -3.694130182266235352e-01 -1.648714244365692139e-01 1.275806128978729248e-01 -3.390830457210540771e-01
-5.565473437309265137e-01 1.007091328501701355e-01 1.219880282878875732e-01 1.274071931838989258e-01 -6.416280865669250488e-01 -1.231580376625061035e-01 -4.491062760353088379e-01 -1.429970264434814453e-01
-4.473108947277069092e-01 1.339733898639678955e-01 1.349278837442398071e-01 -1.786603629589080811e-01 -7.152390480041503906e-01 -4.877460747957229614e-02 -4.650272727012634277e-01 4.053010046482086182e-02
-6.429206728935241699e-01 -4.147564172744750977e-01 -1.846898347139358521e-02 1.223332583904266357e-01 4.933452606201171875e-01 -1.626274883747100830e-01 -3.598277568817138672e-01 3.206926863640546799e-03
-5.657818317413330078e-01 1.458141356706619263e-01 -1.476836651563644409e-01 -3.497984111309051514e-01 -3.535954952239990234e-01 -6.112421751022338867e-01 6.895543634891510010e-02 1.051579266786575317e-01
1.401035636663436890e-01 5.907790735363960266e-02 -1.357770860195159912e-01 -1.868240684270858765e-01 -2.893001139163970947e-01 -5.988887548446655273e-01 -6.639956235885620117e-01 -2.007229179143905640e-01
-5.026208758354187012e-01 -2.560420930385589600e-01 -3.744758963584899902e-01 -1.210044175386428833e-01 6.828308850526809692e-02 3.638262152671813965e-01 -4.165440797805786133e-01 4.651873409748077393e-01
-2.751720547676086426e-01 -2.114185988903045654e-01 -6.691702292300760746e-04 -6.707617640495300293e-01 2.312494665384292603e-01 -1.585980951786041260e-01 -3.286849558353424072e-01 -4.929475784301757812e-01
-2.364713251590728760e-01 1.734526902437210083e-01 5.225114524364471436e-02 -1.971151083707809448e-01 -4.772930145263671875e-01 -2.494687885046005249e-01 -7.594823241233825684e-01 -7.452737540006637573e-02
-3.371893763542175293e-01 -2.925197184085845947e-01 -4.676245450973510742e-01 -3.703730180859565735e-02 -4.709061980247497559e-01 -4.863890409469604492e-01 -7.008887827396392822e-03 3.497355580329895020e-01
-7.180418372154235840e-01 1.470532361418008804e-02 3.421039283275604248e-01 -3.416189178824424744e-02 -2.482188194990158081e-01 -1.717592328786849976e-01 -3.731617629528045654e-01 3.682851791381835938e-01
-2.972111999988555908e-01 -3.921746611595153809e-01 -3.583978116512298584e-01 -8.791249990463256836e-02 -6.555323600769042969e-01 -3.463368117809295654e-01 4.160391539335250854e-02 2.651116549968719482e-01
-4.113382101058959961e-01 -4.190157651901245117e-01 5.348497629165649414e-01 -3.245199620723724365e-01 4.065267369151115417e-02 -4.266067147254943848e-01 -1.944682151079177856e-01 -2.058771848678588867e-01
-1.908643543720245361e-01 -9.599225968122482300e-02 -5.248485803604125977e-01 8.915501832962036133e-02 9.715901687741279602e-03 -2.568382024765014648e-02 -7.655354738235473633e-01 2.900740504264831543e-01
-4.611757695674896240e-01 2.243590503931045532e-01 -3.750946521759033203e-01 -3.612514585256576538e-02 -3.633204400539398193e-01 8.714718371629714966e-02 -6.432548165321350098e-01 2.039748132228851318e-01
-1.249052137136459351e-01 -5.753673315048217773e-01 1.149606406688690186e-01 -4.950395226478576660e-01 -2.080633193254470825e-01 1.848961412906646729e-01 -4.530182778835296631e-01 -3.352141082286834717e-01
4.638100415468215942e-02 -5.723024606704711914e-01 -4.655967354774475098e-01 -3.714230358600616455e-01 2.460410296916961670e-01 -3.691709041595458984e-01 -3.330205380916595459e-01 8.864185959100723267e-02
-2.694413065910339355e-01 2.591749094426631927e-02 1.178407520055770874e-01 -6.001257300376892090e-01 4.438330829143524170e-01 -3.680279254913330078e-01 -4.433690905570983887e-01 -1.538954526185989380e-01
1.568014919757843018e-01 -3.297173678874969482e-01 -1.009469926357269287e-01 -4.280895292758941650e-01 -3.162370026111602783e-01 -1.909029930830001831e-01 -6.577354073524475098e-01 3.227740824222564697e-01
-1.905786395072937012e-01 1.011793687939643860e-02 1.618237495422363281e-01 -2.445684932172298431e-02 -6.359727382659912109e-01 -3.075596094131469727e-01 -6.607289314270019531e-01 3.428413346409797668e-02
-1.218627914786338806e-01 -6.484982371330261230e-01 3.293268978595733643e-01 -1.978335082530975342e-01 -1.933743804693222046e-01 6.736525148153305054e-02 -6.006270051002502441e-01 -1.196691766381263733e-01
-4.422015547752380371e-01 -5.430377125740051270e-01 -1.823225468397140503e-01 7.289327681064605713e-02 1.575338542461395264e-01 2.021513730287551880e-01 -5.810176730155944824e-01 -2.602868080139160156e-01
-7.301742434501647949e-01 -3.994834721088409424e-01 2.482715398073196411e-01 1.466026455163955688e-01 3.434523344039916992e-01 -2.619378268718719482e-01 -1.936306208372116089e-01 -7.985123433172702789e-03
-7.678643465042114258e-01 -3.578340113162994385e-01 1.788002848625183105e-01 1.472627669572830200e-01 3.899532258510589600e-01 -1.776016354560852051e-01 -2.113356143236160278e-01 -2.036133967339992523e-02
4.512920975685119629e-02 -3.191000819206237793e-01 3.686929345130920410e-01 -2.689749598503112793e-01 -3.233654201030731201e-01 -5.845142006874084473e-01 -4.110752642154693604e-01 -2.695399224758148193e-01
-3.977307081222534180e-01 -2.590760886669158936e-01 9.512047469615936279e-02 -1.443924754858016968e-01 5.081463456153869629e-01 -3.387969434261322021e-01 -5.901147723197937012e-01 1.534970551729202271e-01
-7.468752264976501465e-01 -1.887496262788772583e-01 -8.468087017536163330e-02 1.205642148852348328e-01 4.674660861492156982e-01 -2.957848310470581055e-01 -2.807559967041015625e-01 -2.677667653188109398e-03
-3.102885782718658447e-01 6.593920290470123291e-02 2.586875855922698975e-01 1.303005684167146683e-02 -2.840518355369567871e-01 -2.431720644235610962e-01 -8.276467323303222656e-01 8.641091734170913696e-02
-3.649997711181640625e-02 -9.716072678565979004e-02 3.490318953990936279e-01 -7.024989128112792969e-01 1.047540921717882156e-02 -1.773051023483276367e-01 -5.728591084480285645e-01 1.191007941961288452e-01
-4.555974602699279785e-01 -1.155318543314933777e-01 -3.457090556621551514e-01 -2.097652852535247803e-01 -2.306901365518569946e-01 2.977222204208374023e-01 -3.866431713104248047e-01 5.694013833999633789e-01
-8.480848073959350586e-01 -1.084829028695821762e-02 9.785770624876022339e-02 -3.626935482025146484e-01 3.549121916294097900e-01 -1.152130812406539917e-01 8.132553193718194962e-04 1.656968332827091217e-02
-5.450496673583984375e-01 -3.573734462261199951e-01 4.030731022357940674e-01 -6.074601411819458008e-01 -2.050341814756393433e-01 -3.240930661559104919e-02 1.308994088321924210e-02 -2.164638042449951172e-02
-8.533132076263427734e-01 -2.238509953022003174e-01 -2.094801217317581177e-01 -2.149239927530288696e-02 9.978736191987991333e-02 2.873692214488983154e-01 -2.096492797136306763e-01 2.022671699523925781e-01
-3.313871100544929504e-02 -2.846768796443939209e-01 1.777979731559753418e-01 -4.418087191879749298e-03 -4.495690166950225830e-01 -2.110336720943450928e-01 -7.763249874114990234e-01 -1.920971125364303589e-01
-3.727146089076995850e-01 3.988166898488998413e-02 2.038311213254928589e-01 -1.125461012125015259e-01 6.390666216611862183e-02 -8.621720969676971436e-02 -8.880577683448791504e-01 7.152266800403594971e-02
-1.509592831134796143e-01 -2.576973438262939453e-01 -6.102710366249084473e-01 1.383068412542343140e-01 -1.926892995834350586e-01 -6.098943948745727539e-01 -3.015821576118469238e-01 1.385345757007598877e-01
-1.354308426380157471e-01 -1.119867414236068726e-01 -1.353047788143157959e-01 1.340342909097671509e-01 -3.610647320747375488e-01 -2.050622850656509399e-01 -8.187756538391113281e-01 3.000550866127014160e-01
-4.675979912281036377e-01 -1.330190449953079224e-01 -6.969726085662841797e-02 -1.367746591567993164e-01 -6.644279956817626953e-01 5.210923030972480774e-02 -5.339825749397277832e-01 1.038070544600486755e-01
-5.516430139541625977e-01 1.297136545181274414e-01 9.665063768625259399e-02 2.029765583574771881e-02 -5.028820037841796875e-01 2.436160482466220856e-02 -6.442251205444335938e-01 -2.451810985803604126e-02
-8.200330734252929688e-01 -1.561344694346189499e-02 -1.964255571365356445e-01 -3.632410764694213867e-01 -2.991406321525573730e-01 2.616056613624095917e-02 1.472762972116470337e-01 -2.119321376085281372e-01
-6.054829359054565430e-01 -2.509017661213874817e-02 4.127685725688934326e-01 5.177857819944620132e-04 -2.747835516929626465e-01 -3.488579988479614258e-01 -3.023640513420104980e-01 4.168346226215362549e-01
-5.752543210983276367e-01 7.659213244915008545e-02 1.369039341807365417e-02 -2.165911942720413208e-01 -4.942274689674377441e-01 8.745843172073364258e-02 -5.654865503311157227e-01 2.107892483472824097e-01
-9.328854084014892578e-02 -2.618379332125186920e-02 -5.073324777185916901e-03 -4.406929016113281250e-01 -4.964048564434051514e-01 -8.772415667772293091e-02 -6.685003042221069336e-01 -3.088198602199554443e-01
-2.902991771697998047e-01 -2.643172144889831543e-01 -5.571832060813903809e-01 1.225644946098327637e-01 -8.750625699758529663e-02 -6.791709661483764648e-01 -1.635422855615615845e-01 1.571973264217376709e-01
-5.245058536529541016e-01 1.516689062118530273e-01 -5.760243535041809082e-01 -9.711075574159622192e-02 3.636921197175979614e-02 -4.743289947509765625e-01 -2.073050141334533691e-01 3.022739291191101074e-01
-4.264385402202606201e-01 -2.589770257472991943e-01 1.028941944241523743e-01 -4.012545943260192871e-01 -7.478203773498535156e-01 -9.266583621501922607e-02 -2.683251723647117615e-02 -1.046242862939834595e-01
-2.856192588806152344e-01 -2.509998083114624023e-01 4.549467191100120544e-02 -4.662993848323822021e-01 5.148217678070068359e-01 -3.886831104755401611e-01 -4.054911434650421143e-01 -2.353224605321884155e-01
-4.452880620956420898e-01 -3.383445143699645996e-01 1.085250750184059143e-01 -1.458400636911392212e-01 5.225769430398941040e-02 -5.557825565338134766e-01 5.286527052521705627e-02 5.829019546508789062e-01
-4.240986704826354980e-01 -7.287611365318298340e-01 1.376263648271560669e-01 -8.524546772241592407e-02 2.550925612449645996e-01 -3.055866993963718414e-02 -3.676644265651702881e-01 -2.483072876930236816e-01
-1.197256892919540405e-01 -3.676324188709259033e-01 -3.350000381469726562e-01 7.474704086780548096e-02 -4.592318534851074219e-01 -6.918528676033020020e-01 -1.088858991861343384e-01 1.768886744976043701e-01
-9.827382862567901611e-02 1.800659894943237305e-01 1.408318132162094116e-01 -3.211883604526519775e-01 -2.843036316335201263e-02 -6.551383137702941895e-01 -5.572326779365539551e-01 -3.072462975978851318e-01
-3.169088363647460938e-01 9.819496423006057739e-02 8.167823404073715210e-02 8.566967397928237915e-02 -5.725114941596984863e-01 -3.448945581912994385e-01 -5.433461666107177734e-01 -3.660182654857635498e-01
-3.611395657062530518e-01 1.865863353013992310e-01 9.622539579868316650e-02 -2.919636964797973633e-01 3.823732733726501465e-01 -3.741783499717712402e-01 -6.649156808853149414e-01 -1.092252805829048157e-01
-4.702889621257781982e-01 -1.603865325450897217e-01 -3.527642786502838135e-01 -1.267973929643630981e-01 -4.213897287845611572e-01 3.286266028881072998e-01 -2.547404468059539795e-01 5.119831562042236328e-01
-8.410934209823608398e-01 -3.471789062023162842e-01 2.286720424890518188e-01 -8.637080900371074677e-03 3.058169782161712646e-01 -9.971567243337631226e-02 -1.058873832225799561e-01 7.059512287378311157e-02
-5.909717828035354614e-02 4.240326955914497375e-02 -1.446859091520309448e-01 -4.937132894992828369e-01 -6.135623455047607422e-01 8.932752907276153564e-02 -5.498637557029724121e-01 -2.079287320375442505e-01
-3.025986552238464355e-01 -2.156336903572082520e-01 -8.464501053094863892e-02 -1.426154673099517822e-01 -6.711318492889404297e-01 1.740763634443283081e-01 -4.638275802135467529e-01 -3.722574710845947266e-01
-5.127089023590087891e-01 -4.056722223758697510e-01 3.299167156219482422e-01 -4.865504801273345947e-01 7.628056406974792480e-02 -1.962639093399047852e-01 -5.862266197800636292e-02 -4.233301579952239990e-01
-1.013453677296638489e-01 -4.504624605178833008e-01 -4.941715300083160400e-01 1.678863912820816040e-02 -2.073951214551925659e-01 -5.789869427680969238e-01 -2.208801656961441040e-01 3.395564854145050049e-01
-2.782490253448486328e-01 -3.966199159622192383e-01 1.279517859220504761e-01 -6.742868423461914062e-01 2.445215731859207153e-01 -2.054870277643203735e-01 -2.237196117639541626e-01 -3.770537972450256348e-01
-7.565433979034423828e-01 -6.800839304924011230e-02 -1.325311232358217239e-02 -1.043270900845527649e-01 -5.874883532524108887e-01 8.756965398788452148e-02 -1.839937865734100342e-01 -1.590362191200256348e-01
-6.524142026901245117e-01 -9.580572950653731823e-04 -3.843604028224945068e-01 -5.710132718086242676e-01 -1.846984624862670898e-01 2.156946510076522827e-01 8.336218073964118958e-03 -1.409203708171844482e-01
-2.903960645198822021e-01 -7.190623879432678223e-01 -9.477025270462036133e-02 -1.239963099360466003e-01 -7.466287165880203247e-02 2.196546792984008789e-01 -3.956040441989898682e-01 -4.048920571804046631e-01
-1.757793724536895752e-01 -3.011198341846466064e-01 3.712964057922363281e-01 -1.811216473579406738e-01 -6.631635427474975586e-01 -2.851265072822570801e-01 -3.911922276020050049e-01 -1.834346204996109009e-01
-3.610064685344696045e-01 -5.099499821662902832e-01 -1.281152367591857910e-01 2.355477511882781982e-01 -1.686215698719024658e-01 -6.262211799621582031e-01 -4.640171304345130920e-02 3.391015827655792236e-01
-4.215780794620513916e-01 3.451856970787048340e-01 -1.864009201526641846e-01 -3.442318644374608994e-03 -4.051088988780975342e-01 -2.512548565864562988e-01 -6.470938920974731445e-01 1.496296674013137817e-01
-2.748875021934509277e-01 -1.807053089141845703e-01 3.764668479561805725e-02 -4.684476256370544434e-01 -5.805907845497131348e-01 -5.482049584388732910e-01 9.069937467575073242e-02 1.583711355924606323e-01
-6.122386455535888672e-01 9.159383177757263184e-02 5.181121826171875000e-02 -3.002564795315265656e-02 5.913730338215827942e-02 7.751353550702333450e-04 -7.598158121109008789e-01 -1.799178272485733032e-01
-3.899732828140258789e-01 1.982894912362098694e-02 1.069004312157630920e-01 -6.600300669670104980e-01 4.275442063808441162e-01 -2.110980004072189331e-01 -3.867102265357971191e-01 -1.534893214702606201e-01
-2.785751819610595703e-01 1.755859851837158203e-01 2.022263407707214355e-01 -2.755339723080396652e-03 -5.818300247192382812e-01 -4.043797254562377930e-01 -5.898109078407287598e-01 -2.713695541024208069e-02
-5.711352229118347168e-01 -1.790542602539062500e-01 1.320467144250869751e-01 -1.231598630547523499e-01 4.404558539390563965e-01 -3.068560361862182617e-01 -2.284413576126098633e-01 5.184515118598937988e-01
-7.355526685714721680e-01 -1.856036484241485596e-01 2.686150372028350830e-01 7.244068663567304611e-03 3.514277338981628418e-01 -6.404925882816314697e-02 -4.365300834178924561e-01 -1.847829073667526245e-01
-3.141736686229705811e-01 -3.334581553936004639e-01 -2.788791060447692871e-01 -3.341173231601715088e-01 -3.574576377868652344e-01 -6.205936670303344727e-01 2.814342975616455078e-01 9.260102361440658569e-02
-3.331381976604461670e-01 -9.578672051429748535e-02 1.346251070499420166e-01 -4.332027733325958252e-01 4.262655973434448242e-01 -3.814682960510253906e-01 -5.552179813385009766e-01 -1.963874846696853638e-01
5.402091518044471741e-02 -4.482966959476470947e-01 9.820894896984100342e-02 -2.009431272745132446e-01 -9.319534152746200562e-02 -5.258048176765441895e-01 -6.683974862098693848e-01 -1.190695464611053467e-01
-3.157862126827239990e-01 1.060174480080604553e-01 -2.488413304090499878e-01 -2.146063446998596191e-01 -5.775078535079956055e-01 1.328178942203521729e-01 -6.365911364555358887e-01 -1.570267379283905029e-01
-4.045221507549285889e-01 -4.823415577411651611e-01 5.615535974502563477e-01 -2.823073267936706543e-01 -1.916228681802749634e-01 -3.181656002998352051e-01 -1.148738861083984375e-01 2.398414760828018188e-01
-3.890073895454406738e-01 1.666426956653594971e-01 1.425779163837432861e-01 8.618246065452694893e-04 -5.341125130653381348e-01 -3.278534412384033203e-01 -6.267182826995849609e-01 -1.226140931248664856e-01
-5.229758098721504211e-02 -3.145162165164947510e-01 -2.041221112012863159e-01 -3.192482143640518188e-02 -3.047609627246856689e-01 -1.665696687996387482e-02 -8.238895535469055176e-01 2.893244922161102295e-01
-3.544600680470466614e-02 4.673863574862480164e-02 6.038670241832733154e-02 -2.014685869216918945e-01 -2.271626740694046021e-01 -4.969578385353088379e-01 -6.299449205398559570e-01 -5.068750977516174316e-01
-4.318261146545410156e-01 7.933980226516723633e-02 1.435410678386688232e-01 -2.207387238740921021e-01 -6.533904075622558594e-01 -4.145340919494628906e-01 -1.634201705455780029e-01 3.353177905082702637e-01
-7.169370055198669434e-01 -3.399965763092041016e-01 3.505727648735046387e-01 -2.759623108431696892e-03 3.117424547672271729e-01 -2.311036437749862671e-01 -2.370515316724777222e-01 -2.017649710178375244e-01
-3.284073770046234131e-01 -5.815398097038269043e-01 4.192487895488739014e-01 -3.560080826282501221e-01 -1.932989656925201416e-01 -2.588189840316772461e-01 -1.764879226684570312e-01 3.405128121376037598e-01
-5.537676215171813965e-01 -1.497592628002166748e-01 -3.534592092037200928e-01 -3.003637194633483887e-01 -5.690252408385276794e-02 4.421705603599548340e-01 -3.392867743968963623e-01 3.766875863075256348e-01
-8.676279187202453613e-01 -2.106939405202865601e-01 -1.971964091062545776e-01 -2.121354639530181885e-01 -3.722743317484855652e-02 2.367752194404602051e-01 2.822320908308029175e-02 2.463677972555160522e-01
-5.327921509742736816e-01 -8.700142800807952881e-02 -6.057007312774658203e-01 8.880037814378738403e-03 -3.099449351429939270e-02 -3.862096071243286133e-01 -1.256863474845886230e-01 4.191604554653167725e-01
-2.263323403894901276e-02 9.186971932649612427e-02 9.143064171075820923e-02 -2.787281274795532227e-01 -2.172987759113311768e-01 -4.550957083702087402e-01 -6.732555031776428223e-01 -4.442915618419647217e-01
-3.388101160526275635e-01 -2.408677525818347931e-02 -1.479621529579162598e-01 -3.777201846241950989e-02 -5.293552279472351074e-01 -7.432182431221008301e-01 -2.029325254261493683e-02 1.682433038949966431e-01
-4.296544790267944336e-01 -2.761244773864746094e-01 6.148021668195724487e-03 -2.533899545669555664e-01 -1.888504177331924438e-01 -7.699413299560546875e-01 2.117644995450973511e-01 3.987053036689758301e-02
-7.176256775856018066e-01 -6.310581564903259277e-01 -3.588457778096199036e-02 -2.376870065927505493e-01 -9.528283774852752686e-02 6.212064996361732483e-02 2.424824237823486328e-02 1.243802309036254883e-01
-6.330580115318298340e-01 -2.375152707099914551e-01 1.357129514217376709e-01 -3.694686293601989746e-02 -3.416727185249328613e-01 -1.131194680929183960e-01 -1.516845971345901489e-01 -6.086840629577636719e-01
-5.095047950744628906e-01 -1.376271396875381470e-01 -3.473748266696929932e-01 -1.364877372980117798e-01 9.834043681621551514e-02 2.955181002616882324e-01 -4.059405624866485596e-01 5.660174489021301270e-01
-2.556931376457214355e-01 -3.646285533905029297e-01 -5.187829136848449707e-01 3.288023173809051514e-01 -3.966902494430541992e-01 -3.841454982757568359e-01 -3.413450121879577637e-01 5.452600866556167603e-02
-8.780141472816467285e-01 -1.731493920087814331e-01 -2.362357378005981445e-01 -1.678593754768371582e-01 -2.511259540915489197e-02 2.431405782699584961e-01 -3.391007706522941589e-02 2.328697592020034790e-01
-1.860419809818267822e-01 -1.723641157150268555e-01 1.146478280425071716e-01 -7.418940961360931396e-02 -3.994737863540649414e-01 -2.746284008026123047e-01 -5.608311891555786133e-01 -6.062171459197998047e-01
-6.035144329071044922e-01 6.949174404144287109e-02 1.399974226951599121e-01 -2.508444190025329590e-01 -4.928562641143798828e-01 -1.335331797599792480e-01 -1.966156810522079468e-01 4.990217685699462891e-01
-5.832840204238891602e-01 -3.487209379673004150e-01 3.290050327777862549e-01 -4.032930731773376465e-01 -4.403000771999359131e-01 2.120790332555770874e-01 -1.155931577086448669e-01 -1.228028237819671631e-01
-2.010702341794967651e-01 1.362413913011550903e-01 -2.105363756418228149e-01 -6.923941969871520996e-01 -1.298883706331253052e-01 -6.284402608871459961e-01 -3.093400783836841583e-02 -6.714856624603271484e-02
-2.323344796895980835e-01 -4.494349062442779541e-01 -6.890528798103332520e-01 -3.970299363136291504e-01 2.840492725372314453e-01 -6.168577075004577637e-02 -1.645270586013793945e-01 -6.621484179049730301e-03
-4.823995828628540039e-01 -1.711058467626571655e-01 -1.658239215612411499e-01 -1.255049258470535278e-01 -5.826671719551086426e-01 -1.540284417569637299e-02 -4.903286099433898926e-01 -3.385321795940399170e-01
-1.486945748329162598e-01 -2.461124062538146973e-01 1.526070237159729004e-01 -1.454077214002609253e-01 2.641150057315826416e-01 -4.939663410186767578e-01 -6.581084132194519043e-01 -3.549929559230804443e-01
1.185752898454666138e-01 -5.280117988586425781e-01 3.100751936435699463e-01 -3.802814185619354248e-01 -2.842472493648529053e-01 -3.632515370845794678e-01 -4.996662735939025879e-01 6.299456954002380371e-02
-8.514375686645507812e-01 -4.838070645928382874e-02 -4.378815591335296631e-01 -1.241223886609077454e-02 2.032374441623687744e-01 2.726409025490283966e-02 -7.437402009963989258e-02 1.823152750730514526e-01
6.470222771167755127e-02 -6.880335211753845215e-01 5.846429616212844849e-02 -1.003641448915004730e-02 -2.914761304855346680e-01 -2.426349371671676636e-01 -6.016435027122497559e-01 1.144543290138244629e-01
-3.986901640892028809e-01 -3.997318446636199951e-01 -4.366174936294555664e-01 2.318067997694015503e-01 -1.812689751386642456e-01 -6.160531640052795410e-01 -7.144545018672943115e-02 1.393080800771713257e-01
-8.469626307487487793e-01 -3.315926492214202881e-01 9.113187342882156372e-02 7.341009378433227539e-02 2.487454861402511597e-01 5.439450615085661411e-04 -2.191378325223922729e-01 2.216091901063919067e-01
-1.585620082914829254e-02 -3.730840981006622314e-01 4.538280963897705078e-01 -3.797702193260192871e-01 -4.513787031173706055e-01 -4.458815157413482666e-01 -2.482989579439163208e-01 -2.148628830909729004e-01
-5.247533321380615234e-01 -6.850622296333312988e-01 2.837214469909667969e-01 -3.074172437191009521e-01 1.342034339904785156e-01 1.004430651664733887e-01 -2.201123386621475220e-01 -6.141452863812446594e-02
-4.424419105052947998e-01 -6.399220973253250122e-02 -5.680549740791320801e-01 3.028761781752109528e-02 -1.378064695745706558e-02 -5.452163219451904297e-01 -1.300016045570373535e-01 4.027347564697265625e-01
-6.965680122375488281e-01 -4.097322747111320496e-02 4.803896546363830566e-01 -2.859128117561340332e-01 -2.874309718608856201e-01 1.436019241809844971e-01 -3.060529828071594238e-01 6.072222068905830383e-02
-3.983739316463470459e-01 -3.162614703178405762e-01 -9.151303023099899292e-02 -2.329108268022537231e-01 -8.169340491294860840e-01 -7.437355816364288330e-02 -7.174225151538848877e-02 -2.439995855093002319e-02
-5.214645862579345703e-01 -5.428411960601806641e-01 4.497603774070739746e-01 -3.509680628776550293e-01 1.040036529302597046e-01 -4.223574697971343994e-02 -2.405477166175842285e-01 -1.935749799013137817e-01
-5.472344160079956055e-01 -5.224517583847045898e-01 3.110793232917785645e-01 -5.476024746894836426e-01 -4.727633669972419739e-02 -7.633794099092483521e-02 7.831004261970520020e-02 1.294020563364028931e-01
-3.694353401660919189e-01 -5.090653300285339355e-01 -4.482902288436889648e-01 -3.430508375167846680e-01 1.068166941404342651e-01 2.934679090976715088e-01 -3.942688405513763428e-01 1.809441149234771729e-01
-2.151641100645065308e-01 8.096068166196346283e-03 -6.410920023918151855e-01 -2.972352802753448486e-01 -5.970217585563659668e-01 -4.243888426572084427e-03 -2.750803828239440918e-01 1.488918960094451904e-01
-8.424936532974243164e-01 -3.841523230075836182e-01 2.001774162054061890e-01 1.652115434408187866e-01 3.368846327066421509e-02 -2.498949170112609863e-01 -5.916868336498737335e-03 -1.079268306493759155e-01
-4.145609736442565918e-01 2.077196687459945679e-01 -5.358796119689941406e-01 -2.968301773071289062e-01 -1.820272803306579590e-01 1.346091032028198242e-01 -4.929410517215728760e-01 3.398120403289794922e-01
3.107212670147418976e-02 -5.091400742530822754e-01 -1.381507962942123413e-01 -2.191279381513595581e-01 -2.080576270818710327e-01 1.273082848638296127e-02 -7.643058300018310547e-01 2.123553603887557983e-01
-5.616832971572875977e-01 1.331995725631713867e-01 1.335341185331344604e-01 -1.845511347055435181e-01 -6.857795119285583496e-01 -1.217107400298118591e-01 -3.572807312011718750e-01 -4.607329517602920532e-02
-5.674076080322265625e-01 2.336035966873168945e-01 6.324741989374160767e-02 -1.610739231109619141e-01 -5.680912137031555176e-01 7.005706895142793655e-03 -4.907187521457672119e-01 -1.730642467737197876e-01
-2.693997509777545929e-02 -5.647493600845336914e-01 -4.419630020856857300e-02 -1.962005048990249634e-01 1.976120024919509888e-01 -3.831046521663665771e-01 -6.734226346015930176e-01 2.380999922752380371e-02
-5.436257719993591309e-01 1.448965668678283691e-01 -3.170717656612396240e-01 -5.560394525527954102e-01 -2.706196308135986328e-01 -4.359543025493621826e-01 9.763808548450469971e-02 3.061413578689098358e-02
-5.392727851867675781e-01 -2.592275738716125488e-01 4.887256026268005371e-01 -2.998082637786865234e-01 -1.345585733652114868e-01 8.860993385314941406e-02 -5.138256549835205078e-01 -1.525572985410690308e-01
-6.064625978469848633e-01 -2.642187774181365967e-01 1.339955031871795654e-01 -5.244619846343994141e-01 3.608283102512359619e-01 -2.788402438163757324e-01 -8.378148823976516724e-02 -2.332556992769241333e-01
-4.136364459991455078e-01 -7.018315047025680542e-02 -1.630462259054183960e-01 -2.049318403005599976e-01 -5.931594967842102051e-01 3.859096392989158630e-02 -6.036567687988281250e-01 -1.940857619047164917e-01
-1.158518865704536438e-01 -3.415967226028442383e-01 2.811782956123352051e-01 -3.347950577735900879e-01 9.169090539216995239e-03 -6.106941103935241699e-01 -5.206885933876037598e-01 -1.859921365976333618e-01
-3.851339221000671387e-01 -3.794130682945251465e-01 1.761819422245025635e-02 -1.363418549299240112e-01 4.334741830825805664e-01 -2.546662688255310059e-01 -6.232225298881530762e-01 -2.183049619197845459e-01
7.348178769461810589e-04 -4.198215007781982422e-01 3.984380662441253662e-01 -5.145292282104492188e-01 -1.093843430280685425e-01 -1.424227803945541382e-01 -5.888674259185791016e-01 1.457473486661911011e-01
-6.838297247886657715e-01 -1.617684364318847656e-01 -3.952882885932922363e-01 4.459716007113456726e-02 -8.029226958751678467e-02 -5.359424352645874023e-01 1.792358160018920898e-01 1.488607525825500488e-01
1.455958560109138489e-02 3.168173506855964661e-02 -1.499073207378387451e-02 -2.362512201070785522e-01 -2.239980995655059814e-01 -4.778023064136505127e-01 -7.207003235816955566e-01 -3.806126713752746582e-01
-5.288825035095214844e-01 -7.401791960000991821e-02 -4.161755144596099854e-01 -2.206814289093017578e-01 -6.639655679464340210e-02 4.219001829624176025e-01 -3.878120481967926025e-01 4.001199901103973389e-01
-1.302526444196701050e-01 -4.386458992958068848e-01 -6.020975764840841293e-03 -9.858445823192596436e-02 3.387789130210876465e-01 -2.469237148761749268e-01 -7.518104910850524902e-01 1.997678279876708984e-01
-7.334170937538146973e-01 -5.059698224067687988e-01 -1.887826025485992432e-01 3.328166157007217407e-02 1.095392853021621704e-01 1.244328841567039490e-01 -3.402183949947357178e-01 -1.616064161062240601e-01
-6.304808706045150757e-02 1.325758248567581177e-01 -2.423716634511947632e-01 -1.272485554218292236e-01 8.774234354496002197e-02 -2.928865253925323486e-01 -8.993082642555236816e-01 -3.572003170847892761e-02
-4.620351493358612061e-01 7.975598424673080444e-02 4.699619114398956299e-02 -8.441318757832050323e-03 -6.913130283355712891e-01 -8.890096098184585571e-02 -5.270608663558959961e-01 1.194675415754318237e-01
-7.893759012222290039e-01 -4.446128904819488525e-01 3.356882929801940918e-01 -4.628495499491691589e-02 1.718015223741531372e-01 -1.382135897874832153e-01 -6.184419989585876465e-02 -1.092369034886360168e-01
-2.188878953456878662e-01 -2.029455900192260742e-01 -2.082739770412445068e-02 -1.329310238361358643e-01 2.553596496582031250e-01 -4.359478950500488281e-01 -7.896297574043273926e-01 -1.184162795543670654e-01
-5.227960944175720215e-01 -2.250576168298721313e-01 3.175699412822723389e-01 -1.399866640567779541e-01 -2.202653586864471436e-01 -2.723200023174285889e-01 -2.426966130733489990e-01 6.115634441375732422e-01
-7.399153709411621094e-02 -3.861783146858215332e-01 1.463608592748641968e-01 -1.964619904756546021e-01 2.933630347251892090e-02 -2.848801016807556152e-01 -5.385783910751342773e-01 6.428754925727844238e-01
-1.534266471862792969e-01 1.087647825479507446e-01 -1.981240361928939819e-01 -1.954949945211410522e-01 -3.686987161636352539e-01 -4.949799180030822754e-01 -6.861381530761718750e-01 -1.882274299860000610e-01
-4.169962108135223389e-01 -2.085646986961364746e-01 4.486863911151885986e-01 -6.520344018936157227e-01 -1.699348986148834229e-01 -3.966953605413436890e-02 -2.075654715299606323e-01 -2.874222993850708008e-01
-5.974099040031433105e-01 1.108305230736732483e-01 -3.505327701568603516e-01 -1.016449034214019775e-01 -1.301649510860443115e-01 2.318918704986572266e-01 -4.631899893283843994e-01 4.608160257339477539e-01
-3.052480518817901611e-01 -9.541216492652893066e-02 1.341917961835861206e-01 -1.186499074101448059e-01 -7.662770152091979980e-01 -9.133209288120269775e-02 -3.970489501953125000e-01 3.353581428527832031e-01
-3.912841975688934326e-01 -6.167018413543701172e-01 2.815226316452026367e-01 -1.754319369792938232e-01 -2.066532224416732788e-01 -2.245973944664001465e-01 6.339623779058456421e-02 5.092890262603759766e-01
-5.672345161437988281e-01 9.307762980461120605e-02 1.470153480768203735e-01 -3.352883756160736084e-01 -4.667429924011230469e-01 -7.130748033523559570e-02 -2.435293495655059814e-01 5.032988786697387695e-01
-5.587292909622192383e-01 9.683642536401748657e-02 -5.519391298294067383e-01 -3.818049728870391846e-01 -1.279783173231408000e-04 -4.271489381790161133e-01 5.567708518356084824e-03 2.134137302637100220e-01
-3.117485344409942627e-01 -5.334450602531433105e-01 1.835548132658004761e-02 -1.841098815202713013e-01 2.882451117038726807e-01 2.615364501252770424e-04 -5.892236828804016113e-01 3.921044170856475830e-01
-1.990541368722915649e-01 -5.838972330093383789e-01 -1.365059912204742432e-01 -5.854241251945495605e-01 1.110428720712661743e-01 -1.597305685281753540e-01 -4.687973111867904663e-02 -4.669520258903503418e-01
-8.960919976234436035e-01 -1.085181161761283875e-01 -1.060666516423225403e-01 1.162459403276443481e-01 3.229975998401641846e-01 -1.197084113955497742e-01 -1.614220291376113892e-01 1.255585253238677979e-01
-1.385308504104614258e-01 -2.636302709579467773e-01 1.437992788851261139e-02 1.299615111202001572e-02 1.385761518031358719e-02 -2.705725729465484619e-01 -9.150773286819458008e-01 -1.283034496009349823e-02
-4.760406315326690674e-01 -1.349603086709976196e-01 1.084434539079666138e-01 2.093618176877498627e-02 -1.406244784593582153e-01 -6.134799867868423462e-02 -6.596021056175231934e-01 -5.332534313201904297e-01
-4.171765744686126709e-01 -5.337706804275512695e-01 -3.591735661029815674e-01 3.588039278984069824e-01 -1.955912709236145020e-01 -4.868051409721374512e-01 -8.383821696043014526e-02 3.229005262255668640e-02
-6.365615129470825195e-01 1.482329051941633224e-02 1.728389561176300049e-01 1.714664977043867111e-03 -3.844139575958251953e-01 -2.573772072792053223e-01 -2.518946230411529541e-01 5.359341502189636230e-01
-1.022399514913558960e-01 -7.266773581504821777e-01 9.757275693118572235e-03 -3.828136920928955078e-01 8.428004384040832520e-02 2.805414423346519470e-02 -5.525705814361572266e-01 -4.026126116514205933e-02
-4.084851145744323730e-01 -4.018821928184479475e-04 -2.806559205055236816e-01 -1.249527931213378906e-01 1.623845696449279785e-01 1.205540001392364502e-01 -7.158843278884887695e-01 4.305420815944671631e-01
-4.412154853343963623e-01 -1.263205055147409439e-02 6.646938621997833252e-02 -6.165308132767677307e-02 -7.510395050048828125e-01 -1.111541837453842163e-01 -4.664697051048278809e-01 5.422745272517204285e-02
-1.458780020475387573e-01 -9.471729397773742676e-02 6.041516363620758057e-02 1.863289996981620789e-02 -3.190466165542602539e-01 -3.181214332580566406e-01 -7.070788741111755371e-01 -5.126389861106872559e-01
-3.035115003585815430e-01 -7.701192796230316162e-02 -2.952878735959529877e-02 -3.815707266330718994e-01 -5.255900025367736816e-01 -6.462473273277282715e-01 7.446154206991195679e-02 2.367634624242782593e-01
-5.282210707664489746e-01 2.606969475746154785e-01 8.238931745290756226e-02 2.525300020352005959e-03 -5.554943084716796875e-01 -2.258593440055847168e-01 -5.294990539550781250e-01 7.918091863393783569e-02
1.797055453062057495e-02 -1.236945614218711853e-01 1.541890110820531845e-02 9.577482938766479492e-02 -4.496085941791534424e-01 -5.661417841911315918e-01 -6.711502671241760254e-01 -4.311918094754219055e-02
-2.542809247970581055e-01 -4.433107376098632812e-01 -2.879128754138946533e-01 -2.649091482162475586e-01 -6.305091977119445801e-01 -2.763987481594085693e-01 8.246308565139770508e-02 3.240495920181274414e-01
-6.168491840362548828e-01 -3.987305164337158203e-01 -1.881184875965118408e-01 1.208028793334960938e-01 -1.557123474776744843e-02 -6.064593791961669922e-01 1.798285990953445435e-01 1.007743105292320251e-01
-5.342814922332763672e-01 -4.841693937778472900e-01 -4.237290322780609131e-01 -6.797464936971664429e-02 -2.867036499083042145e-02 -7.730492949485778809e-02 -4.589275717735290527e-01 -2.802568674087524414e-01
-7.745396494865417480e-01 -3.417838215827941895e-01 1.492078453302383423e-01 5.781803280115127563e-02 3.723196387290954590e-01 -6.798600405454635620e-02 -3.382630348205566406e-01 2.323336957488209009e-04
-4.242125749588012695e-01 -1.450714021921157837e-01 -2.928371429443359375e-01 -1.429275870323181152e-01 -1.756948232650756836e-01 2.810425758361816406e-01 -5.274997949600219727e-01 5.520022511482238770e-01
