# Supplementary material for: Where is your field going? A machine learning approach to study the relative motion of the domains of physics
Source: PLoS One. 2020 Jun 18;15(6):e0233997. doi: 10.1371/journal.pone.0233997 (PMC7302634; doi:10.1371/journal.pone.0233997)
Supplement: S22 Data — (ZIP) [file pone.0233997.s022.zip › 21/Pacs4Run_21_VS_500_embeddings1985-1989ED8.txt]

-2.956737875938415527e-01 5.581348538398742676e-01 2.631300128996372223e-02 -8.073265850543975830e-02 2.167235612869262695e-01 7.550421636551618576e-03 7.311295270919799805e-01 1.107960417866706848e-01
-3.428036272525787354e-01 -1.311975866556167603e-01 -8.229700475931167603e-02 -2.862056493759155273e-01 7.890542745590209961e-01 2.918140590190887451e-01 2.358977124094963074e-02 2.612814307212829590e-01
-4.937476813793182373e-01 -4.036969691514968872e-02 -5.406547188758850098e-01 -1.072289347648620605e-01 4.745491147041320801e-01 2.001616060733795166e-01 6.110222637653350830e-02 4.263603687286376953e-01
-4.556413590908050537e-01 3.693861365318298340e-01 1.749632954597473145e-01 -4.992801547050476074e-01 4.251131415367126465e-01 -4.057719111442565918e-01 1.053002998232841492e-01 -1.399710476398468018e-01
-3.194828033447265625e-01 5.055217742919921875e-01 -3.599534556269645691e-02 -5.882549285888671875e-01 3.262295126914978027e-01 -4.140880703926086426e-01 1.282381862401962280e-01 2.644613198935985565e-02
-4.973245859146118164e-01 3.950488865375518799e-01 -6.463471800088882446e-02 -4.542684853076934814e-01 5.048430562019348145e-01 -1.494073867797851562e-01 -3.215099573135375977e-01 -7.422595471143722534e-02
-7.015488147735595703e-01 3.536651134490966797e-01 6.226013600826263428e-02 -7.967443019151687622e-02 4.468494951725006104e-01 -3.501970469951629639e-01 -2.015455216169357300e-01 9.794271737337112427e-02
-1.884489804506301880e-01 4.593765139579772949e-01 6.623975038528442383e-01 -1.372639238834381104e-01 4.200739860534667969e-01 1.818053126335144043e-01 1.528134196996688843e-01 2.509602904319763184e-01
-3.849814534187316895e-01 -2.070975303649902344e-01 3.522947803139686584e-02 -5.905919522047042847e-02 7.833031415939331055e-01 2.215307205915451050e-01 2.286613583564758301e-01 2.987390160560607910e-01
-5.189458727836608887e-01 -1.013646572828292847e-01 3.405653834342956543e-01 4.325541853904724121e-02 6.251009702682495117e-01 -2.324838563799858093e-02 2.533061802387237549e-01 3.835478723049163818e-01
-1.281674206256866455e-01 2.975319325923919678e-01 3.139390051364898682e-01 -8.935469388961791992e-02 6.072053909301757812e-01 5.191237926483154297e-01 2.379642128944396973e-01 -3.060900270938873291e-01
-1.841518729925155640e-01 1.925217956304550171e-01 1.735909879207611084e-01 -3.156366944313049316e-01 7.164872288703918457e-01 1.244994476437568665e-01 -1.015001237392425537e-01 5.100066065788269043e-01
-1.294506341218948364e-02 4.847762286663055420e-01 -3.391949534416198730e-01 -2.356150001287460327e-01 6.883398294448852539e-01 -1.854043155908584595e-01 -2.933446764945983887e-01 -4.419883713126182556e-03
-1.417980790138244629e-01 3.106128275394439697e-01 4.567840099334716797e-01 4.000698402523994446e-02 5.195849537849426270e-01 4.933376312255859375e-01 3.997615575790405273e-01 8.706553489901125431e-04
-4.980845749378204346e-01 7.553986459970474243e-02 -3.968096077442169189e-01 -5.952971577644348145e-01 2.692118287086486816e-01 -3.927258402109146118e-02 3.974706232547760010e-01 4.867130890488624573e-02
-5.057994127273559570e-01 2.886574864387512207e-01 -4.260241389274597168e-01 -2.624605894088745117e-01 5.462064743041992188e-01 -2.465090453624725342e-01 -1.729483306407928467e-01 -1.464322060346603394e-01
-5.274085998535156250e-01 4.001713395118713379e-01 1.030071526765823364e-01 -5.379279851913452148e-01 4.392327666282653809e-01 -1.401064544916152954e-01 -2.125890403985977173e-01 6.306176632642745972e-02
-4.633703529834747314e-01 2.245308011770248413e-01 1.253567188978195190e-01 -1.729870289564132690e-01 7.388994097709655762e-01 -3.320252895355224609e-01 -1.712692677974700928e-01 6.073271110653877258e-02
-5.822480916976928711e-01 6.307470202445983887e-01 2.943492531776428223e-01 -4.294382035732269287e-02 -9.762204438447952271e-02 1.336034387350082397e-01 4.231651499867439270e-02 3.814303576946258545e-01
-5.276289582252502441e-01 2.229160964488983154e-01 2.496030628681182861e-01 -8.651954680681228638e-02 5.611303448677062988e-01 -5.178445577621459961e-01 1.380458027124404907e-01 -6.467553321272134781e-03
-5.908359214663505554e-02 1.652162373065948486e-01 3.823598027229309082e-01 -3.330332040786743164e-01 6.573963761329650879e-01 2.064924687147140503e-01 4.314034581184387207e-01 -2.262400388717651367e-01
-4.398772418498992920e-01 3.449182510375976562e-01 -2.235188148915767670e-02 -5.465989708900451660e-01 2.455518096685409546e-01 -2.313528656959533691e-01 1.311983168125152588e-01 5.071849226951599121e-01
-2.351323515176773071e-01 3.463828265666961670e-01 -3.887043520808219910e-02 -4.651639983057975769e-02 7.158931493759155273e-01 -6.867343559861183167e-03 -3.590710163116455078e-01 4.237627685070037842e-01
-2.816535532474517822e-01 4.191979765892028809e-01 -1.728799343109130859e-01 -1.756107062101364136e-01 5.604321956634521484e-01 1.319919973611831665e-01 -4.613119363784790039e-01 3.740357756614685059e-01
-5.546494126319885254e-01 2.593385577201843262e-01 2.881719470024108887e-01 3.930870443582534790e-02 1.774233020842075348e-02 -2.571671009063720703e-01 6.836897134780883789e-01 8.147323876619338989e-02
-5.716182589530944824e-01 4.917623698711395264e-01 -1.355732530355453491e-01 -1.446115225553512573e-01 2.619590759277343750e-01 -5.284921526908874512e-01 -1.459966599941253662e-02 2.097380757331848145e-01
-2.797455191612243652e-01 4.212594032287597656e-01 6.083026900887489319e-02 1.600803285837173462e-01 4.809318482875823975e-01 5.417385697364807129e-01 7.396633923053741455e-02 -4.297791123390197754e-01
-7.005454897880554199e-01 4.128029048442840576e-01 1.859496980905532837e-01 1.234676837921142578e-01 -6.435816641896963120e-03 -3.526592254638671875e-01 2.997203171253204346e-01 2.734341621398925781e-01
-6.466918587684631348e-01 2.858473956584930420e-01 -4.365823268890380859e-01 -1.155747175216674805e-01 3.577561676502227783e-01 -4.084408581256866455e-01 2.599650993943214417e-02 2.510079555213451385e-02
-6.132223606109619141e-01 -5.337358266115188599e-02 -3.349225819110870361e-01 -4.576936364173889160e-01 5.256264209747314453e-01 1.196856722235679626e-01 4.591612517833709717e-02 8.207730203866958618e-02
-8.441791534423828125e-01 1.744777262210845947e-01 -3.280228972434997559e-01 -1.775207370519638062e-01 2.734674215316772461e-01 -9.104388952255249023e-02 -1.639760583639144897e-01 8.857259899377822876e-02
4.887757450342178345e-02 8.096114993095397949e-01 2.523927018046379089e-02 3.792512416839599609e-02 3.828633725643157959e-01 -5.091991275548934937e-02 2.569717466831207275e-01 -3.533457815647125244e-01
-1.481459885835647583e-01 8.413145542144775391e-01 -5.693532899022102356e-02 1.765573322772979736e-01 2.523994445800781250e-01 3.272008597850799561e-01 -2.329709529876708984e-01 1.038600951433181763e-01
-2.117972522974014282e-01 -5.312499031424522400e-02 4.706365242600440979e-02 1.253618299961090088e-01 8.777666091918945312e-01 2.315887063741683960e-01 -1.292247883975505829e-02 3.318352997303009033e-01
-4.173289537429809570e-01 4.464783072471618652e-01 -1.794366389513015747e-01 -6.064158082008361816e-01 7.530692964792251587e-02 -8.431090414524078369e-02 1.321701407432556152e-01 4.430660605430603027e-01
-1.173338890075683594e-01 9.091477990150451660e-01 2.370534390211105347e-01 2.727710641920566559e-02 2.292934060096740723e-01 2.219347655773162842e-01 -3.020883537828922272e-02 1.327386591583490372e-03
1.020245179533958435e-01 8.805998563766479492e-01 -1.200429573655128479e-01 -7.862635701894760132e-02 3.975491821765899658e-01 3.446470201015472412e-02 1.100923791527748108e-01 -1.489597111940383911e-01
9.698824584484100342e-02 5.493585467338562012e-01 -4.703040421009063721e-02 -1.512109339237213135e-01 6.089538335800170898e-01 4.930630028247833252e-01 1.472727507352828979e-01 -1.676205396652221680e-01
-6.230157017707824707e-01 3.808716535568237305e-01 4.480607211589813232e-01 -2.761626243591308594e-01 6.721756607294082642e-02 4.055951237678527832e-01 -7.699377834796905518e-02 1.216982379555702209e-01
-2.227725088596343994e-01 1.753920912742614746e-01 5.400599241256713867e-01 -2.645644247531890869e-01 6.976072192192077637e-01 9.452442824840545654e-02 -2.185161411762237549e-02 2.487624883651733398e-01
-2.117260545492172241e-01 1.656318157911300659e-01 3.970180451869964600e-01 6.574567407369613647e-02 4.890182912349700928e-01 -1.064107641577720642e-01 4.163968861103057861e-01 5.847596526145935059e-01
-3.294243514537811279e-01 8.860062807798385620e-02 4.886706173419952393e-02 -3.451276943087577820e-02 7.604979276657104492e-01 1.872322410345077515e-01 -1.805035024881362915e-01 4.837931692600250244e-01
-4.472774267196655273e-01 4.114529192447662354e-01 -1.326862256973981857e-02 -3.588220179080963135e-01 -1.603507995605468750e-01 4.237501919269561768e-01 4.096074700355529785e-01 3.586991429328918457e-01
-3.558907806873321533e-01 4.062364697456359863e-01 3.294689347967505455e-03 -4.488589465618133545e-01 5.216419696807861328e-01 -4.700337946414947510e-01 8.558632433414459229e-02 -8.038245141506195068e-02
-6.452473402023315430e-01 1.902147084474563599e-01 9.709586203098297119e-02 -1.783771514892578125e-01 5.608826875686645508e-01 -3.568149209022521973e-01 -7.375400513410568237e-02 -2.426569312810897827e-01
-7.369621992111206055e-01 3.501452738419175148e-03 -4.052022993564605713e-01 -1.222181692719459534e-01 5.040704011917114258e-01 1.419455092400312424e-02 -1.425351053476333618e-01 5.606627091765403748e-02
-3.808317780494689941e-01 1.327707022428512573e-01 -3.651459813117980957e-01 -6.153155565261840820e-01 4.324230551719665527e-01 -2.064654827117919922e-01 3.052583038806915283e-01 5.093026161193847656e-02
2.666279114782810211e-02 3.758064806461334229e-01 -1.769204288721084595e-01 2.567299306392669678e-01 5.863064527511596680e-01 6.118608713150024414e-01 2.066561728715896606e-01 -3.413891186937689781e-03
-5.248566865921020508e-01 2.949159145355224609e-01 2.993322014808654785e-01 -4.354884028434753418e-01 4.363874197006225586e-01 1.035642549395561218e-01 -3.589920997619628906e-01 1.681229174137115479e-01
-3.791568279266357422e-01 2.345446795225143433e-01 2.897841930389404297e-01 4.694896638393402100e-01 5.471972227096557617e-01 2.076104134321212769e-01 1.332479268312454224e-01 -3.695287704467773438e-01
-5.977897047996520996e-01 4.254408478736877441e-01 -2.761534154415130615e-01 -4.028683900833129883e-01 1.320682317018508911e-01 -9.731273353099822998e-02 -1.253734081983566284e-01 4.247980713844299316e-01
-3.417711853981018066e-01 3.094994425773620605e-01 3.120562294498085976e-03 1.207413971424102783e-01 4.230041801929473877e-01 6.445870995521545410e-01 1.159233674407005310e-01 -4.061416983604431152e-01
-4.714396968483924866e-02 4.366244077682495117e-01 -2.322722524404525757e-01 -7.943087257444858551e-03 2.916280627250671387e-01 4.882195591926574707e-01 6.094797253608703613e-01 -2.413550466299057007e-01
-5.036228895187377930e-01 1.789655238389968872e-01 2.832964956760406494e-01 -1.696525514125823975e-01 6.741037964820861816e-01 -3.551775813102722168e-01 -2.808238938450813293e-02 -1.547275632619857788e-01
1.003810092806816101e-01 7.964717149734497070e-01 -1.335545442998409271e-02 1.472380459308624268e-01 2.913595139980316162e-01 3.077480494976043701e-01 2.150841653347015381e-01 3.283879756927490234e-01
-6.045331954956054688e-01 5.640008449554443359e-01 -4.736280068755149841e-02 -1.686016172170639038e-01 1.620436608791351318e-01 -5.086783766746520996e-01 2.499209530651569366e-02 -1.168071758002042770e-02
-7.830370068550109863e-01 3.547617793083190918e-01 -5.985156074166297913e-02 1.054129679687321186e-03 2.185495942831039429e-01 -4.499636888504028320e-01 -5.695860832929611206e-03 8.455833792686462402e-02
-8.435167670249938965e-01 3.492879271507263184e-01 -6.906837970018386841e-02 2.456954447552561760e-03 1.774858087301254272e-01 -3.403924703598022461e-01 -1.197169274091720581e-01 -7.088521379046142101e-04
-6.322921514511108398e-01 5.055659413337707520e-01 -6.634139921516180038e-03 -1.292561143636703491e-01 3.257824778556823730e-01 -2.499368935823440552e-01 -3.513412475585937500e-01 1.892495602369308472e-01
3.314364701509475708e-02 3.655526638031005859e-01 -1.584878265857696533e-01 -1.583602428436279297e-01 6.700661778450012207e-01 4.242055714130401611e-01 3.198755085468292236e-01 -2.895119488239288330e-01
-5.787193179130554199e-01 3.046392500400543213e-01 7.255008816719055176e-02 -5.001955032348632812e-01 4.486678242683410645e-01 -1.505013555288314819e-03 -3.270536959171295166e-01 9.247025847434997559e-02
-4.018135666847229004e-01 1.145072132349014282e-01 -1.153669655323028564e-01 -7.234688997268676758e-01 2.263850122690200806e-01 1.059517413377761841e-01 3.985352516174316406e-01 2.596361935138702393e-01
-8.167025446891784668e-01 -4.650844261050224304e-02 -1.404891163110733032e-01 -2.833105437457561493e-02 5.119264721870422363e-01 -2.014643251895904541e-01 1.555463019758462906e-02 8.599728345870971680e-02
-4.509713351726531982e-01 4.810412526130676270e-01 1.780748367309570312e-01 5.180841777473688126e-03 2.015556246042251587e-01 2.789414525032043457e-01 3.244252130389213562e-02 -6.434292793273925781e-01
-5.771339535713195801e-01 1.481491774320602417e-01 1.299873292446136475e-01 -1.895128339529037476e-01 7.000622153282165527e-01 -1.520694792270660400e-01 -2.684985697269439697e-01 -8.278159052133560181e-02
-7.240700125694274902e-01 4.944539070129394531e-01 2.533759772777557373e-01 1.299861073493957520e-01 -1.589869707822799683e-01 2.642928957939147949e-01 1.550612449645996094e-01 1.759840846061706543e-01
-5.391964912414550781e-01 4.864378273487091064e-01 -1.796174198389053345e-01 -1.864135861396789551e-01 1.055695861577987671e-01 -5.616976618766784668e-01 2.245504558086395264e-01 1.689998656511306763e-01
-2.510433495044708252e-01 8.592876195907592773e-01 1.945369392633438110e-01 1.749027073383331299e-01 2.255126088857650757e-01 2.412880063056945801e-01 -8.486782759428024292e-02 -1.178479567170143127e-01
-3.422377705574035645e-01 4.462788105010986328e-01 -1.422130595892667770e-02 -1.241407245397567749e-01 6.129246354103088379e-01 -9.754727780818939209e-02 -5.125985741615295410e-01 1.419370472431182861e-01
1.832430064678192139e-01 6.049644947052001953e-01 -1.349902004003524780e-01 -1.748858988285064697e-01 4.251782298088073730e-01 5.135430097579956055e-01 2.994613647460937500e-01 1.321075707674026489e-01
-5.941560864448547363e-01 3.681654632091522217e-01 1.580570787191390991e-01 -1.502136886119842529e-01 -1.384230703115463257e-01 3.892607986927032471e-01 5.141745805740356445e-01 1.697828471660614014e-01
-5.658859610557556152e-01 -2.007767856121063232e-01 6.338305026292800903e-02 1.729682981967926025e-01 6.071600317955017090e-01 3.511055707931518555e-01 2.040346115827560425e-01 2.682867646217346191e-01
-4.394510686397552490e-01 5.081976577639579773e-02 -3.388129770755767822e-01 -6.153225898742675781e-01 2.442455589771270752e-01 1.835629940032958984e-01 3.793709874153137207e-01 2.713125944137573242e-01
-5.984430313110351562e-01 9.637808054685592651e-02 -4.479362070560455322e-01 -4.677829742431640625e-01 3.836188316345214844e-01 1.985611021518707275e-01 -1.148512288928031921e-01 1.154503673315048218e-01
-4.507710635662078857e-01 1.892005205154418945e-01 -3.538212478160858154e-01 3.636794686317443848e-01 3.263395279645919800e-02 6.384849548339843750e-02 6.500279307365417480e-01 2.754601836204528809e-01
3.129146248102188110e-02 2.303371280431747437e-01 1.483154296875000000e-01 -1.133364588022232056e-01 6.797022819519042969e-01 -3.743019700050354004e-01 3.683510720729827881e-01 4.163454473018646240e-01
-5.758305191993713379e-01 3.136549293994903564e-01 -9.647850692272186279e-02 3.814029097557067871e-01 6.291019730269908905e-03 3.626555204391479492e-01 1.301367878913879395e-01 5.164971351623535156e-01
-6.544658541679382324e-01 -2.168798148632049561e-01 1.718805283308029175e-01 1.826046705245971680e-01 5.772424936294555664e-01 6.789901852607727051e-02 3.401872813701629639e-01 9.057466685771942139e-02
-3.271154165267944336e-01 -6.766251474618911743e-02 -6.857783794403076172e-01 -3.901035757735371590e-03 5.312251448631286621e-01 1.814637184143066406e-01 3.204264938831329346e-01 1.754497177898883820e-02
-6.108849048614501953e-01 3.033096492290496826e-01 3.815527260303497314e-02 -2.005609124898910522e-01 5.618374943733215332e-01 -4.027936160564422607e-01 -7.920654863119125366e-02 -9.468159079551696777e-02
-7.022085189819335938e-01 2.847366631031036377e-01 -4.304442405700683594e-01 -2.656947672367095947e-01 4.614892229437828064e-02 -1.571556329727172852e-01 9.102953970432281494e-02 3.672035932540893555e-01
-5.296046137809753418e-01 2.004207074642181396e-01 -5.631180405616760254e-01 -3.487010002136230469e-01 2.713781595230102539e-01 2.199358306825160980e-02 -5.352061707526445389e-03 4.080411195755004883e-01
-4.839355349540710449e-01 1.815058737993240356e-01 -4.659475982189178467e-01 -4.474081993103027344e-01 3.746248483657836914e-01 -1.691115498542785645e-01 1.905691474676132202e-01 3.321470618247985840e-01
-3.228227496147155762e-01 2.314535826444625854e-01 1.188607960939407349e-01 2.254902571439743042e-01 4.052555859088897705e-01 5.901210904121398926e-01 4.199417829513549805e-01 -2.973465025424957275e-01
-6.574746370315551758e-01 5.621688365936279297e-01 1.499446481466293335e-01 1.925105303525924683e-01 -2.235808074474334717e-01 2.703523039817810059e-01 2.100788503885269165e-01 1.579174101352691650e-01
-7.158160209655761719e-02 3.125429451465606689e-01 -9.869644045829772949e-02 1.275185495615005493e-01 8.723336458206176758e-01 -2.279909998178482056e-01 -2.368687987327575684e-01 4.624223709106445312e-02
-7.393560409545898438e-01 2.650122344493865967e-01 -2.716102078557014465e-02 1.202189773321151733e-01 3.839587867259979248e-01 -1.744736433029174805e-01 -3.633593320846557617e-01 2.409057468175888062e-01
-9.825760126113891602e-02 3.651896417140960693e-01 -3.368174731731414795e-01 -1.613221829757094383e-03 7.808919548988342285e-01 -3.380588889122009277e-01 -1.256818175315856934e-01 6.050956249237060547e-02
-6.673758029937744141e-01 -1.769832819700241089e-01 -2.725237905979156494e-01 6.988382339477539062e-02 3.578237891197204590e-01 5.155856013298034668e-01 1.065343841910362244e-01 1.972751915454864502e-01
-4.884933531284332275e-01 3.234661817550659180e-01 -1.515336930751800537e-01 -7.903631776571273804e-02 5.270741581916809082e-01 -1.181451529264450073e-01 -3.450984656810760498e-01 4.654849767684936523e-01
-3.711368441581726074e-01 -1.302312463521957397e-01 3.994094431400299072e-01 -8.862192183732986450e-02 6.293489933013916016e-01 5.910144746303558350e-02 5.014164447784423828e-01 1.640847921371459961e-01
-2.806008756160736084e-01 -6.852858513593673706e-02 -3.190951347351074219e-01 -4.097493290901184082e-01 4.578581452369689941e-01 2.992760241031646729e-01 4.038876891136169434e-01 4.295639991760253906e-01
-6.203976869583129883e-01 -1.078639030456542969e-01 -4.448827803134918213e-01 3.635798767209053040e-02 6.147095561027526855e-01 -1.187383830547332764e-01 8.759279549121856689e-02 6.775240600109100342e-02
-5.336084961891174316e-02 4.482029676437377930e-01 -2.805812470614910126e-02 -2.232618927955627441e-01 4.797447919845581055e-01 6.004388928413391113e-01 3.029664456844329834e-01 -2.513225376605987549e-01
-2.912072464823722839e-02 2.975355386734008789e-01 -2.410958856344223022e-01 -1.068823263049125671e-01 8.104557394981384277e-01 -3.635313212871551514e-01 1.105504184961318970e-01 1.996463388204574585e-01
-1.131998822093009949e-01 2.165078818798065186e-01 1.547805666923522949e-01 4.275237619876861572e-01 6.326110363006591797e-01 -2.155715674161911011e-01 4.658282697200775146e-01 -2.644104063510894775e-01
-2.997028827667236328e-01 8.841611146926879883e-01 -1.844871044158935547e-01 1.503686904907226562e-01 -5.522084236145019531e-02 1.509737223386764526e-01 1.446381062269210815e-01 -1.582040041685104370e-01
-9.245601296424865723e-02 5.820140242576599121e-02 -2.245903462171554565e-01 1.765963286161422729e-01 5.027998089790344238e-01 1.147145703434944153e-01 4.803772866725921631e-01 6.400843858718872070e-01
-6.216054558753967285e-01 3.528043627738952637e-01 2.438609451055526733e-01 -3.644114136695861816e-01 4.433187544345855713e-01 -2.114575058221817017e-01 -2.356395423412322998e-01 -9.999240748584270477e-03
1.130977571010589600e-01 7.817069292068481445e-01 4.079214483499526978e-02 -2.462396472692489624e-01 4.333978891372680664e-01 3.436897397041320801e-01 7.415223866701126099e-02 -4.889020696282386780e-02
-4.313822090625762939e-01 5.502867102622985840e-01 -3.653987124562263489e-02 -3.642964661121368408e-01 -2.154798358678817749e-01 2.293237894773483276e-01 5.258623957633972168e-01 3.866170719265937805e-02
-4.373686015605926514e-01 4.149457216262817383e-01 -2.592819333076477051e-01 -1.236038357019424438e-01 3.565139770507812500e-01 -1.195529382675886154e-02 -3.283274471759796143e-01 5.647829174995422363e-01
-1.723489761352539062e-01 3.321491479873657227e-01 5.731708407402038574e-01 1.214430406689643860e-01 6.877488493919372559e-01 -8.676577359437942505e-02 1.854102909564971924e-01 -4.237581044435501099e-02
-4.910616576671600342e-02 8.234775662422180176e-01 -6.742816418409347534e-02 -2.474520951509475708e-01 2.745784223079681396e-01 2.553797364234924316e-01 -5.016228184103965759e-02 -3.325144648551940918e-01
-6.539210677146911621e-01 4.171740412712097168e-01 1.104069426655769348e-01 3.534177541732788086e-01 -1.551250368356704712e-02 -2.590227723121643066e-01 3.994401991367340088e-01 1.854001283645629883e-01
-1.798556149005889893e-01 2.532261013984680176e-01 2.932684719562530518e-01 4.069644808769226074e-01 5.147553086280822754e-01 1.105802431702613831e-01 6.092772483825683594e-01 -5.900862067937850952e-02
-5.482935309410095215e-01 2.629311978816986084e-01 -4.988060593605041504e-01 -1.443557143211364746e-01 4.733841419219970703e-01 6.993470340967178345e-02 -3.569914102554321289e-01 -6.456750631332397461e-02
-3.006221540272235870e-02 2.655744552612304688e-01 1.714385449886322021e-01 2.582337260246276855e-01 7.598372101783752441e-01 1.023069694638252258e-01 4.378381669521331787e-01 -2.301505357027053833e-01
1.235033497214317322e-01 8.473120331764221191e-01 -4.849854111671447754e-02 -2.411057353019714355e-01 4.043421745300292969e-01 1.178060472011566162e-01 7.443558424711227417e-02 -1.530149877071380615e-01
-3.259100615978240967e-01 3.841636776924133301e-01 5.398120284080505371e-01 -3.873749971389770508e-01 2.351817935705184937e-01 3.854993879795074463e-01 3.156347572803497314e-02 3.159559071063995361e-01
-5.245611667633056641e-01 5.150633677840232849e-02 -4.744708836078643799e-01 -1.578233391046524048e-01 5.007104277610778809e-01 1.952235251665115356e-01 -1.720051765441894531e-01 3.921008110046386719e-01
3.858437761664390564e-02 7.738130688667297363e-01 -1.363466978073120117e-01 -3.384896218776702881e-01 1.779358237981796265e-01 3.575033247470855713e-01 3.022561967372894287e-01 1.254197955131530762e-01
-3.273534774780273438e-01 7.449637055397033691e-01 6.169974058866500854e-02 1.852415204048156738e-01 1.633937358856201172e-01 4.179345965385437012e-01 -1.492613255977630615e-01 -2.758655548095703125e-01
-4.692940115928649902e-01 3.648472428321838379e-01 5.630528330802917480e-01 -4.298318922519683838e-01 1.435556709766387939e-01 3.109897971153259277e-01 4.064721986651420593e-02 1.609061062335968018e-01
2.343848347663879395e-02 4.752414226531982422e-01 7.677049376070499420e-03 8.591547608375549316e-02 6.307191848754882812e-01 5.692481994628906250e-01 1.284818500280380249e-01 -1.667274236679077148e-01
-5.463789105415344238e-01 -2.699019908905029297e-01 -3.178007900714874268e-01 -1.207862943410873413e-01 4.639355242252349854e-01 1.821853518486022949e-01 5.138089060783386230e-01 -2.468038350343704224e-02
1.325490921735763550e-01 5.718058347702026367e-01 -8.274160325527191162e-02 -1.623538434505462646e-01 5.694193243980407715e-01 4.388235509395599365e-01 2.968899905681610107e-01 -1.315898001194000244e-01
-1.377662122249603271e-01 3.372741341590881348e-01 -5.846950411796569824e-02 -3.152850866317749023e-01 4.627985954284667969e-01 6.126886606216430664e-01 3.229058682918548584e-01 -2.657158374786376953e-01
-4.151510298252105713e-01 4.280249178409576416e-01 -2.080470323562622070e-01 3.349623382091522217e-01 3.329765149828745052e-06 2.709575593471527100e-01 2.483541220426559448e-01 5.948639512062072754e-01
-3.946142494678497314e-01 3.317773938179016113e-01 1.453339606523513794e-01 5.569297671318054199e-01 4.090453386306762695e-01 2.576874494552612305e-01 1.900530755519866943e-01 -3.647869527339935303e-01
-1.136505380272865295e-01 2.101167589426040649e-01 -1.368462890386581421e-01 -3.285131454467773438e-01 5.880904197692871094e-01 4.283364415168762207e-01 -4.263400286436080933e-02 5.339912176132202148e-01
-4.479042589664459229e-01 -1.438887566328048706e-01 -3.719021677970886230e-01 -3.520125150680541992e-01 6.926443576812744141e-01 1.216790080070495605e-01 1.458622664213180542e-01 2.482277899980545044e-02
-6.225991845130920410e-01 1.166516020894050598e-01 -5.867291092872619629e-01 -2.788690105080604553e-02 4.656886458396911621e-01 -1.124256998300552368e-01 -1.020536124706268311e-01 -1.175306364893913269e-01
-2.974431263282895088e-03 9.013061225414276123e-02 -2.126400023698806763e-01 1.825809925794601440e-01 5.716611146926879883e-01 4.783303663134574890e-02 6.087169647216796875e-01 4.622718989849090576e-01
-1.051789969205856323e-01 1.788313388824462891e-01 -4.127558320760726929e-02 2.175434380769729614e-01 6.071637868881225586e-01 -1.160953268408775330e-01 5.006228685379028320e-01 5.245746374130249023e-01
1.435394138097763062e-01 8.502517342567443848e-01 -8.685021847486495972e-02 -7.211123406887054443e-02 3.076901733875274658e-01 2.892441451549530029e-01 1.518161445856094360e-01 2.057715803384780884e-01
-2.487422525882720947e-01 2.541303932666778564e-01 -4.776038825511932373e-01 -5.860041975975036621e-01 3.320693671703338623e-01 -2.082382328808307648e-02 2.092998176813125610e-01 3.840945959091186523e-01
-8.364889621734619141e-01 3.589581847190856934e-01 1.440977305173873901e-01 -7.231658697128295898e-02 -2.185916453599929810e-01 1.199407652020454407e-01 2.776651680469512939e-01 -7.858434319496154785e-02
-3.527353703975677490e-01 6.217666864395141602e-01 2.548585534095764160e-01 -3.538554608821868896e-01 -1.623768918216228485e-02 5.339600443840026855e-01 8.736031502485275269e-02 -7.621414959430694580e-02
-1.411940604448318481e-01 8.968552350997924805e-01 -1.042280718684196472e-01 1.297033298760652542e-02 8.497624099254608154e-02 3.421373665332794189e-01 1.910315603017807007e-01 -6.253836303949356079e-02
-3.501377999782562256e-01 4.590241014957427979e-01 4.353637695312500000e-01 1.699614524841308594e-01 2.518763542175292969e-01 6.191434860229492188e-01 4.454059526324272156e-04 -3.861716389656066895e-02
-1.600578576326370239e-01 1.517685353755950928e-01 4.105702638626098633e-01 4.825833439826965332e-02 4.811285138130187988e-01 7.653237879276275635e-02 5.162729620933532715e-01 5.259006619453430176e-01
-4.290207922458648682e-01 4.365260601043701172e-01 -2.918037176132202148e-01 4.291986525058746338e-01 -1.425687223672866821e-02 9.356966614723205566e-02 3.107342720031738281e-01 5.005107522010803223e-01
-4.173130542039871216e-02 9.247224926948547363e-01 5.343547835946083069e-02 1.267577856779098511e-01 2.058119326829910278e-01 2.345862090587615967e-01 1.254898458719253540e-01 1.052941977977752686e-01
-5.948454141616821289e-01 3.762832283973693848e-01 3.916048109531402588e-01 7.714847568422555923e-03 -6.120959762483835220e-03 2.987000644207000732e-01 3.773384094238281250e-01 3.457058668136596680e-01
-3.737830221652984619e-01 3.723796010017395020e-01 -2.700398303568363190e-02 4.725202545523643494e-02 2.259887903928756714e-01 5.514748096466064453e-01 4.232313036918640137e-01 -4.293453693389892578e-01
-1.573501676321029663e-01 3.936786949634552002e-01 -2.524630129337310791e-01 -2.191119790077209473e-01 5.868123769760131836e-01 1.319253891706466675e-01 -3.017006218433380127e-01 5.057013630867004395e-01
-7.005235552787780762e-01 4.740441441535949707e-01 -2.696936726570129395e-01 -1.761556863784790039e-01 1.612935066223144531e-01 -3.813417255878448486e-01 -7.887081056833267212e-02 5.590890720486640930e-02
-5.597971081733703613e-01 5.113739967346191406e-01 5.083867311477661133e-01 -1.879120171070098877e-01 2.832271717488765717e-02 3.494047820568084717e-01 5.788141116499900818e-02 7.155298441648483276e-02
-8.966214656829833984e-01 2.270626276731491089e-01 -4.084661602973937988e-03 -1.453201919794082642e-01 -1.802972108125686646e-01 2.064827978610992432e-01 2.193883508443832397e-01 -1.021961122751235962e-02
-2.782953977584838867e-01 4.973357319831848145e-01 4.410192370414733887e-02 5.925375819206237793e-01 2.198613733053207397e-01 2.600390911102294922e-01 3.449690341949462891e-01 -2.952967882156372070e-01
-4.032900333404541016e-01 1.812705397605895996e-01 -3.132232129573822021e-01 -1.849614530801773071e-01 7.368183732032775879e-01 1.029780786484479904e-02 -3.578552901744842529e-01 3.332851827144622803e-02
-6.887918114662170410e-01 -1.395301520824432373e-01 -3.262803256511688232e-01 -1.146678067743778229e-02 3.195356130599975586e-01 5.159142613410949707e-01 4.643320664763450623e-02 1.705294698476791382e-01
-6.880906820297241211e-01 2.063988596200942993e-01 1.564620733261108398e-01 -5.560413002967834473e-01 1.102795004844665527e-01 3.281542062759399414e-01 -1.480314284563064575e-01 9.224089235067367554e-02
4.875271767377853394e-02 9.215856790542602539e-01 -8.766638487577438354e-02 4.369703680276870728e-02 3.143793046474456787e-01 -1.390633638948202133e-02 1.023990064859390259e-01 -1.708650588989257812e-01
-2.552499175071716309e-01 4.218313992023468018e-01 -8.563762903213500977e-02 -6.615695357322692871e-01 2.796817421913146973e-01 -3.263961076736450195e-01 3.429414629936218262e-01 9.763538092374801636e-02
-3.653187751770019531e-01 3.749435544013977051e-01 -3.308567702770233154e-01 4.044242799282073975e-01 7.695175707340240479e-02 3.214965760707855225e-01 2.001355737447738647e-01 5.509976744651794434e-01
-4.138101041316986084e-01 2.517723143100738525e-01 -5.861323475837707520e-01 -3.097806274890899658e-01 4.023852050304412842e-01 -3.168600499629974365e-01 1.432958841323852539e-01 2.073855698108673096e-01
-6.652305126190185547e-01 4.094116091728210449e-01 4.244197010993957520e-01 -2.098545432090759277e-01 -6.500974763184785843e-03 3.368248641490936279e-01 4.257654398679733276e-02 2.244407236576080322e-01
-3.707000017166137695e-01 2.796772122383117676e-01 1.687253564596176147e-01 -2.586971819400787354e-01 5.686378479003906250e-01 -5.438948273658752441e-01 2.635644674301147461e-01 -1.824576780200004578e-02
-9.754157811403274536e-02 3.201580345630645752e-01 -3.002091646194458008e-01 -2.481123507022857666e-01 3.197081089019775391e-01 5.541682839393615723e-01 4.924775362014770508e-01 -2.906018197536468506e-01
-3.806655704975128174e-01 8.666104078292846680e-01 -1.048644073307514191e-02 2.177380770444869995e-01 -1.299092080444097519e-03 1.793300360441207886e-01 4.761807620525360107e-02 -1.487677246332168579e-01
-6.664883494377136230e-01 -1.170560717582702637e-01 5.562001094222068787e-02 -3.724875748157501221e-01 3.085340261459350586e-01 1.467579752206802368e-01 4.564477503299713135e-01 2.741806209087371826e-01
-4.321097582578659058e-02 6.259837150573730469e-01 -1.069413125514984131e-01 -1.695255339145660400e-01 2.913820147514343262e-01 5.180317759513854980e-01 3.717991113662719727e-01 -2.731429040431976318e-01
-2.550293803215026855e-01 2.687105536460876465e-01 -1.331140547990798950e-01 -5.773354694247245789e-02 3.919521272182464600e-01 6.416474580764770508e-01 3.949234485626220703e-01 -3.469866812229156494e-01
5.827738717198371887e-02 4.048161804676055908e-01 8.440683782100677490e-02 -1.855775862932205200e-01 7.255352139472961426e-01 4.688986241817474365e-01 1.584334224462509155e-01 -1.406967639923095703e-01
-1.617238074541091919e-01 8.978418111801147461e-01 -1.547525227069854736e-01 8.153530210256576538e-02 1.245269700884819031e-01 2.473987489938735962e-01 1.436928510665893555e-01 -1.994199901819229126e-01
-3.855141401290893555e-01 1.440105261281132698e-03 4.559830129146575928e-01 -2.219266295433044434e-01 5.438855886459350586e-01 4.506813585758209229e-01 1.189960166811943054e-01 2.848147451877593994e-01
3.744297847151756287e-02 8.018647432327270508e-01 1.103659793734550476e-01 -2.444271743297576904e-01 2.914730906486511230e-01 4.304067194461822510e-01 4.860110115259885788e-03 1.159972473978996277e-01
1.032271459698677063e-01 8.645737767219543457e-01 -1.048490498214960098e-02 -1.356900036334991455e-01 4.374728202819824219e-01 1.015485078096389771e-01 -1.099977269768714905e-01 -9.767735749483108521e-02
-1.494290381669998169e-01 3.607453703880310059e-01 -2.866664826869964600e-01 -1.764008849859237671e-01 7.986626625061035156e-01 -2.300346195697784424e-01 -1.954191327095031738e-01 7.260877639055252075e-02
3.472732007503509521e-02 1.902005076408386230e-01 -1.312791835516691208e-02 -5.022761598229408264e-02 8.464950323104858398e-01 -3.634882569313049316e-01 2.669233679771423340e-01 1.999926120042800903e-01
-4.143108427524566650e-02 2.173932641744613647e-01 -4.021632671356201172e-01 -4.778915941715240479e-01 4.240832924842834473e-01 4.230479896068572998e-01 1.129810437560081482e-01 4.351172149181365967e-01
-4.477474093437194824e-01 3.900378048419952393e-01 -1.838924735784530640e-01 2.374377697706222534e-01 -5.458297580480575562e-02 3.444332480430603027e-01 2.278953641653060913e-01 6.193946599960327148e-01
-4.909575283527374268e-01 -4.234265536069869995e-02 -5.892816781997680664e-01 9.101655334234237671e-02 6.120456457138061523e-01 -1.021649315953254700e-01 1.274687200784683228e-01 -1.857393980026245117e-02
-1.171707808971405029e-01 2.324743568897247314e-01 2.192884236574172974e-01 4.254413247108459473e-01 7.011943459510803223e-01 -3.929936140775680542e-02 3.779243528842926025e-01 -2.590247690677642822e-01
-1.852836757898330688e-01 8.904885649681091309e-01 -1.900150626897811890e-01 1.110260263085365295e-01 6.920710206031799316e-02 2.122230976819992065e-01 1.737702786922454834e-01 -2.103407829999923706e-01
-2.487750202417373657e-01 5.415940880775451660e-01 1.718550473451614380e-01 -3.720046877861022949e-01 -8.564823865890502930e-02 1.599624902009963989e-01 5.947653055191040039e-01 3.003256618976593018e-01
-6.633727550506591797e-01 -2.438012510538101196e-01 -2.716097235679626465e-01 -1.988185048103332520e-01 3.516113460063934326e-01 1.421847343444824219e-01 4.933006167411804199e-01 2.104005776345729828e-03
-2.220450490713119507e-01 1.504068225622177124e-01 5.375902056694030762e-01 2.240028232336044312e-01 6.922880411148071289e-01 2.101365178823471069e-01 2.500602900981903076e-01 5.425021052360534668e-02
-1.117051579058170319e-03 7.101892232894897461e-01 8.584748953580856323e-02 3.034378290176391602e-01 3.953283727169036865e-01 4.260391294956207275e-01 2.280911654233932495e-01 -7.978785037994384766e-02
-5.079300999641418457e-01 5.257301330566406250e-01 1.528894901275634766e-02 -2.173675596714019775e-01 -1.698527932167053223e-01 4.409209787845611572e-01 4.333772361278533936e-01 8.399515599012374878e-02
-8.461799621582031250e-01 2.983710467815399170e-01 1.101835444569587708e-01 -1.652477979660034180e-01 -1.463831961154937744e-01 3.654205799102783203e-01 -2.303152717649936676e-02 4.056004341691732407e-03
-3.941310048103332520e-01 2.499678730964660645e-02 2.908876836299896240e-01 -9.396946430206298828e-02 6.436629295349121094e-01 -4.563289284706115723e-01 3.566925227642059326e-01 -2.867868728935718536e-02
-7.383509278297424316e-01 -1.847706586122512817e-01 1.301749050617218018e-01 -3.048841059207916260e-01 4.829323589801788330e-01 2.755494713783264160e-01 7.552687544375658035e-03 3.987043723464012146e-02
-6.330157518386840820e-01 1.472328454256057739e-01 -2.696056365966796875e-01 -1.429455280303955078e-01 6.239954829216003418e-01 -2.384103387594223022e-01 -8.001264184713363647e-02 1.785528361797332764e-01
-1.240597292780876160e-01 3.129099011421203613e-01 -2.666690945625305176e-01 -2.085662633180618286e-01 5.173353552818298340e-01 4.714398086071014404e-01 -2.267579734325408936e-01 4.803892374038696289e-01
-7.061638236045837402e-01 -2.309090197086334229e-01 4.046423360705375671e-03 -9.935245662927627563e-02 6.430627703666687012e-01 1.512084305286407471e-01 -2.914944430813193321e-03 -4.152324795722961426e-02
-2.721108496189117432e-01 4.953176379203796387e-01 -9.411763399839401245e-02 -2.884236574172973633e-01 5.772836804389953613e-01 -9.535743854939937592e-03 -5.050618052482604980e-01 -1.162601821124553680e-02
-6.261988878250122070e-01 -1.056224107742309570e-01 3.561875596642494202e-02 3.168872296810150146e-01 3.110162913799285889e-01 5.204373598098754883e-01 2.829886674880981445e-01 2.176325470209121704e-01
-7.850484251976013184e-01 1.204295307397842407e-01 4.516944289207458496e-01 -2.036397904157638550e-01 9.966515749692916870e-02 2.406172901391983032e-01 2.363426983356475830e-01 -3.314941888675093651e-03
-2.820988297462463379e-01 4.464776217937469482e-01 -3.683040663599967957e-02 4.116173088550567627e-01 2.822828590869903564e-01 1.487778574228286743e-01 5.003800988197326660e-01 -4.450776576995849609e-01
-1.687946468591690063e-01 4.583996832370758057e-01 -6.030552089214324951e-02 -2.860525548458099365e-01 4.712881147861480713e-01 -6.681589782238006592e-02 -1.527540236711502075e-01 6.526902318000793457e-01
-2.985106706619262695e-01 9.190595149993896484e-01 -8.813542872667312622e-02 1.403951048851013184e-01 -1.131495367735624313e-02 1.872618347406387329e-01 4.092320799827575684e-02 -4.327375441789627075e-02
2.316156774759292603e-02 6.053071618080139160e-01 3.245841264724731445e-01 -3.577692508697509766e-01 2.046551406383514404e-01 4.035783931612968445e-02 4.836680591106414795e-01 3.496652841567993164e-01
-3.938230276107788086e-01 4.831665456295013428e-01 1.630400121212005615e-01 7.345081865787506104e-02 1.488905698060989380e-01 -4.908878207206726074e-01 4.811960458755493164e-01 2.911830842494964600e-01
-1.392978578805923462e-01 3.220614194869995117e-01 -1.112294942140579224e-02 -1.158864721655845642e-01 8.700213432312011719e-01 -1.931082010269165039e-01 -2.436959594488143921e-01 9.850679337978363037e-02
-8.921498060226440430e-01 1.997426748275756836e-01 2.998706325888633728e-02 -1.712732464075088501e-01 -1.398824304342269897e-01 2.084469199180603027e-01 2.468302696943283081e-01 -9.997659176588058472e-02
-2.909496724605560303e-01 1.986273676156997681e-01 1.192136630415916443e-01 -1.470775306224822998e-01 6.090212464332580566e-01 1.452908217906951904e-01 -1.728832423686981201e-01 6.466426849365234375e-01
-6.030526757240295410e-01 -6.864100694656372070e-02 -3.159106075763702393e-01 -4.875887930393218994e-01 4.378903210163116455e-01 1.391016989946365356e-01 1.659732609987258911e-01 2.354339659214019775e-01
-3.155096173286437988e-01 5.038879513740539551e-01 -1.256899684667587280e-01 5.386815667152404785e-01 1.231117099523544312e-01 -2.190669625997543335e-01 2.853892147541046143e-01 4.426974356174468994e-01
-5.704175233840942383e-01 4.566844999790191650e-01 8.911675959825515747e-02 2.603549957275390625e-01 -3.614813461899757385e-02 -2.874615788459777832e-01 4.588550925254821777e-01 3.095928430557250977e-01
-4.671849012374877930e-01 2.109090834856033325e-01 -1.017578318715095520e-01 1.497536450624465942e-01 2.271532565355300903e-01 6.856826543807983398e-01 2.599246203899383545e-01 -3.393445611000061035e-01
-3.008062541484832764e-01 8.622121810913085938e-01 -1.488525718450546265e-01 1.506953984498977661e-01 -8.290863595902919769e-03 2.255719751119613647e-01 1.423147320747375488e-01 -2.236839979887008667e-01
-7.559744119644165039e-01 1.468784362077713013e-01 1.700820773839950562e-01 -1.109335571527481079e-01 3.428700566291809082e-01 -4.006925821304321289e-01 1.889587789773941040e-01 -2.277620285749435425e-01
-4.890177547931671143e-01 2.412758022546768188e-01 -4.257549643516540527e-01 -6.123686432838439941e-01 1.361486762762069702e-01 -3.778963536024093628e-02 3.306582570075988770e-01 1.307120770215988159e-01
-3.239712491631507874e-02 7.818782329559326172e-01 2.152441591024398804e-01 3.662298321723937988e-01 2.048720568418502808e-01 1.798575073480606079e-01 3.152777254581451416e-01 1.828693151473999023e-01
-5.941480994224548340e-01 6.685199737548828125e-01 3.080302476882934570e-01 -2.728508552536368370e-03 -1.596522331237792969e-01 2.465442121028900146e-01 1.241318136453628540e-01 5.913878977298736572e-02
-7.250779271125793457e-01 1.353615820407867432e-01 -1.247105076909065247e-01 2.777084410190582275e-01 2.705706357955932617e-01 -4.433591067790985107e-01 2.399153262376785278e-01 1.895502060651779175e-01
-2.153770178556442261e-01 1.547366529703140259e-01 5.646001100540161133e-01 -2.486065626144409180e-01 5.376080274581909180e-01 4.012483060359954834e-01 3.015108108520507812e-01 9.032974392175674438e-02
-1.300472021102905273e-01 2.325536757707595825e-01 5.057457685470581055e-01 -1.759432256221771240e-01 4.023707807064056396e-01 -1.617099717259407043e-02 5.438962578773498535e-01 4.292841851711273193e-01
-3.765550255775451660e-02 6.106215119361877441e-01 -4.558931291103363037e-02 -2.198961228132247925e-01 4.690677523612976074e-01 4.369950890541076660e-01 1.479213535785675049e-01 -3.773865997791290283e-01
-4.058264791965484619e-01 5.050066113471984863e-01 7.201706618070602417e-02 -5.092732906341552734e-01 3.127405941486358643e-01 -4.177647233009338379e-01 1.364240646362304688e-01 1.574225127696990967e-01
-4.955916702747344971e-01 3.904896080493927002e-01 -7.471300661563873291e-02 1.934655904769897461e-01 -5.597649887204170227e-02 4.655837416648864746e-01 2.150080054998397827e-01 5.410783886909484863e-01
-5.451691150665283203e-01 -1.594970971345901489e-01 2.656612396240234375e-01 1.300584971904754639e-01 5.955755710601806641e-01 2.790220677852630615e-01 3.548366725444793701e-01 1.771657764911651611e-01
1.822900772094726562e-01 6.720403432846069336e-01 2.717874050140380859e-01 -1.216996461153030396e-01 4.736232459545135498e-01 3.577262759208679199e-01 2.717337608337402344e-01 1.807484030723571777e-02
-7.398608326911926270e-01 -2.813385725021362305e-01 -1.686659008264541626e-01 1.061864122748374939e-01 4.396190047264099121e-01 1.879972964525222778e-01 3.225130438804626465e-01 3.329179063439369202e-02
-6.059360504150390625e-01 3.879825025796890259e-02 -5.427157878875732422e-01 -4.780852049589157104e-02 3.972596824169158936e-01 3.566011488437652588e-01 -2.169209420680999756e-01 4.975549876689910889e-02
-2.348238825798034668e-01 4.275979697704315186e-01 4.006311297416687012e-02 1.236428096890449524e-01 4.932697117328643799e-01 5.015145540237426758e-01 2.535314261913299561e-01 -4.312947690486907959e-01
-7.565428018569946289e-01 4.271056354045867920e-01 1.304362714290618896e-01 -3.177531659603118896e-01 -1.047361046075820923e-01 2.776603996753692627e-01 8.560128509998321533e-02 1.784674078226089478e-01
-6.145035624504089355e-01 5.741005297750234604e-03 -6.124634742736816406e-01 7.432565093040466309e-02 3.373044431209564209e-01 -1.951965093612670898e-01 2.966261208057403564e-01 4.305366426706314087e-02
-5.817577838897705078e-01 5.916010737419128418e-01 3.766069114208221436e-01 1.251358725130558014e-02 -1.193485334515571594e-01 2.156311273574829102e-02 3.547607064247131348e-01 1.703304350376129150e-01
-1.860541999340057373e-01 5.479534268379211426e-01 7.519772276282310486e-03 2.402285933494567871e-01 8.030932396650314331e-02 -1.978008896112442017e-01 7.084116935729980469e-01 2.448317706584930420e-01
-8.637526631355285645e-01 -1.457015573978424072e-01 -1.953676491975784302e-01 -2.695588953793048859e-02 3.138121962547302246e-01 1.794352978467941284e-01 6.164874136447906494e-02 -2.435808777809143066e-01
-2.353024668991565704e-02 2.822763025760650635e-01 5.386011600494384766e-01 -3.829623162746429443e-01 4.494965374469757080e-01 1.912234425544738770e-01 3.012878000736236572e-01 3.919528424739837646e-01
-5.804142355918884277e-01 -9.613323956727981567e-02 -2.816571593284606934e-01 -1.984395086765289307e-01 6.763460636138916016e-01 1.879398375749588013e-01 -1.574931293725967407e-01 1.326628476381301880e-01
-4.543872773647308350e-01 2.036861628293991089e-01 -5.408833622932434082e-01 -3.273285031318664551e-01 5.378516316413879395e-01 -1.036391183733940125e-01 -1.480321735143661499e-01 1.743744909763336182e-01
-4.320830851793289185e-02 3.114580512046813965e-01 2.852691709995269775e-01 3.678760528564453125e-01 6.613028049468994141e-01 -1.205165237188339233e-01 4.478828012943267822e-01 1.788045167922973633e-01
-7.987288832664489746e-01 3.048015832901000977e-01 -4.645848274230957031e-02 1.844384223222732544e-01 2.218057662248611450e-01 -1.063935756683349609e-01 -3.642737269401550293e-01 1.993477493524551392e-01
-6.164922118186950684e-01 5.604696869850158691e-01 -9.357804805040359497e-02 -3.193776011466979980e-01 5.441688746213912964e-02 -3.079803287982940674e-01 2.780131436884403229e-02 3.105901777744293213e-01
-4.607789516448974609e-01 4.755508005619049072e-01 -8.197403699159622192e-02 1.988544762134552002e-01 6.631938368082046509e-02 5.016434192657470703e-01 2.516879141330718994e-01 -4.425834417343139648e-01
-2.655998431146144867e-02 8.204672336578369141e-01 -7.847649604082107544e-02 -3.173189759254455566e-01 2.312174439430236816e-01 4.067452847957611084e-01 7.633027620613574982e-03 -1.780605874955654144e-02
8.846385776996612549e-02 9.196189045906066895e-01 -1.289142370223999023e-01 -1.458109319210052490e-01 3.184270560741424561e-01 8.298887312412261963e-02 -4.940417129546403885e-03 -1.697614975273609161e-02
-3.626742064952850342e-01 3.324392437934875488e-01 -1.002040728926658630e-01 2.112967520952224731e-01 2.622597813606262207e-01 -5.017923116683959961e-01 5.778874754905700684e-01 2.207601666450500488e-01
-6.556248664855957031e-01 4.346673488616943359e-01 9.651537984609603882e-02 -5.528638884425163269e-02 1.842553913593292236e-01 -5.477512478828430176e-01 1.443240940570831299e-01 -1.184800267219543457e-01
3.890000656247138977e-02 8.032786250114440918e-01 2.385453879833221436e-02 1.296253055334091187e-01 1.628132909536361694e-01 3.587876558303833008e-01 3.603143393993377686e-01 2.253779470920562744e-01
-6.097854673862457275e-02 4.556572139263153076e-01 6.546284421347081661e-04 -1.155372709035873413e-01 5.150380730628967285e-01 5.226140022277832031e-01 3.352937698364257812e-01 -3.528415858745574951e-01
-5.422518253326416016e-01 2.093097567558288574e-01 -1.168040111660957336e-01 -5.937319397926330566e-01 -5.046619847416877747e-02 3.789106011390686035e-01 2.850165665149688721e-01 2.619868516921997070e-01
-1.468411833047866821e-01 6.218380331993103027e-01 -2.924564778804779053e-01 2.249094396829605103e-01 2.209495753049850464e-02 -2.880570590496063232e-01 5.349577665328979492e-01 2.932494580745697021e-01
-5.577463507652282715e-01 3.450667485594749451e-02 -5.042532682418823242e-01 2.434857562184333801e-02 5.823596119880676270e-01 -1.566842943429946899e-01 -2.498375251889228821e-02 -2.618150115013122559e-01
-5.555578470230102539e-01 2.330029616132378578e-03 1.932746618986129761e-01 -5.459379777312278748e-02 7.276207804679870605e-01 -3.380767703056335449e-01 7.614804804325103760e-02 -3.857581317424774170e-02
-6.834139823913574219e-01 3.638915121555328369e-01 -2.838474214076995850e-01 -3.949829041957855225e-01 -1.919454336166381836e-02 8.642216213047504425e-03 -1.024856641888618469e-01 3.911534845829010010e-01
3.189087659120559692e-02 4.615541398525238037e-01 -3.386555314064025879e-01 -8.004605025053024292e-02 5.507420897483825684e-01 1.618252992630004883e-01 3.456333279609680176e-01 -4.646387100219726562e-01
-2.656504809856414795e-01 1.086345687508583069e-01 1.786328554153442383e-01 1.705270260572433472e-01 6.905821561813354492e-01 2.058410644531250000e-01 4.422944784164428711e-01 -3.764844536781311035e-01
-2.277053445577621460e-01 7.449029088020324707e-01 2.512814477086067200e-02 5.182003974914550781e-01 1.503339409828186035e-01 3.028098940849304199e-01 9.855751693248748779e-02 -9.955065324902534485e-03
-1.605222672224044800e-01 2.467922717332839966e-01 5.761550068855285645e-01 -3.705371022224426270e-01 4.211571514606475830e-01 1.495978981256484985e-01 3.243856430053710938e-01 3.729543387889862061e-01
-3.293797969818115234e-01 1.434607058763504028e-01 -4.542073905467987061e-01 -2.870519161224365234e-01 5.013179183006286621e-01 4.585646986961364746e-01 -1.775564998388290405e-01 2.984912395477294922e-01
-3.356750309467315674e-01 2.362338751554489136e-01 2.605127692222595215e-01 1.268607676029205322e-01 4.256750345230102539e-01 1.670102030038833618e-02 5.602078437805175781e-01 -5.022393465042114258e-01
-5.219073295593261719e-01 4.678491652011871338e-01 -1.677225232124328613e-01 -1.002076640725135803e-01 8.339387923479080200e-02 -5.749549269676208496e-01 2.959346473217010498e-01 2.131954729557037354e-01
-1.534410268068313599e-01 3.676295280456542969e-01 -2.050783783197402954e-01 -3.314928412437438965e-01 7.688843011856079102e-01 -1.644519120454788208e-01 -2.208779901266098022e-01 1.494831442832946777e-01
-7.521868348121643066e-01 -6.270369049161672592e-03 -3.502696752548217773e-01 -3.510475456714630127e-01 3.690908849239349365e-01 1.968130469322204590e-01 -9.039137512445449829e-02 7.154309749603271484e-02
-2.610296905040740967e-01 4.558976590633392334e-01 4.536113142967224121e-01 -2.685167491436004639e-01 5.712897181510925293e-01 3.266400992870330811e-01 9.428481012582778931e-02 6.481527537107467651e-02
-6.425392627716064453e-01 -1.343273967504501343e-01 -2.071942239999771118e-01 4.439063370227813721e-02 6.665118932723999023e-01 -2.449807226657867432e-01 1.167919039726257324e-01 -7.940652221441268921e-02
-6.102018356323242188e-01 1.691115349531173706e-01 -1.126354094594717026e-03 3.036750257015228271e-01 -9.321148507297039032e-03 4.918156862258911133e-01 3.994054198265075684e-01 3.245627582073211670e-01
-3.991797864437103271e-01 -2.452450245618820190e-01 -1.937325298786163330e-01 -2.320944331586360931e-02 5.115646719932556152e-01 9.929198771715164185e-02 6.861912012100219727e-01 4.874987527728080750e-03
-3.543126285076141357e-01 9.865904599428176880e-02 -6.381673216819763184e-01 5.144219845533370972e-02 5.749906897544860840e-01 -2.562868595123291016e-01 1.514958143234252930e-01 -1.886185705661773682e-01
-5.451115369796752930e-01 2.496263086795806885e-01 3.286499679088592529e-01 3.402843177318572998e-01 1.993823945522308350e-01 -1.064356267452239990e-01 5.081401467323303223e-01 -3.277916312217712402e-01
-5.403741598129272461e-01 -1.672733128070831299e-01 -2.858474254608154297e-01 -1.302095353603363037e-01 5.863153934478759766e-01 4.771025478839874268e-01 -5.055801197886466980e-02 8.604215830564498901e-02
-6.307714581489562988e-01 4.954471588134765625e-01 3.626151382923126221e-01 -4.023499786853790283e-02 -6.283480674028396606e-02 3.053696155548095703e-01 1.879990249872207642e-01 3.016761839389801025e-01
-4.232253730297088623e-01 3.677871823310852051e-01 2.553411424160003662e-01 -2.551986277103424072e-01 4.818910062313079834e-01 -5.425172448158264160e-01 1.576151400804519653e-01 -6.245820596814155579e-02
-3.486796319484710693e-01 4.748608469963073730e-01 -2.501555681228637695e-01 2.676579952239990234e-01 2.451382726430892944e-01 3.485881984233856201e-01 2.497163861989974976e-01 -5.241625308990478516e-01
9.934349916875362396e-03 8.851935863494873047e-01 -3.763684257864952087e-02 2.257560789585113525e-01 2.161592096090316772e-01 9.729738533496856689e-02 3.034541308879852295e-01 1.252010613679885864e-01
-3.359076976776123047e-01 3.131167888641357422e-01 -2.302960902452468872e-01 5.724372863769531250e-01 1.569759100675582886e-01 1.978638619184494019e-01 2.933290004730224609e-01 5.084974169731140137e-01
-3.859089910984039307e-01 8.100155591964721680e-01 4.931262694299221039e-03 3.003131449222564697e-01 -5.532390624284744263e-02 1.538017392158508301e-01 1.726078689098358154e-01 -2.196076959371566772e-01
-5.153599381446838379e-01 1.867884844541549683e-01 -2.206926941871643066e-01 -3.016620576381683350e-01 6.874895691871643066e-01 -1.625814437866210938e-01 -1.067962050437927246e-01 -2.221012413501739502e-01
-1.940675079822540283e-01 3.573223650455474854e-01 4.382282868027687073e-02 3.163130953907966614e-02 4.337435364723205566e-01 -8.575885556638240814e-03 -7.418065518140792847e-02 7.987664937973022461e-01
-2.885994017124176025e-01 7.953446507453918457e-01 4.398546367883682251e-02 2.643018960952758789e-01 2.226594984531402588e-01 1.732115149497985840e-01 -8.895938098430633545e-02 -3.533465266227722168e-01
-2.931609153747558594e-01 3.942920267581939697e-01 -1.687741875648498535e-01 -6.220135465264320374e-02 3.451974689960479736e-01 4.771204292774200439e-01 3.193985223770141602e-01 -5.267030596733093262e-01
-5.251764655113220215e-01 -5.854521319270133972e-02 -3.375446200370788574e-01 -2.233174145221710205e-01 6.555153727531433105e-01 2.170815616846084595e-01 -3.531065583229064941e-02 2.808620333671569824e-01
-2.910926640033721924e-01 2.287815511226654053e-01 -3.097647726535797119e-01 4.936200380325317383e-01 2.359339445829391479e-01 3.419663012027740479e-01 3.825262486934661865e-01 4.520808756351470947e-01
-3.785827159881591797e-01 5.574073791503906250e-01 2.505995333194732666e-01 -1.542896628379821777e-01 3.788101077079772949e-01 -5.528187155723571777e-01 2.796760946512222290e-02 -9.736009687185287476e-02
-3.888396024703979492e-01 -1.013586968183517456e-01 2.966855168342590332e-01 1.167532335966825485e-02 8.178563714027404785e-01 4.288262501358985901e-02 1.857627779245376587e-01 2.124514579772949219e-01
-5.857262611389160156e-01 -2.811865881085395813e-02 -3.996778726577758789e-01 -4.229312837123870850e-01 3.358556330204010010e-01 3.241444751620292664e-02 3.331351280212402344e-01 3.044536709785461426e-01
-5.759366750717163086e-01 2.436901926994323730e-01 1.244696304202079773e-01 1.767303794622421265e-01 4.667550027370452881e-01 -6.297840178012847900e-02 -3.683073222637176514e-01 4.524477720260620117e-01
-4.612074792385101318e-01 5.312120318412780762e-01 1.930591650307178497e-03 -3.064131140708923340e-01 -2.000951021909713745e-01 2.011477947235107422e-01 4.552175402641296387e-01 3.514074087142944336e-01
-5.763349533081054688e-01 -7.339558005332946777e-02 -5.050128698348999023e-01 2.565084490925073624e-03 5.931460261344909668e-01 1.311495602130889893e-01 -7.600785046815872192e-02 -1.805739104747772217e-01
-4.740047752857208252e-01 1.305379867553710938e-01 -2.322398722171783447e-01 -7.062685489654541016e-01 4.002975523471832275e-01 -2.435495145618915558e-02 1.969905197620391846e-01 7.675985246896743774e-02
-3.430615067481994629e-01 -1.261316984891891479e-01 -1.861711889505386353e-01 3.504699468612670898e-02 4.120431244373321533e-01 2.918446362018585205e-01 6.617453098297119141e-01 3.710150122642517090e-01
-8.047228455543518066e-01 4.161409437656402588e-01 1.650226265192031860e-01 -7.448711246252059937e-02 -2.203972637653350830e-01 2.192432135343551636e-01 1.772419959306716919e-01 1.356827169656753540e-01
-3.884761035442352295e-01 1.007397621870040894e-01 -4.164363443851470947e-01 2.021960169076919556e-01 7.257167696952819824e-01 -2.949905693531036377e-01 -9.642744064331054688e-02 4.065439105033874512e-02
-7.009583115577697754e-01 5.751966238021850586e-01 3.348470926284790039e-01 1.090505197644233704e-01 -1.289817988872528076e-01 -5.401472747325897217e-02 1.766422390937805176e-01 5.509420484304428101e-02
-5.090197324752807617e-01 2.250000089406967163e-02 -2.380761802196502686e-01 -2.889922261238098145e-01 4.138059914112091064e-01 -3.570411205291748047e-01 4.690278172492980957e-01 2.854732573032379150e-01
-1.037077680230140686e-01 7.819470949470996857e-03 -2.547676861286163330e-01 4.732555896043777466e-02 4.394778013229370117e-01 3.171987235546112061e-01 7.054495215415954590e-01 3.614173233509063721e-01
-3.945471048355102539e-01 1.158671900629997253e-01 9.924385696649551392e-02 -4.328427910804748535e-01 5.537061691284179688e-01 -3.710908293724060059e-01 3.647522926330566406e-01 -2.374070435762405396e-01
-4.269484281539916992e-01 2.386786341667175293e-01 -4.735879600048065186e-01 -6.122303009033203125e-01 8.310009539127349854e-02 -2.578360587358474731e-02 3.918719589710235596e-01 2.240870520472526550e-02
-3.513004183769226074e-01 2.480526119470596313e-01 -4.231737256050109863e-01 -1.986501067876815796e-01 6.149003505706787109e-01 1.358928233385086060e-01 -4.393127560615539551e-01 8.339717984199523926e-02
-5.013853311538696289e-01 2.876895666122436523e-01 3.807207336649298668e-03 -5.144613981246948242e-01 -1.194261461496353149e-01 4.037554860115051270e-01 3.483161032199859619e-01 3.202457427978515625e-01
-2.593485116958618164e-01 3.810144066810607910e-01 -8.099267631769180298e-02 7.015357613563537598e-01 2.534323036670684814e-01 1.132718194276094437e-02 4.234890043735504150e-01 2.124970406293869019e-01
-6.500912904739379883e-01 -4.331872612237930298e-02 7.716184109449386597e-02 -5.051451921463012695e-02 6.773972511291503906e-01 -2.926955521106719971e-01 6.620494276285171509e-02 -1.344551742076873779e-01
-7.533649802207946777e-01 1.799664348363876343e-01 -2.409187704324722290e-01 -1.750281900167465210e-01 4.661892056465148926e-01 -2.976124286651611328e-01 6.371054798364639282e-02 3.757610172033309937e-02
-2.816209793090820312e-01 5.518466830253601074e-01 -1.259418576955795288e-01 4.774096235632896423e-02 2.017898559570312500e-01 5.297788381576538086e-01 2.353646010160446167e-01 -4.703539013862609863e-01
-5.133908987045288086e-01 4.174174368381500244e-01 1.727547049522399902e-01 -7.199862599372863770e-02 4.170226454734802246e-01 -3.366218134760856628e-02 -4.126181006431579590e-01 4.264619350433349609e-01
-3.415126800537109375e-01 9.697209298610687256e-02 -6.314934492111206055e-01 1.029984503984451294e-01 4.351004064083099365e-01 -3.673219680786132812e-01 3.745236098766326904e-01 -8.191238157451152802e-03
-5.418732762336730957e-01 3.471495211124420166e-01 2.694662101566791534e-02 4.775135777890682220e-03 3.140675276517868042e-02 -5.184313058853149414e-01 5.290414094924926758e-01 1.883334368467330933e-01
-5.033875107765197754e-01 4.023635983467102051e-01 -1.364386975765228271e-01 -5.631780028343200684e-01 -8.246629685163497925e-02 -1.091925948858261108e-01 3.824329674243927002e-01 2.897253632545471191e-01
-5.326071977615356445e-01 -2.175603061914443970e-01 -3.728296458721160889e-01 -2.112299650907516479e-01 5.154767036437988281e-01 3.589499592781066895e-01 2.571476399898529053e-01 1.571325510740280151e-01
-4.759678542613983154e-01 -2.906019613146781921e-02 -6.203574538230895996e-01 -1.319711357355117798e-01 5.944091677665710449e-01 -5.767215043306350708e-02 1.072000935673713684e-01 4.701356217265129089e-02
-1.851548850536346436e-01 3.618960380554199219e-01 -1.999861933290958405e-02 -1.161433979868888855e-01 2.857253551483154297e-01 6.213325262069702148e-01 -5.375304259359836578e-03 5.942537784576416016e-01
-1.363001167774200439e-01 6.110730394721031189e-02 -4.544813036918640137e-01 -4.195967614650726318e-01 2.982516288757324219e-01 3.312741219997406006e-01 4.267273247241973877e-01 4.629044830799102783e-01
-2.968933880329132080e-01 3.859737217426300049e-01 -8.416122943162918091e-02 3.394261002540588379e-01 3.533437848091125488e-01 1.503040641546249390e-01 4.364764094352722168e-01 -5.501186251640319824e-01
-1.886903345584869385e-01 3.525936603546142578e-01 8.726124465465545654e-02 -2.276768535375595093e-01 7.146793007850646973e-01 2.176608443260192871e-01 -4.346269667148590088e-01 1.832455694675445557e-01
-5.642318725585937500e-01 3.770290911197662354e-01 4.667978286743164062e-01 6.512700766324996948e-02 1.916018873453140259e-01 -9.291429817676544189e-02 5.006002187728881836e-01 -1.463042497634887695e-01
-5.146629214286804199e-01 4.283855259418487549e-01 5.108684897422790527e-01 -3.099148273468017578e-01 9.729251265525817871e-02 4.025245308876037598e-01 4.077053442597389221e-02 1.463562548160552979e-01
-1.557790338993072510e-01 8.165525197982788086e-01 -2.707320153713226318e-01 7.103927433490753174e-02 -9.301294386386871338e-02 1.406733840703964233e-01 4.058696329593658447e-01 1.935513019561767578e-01
9.958635084331035614e-03 1.727418601512908936e-01 -3.981971442699432373e-01 -1.398836970329284668e-01 4.780453145503997803e-01 4.992281496524810791e-01 1.042414531111717224e-01 5.507363080978393555e-01
7.988618314266204834e-02 3.290182352066040039e-01 -3.068546531721949577e-03 -1.701862514019012451e-01 5.196846127510070801e-01 5.368534326553344727e-01 5.454539060592651367e-01 2.426368929445743561e-02
-4.277312755584716797e-01 6.164742112159729004e-01 -3.515805304050445557e-01 -4.489731043577194214e-02 -1.993629932403564453e-01 1.906587481498718262e-01 3.764285147190093994e-01 -3.059185445308685303e-01
-5.918632745742797852e-01 5.590401887893676758e-01 -1.730106920003890991e-01 -5.293689370155334473e-01 -1.231905892491340637e-01 1.124749146401882172e-02 4.223860427737236023e-02 9.960574656724929810e-02
-2.901544868946075439e-01 5.653396844863891602e-01 2.828622162342071533e-01 4.920216798782348633e-01 1.460469216108322144e-01 -4.980540275573730469e-02 2.563860416412353516e-01 4.296055734157562256e-01
-3.040496706962585449e-01 1.859240382909774780e-01 3.740534186363220215e-01 2.953992486000061035e-01 6.496168375015258789e-01 2.925617434084415436e-02 3.406880795955657959e-01 -3.269297480583190918e-01
-7.810026407241821289e-01 1.606624424457550049e-01 1.338852345943450928e-01 -4.407037496566772461e-01 -5.370884016156196594e-02 9.986953437328338623e-02 3.074544370174407959e-01 2.114021182060241699e-01
-3.074727654457092285e-01 -6.961732357740402222e-02 1.515435427427291870e-01 2.405247688293457031e-01 6.226409077644348145e-01 6.544873863458633423e-02 5.035536289215087891e-01 4.174504280090332031e-01
-5.134706497192382812e-01 7.198760285973548889e-03 -4.935292005538940430e-01 -2.772931456565856934e-01 5.865790247917175293e-01 5.823684483766555786e-02 6.291873753070831299e-03 2.613948285579681396e-01
-4.067215323448181152e-01 1.615724712610244751e-01 1.257942169904708862e-01 6.586530804634094238e-01 4.270076751708984375e-01 -4.158025234937667847e-02 3.644647002220153809e-01 -2.047562152147293091e-01
8.568003773689270020e-02 4.220798909664154053e-01 -2.076411992311477661e-01 -2.219885736703872681e-01 6.961223483085632324e-01 -4.190777838230133057e-01 1.992161273956298828e-01 1.490439325571060181e-01
-2.905531823635101318e-01 1.916812211275100708e-01 1.382736414670944214e-01 6.486463546752929688e-01 5.399537086486816406e-01 -5.313336383551359177e-03 3.650759756565093994e-01 -1.188142150640487671e-01
-5.899908542633056641e-01 4.445506036281585693e-01 9.230183809995651245e-02 -4.239391088485717773e-01 2.933476567268371582e-01 1.554377842694520950e-02 -4.227615296840667725e-01 3.193360939621925354e-02
-6.854629516601562500e-01 3.800741732120513916e-01 3.142144978046417236e-01 1.670921444892883301e-01 2.658422887325286865e-01 -3.183745741844177246e-01 2.948595285415649414e-01 7.555908057838678360e-03
-2.815736234188079834e-01 3.187983930110931396e-01 -6.220103427767753601e-02 2.024718075990676880e-01 6.490803956985473633e-01 -9.528624266386032104e-02 -3.135524690151214600e-01 4.954997599124908447e-01
-7.466000318527221680e-01 1.290508955717086792e-01 -8.794791251420974731e-02 -8.498726785182952881e-02 5.160506367683410645e-01 -3.771687150001525879e-01 -1.786196790635585785e-02 -4.575135931372642517e-02
-4.680211842060089111e-01 4.885757565498352051e-01 1.208220496773719788e-01 -2.056905031204223633e-01 4.350549578666687012e-01 -1.364233046770095825e-01 -4.490454196929931641e-01 2.753499746322631836e-01
-2.375444024801254272e-01 4.017439186573028564e-01 6.255281567573547363e-01 -1.038217265158891678e-02 4.449446201324462891e-01 7.133203744888305664e-02 4.302221834659576416e-01 5.124641954898834229e-02
-1.763128638267517090e-01 6.090850234031677246e-01 -3.016330897808074951e-01 3.806782662868499756e-01 6.604271382093429565e-02 -2.207464724779129028e-01 5.043908953666687012e-01 2.335166633129119873e-01
6.858654320240020752e-02 4.121013581752777100e-01 1.054199486970901489e-01 -2.229034751653671265e-01 4.940649569034576416e-01 5.683411359786987305e-01 4.332200586795806885e-01 -9.938638657331466675e-02
-3.409678116440773010e-02 7.804356217384338379e-01 1.404408179223537445e-02 -1.985185742378234863e-01 2.294477671384811401e-01 5.130099654197692871e-01 1.844908595085144043e-01 1.698344759643077850e-02
-6.071072816848754883e-01 3.012709617614746094e-01 1.534757763147354126e-01 -4.220164716243743896e-01 -3.671403601765632629e-02 4.423356652259826660e-01 2.374196201562881470e-01 2.926206588745117188e-01
-5.681484937667846680e-01 1.236027330160140991e-01 -6.099788099527359009e-02 -3.485305905342102051e-01 -5.269205570220947266e-02 1.757317781448364258e-01 6.537867188453674316e-01 2.750274538993835449e-01
-6.563143134117126465e-01 7.002744823694229126e-02 -2.562096416950225830e-01 1.315837800502777100e-01 4.905993342399597168e-01 -4.016517996788024902e-01 2.665981054306030273e-01 -9.112379699945449829e-02
-4.588803648948669434e-01 4.699190855026245117e-01 -1.270528435707092285e-01 3.906635046005249023e-01 1.207923367619514465e-01 9.297734498977661133e-02 2.588573694229125977e-01 -5.564187169075012207e-01
-3.587871193885803223e-01 5.931347012519836426e-01 -9.466196596622467041e-02 -1.879859715700149536e-01 8.755947649478912354e-02 2.927897274494171143e-01 3.507260680198669434e-01 -5.086869597434997559e-01
7.673647999763488770e-02 2.971841096878051758e-01 1.922156512737274170e-01 -7.517395168542861938e-02 6.996597051620483398e-01 -3.730880618095397949e-01 4.839162528514862061e-01 -1.736952736973762512e-02
-7.277932763099670410e-01 -2.831051051616668701e-01 -5.354069173336029053e-03 -1.132818236947059631e-01 4.796546399593353271e-01 2.195813208818435669e-01 2.830803394317626953e-01 1.374332308769226074e-01
-5.695376992225646973e-01 5.632430687546730042e-02 -4.053318798542022705e-01 -2.793736383318901062e-02 5.995069146156311035e-01 -2.577240765094757080e-01 5.081088840961456299e-02 2.810124158859252930e-01
-5.509793162345886230e-01 -8.592736721038818359e-02 -4.207511842250823975e-01 -3.808380961418151855e-01 4.283418655395507812e-01 -1.686932444572448730e-01 3.866169452667236328e-01 7.458086311817169189e-02
-8.974741697311401367e-01 2.915589809417724609e-01 -1.432459056377410889e-01 -1.246905997395515442e-01 -2.192643880844116211e-01 1.575684733688831329e-02 1.525273323059082031e-01 4.331975057721138000e-02
7.368015497922897339e-02 1.520671397447586060e-01 -2.860474288463592529e-01 -7.469571381807327271e-02 4.286700487136840820e-01 1.736486852169036865e-01 6.648211479187011719e-01 4.776455760002136230e-01
-7.562543153762817383e-01 3.151130974292755127e-01 2.616536617279052734e-01 1.945506483316421509e-01 1.538608074188232422e-01 2.171040475368499756e-01 -3.080845177173614502e-01 2.382165193557739258e-01
-4.160112440586090088e-01 2.861678004264831543e-01 -6.762385368347167969e-02 1.618026793003082275e-01 5.646093487739562988e-01 -3.584350645542144775e-01 -1.374081373214721680e-01 4.981457293033599854e-01
-7.583130598068237305e-01 1.571630984544754028e-01 6.110972538590431213e-02 -4.161934256553649902e-01 -5.249593779444694519e-02 7.581596821546554565e-02 4.578549861907958984e-01 7.193569839000701904e-02
-3.125355541706085205e-01 4.212652146816253662e-02 4.847400784492492676e-01 8.560466580092906952e-03 6.872104406356811523e-01 1.186223477125167847e-01 -9.915445931255817413e-03 4.231698215007781982e-01
-5.310451388359069824e-01 3.887472152709960938e-01 5.644575953483581543e-01 7.915001362562179565e-02 3.713479936122894287e-01 1.722915470600128174e-01 4.479132965207099915e-02 -2.690713703632354736e-01
-7.224203944206237793e-01 -1.208052635192871094e-01 -1.420757472515106201e-01 -4.225906133651733398e-01 2.687001526355743408e-01 3.061505556106567383e-01 2.241038680076599121e-01 -2.204454094171524048e-01
-5.269252061843872070e-01 5.514761805534362793e-01 2.676636539399623871e-02 -2.500519156455993652e-01 -2.416114062070846558e-01 3.136176168918609619e-01 3.982442319393157959e-01 1.991254985332489014e-01
-4.669972956180572510e-01 7.391556352376937866e-02 -4.765476565808057785e-03 -1.751731149852275848e-02 3.507627248764038086e-01 6.507571935653686523e-01 -2.681517601013183594e-01 3.971090316772460938e-01
-5.896922349929809570e-01 -1.739946901798248291e-01 -4.282858967781066895e-01 3.774307668209075928e-01 4.695216715335845947e-01 1.888439208269119263e-01 1.548924297094345093e-01 1.264981329441070557e-01
-6.640605926513671875e-01 -1.323916614055633545e-01 -3.525418937206268311e-01 -8.634176850318908691e-02 5.652883052825927734e-01 4.664094652980566025e-03 1.700697652995586395e-02 -2.998221218585968018e-01
-2.205546051263809204e-01 5.122743844985961914e-01 -3.306556344032287598e-01 1.147079914808273315e-01 2.844678163528442383e-01 1.357559710741043091e-01 2.324057966470718384e-01 -6.427093744277954102e-01
-3.594806790351867676e-01 5.541310310363769531e-01 -4.633624851703643799e-01 -1.601310912519693375e-03 -8.649025112390518188e-02 2.239952236413955688e-02 -7.538353651762008667e-02 5.790855288505554199e-01
-4.932214021682739258e-01 3.430627286434173584e-02 -3.969641327857971191e-01 8.821599185466766357e-02 6.892674565315246582e-01 -3.114422261714935303e-01 1.357292756438255310e-02 1.338771283626556396e-01
-8.142838478088378906e-01 3.157706558704376221e-01 -3.790340945124626160e-02 -2.308359146118164062e-01 1.595032960176467896e-01 -3.806907236576080322e-01 8.884910494089126587e-02 -6.517711281776428223e-02
-1.733002066612243652e-01 1.477994918823242188e-01 -5.674135684967041016e-01 3.031109869480133057e-01 6.956981420516967773e-01 -1.347777396440505981e-01 2.983588725328445435e-02 1.767390966415405273e-01
-6.615685224533081055e-01 1.579039692878723145e-01 2.078850865364074707e-01 -4.384605586528778076e-01 -4.946084693074226379e-02 4.371581077575683594e-01 3.053035438060760498e-01 1.231494396924972534e-01
-3.328609764575958252e-01 3.106829822063446045e-01 2.353780269622802734e-01 2.435372322797775269e-01 2.342234402894973755e-01 -4.959454238414764404e-01 5.672464966773986816e-01 2.353198975324630737e-01
-5.793607234954833984e-01 1.368462592363357544e-01 1.127998437732458115e-02 3.241697847843170166e-01 1.234799548983573914e-01 5.770972371101379395e-01 5.871155299246311188e-03 4.382670223712921143e-01
-2.589404284954071045e-01 4.045952856540679932e-01 -2.442012131214141846e-01 2.990643382072448730e-01 4.672748744487762451e-01 5.635002627968788147e-02 1.046253591775894165e-01 -6.226645112037658691e-01
1.022830083966255188e-01 8.197503685951232910e-01 2.175282128155231476e-02 -1.643397063016891479e-01 3.618072569370269775e-01 3.377356827259063721e-01 2.025751769542694092e-01 6.372008472681045532e-02
-2.121258825063705444e-01 3.671409487724304199e-01 -9.341614693403244019e-02 -6.504209637641906738e-01 1.166695132851600647e-01 -1.350462287664413452e-01 4.511096179485321045e-01 3.912635743618011475e-01
-5.910413861274719238e-01 -1.913561522960662842e-01 -9.902565181255340576e-02 8.581218123435974121e-02 6.056291460990905762e-01 -1.959226131439208984e-01 4.037408232688903809e-01 -1.694236099720001221e-01
-3.740976154804229736e-01 1.187493950128555298e-01 -3.167971074581146240e-01 -6.450559496879577637e-01 3.162252306938171387e-01 1.506191492080688477e-01 2.682606279850006104e-01 3.672105967998504639e-01
-4.753626286983489990e-01 4.830959141254425049e-01 2.071463912725448608e-01 -5.096631646156311035e-01 4.296194761991500854e-02 -3.199114203453063965e-01 3.357989788055419922e-01 -1.450262367725372314e-01
-4.128313660621643066e-01 -1.897778213024139404e-01 -2.898978888988494873e-01 1.491934061050415039e-01 4.447751045227050781e-01 4.152489006519317627e-01 5.094802975654602051e-01 2.396422922611236572e-01
-7.889837026596069336e-01 -5.168462917208671570e-02 -2.594062089920043945e-01 -1.549441665410995483e-01 2.450749725103378296e-01 1.867374032735824585e-01 1.194321066141128540e-01 4.175373315811157227e-01
-4.877013862133026123e-01 -1.920713037252426147e-01 -2.966741025447845459e-01 -2.847222089767456055e-01 4.096792340278625488e-01 1.535571217536926270e-01 5.727165937423706055e-01 1.917098015546798706e-01
-5.126190781593322754e-01 4.788043722510337830e-02 -5.130235552787780762e-01 -3.581725060939788818e-02 6.637163162231445312e-01 -1.026434749364852905e-01 -1.242763325572013855e-01 -6.287742406129837036e-02
1.212345901876688004e-02 3.717126250267028809e-01 -9.692256152629852295e-02 5.354890823364257812e-01 4.573999941349029541e-01 2.542364895343780518e-01 5.396848917007446289e-01 -2.072411589324474335e-02
-1.670939475297927856e-01 4.840037226676940918e-01 -4.194578528404235840e-01 -2.792663685977458954e-02 6.166582107543945312e-01 -1.693623811006546021e-01 2.336103320121765137e-01 3.123625218868255615e-01
-8.376035094261169434e-01 3.198091089725494385e-01 9.090431034564971924e-02 -1.550566107034683228e-01 -2.029612660408020020e-01 1.427294164896011353e-01 3.197324275970458984e-01 6.537716835737228394e-03
-3.567468225955963135e-01 2.732108533382415771e-01 2.946960926055908203e-01 -4.723803400993347168e-01 2.662560939788818359e-01 -3.279867470264434814e-01 4.578472077846527100e-01 -3.162385225296020508e-01
-3.201189339160919189e-01 6.941208839416503906e-01 1.565756052732467651e-01 4.697576165199279785e-01 1.367787122726440430e-01 1.372921168804168701e-01 2.466503232717514038e-01 -2.685850560665130615e-01
-5.587095394730567932e-02 6.516219377517700195e-01 -7.409735769033432007e-02 4.201354980468750000e-01 1.854874789714813232e-01 -7.012168876826763153e-03 5.711815953254699707e-01 1.719299852848052979e-01
-9.353620409965515137e-01 1.870824843645095825e-01 1.079364567995071411e-01 1.626409441232681274e-01 -8.009215444326400757e-02 1.815974265336990356e-01 -5.980628356337547302e-02 9.500829875469207764e-02
-6.146877408027648926e-01 -1.827822327613830566e-01 -2.598488926887512207e-01 2.821263372898101807e-01 5.079438090324401855e-01 4.107513427734375000e-01 5.104879662394523621e-02 1.109210848808288574e-01
-2.757383882999420166e-01 -5.747999995946884155e-02 -4.837153553962707520e-01 3.512059748172760010e-01 4.981729388236999512e-01 8.263928443193435669e-02 4.899714589118957520e-01 2.612672746181488037e-01
-4.755087494850158691e-01 -2.755978377535939217e-03 -5.050467848777770996e-01 1.306348294019699097e-01 5.651918649673461914e-01 -3.213998675346374512e-01 2.410323470830917358e-01 -1.446027606725692749e-01
1.831247210502624512e-01 5.557276010513305664e-01 3.761931359767913818e-01 -2.376546710729598999e-01 5.602548122406005859e-01 2.162096649408340454e-01 2.993747293949127197e-01 9.681862592697143555e-02
-3.051728010177612305e-01 -4.716734960675239563e-02 3.078364729881286621e-01 6.490465253591537476e-02 8.329336643218994141e-01 1.241499036550521851e-01 -7.339688390493392944e-02 3.018109798431396484e-01
-9.009522795677185059e-01 1.837999671697616577e-01 9.079328924417495728e-02 -9.059911221265792847e-02 -1.517578214406967163e-01 7.754099369049072266e-02 3.233963251113891602e-01 6.650365889072418213e-02
-5.570455789566040039e-01 2.952263057231903076e-01 3.716013580560684204e-02 1.512597650289535522e-01 3.944036662578582764e-01 -2.942354381084442139e-01 6.240592524409294128e-02 5.764183402061462402e-01
-4.217521846294403076e-01 8.018702268600463867e-01 1.388396024703979492e-01 1.858640760183334351e-01 9.328240156173706055e-02 1.620753705501556396e-01 -9.608107805252075195e-02 -2.847905755043029785e-01
-6.532675623893737793e-01 4.652639031410217285e-01 6.234342977404594421e-02 -3.815369606018066406e-01 -1.757544726133346558e-01 6.426841765642166138e-02 3.648185133934020996e-01 1.979928463697433472e-01
-1.539099663496017456e-01 1.364125758409500122e-01 -3.717336654663085938e-01 3.327222466468811035e-01 3.834528923034667969e-01 2.661960124969482422e-01 4.606145024299621582e-01 5.279688835144042969e-01
-3.616029322147369385e-01 3.618713021278381348e-01 9.625121206045150757e-02 1.395959407091140747e-02 3.681701123714447021e-01 5.682487487792968750e-01 2.215930074453353882e-01 -4.703975915908813477e-01
-3.160935342311859131e-01 2.588108777999877930e-01 5.770634412765502930e-01 1.178333386778831482e-01 4.920723140239715576e-01 1.954013705253601074e-01 4.487757682800292969e-01 -6.707156449556350708e-02
-8.471930623054504395e-01 2.251919060945510864e-01 1.333263367414474487e-01 2.843165397644042969e-01 3.436724469065666199e-02 1.785950809717178345e-01 -3.114077448844909668e-01 5.374613031744956970e-02
-4.095339402556419373e-02 7.669150233268737793e-01 -2.283008098602294922e-01 1.394991483539342880e-02 3.174232542514801025e-01 4.143850505352020264e-01 1.803883612155914307e-01 2.298603653907775879e-01
-6.253181099891662598e-01 5.642508864402770996e-01 1.210769079625606537e-02 -2.468696422874927521e-02 -2.550209872424602509e-02 -4.637201726436614990e-01 1.668516695499420166e-01 2.152113765478134155e-01
-4.613501429557800293e-01 -1.287740767002105713e-01 2.763235270977020264e-01 1.217995285987854004e-01 7.722974419593811035e-01 -2.381712011992931366e-02 1.753551959991455078e-01 2.272079288959503174e-01
-3.441962003707885742e-01 2.413702011108398438e-01 -3.275901675224304199e-01 -5.265346765518188477e-01 3.677303194999694824e-01 -3.736611604690551758e-01 3.990185856819152832e-01 6.819957494735717773e-02
-4.364319890737533569e-02 8.018581271171569824e-01 -2.508266270160675049e-01 1.573933660984039307e-02 2.933991849422454834e-01 4.386352598667144775e-01 -9.105021506547927856e-02 -7.199044525623321533e-02
-3.345812559127807617e-01 2.861383259296417236e-01 -7.208271324634552002e-02 4.541946575045585632e-02 6.846590638160705566e-01 -4.278601408004760742e-01 -1.712025254964828491e-01 -3.432036042213439941e-01
-2.486887723207473755e-01 8.962657302618026733e-02 4.770657122135162354e-01 3.405237197875976562e-02 5.896858572959899902e-01 1.486641317605972290e-01 1.819249391555786133e-01 5.462989211082458496e-01
-5.313848853111267090e-01 -1.982125341892242432e-01 6.342744827270507812e-02 2.152948677539825439e-01 7.213502526283264160e-01 -1.943311244249343872e-01 2.627908587455749512e-01 -2.823394350707530975e-02
-6.032905578613281250e-01 -1.215704828500747681e-01 -4.283329844474792480e-02 -1.247228384017944336e-01 2.879860401153564453e-01 4.812459051609039307e-01 4.109096825122833252e-01 3.471173346042633057e-01
-6.686635017395019531e-01 6.589735150337219238e-01 2.059775218367576599e-02 1.402194201946258545e-01 -1.422987431287765503e-01 -2.793363332748413086e-01 -1.063324883580207825e-02 1.290273573249578476e-02
9.278327971696853638e-02 3.530602753162384033e-01 1.157266348600387573e-01 1.236402466893196106e-01 5.113799571990966797e-01 -4.417428970336914062e-01 5.533713102340698242e-01 2.742152214050292969e-01
-2.641623914241790771e-01 1.601965874433517456e-01 -4.124770462512969971e-01 -6.848485469818115234e-01 2.890052497386932373e-01 3.542697429656982422e-01 1.819375753402709961e-01 1.525389254093170166e-01
-6.427693963050842285e-01 -1.507756710052490234e-01 -2.329258173704147339e-01 3.022837825119495392e-02 5.523699522018432617e-01 -1.386599838733673096e-01 4.177896380424499512e-01 1.002924218773841858e-01
-7.615414857864379883e-01 -1.312317103147506714e-01 -2.392809092998504639e-02 1.510097682476043701e-01 5.651348829269409180e-01 -1.581303030252456665e-01 1.866815388202667236e-01 1.495205424726009369e-02
7.105860859155654907e-02 4.477724134922027588e-01 1.654881983995437622e-01 1.800735145807266235e-01 4.992311298847198486e-01 3.313570916652679443e-01 6.075704097747802734e-01 -8.041554689407348633e-02
-2.546385526657104492e-01 -5.172406509518623352e-02 -6.650663018226623535e-01 3.954418003559112549e-02 5.899147391319274902e-01 3.342008590698242188e-01 3.580188378691673279e-02 1.662393808364868164e-01
-1.195286884903907776e-01 9.477781653404235840e-01 -1.342480629682540894e-01 -1.607695668935775757e-01 6.834509968757629395e-02 -5.184848979115486145e-02 -1.429120153188705444e-01 1.256064921617507935e-01
-2.593398094177246094e-01 4.429226517677307129e-01 -2.899532020092010498e-01 3.078016042709350586e-01 3.070355020463466644e-02 2.748578190803527832e-01 2.655214071273803711e-01 6.409029960632324219e-01
-6.590201258659362793e-01 4.844864010810852051e-01 -2.220506966114044189e-01 1.062374114990234375e-01 -5.801683291792869568e-02 -4.427875578403472900e-01 2.546358108520507812e-01 7.814263552427291870e-02
-2.744665145874023438e-01 4.182164669036865234e-01 1.688910275697708130e-01 1.522783488035202026e-01 2.720405161380767822e-01 -4.007925689220428467e-01 5.985648036003112793e-01 3.242372274398803711e-01
-1.838944703340530396e-01 7.201293110847473145e-01 -2.082174420356750488e-01 3.171027302742004395e-01 5.208943784236907959e-02 -2.402219474315643311e-01 3.581849932670593262e-01 3.390744924545288086e-01
-2.270314097404479980e-01 2.258870601654052734e-01 -5.068370699882507324e-01 9.603016823530197144e-02 3.959585428237915039e-01 -5.390361882746219635e-03 3.936167359352111816e-01 5.653139352798461914e-01
-1.871584504842758179e-01 1.600324064493179321e-01 4.902837872505187988e-01 -2.258891165256500244e-01 5.842745304107666016e-01 -6.197046115994453430e-02 2.280395478010177612e-01 5.007376074790954590e-01
-2.800708413124084473e-01 1.313356496393680573e-02 -1.059586927294731140e-01 1.390280574560165405e-01 4.036765992641448975e-01 6.665308475494384766e-01 3.042969703674316406e-01 4.370547831058502197e-01
-2.089539319276809692e-01 4.687585532665252686e-01 -7.143739610910415649e-02 5.254500508308410645e-01 1.603392362594604492e-01 -1.693797558546066284e-01 5.388748645782470703e-01 3.325935006141662598e-01
-2.020768523216247559e-01 6.362050026655197144e-02 4.564382433891296387e-01 -1.947327405214309692e-01 7.707305550575256348e-01 3.059609830379486084e-01 -2.724842354655265808e-02 1.431104838848114014e-01
-5.256529450416564941e-01 4.633358865976333618e-02 -3.953899145126342773e-01 -3.483315110206604004e-01 6.350915431976318359e-01 5.290379747748374939e-02 -1.476269364356994629e-01 -1.262550950050354004e-01
-2.970419526100158691e-01 -9.840793907642364502e-02 -9.638192504644393921e-02 -6.170429289340972900e-02 4.785507619380950928e-01 4.431051909923553467e-01 5.047479867935180664e-01 4.570136666297912598e-01
-3.930476605892181396e-01 -1.529662460088729858e-01 -2.775944471359252930e-01 1.468227803707122803e-01 7.613293528556823730e-01 -4.452023655176162720e-02 3.598198592662811279e-01 1.114655137062072754e-01
-1.730825901031494141e-01 -7.924738526344299316e-02 -1.035251766443252563e-01 -8.458644151687622070e-02 4.419194161891937256e-01 5.808269977569580078e-01 5.234094262123107910e-01 3.732018768787384033e-01
-3.662829399108886719e-01 6.092568635940551758e-01 2.164028733968734741e-01 -1.921948045492172241e-01 1.447700262069702148e-01 -5.797995924949645996e-01 2.302775681018829346e-01 2.683410234749317169e-02
-2.682477235794067383e-01 1.013195216655731201e-01 -2.237064838409423828e-01 -7.413117680698633194e-03 1.950474828481674194e-01 3.873413801193237305e-01 5.905396938323974609e-01 5.752078294754028320e-01
-3.412989079952239990e-01 -9.852652996778488159e-02 -6.180640459060668945e-01 1.682297289371490479e-01 6.158434152603149414e-01 2.860796153545379639e-01 4.811579361557960510e-02 -9.136286564171314240e-03
-3.906188607215881348e-01 8.948500156402587891e-01 4.680134728550910950e-02 -1.250935047864913940e-01 -1.452487558126449585e-01 3.540198877453804016e-02 4.336629435420036316e-02 -6.775202602148056030e-02
-5.590831637382507324e-01 -2.409183979034423828e-01 -2.145271599292755127e-01 9.976495057344436646e-02 4.124483466148376465e-01 2.582504451274871826e-01 5.787939429283142090e-01 4.000237956643104553e-02
-2.503903768956661224e-02 4.738391563296318054e-02 -1.799309998750686646e-01 -1.279878467321395874e-01 4.693941473960876465e-01 2.254723459482192993e-01 5.302063822746276855e-01 6.293524503707885742e-01
-2.667500078678131104e-01 6.807345747947692871e-01 -2.745477557182312012e-01 -7.583556696772575378e-03 -9.916274994611740112e-02 2.541573047637939453e-01 2.659519016742706299e-01 4.948244690895080566e-01
-3.697532042860984802e-02 9.118731021881103516e-01 -2.697684466838836670e-01 1.907807774841785431e-02 1.794265769422054291e-02 7.510732114315032959e-02 2.692550420761108398e-01 1.245791837573051453e-01
-2.080745697021484375e-01 -1.535971909761428833e-01 -4.367833435535430908e-01 2.893292717635631561e-02 7.224641442298889160e-01 1.550882905721664429e-01 3.072234988212585449e-01 3.179667890071868896e-01
-2.494372241199016571e-02 5.612839460372924805e-01 -3.892696201801300049e-01 -4.125583767890930176e-01 9.191974252462387085e-02 -3.199607729911804199e-01 4.023677706718444824e-01 2.997983992099761963e-01
-5.013430863618850708e-02 1.452300846576690674e-01 3.808595538139343262e-01 -1.457067131996154785e-01 6.033421754837036133e-01 -2.414299845695495605e-01 5.613215565681457520e-01 2.696633934974670410e-01
-7.561189532279968262e-01 -5.696089193224906921e-02 -3.700515329837799072e-01 2.753725051879882812e-01 3.886543214321136475e-01 9.497711807489395142e-02 1.979909837245941162e-01 1.140100508928298950e-01
-5.590286254882812500e-01 -1.870676726102828979e-01 -3.262355923652648926e-01 3.344940841197967529e-01 4.649371206760406494e-01 9.923168271780014038e-02 4.244160950183868408e-01 1.674341261386871338e-01
-8.075455427169799805e-01 2.210675030946731567e-01 9.894680976867675781e-02 2.743944823741912842e-01 1.080183982849121094e-01 -3.639035820960998535e-01 2.518413662910461426e-01 7.999236136674880981e-02
-7.867416143417358398e-01 7.217866927385330200e-02 1.274657547473907471e-01 4.179679155349731445e-01 1.429913789033889771e-01 1.958145946264266968e-01 2.360406517982482910e-01 2.652888596057891846e-01
-2.461858689785003662e-01 2.212757021188735962e-01 2.986129224300384521e-01 4.176178872585296631e-01 5.084335803985595703e-01 -5.308912321925163269e-02 6.042467355728149414e-01 -2.044416777789592743e-02
-1.409470289945602417e-01 4.822829365730285645e-01 -2.095219492912292480e-01 -2.331362813711166382e-01 3.286383748054504395e-01 -3.753182590007781982e-01 5.705096721649169922e-01 2.737459838390350342e-01
-4.971537888050079346e-01 -1.859559565782546997e-01 -4.689541459083557129e-01 2.858807444572448730e-01 4.993903338909149170e-01 3.768552541732788086e-01 1.447861641645431519e-01 6.510739028453826904e-02
-2.537313103675842285e-01 3.707593083381652832e-01 -1.853108108043670654e-01 -5.061785578727722168e-01 4.396736323833465576e-01 -4.853997826576232910e-01 2.767803370952606201e-01 4.547253623604774475e-02
-2.760728895664215088e-01 3.797219097614288330e-01 -3.248918950557708740e-01 6.085708141326904297e-01 1.990229487419128418e-01 3.006862401962280273e-01 1.523761004209518433e-01 3.878675401210784912e-01
-4.266541302204132080e-01 3.718454837799072266e-01 2.133996039628982544e-01 -4.799418449401855469e-01 4.799810051918029785e-02 6.275994181632995605e-01 6.017674878239631653e-02 6.330484896898269653e-02
-3.958554565906524658e-01 1.953631192445755005e-01 2.363306134939193726e-01 2.098104357719421387e-01 3.301502168178558350e-01 9.457603096961975098e-02 7.017998695373535156e-01 -3.078836202621459961e-01
-7.796420454978942871e-01 2.936636330559849739e-03 1.521197706460952759e-01 -4.828011617064476013e-02 5.418821573257446289e-01 9.697739966213703156e-03 2.361925244331359863e-01 1.309998333454132080e-01
-6.925889253616333008e-01 3.429464101791381836e-01 -3.878465294837951660e-01 -8.644003421068191528e-02 3.449592590332031250e-01 -1.720170974731445312e-01 -2.992013394832611084e-01 8.187409490346908569e-02
-6.498175263404846191e-01 8.111436665058135986e-02 4.589692354202270508e-01 -8.113240450620651245e-02 1.231576800346374512e-01 2.815027832984924316e-01 3.601453602313995361e-01 -3.602862358093261719e-01
7.289884984493255615e-02 3.212158083915710449e-01 1.737950593233108521e-01 1.744849979877471924e-01 6.625013947486877441e-01 3.895227313041687012e-01 4.849267005920410156e-01 -7.118060439825057983e-02
-2.960270345211029053e-01 3.625579178333282471e-01 -1.377767771482467651e-01 1.892174184322357178e-01 6.941320300102233887e-01 -4.332523643970489502e-01 -2.131714671850204468e-01 1.056650653481483459e-01
-4.868216812610626221e-01 3.768461942672729492e-01 1.940632164478302002e-01 3.941377997398376465e-01 2.724564075469970703e-01 7.025366649031639099e-03 3.368738889694213867e-01 -4.901228249073028564e-01
-7.674353122711181641e-01 -9.276046603918075562e-02 -1.577693521976470947e-01 -7.457932084798812866e-02 4.905469417572021484e-01 8.902037143707275391e-02 1.505436003208160400e-01 3.174285590648651123e-01
-5.239093303680419922e-02 1.577173620462417603e-01 2.365035265684127808e-01 7.054337114095687866e-02 6.479066610336303711e-01 -3.269021809101104736e-01 4.349958300590515137e-01 4.422678351402282715e-01
-1.898835301399230957e-01 2.390475422143936157e-01 -3.592563569545745850e-01 1.506827771663665771e-01 2.603713870048522949e-01 2.397610247135162354e-01 5.619854927062988281e-01 5.602889060974121094e-01
-2.197756618261337280e-01 4.086758196353912354e-01 -3.732889592647552490e-01 1.017860472202301025e-01 7.336660027503967285e-01 -1.340300887823104858e-01 -2.802711427211761475e-01 -1.399612054228782654e-02
-6.623085737228393555e-01 2.351663559675216675e-01 -4.197333455085754395e-01 2.534661293029785156e-01 3.675597310066223145e-01 -8.623985946178436279e-02 -2.533025443553924561e-01 -2.427410930395126343e-01
-6.168100237846374512e-01 2.083095610141754150e-01 -4.182858467102050781e-01 2.156960368156433105e-01 3.753805458545684814e-01 -4.579450488090515137e-01 1.520388759672641754e-02 6.172013655304908752e-02
-7.675668001174926758e-01 -8.106651902198791504e-02 -1.664931029081344604e-01 3.863297998905181885e-01 3.033245801925659180e-01 2.238937914371490479e-01 1.899683177471160889e-01 2.215320616960525513e-01
-4.472326338291168213e-01 7.551333904266357422e-01 2.380085289478302002e-01 3.643463551998138428e-01 -5.789778660982847214e-03 3.055037523154169321e-04 1.421343088150024414e-01 -1.418604999780654907e-01
-4.167944490909576416e-01 2.445655465126037598e-01 3.839045464992523193e-01 -1.834876686334609985e-01 2.912483811378479004e-01 3.803552091121673584e-01 5.012676492333412170e-02 5.944839715957641602e-01
-5.413094758987426758e-01 1.746662408113479614e-01 -2.502404153347015381e-01 -5.032165646553039551e-01 4.964959323406219482e-01 -2.750475704669952393e-01 1.530539244413375854e-01 -1.226533502340316772e-01
-5.238979458808898926e-01 2.886895537376403809e-01 -2.146568596363067627e-01 -7.419425994157791138e-02 4.053073525428771973e-01 1.672604978084564209e-01 -4.507593512535095215e-01 4.417836666107177734e-01
-3.553606569766998291e-01 4.027485847473144531e-01 -2.479095757007598877e-02 4.410132169723510742e-01 8.303558081388473511e-02 4.561476409435272217e-01 3.746511340141296387e-01 4.013429880142211914e-01
-6.913895010948181152e-01 2.435015738010406494e-01 -1.103407330811023712e-02 2.362160831689834595e-01 1.972492970526218414e-02 -3.614798486232757568e-01 4.467142522335052490e-01 2.759663760662078857e-01
-6.104723811149597168e-01 5.225225687026977539e-01 1.312433183193206787e-01 -5.225382000207901001e-02 6.502501666545867920e-02 1.660673506557941437e-02 4.448372125625610352e-01 3.632550537586212158e-01
-1.151326019316911697e-02 3.620881140232086182e-01 -2.248403131961822510e-01 -2.606374919414520264e-01 7.564739584922790527e-01 -3.738407790660858154e-01 5.232089385390281677e-02 1.884874403476715088e-01
-4.215581715106964111e-01 2.154300212860107422e-01 3.393447399139404297e-01 3.236852884292602539e-01 4.691736400127410889e-01 1.632944494485855103e-01 3.883349597454071045e-01 -3.979429006576538086e-01
-4.726249873638153076e-01 -3.533190861344337463e-02 -5.173910260200500488e-01 2.695788443088531494e-01 4.908009767532348633e-01 -1.647289097309112549e-02 4.373985230922698975e-01 5.036490410566329956e-02
3.804247826337814331e-02 6.961926221847534180e-01 9.680599719285964966e-02 2.490245737135410309e-02 5.100141763687133789e-01 -1.326895058155059814e-01 -2.778487512841820717e-03 4.755506813526153564e-01
-3.706299662590026855e-01 4.232336282730102539e-01 4.748238623142242432e-02 -3.646055459976196289e-01 1.406591385602951050e-01 -1.138207688927650452e-01 5.260299444198608398e-01 -4.887406229972839355e-01
-2.722578048706054688e-01 3.703939914703369141e-01 3.299430012702941895e-01 6.667903810739517212e-02 5.137218832969665527e-01 -1.454252004623413086e-01 -1.380760520696640015e-01 6.093043684959411621e-01
-3.311374783515930176e-01 4.819844961166381836e-01 2.819678629748523235e-04 3.179762065410614014e-01 1.690893769264221191e-01 3.136392831802368164e-01 5.370016694068908691e-01 -3.762955963611602783e-01
-6.633616685867309570e-01 5.679020285606384277e-01 -2.700004279613494873e-01 -1.249874825589358807e-03 1.322616785764694214e-01 -1.466888338327407837e-01 -3.357858359813690186e-01 1.130216717720031738e-01
-6.547818779945373535e-01 4.117242991924285889e-01 -4.406695365905761719e-01 -2.625758945941925049e-01 -1.213072761893272400e-01 -6.449495255947113037e-02 1.558202058076858521e-01 3.089546859264373779e-01
-2.225010842084884644e-01 4.043301343917846680e-01 -3.391342461109161377e-01 2.025265097618103027e-01 3.333826735615730286e-02 1.723868399858474731e-01 5.646584630012512207e-01 5.303899645805358887e-01
-3.633935451507568359e-01 2.899305522441864014e-01 -1.562223881483078003e-01 2.101336717605590820e-01 1.089703813195228577e-01 6.591741442680358887e-01 8.320799469947814941e-02 5.118741393089294434e-01
-7.485472559928894043e-01 6.865181773900985718e-02 -4.101952612400054932e-01 -1.615160852670669556e-01 3.647926747798919678e-01 4.178032104391604662e-04 -1.800148747861385345e-02 -3.274425268173217773e-01
-5.082649588584899902e-01 -7.653804868459701538e-02 2.884998321533203125e-01 1.665747463703155518e-01 5.622318387031555176e-01 1.791145652532577515e-02 5.008738040924072266e-01 -2.398529797792434692e-01
-4.984832108020782471e-01 5.678853392601013184e-01 -4.413072951138019562e-03 -4.675658047199249268e-01 2.861348390579223633e-01 -2.683366239070892334e-01 -1.038512736558914185e-01 2.138240933418273926e-01
-5.001885890960693359e-01 -9.069824218750000000e-02 -5.374142155051231384e-02 -1.188609898090362549e-01 2.736364603042602539e-01 1.355542689561843872e-01 6.350409388542175293e-01 4.775359034538269043e-01
-1.653038263320922852e-01 3.216072916984558105e-01 2.245727926492691040e-01 4.850475490093231201e-02 5.363888144493103027e-01 -6.413275748491287231e-02 6.895083785057067871e-01 2.218331694602966309e-01
-4.924153685569763184e-01 2.293713539838790894e-01 8.679230511188507080e-02 8.947920054197311401e-02 4.057993590831756592e-01 -2.777376472949981689e-01 5.669749975204467773e-01 3.551120162010192871e-01
-2.407889962196350098e-01 5.819960236549377441e-01 1.528996825218200684e-01 4.705885425209999084e-02 4.212704002857208252e-01 3.917927742004394531e-01 3.378334343433380127e-01 -3.641521334648132324e-01
-5.932837128639221191e-01 2.853769958019256592e-01 -1.585983932018280029e-01 4.227193593978881836e-01 7.224269956350326538e-02 3.429271280765533447e-01 3.566136956214904785e-01 3.357647061347961426e-01
-6.601287126541137695e-01 6.187189221382141113e-01 -1.325277537107467651e-01 1.509378105401992798e-01 -1.750029474496841431e-01 1.667383909225463867e-01 2.473367154598236084e-01 -1.465190649032592773e-01
-2.911091446876525879e-01 2.508400976657867432e-01 -3.887476325035095215e-01 -6.193948388099670410e-01 3.958417773246765137e-01 -2.704610824584960938e-01 2.961721122264862061e-01 -1.477253623306751251e-03
-1.722846478223800659e-01 6.372946500778198242e-01 -8.925777673721313477e-02 -1.947191506624221802e-01 3.858473598957061768e-01 3.921667635440826416e-01 8.757323771715164185e-02 -4.560142755508422852e-01
-5.024585127830505371e-01 4.395922124385833740e-01 4.947092384099960327e-02 -1.501336693763732910e-01 1.870393753051757812e-01 -5.919104814529418945e-01 2.944151461124420166e-01 -2.393427491188049316e-01
-6.292335987091064453e-01 -1.713363677263259888e-01 -6.828568130731582642e-02 1.089392229914665222e-01 5.011008381843566895e-01 4.833109676837921143e-01 2.217952162027359009e-01 1.558633893728256226e-01
-1.669026911258697510e-01 1.472191661596298218e-01 5.363688245415687561e-02 -1.991480290889739990e-01 7.570307254791259766e-01 1.978151649236679077e-01 2.416843920946121216e-01 4.871296286582946777e-01
-2.902853488922119141e-01 -1.153832525014877319e-01 1.762112975120544434e-01 -1.715062558650970459e-02 8.628229498863220215e-01 -1.868972927331924438e-01 3.027606308460235596e-01 -4.317344631999731064e-03
-2.666486799716949463e-01 1.977868825197219849e-01 1.754916459321975708e-01 4.910799264907836914e-01 5.134192705154418945e-01 1.460080593824386597e-02 5.627201795578002930e-01 -1.932758241891860962e-01
-7.923018336296081543e-01 2.305787056684494019e-01 1.100970357656478882e-01 -2.033895105123519897e-01 -7.638787478208541870e-02 4.967086315155029297e-01 6.578222662210464478e-02 -9.338396787643432617e-02
-6.313858032226562500e-01 -1.667951196432113647e-01 -3.335785120725631714e-02 2.930587232112884521e-01 4.462497532367706299e-01 4.768018424510955811e-01 2.446448504924774170e-01 -1.432748977094888687e-02
-4.845609068870544434e-01 6.108582615852355957e-01 -2.026558518409729004e-01 4.497155249118804932e-01 1.319876164197921753e-01 -6.554472446441650391e-02 2.556325197219848633e-01 2.483438551425933838e-01
-4.934290945529937744e-01 -1.730625331401824951e-01 -8.292685449123382568e-02 -1.197981238365173340e-01 4.821491539478302002e-01 2.398835718631744385e-01 5.504629015922546387e-01 3.351526856422424316e-01
-4.026077687740325928e-01 1.309690773487091064e-01 -4.342619776725769043e-01 5.421757698059082031e-01 4.035583436489105225e-01 2.914873957633972168e-01 2.463613152503967285e-01 1.723307520151138306e-01
-3.476313352584838867e-01 3.700796067714691162e-01 5.424545332789421082e-02 -4.660874605178833008e-01 3.046378493309020996e-01 -4.255833327770233154e-01 4.156985282897949219e-01 2.743772566318511963e-01
-1.759120970964431763e-01 4.347251355648040771e-01 3.660241663455963135e-01 2.646302282810211182e-01 3.886021673679351807e-01 2.690292000770568848e-01 1.426520850509405136e-02 5.936956405639648438e-01
-1.261696219444274902e-01 2.728733122348785400e-01 3.400416970252990723e-01 4.022980332374572754e-01 6.568155288696289062e-01 -3.726974129676818848e-02 3.889767825603485107e-01 -2.192041128873825073e-01
-3.657281696796417236e-01 8.753114938735961914e-01 -2.900676801800727844e-02 2.289319038391113281e-01 -4.659029841423034668e-02 1.645926684141159058e-01 3.962398972362279892e-03 -1.324549615383148193e-01
-5.003765225410461426e-01 -1.161999851465225220e-01 -5.808410644531250000e-01 1.410606652498245239e-01 4.817563593387603760e-01 1.116056144237518311e-01 2.521215677261352539e-01 2.659627497196197510e-01
-3.654557764530181885e-01 9.259761311113834381e-03 2.287501692771911621e-01 -5.110614895820617676e-01 4.524038136005401611e-01 -6.543526798486709595e-02 4.799758195877075195e-01 3.369244635105133057e-01
-2.875572443008422852e-01 5.439929366111755371e-01 2.464102208614349365e-01 9.762549772858619690e-03 4.243747889995574951e-01 9.412168711423873901e-02 6.032612323760986328e-01 -8.770523965358734131e-02
-3.988400697708129883e-01 3.405699133872985840e-01 1.932611763477325439e-01 1.350458245724439621e-03 4.040650129318237305e-01 3.422503471374511719e-01 3.018036670982837677e-02 -6.373951435089111328e-01
-1.596345454454421997e-01 2.302842140197753906e-01 -4.452642500400543213e-01 5.283538699150085449e-01 5.583252906799316406e-01 3.483310639858245850e-01 1.759673841297626495e-02 1.034249663352966309e-01
-2.791943550109863281e-01 3.025098741054534912e-01 -1.079693716019392014e-02 -1.047077327966690063e-01 4.866826236248016357e-01 5.397171974182128906e-01 2.527460455894470215e-02 5.391330718994140625e-01
-3.731717765331268311e-01 3.889528214931488037e-01 3.321678042411804199e-01 -6.460250733653083444e-05 5.821680426597595215e-01 -1.590225696563720703e-01 4.623379707336425781e-01 -1.454607546329498291e-01
-2.023829072713851929e-01 5.482970476150512695e-01 1.238866969943046570e-01 1.336838155984878540e-01 4.088315665721893311e-01 3.817462623119354248e-01 3.819549679756164551e-01 -4.079572856426239014e-01
-3.950663805007934570e-01 2.730075120925903320e-01 4.817050695419311523e-01 1.750881075859069824e-01 4.635910987854003906e-01 3.736530244350433350e-01 9.997831284999847412e-02 3.770477175712585449e-01
-5.700381994247436523e-01 1.182817295193672180e-01 1.619709879159927368e-01 -1.516920924186706543e-01 6.997675895690917969e-01 -3.133887946605682373e-01 1.529756933450698853e-01 2.305985800921916962e-02
-6.295296549797058105e-01 1.917045414447784424e-01 -9.298361837863922119e-02 1.666612178087234497e-01 3.954168856143951416e-01 8.534031361341476440e-02 5.989676117897033691e-01 -9.011195600032806396e-02
-2.951818704605102539e-01 8.324638754129409790e-02 -4.028205871582031250e-01 2.176494598388671875e-01 6.363195776939392090e-01 4.005552232265472412e-01 3.591495752334594727e-01 4.434425756335258484e-02
-2.724911570549011230e-01 2.903131535276770592e-03 1.580931544303894043e-01 1.189236342906951904e-01 5.958318710327148438e-01 8.163645863533020020e-03 5.038719177246093750e-01 5.269104838371276855e-01
-2.449179142713546753e-01 1.247947961091995239e-01 -1.840544398874044418e-03 3.389633446931838989e-02 8.323239684104919434e-01 2.394894808530807495e-01 -1.947030723094940186e-01 3.677793145179748535e-01
-7.767484784126281738e-01 3.065817952156066895e-01 1.215678378939628601e-01 3.732977211475372314e-01 9.759355336427688599e-03 1.061631143093109131e-01 3.697708845138549805e-01 2.104477025568485260e-02
-2.536663711071014404e-01 2.731289863586425781e-01 8.398581296205520630e-02 5.720991492271423340e-01 4.257644414901733398e-01 -3.141883015632629395e-02 5.447626709938049316e-01 -2.183434963226318359e-01
-1.512603014707565308e-01 1.370917111635208130e-01 3.320992588996887207e-01 1.330022606998682022e-02 6.053338646888732910e-01 2.791145630180835724e-02 5.158718824386596680e-01 4.631712436676025391e-01
-3.293194770812988281e-01 1.606431305408477783e-01 5.700857192277908325e-02 5.354765057563781738e-01 4.895896315574645996e-01 -1.745716296136379242e-02 4.805661439895629883e-01 -3.237451314926147461e-01
