# Supplementary material for: Where is your field going? A machine learning approach to study the relative motion of the domains of physics
Source: PLoS One. 2020 Jun 18;15(6):e0233997. doi: 10.1371/journal.pone.0233997 (PMC7302634; doi:10.1371/journal.pone.0233997)
Supplement: S22 Data — (ZIP) [file pone.0233997.s022.zip › 21/Pacs4Run_21_VS_500_embeddings1986-1990ED8.txt]

-2.684250473976135254e-01 -6.717692017555236816e-01 -2.921672463417053223e-01 -3.042696714401245117e-01 2.937478721141815186e-01 -2.732222974300384521e-01 2.148771882057189941e-01 3.026910126209259033e-01
1.222705990076065063e-01 -3.220181167125701904e-01 -5.201061964035034180e-01 8.047031611204147339e-02 1.716556847095489502e-01 -5.989211201667785645e-01 -3.491290211677551270e-01 3.070914447307586670e-01
3.682079017162322998e-01 -7.569739818572998047e-01 6.342148780822753906e-02 -3.655880987644195557e-01 1.130901575088500977e-01 -2.184997648000717163e-01 -3.020446300506591797e-01 4.442789405584335327e-02
1.441691666841506958e-01 -8.743791580200195312e-01 -1.267842650413513184e-01 2.951676249504089355e-01 2.223919518291950226e-02 3.004337288439273834e-02 -1.642684936523437500e-01 2.882651090621948242e-01
5.869584083557128906e-01 -2.079391181468963623e-01 -5.274800062179565430e-01 1.191513985395431519e-01 -1.635275185108184814e-01 -5.342106819152832031e-01 -6.953892111778259277e-02 5.339513346552848816e-02
2.769764959812164307e-01 -6.937271356582641602e-01 -8.428917825222015381e-02 -5.054361224174499512e-01 -1.125375032424926758e-01 -2.117350250482559204e-01 -2.931187450885772705e-01 -1.898455619812011719e-01
6.847031116485595703e-01 -5.448793172836303711e-01 -3.182072639465332031e-01 -5.763295292854309082e-02 3.270159065723419189e-01 -1.252285242080688477e-01 7.507243752479553223e-02 3.812365606427192688e-02
-4.732655882835388184e-01 -5.372958779335021973e-01 5.546253174543380737e-02 -3.847431242465972900e-01 7.258601486682891846e-02 -4.678002297878265381e-01 -1.498044878244400024e-01 2.994700372219085693e-01
3.715953826904296875e-01 -7.492772340774536133e-01 1.097594946622848511e-01 -6.477928161621093750e-02 -1.692145615816116333e-01 -2.658344507217407227e-01 -3.708096146583557129e-01 2.178435325622558594e-01
-2.046087235212326050e-01 -4.089709520339965820e-01 -5.039596557617187500e-01 2.274681776762008667e-01 -3.457314074039459229e-01 -4.951367378234863281e-01 -3.469667136669158936e-01 9.190279059112071991e-03
-5.513597652316093445e-02 -3.900685310363769531e-01 -4.631691873073577881e-01 -2.365351021289825439e-01 3.290211856365203857e-01 -6.472148895263671875e-01 -1.455938220024108887e-01 -1.612216979265213013e-01
2.529691159725189209e-01 -8.201631307601928711e-01 3.055667504668235779e-02 -1.126210466027259827e-01 -3.594731092453002930e-01 -1.937391608953475952e-01 -2.220940440893173218e-01 -1.834131032228469849e-01
5.168125405907630920e-02 -2.756605446338653564e-01 -6.779136657714843750e-01 1.357324887067079544e-02 1.854036301374435425e-01 -5.951981544494628906e-01 -1.921162754297256470e-01 1.898557692766189575e-01
4.342065155506134033e-01 -7.404136657714843750e-01 -1.436385046690702438e-02 2.140129059553146362e-01 5.052514001727104187e-02 -4.319798946380615234e-01 -1.599284261465072632e-01 -5.007717385888099670e-02
-1.229112893342971802e-01 -5.487225651741027832e-01 1.523324847221374512e-01 -4.712313115596771240e-01 4.016719162464141846e-01 -4.568243920803070068e-01 1.970186382532119751e-01 -1.722991764545440674e-01
-1.071718111634254456e-01 -6.089022159576416016e-01 4.685030281543731689e-01 -8.922342956066131592e-02 5.140316486358642578e-02 -5.085592865943908691e-01 1.844727545976638794e-01 3.082068264484405518e-01
2.302865982055664062e-01 -7.411198616027832031e-01 9.524297714233398438e-02 -2.332513779401779175e-01 -1.116115599870681763e-01 -3.359146416187286377e-01 -4.302181601524353027e-01 1.544301062822341919e-01
1.458604782819747925e-01 -7.424200177192687988e-01 -3.112413585186004639e-01 -7.120201736688613892e-02 -1.915092319250106812e-01 -2.820796966552734375e-01 -4.231201410293579102e-01 -1.741290688514709473e-01
1.177467629313468933e-01 -8.652137517929077148e-01 -1.603310555219650269e-01 -2.246608585119247437e-01 -1.398699730634689331e-01 1.479096617549657822e-02 -1.327675729990005493e-01 -3.520691692829132080e-01
2.008337974548339844e-01 -5.855137705802917480e-01 -3.029872477054595947e-01 1.810334622859954834e-01 -4.205598533153533936e-01 -2.115413099527359009e-01 -3.475996553897857666e-01 3.870649635791778564e-01
2.601574659347534180e-01 -6.213117837905883789e-01 -5.372590422630310059e-01 1.546090748161077499e-02 -2.766620516777038574e-01 3.567565232515335083e-02 -3.498246073722839355e-01 2.391895055770874023e-01
4.858400523662567139e-01 -5.350353717803955078e-01 -4.736287891864776611e-02 -4.390698671340942383e-01 -1.470995694398880005e-01 -2.898094654083251953e-01 -3.701128959655761719e-01 2.001485079526901245e-01
-3.053672611713409424e-01 -1.079570129513740540e-01 -3.322429656982421875e-01 -3.949143290519714355e-01 -2.798201739788055420e-01 -5.972481369972229004e-01 -2.648858726024627686e-02 4.393715560436248779e-01
-1.321274489164352417e-01 -1.912630200386047363e-01 -3.587621450424194336e-01 -5.851057171821594238e-01 -4.187411367893218994e-01 -4.284918904304504395e-01 -3.596075996756553650e-02 3.386139273643493652e-01
3.027397096157073975e-01 -6.769862174987792969e-01 1.811260581016540527e-01 4.930258169770240784e-02 -1.288826614618301392e-01 -5.751173496246337891e-01 -1.924772709608078003e-01 -1.743067502975463867e-01
1.238620951771736145e-01 -4.689738452434539795e-01 2.746102213859558105e-01 -1.259564757347106934e-01 3.609647974371910095e-02 -7.811427116394042969e-01 5.724535137414932251e-02 -2.422433793544769287e-01
5.448647141456604004e-01 -3.639321923255920410e-01 -3.058962225914001465e-01 6.133142858743667603e-02 9.810118377208709717e-02 -6.334650516510009766e-01 -1.878872066736221313e-01 1.647372543811798096e-01
4.265491068363189697e-01 -6.803108453750610352e-01 -5.240767262876033783e-03 2.150379866361618042e-01 3.167493641376495361e-02 -5.241705179214477539e-01 -1.361490935087203979e-01 -1.211175844073295593e-01
-3.929927945137023926e-01 -3.067577779293060303e-01 -5.221856832504272461e-01 -2.787021696567535400e-01 -3.800075352191925049e-01 -4.243841171264648438e-01 -2.204343676567077637e-01 1.673452556133270264e-01
7.237300276756286621e-01 -4.504011869430541992e-01 -1.647985130548477173e-01 2.785445190966129303e-02 -4.007165133953094482e-01 -2.872966825962066650e-01 2.327037975192070007e-02 -4.200506955385208130e-02
-3.491154909133911133e-01 -4.916928410530090332e-01 -3.521146774291992188e-01 -1.634607017040252686e-01 4.554283618927001953e-01 -5.130266547203063965e-01 -9.237407147884368896e-02 8.067269623279571533e-02
-2.697823941707611084e-01 -6.741260886192321777e-01 -4.208592176437377930e-01 -3.142547011375427246e-01 -2.908298671245574951e-01 1.679831147193908691e-01 1.093720421195030212e-01 2.685713469982147217e-01
-3.668987452983856201e-01 -6.263726353645324707e-01 -1.149152815341949463e-01 1.953524053096771240e-01 -3.800840675830841064e-01 -1.191265210509300232e-01 3.814857006072998047e-01 3.427653312683105469e-01
-5.092918500304222107e-02 -3.043441176414489746e-01 -2.991125285625457764e-01 -7.538042664527893066e-01 -2.978421151638031006e-01 -1.844838857650756836e-01 3.507640063762664795e-01 3.622515127062797546e-02
-3.641032278537750244e-01 -6.582340598106384277e-01 -9.298275411128997803e-02 -1.620060056447982788e-01 -4.051901698112487793e-01 -6.466007977724075317e-02 2.824748456478118896e-01 3.887323737144470215e-01
6.185293570160865784e-02 -3.996644318103790283e-01 3.233299851417541504e-01 -4.090615808963775635e-01 -7.731239497661590576e-02 -5.179573297500610352e-01 -2.279563546180725098e-01 4.882089495658874512e-01
7.227845489978790283e-02 -2.408089637756347656e-01 -7.801128029823303223e-01 -2.206072360277175903e-01 5.563358590006828308e-02 -3.579775094985961914e-01 -3.058384656906127930e-01 2.340156883001327515e-01
6.841589808464050293e-01 -5.083359479904174805e-01 -3.195268809795379639e-01 -1.543857157230377197e-01 3.286039531230926514e-01 -1.748570501804351807e-01 -2.005469053983688354e-02 9.290342032909393311e-02
1.276466399431228638e-01 -5.697822570800781250e-01 6.261636316776275635e-02 -2.034469395875930786e-01 -2.147301733493804932e-01 -4.463383853435516357e-01 -5.083092451095581055e-01 3.317192792892456055e-01
5.722506642341613770e-01 -5.103659033775329590e-01 7.181274145841598511e-02 -4.622828066349029541e-01 4.178461804986000061e-02 -2.015017867088317871e-01 -1.986018270254135132e-01 3.337688148021697998e-01
2.681264281272888184e-01 -5.637723803520202637e-01 1.662851423025131226e-01 -2.548125386238098145e-01 3.551572263240814209e-01 -7.692666351795196533e-02 3.121313452720642090e-01 5.368503928184509277e-01
4.918234646320343018e-01 -6.308987736701965332e-01 1.606720983982086182e-01 -1.624076515436172485e-01 -3.379584848880767822e-02 -4.501435160636901855e-01 3.672447428107261658e-02 -3.205694258213043213e-01
-7.501828670501708984e-02 -1.510229259729385376e-01 -6.029511094093322754e-01 -5.006384253501892090e-01 -1.757564605213701725e-04 -2.305305749177932739e-01 3.692557513713836670e-01 4.097334146499633789e-01
-1.350436359643936157e-01 -6.835943460464477539e-01 -2.960082590579986572e-01 -2.167629003524780273e-01 -3.286128044128417969e-01 2.161043286323547363e-01 1.943225711584091187e-01 4.329046607017517090e-01
-3.768024444580078125e-01 -4.915065765380859375e-01 -3.214622139930725098e-01 -3.128500580787658691e-01 1.348519176244735718e-01 -4.038881361484527588e-01 -4.382038414478302002e-01 2.046825140714645386e-01
-4.685212299227714539e-02 -3.154971897602081299e-01 -5.015696287155151367e-01 -5.445884466171264648e-01 -2.632495164871215820e-01 -1.290494352579116821e-01 1.383079439401626587e-01 4.950097203254699707e-01
3.644334897398948669e-02 -2.066746205091476440e-01 -2.608840465545654297e-01 -6.890412569046020508e-01 -2.900627255439758301e-01 -2.874542176723480225e-01 4.683799743652343750e-01 1.642347127199172974e-01
2.079428918659687042e-02 -4.200167059898376465e-01 -6.387411355972290039e-01 4.861111566424369812e-02 -2.794710695743560791e-01 -3.638143837451934814e-01 -3.951851129531860352e-01 2.148580253124237061e-01
6.199823617935180664e-01 -5.072145462036132812e-01 1.203565448522567749e-01 -2.176840603351593018e-02 -2.059489637613296509e-01 -3.233466148376464844e-01 -1.909244358539581299e-01 3.999695479869842529e-01
2.201536446809768677e-01 -8.430907726287841797e-01 3.246799111366271973e-01 -1.081380173563957214e-01 -1.189405694603919983e-01 -2.521883249282836914e-01 -1.870687119662761688e-02 -2.133624553680419922e-01
2.124546617269515991e-01 -6.906886696815490723e-01 -1.729380339384078979e-01 -1.220189481973648071e-01 -2.429917752742767334e-01 -3.616112172603607178e-01 -2.371679544448852539e-01 -4.323883354663848877e-01
6.485869735479354858e-02 -7.755463719367980957e-01 -2.265375405550003052e-01 -1.871025413274765015e-01 -1.486568450927734375e-01 -2.346255481243133545e-01 -3.270104527473449707e-01 -3.520097732543945312e-01
3.255698680877685547e-01 -6.826710700988769531e-01 4.209293052554130554e-02 -1.900805681943893433e-01 -2.744350433349609375e-01 -2.470177710056304932e-01 -4.324689507484436035e-01 2.582639753818511963e-01
3.281150162220001221e-01 -8.187483549118041992e-01 -1.038585975766181946e-01 -3.260342180728912354e-01 1.119434982538223267e-01 -1.009604260325431824e-01 -2.542326450347900391e-01 -1.324701458215713501e-01
4.009967669844627380e-02 -8.396575450897216797e-01 -3.032317757606506348e-01 2.429162859916687012e-01 2.028850317001342773e-01 -2.102937400341033936e-01 -2.369063496589660645e-01 2.998070791363716125e-02
3.762443065643310547e-01 -6.013731956481933594e-01 1.420829296112060547e-01 -2.122821360826492310e-01 -2.395965903997421265e-01 -4.965479075908660889e-01 -6.541483104228973389e-02 -3.511320054531097412e-01
-3.729513585567474365e-01 -2.185695767402648926e-01 -3.561251759529113770e-01 -2.050301879644393921e-01 -4.975253939628601074e-01 -5.970671176910400391e-01 1.427100002765655518e-01 -1.410143822431564331e-01
-1.826519221067428589e-01 -5.174666047096252441e-01 -3.863648772239685059e-01 -5.142443254590034485e-02 -3.308630362153053284e-02 7.489354163408279419e-02 5.213640928268432617e-01 5.180925726890563965e-01
5.523172020912170410e-01 -4.165577292442321777e-01 -3.342702090740203857e-01 -3.478657007217407227e-01 4.348929524421691895e-01 -1.982675641775131226e-01 -8.405677229166030884e-02 2.305883020162582397e-01
9.674772620201110840e-02 -8.517181873321533203e-01 -3.793371915817260742e-01 3.295527696609497070e-01 5.119339376688003540e-02 -6.581317633390426636e-03 -8.575709909200668335e-02 -5.192299559712409973e-02
6.910840421915054321e-02 -6.976290941238403320e-01 -2.877427339553833008e-01 -5.774572119116783142e-02 -2.513521015644073486e-01 -3.539149165153503418e-01 -4.785633683204650879e-01 -7.035999745130538940e-02
7.300931215286254883e-01 -4.512843489646911621e-01 -3.433760404586791992e-01 -2.389906793832778931e-01 -4.466746747493743896e-02 -2.278327047824859619e-01 -1.701484173536300659e-01 7.368505001068115234e-02
-1.560079585760831833e-02 -7.884823679924011230e-01 -3.113648593425750732e-01 5.810128897428512573e-02 1.084666550159454346e-01 -9.567572176456451416e-02 -3.940288424491882324e-01 3.186702132225036621e-01
3.709949851036071777e-01 -7.252191305160522461e-01 1.939107030630111694e-01 3.804410994052886963e-02 -3.231394588947296143e-01 -3.056733012199401855e-01 6.439457088708877563e-02 -3.088191151618957520e-01
-3.373215198516845703e-01 -7.108079791069030762e-01 2.917145937681198120e-02 -1.451703310012817383e-01 -3.888511061668395996e-01 -5.027042701840400696e-02 3.990860581398010254e-01 2.145669758319854736e-01
6.180537343025207520e-01 -5.657379031181335449e-01 -2.551624774932861328e-01 2.895969152450561523e-01 -1.030495837330818176e-01 -3.687718808650970459e-01 5.129733122885227203e-03 -4.835039004683494568e-02
-6.663518399000167847e-02 -2.225951403379440308e-01 -5.527581572532653809e-01 4.546942189335823059e-02 2.223341315984725952e-01 -7.331564426422119141e-01 -1.001768782734870911e-01 2.035087794065475464e-01
1.129819825291633606e-01 -3.787928223609924316e-01 1.688040345907211304e-01 -4.789540469646453857e-01 3.570343852043151855e-01 -3.451597690582275391e-01 3.996849954128265381e-01 4.236769676208496094e-01
6.205179691314697266e-01 -5.424185991287231445e-01 -5.382155776023864746e-01 1.643326133489608765e-02 -3.204251080751419067e-02 -1.236349195241928101e-01 5.234532058238983154e-02 -1.083567887544631958e-01
3.409932553768157959e-01 -7.317602038383483887e-01 9.367223083972930908e-02 -6.642215698957443237e-02 -4.707404077053070068e-01 -1.824562847614288330e-01 -2.685969769954681396e-01 8.962708711624145508e-02
-2.539035864174365997e-02 -4.015609323978424072e-01 3.864572942256927490e-01 -1.791101694107055664e-01 1.967836357653141022e-02 -6.421824097633361816e-01 3.621318936347961426e-01 3.357822000980377197e-01
-9.474175423383712769e-02 -7.301038503646850586e-01 -3.992919623851776123e-01 -3.413512185215950012e-02 4.396327435970306396e-01 -1.775793433189392090e-01 -2.693716287612915039e-01 6.790761835873126984e-04
6.049737334251403809e-01 -3.812077939510345459e-01 -3.821855783462524414e-01 -1.541642695665359497e-01 4.448490738868713379e-01 -2.297180891036987305e-01 2.875868231058120728e-02 2.595511376857757568e-01
1.385257393121719360e-01 -7.229787707328796387e-01 -2.679001688957214355e-01 6.431308388710021973e-02 -4.257804751396179199e-01 -2.332008443772792816e-02 -3.776919543743133545e-01 2.402527034282684326e-01
7.325255274772644043e-01 -3.694381117820739746e-01 -1.866851449012756348e-01 7.509239017963409424e-02 -7.008593529462814331e-02 -4.766113162040710449e-01 -6.447263807058334351e-02 2.240639179944992065e-01
3.247918784618377686e-01 -4.317908585071563721e-01 -3.231981098651885986e-01 4.657834768295288086e-01 3.441696763038635254e-01 -4.446512460708618164e-01 2.075747996568679810e-01 1.655320972204208374e-01
3.542308881878852844e-02 -3.153717517852783203e-01 1.129683256149291992e-01 1.953985691070556641e-01 1.245102733373641968e-01 -6.150259971618652344e-01 5.620517730712890625e-01 3.723995089530944824e-01
6.772926449775695801e-01 -3.707382977008819580e-01 -1.385962069034576416e-01 1.495401859283447266e-01 -9.384758770465850830e-02 -4.650723040103912354e-01 -9.831005334854125977e-02 3.570604324340820312e-01
2.909492142498493195e-02 -2.430873066186904907e-01 -5.996522307395935059e-01 -3.099308907985687256e-01 -4.916439652442932129e-01 -8.613622933626174927e-02 4.741857647895812988e-01 1.021608188748359680e-01
-1.576365530490875244e-01 -2.814372479915618896e-01 -5.479419231414794922e-01 -2.855335772037506104e-01 2.851933240890502930e-01 -6.269227266311645508e-01 -1.385083943605422974e-01 -1.436037421226501465e-01
1.332548726350069046e-02 -4.251753091812133789e-01 -1.261355578899383545e-01 9.013635665178298950e-02 3.118382990360260010e-01 -2.631328105926513672e-01 7.915376424789428711e-01 -4.471949860453605652e-02
1.051461789757013321e-02 -2.301822602748870850e-01 -2.856425642967224121e-01 -3.619248270988464355e-01 -2.051935493946075439e-01 -1.891433298587799072e-01 3.417390286922454834e-01 7.346150279045104980e-01
1.697681844234466553e-01 -1.830570846796035767e-01 -5.165519118309020996e-01 -4.555361568927764893e-01 -4.818627536296844482e-01 -2.028780281543731689e-01 1.544196754693984985e-01 4.075941443443298340e-01
1.060781553387641907e-01 -8.432607650756835938e-01 1.958630420267581940e-02 5.270140245556831360e-02 -1.235405504703521729e-01 -3.717393279075622559e-01 -2.653828859329223633e-01 -2.249827235937118530e-01
7.554214000701904297e-01 -5.867998003959655762e-01 1.715774089097976685e-02 -9.517090022563934326e-02 -1.703352183103561401e-01 -1.048413142561912537e-01 1.733238548040390015e-01 7.487214356660842896e-02
-5.822840332984924316e-02 -4.772920608520507812e-01 -6.549060940742492676e-01 -1.900423169136047363e-01 2.710300981998443604e-01 -3.893693983554840088e-01 -8.814193308353424072e-02 -2.663621902465820312e-01
-7.272847741842269897e-02 -3.942064344882965088e-01 -5.282241851091384888e-02 -6.882162094116210938e-01 -3.701069653034210205e-01 -1.813417524099349976e-01 4.378705918788909912e-01 -3.585148602724075317e-02
3.985156714916229248e-01 -2.033402174711227417e-01 -4.425781071186065674e-01 2.108344584703445435e-01 9.836480766534805298e-02 -6.362308263778686523e-01 7.010308653116226196e-02 3.743419349193572998e-01
3.663009703159332275e-01 -6.605635285377502441e-01 -1.457767635583877563e-01 4.978559911251068115e-02 -5.876523256301879883e-01 -1.584447175264358521e-01 -1.567293107509613037e-01 -1.036639064550399780e-01
3.914184570312500000e-01 -6.541342735290527344e-01 -2.681753039360046387e-01 2.509378492832183838e-01 -3.259132206439971924e-01 -2.656545042991638184e-01 -2.702489495277404785e-01 1.848941743373870850e-01
-1.774491667747497559e-01 -3.725088238716125488e-01 -5.851681828498840332e-01 4.789738357067108154e-01 9.327371418476104736e-02 -3.971385359764099121e-01 3.018401861190795898e-01 -1.961290650069713593e-02
-9.588434360921382904e-03 -4.523107111454010010e-01 4.322598278522491455e-01 -2.899410128593444824e-01 -6.121997162699699402e-02 -4.969026744365692139e-01 4.183270633220672607e-01 3.142467737197875977e-01
-2.624582350254058838e-01 -7.010080814361572266e-01 1.741583459079265594e-02 -1.586257815361022949e-01 -1.637191176414489746e-01 -1.404292508959770203e-02 5.702434778213500977e-01 2.491171061992645264e-01
4.805675446987152100e-01 -4.750081300735473633e-01 -3.482231497764587402e-01 3.396687507629394531e-01 -4.026696085929870605e-02 -5.410265326499938965e-01 1.482113823294639587e-02 -1.106212064623832703e-01
4.380984902381896973e-01 -2.071897387504577637e-01 -5.915183424949645996e-01 -1.308645308017730713e-01 4.177964925765991211e-01 -3.863207399845123291e-01 8.261043578386306763e-02 2.598080635070800781e-01
7.641854137182235718e-02 -3.195343911647796631e-01 2.157455235719680786e-01 -1.402339488267898560e-01 -2.243472635746002197e-02 -7.797819375991821289e-01 3.791863918304443359e-01 -2.711099684238433838e-01
5.705535411834716797e-02 -2.199869751930236816e-01 -4.441357254981994629e-01 -4.814707636833190918e-01 -5.055238604545593262e-01 -1.988978534936904907e-01 2.036888748407363892e-01 4.274059236049652100e-01
-1.739339828491210938e-01 -5.382539033889770508e-01 -1.179801598191261292e-01 -3.000854849815368652e-01 -4.971517920494079590e-01 -5.353860557079315186e-03 2.356606870889663696e-01 5.228143930435180664e-01
-1.422563642263412476e-01 -7.026135921478271484e-01 -3.000972867012023926e-01 -3.125463053584098816e-02 -1.242618914693593979e-02 -2.771207094192504883e-01 -5.109260678291320801e-01 2.388859242200851440e-01
3.333343267440795898e-01 -2.642416954040527344e-01 1.168078482151031494e-01 -6.129208207130432129e-01 1.377654075622558594e-01 -2.285177111625671387e-01 4.112132489681243896e-01 4.352613687515258789e-01
-4.216343164443969727e-01 -2.584103047847747803e-01 -4.509405195713043213e-01 -3.889741599559783936e-01 -2.567448019981384277e-01 -5.585473179817199707e-01 1.243539974093437195e-01 8.627499639987945557e-02
-1.715519577264785767e-01 -4.343566894531250000e-01 -3.205184340476989746e-01 -6.294564157724380493e-02 -4.788988232612609863e-01 -9.212409704923629761e-02 7.263683527708053589e-02 6.573454141616821289e-01
7.326409965753555298e-02 -8.170517086982727051e-01 -1.905602067708969116e-01 -3.594793677330017090e-01 1.833725906908512115e-02 -8.071666210889816284e-02 -2.100102901458740234e-01 -3.325124979019165039e-01
4.267362058162689209e-01 -3.049436807632446289e-01 -5.931214094161987305e-01 9.858666360378265381e-02 3.006927073001861572e-01 -4.993739724159240723e-01 1.527815163135528564e-01 -1.613944396376609802e-02
-4.447645545005798340e-01 -2.906984090805053711e-01 -4.146485626697540283e-01 -2.155774831771850586e-01 -1.929878741502761841e-01 -5.727224349975585938e-01 2.735366225242614746e-01 -2.432988286018371582e-01
4.204354882240295410e-01 -5.380975604057312012e-01 2.064880169928073883e-02 5.170838832855224609e-01 -1.201396510004997253e-01 -4.126783609390258789e-01 1.721359603106975555e-02 2.843407988548278809e-01
4.277064800262451172e-01 -5.045356750488281250e-01 -2.291101366281509399e-01 1.866959333419799805e-01 -5.293800234794616699e-01 -1.433353722095489502e-01 -2.118190079927444458e-01 3.598728477954864502e-01
4.004632830619812012e-01 -2.890752851963043213e-01 -3.834536373615264893e-01 1.952548623085021973e-01 1.772068291902542114e-01 -6.876378059387207031e-01 -1.621478050947189331e-01 2.009066343307495117e-01
1.515914946794509888e-01 -8.098151683807373047e-01 1.361088752746582031e-01 -2.225853204727172852e-01 -2.850505411624908447e-01 -2.312801927328109741e-01 -3.417836129665374756e-01 -3.986526653170585632e-02
1.650860011577606201e-01 -5.019925236701965332e-01 -6.167860031127929688e-01 3.903944790363311768e-02 2.360541820526123047e-01 1.536790933459997177e-02 -6.531918793916702271e-02 5.278037190437316895e-01
-1.853062659502029419e-01 -3.757753372192382812e-01 1.473636627197265625e-01 -1.605450809001922607e-01 7.208456844091415405e-02 -5.458658337593078613e-01 -1.707806140184402466e-01 6.668074131011962891e-01
-2.354076877236366272e-02 -4.166278243064880371e-01 -2.270053625106811523e-01 -7.729234546422958374e-02 -2.033989131450653076e-01 -6.616491079330444336e-02 3.604469597339630127e-01 7.698641419410705566e-01
-1.149171963334083557e-01 -4.245760738849639893e-01 -4.676797986030578613e-01 2.796764373779296875e-01 4.714723825454711914e-01 -3.869613707065582275e-01 3.596463501453399658e-01 9.063719213008880615e-02
-1.338054984807968140e-01 -4.551264047622680664e-01 2.600707709789276123e-01 -2.808425128459930420e-01 1.168149057775735855e-02 -4.779441654682159424e-01 -2.212913483381271362e-01 5.923763513565063477e-01
5.596569180488586426e-01 -4.365721046924591064e-01 -4.176406264305114746e-01 2.887935340404510498e-01 -3.368418663740158081e-02 -3.511883318424224854e-01 -1.082935482263565063e-01 3.196378648281097412e-01
-2.125332355499267578e-01 -6.115624308586120605e-01 -4.232542514801025391e-01 2.808398008346557617e-01 3.116011023521423340e-01 -3.939976096153259277e-01 2.122765183448791504e-01 -1.594210416078567505e-01
-2.470483481884002686e-01 -1.136340200901031494e-01 -2.313460111618041992e-01 -3.990671336650848389e-01 -9.005639702081680298e-02 -7.771238088607788086e-01 3.131686449050903320e-01 5.632553994655609131e-02
3.619778901338577271e-02 -5.423186421394348145e-01 -1.517691314220428467e-01 -2.830756306648254395e-01 -4.745887815952301025e-01 7.057625800371170044e-02 9.409737586975097656e-02 6.019507050514221191e-01
-4.659406244754791260e-01 -3.478801548480987549e-01 -1.942671388387680054e-01 -3.701092302799224854e-01 -2.017777860164642334e-01 -6.446833610534667969e-01 -1.672752946615219116e-01 -5.335127934813499451e-02
6.854135990142822266e-01 -3.881029188632965088e-01 -2.233358770608901978e-01 -2.535138130187988281e-01 1.717052459716796875e-01 -3.127317130565643311e-01 -1.580789387226104736e-01 3.363977670669555664e-01
7.224248647689819336e-01 -5.632084608078002930e-01 -2.104551792144775391e-01 5.767297744750976562e-02 6.304839253425598145e-02 -3.262421786785125732e-01 -5.355056747794151306e-02 -2.083407249301671982e-03
1.938998848199844360e-01 -3.578406274318695068e-01 3.117822706699371338e-01 -3.865643143653869629e-01 -3.411729335784912109e-01 -2.692981362342834473e-01 1.201656162738800049e-01 6.199616789817810059e-01
1.191113442182540894e-01 -5.135239362716674805e-01 1.384100317955017090e-01 3.563016653060913086e-01 1.696024835109710693e-01 -3.554184138774871826e-01 5.965143442153930664e-01 2.551093697547912598e-01
-3.093593418598175049e-01 -2.582621872425079346e-01 -2.738450467586517334e-01 -1.749981008470058441e-02 -6.158862113952636719e-01 -4.956454932689666748e-01 3.390285074710845947e-01 -1.495975255966186523e-01
3.289590179920196533e-01 -4.030456244945526123e-01 2.057555317878723145e-01 -1.489236205816268921e-01 6.906772963702678680e-03 -5.135252475738525391e-01 -2.484984993934631348e-01 5.825110077857971191e-01
-1.958594843745231628e-02 -4.761530160903930664e-01 -3.195640444755554199e-01 -1.039852350950241089e-01 -2.414848953485488892e-01 8.149790763854980469e-02 3.583388924598693848e-01 6.830790638923645020e-01
2.490492016077041626e-01 -6.327258944511413574e-01 -4.332044720649719238e-01 2.587946951389312744e-01 -3.306237757205963135e-01 -3.214010596275329590e-02 -2.127017527818679810e-01 3.569379448890686035e-01
-4.752366803586483002e-03 -1.218944489955902100e-01 -3.162526786327362061e-01 -5.898556113243103027e-01 -4.323490560054779053e-01 -5.450540781021118164e-01 2.304121702909469604e-01 -8.614140562713146210e-03
-1.859372556209564209e-01 -5.126867890357971191e-01 5.861935764551162720e-02 -1.016001552343368530e-01 -6.946266293525695801e-01 -1.312861889600753784e-01 3.998596072196960449e-01 1.708532571792602539e-01
2.692196667194366455e-01 -3.098152577877044678e-01 3.424145579338073730e-01 -2.929163873195648193e-01 1.997447013854980469e-01 -7.143245339393615723e-01 1.485561728477478027e-01 2.371940463781356812e-01
4.984379708766937256e-01 -6.258259415626525879e-01 -1.248968318104743958e-01 3.715346753597259521e-01 1.511980406939983368e-02 -4.374226331710815430e-01 1.846717111766338348e-02 -1.198168173432350159e-01
1.313077956438064575e-01 -8.024397492408752441e-01 -7.150653749704360962e-02 -3.177150711417198181e-02 -2.354163527488708496e-01 -1.092476071789860725e-03 -3.892375230789184570e-01 3.546804189682006836e-01
5.259779840707778931e-02 -3.079957664012908936e-01 7.998979836702346802e-02 9.870669990777969360e-02 3.697910159826278687e-02 -6.004302501678466797e-01 7.238669991493225098e-01 1.906111277639865875e-02
8.473177999258041382e-02 -2.062645703554153442e-01 -4.342855811119079590e-01 -3.435274660587310791e-01 -4.879350364208221436e-01 -2.104850113391876221e-01 2.862491011619567871e-01 5.285236835479736328e-01
-1.303001493215560913e-01 -7.826990485191345215e-01 -4.874183237552642822e-01 1.268495470285415649e-01 2.503777146339416504e-01 -8.066651225090026855e-02 -1.998223513364791870e-01 -8.724475651979446411e-02
-1.278142035007476807e-01 -5.831364393234252930e-01 -5.959564074873924255e-02 -1.745595633983612061e-01 -2.592370212078094482e-01 1.850808411836624146e-02 5.810695290565490723e-01 4.521112740039825439e-01
1.273556202650070190e-01 -3.407039940357208252e-01 -4.034927189350128174e-01 -5.203677415847778320e-01 -5.510165691375732422e-01 -1.210838034749031067e-01 4.066247120499610901e-02 3.379032015800476074e-01
-2.010649740695953369e-01 -2.720591425895690918e-01 5.235215649008750916e-02 -6.982276439666748047e-01 -2.157547324895858765e-01 -4.537411928176879883e-01 1.886044889688491821e-01 3.275534808635711670e-01
3.682757318019866943e-01 -2.564548552036285400e-01 -3.730925619602203369e-01 -4.369438886642456055e-01 4.963382184505462646e-01 -4.619066119194030762e-01 7.938895374536514282e-02 4.974049702286720276e-02
4.144942164421081543e-01 -2.532025277614593506e-01 2.839080691337585449e-01 -1.327453702688217163e-01 1.359797418117523193e-01 -7.476947903633117676e-01 1.498667448759078979e-01 2.566317915916442871e-01
4.396333694458007812e-01 -7.227331399917602539e-01 -1.159323081374168396e-01 -4.603350460529327393e-01 1.770089268684387207e-01 2.948152460157871246e-02 -1.543590724468231201e-01 5.479717627167701721e-02
-2.628016844391822815e-02 -4.015308916568756104e-01 4.253755807876586914e-01 -3.790792226791381836e-01 -2.514223754405975342e-01 -5.253247618675231934e-01 4.595243930816650391e-02 4.149048030376434326e-01
4.953156113624572754e-01 -1.086130514740943909e-01 -4.687793552875518799e-01 1.992525309324264526e-01 3.071445389650762081e-04 -5.752252936363220215e-01 1.672340929508209229e-01 3.529286682605743408e-01
4.113448560237884521e-01 -6.091435551643371582e-01 2.841103971004486084e-01 9.840150177478790283e-02 -1.800425350666046143e-01 -5.665240287780761719e-01 -5.077148228883743286e-02 -1.157386153936386108e-01
-2.316013276576995850e-01 -5.914866328239440918e-01 3.056798577308654785e-01 -3.709122240543365479e-01 2.441287189722061157e-01 -4.274482131004333496e-01 1.711249649524688721e-01 3.064208030700683594e-01
-3.911382257938385010e-01 -4.172104895114898682e-01 -2.720128297805786133e-01 -1.406444758176803589e-01 4.727377295494079590e-01 -5.638657808303833008e-01 9.139297157526016235e-02 1.714529991149902344e-01
5.166763439774513245e-02 -3.831870555877685547e-01 3.344856798648834229e-01 -3.329371213912963867e-01 1.238008961081504822e-01 -5.842097401618957520e-01 2.207053452730178833e-02 5.202456712722778320e-01
-2.416431158781051636e-01 -6.576749682426452637e-01 -1.901494413614273071e-01 -1.052716970443725586e-01 -1.845227926969528198e-01 1.096312627196311951e-01 5.045271515846252441e-01 4.015199244022369385e-01
3.950682878494262695e-01 -5.441669225692749023e-01 -4.150881171226501465e-01 -1.120695546269416809e-01 -4.204999208450317383e-01 -4.029408842325210571e-02 -3.506982028484344482e-01 2.480170428752899170e-01
-4.061465561389923096e-01 -7.033930420875549316e-01 3.723872452974319458e-02 -1.419400125741958618e-01 -1.164625510573387146e-01 -5.933067947626113892e-02 5.093420743942260742e-01 2.055151760578155518e-01
-4.351529106497764587e-02 -2.490167468786239624e-01 -1.280627585947513580e-02 2.863107621669769287e-01 -3.211801126599311829e-02 -5.957157015800476074e-01 6.374958157539367676e-01 3.027366101741790771e-01
2.392859309911727905e-01 -6.973166465759277344e-01 -2.477977275848388672e-01 3.752215504646301270e-01 -1.532245278358459473e-01 -3.429889976978302002e-01 -2.988076806068420410e-01 1.545690596103668213e-01
-2.920536398887634277e-01 -2.688409984111785889e-01 -1.823664456605911255e-01 -1.392701864242553711e-01 -4.429709017276763916e-01 -4.253904521465301514e-01 6.415646076202392578e-01 3.146581351757049561e-02
-7.365697622299194336e-02 -2.990968525409698486e-01 -4.604261219501495361e-01 -4.165079593658447266e-01 -4.442575871944427490e-01 -1.322247534990310669e-01 3.772701025009155273e-01 4.030680954456329346e-01
6.809235364198684692e-02 -3.276897668838500977e-01 -1.801299452781677246e-01 -6.803598403930664062e-01 -4.508170783519744873e-01 -1.645389497280120850e-01 4.027516841888427734e-01 1.133171003311872482e-02
-1.771387755870819092e-01 -2.883218526840209961e-01 -3.570226728916168213e-01 -1.948623061180114746e-01 2.439582198858261108e-01 -6.670498847961425781e-01 -3.251449763774871826e-01 3.314598202705383301e-01
-1.966549456119537354e-01 -7.357383370399475098e-01 -8.596751093864440918e-02 -1.830631792545318604e-01 -3.123623132705688477e-01 1.535508930683135986e-01 3.385170400142669678e-01 3.786443173885345459e-01
3.667050004005432129e-01 -2.490955591201782227e-01 -3.674051761627197266e-01 2.773629687726497650e-02 4.056518375873565674e-01 -7.031558156013488770e-01 9.147413074970245361e-02 1.933940686285495758e-02
1.689900010824203491e-01 -2.489574849605560303e-01 -3.834343552589416504e-01 -5.673645138740539551e-01 -5.483363270759582520e-01 -1.861148327589035034e-01 2.237241417169570923e-01 2.348921597003936768e-01
3.354811370372772217e-01 -4.950911104679107666e-01 -3.725683987140655518e-01 5.215836167335510254e-01 -4.597211629152297974e-02 -4.076571464538574219e-01 1.405716538429260254e-01 -2.083799988031387329e-01
1.633196175098419189e-01 -7.379283308982849121e-01 2.071366012096405029e-01 -1.186096966266632080e-01 -6.584836542606353760e-02 -4.527494907379150391e-01 -5.401836708188056946e-02 -3.994727134704589844e-01
1.033949032425880432e-01 -4.630770087242126465e-01 4.496172443032264709e-02 -5.705083608627319336e-01 3.413685262203216553e-01 -1.367563754320144653e-01 2.682014107704162598e-01 4.901030063629150391e-01
-1.652685850858688354e-01 -6.527185440063476562e-01 -1.157182455062866211e-01 -1.812852919101715088e-01 -3.049191236495971680e-01 6.408886611461639404e-02 4.858311712741851807e-01 4.089926779270172119e-01
4.899143800139427185e-02 -3.787162005901336670e-01 1.691190600395202637e-01 2.127584069967269897e-01 1.951047182083129883e-01 -4.806784093379974365e-01 6.239966154098510742e-01 3.490231037139892578e-01
-8.031435310840606689e-02 -6.465696692466735840e-01 -1.384647935628890991e-01 -2.104588747024536133e-01 -4.845681190490722656e-01 1.198572516441345215e-01 2.089918553829193115e-01 4.681690633296966553e-01
1.290737986564636230e-01 -2.796761691570281982e-01 -6.087611317634582520e-01 -4.540516436100006104e-01 -4.969700276851654053e-01 -3.430337086319923401e-02 2.063178271055221558e-01 1.940238028764724731e-01
-1.827156692743301392e-01 -3.677845597267150879e-01 -1.304709911346435547e-01 -6.741133332252502441e-02 -3.108400702476501465e-01 -2.405686825513839722e-01 2.024623751640319824e-01 7.837709188461303711e-01
3.465880155563354492e-01 -3.770328164100646973e-01 -5.347959399223327637e-01 1.422121673822402954e-01 -6.757663190364837646e-02 -6.289677619934082031e-01 -1.280461996793746948e-01 -1.221852228045463562e-01
5.741354823112487793e-01 -5.855732560157775879e-01 -3.720939755439758301e-01 1.569917052984237671e-01 -6.708899140357971191e-02 -3.612918555736541748e-01 -1.065627485513687134e-01 -1.341035515069961548e-01
1.954832524061203003e-01 -5.122326016426086426e-01 -7.213342189788818359e-02 9.963227808475494385e-02 -2.059797495603561401e-01 -5.355640649795532227e-01 2.736230790615081787e-01 -5.292900800704956055e-01
-1.906788721680641174e-02 -1.726810038089752197e-01 -3.750169575214385986e-01 -4.264878034591674805e-01 -4.515374898910522461e-01 -3.907156884670257568e-01 3.445765003561973572e-02 5.381041169166564941e-01
2.523982226848602295e-01 -3.274347186088562012e-01 1.865367740392684937e-01 -4.129160344600677490e-01 1.589645892381668091e-01 -4.283807277679443359e-01 3.320081532001495361e-01 5.520659685134887695e-01
-1.940943598747253418e-01 -6.398262381553649902e-01 -8.058529347181320190e-02 -1.894005239009857178e-01 -2.493930608034133911e-01 2.801430411636829376e-02 5.630903244018554688e-01 3.612906634807586670e-01
6.457725912332534790e-02 -8.700641989707946777e-01 -2.488269805908203125e-01 2.546170651912689209e-01 2.712654136121273041e-02 -1.259091645479202271e-01 -2.715342938899993896e-01 1.474910080432891846e-01
4.126370251178741455e-01 -3.581009507179260254e-01 -4.607690870761871338e-01 6.591057032346725464e-02 2.654952704906463623e-01 1.709879026748239994e-03 2.762376889586448669e-02 6.431083083152770996e-01
-4.955408275127410889e-01 -3.502185642719268799e-01 -4.128369688987731934e-01 -9.914895892143249512e-02 -1.953448206186294556e-01 -2.996391355991363525e-01 3.697152733802795410e-01 4.323063492774963379e-01
1.032533571124076843e-01 -9.046689420938491821e-02 -5.136444568634033203e-01 -1.124107390642166138e-01 3.654102683067321777e-01 -5.114517807960510254e-01 4.756333827972412109e-01 2.887090146541595459e-01
-9.203329682350158691e-02 -7.142258882522583008e-01 1.840635389089584351e-01 -1.808043122291564941e-01 1.839468777179718018e-01 -4.930073022842407227e-01 2.177491784095764160e-01 -3.008892238140106201e-01
1.585458032786846161e-02 -3.396368920803070068e-01 1.503388732671737671e-01 -2.662789225578308105e-01 3.681619763374328613e-01 -7.218345403671264648e-01 -1.528895944356918335e-01 3.330548703670501709e-01
2.167894989252090454e-01 -3.772832453250885010e-01 -3.654647469520568848e-01 1.152643412351608276e-01 2.043156027793884277e-01 -7.632240056991577148e-01 -1.807966977357864380e-01 8.286292850971221924e-02
1.070621609687805176e-01 -3.348194956779479980e-01 -3.582047522068023682e-01 -5.343497991561889648e-01 -4.386356770992279053e-01 -3.697352483868598938e-02 1.785055994987487793e-01 4.867860972881317139e-01
-1.395656615495681763e-01 -6.034138202667236328e-01 3.111440241336822510e-01 -6.508021056652069092e-02 1.261923611164093018e-01 -5.318259596824645996e-01 4.075219631195068359e-01 -2.247878164052963257e-01
-2.292537242174148560e-01 -1.511001735925674438e-01 -2.490629553794860840e-01 -4.357520341873168945e-01 -1.770930439233779907e-01 -7.724577784538269043e-01 -1.880392730236053467e-01 9.637195616960525513e-02
-3.959472849965095520e-02 -5.103036165237426758e-01 4.848593175411224365e-01 -4.102426171302795410e-01 -2.436338365077972412e-01 -3.250597119331359863e-01 2.294775545597076416e-01 3.419848084449768066e-01
4.105080962181091309e-01 -3.071043193340301514e-01 3.444536030292510986e-01 -8.161889016628265381e-02 -1.014907099306583405e-02 -6.078463196754455566e-01 5.696606263518333435e-02 4.889118671417236328e-01
3.762613236904144287e-01 -2.307664006948471069e-01 2.324681431055068970e-01 -1.266069710254669189e-01 1.660608798265457153e-01 -7.742548584938049316e-01 1.339062303304672241e-01 3.002097606658935547e-01
1.846197396516799927e-01 -5.829561352729797363e-01 -4.968898296356201172e-01 2.877364158630371094e-01 1.639711558818817139e-01 2.111404575407505035e-02 2.924245037138462067e-02 5.178788900375366211e-01
-4.055512845516204834e-01 -6.107244491577148438e-01 -4.087771177291870117e-01 -1.386029720306396484e-01 1.719282753765583038e-02 8.708360046148300171e-02 3.998023867607116699e-01 3.294135332107543945e-01
4.337011650204658508e-02 -4.963794648647308350e-01 1.038718819618225098e-01 6.878237426280975342e-02 -3.757318481802940369e-02 -2.968688309192657471e-01 7.539860010147094727e-01 -2.795860767364501953e-01
-2.933809459209442139e-01 -6.606485843658447266e-01 -3.310415195301175117e-03 -1.906888335943222046e-01 -2.462715357542037964e-01 -2.533100359141826630e-02 5.683146119117736816e-01 2.383803278207778931e-01
-2.850123345851898193e-01 -4.910271763801574707e-01 -1.723663061857223511e-01 -1.995357125997543335e-01 5.421300530433654785e-01 -5.267870426177978516e-01 -6.626077741384506226e-02 1.798209100961685181e-01
2.765442728996276855e-01 -5.346992015838623047e-01 -1.882852017879486084e-01 -3.186760544776916504e-01 -3.020211756229400635e-01 -3.018437325954437256e-01 -6.022833287715911865e-02 -5.609459280967712402e-01
-2.962367236614227295e-01 -7.108159661293029785e-01 1.252448372542858124e-02 -7.204768061637878418e-02 -2.088705152273178101e-01 1.611902029253542423e-03 4.751937389373779297e-01 3.635907769203186035e-01
3.655768185853958130e-02 -4.675175547599792480e-01 -6.000324487686157227e-01 4.845104739069938660e-02 -4.442784786224365234e-01 -2.256983965635299683e-01 -3.914712667465209961e-01 1.270101070404052734e-01
-2.108083963394165039e-01 -3.073828518390655518e-01 -4.476476013660430908e-01 -4.795638620853424072e-01 -2.066342234611511230e-01 -2.535163164138793945e-01 5.276268720626831055e-01 -2.129493504762649536e-01
-1.942203938961029053e-01 -2.832502126693725586e-01 -6.120899915695190430e-01 -1.670831143856048584e-01 2.705480754375457764e-01 -6.197383999824523926e-01 -1.239488646388053894e-01 8.271303027868270874e-02
6.422743797302246094e-01 -2.506726086139678955e-01 -4.582574963569641113e-01 -1.389714237302541733e-02 -8.269700920209288597e-04 -5.101814270019531250e-01 -1.284616142511367798e-01 1.940759569406509399e-01
-3.231368660926818848e-01 -6.327611804008483887e-01 -3.531229496002197266e-02 -4.416181147098541260e-01 1.946384608745574951e-01 -1.077846884727478027e-01 1.127632185816764832e-01 4.865233898162841797e-01
3.954478502273559570e-01 -2.430901825428009033e-01 -7.533136010169982910e-01 -9.767477214336395264e-02 1.245851740241050720e-01 -3.575150966644287109e-01 2.191050797700881958e-01 -1.271259486675262451e-01
3.106623888015747070e-01 -4.386803507804870605e-01 -1.410439312458038330e-01 2.948944568634033203e-01 2.946974635124206543e-01 -7.150248289108276367e-01 7.277288287878036499e-02 2.809511683881282806e-02
-2.399792671203613281e-01 -2.249285280704498291e-01 -1.296882629394531250e-01 -5.141228437423706055e-01 -2.104656398296356201e-01 -6.964135169982910156e-01 1.593981087207794189e-01 -2.366015017032623291e-01
-3.887002589181065559e-03 -6.814767122268676758e-01 -1.226507127285003662e-01 -8.235976845026016235e-02 -2.907077074050903320e-01 2.270586490631103516e-01 3.058061897754669189e-01 5.330703258514404297e-01
5.233193039894104004e-01 -4.466077387332916260e-01 -1.600403338670730591e-01 2.682989537715911865e-01 1.261714100837707520e-01 -5.819350481033325195e-01 1.430117338895797729e-01 -2.325110286474227905e-01
-8.241941779851913452e-02 -3.537808358669281006e-01 -3.417304754257202148e-01 -6.909494996070861816e-01 -4.362137019634246826e-01 -1.874956935644149780e-01 1.822070479393005371e-01 1.233640909194946289e-01
-4.657438769936561584e-02 -5.935555100440979004e-01 -4.482230544090270996e-01 -2.607268989086151123e-01 1.026212200522422791e-01 -2.581402659416198730e-01 -1.971769630908966064e-01 -5.104842185974121094e-01
-4.066416323184967041e-01 -3.214233815670013428e-01 -1.720256507396697998e-01 -4.104233384132385254e-01 1.012722477316856384e-01 -6.031226515769958496e-01 -2.131147533655166626e-01 3.374292850494384766e-01
1.430125981569290161e-01 -2.632847726345062256e-01 1.084978878498077393e-01 -5.737349763512611389e-02 2.309703081846237183e-01 -4.942966401576995850e-01 5.974466800689697266e-01 4.904546737670898438e-01
-4.367647469043731689e-01 -4.604396522045135498e-01 -2.461276501417160034e-01 -1.469111889600753784e-01 3.609805107116699219e-01 -4.511312246322631836e-01 -2.115700840950012207e-01 3.694348335266113281e-01
3.280254602432250977e-01 -3.571349382400512695e-01 -3.819252923130989075e-02 4.439312219619750977e-01 -1.458306908607482910e-01 -6.204971075057983398e-01 -8.414072543382644653e-02 3.910975754261016846e-01
-1.315972059965133667e-01 -5.629543662071228027e-01 4.738811254501342773e-01 -3.739968538284301758e-01 2.695608511567115784e-02 -4.608952999114990234e-01 2.763468325138092041e-01 1.086679771542549133e-01
5.307895541191101074e-01 -6.046234965324401855e-01 -1.433288604021072388e-01 3.061402142047882080e-01 -8.138362318277359009e-02 -3.468996584415435791e-01 -1.561098247766494751e-01 2.951187789440155029e-01
4.384651482105255127e-01 -4.312493503093719482e-01 -4.164510667324066162e-01 2.330793589353561401e-01 1.086766719818115234e-01 -1.644180566072463989e-01 -4.635414853692054749e-02 5.941568017005920410e-01
-1.327238138765096664e-02 -2.740331590175628662e-01 -9.257963299751281738e-02 -1.664475500583648682e-01 -6.961203813552856445e-01 -3.343571424484252930e-01 5.402684807777404785e-01 -1.362144481390714645e-02
2.948732580989599228e-03 -8.597866892814636230e-01 -2.131153792142868042e-01 7.584391534328460693e-02 3.639250695705413818e-01 -1.137116253376007080e-01 -2.397164553403854370e-01 8.216984570026397705e-02
2.532506585121154785e-01 -5.119275450706481934e-01 2.945337295532226562e-01 -2.314289212226867676e-01 1.758441925048828125e-01 -5.277774333953857422e-01 -3.006238117814064026e-02 4.723461270332336426e-01
5.187861919403076172e-01 -6.990462541580200195e-01 2.675264775753021240e-01 -2.122364640235900879e-01 1.284171827137470245e-02 -3.123750984668731689e-01 1.373109966516494751e-01 -9.477904438972473145e-02
8.710633218288421631e-02 -2.075756341218948364e-01 -2.214826345443725586e-01 -5.653725862503051758e-01 -5.277324318885803223e-01 -3.311296403408050537e-01 4.302494525909423828e-01 8.579638600349426270e-02
-1.039199605584144592e-01 -4.046134650707244873e-01 2.023847959935665131e-02 -1.110715791583061218e-01 -4.692305624485015869e-01 -2.219879776239395142e-01 3.146563172340393066e-01 6.665414571762084961e-01
8.083127439022064209e-02 -3.062763810157775879e-01 -7.210624814033508301e-01 -4.313327372074127197e-01 -3.344409167766571045e-01 7.070754468441009521e-02 2.570820450782775879e-01 1.036374345421791077e-01
3.991721272468566895e-01 -4.746266305446624756e-01 -3.812848031520843506e-01 3.532749414443969727e-01 -8.384843170642852783e-02 -5.157652497291564941e-01 -2.019835561513900757e-01 1.771103143692016602e-01
4.177967905998229980e-01 -6.313427686691284180e-01 -2.248032018542289734e-02 -8.757002651691436768e-03 -6.177683472633361816e-01 -5.431535840034484863e-02 5.536381155252456665e-02 -1.965125501155853271e-01
1.046582385897636414e-01 -4.168341755867004395e-01 4.213138297200202942e-02 -4.498753845691680908e-01 8.022634685039520264e-02 -3.053726553916931152e-01 6.733576655387878418e-01 -2.409019470214843750e-01
-3.342165052890777588e-01 -4.196031689643859863e-01 -2.829339802265167236e-01 -3.902915120124816895e-01 2.385021746158599854e-02 -6.279979348182678223e-01 1.746544092893600464e-01 -2.332360148429870605e-01
3.014679998159408569e-02 -7.837781310081481934e-01 -2.296186834573745728e-01 9.132722765207290649e-02 6.793559342622756958e-02 -1.769578456878662109e-01 -4.182871878147125244e-01 3.358935117721557617e-01
6.960224509239196777e-01 -3.458578288555145264e-01 7.071165740489959717e-02 -2.542721629142761230e-01 -4.399826526641845703e-01 -1.119635701179504395e-01 1.948268897831439972e-02 3.460931479930877686e-01
7.665838301181793213e-02 -6.673032045364379883e-01 -4.937286972999572754e-01 -1.934963464736938477e-01 3.470043465495109558e-02 -2.794815301895141602e-01 -1.902864873409271240e-01 -3.899975419044494629e-01
5.719272494316101074e-01 -3.733712732791900635e-01 1.069715525954961777e-02 -2.738919854164123535e-01 2.337138652801513672e-01 -2.514508962631225586e-01 1.258278340101242065e-01 5.698065161705017090e-01
2.695227265357971191e-01 -2.790932655334472656e-01 -7.450225949287414551e-01 -2.023677974939346313e-01 3.470783829689025879e-01 -1.569927185773849487e-01 2.831580638885498047e-01 -1.678232103586196899e-01
1.095464751124382019e-01 -4.178213179111480713e-01 -7.458089292049407959e-02 -1.723883002996444702e-01 1.232431735843420029e-02 -5.744193792343139648e-01 3.811447918415069580e-01 -5.502398610115051270e-01
3.688378632068634033e-01 -3.793380260467529297e-01 1.111823767423629761e-01 -2.067562341690063477e-01 -1.099142208695411682e-01 -3.068361580371856689e-01 7.271919846534729004e-01 -1.729563176631927490e-01
4.029773175716400146e-01 -8.247203230857849121e-01 -2.798138186335563660e-02 -3.236115574836730957e-01 1.125413775444030762e-01 -7.879703491926193237e-02 -1.216623857617378235e-01 -1.351360529661178589e-01
-1.738357096910476685e-01 -3.287181556224822998e-01 -3.149764239788055420e-01 -4.967178404331207275e-01 -2.681105732917785645e-01 -2.079411298036575317e-01 1.426796615123748779e-01 6.166898608207702637e-01
-2.672856152057647705e-01 -4.146051704883575439e-01 -4.839305579662322998e-01 5.142305791378021240e-02 1.944758892059326172e-01 -6.303758621215820312e-01 -2.874050140380859375e-01 4.507149383425712585e-02
2.231651544570922852e-01 -4.815029203891754150e-01 -4.148046672344207764e-01 3.506799340248107910e-01 -1.605708599090576172e-01 -4.747962653636932373e-01 2.841928275302052498e-03 -4.148375093936920166e-01
-2.120999693870544434e-01 -6.425138711929321289e-01 -1.261615455150604248e-01 -4.169450104236602783e-01 2.136330306529998779e-02 -4.592428505420684814e-01 -2.875318527221679688e-01 2.416497766971588135e-01
1.312553435564041138e-01 -3.613753616809844971e-01 -3.766278922557830811e-01 -6.053137779235839844e-01 -5.041935443878173828e-01 -3.997416421771049500e-02 2.952224612236022949e-01 -3.100571595132350922e-02
6.252952218055725098e-01 -4.857748448848724365e-01 -2.834516763687133789e-01 -1.807932406663894653e-01 2.153456658124923706e-01 -4.118685722351074219e-01 -6.013827770948410034e-02 -2.009269595146179199e-01
1.401821374893188477e-01 -1.669770181179046631e-01 -6.351108103990554810e-02 -1.588330417871475220e-01 3.301046788692474365e-01 -5.636288523674011230e-01 6.501678824424743652e-01 2.717370986938476562e-01
-1.667302548885345459e-01 -2.241414934396743774e-01 -1.170661747455596924e-01 -5.703159570693969727e-01 -1.235392875969409943e-02 -6.063758730888366699e-01 3.339478373527526855e-01 -3.219181895256042480e-01
-1.918593645095825195e-01 -3.132634460926055908e-01 -2.823495268821716309e-01 -6.767250895500183105e-01 -1.207381114363670349e-01 -3.547840416431427002e-01 1.962351799011230469e-01 -3.852538466453552246e-01
-1.790276318788528442e-01 -5.321131348609924316e-01 -2.027323096990585327e-01 -2.306833714246749878e-01 7.846210151910781860e-02 7.961156219244003296e-02 5.778406858444213867e-01 4.940601289272308350e-01
3.295659124851226807e-01 -6.316903233528137207e-01 2.344754934310913086e-01 -1.628679633140563965e-01 8.239544928073883057e-02 -5.399547815322875977e-01 5.934663116931915283e-02 -3.301312923431396484e-01
6.258588433265686035e-01 -3.238944411277770996e-01 -1.161727532744407654e-01 1.486441940069198608e-01 -2.007334083318710327e-01 -6.083011627197265625e-01 -1.209231689572334290e-01 2.070151120424270630e-01
3.165306523442268372e-02 -2.043285518884658813e-01 -1.141817867755889893e-01 1.954958289861679077e-01 5.900883674621582031e-02 -6.083675026893615723e-01 7.226898670196533203e-01 1.005889922380447388e-01
2.107550203800201416e-01 -2.048086524009704590e-01 -4.100479483604431152e-01 3.711751997470855713e-01 5.759496241807937622e-02 -7.149230241775512695e-01 -3.846625098958611488e-03 3.054153025150299072e-01
6.894365549087524414e-01 -5.418288707733154297e-01 -3.488762080669403076e-01 1.381366103887557983e-01 8.643656969070434570e-03 -2.999364435672760010e-01 -1.628549210727214813e-02 -7.767117349430918694e-04
-3.677752315998077393e-01 -6.496098637580871582e-01 -2.363561838865280151e-01 -1.975792348384857178e-01 -3.748866543173789978e-02 6.260275840759277344e-02 5.839584469795227051e-01 -3.891708701848983765e-02
-1.204648390412330627e-01 -6.702914834022521973e-01 -3.248967826366424561e-01 -2.213555201888084412e-02 2.101968508213758469e-03 2.506662011146545410e-01 4.152235984802246094e-01 4.414756894111633301e-01
-4.062872231006622314e-01 -6.728140115737915039e-01 -1.042749285697937012e-01 -2.331391870975494385e-01 -1.459459215402603149e-01 1.073503168299794197e-03 5.433361530303955078e-01 2.257083170115947723e-02
2.261770330369472504e-02 -1.784543544054031372e-01 -4.324744641780853271e-01 -3.972558081150054932e-01 -5.576430559158325195e-01 -2.484683990478515625e-01 3.689063191413879395e-01 3.376415967941284180e-01
4.558090269565582275e-01 -6.598760485649108887e-01 -2.195952981710433960e-01 3.798353075981140137e-01 1.452154368162155151e-01 -2.440599054098129272e-01 1.776605546474456787e-01 -2.282298058271408081e-01
-4.483557492494583130e-02 -5.564971566200256348e-01 -5.810294151306152344e-01 2.735414505004882812e-01 -4.652421176433563232e-01 -1.051446422934532166e-01 -2.106311172246932983e-01 6.332240253686904907e-02
-2.975201904773712158e-01 -3.584827184677124023e-01 -1.898766010999679565e-01 -2.188533097505569458e-01 2.866614758968353271e-01 -6.021728515625000000e-01 -2.098973840475082397e-01 4.584518671035766602e-01
-1.114782467484474182e-01 -4.302364587783813477e-01 -6.300224661827087402e-01 1.231641024351119995e-01 4.069085717201232910e-01 -1.951391547918319702e-01 4.305671155452728271e-01 -3.645939379930496216e-02
1.186230853199958801e-01 -2.251134067773818970e-01 -6.391687989234924316e-01 4.603463411331176758e-02 4.215133488178253174e-01 -3.610733449459075928e-01 4.628978073596954346e-01 4.769394546747207642e-02
-3.903481736779212952e-02 -3.876506090164184570e-01 -2.984861731529235840e-01 -4.967758953571319580e-01 -2.975325882434844971e-01 1.006174739450216293e-02 6.398310065269470215e-01 -1.196355819702148438e-01
-1.179331466555595398e-01 -1.610799580812454224e-01 -3.962487280368804932e-01 -5.317207574844360352e-01 -3.248426020145416260e-01 -6.186040639877319336e-01 1.774854511022567749e-01 -2.665151655673980713e-02
5.450553894042968750e-01 -5.953506231307983398e-01 -3.042069375514984131e-01 3.062546849250793457e-01 1.346755623817443848e-01 -2.942314445972442627e-01 1.330546438694000244e-01 -1.993124485015869141e-01
1.115201339125633240e-01 -4.344666004180908203e-01 -4.556651711463928223e-01 -1.048466637730598450e-01 3.502535820007324219e-01 -3.729589283466339111e-02 1.299122273921966553e-01 6.627464294433593750e-01
-1.915353387594223022e-01 -4.501826763153076172e-01 2.571899890899658203e-01 -8.968734741210937500e-02 -3.304119408130645752e-02 -6.104102730751037598e-01 5.474554896354675293e-01 -1.142773404717445374e-01
-2.235090285539627075e-01 -3.906832337379455566e-01 -4.343128204345703125e-01 -4.662867188453674316e-01 -3.168143332004547119e-01 -1.606809496879577637e-01 4.425889551639556885e-01 -2.632200121879577637e-01
2.510993480682373047e-01 -3.480836153030395508e-01 1.054613664746284485e-01 -1.530816704034805298e-01 2.757544517517089844e-01 -4.613948762416839600e-01 -2.289372310042381287e-02 7.012710571289062500e-01
-1.435009986162185669e-01 -4.006582200527191162e-01 -3.770593106746673584e-01 2.417854815721511841e-01 4.457125961780548096e-01 -6.440137028694152832e-01 6.778879463672637939e-02 1.542467065155506134e-02
6.880786418914794922e-01 -3.672531247138977051e-01 -2.986995577812194824e-01 -3.132097190245985985e-03 2.704083323478698730e-01 -4.711160063743591309e-01 2.308361604809761047e-02 8.269222080707550049e-02
-5.379334837198257446e-02 -3.723753690719604492e-01 3.315756916999816895e-01 -2.120088934898376465e-01 1.547683924436569214e-01 -6.184931993484497070e-01 2.261456847190856934e-01 4.959069788455963135e-01
4.656301140785217285e-01 -3.454498052597045898e-01 -2.110338956117630005e-01 3.199398219585418701e-01 -2.218858525156974792e-02 -7.119208574295043945e-01 -7.670067250728607178e-02 6.123536452651023865e-02
3.014903366565704346e-01 -6.290956735610961914e-01 -2.560445368289947510e-01 4.330570399761199951e-01 -1.991180181503295898e-01 -3.270151615142822266e-01 -2.379159331321716309e-01 2.388600260019302368e-01
2.860129475593566895e-01 -7.236044406890869141e-01 -3.529612123966217041e-01 -3.216012418270111084e-01 2.486945539712905884e-01 5.344083067029714584e-03 -8.715157210826873779e-02 -3.116268217563629150e-01
4.787720739841461182e-01 -6.314644813537597656e-01 -1.782576888799667358e-01 -2.734571695327758789e-01 4.055667519569396973e-01 -1.360185444355010986e-01 -2.091510295867919922e-01 1.968398392200469971e-01
4.515149593353271484e-01 -5.757330656051635742e-01 2.028835117816925049e-01 -3.537625372409820557e-01 2.520585656166076660e-01 -2.900078892707824707e-01 -1.466456949710845947e-01 3.594622015953063965e-01
-3.762229904532432556e-02 -6.719523668289184570e-01 -2.859167754650115967e-01 2.584769725799560547e-01 -5.218062996864318848e-01 -2.876997292041778564e-01 -1.894514411687850952e-01 8.695349097251892090e-02
-9.378109127283096313e-02 -8.618366718292236328e-01 1.161334291100502014e-01 -1.583567410707473755e-01 -1.093314141035079956e-01 -2.061243653297424316e-01 -1.394323408603668213e-01 -3.687775135040283203e-01
2.753628790378570557e-01 -6.926009654998779297e-01 -3.589770570397377014e-02 3.042738437652587891e-01 2.376588433980941772e-01 -5.265655517578125000e-01 -1.246665269136428833e-01 -3.623798862099647522e-02
-3.704834089148789644e-04 -7.830984592437744141e-01 -1.408870816230773926e-01 -2.038345783948898315e-01 -4.137834999710321426e-03 -2.638340294361114502e-01 -2.132532000541687012e-01 -4.585374295711517334e-01
-1.542071104049682617e-01 -3.425994217395782471e-01 -1.791424900293350220e-01 3.196238279342651367e-01 1.564197689294815063e-01 -4.717748463153839111e-01 6.582581400871276855e-01 2.103614807128906250e-01
-1.164234895259141922e-02 -5.751819610595703125e-01 5.087815523147583008e-01 -2.908427715301513672e-01 -5.948806181550025940e-02 -5.107144117355346680e-01 2.017532289028167725e-01 1.432124227285385132e-01
5.659514069557189941e-01 -2.349268943071365356e-01 -5.939712524414062500e-01 -9.839195013046264648e-02 3.428627550601959229e-01 -1.606110036373138428e-01 1.801452785730361938e-01 2.936365604400634766e-01
2.678056657314300537e-01 -4.264756441116333008e-01 -3.262104988098144531e-01 3.360237181186676025e-01 1.574544012546539307e-01 -6.791242957115173340e-01 -1.121655926108360291e-01 1.687916070222854614e-01
1.138563975691795349e-01 -5.206958651542663574e-01 2.044898420572280884e-01 -3.251146972179412842e-01 2.454681843519210815e-01 -5.481653809547424316e-01 1.972993165254592896e-01 -4.107677936553955078e-01
4.721645414829254150e-01 -5.473189353942871094e-01 -2.785439491271972656e-01 2.722689211368560791e-01 2.435550987720489502e-01 -2.410596162080764771e-01 3.287777304649353027e-01 -3.166419565677642822e-01
2.889592945575714111e-01 -3.072547912597656250e-01 4.020658507943153381e-02 -2.201002985239028931e-01 -2.218059599399566650e-01 -1.873043775558471680e-01 7.852010130882263184e-01 2.668612897396087646e-01
5.899902582168579102e-01 -4.055955111980438232e-01 -3.638258278369903564e-01 -3.310339152812957764e-02 2.162770479917526245e-01 -5.332518219947814941e-01 -7.068590074777603149e-02 -1.334502100944519043e-01
-1.717202961444854736e-01 -3.050274252891540527e-01 -1.093863174319267273e-01 -1.819604262709617615e-02 -4.383843764662742615e-02 -5.509166121482849121e-01 7.262046337127685547e-01 -1.799160689115524292e-01
-2.047067582607269287e-01 -5.586264133453369141e-01 -4.173217117786407471e-01 -8.952321857213973999e-02 -8.706004917621612549e-02 -3.485963344573974609e-01 -4.199433624744415283e-01 3.980056345462799072e-01
2.255683094263076782e-01 -5.090956687927246094e-01 2.993842065334320068e-01 -4.088271260261535645e-01 2.519287467002868652e-01 -2.931903302669525146e-01 3.588064312934875488e-01 3.936994075775146484e-01
-1.898410613648593426e-03 -5.310298800468444824e-01 2.686747610569000244e-01 -2.831130027770996094e-01 -1.609165668487548828e-01 -7.085834741592407227e-01 -5.944724008440971375e-02 -1.847863942384719849e-01
1.270103603601455688e-01 -6.464467048645019531e-01 -4.793335497379302979e-01 2.248448692262172699e-02 -8.691309392452239990e-02 -2.710155844688415527e-01 -1.259937733411788940e-01 -4.887034893035888672e-01
-6.037822365760803223e-02 -4.417558908462524414e-01 2.564900219440460205e-01 -2.960498929023742676e-01 5.250413715839385986e-02 -4.957254528999328613e-01 -1.291315555572509766e-01 6.185453534126281738e-01
2.209112644195556641e-01 -6.943918466567993164e-01 -4.004955887794494629e-01 4.725685119628906250e-01 -5.188991129398345947e-02 -2.317762076854705811e-01 -5.772344022989273071e-02 -1.598618179559707642e-01
2.651053965091705322e-01 -7.159695029258728027e-01 -2.953955829143524170e-01 3.127780854701995850e-01 -4.189342856407165527e-01 -1.388201266527175903e-01 -1.920363008975982666e-01 1.905583031475543976e-02
5.142701864242553711e-01 -2.781018018722534180e-01 -5.406666994094848633e-01 1.306255012750625610e-01 1.798225045204162598e-01 -5.306556820869445801e-01 -3.325412794947624207e-02 1.837515085935592651e-01
-2.038665264844894409e-01 -6.298472285270690918e-01 1.418271809816360474e-01 -6.446375846862792969e-01 5.837339907884597778e-03 -3.168405592441558838e-01 7.480353862047195435e-02 -1.415660232305526733e-01
-4.403092563152313232e-01 -7.393589019775390625e-01 -3.940890431404113770e-01 -1.061985343694686890e-01 1.804180741310119629e-01 5.553682520985603333e-02 1.117971818894147873e-02 -2.390227764844894409e-01
3.163315653800964355e-01 -5.116587877273559570e-01 8.712846040725708008e-02 -4.726891219615936279e-01 -1.017163544893264771e-01 1.316651850938796997e-01 6.134628653526306152e-01 5.563162639737129211e-02
4.155807793140411377e-01 -4.053294658660888672e-01 -2.743812203407287598e-01 3.406252264976501465e-01 1.414244920015335083e-01 -6.651663184165954590e-01 -5.671963095664978027e-02 7.762594521045684814e-02
3.512042015790939331e-02 -3.194377720355987549e-01 -3.358694612979888916e-01 -4.012209773063659668e-01 -5.761067867279052734e-01 -9.550413489341735840e-02 5.127078294754028320e-01 1.380231827497482300e-01
3.281680941581726074e-01 -4.695600271224975586e-01 -3.055147826671600342e-01 2.045796215534210205e-01 -5.013968050479888916e-02 -5.524885654449462891e-01 9.879052639007568359e-02 -4.680918753147125244e-01
4.293923079967498779e-02 -7.430724501609802246e-01 -1.546494662761688232e-01 5.063328426331281662e-03 -4.769157171249389648e-01 -1.409414112567901611e-01 -3.439119160175323486e-01 2.376319020986557007e-01
2.918864786624908447e-01 -6.530954241752624512e-01 1.706375926733016968e-01 -1.088324561715126038e-02 -3.158256411552429199e-01 -3.371232151985168457e-01 -3.557914793491363525e-01 3.450326919555664062e-01
-3.728983700275421143e-01 -6.294528841972351074e-01 -2.424381971359252930e-01 -2.645978033542633057e-01 -4.780546128749847412e-01 1.582050323486328125e-02 3.133132457733154297e-01 -9.484735131263732910e-02
5.369187593460083008e-01 -3.706166148185729980e-01 3.255401253700256348e-01 -2.271679490804672241e-01 9.992677718400955200e-02 -5.934055447578430176e-01 1.583682745695114136e-01 1.719994097948074341e-01
6.249648332595825195e-01 -5.310580730438232422e-01 2.366057336330413818e-01 -4.218604862689971924e-01 -1.533177345991134644e-01 -1.097394600510597229e-01 8.158122748136520386e-02 2.263698279857635498e-01
2.286670804023742676e-01 -4.027240276336669922e-01 4.393405616283416748e-01 -3.525925576686859131e-01 -6.605973467230796814e-03 -5.441829562187194824e-01 2.914233207702636719e-01 2.950885295867919922e-01
-4.349868297576904297e-01 -3.722075223922729492e-01 -4.428442418575286865e-01 1.195688545703887939e-02 9.600590169429779053e-02 -6.026937365531921387e-01 -2.973394691944122314e-01 1.229902356863021851e-01
3.025670945644378662e-01 -4.773446023464202881e-01 1.969578266143798828e-01 -3.534902930259704590e-01 4.419445395469665527e-01 -4.283871948719024658e-01 -8.462532609701156616e-02 3.617396056652069092e-01
6.033969670534133911e-02 -3.875517845153808594e-01 -6.559708118438720703e-01 2.437190562486648560e-01 2.264911234378814697e-01 -3.154511004686355591e-02 1.698048412799835205e-01 5.247275829315185547e-01
3.100638687610626221e-01 -6.131656765937805176e-01 -1.570154428482055664e-01 1.780003011226654053e-01 -9.304130822420120239e-02 -6.303849220275878906e-01 -1.899720430374145508e-01 -1.715193241834640503e-01
6.677991151809692383e-01 -3.010248243808746338e-01 -5.297209620475769043e-01 1.455418765544891357e-01 -9.616149216890335083e-02 -3.739867508411407471e-01 -1.422367803752422333e-02 1.110230460762977600e-01
2.988139092922210693e-01 -5.114708542823791504e-01 -1.255964636802673340e-01 7.646714895963668823e-02 -1.644093692302703857e-01 -6.571092009544372559e-01 -1.456052660942077637e-01 -3.840083479881286621e-01
4.670886993408203125e-01 -2.707830667495727539e-01 -2.764911353588104248e-01 1.127327084541320801e-01 1.013874784111976624e-01 -7.496470212936401367e-01 7.780794054269790649e-02 2.025938779115676880e-01
-1.596754789352416992e-01 -5.360064506530761719e-01 2.258351072669029236e-02 1.949613913893699646e-02 1.688613593578338623e-01 -6.085183024406433105e-01 2.570337355136871338e-01 -4.705695509910583496e-01
-1.097484901547431946e-01 -3.878481984138488770e-01 -1.319584846496582031e-01 -2.372317612171173096e-01 -5.043240189552307129e-01 -1.827329695224761963e-01 3.510268032550811768e-01 5.940397381782531738e-01
4.714350402355194092e-01 -5.424163937568664551e-01 -3.239571452140808105e-01 1.581436693668365479e-01 3.943468630313873291e-02 -5.579587221145629883e-01 -1.934494078159332275e-01 -5.727365240454673767e-02
-1.724785417318344116e-01 -4.150827229022979736e-01 -2.056036740541458130e-01 -3.275800645351409912e-01 -3.569861948490142822e-01 -2.214316576719284058e-01 6.140972375869750977e-01 -3.078788220882415771e-01
-9.507019072771072388e-02 -6.089984178543090820e-01 -4.126799404621124268e-01 2.735009789466857910e-01 -4.156873524188995361e-01 -2.907363772392272949e-01 -3.361819684505462646e-01 6.806664168834686279e-02
3.735153377056121826e-01 -2.081547677516937256e-01 -1.054288744926452637e-01 -5.274957418441772461e-01 5.062441229820251465e-01 -4.129203557968139648e-01 2.171004116535186768e-01 2.321031242609024048e-01
2.926027774810791016e-01 -3.020868301391601562e-01 2.261716425418853760e-01 -5.330135226249694824e-01 1.408276557922363281e-01 -3.514660298824310303e-01 3.958517313003540039e-01 4.333712458610534668e-01
2.850267589092254639e-01 -3.762319386005401611e-01 1.315028816461563110e-01 -4.306551516056060791e-01 3.634822070598602295e-01 -3.343762755393981934e-01 1.503823250532150269e-01 5.548970103263854980e-01
4.529752731323242188e-01 -3.856945335865020752e-01 1.016310304403305054e-01 -5.973168611526489258e-01 3.621338903903961182e-01 -3.621402978897094727e-01 1.025772616267204285e-01 7.828295230865478516e-02
-2.413497716188430786e-01 -4.814299643039703369e-01 8.978307247161865234e-02 -5.662719607353210449e-01 -3.507609069347381592e-01 -4.932221770286560059e-01 -9.422140568494796753e-02 -7.791876792907714844e-02
1.052102893590927124e-01 -5.675770044326782227e-01 1.350314915180206299e-01 4.864949360489845276e-02 -4.649804830551147461e-01 -4.291268289089202881e-01 1.834474317729473114e-02 4.954731762409210205e-01
-2.236494868993759155e-01 -1.640404462814331055e-01 -1.596745252609252930e-01 -3.158864378929138184e-01 -2.297074943780899048e-01 -7.066295742988586426e-01 4.646058678627014160e-01 -1.727481782436370850e-01
-2.772068083286285400e-01 -1.809580177068710327e-01 -2.176323682069778442e-01 -4.928221106529235840e-01 -2.651019394397735596e-01 -7.124109864234924316e-01 8.754332363605499268e-02 -1.212466210126876831e-01
3.314220607280731201e-01 -2.153232544660568237e-01 -6.252019405364990234e-01 3.349389433860778809e-01 -1.117182299494743347e-01 -4.049720466136932373e-01 3.728507459163665771e-01 -1.588489115238189697e-01
1.070667132735252380e-01 -4.417969882488250732e-01 2.400821000337600708e-01 -2.747689783573150635e-01 4.378092288970947266e-01 -6.249284148216247559e-01 1.118462383747100830e-01 2.559152245521545410e-01
2.894670069217681885e-01 -3.397892117500305176e-01 5.437425151467323303e-02 -6.373835355043411255e-02 -1.645171493291854858e-01 -2.901674509048461914e-01 8.009593486785888672e-01 -2.023212462663650513e-01
-3.245128095149993896e-01 -3.861525654792785645e-01 -1.328285038471221924e-01 -6.206067800521850586e-01 7.812160253524780273e-02 -5.732103586196899414e-01 3.208938986063003540e-02 -8.413578569889068604e-02
-9.795811772346496582e-02 -5.019538998603820801e-01 -3.985829949378967285e-01 -3.325705975294113159e-02 -1.924890726804733276e-01 7.959270477294921875e-02 3.318813443183898926e-01 6.518739461898803711e-01
2.467916160821914673e-01 -7.676220536231994629e-01 1.674252450466156006e-01 -5.363631248474121094e-01 1.035622730851173401e-01 1.052161082625389099e-01 6.275565177202224731e-02 -9.165143221616744995e-02
-1.381677091121673584e-01 -1.536754220724105835e-01 -4.842589795589447021e-01 -4.479044377803802490e-01 -2.561815083026885986e-01 -3.161946237087249756e-01 1.462886929512023926e-01 5.789299011230468750e-01
4.046584367752075195e-01 -2.954169511795043945e-01 -6.792671680450439453e-01 3.214616179466247559e-01 5.541438609361648560e-02 -2.943024635314941406e-01 3.061937391757965088e-01 2.827780321240425110e-02
4.199071526527404785e-01 -1.220852136611938477e-01 -5.650940537452697754e-01 -1.255822479724884033e-01 2.154679745435714722e-01 -6.491925716400146484e-01 8.938972023315727711e-04 7.611114531755447388e-02
4.198861867189407349e-02 -1.731186360120773315e-01 -4.538746774196624756e-01 -3.130515813827514648e-01 -5.528525710105895996e-01 -3.661158084869384766e-01 1.944427192211151123e-01 4.321671128273010254e-01
1.509271264076232910e-01 -2.559531629085540771e-01 -6.410645246505737305e-01 2.186721116304397583e-01 2.403407394886016846e-01 -3.697704374790191650e-01 5.079121589660644531e-01 -2.142889983952045441e-02
-2.773754894733428955e-01 -1.107196360826492310e-01 -2.764488756656646729e-01 -1.619231700897216797e-01 -2.182839661836624146e-01 -7.065443396568298340e-01 5.109360814094543457e-01 1.589109748601913452e-02
2.339141964912414551e-01 -6.970035433769226074e-01 -1.836986839771270752e-01 3.618412837386131287e-02 -4.395529329776763916e-01 -1.684587746858596802e-01 -4.087029099464416504e-01 1.891889721155166626e-01
-1.936825215816497803e-01 -4.477746188640594482e-01 -4.067403376102447510e-01 1.899500489234924316e-01 2.068502008914947510e-01 -6.912304162979125977e-01 -1.961328238248825073e-01 -3.756998851895332336e-02
5.781068801879882812e-01 -5.984044075012207031e-01 1.919501870870590210e-01 -3.592877686023712158e-01 -2.171696573495864868e-01 -1.621597111225128174e-01 1.422453224658966064e-01 -2.192715704441070557e-01
4.603051766753196716e-02 -6.470012664794921875e-01 -1.415968090295791626e-01 -6.601011157035827637e-01 -6.787971593439579010e-03 -5.359055474400520325e-03 -1.328485757112503052e-01 -3.252136111259460449e-01
2.620487809181213379e-01 -6.444808840751647949e-01 -2.345100492238998413e-01 3.858457207679748535e-01 2.776914834976196289e-01 -4.727600216865539551e-01 -7.665394246578216553e-02 7.491753250360488892e-02
4.696958661079406738e-01 -6.858134269714355469e-01 -4.471269547939300537e-01 3.041313588619232178e-01 -5.376822501420974731e-02 2.864162065088748932e-02 1.737722381949424744e-02 -1.123124510049819946e-01
2.161787450313568115e-01 -2.585201859474182129e-01 -5.231039524078369141e-01 2.290511429309844971e-01 3.064267933368682861e-01 -3.866873383522033691e-01 5.629431605339050293e-01 1.517968019470572472e-03
-3.934025764465332031e-03 -6.397912502288818359e-01 -1.517290025949478149e-01 -5.983433127403259277e-01 -2.245547026395797729e-01 1.357818543910980225e-01 3.648385405540466309e-01 -8.744505047798156738e-02
4.621651470661163330e-01 -4.786407351493835449e-01 -1.978802233934402466e-01 3.526048958301544189e-01 -7.132119964808225632e-03 -6.229516267776489258e-01 -6.766465306282043457e-02 -3.349078819155693054e-02
2.936249673366546631e-01 -4.944959878921508789e-01 -6.573864221572875977e-01 -2.621578052639961243e-02 1.406792700290679932e-01 -1.676851361989974976e-01 1.529181003570556641e-01 -4.063509702682495117e-01
7.181137055158615112e-02 -1.031466126441955566e-01 -1.858667284250259399e-01 -9.307281672954559326e-02 3.282547891139984131e-01 -5.562157630920410156e-01 5.861347317695617676e-01 4.246338903903961182e-01
3.757077455520629883e-01 -5.020331740379333496e-01 -1.585860699415206909e-01 2.300200760364532471e-01 9.964844211935997009e-03 -5.930543541908264160e-01 6.110654771327972412e-02 -4.161738455295562744e-01
2.064145952463150024e-01 -2.180937975645065308e-01 1.006268430501222610e-02 -4.110623300075531006e-01 -1.035844311118125916e-01 -4.417007565498352051e-01 7.285215854644775391e-01 -6.466688215732574463e-02
2.089852839708328247e-01 -3.069425821304321289e-01 -5.479012727737426758e-01 -7.557272166013717651e-02 3.735713362693786621e-01 -1.928886920213699341e-01 7.390607148408889771e-02 6.115396022796630859e-01
2.899602651596069336e-01 -2.529808282852172852e-01 -1.438653282821178436e-02 -5.380024313926696777e-01 4.333008229732513428e-01 -5.320910811424255371e-01 5.198077484965324402e-02 2.978215813636779785e-01
7.606503367424011230e-02 -8.557801842689514160e-01 -3.755185306072235107e-01 1.900694817304611206e-01 1.423405557870864868e-01 -3.248457610607147217e-02 2.463997602462768555e-01 -5.181708559393882751e-02
-3.699090778827667236e-01 -5.098900794982910156e-01 -4.462516680359840393e-02 -1.864240169525146484e-01 -4.142015576362609863e-01 -1.964480131864547729e-01 5.965566039085388184e-01 1.999071054160594940e-02
-4.275114536285400391e-01 -7.221936583518981934e-01 -1.133718788623809814e-01 -1.454106718301773071e-01 -2.128867506980895996e-01 2.301482483744621277e-02 4.612825810909271240e-01 5.514398589730262756e-02
-5.765995010733604431e-02 -3.799177408218383789e-01 -4.320101141929626465e-01 -5.715009570121765137e-01 -1.712474226951599121e-01 -9.097158908843994141e-03 4.511540532112121582e-01 -3.257966041564941406e-01
-1.241686865687370300e-01 -4.497860372066497803e-01 -5.966152548789978027e-01 1.870753914117813110e-01 4.581845700740814209e-01 -1.486187130212783813e-01 3.338802456855773926e-01 2.187032550573348999e-01
3.233639001846313477e-01 -4.483377337455749512e-01 2.975217401981353760e-01 2.024453580379486084e-01 -3.263827562332153320e-01 -2.746404111385345459e-01 3.855021297931671143e-01 4.841083288192749023e-01
-4.101636409759521484e-01 -4.343170821666717529e-01 -4.657687842845916748e-01 8.893757313489913940e-02 2.348963320255279541e-01 -5.641413927078247070e-01 -1.976106166839599609e-01 7.617245614528656006e-02
2.813758254051208496e-01 -6.976472735404968262e-01 -4.704680144786834717e-01 4.485175311565399170e-01 4.349967092275619507e-02 -4.888207837939262390e-02 7.332759350538253784e-02 -4.414789751172065735e-02
1.508146375417709351e-01 -4.123655855655670166e-01 -4.309802651405334473e-01 -4.034501016139984131e-01 -2.872461676597595215e-01 1.789388060569763184e-01 5.816850066184997559e-01 -7.620204240083694458e-02
-3.889259099960327148e-01 -1.720427870750427246e-01 -6.418946981430053711e-01 2.223094552755355835e-02 -2.382109314203262329e-01 -3.323967754840850830e-01 4.655935168266296387e-01 1.503511816263198853e-01
5.759634375572204590e-01 -4.442542791366577148e-01 -9.162200242280960083e-02 -4.963022768497467041e-01 2.810795307159423828e-01 -1.750208437442779541e-01 -1.351522952318191528e-01 2.971357703208923340e-01
2.327992320060729980e-01 -6.689062118530273438e-01 3.383376598358154297e-01 -2.641024589538574219e-01 3.073099255561828613e-02 -3.981152474880218506e-01 1.626501530408859253e-01 -3.581221699714660645e-01
3.420189321041107178e-01 -3.214778602123260498e-01 4.321522116661071777e-01 7.594597060233354568e-03 -1.033834293484687805e-01 -7.147972583770751953e-01 1.926130652427673340e-01 1.847666949033737183e-01
-3.331024944782257080e-01 -7.930805087089538574e-01 -6.597878038883209229e-02 3.168676421046257019e-02 2.929238677024841309e-01 -4.573218151926994324e-02 1.994126588106155396e-01 -3.564373552799224854e-01
5.768093466758728027e-01 -1.447412967681884766e-01 -1.779401749372482300e-01 5.439984425902366638e-02 -1.132636815309524536e-01 -7.652988433837890625e-01 3.350194543600082397e-02 1.099352389574050903e-01
4.662254452705383301e-01 -2.324955463409423828e-01 -6.536599993705749512e-01 -2.239762395620346069e-01 3.599953055381774902e-01 -3.389341533184051514e-01 8.006078004837036133e-02 1.613236404955387115e-02
-1.999063789844512939e-01 -3.402393460273742676e-01 -2.207308709621429443e-01 -4.627331793308258057e-01 -2.736374735832214355e-01 -2.269473671913146973e-01 -2.399006485939025879e-01 6.304725408554077148e-01
2.153254002332687378e-01 -7.910425066947937012e-01 4.481926858425140381e-01 4.869648441672325134e-02 -4.490364715456962585e-02 -2.690370678901672363e-01 2.063571959733963013e-01 -8.751028031110763550e-02
-1.413026005029678345e-01 -2.428250908851623535e-01 -4.852923154830932617e-01 3.293151557445526123e-01 1.368606388568878174e-01 -4.598795771598815918e-01 5.863255858421325684e-01 5.581061169505119324e-02
2.842455804347991943e-01 -6.350473165512084961e-01 -2.337290346622467041e-01 -2.385348230600357056e-01 -2.276890277862548828e-01 -3.983311355113983154e-01 2.125693857669830322e-01 -3.856103420257568359e-01
2.534984648227691650e-01 -2.441155016422271729e-01 7.241169363260269165e-02 -4.216039478778839111e-01 3.968965113162994385e-01 -5.403090119361877441e-01 5.222573503851890564e-02 4.908814728260040283e-01
2.796390652656555176e-01 -4.964783489704132080e-01 3.949943482875823975e-01 1.934990137815475464e-01 -3.112159967422485352e-01 -4.905416667461395264e-01 5.205145105719566345e-02 3.763681948184967041e-01
7.584156095981597900e-02 -5.341480970382690430e-01 -5.901854038238525391e-01 1.189317628741264343e-01 1.148713380098342896e-01 -3.701024949550628662e-01 -5.433581769466400146e-02 -4.397119283676147461e-01
5.854606628417968750e-02 -7.980563044548034668e-01 -3.559973835945129395e-01 5.654128640890121460e-02 -1.201766505837440491e-01 -3.398088365793228149e-02 -1.032430455088615417e-01 -4.510999023914337158e-01
-4.824040830135345459e-02 -6.704349517822265625e-01 4.350585937500000000e-01 -2.341475635766983032e-01 -3.027550876140594482e-01 -1.179390400648117065e-01 3.673379123210906982e-01 2.521533071994781494e-01
3.402017951011657715e-01 -6.180051565170288086e-01 3.018235564231872559e-01 2.530465275049209595e-02 -1.233855262398719788e-01 -3.672837615013122559e-01 3.378430902957916260e-01 -3.825377821922302246e-01
2.044055163860321045e-01 -5.553569197654724121e-01 -3.944143652915954590e-01 1.531759798526763916e-01 2.860031723976135254e-01 -5.581666827201843262e-01 1.084034889936447144e-02 -2.780399620532989502e-01
4.599161818623542786e-02 -3.657551407814025879e-01 2.221314795315265656e-02 -1.859829425811767578e-01 1.468161195516586304e-01 -5.090113282203674316e-01 6.644558310508728027e-01 -3.269188404083251953e-01
3.065977692604064941e-01 -2.701855003833770752e-01 -5.382989048957824707e-01 -1.450219843536615372e-02 4.216687083244323730e-01 -3.781635463237762451e-01 2.535642087459564209e-01 3.973850011825561523e-01
-3.190126419067382812e-01 -3.501532673835754395e-01 -6.242376565933227539e-01 5.509231984615325928e-02 5.777474492788314819e-02 -4.176957607269287109e-01 -3.445699214935302734e-01 2.939043343067169189e-01
4.165410101413726807e-01 -3.520086109638214111e-01 -6.181761026382446289e-01 4.486460089683532715e-01 -2.206520363688468933e-02 -2.603877186775207520e-01 1.102099940180778503e-01 1.967836022377014160e-01
2.283068932592868805e-02 -7.455974221229553223e-01 1.134233027696609497e-01 6.362691521644592285e-02 -3.147698044776916504e-01 1.798105984926223755e-01 3.533979356288909912e-01 4.127323627471923828e-01
-2.735146321356296539e-02 -3.348914384841918945e-01 9.703978151082992554e-02 3.405402004718780518e-01 -1.002849452197551727e-02 -5.549129843711853027e-01 6.183716654777526855e-01 2.670260071754455566e-01
-5.778748914599418640e-02 -5.312597751617431641e-01 2.260695584118366241e-02 2.495497465133666992e-02 8.763404935598373413e-02 -6.288514137268066406e-01 3.688243627548217773e-01 -4.172824025154113770e-01
1.019347235560417175e-01 -2.744902372360229492e-01 -6.819455027580261230e-01 -1.244884878396987915e-01 3.901509642601013184e-01 -7.121841609477996826e-02 4.514069557189941406e-01 2.695538699626922607e-01
7.672651112079620361e-02 -5.247783064842224121e-01 -2.976897358894348145e-01 7.452265173196792603e-02 -1.238857060670852661e-01 1.335083544254302979e-01 4.401619136333465576e-01 6.305819749832153320e-01
2.375438958406448364e-01 -5.544026494026184082e-01 -1.829258203506469727e-01 3.705357313156127930e-01 3.709549605846405029e-01 -4.042128324508666992e-01 3.519023954868316650e-01 -2.015469074249267578e-01
2.070419490337371826e-01 -3.570596873760223389e-01 5.374502018094062805e-02 5.740116164088249207e-02 3.150412738323211670e-01 -7.618267536163330078e-01 3.511041998863220215e-01 -1.433643996715545654e-01
-4.561826884746551514e-01 -4.332276284694671631e-01 -4.410896003246307373e-01 1.014456823468208313e-01 -7.929015904664993286e-02 -5.608903765678405762e-01 -2.661890983581542969e-01 -8.728225529193878174e-02
3.457599282264709473e-01 -4.781893789768218994e-01 -5.577498674392700195e-01 5.972193554043769836e-03 2.963967621326446533e-01 -3.547085523605346680e-01 6.460855901241302490e-02 -3.504584729671478271e-01
3.201080858707427979e-01 -3.554337024688720703e-01 2.589651644229888916e-01 -1.307830214500427246e-01 3.661807179450988770e-01 -7.127230167388916016e-01 1.492249071598052979e-01 1.506652235984802246e-01
3.571906685829162598e-01 -3.402076065540313721e-01 1.778329163789749146e-01 -2.268772721290588379e-01 -2.362112402915954590e-01 -2.833897471427917480e-01 7.319080233573913574e-01 -4.220050200819969177e-02
-3.147700130939483643e-01 -3.523573279380798340e-01 -3.745331764221191406e-01 2.634806632995605469e-01 -4.364313781261444092e-01 -2.354998886585235596e-01 3.309481739997863770e-01 4.600083529949188232e-01
-2.881917655467987061e-01 -1.591538637876510620e-01 -2.447905838489532471e-01 -5.417697429656982422e-01 -1.479407250881195068e-01 -6.935793757438659668e-01 6.870128959417343140e-02 1.747004687786102295e-01
-2.956829965114593506e-01 -6.152361631393432617e-01 -3.117393851280212402e-01 -2.887079417705535889e-01 5.148792266845703125e-01 -2.457520067691802979e-01 -3.766238316893577576e-02 -1.631231755018234253e-01
-1.870141923427581787e-01 -3.850416839122772217e-01 -6.703515648841857910e-01 2.970730066299438477e-01 1.318987309932708740e-01 -3.303130567073822021e-01 3.800975680351257324e-01 -9.037178754806518555e-02
1.948726922273635864e-01 -5.066850185394287109e-01 1.700693368911743164e-01 -1.935655623674392700e-01 -1.301216334104537964e-01 -5.551096796989440918e-01 2.731234729290008545e-01 -4.891104400157928467e-01
1.956852972507476807e-01 -7.793132215738296509e-02 -6.780294775962829590e-01 1.258161365985870361e-01 1.278694272041320801e-01 -5.810442566871643066e-01 3.530740439891815186e-01 3.815874829888343811e-02
-1.734020560979843140e-02 -8.348334431648254395e-01 2.523729205131530762e-01 -3.317287564277648926e-01 1.331570446491241455e-01 -1.427944302558898926e-01 -2.448717318475246429e-02 -3.004924058914184570e-01
-8.757688850164413452e-02 -3.187867999076843262e-01 -6.324312686920166016e-01 1.454533338546752930e-01 4.027493596076965332e-01 -4.450244605541229248e-01 2.124147862195968628e-01 2.533880174160003662e-01
6.827000975608825684e-01 -4.400443434715270996e-01 -9.844252467155456543e-02 -2.061865180730819702e-01 1.817245632410049438e-01 -1.312021762132644653e-01 4.757064282894134521e-01 1.074388921260833740e-01
2.102654129266738892e-01 -3.859319984912872314e-01 -7.846536040306091309e-01 2.749122679233551025e-01 9.518341720104217529e-02 -2.184562534093856812e-01 1.731812208890914917e-01 -1.697416603565216064e-01
6.660978794097900391e-01 -4.755390584468841553e-01 -3.530998826026916504e-01 7.996036857366561890e-02 8.072423934936523438e-02 -4.318394064903259277e-01 -6.568763405084609985e-02 -4.226562008261680603e-02
-3.332071304321289062e-01 -1.585326343774795532e-01 -4.815180599689483643e-01 -3.961510956287384033e-01 -2.953322529792785645e-01 -4.885116219520568848e-01 2.847602963447570801e-01 2.609443366527557373e-01
7.254948616027832031e-01 -4.366985857486724854e-01 -1.029504314064979553e-01 -5.759702250361442566e-02 1.685483008623123169e-01 -4.739038646221160889e-01 1.529787480831146240e-02 -1.257293522357940674e-01
3.328917175531387329e-02 -3.397959768772125244e-01 -7.077617645263671875e-01 2.254995144903659821e-02 4.303138852119445801e-01 -1.517505496740341187e-01 3.728625476360321045e-01 1.864684373140335083e-01
2.120157033205032349e-01 -5.008025169372558594e-01 2.921084687113761902e-02 -1.791541874408721924e-01 -3.334843814373016357e-01 4.802483320236206055e-02 6.803626418113708496e-01 3.080346286296844482e-01
-3.920702263712882996e-02 -3.765580654144287109e-01 -3.809198141098022461e-01 3.252298533916473389e-01 3.252321183681488037e-01 -3.990416526794433594e-01 5.383356809616088867e-01 2.257808893918991089e-01
4.893929660320281982e-01 -4.314368665218353271e-01 -4.924182295799255371e-01 3.118691220879554749e-02 1.262575387954711914e-01 -5.428167581558227539e-01 8.358421921730041504e-02 -1.154597997665405273e-01
8.620280772447586060e-02 -3.384918272495269775e-01 -3.222756385803222656e-01 2.142875641584396362e-01 5.145993828773498535e-01 -4.104567468166351318e-01 4.515463709831237793e-01 3.017123341560363770e-01
2.457745969295501709e-01 -1.887206882238388062e-01 -5.916953086853027344e-01 2.009538263082504272e-01 4.264138266444206238e-02 -5.618953704833984375e-01 4.024297297000885010e-01 -1.843886673450469971e-01
-4.948361515998840332e-01 -2.813968956470489502e-01 -2.850796580314636230e-01 -1.412908136844635010e-01 4.632604867219924927e-02 -7.285499572753906250e-01 2.013362646102905273e-01 -3.538320958614349365e-02
3.850079476833343506e-01 -2.297993749380111694e-01 -6.630539894104003906e-01 3.797039091587066650e-01 -9.400118142366409302e-02 -3.703241348266601562e-01 2.630008161067962646e-01 -1.451697171432897449e-04
3.826366364955902100e-01 -7.222154140472412109e-01 -1.182411983609199524e-01 -2.096026837825775146e-01 1.106208711862564087e-01 -3.630414009094238281e-01 -3.445923924446105957e-01 -1.063020080327987671e-01
2.739920020103454590e-01 -4.348754584789276123e-01 -5.752105712890625000e-01 -1.290931552648544312e-02 2.846626937389373779e-01 -4.867906272411346436e-01 -5.504390224814414978e-02 -2.893961369991302490e-01
8.609525114297866821e-02 -1.918264925479888916e-01 -2.949797809123992920e-01 -7.019377350807189941e-01 2.089511416852474213e-02 -4.311874508857727051e-01 3.054279088973999023e-01 -3.105079233646392822e-01
1.003569811582565308e-01 -8.349069207906723022e-02 5.152547359466552734e-02 -5.700942277908325195e-01 5.491092056035995483e-02 -7.722299695014953613e-01 7.940108329057693481e-02 2.227929085493087769e-01
2.724535576999187469e-02 -3.241037130355834961e-01 -3.775383234024047852e-01 3.442719876766204834e-01 4.374951124191284180e-02 -6.401847004890441895e-01 4.655919373035430908e-01 -6.804238259792327881e-02
1.053977683186531067e-01 -3.217399716377258301e-01 2.381035126745700836e-02 -3.000367283821105957e-01 5.914200842380523682e-02 -3.588369488716125488e-01 -4.932678490877151489e-02 8.124597072601318359e-01
1.963948607444763184e-01 -3.997843563556671143e-01 1.939625293016433716e-01 1.943974639289081097e-03 3.337939456105232239e-02 -6.303234100341796875e-01 4.749602675437927246e-01 3.741218745708465576e-01
1.380687206983566284e-01 -3.516844213008880615e-01 -1.946655362844467163e-01 -4.392605125904083252e-01 2.485228180885314941e-01 -3.012960255146026611e-01 -1.988400518894195557e-01 6.590372920036315918e-01
4.669342041015625000e-01 -6.858188509941101074e-01 1.726585477590560913e-01 1.457289606332778931e-01 -1.278026551008224487e-01 -4.793938398361206055e-01 -1.196948885917663574e-01 9.917468763887882233e-03
-1.727309525012969971e-01 -3.464374244213104248e-01 -3.171356022357940674e-02 -1.076783761382102966e-01 2.609887421131134033e-01 -4.591436684131622314e-01 7.194125056266784668e-01 2.026384323835372925e-01
-1.800459325313568115e-01 -3.139885663986206055e-01 -7.621231675148010254e-01 -4.768795892596244812e-02 -2.893062829971313477e-01 -3.129446804523468018e-01 -2.838906943798065186e-01 1.538255363702774048e-01
4.403330981731414795e-01 -6.717407703399658203e-01 -2.472008913755416870e-01 3.581615686416625977e-01 -6.256099045276641846e-02 -2.037382423877716064e-01 2.561980485916137695e-01 -2.332864552736282349e-01
-4.760372638702392578e-02 6.371788214892148972e-03 -4.482804834842681885e-01 -1.685091704130172729e-01 -4.444807767868041992e-01 -6.294253468513488770e-01 1.039301380515098572e-01 4.047241210937500000e-01
3.951014578342437744e-01 -3.372794985771179199e-01 -4.283238947391510010e-01 4.147883653640747070e-01 1.667013466358184814e-01 -3.856332302093505859e-01 1.061781793832778931e-01 4.322623014450073242e-01
-7.280952483415603638e-02 -8.145208954811096191e-01 -3.504876494407653809e-01 1.230809986591339111e-01 -3.259570300579071045e-01 4.770633578300476074e-02 -2.438020706176757812e-01 1.590621024370193481e-01
3.443994820117950439e-01 -2.790527045726776123e-01 -5.802401304244995117e-01 3.503009676933288574e-01 -2.143227607011795044e-01 -5.313632488250732422e-01 1.039079204201698303e-01 7.107303291559219360e-02
6.791462302207946777e-01 -5.391218662261962891e-01 -4.475678876042366028e-02 -3.972685337066650391e-01 1.495130211114883423e-01 -6.721913069486618042e-02 2.477799803018569946e-01 3.875229507684707642e-03
-4.036299511790275574e-02 -2.803390622138977051e-01 -3.008281588554382324e-01 3.156800568103790283e-01 1.978144496679306030e-01 -3.760685920715332031e-01 4.414948523044586182e-01 5.951080918312072754e-01
2.619055509567260742e-01 -8.173832893371582031e-01 -2.970820367336273193e-01 3.017738163471221924e-01 -2.816727384924888611e-02 3.830368071794509888e-02 -1.328502446413040161e-01 2.530911564826965332e-01
1.140628159046173096e-01 -5.278749465942382812e-01 1.957287043333053589e-01 -1.972418725490570068e-01 1.108359768986701965e-01 -6.377270817756652832e-01 2.171869426965713501e-01 -4.061687588691711426e-01
-1.095761731266975403e-01 -4.406952261924743652e-01 -1.700539700686931610e-02 3.221580088138580322e-01 9.747761487960815430e-02 -3.725319206714630127e-01 7.044767737388610840e-01 2.124530822038650513e-01
1.342215240001678467e-01 -8.368158340454101562e-01 -7.535939663648605347e-02 2.610296905040740967e-01 2.608252465724945068e-01 -2.486386299133300781e-01 -2.266562432050704956e-01 1.633531749248504639e-01
1.065050885081291199e-01 -4.484083950519561768e-01 -6.807909607887268066e-01 1.392909288406372070e-01 3.471242487430572510e-01 -3.437752127647399902e-01 2.132317274808883667e-01 -1.434012800455093384e-01
-9.887403994798660278e-02 -2.250126153230667114e-01 -2.561083436012268066e-01 -6.851616501808166504e-01 -3.266804292798042297e-02 -5.105016827583312988e-01 1.675988733768463135e-01 -3.388018608093261719e-01
4.698279201984405518e-01 -3.411400020122528076e-01 -3.953134119510650635e-01 2.669225037097930908e-01 -1.015188917517662048e-01 -5.853566527366638184e-01 2.641940116882324219e-01 -1.123303398489952087e-01
4.831968843936920166e-01 -2.792417407035827637e-01 -6.236790418624877930e-01 -1.332050561904907227e-02 1.207570880651473999e-01 -5.218545198440551758e-01 -3.559125214815139771e-02 -1.058806180953979492e-01
-2.509953975677490234e-01 -3.717070519924163818e-01 -2.430107891559600830e-01 -5.053132772445678711e-01 -2.375448644161224365e-01 -3.283979594707489014e-01 4.832513332366943359e-01 -2.943381369113922119e-01
-1.814704090356826782e-01 -3.163031637668609619e-01 -1.410530805587768555e-01 -3.398798406124114990e-01 -6.386987566947937012e-01 -4.168604016304016113e-01 3.688371777534484863e-01 1.177150383591651917e-01
3.583554029464721680e-01 -5.082259178161621094e-01 -2.630030214786529541e-01 -1.374295502901077271e-01 5.447692871093750000e-01 -4.573427438735961914e-01 1.326613724231719971e-01 -4.117625579237937927e-02
-3.507692813873291016e-01 -6.664074659347534180e-01 -2.620680332183837891e-01 2.417605519294738770e-01 3.078291118144989014e-01 -4.200839698314666748e-01 1.332845836877822876e-01 -1.293840557336807251e-01
2.497547864913940430e-01 -3.533642590045928955e-01 1.984418183565139771e-01 -5.283851623535156250e-01 -3.991313278675079346e-01 -4.232345819473266602e-01 3.943416476249694824e-01 -1.572949066758155823e-02
-1.914899796247482300e-01 -5.111492276191711426e-01 -2.915721759200096130e-02 4.202885329723358154e-01 1.941134333610534668e-01 -3.867413103580474854e-01 5.293046832084655762e-01 2.390667647123336792e-01
3.624972999095916748e-01 -4.091508090496063232e-01 -1.772824078798294067e-01 1.615775525569915771e-01 -5.694202184677124023e-01 -2.060604244470596313e-01 -2.215218842029571533e-01 4.773707389831542969e-01
-8.550858497619628906e-02 -7.196159958839416504e-01 1.518644839525222778e-01 -4.309613704681396484e-01 -1.231279522180557251e-01 -2.504914999008178711e-01 4.111520648002624512e-01 -1.381956189870834351e-01
2.519477009773254395e-01 -7.826586961746215820e-01 -4.461623132228851318e-01 2.875169739127159119e-02 -1.970849037170410156e-01 1.968749612569808960e-01 -5.191852152347564697e-02 -2.092425972223281860e-01
-1.460181027650833130e-01 -5.386287569999694824e-01 2.707366049289703369e-01 -3.785959184169769287e-01 -3.478922247886657715e-01 -2.175612300634384155e-01 5.502826571464538574e-01 2.741619013249874115e-02
4.260742366313934326e-01 -2.959368824958801270e-01 -1.034691035747528076e-01 -3.338962793350219727e-01 3.719148039817810059e-01 -2.755748033523559570e-01 4.407518804073333740e-01 4.473982751369476318e-01
5.576018691062927246e-01 -2.341818958520889282e-01 -6.473662257194519043e-01 9.090306609869003296e-02 -3.637355864048004150e-01 -2.071813941001892090e-01 1.097921058535575867e-01 1.400375366210937500e-01
-7.220261264592409134e-03 -5.962885618209838867e-01 2.232253104448318481e-01 -6.116893291473388672e-01 2.216168642044067383e-01 -2.667967081069946289e-01 1.763467490673065186e-01 -2.626817226409912109e-01
5.408998131752014160e-01 -7.280654311180114746e-01 -8.634991198778152466e-02 1.499772816896438599e-01 -1.768561080098152161e-02 -3.801375329494476318e-01 2.333744429051876068e-02 -4.512993246316909790e-02
-1.967382133007049561e-01 -2.389208227396011353e-01 -3.878754675388336182e-01 1.525420844554901123e-01 -4.250620678067207336e-02 -8.236315846443176270e-01 -2.234196662902832031e-01 -2.005974575877189636e-02
2.237293124198913574e-01 -4.407192766666412354e-01 1.921413838863372803e-01 -3.543646335601806641e-01 -4.313471913337707520e-01 -5.875951051712036133e-01 -6.867258995771408081e-02 -2.391121834516525269e-01
3.317719101905822754e-01 -4.286789298057556152e-01 2.275709062814712524e-01 -2.162059247493743896e-01 -1.236618123948574066e-02 -5.024987459182739258e-01 -1.237863153219223022e-01 5.827926397323608398e-01
2.766746282577514648e-01 -1.196419149637222290e-01 -3.669212162494659424e-01 -1.085318699479103088e-01 1.643676459789276123e-01 -4.389762580394744873e-01 7.351542115211486816e-01 5.057755857706069946e-02
-1.237447001039981842e-02 -6.902698874473571777e-01 -9.057067334651947021e-02 -1.498844027519226074e-01 5.313352346420288086e-01 -1.805134564638137817e-01 3.446454107761383057e-01 -2.429468631744384766e-01
-8.076722174882888794e-02 -3.060145378112792969e-01 -5.185093879699707031e-01 -4.863139688968658447e-01 -2.716223299503326416e-01 -8.640949428081512451e-02 4.957273304462432861e-01 2.597836554050445557e-01
1.004932522773742676e-01 -3.934032022953033447e-01 -1.492069661617279053e-01 1.186311915516853333e-01 3.101168274879455566e-01 -4.758896827697753906e-01 6.899105906486511230e-01 -1.338300574570894241e-02
7.097359895706176758e-01 -2.519529163837432861e-01 1.557794120162725449e-02 -1.348469853401184082e-01 -2.879472076892852783e-01 -3.527236580848693848e-01 4.044283926486968994e-01 2.085145860910415649e-01
1.685574799776077271e-01 -3.645333349704742432e-01 -3.131888508796691895e-01 -1.285831481218338013e-01 4.978494644165039062e-01 -5.708853006362915039e-01 -9.882659465074539185e-02 3.749029040336608887e-01
-4.155842363834381104e-01 -5.235623717308044434e-01 -4.150302112102508545e-01 -1.291826367378234863e-01 3.011555969715118408e-01 -4.684315025806427002e-01 -6.521778553724288940e-02 -2.232887595891952515e-01
5.893480405211448669e-02 -2.350633144378662109e-01 -4.566010534763336182e-01 -6.232672929763793945e-01 2.126635313034057617e-01 -5.285670757293701172e-01 -1.048470139503479004e-01 -9.339877218008041382e-02
-1.517092585563659668e-01 -5.811500549316406250e-01 1.961462050676345825e-01 -2.593977749347686768e-01 -1.638214141130447388e-01 -5.733546614646911621e-01 2.279657572507858276e-01 -3.548901677131652832e-01
2.151070162653923035e-02 -6.799597144126892090e-01 1.500887572765350342e-01 -2.491874545812606812e-01 -3.233140408992767334e-01 -2.915350794792175293e-01 4.275764822959899902e-01 2.832398712635040283e-01
2.528379261493682861e-01 -5.265333056449890137e-01 -1.176110729575157166e-01 1.380580812692642212e-01 -5.024689435958862305e-01 -5.262710452079772949e-01 1.405360102653503418e-01 -2.770497202873229980e-01
-1.229799240827560425e-01 -6.805378794670104980e-01 -3.559831082820892334e-01 -3.294854164123535156e-01 3.154424726963043213e-01 -2.248998284339904785e-01 3.388920128345489502e-01 -1.467233002185821533e-01
-3.145916759967803955e-01 -3.728649616241455078e-01 -1.496587097644805908e-01 -2.463915497064590454e-01 -3.024067580699920654e-01 -4.983938634395599365e-01 4.192419350147247314e-01 -4.040883183479309082e-01
2.626002430915832520e-01 -3.728682100772857666e-01 -4.039014503359794617e-02 -2.445410490036010742e-01 -1.234266981482505798e-01 -5.839735269546508789e-01 5.943698287010192871e-01 -1.450648307800292969e-01
2.096327692270278931e-01 -2.945325076580047607e-01 -7.820973992347717285e-01 -2.697460055351257324e-01 2.341182082891464233e-01 -2.802305519580841064e-01 4.390246048569679260e-02 -2.227049320936203003e-01
4.071090519428253174e-01 -5.846968889236450195e-01 -3.478746861219406128e-02 -3.081905841827392578e-01 1.658122986555099487e-01 -5.651317834854125977e-01 -1.160035580396652222e-01 -1.894090324640274048e-01
-2.226255834102630615e-01 -2.288060486316680908e-01 -3.716831803321838379e-01 -6.314175128936767578e-01 -1.276230961084365845e-01 -5.683934688568115234e-01 1.026723682880401611e-01 -1.065308526158332825e-01
6.249700188636779785e-01 -6.977888345718383789e-01 -2.139635235071182251e-01 -2.175791561603546143e-01 -6.818939000368118286e-02 -5.317710340023040771e-02 -1.420723795890808105e-01 4.147224128246307373e-02
-1.292789578437805176e-01 -3.950799405574798584e-01 -7.452467083930969238e-01 2.243059724569320679e-01 -2.102207206189632416e-02 -1.303546577692031860e-01 4.084228575229644775e-01 -1.930012553930282593e-01
1.351399570703506470e-01 -7.766391634941101074e-01 -4.057105183601379395e-01 -1.918802112340927124e-01 -3.856808245182037354e-01 -1.306113749742507935e-01 5.716229323297739029e-03 1.063391268253326416e-01
4.671150147914886475e-01 -1.860217750072479248e-01 -5.229074358940124512e-01 3.171006739139556885e-01 -4.310478270053863525e-02 -5.598579645156860352e-01 2.306906282901763916e-01 6.853608042001724243e-02
-4.152881726622581482e-02 -3.894765377044677734e-01 -1.897762715816497803e-01 -4.604752063751220703e-01 -3.783412277698516846e-01 -3.022373095154762268e-02 5.309578776359558105e-01 4.154024422168731689e-01
1.291564702987670898e-01 -4.186078011989593506e-01 -4.977077245712280273e-01 -4.587931036949157715e-01 1.406103521585464478e-01 -4.055929183959960938e-01 -1.934592723846435547e-01 -3.580203950405120850e-01
-1.001613885164260864e-01 -5.075166225433349609e-01 -5.133994817733764648e-01 -2.069745510816574097e-01 4.029994904994964600e-01 -3.977575898170471191e-01 -2.939272671937942505e-02 3.232546448707580566e-01
-2.217934280633926392e-01 -3.633867502212524414e-01 -3.440632820129394531e-01 -3.622982501983642578e-01 -5.644865632057189941e-01 -3.149544000625610352e-01 2.585248649120330811e-01 -2.905882298946380615e-01
-3.359256684780120850e-01 -5.266504287719726562e-01 -6.358927488327026367e-01 -1.042458117008209229e-01 2.147836089134216309e-01 -3.653315901756286621e-01 6.020073220133781433e-02 -1.065049916505813599e-01
1.651025414466857910e-01 -5.887609720230102539e-01 -1.639428883790969849e-01 -8.111700415611267090e-02 -6.337089538574218750e-01 -1.322781145572662354e-01 -3.108746409416198730e-01 2.773386836051940918e-01
-1.811208575963973999e-01 -7.615905404090881348e-01 -1.857627928256988525e-01 -4.119541943073272705e-01 -2.303652167320251465e-01 -7.240940630435943604e-02 1.640203595161437988e-01 -3.126452863216400146e-01
3.056900501251220703e-01 -5.352683067321777344e-01 -1.292283385992050171e-01 -4.364440441131591797e-01 6.477908790111541748e-02 -2.862148880958557129e-01 -4.914281070232391357e-01 2.919608056545257568e-01
-1.715038120746612549e-01 -2.414479702711105347e-01 -3.499943315982818604e-01 -5.650147199630737305e-01 -4.556691944599151611e-01 -4.071161448955535889e-01 2.773780226707458496e-01 -1.422504335641860962e-01
2.732863128185272217e-01 -5.622193813323974609e-01 -6.086770892143249512e-01 -2.003463059663772583e-01 1.281891614198684692e-01 -1.844043135643005371e-01 1.286485940217971802e-01 3.627809286117553711e-01
-4.364175200462341309e-01 -5.079913735389709473e-01 -2.963260747492313385e-02 -2.366580069065093994e-01 -6.466053426265716553e-02 -5.433121919631958008e-01 7.171460986137390137e-02 4.359902739524841309e-01
-1.378124505281448364e-01 -6.565004587173461914e-01 -2.734342776238918304e-02 -4.690195024013519287e-01 2.618230581283569336e-01 -4.462633728981018066e-01 -2.325766086578369141e-01 -8.656609058380126953e-02
3.752234578132629395e-02 -5.227547883987426758e-01 -3.747697770595550537e-01 5.555926635861396790e-02 1.747546046972274780e-01 -4.310087561607360840e-01 5.929649472236633301e-01 -1.177505776286125183e-01
-1.871369630098342896e-01 -7.475365996360778809e-01 -4.965378046035766602e-01 -1.009596213698387146e-01 -2.293161302804946899e-01 -9.057801961898803711e-02 -2.977136671543121338e-01 1.547384192235767841e-03
4.184713065624237061e-01 -2.504932880401611328e-01 -3.943036794662475586e-01 -3.787447512149810791e-01 6.179117783904075623e-02 -4.372274875640869141e-01 4.784640669822692871e-01 1.982372403144836426e-01
-1.525885313749313354e-01 -6.121043562889099121e-01 -6.591538190841674805e-01 -8.298909664154052734e-02 -2.203024178743362427e-01 -2.200862020254135132e-01 -5.683296546339988708e-02 2.459124922752380371e-01
-1.563552767038345337e-01 -6.547948718070983887e-01 2.200172990560531616e-01 -2.743314802646636963e-01 -4.656771123409271240e-01 -5.492914840579032898e-02 2.152027487754821777e-01 3.961651325225830078e-01
3.980883955955505371e-01 -5.455166697502136230e-01 -3.150145709514617920e-01 -3.667149841785430908e-01 3.960068821907043457e-01 -2.901656031608581543e-01 -1.198551356792449951e-01 2.341800928115844727e-01
3.233766257762908936e-01 -7.817342877388000488e-01 -4.763561189174652100e-01 4.627983644604682922e-02 1.195572689175605774e-01 -1.362331956624984741e-01 1.308206375688314438e-02 -1.491227149963378906e-01
-4.246202297508716583e-03 -4.841689169406890869e-01 1.242468804121017456e-01 1.082961261272430420e-01 2.245615273714065552e-01 -6.965081691741943359e-01 3.358117640018463135e-01 3.001267313957214355e-01
-3.923785686492919922e-02 5.174315068870782852e-03 -3.777606189250946045e-01 -9.343055635690689087e-02 -4.154967963695526123e-01 -7.243609428405761719e-01 3.363769948482513428e-01 1.910904347896575928e-01
-1.537803113460540771e-01 -2.471109628677368164e-01 -5.332789421081542969e-01 -2.992267310619354248e-01 -1.036251187324523926e-01 -3.367156982421875000e-01 5.967628359794616699e-01 -2.472312897443771362e-01
1.666362434625625610e-01 -2.452543824911117554e-01 9.570024162530899048e-02 -2.016166448593139648e-01 9.832132607698440552e-03 -5.518017411231994629e-01 7.467228770256042480e-01 9.895877912640571594e-03
