# Supplementary material for: Where is your field going? A machine learning approach to study the relative motion of the domains of physics
Source: PLoS One. 2020 Jun 18;15(6):e0233997. doi: 10.1371/journal.pone.0233997 (PMC7302634; doi:10.1371/journal.pone.0233997)
Supplement: S22 Data — (ZIP) [file pone.0233997.s022.zip › 21/Pacs4Run_21_VS_500_embeddings1987-1991ED8.txt]

4.139886200428009033e-01 -4.197045043110847473e-02 -2.884535491466522217e-01 3.352963626384735107e-01 2.402364090085029602e-02 -2.750099897384643555e-01 5.335418581962585449e-01 5.199502706527709961e-01
2.526133358478546143e-01 -3.429299890995025635e-01 -5.018698573112487793e-01 -4.037800710648298264e-03 5.295613408088684082e-01 -3.301797211170196533e-01 2.992472052574157715e-01 2.961303591728210449e-01
-2.768330574035644531e-01 1.907063722610473633e-01 -5.600664019584655762e-01 4.174932837486267090e-01 5.236913561820983887e-01 -2.836326658725738525e-01 1.844744086265563965e-01 -1.014321520924568176e-01
5.470989346504211426e-01 -1.621907204389572144e-01 -4.040319621562957764e-01 4.414592087268829346e-01 7.786185294389724731e-02 -5.163004398345947266e-01 9.848260134458541870e-02 -1.841777712106704712e-01
2.539792060852050781e-01 2.537549659609794617e-02 -6.276258081197738647e-02 2.755778729915618896e-01 4.511490762233734131e-01 -6.624286174774169922e-01 4.070683717727661133e-01 2.166019976139068604e-01
2.013066411018371582e-02 -7.787185162305831909e-02 -5.238015651702880859e-01 5.099977925419807434e-02 5.582366585731506348e-01 -6.102422252297401428e-02 5.242613554000854492e-01 3.554709851741790771e-01
5.869396924972534180e-01 1.984719038009643555e-01 -2.888657748699188232e-01 4.135892391204833984e-01 2.478235512971878052e-01 -5.194610953330993652e-01 -3.951684013009071350e-02 -1.696856766939163208e-01
3.569987118244171143e-01 -2.075419872999191284e-01 -6.785344481468200684e-01 5.087404847145080566e-01 1.724880039691925049e-01 -8.756251633167266846e-02 -2.243478298187255859e-01 -1.500044167041778564e-01
5.358542799949645996e-01 -2.813183069229125977e-01 -7.146652340888977051e-01 5.001403018832206726e-02 -2.687866091728210449e-01 -8.380539715290069580e-03 -5.576356127858161926e-02 2.122416049242019653e-01
4.035880565643310547e-01 -3.499393463134765625e-01 -3.285171091556549072e-01 5.899146795272827148e-01 -1.872700825333595276e-02 -2.233892977237701416e-01 3.916436433792114258e-01 2.347299903631210327e-01
4.839940071105957031e-01 8.636606857180595398e-03 -4.724386632442474365e-01 -7.993724942207336426e-02 5.265898630023002625e-02 2.808258831501007080e-01 2.539892494678497314e-01 6.244519352912902832e-01
7.239850610494613647e-02 -2.061974406242370605e-01 -6.576321125030517578e-01 -9.889545291662216187e-02 5.459031462669372559e-01 -4.355088472366333008e-01 5.327858403325080872e-02 1.395134627819061279e-01
-4.199083521962165833e-02 -9.759520739316940308e-02 -5.798644423484802246e-01 1.058336570858955383e-01 6.681318283081054688e-01 -2.316839843988418579e-01 -1.120083853602409363e-01 3.586710691452026367e-01
4.447894096374511719e-01 -2.698350548744201660e-01 -3.269602060317993164e-01 5.802128314971923828e-01 5.486918985843658447e-02 -4.840795397758483887e-01 2.158996164798736572e-01 -4.295619577169418335e-02
4.706768393516540527e-01 3.095459342002868652e-01 -4.411925375461578369e-01 1.325884014368057251e-01 6.502096652984619141e-01 -2.103158086538314819e-01 -5.795421078801155090e-02 7.086491212248802185e-03
-1.343044042587280273e-01 -1.150334402918815613e-01 -5.937618017196655273e-01 3.942793011665344238e-01 3.814736306667327881e-01 -5.297061800956726074e-01 -1.435614377260208130e-01 -1.183202639222145081e-01
2.297649383544921875e-01 -1.682317703962326050e-01 -6.751687526702880859e-01 3.210345804691314697e-01 5.758660435676574707e-01 -9.196230769157409668e-02 1.274272650480270386e-01 6.061089038848876953e-02
1.460501849651336670e-01 -2.904740869998931885e-01 -7.474694848060607910e-01 -1.543296128511428833e-02 4.324865639209747314e-01 -3.512298464775085449e-01 1.332649886608123779e-01 8.472788333892822266e-02
2.679122053086757660e-02 -2.135493308305740356e-01 -7.089563012123107910e-01 2.661338746547698975e-01 3.128624558448791504e-01 -4.479133784770965576e-01 -2.544384598731994629e-01 -1.303243637084960938e-01
2.736149728298187256e-01 -1.781828105449676514e-01 -4.018943011760711670e-01 -2.500953376293182373e-01 -2.026340812444686890e-01 -4.495056867599487305e-01 -1.564086824655532837e-01 6.338294148445129395e-01
1.533919125795364380e-01 -2.358196377754211426e-01 -4.777266085147857666e-01 3.425407409667968750e-01 5.757203102111816406e-01 5.265193805098533630e-02 2.192323356866836548e-01 4.393337368965148926e-01
2.698966860771179199e-01 -7.519539445638656616e-02 -6.107606291770935059e-01 -2.178446054458618164e-01 4.828706681728363037e-01 -3.165807127952575684e-01 4.042695760726928711e-01 6.477139890193939209e-02
5.029868483543395996e-01 -5.578788463026285172e-03 -5.065592527389526367e-01 2.163505926728248596e-02 6.392102241516113281e-01 -6.191772222518920898e-02 -6.907518953084945679e-02 2.696437537670135498e-01
4.848865568637847900e-01 -2.471445649862289429e-01 -3.352741003036499023e-01 -3.896189108490943909e-02 3.143738806247711182e-01 -7.323730736970901489e-02 -6.607516855001449585e-02 6.937704086303710938e-01
5.874691605567932129e-01 1.275970935821533203e-01 -3.707014322280883789e-01 1.249694600701332092e-01 6.497330069541931152e-01 -1.483617126941680908e-01 -1.524931192398071289e-01 1.346982717514038086e-01
5.089263916015625000e-01 -1.792289912700653076e-01 -2.197842299938201904e-01 2.159979641437530518e-01 2.644037604331970215e-01 -7.329364418983459473e-01 -4.243456572294235229e-02 7.074517011642456055e-02
-6.477194372564554214e-03 5.286217853426933289e-02 -2.972612082958221436e-01 2.801762521266937256e-01 6.283199787139892578e-01 -6.145036220550537109e-01 -6.752371042966842651e-02 2.309555709362030029e-01
5.368615984916687012e-01 -3.431133925914764404e-01 -5.015699863433837891e-01 2.789382636547088623e-01 -2.053912281990051270e-01 3.394667059183120728e-02 3.650266528129577637e-01 2.968018054962158203e-01
3.152579367160797119e-01 2.293951958417892456e-01 -3.363889753818511963e-01 -1.378956884145736694e-01 6.816458106040954590e-01 -3.409383073449134827e-02 2.479270398616790771e-01 4.342193305492401123e-01
4.603651165962219238e-01 6.541588902473449707e-01 -4.421078562736511230e-01 -5.579153075814247131e-02 -1.619098633527755737e-01 -2.193779498338699341e-01 -2.009825706481933594e-01 2.164080590009689331e-01
3.176090717315673828e-01 2.851435542106628418e-01 -6.710274815559387207e-01 2.452064752578735352e-01 3.474790751934051514e-01 -5.757308378815650940e-02 3.345012068748474121e-01 -2.673314213752746582e-01
2.244638837873935699e-02 -3.375357091426849365e-01 -8.126453161239624023e-01 -7.794574648141860962e-02 2.434389591217041016e-01 -3.995339870452880859e-01 1.098283659666776657e-02 -9.340493939816951752e-03
-8.107788115739822388e-02 4.441000148653984070e-02 -8.353939056396484375e-01 3.479638993740081787e-01 -2.066941261291503906e-01 1.001876741647720337e-01 -1.808608174324035645e-01 2.949943244457244873e-01
1.387241929769515991e-01 -1.662425547838211060e-01 -8.036481142044067383e-01 3.853091895580291748e-01 -2.216285318136215210e-01 9.930741786956787109e-02 -2.567464411258697510e-01 1.841348856687545776e-01
2.467164546251296997e-01 -1.807048451155424118e-03 -1.313592493534088135e-01 1.790806055068969727e-01 5.301331281661987305e-01 -6.308370828628540039e-01 3.815815150737762451e-01 2.553468048572540283e-01
3.781383112072944641e-02 5.225417613983154297e-01 -5.304842591285705566e-01 7.750892639160156250e-02 -3.691562712192535400e-01 -1.990054249763488770e-01 4.832723736763000488e-01 1.693149060010910034e-01
1.660595685243606567e-01 -2.126952558755874634e-01 -8.008318543434143066e-01 -4.130424857139587402e-01 -9.257915429770946503e-03 -2.689024507999420166e-01 -6.014074385166168213e-02 1.980857104063034058e-01
1.910965293645858765e-01 6.129447817802429199e-01 -6.276876330375671387e-01 -9.286512434482574463e-02 -2.566305696964263916e-01 -1.560469269752502441e-01 6.211468204855918884e-02 3.018229305744171143e-01
-1.067441180348396301e-01 -2.920822501182556152e-01 -7.248237133026123047e-01 4.876303672790527344e-01 -3.421199917793273926e-01 -5.113946646451950073e-02 5.568592622876167297e-02 1.318273544311523438e-01
2.330224514007568359e-01 -2.560319006443023682e-01 -4.580074846744537354e-01 7.164179682731628418e-01 -2.233298867940902710e-02 -3.477704823017120361e-01 1.440236121416091919e-01 -1.222164481878280640e-01
1.864323318004608154e-01 3.267644047737121582e-01 -5.919945240020751953e-01 3.112095594406127930e-01 4.317393004894256592e-01 -1.993814259767532349e-01 3.357517123222351074e-01 -2.688458859920501709e-01
2.729019224643707275e-01 -4.545647799968719482e-01 -7.959106564521789551e-01 2.185344099998474121e-01 -6.533440947532653809e-02 -7.649698108434677124e-02 1.629042178392410278e-01 -3.171838819980621338e-02
2.477397024631500244e-01 1.257323473691940308e-01 -5.562644004821777344e-01 -2.813673317432403564e-01 4.805615842342376709e-01 -5.455023646354675293e-01 7.205647975206375122e-02 2.268066257238388062e-02
1.934349685907363892e-01 6.455762684345245361e-02 -5.227610468864440918e-01 -3.977224826812744141e-01 -5.248344317078590393e-02 -4.199033677577972412e-01 4.749105274677276611e-01 3.497706651687622070e-01
-1.375568844377994537e-02 -2.203595042228698730e-01 -6.762300729751586914e-01 2.803450915962457657e-03 5.213817358016967773e-01 -4.630369544029235840e-01 2.633074112236499786e-02 8.379761129617691040e-02
4.202923551201820374e-02 6.280916333198547363e-01 -6.609126329421997070e-01 3.539238870143890381e-02 -1.656896322965621948e-01 -2.143468707799911499e-01 3.026427924633026123e-01 -2.618693187832832336e-02
1.689598858356475830e-01 4.239279776811599731e-02 -4.369869530200958252e-01 -3.089892566204071045e-01 3.592044711112976074e-01 -4.894749224185943604e-01 5.026537179946899414e-01 2.488956302404403687e-01
9.978376328945159912e-02 3.539377357810735703e-03 -7.682259082794189453e-01 3.187378048896789551e-01 2.739956378936767578e-01 -1.600493192672729492e-01 3.469077944755554199e-01 -2.779056131839752197e-01
2.920169234275817871e-01 -2.486943006515502930e-01 -6.521055102348327637e-01 4.525625705718994141e-01 1.924519240856170654e-01 -3.972649872303009033e-01 -4.029914736747741699e-02 -1.623009741306304932e-01
2.602126598358154297e-01 -1.018364503979682922e-01 -4.594315886497497559e-01 -1.155907437205314636e-01 6.145248413085937500e-01 -1.229086220264434814e-01 -1.936011575162410736e-02 5.516868829727172852e-01
1.296342611312866211e-01 -2.535330057144165039e-01 -5.601107478141784668e-01 3.269704878330230713e-01 5.012862682342529297e-01 8.352174609899520874e-02 3.624158203601837158e-01 3.296561837196350098e-01
3.325667679309844971e-01 1.211059838533401489e-01 -3.084128797054290771e-01 6.185537949204444885e-02 5.333458781242370605e-01 -4.989587366580963135e-01 4.913265407085418701e-01 3.112338483333587646e-02
2.899082005023956299e-01 -1.409600526094436646e-01 -2.115881145000457764e-01 1.109937354922294617e-01 2.113892138004302979e-01 -6.432284116744995117e-01 6.022897958755493164e-01 1.334664076566696167e-01
-2.475391514599323273e-02 4.577260315418243408e-01 -5.326626300811767578e-01 4.963100254535675049e-01 -2.993263863027095795e-02 2.280706018209457397e-01 -6.715496629476547241e-02 4.498877525329589844e-01
3.092015627771615982e-03 -1.811625361442565918e-01 -5.149377584457397461e-01 2.970700562000274658e-01 6.513746380805969238e-01 -7.136739045381546021e-02 1.890386939048767090e-01 3.855400085449218750e-01
2.368380427360534668e-01 -1.007287353277206421e-01 -4.335372149944305420e-01 -4.118267446756362915e-02 6.501023173332214355e-01 -1.314717829227447510e-01 -9.850648045539855957e-02 5.426688194274902344e-01
8.145989477634429932e-02 4.046835005283355713e-01 -6.010880470275878906e-01 6.355581283569335938e-01 -2.309993505477905273e-01 3.631319850683212280e-02 -9.147948026657104492e-02 3.614905104041099548e-02
6.214389204978942871e-02 -1.102219000458717346e-01 -8.621493577957153320e-01 1.983967274427413940e-01 2.267016917467117310e-01 -1.471422463655471802e-01 2.587724030017852783e-01 -2.476261109113693237e-01
-4.897565394639968872e-02 -3.105020821094512939e-01 -6.943212747573852539e-01 3.368797302246093750e-01 4.978156983852386475e-01 -1.826854050159454346e-01 1.045955121517181396e-01 1.161262467503547668e-01
-2.201150730252265930e-02 3.708046376705169678e-01 -6.071045994758605957e-01 4.013253748416900635e-01 -1.124781593680381775e-01 2.061397284269332886e-01 -5.165468528866767883e-02 5.239925980567932129e-01
5.130524039268493652e-01 -3.820632398128509521e-02 -5.564160346984863281e-01 3.505986332893371582e-01 1.983425021171569824e-01 1.702726483345031738e-01 4.765301346778869629e-01 -8.594124019145965576e-02
5.930560291744768620e-04 3.942418694496154785e-01 -8.054512739181518555e-01 3.992429971694946289e-01 -1.633639931678771973e-01 -4.630289040505886078e-03 -9.713070094585418701e-02 -1.681020297110080719e-02
8.287446945905685425e-02 -1.657479554414749146e-01 -5.023453831672668457e-01 1.279406100511550903e-01 5.905014872550964355e-01 -2.184286266565322876e-01 4.719817638397216797e-01 2.788722515106201172e-01
2.557985782623291016e-01 4.994493424892425537e-01 -5.092836618423461914e-01 2.204884141683578491e-01 -4.078961610794067383e-01 -4.518970251083374023e-01 -7.336298376321792603e-02 -3.405994921922683716e-02
3.616492152214050293e-01 6.313276886940002441e-01 -5.074202418327331543e-01 -4.069963097572326660e-02 -2.255920320749282837e-01 -4.210476204752922058e-02 1.570294983685016632e-02 3.982366323471069336e-01
-1.410641372203826904e-01 -4.836945980787277222e-02 -7.109970450401306152e-01 2.835475206375122070e-01 5.086477994918823242e-01 -3.376746177673339844e-01 -1.112956032156944275e-01 -8.192508667707443237e-02
4.201138615608215332e-01 -4.210109412670135498e-01 -3.878073096275329590e-01 5.710284113883972168e-01 -1.275566667318344116e-01 -9.813856333494186401e-02 2.662096917629241943e-01 2.702158391475677490e-01
3.743285536766052246e-01 -3.233194351196289062e-01 -3.099187910556793213e-01 5.877134799957275391e-01 -2.495397180318832397e-01 -4.482258260250091553e-01 1.683709025382995605e-01 1.495347321033477783e-01
1.143187191337347031e-02 -2.014822363853454590e-01 -6.481546759605407715e-01 3.126877546310424805e-02 5.678576827049255371e-01 -3.049130737781524658e-01 -2.668756842613220215e-01 2.270128875970840454e-01
3.989722728729248047e-01 2.054666280746459961e-01 -2.573183178901672363e-01 9.865168482065200806e-03 4.695961177349090576e-01 -7.126222252845764160e-01 6.275188922882080078e-02 2.406483283266425133e-03
3.855209350585937500e-01 1.159071922302246094e-01 -1.095059588551521301e-01 2.234506160020828247e-01 1.898599416017532349e-01 -6.863941550254821777e-01 5.129470825195312500e-01 7.562490552663803101e-02
7.198579609394073486e-02 -9.844535589218139648e-02 -1.269959062337875366e-01 4.781285524368286133e-01 5.191170573234558105e-01 -6.131859421730041504e-01 8.518058806657791138e-02 2.960679829120635986e-01
-1.387753039598464966e-01 -2.220939099788665771e-01 -1.903352886438369751e-01 8.446377515792846680e-02 -1.137538850307464600e-01 -5.162400603294372559e-01 3.106899261474609375e-01 7.155990004539489746e-01
5.480897054076194763e-02 -2.273857742547988892e-01 -4.719896614551544189e-01 -2.798514962196350098e-01 -1.323312073945999146e-01 -3.981198668479919434e-01 -3.548531234264373779e-02 6.833229660987854004e-01
1.434946432709693909e-02 1.913862535730004311e-03 -5.242510437965393066e-01 -3.244739472866058350e-01 -1.138879656791687012e-01 -3.593527972698211670e-01 4.786433577537536621e-01 4.984610974788665771e-01
1.310265362262725830e-01 -1.355454623699188232e-01 -5.537786483764648438e-01 2.385997623205184937e-01 5.373097658157348633e-01 9.025135636329650879e-02 4.757820069789886475e-01 2.786452174186706543e-01
-2.487519383430480957e-01 -9.238894283771514893e-02 -4.431519210338592529e-01 5.788693428039550781e-01 -2.964624166488647461e-01 -3.206889629364013672e-01 -1.704896092414855957e-01 4.222738742828369141e-01
1.296154409646987915e-01 -1.355966087430715561e-02 -3.331791758537292480e-01 6.173481419682502747e-02 6.532046198844909668e-01 -2.241732627153396606e-01 -2.806760668754577637e-01 5.590056180953979492e-01
4.414710104465484619e-01 2.606284022331237793e-01 1.740249246358871460e-01 4.614548683166503906e-01 2.597217559814453125e-01 -5.354393124580383301e-01 -1.129109039902687073e-01 3.564426004886627197e-01
9.032276272773742676e-02 1.189114376902580261e-01 -1.935466080904006958e-01 3.979862853884696960e-02 5.330319404602050781e-01 -6.929908990859985352e-01 9.752111136913299561e-02 4.059407114982604980e-01
1.509677320718765259e-01 4.955619573593139648e-02 6.492012739181518555e-02 2.150465846061706543e-01 -1.379094123840332031e-01 -4.902238249778747559e-01 1.707547307014465332e-01 7.973692417144775391e-01
2.301323562860488892e-01 -3.204251825809478760e-02 -2.855786681175231934e-01 1.300908476114273071e-01 3.853824734687805176e-01 -8.269767165184020996e-01 -1.206436008214950562e-01 2.384430542588233948e-02
3.981986343860626221e-01 1.996655166149139404e-01 -1.351698208600282669e-02 5.274320840835571289e-01 -6.808079779148101807e-02 -2.416475564241409302e-01 5.758287906646728516e-01 3.586038947105407715e-01
1.360287964344024658e-01 -6.586813926696777344e-02 -9.101836383342742920e-02 4.532267153263092041e-01 1.543302740901708603e-02 -8.637297153472900391e-01 -2.522337436676025391e-02 1.286676824092864990e-01
3.839417994022369385e-01 -1.571480184793472290e-02 -5.862433314323425293e-01 1.820287853479385376e-01 6.394549608230590820e-01 1.201903596520423889e-01 1.311335898935794830e-02 2.280477136373519897e-01
3.535293936729431152e-01 9.970377385616302490e-02 -5.582352280616760254e-01 3.448990285396575928e-01 4.828188121318817139e-01 -3.642899096012115479e-01 -1.887754946947097778e-01 -1.817612797021865845e-01
2.137791961431503296e-01 -4.346771836280822754e-01 -2.333294749259948730e-01 6.351581215858459473e-01 1.874097250401973724e-02 -2.639020681381225586e-01 3.571550250053405762e-01 3.315577208995819092e-01
5.765467882156372070e-01 1.075614243745803833e-01 -1.510076969861984253e-01 3.312062919139862061e-01 -6.842012703418731689e-02 -5.955545902252197266e-01 4.032679796218872070e-01 -3.914112597703933716e-02
-9.624817222356796265e-02 3.803004920482635498e-01 -7.860686779022216797e-01 2.218628674745559692e-01 -1.038293242454528809e-01 -2.616440057754516602e-01 -3.106054365634918213e-01 -5.715642496943473816e-02
1.893548518419265747e-01 -1.540653854608535767e-01 -1.306674033403396606e-01 5.342362076044082642e-02 9.462242573499679565e-02 -2.245694696903228760e-01 -1.438597291707992554e-01 9.167332053184509277e-01
4.286115467548370361e-01 9.971822053194046021e-02 -2.150447070598602295e-01 5.011663436889648438e-01 5.047295689582824707e-01 -5.005285739898681641e-01 -2.686504833400249481e-02 5.416728556156158447e-02
-6.748558953404426575e-03 -7.476982474327087402e-02 -5.301054120063781738e-01 -3.533518910408020020e-01 -4.652449861168861389e-02 -2.769628465175628662e-01 2.811091206967830658e-02 7.133241295814514160e-01
2.762067317962646484e-01 1.082850992679595947e-01 -1.525984704494476318e-01 4.914208948612213135e-01 5.882365107536315918e-01 -5.275032520294189453e-01 -7.286206632852554321e-02 1.327126175165176392e-01
2.342961579561233521e-01 5.040467381477355957e-01 -4.180555939674377441e-01 -1.562120579183101654e-02 -4.171124100685119629e-01 -3.434333503246307373e-01 1.895568333566188812e-02 4.730108678340911865e-01
6.972225382924079895e-03 -1.116589605808258057e-01 -4.552056491374969482e-01 2.886573374271392822e-01 6.277261972427368164e-01 -3.463841080665588379e-01 -3.225119411945343018e-01 2.809132337570190430e-01
-3.283233046531677246e-01 3.883180320262908936e-01 -6.209609508514404297e-01 4.643477201461791992e-01 -2.166294157505035400e-01 -1.931560039520263672e-01 1.344952285289764404e-01 1.946153342723846436e-01
-2.024328857660293579e-01 -1.235824972391128540e-01 -7.984667420387268066e-01 9.034919738769531250e-02 3.991783857345581055e-01 -3.583836853504180908e-01 6.931683421134948730e-02 -7.381870597600936890e-02
-1.939871758222579956e-01 4.636743962764739990e-01 -4.672979414463043213e-01 3.062523007392883301e-01 1.866667531430721283e-02 7.550062239170074463e-02 -1.464338451623916626e-01 6.385338306427001953e-01
4.169943630695343018e-01 -6.404212862253189087e-02 5.098864436149597168e-02 5.534240603446960449e-01 1.884174346923828125e-01 -5.909338593482971191e-01 -9.705314412713050842e-03 3.582430183887481689e-01
4.843185842037200928e-02 4.485003352165222168e-01 -8.408535122871398926e-01 3.438097983598709106e-02 -2.358189076185226440e-01 -1.711888760328292847e-01 -5.458936840295791626e-02 1.972047425806522369e-02
-1.534945964813232422e-01 3.129787147045135498e-01 -8.682137727737426758e-01 2.196329236030578613e-01 -3.676024498417973518e-03 1.748309880495071411e-01 1.474264711141586304e-01 1.553576141595840454e-01
4.526563882827758789e-01 1.032594963908195496e-01 -2.453407645225524902e-01 1.820136159658432007e-01 5.940221548080444336e-01 -5.388849377632141113e-01 2.088084518909454346e-01 6.525637209415435791e-02
6.396846473217010498e-02 5.826739072799682617e-01 -7.835553884506225586e-01 -8.640834689140319824e-02 -1.078404039144515991e-01 -4.748198762536048889e-02 5.880964919924736023e-02 1.327817887067794800e-01
5.279314517974853516e-01 1.145731881260871887e-01 2.043452113866806030e-02 5.125777125358581543e-01 -2.593459486961364746e-01 -2.992315888404846191e-01 2.670324146747589111e-01 4.657269716262817383e-01
4.890148341655731201e-01 -1.321876496076583862e-01 -1.811810433864593506e-01 3.224616646766662598e-01 2.674880325794219971e-01 -7.233942747116088867e-01 -1.009463816881179810e-01 3.928881138563156128e-02
3.218472599983215332e-01 1.514196544885635376e-01 -3.592735528945922852e-01 1.231221854686737061e-01 5.121092200279235840e-01 -5.545079708099365234e-01 -3.983030915260314941e-01 2.948730997741222382e-02
1.753248870372772217e-01 2.182495146989822388e-01 -4.071996212005615234e-01 -4.042757153511047363e-01 -1.446766555309295654e-01 -5.469775795936584473e-01 4.087520837783813477e-01 3.243207931518554688e-01
3.534404039382934570e-01 7.609520107507705688e-02 -5.636954903602600098e-01 4.418656826019287109e-01 3.118142783641815186e-01 1.014566943049430847e-01 4.838772118091583252e-01 -1.209661886096000671e-01
3.206582367420196533e-01 -2.722530364990234375e-01 -5.307636260986328125e-01 -2.568646669387817383e-01 3.606782481074333191e-02 -6.831015348434448242e-01 -2.247020229697227478e-02 8.326769620180130005e-02
1.971652358770370483e-01 2.122317813336849213e-02 -5.792917013168334961e-01 1.650835722684860229e-01 4.756880998611450195e-01 -4.675972759723663330e-01 -3.744920790195465088e-01 -1.125748232007026672e-01
6.030491590499877930e-01 4.774858057498931885e-02 -1.461304575204849243e-01 4.887910187244415283e-01 -5.790176242589950562e-02 -3.882394731044769287e-02 4.215373694896697998e-01 4.372956454753875732e-01
1.245810184627771378e-02 -1.193446218967437744e-01 -6.045837998390197754e-01 6.115083098411560059e-01 -3.223085403442382812e-01 -4.383738711476325989e-02 -2.036522626876831055e-01 3.144185245037078857e-01
-2.743327617645263672e-01 3.523539602756500244e-01 -8.289271593093872070e-01 2.802418172359466553e-01 -7.084909826517105103e-02 -3.067412041127681732e-02 -7.625843584537506104e-02 1.521725654602050781e-01
2.901663184165954590e-01 -3.149205446243286133e-01 -8.040394186973571777e-01 -2.513137459754943848e-01 -2.066701203584671021e-01 -2.319416254758834839e-01 4.415153712034225464e-02 9.236811101436614990e-02
-9.709345549345016479e-02 3.145609200000762939e-01 -7.431107163429260254e-01 -9.188380837440490723e-02 -2.773996293544769287e-01 -4.721956253051757812e-01 -1.691995561122894287e-01 4.919741675257682800e-02
3.702923655509948730e-01 7.696399092674255371e-02 -3.591390550136566162e-01 -9.779211133718490601e-02 3.395084738731384277e-01 -6.578867435455322266e-01 4.123108386993408203e-01 -1.830020174384117126e-02
3.292286992073059082e-01 1.742093861103057861e-01 -3.684439361095428467e-01 2.995232045650482178e-01 2.802001237869262695e-01 -6.955063343048095703e-01 -1.016913056373596191e-01 -2.514204084873199463e-01
6.549783796072006226e-02 5.238403752446174622e-02 -4.199994206428527832e-01 4.905240237712860107e-01 -5.597713589668273926e-02 -5.736483931541442871e-01 4.437826573848724365e-01 -2.163418382406234741e-01
-5.290441215038299561e-02 -4.796402528882026672e-03 -5.940068364143371582e-01 3.501447737216949463e-01 3.845438659191131592e-01 -5.623105764389038086e-01 -1.628155261278152466e-01 -1.765123158693313599e-01
1.700575649738311768e-01 -3.463765382766723633e-01 -7.702857851982116699e-01 -2.646321356296539307e-01 -1.827567517757415771e-01 -3.690447509288787842e-01 -2.667290624231100082e-03 1.346558332443237305e-01
4.017732739448547363e-01 -6.023752316832542419e-02 -4.746679663658142090e-01 -1.371111534535884857e-02 6.147676706314086914e-01 1.497068535536527634e-02 2.611048892140388489e-02 4.802154004573822021e-01
1.186596974730491638e-01 -3.296994268894195557e-01 -5.467243194580078125e-01 2.963607013225555420e-01 4.610562026500701904e-01 -5.208927989006042480e-01 -6.313217431306838989e-02 5.092303454875946045e-02
1.344739273190498352e-02 5.711371898651123047e-01 -7.726929783821105957e-01 -8.784314990043640137e-02 -7.673859596252441406e-02 -1.653435677289962769e-01 1.810471117496490479e-01 -5.333976820111274719e-02
-2.259182371199131012e-02 -3.355304896831512451e-01 -7.117134332656860352e-01 1.720589771866798401e-02 4.898660182952880859e-01 -2.468620836734771729e-01 5.768265575170516968e-03 2.813074290752410889e-01
4.608315825462341309e-01 -3.450013101100921631e-01 -1.672293394804000854e-01 2.928675711154937744e-01 3.883070871233940125e-02 -5.446094870567321777e-01 4.237501621246337891e-01 2.778484523296356201e-01
-4.905055835843086243e-02 1.003490760922431946e-02 -7.441595941781997681e-02 1.188783049583435059e-01 2.910814993083477020e-02 -3.487619757652282715e-01 3.006508052349090576e-01 8.746144175529479980e-01
2.723658829927444458e-02 -3.192562982439994812e-02 -3.341040909290313721e-01 6.049078106880187988e-01 -2.500259876251220703e-01 -2.215707600116729736e-01 -4.032482802867889404e-01 4.964716136455535889e-01
-3.366367146372795105e-02 4.728411138057708740e-01 -7.179939150810241699e-01 5.524647608399391174e-02 -2.223008722066879272e-01 -4.429609477519989014e-01 -9.092076867818832397e-02 -5.312069505453109741e-02
5.712280273437500000e-01 -3.662850707769393921e-02 -3.799954652786254883e-01 -3.812299072742462158e-01 -4.160577058792114258e-02 -4.006552398204803467e-01 1.302266609854996204e-03 4.694327414035797119e-01
1.013102605938911438e-01 8.217012137174606323e-02 -7.811181247234344482e-02 1.701123779639601707e-03 -1.804633736610412598e-01 -4.684825539588928223e-01 2.515173852443695068e-01 8.133732676506042480e-01
2.245270833373069763e-02 6.773108839988708496e-01 -5.424068570137023926e-01 -3.653830150142312050e-03 -1.018484607338905334e-01 -1.187701243907213211e-02 3.214233741164207458e-02 4.847473502159118652e-01
-2.170372307300567627e-01 7.993809133768081665e-02 -3.632203340530395508e-01 4.564213454723358154e-01 -3.588376641273498535e-01 -3.284347057342529297e-01 -2.657117880880832672e-02 6.073841452598571777e-01
8.465278893709182739e-02 -1.379915922880172729e-01 -8.275062441825866699e-01 -1.172405973193235695e-04 -2.687231898307800293e-01 5.363303422927856445e-02 -1.506886780261993408e-01 4.372983872890472412e-01
1.048136949539184570e-01 5.390561819076538086e-01 -5.591443777084350586e-01 -3.030715975910425186e-03 -3.703243434429168701e-01 -3.826252818107604980e-01 -1.118485480546951294e-01 2.995470166206359863e-01
-3.185457885265350342e-01 1.917294785380363464e-02 -7.120658755302429199e-01 -2.183800190687179565e-01 -1.998106241226196289e-01 -4.986742138862609863e-01 -2.600343897938728333e-02 2.327166199684143066e-01
2.824781239032745361e-01 -1.650043725967407227e-01 -6.471168398857116699e-01 -4.271884560585021973e-01 -1.484576761722564697e-01 -3.979052603244781494e-01 1.239839345216751099e-01 3.098216652870178223e-01
4.308131635189056396e-01 3.388549089431762695e-01 -2.552421092987060547e-01 2.936967313289642334e-01 6.848399043083190918e-01 -2.339023202657699585e-01 -7.076431065797805786e-02 1.394543349742889404e-01
1.557846814393997192e-01 -3.803611397743225098e-01 -6.114856600761413574e-01 4.294562935829162598e-01 -3.319560885429382324e-01 -1.004307791590690613e-01 -1.828853040933609009e-01 3.449361324310302734e-01
3.241791725158691406e-01 -3.383399918675422668e-02 -1.435084342956542969e-01 4.053891599178314209e-01 -4.900284577161073685e-03 -8.269871473312377930e-01 -1.104223951697349548e-01 1.127082109451293945e-01
1.466046124696731567e-01 -2.531696856021881104e-01 -3.440891504287719727e-01 1.341437175869941711e-02 4.547873139381408691e-01 -4.020999372005462646e-01 5.309477448463439941e-01 3.813314437866210938e-01
5.962659120559692383e-01 1.001140177249908447e-01 -2.965907454490661621e-01 -3.793786764144897461e-01 1.437551379203796387e-01 -5.203629732131958008e-01 -1.619223952293395996e-01 2.913553714752197266e-01
1.875850260257720947e-01 -9.312392026185989380e-02 -5.025528669357299805e-01 4.596612453460693359e-01 -3.311616182327270508e-01 -7.293206453323364258e-02 -3.456071615219116211e-01 5.077997446060180664e-01
-5.481621250510215759e-03 -2.298222631216049194e-01 -6.627814769744873047e-01 -2.633252441883087158e-01 -2.253266125917434692e-01 -3.911418318748474121e-01 -1.735712438821792603e-01 4.523731768131256104e-01
4.573410749435424805e-01 7.647830992937088013e-02 -4.755972325801849365e-01 -1.330267041921615601e-01 5.812994241714477539e-01 -2.081242352724075317e-01 -3.282855451107025146e-01 2.282658517360687256e-01
1.843418329954147339e-01 -2.324993312358856201e-01 -6.739993691444396973e-01 -2.586457431316375732e-01 -2.121191024780273438e-01 -1.728893518447875977e-01 2.236002385616302490e-01 5.156618952751159668e-01
3.505791425704956055e-01 4.772776961326599121e-01 -4.162888228893280029e-01 -2.499210275709629059e-02 -4.414144754409790039e-01 -2.761716246604919434e-01 5.952815711498260498e-02 4.480158388614654541e-01
1.590052843093872070e-01 7.403001934289932251e-02 -5.454274415969848633e-01 3.978634476661682129e-01 5.875002741813659668e-01 -3.460945188999176025e-01 -1.816267222166061401e-01 -1.245965510606765747e-01
4.488187730312347412e-01 -3.588399291038513184e-01 -5.360264182090759277e-01 4.997013509273529053e-01 -2.121601700782775879e-01 -2.603351771831512451e-01 1.412351429462432861e-01 -6.017231848090887070e-03
-1.757456213235855103e-01 3.878830969333648682e-01 -8.453184962272644043e-01 2.490933090448379517e-01 -1.262057423591613770e-01 -5.353342741727828979e-02 -1.053704470396041870e-01 1.102393046021461487e-01
2.586185336112976074e-01 6.226358413696289062e-01 -5.003504157066345215e-01 6.855952739715576172e-02 -3.756131827831268311e-01 -3.404390811920166016e-01 6.089168787002563477e-02 1.723320782184600830e-01
5.403929352760314941e-01 -2.812164127826690674e-01 -4.036350846290588379e-01 3.124382793903350830e-01 -3.134726583957672119e-01 -4.621820524334907532e-02 4.169953465461730957e-01 3.067042529582977295e-01
5.090299248695373535e-01 -1.841673552989959717e-01 -3.424353152513504028e-02 3.171182274818420410e-01 1.006155312061309814e-01 -7.275177240371704102e-01 7.978268712759017944e-02 2.438519746065139771e-01
3.183049559593200684e-01 1.697563529014587402e-01 -6.004795432090759277e-01 2.387230694293975830e-01 3.651902079582214355e-01 1.508174091577529907e-02 5.415022373199462891e-01 -1.596383303403854370e-01
1.276731342077255249e-01 6.173456311225891113e-01 -5.992266535758972168e-01 -1.131007075309753418e-01 -2.464660108089447021e-01 -2.666849792003631592e-01 2.546572089195251465e-01 1.843989938497543335e-01
-1.842702627182006836e-01 -4.770944640040397644e-02 -1.525646448135375977e-01 1.794193387031555176e-01 -9.088205546140670776e-02 -4.065138697624206543e-01 3.955368995666503906e-01 7.604858279228210449e-01
1.703837513923645020e-01 7.880099862813949585e-02 -1.709688305854797363e-01 4.458929598331451416e-01 5.726826786994934082e-01 -6.257024407386779785e-01 -9.628378786146640778e-03 1.309476792812347412e-01
4.799278974533081055e-01 -4.821546375751495361e-03 -1.002552509307861328e-01 4.003471136093139648e-01 4.480225443840026855e-01 -1.122692152857780457e-01 -9.343283623456954956e-02 6.142139434814453125e-01
-3.956538736820220947e-01 3.706153929233551025e-01 -7.261134386062622070e-01 2.542599737644195557e-01 -1.872834563255310059e-01 -2.530272006988525391e-01 1.925837621092796326e-02 1.214269623160362244e-01
3.734332025051116943e-01 1.633087396621704102e-01 -1.932937651872634888e-01 5.994144678115844727e-01 4.734299778938293457e-01 -2.417183965444564819e-01 -3.830381333827972412e-01 8.908441662788391113e-02
3.703148663043975830e-02 -4.839722439646720886e-02 -2.344901114702224731e-01 -4.420975595712661743e-02 -2.572956979274749756e-01 -4.582514762878417969e-01 2.392496317625045776e-01 7.784025669097900391e-01
3.566195666790008545e-01 9.566837549209594727e-02 -5.186426043510437012e-01 -2.747559845447540283e-01 -3.093470633029937744e-01 -4.122388660907745361e-01 4.761266708374023438e-01 1.638780683279037476e-01
-6.035571545362472534e-02 3.269985020160675049e-01 -3.130993843078613281e-01 4.325495362281799316e-01 -4.029340445995330811e-01 -2.623693346977233887e-01 -6.366307288408279419e-02 6.074967384338378906e-01
3.235821425914764404e-01 5.493689328432083130e-02 -3.108562231063842773e-01 4.257622361183166504e-01 6.253973841667175293e-01 -4.530050754547119141e-01 1.041926890611648560e-01 8.473424613475799561e-02
-2.716801464557647705e-01 2.744729220867156982e-01 -7.794203758239746094e-01 4.425459802150726318e-01 7.480873912572860718e-02 7.584019750356674194e-02 -7.528461515903472900e-02 1.746301949024200439e-01
4.693622887134552002e-01 -8.025394380092620850e-02 -1.593639403581619263e-01 6.531851291656494141e-01 3.351539373397827148e-01 -4.199306368827819824e-01 -7.242140173912048340e-02 1.652154773473739624e-01
2.419504374265670776e-01 4.075179696083068848e-01 -6.694931983947753906e-01 2.809105515480041504e-01 -4.212235510349273682e-01 -1.442594081163406372e-01 -1.761025637388229370e-01 1.378586441278457642e-01
1.781234145164489746e-01 6.609527468681335449e-01 -7.060265541076660156e-01 -1.971216313540935516e-02 -6.098309531807899475e-02 -8.102445304393768311e-02 1.422332674264907837e-01 -4.513723403215408325e-02
7.431711554527282715e-01 -1.787726581096649170e-01 -2.998955845832824707e-01 3.212818801403045654e-01 1.509557515382766724e-01 -4.265078902244567871e-01 -1.037586405873298645e-01 8.435126394033432007e-02
3.774915933609008789e-01 -1.194053515791893005e-01 -2.098871022462844849e-01 -2.455406449735164642e-02 -4.997463431209325790e-03 -2.099866420030593872e-01 -4.213921353220939636e-02 8.675781488418579102e-01
1.312002241611480713e-01 5.765703320503234863e-01 -4.759540855884552002e-01 4.077643528580665588e-02 -3.739210367202758789e-01 -3.541851043701171875e-01 -4.503116384148597717e-02 3.935309648513793945e-01
1.153964251279830933e-01 3.613278269767761230e-01 -7.869628071784973145e-01 -1.211239844560623169e-01 -1.836613863706588745e-01 -2.456730306148529053e-01 -3.318651020526885986e-01 1.338770687580108643e-01
1.169957593083381653e-01 5.632450580596923828e-01 -5.318931937217712402e-01 5.714411847293376923e-03 -3.834269642829895020e-01 -3.750511109828948975e-01 -1.153511554002761841e-02 3.135466873645782471e-01
-1.571428030729293823e-01 5.073679983615875244e-02 -5.869651436805725098e-01 5.412496924400329590e-01 -1.117623820900917053e-01 5.574148893356323242e-02 -2.312462031841278076e-01 5.159261822700500488e-01
-1.718127517960965633e-03 -2.943306863307952881e-01 -2.120945006608963013e-01 3.959922194480895996e-01 -3.062857091426849365e-01 -5.858021974563598633e-01 4.061301052570343018e-01 3.311432600021362305e-01
6.138923168182373047e-01 -9.028673917055130005e-02 -4.003735780715942383e-01 4.500983655452728271e-02 2.427045255899429321e-01 1.524181067943572998e-01 -5.941517278552055359e-02 6.057992577552795410e-01
6.695836186408996582e-01 -7.818123698234558105e-02 -5.784016847610473633e-01 -3.540196120738983154e-01 -2.134103141725063324e-02 -2.711884677410125732e-01 -9.553507901728153229e-03 1.075974926352500916e-01
1.156955063343048096e-01 1.157812029123306274e-01 -6.161650419235229492e-01 -4.209516942501068115e-01 -1.210864707827568054e-01 -2.970193326473236084e-01 -1.927514672279357910e-01 5.256558060646057129e-01
4.960874021053314209e-01 1.894990913569927216e-02 -4.130223393440246582e-01 -3.815945982933044434e-01 4.738719016313552856e-02 -5.898032188415527344e-01 -2.107794135808944702e-01 2.068698108196258545e-01
-3.141878843307495117e-01 3.216638565063476562e-01 -6.595332622528076172e-01 2.069977819919586182e-01 -1.073216721415519714e-01 5.453160405158996582e-02 1.115486100316047668e-01 5.413421392440795898e-01
1.312221586704254150e-01 1.623393297195434570e-01 -7.362180948257446289e-01 2.840853929519653320e-01 4.339318573474884033e-01 -1.613467335700988770e-01 2.546294331550598145e-01 -2.335366755723953247e-01
2.134268581867218018e-01 5.072563886642456055e-01 -4.358782172203063965e-01 3.701329603791236877e-02 -4.206189513206481934e-01 -3.016265332698822021e-01 4.463414102792739868e-02 4.856840968132019043e-01
-3.059330582618713379e-01 3.252519667148590088e-01 -6.852689981460571289e-01 4.784276783466339111e-01 8.498259633779525757e-02 9.314578026533126831e-02 9.297250770032405853e-03 2.935040295124053955e-01
3.698367774486541748e-01 1.331842392683029175e-01 -4.178380370140075684e-01 -2.989225387573242188e-01 -3.044532835483551025e-01 -5.759297013282775879e-01 -1.695708953775465488e-03 3.964211344718933105e-01
2.515519261360168457e-01 -3.815860152244567871e-01 -5.540784001350402832e-01 4.295881092548370361e-01 1.838440001010894775e-01 -3.974204957485198975e-01 -3.280068337917327881e-01 1.531945448368787766e-02
2.653613984584808350e-01 4.900093972682952881e-01 -5.410681962966918945e-01 -7.961371541023254395e-02 -4.086576700210571289e-01 -3.138714432716369629e-01 -1.942570321261882782e-02 3.528273403644561768e-01
6.863466501235961914e-01 1.183253154158592224e-01 -3.898099660873413086e-01 -4.207128286361694336e-01 8.325153589248657227e-02 -3.378410935401916504e-01 -8.128663897514343262e-02 2.414569854736328125e-01
2.469158172607421875e-01 4.451847076416015625e-01 -4.087309241294860840e-01 2.664248049259185791e-01 -5.248174667358398438e-01 -3.683176636695861816e-01 2.796311974525451660e-01 1.162546202540397644e-01
4.805810749530792236e-01 -3.130875825881958008e-01 -3.684739768505096436e-01 6.335480809211730957e-01 -1.845674961805343628e-01 -2.209203243255615234e-01 1.737010627985000610e-01 1.442864537239074707e-01
-1.449881196022033691e-01 4.368027746677398682e-01 -8.373941183090209961e-01 2.680895626544952393e-01 -8.076667785644531250e-02 2.994543686509132385e-02 3.539204970002174377e-02 8.005183190107345581e-02
8.457297831773757935e-02 -1.652554273605346680e-01 -3.075369894504547119e-01 3.539831340312957764e-01 6.349695324897766113e-01 -3.606192767620086670e-02 2.424402385950088501e-01 5.314046740531921387e-01
8.257666230201721191e-01 2.314339578151702881e-01 -2.596847116947174072e-01 3.164041936397552490e-01 2.115626782178878784e-01 -2.106450051069259644e-01 -8.519820123910903931e-02 -2.472366392612457275e-02
6.406133770942687988e-01 -1.801194101572036743e-01 -4.141532182693481445e-01 5.837935805320739746e-01 -1.171835064888000488e-01 -5.538550019264221191e-02 1.548341661691665649e-01 -6.372047960758209229e-02
-3.092051446437835693e-01 3.537734150886535645e-01 -7.121534943580627441e-01 4.932879209518432617e-01 2.819399815052747726e-03 -2.365938201546669006e-02 1.394033432006835938e-01 9.348871558904647827e-02
1.992950290441513062e-01 2.995685636997222900e-01 -2.968910932540893555e-01 2.699222564697265625e-01 1.367691159248352051e-02 -6.590511202812194824e-01 4.160233438014984131e-01 -3.192600309848785400e-01
8.821886777877807617e-02 5.864256620407104492e-01 -6.522726416587829590e-01 -1.539887636899948120e-01 -1.381578594446182251e-01 -4.111094176769256592e-01 9.691401571035385132e-02 -4.073328524827957153e-02
5.773173570632934570e-01 -3.236555457115173340e-01 -5.209206938743591309e-01 1.515881717205047607e-01 -2.786624431610107422e-01 -3.929729014635086060e-02 3.657560646533966064e-01 2.337518185377120972e-01
1.000645831227302551e-01 4.054270684719085693e-01 -7.834975123405456543e-01 -1.114071309566497803e-01 -1.781050264835357666e-01 -2.795462310314178467e-01 -2.879350483417510986e-01 8.100549131631851196e-02
4.411800503730773926e-01 2.731178328394889832e-02 -2.934283316135406494e-01 2.902631461620330811e-01 2.855311632156372070e-01 2.148133069276809692e-01 1.504046667832881212e-04 7.117502093315124512e-01
7.250161841511726379e-03 4.536240827292203903e-03 -7.588034272193908691e-01 3.587791323661804199e-01 3.443089425563812256e-01 -2.455605715513229370e-01 2.351747155189514160e-01 -2.475195676088333130e-01
3.798308372497558594e-01 -1.076403111219406128e-01 -1.768435984849929810e-01 2.570581436157226562e-01 3.001469969749450684e-01 -8.025109767913818359e-01 9.081441164016723633e-02 6.656010448932647705e-02
1.144742295145988464e-01 1.696693599224090576e-01 1.783092971891164780e-03 8.967304974794387817e-02 -7.997822947800159454e-03 -2.679951488971710205e-01 5.136389285326004028e-02 9.357029199600219727e-01
3.166374862194061279e-01 1.667368710041046143e-01 -3.469388186931610107e-01 1.356327235698699951e-01 2.377499788999557495e-01 -6.891967058181762695e-01 -4.378558993339538574e-01 -9.970975667238235474e-02
2.920923531055450439e-01 -6.726386398077011108e-02 3.009497188031673431e-03 5.959596633911132812e-01 7.752085477113723755e-02 -4.333626925945281982e-01 5.185071229934692383e-01 3.038395047187805176e-01
1.351322531700134277e-01 2.499303221702575684e-01 -3.439491987228393555e-01 3.983120322227478027e-01 2.174888402223587036e-01 -7.248226404190063477e-01 1.015156507492065430e-01 -2.436100542545318604e-01
2.050433307886123657e-01 -3.132619559764862061e-01 -6.447448730468750000e-01 5.371060371398925781e-01 -2.783170044422149658e-01 3.963817283511161804e-02 -1.269877701997756958e-01 2.459431737661361694e-01
7.637513428926467896e-02 -4.247223138809204102e-01 -3.609599769115447998e-01 5.340250134468078613e-01 3.353884220123291016e-01 -3.832284361124038696e-02 3.486583232879638672e-01 4.034679532051086426e-01
5.978029370307922363e-01 1.349964588880538940e-01 -3.261642297729849815e-03 2.931266427040100098e-01 5.091482996940612793e-01 -3.957257866859436035e-01 -6.156049296259880066e-02 3.447506725788116455e-01
2.000400722026824951e-01 2.614845931529998779e-01 -4.625100493431091309e-01 1.173513606190681458e-01 5.505564212799072266e-01 -5.751410722732543945e-01 -6.349103152751922607e-02 -1.612207144498825073e-01
-1.109626144170761108e-01 1.594462245702743530e-01 -4.607379436492919922e-01 3.956941068172454834e-01 1.737264567054808140e-03 -6.211435794830322266e-01 3.683479428291320801e-01 -2.681570947170257568e-01
4.367834031581878662e-01 6.186141818761825562e-02 -5.693649649620056152e-01 -4.497094452381134033e-01 2.301673889160156250e-01 -4.211274087429046631e-01 2.584169851616024971e-04 2.205742001533508301e-01
5.176893472671508789e-01 -3.569616377353668213e-01 -5.894464254379272461e-01 2.159412801265716553e-01 -3.179517686367034912e-01 -6.186110898852348328e-02 3.121699988842010498e-01 9.015675634145736694e-02
-4.207154512405395508e-01 4.197527468204498291e-01 -4.010057747364044189e-01 2.364351749420166016e-01 -3.306629508733749390e-02 -2.132258564233779907e-01 6.103790551424026489e-02 6.162909865379333496e-01
2.654029130935668945e-01 -1.158533468842506409e-01 -5.401346683502197266e-01 -3.232960402965545654e-01 -1.088086813688278198e-01 -1.750154942274093628e-01 3.300633281469345093e-02 6.901551485061645508e-01
-1.373866051435470581e-01 1.861983388662338257e-01 -8.707288503646850586e-01 3.025085031986236572e-01 -1.316684782505035400e-01 1.719220890663564205e-03 -2.557961046695709229e-01 1.183379665017127991e-01
-6.354081630706787109e-02 -1.432369798421859741e-01 -2.646555304527282715e-01 -4.890481010079383850e-02 -2.413611114025115967e-01 -5.548210740089416504e-01 3.274632394313812256e-01 6.555132269859313965e-01
3.189654648303985596e-01 -9.500988572835922241e-02 -2.924579083919525146e-01 4.762607216835021973e-01 3.351829946041107178e-01 -6.724089384078979492e-01 -1.067487150430679321e-01 -3.164741769433021545e-02
4.119026064872741699e-01 1.214207708835601807e-01 -7.831674218177795410e-01 -9.974194318056106567e-02 -2.737722098827362061e-01 -1.873475685715675354e-02 3.379401266574859619e-01 5.280061066150665283e-02
2.244032174348831177e-02 2.589783668518066406e-01 -1.243111118674278259e-01 4.815734457224607468e-03 1.284822374582290649e-01 -3.205485939979553223e-01 -2.152342796325683594e-01 8.668133020401000977e-01
-3.009371161460876465e-01 1.553300619125366211e-01 -5.251371860504150391e-01 -2.757136225700378418e-01 3.918186426162719727e-01 -5.555298924446105957e-01 7.505560666322708130e-02 2.564249634742736816e-01
4.484495148062705994e-02 3.339882791042327881e-01 -2.679615020751953125e-01 5.900980830192565918e-01 -3.032280802726745605e-01 -4.839396104216575623e-02 -2.060002181679010391e-03 6.100228428840637207e-01
4.838240519165992737e-02 -3.430347442626953125e-01 -4.076000154018402100e-01 4.921815693378448486e-01 4.315810203552246094e-01 -1.190850138664245605e-01 3.545954227447509766e-01 3.813454210758209229e-01
3.498434424400329590e-01 -8.759399503469467163e-02 -8.197910338640213013e-02 1.617269068956375122e-01 5.223878026008605957e-01 -6.220168471336364746e-01 2.129195630550384521e-01 3.632244765758514404e-01
4.678446650505065918e-01 -3.203448653221130371e-01 -7.314189076423645020e-01 2.009379267692565918e-01 -2.677331268787384033e-01 2.977588586509227753e-02 -1.529043018817901611e-01 8.487548679113388062e-02
2.327016294002532959e-01 -8.743691444396972656e-02 -6.518330425024032593e-02 6.561977863311767578e-01 1.292243897914886475e-01 -5.632323026657104492e-01 3.371398150920867920e-01 2.361518293619155884e-01
2.149870097637176514e-01 -1.245626285672187805e-01 -3.307954967021942139e-01 -1.383613348007202148e-01 5.213006734848022461e-01 -4.117649793624877930e-01 8.676806092262268066e-02 6.007178425788879395e-01
2.205314934253692627e-01 2.957951426506042480e-01 -2.102797925472259521e-01 -5.356964096426963806e-02 1.244355738162994385e-01 -1.114546209573745728e-01 -1.553182899951934814e-01 8.745020031929016113e-01
3.780222535133361816e-01 -7.333107292652130127e-02 -5.310617089271545410e-01 -3.298861384391784668e-01 -1.107045784592628479e-01 -5.998334288597106934e-01 2.787130177021026611e-01 1.055161505937576294e-01
-1.327622681856155396e-01 -1.372891217470169067e-01 -3.214646279811859131e-01 2.232929319143295288e-01 5.596841573715209961e-01 -4.032650887966156006e-01 -3.347392082214355469e-01 4.716007709503173828e-01
2.534043490886688232e-01 -1.017536148428916931e-01 -3.644756972789764404e-01 -2.563745379447937012e-01 1.165900658816099167e-02 -7.124199271202087402e-01 3.999605774879455566e-01 2.433423399925231934e-01
4.948341250419616699e-01 -1.212226673960685730e-01 -4.104082286357879639e-01 -1.065175756812095642e-01 5.070518851280212402e-01 -1.082775183022022247e-02 -3.875497356057167053e-02 5.494930148124694824e-01
4.525632560253143311e-01 -3.412819653749465942e-02 -4.543744325637817383e-01 4.102834761142730713e-01 2.349272370338439941e-02 2.791990339756011963e-01 3.562185913324356079e-02 5.826323032379150391e-01
1.018576025962829590e-01 -3.156899213790893555e-01 -8.056836724281311035e-01 4.536196123808622360e-03 -1.346183717250823975e-01 -1.113956123590469360e-01 3.413600325584411621e-01 3.062033355236053467e-01
1.222024485468864441e-01 9.413518756628036499e-02 -3.747937977313995361e-01 3.356310427188873291e-01 1.848648488521575928e-02 -2.899479353800415993e-03 -5.337271690368652344e-01 6.617186665534973145e-01
4.960762560367584229e-01 4.773498699069023132e-02 -2.348508089780807495e-01 6.317682266235351562e-01 4.859695434570312500e-01 -9.363247454166412354e-02 -1.748589575290679932e-01 1.477650552988052368e-01
2.726102173328399658e-01 -1.413428187370300293e-01 -2.069882750511169434e-01 4.743417203426361084e-01 -8.114016801118850708e-02 -7.630031108856201172e-01 -2.177079319953918457e-01 4.132136702537536621e-02
5.793086439371109009e-02 -5.760141834616661072e-02 -4.371645152568817139e-01 4.758080542087554932e-01 -2.019060105085372925e-01 -2.764479070901870728e-02 -3.319782912731170654e-01 6.512144207954406738e-01
-9.500142186880111694e-02 -2.013911008834838867e-01 -2.594751119613647461e-01 7.204801589250564575e-02 -2.653989195823669434e-01 -4.822523891925811768e-01 5.192469954490661621e-01 5.525186657905578613e-01
-1.095963194966316223e-01 5.103700160980224609e-01 -6.231417655944824219e-01 4.474375545978546143e-01 -1.107477024197578430e-01 5.199784040451049805e-02 3.399776816368103027e-01 9.193223714828491211e-02
-1.658421605825424194e-01 3.798298537731170654e-01 -5.971176028251647949e-01 3.108968436717987061e-01 -8.692327141761779785e-02 1.313872337341308594e-01 7.094668596982955933e-02 5.875096321105957031e-01
2.384513765573501587e-01 -2.305532544851303101e-01 -3.465460538864135742e-01 1.701836846768856049e-02 3.235559165477752686e-01 -6.240439414978027344e-01 4.965716004371643066e-01 1.699995547533035278e-01
3.082155883312225342e-01 6.280016303062438965e-01 -3.039877712726593018e-01 3.415316641330718994e-01 -3.916158378124237061e-01 -1.892438083887100220e-01 1.588144600391387939e-01 2.952395975589752197e-01
-4.047322273254394531e-02 -2.069424651563167572e-02 -4.438891634345054626e-02 2.502247989177703857e-01 -1.721736192703247070e-01 -4.093493819236755371e-01 2.484283447265625000e-01 8.212328553199768066e-01
1.773021519184112549e-01 4.972868263721466064e-01 -3.556167483329772949e-01 1.366567313671112061e-01 -4.828247427940368652e-01 -2.575031816959381104e-01 1.880786269903182983e-01 4.912538230419158936e-01
-1.541118025779724121e-01 -1.547432392835617065e-01 -4.493211209774017334e-01 4.413335323333740234e-01 -1.292020231485366821e-01 6.775222253054380417e-03 -5.564517527818679810e-02 7.319862842559814453e-01
1.885544359683990479e-01 5.375257730484008789e-01 -4.348366558551788330e-01 1.404868960380554199e-01 -3.875486850738525391e-01 -5.485005378723144531e-01 1.185510084033012390e-01 -3.990877047181129456e-02
5.740363001823425293e-01 -1.185295432806015015e-01 -2.152307480573654175e-01 5.922538638114929199e-01 -1.613480299711227417e-01 -8.604350686073303223e-02 3.627811074256896973e-01 3.070788979530334473e-01
-1.298034191131591797e-01 2.705336809158325195e-01 -6.339498758316040039e-01 5.005298256874084473e-01 -1.165855973958969116e-01 1.535138040781021118e-01 -4.668230190873146057e-02 4.671208262443542480e-01
4.151273965835571289e-01 1.761785149574279785e-01 -7.263974100351333618e-02 5.897885560989379883e-01 -2.472606450319290161e-01 -1.857279092073440552e-01 4.872120022773742676e-01 3.324080109596252441e-01
4.628096520900726318e-01 1.318225115537643433e-01 1.564513891935348511e-02 4.694167673587799072e-01 -2.119414657354354858e-01 -4.383298754692077637e-01 4.969379901885986328e-01 2.526533901691436768e-01
-3.590152040123939514e-02 3.081817626953125000e-01 -8.666332960128784180e-01 1.379768848419189453e-01 -2.901835143566131592e-01 -1.746382862329483032e-01 -1.123506054282188416e-01 7.947756350040435791e-02
4.367806911468505859e-01 3.271586000919342041e-01 -8.074629306793212891e-02 2.405099868774414062e-01 3.190243244171142578e-02 -5.995327234268188477e-01 5.208784341812133789e-01 -7.780253142118453979e-02
-2.624056935310363770e-01 3.552998304367065430e-01 -5.886357426643371582e-01 4.210051894187927246e-01 3.685807436704635620e-02 1.490711420774459839e-01 2.638695836067199707e-01 4.335435330867767334e-01
4.078826606273651123e-01 8.077130769379436970e-05 -2.658535838127136230e-01 7.286021858453750610e-02 4.224803149700164795e-01 -7.332842946052551270e-01 -1.958273053169250488e-01 5.568886175751686096e-02
1.916585564613342285e-01 -2.633352279663085938e-01 -3.373564779758453369e-01 4.020185023546218872e-02 -1.114588528871536255e-01 -1.424956023693084717e-01 -8.265090733766555786e-02 8.596143126487731934e-01
1.187629997730255127e-01 1.105954796075820923e-01 -6.324989199638366699e-01 3.391459286212921143e-01 5.918547511100769043e-01 -2.525081932544708252e-01 -1.658561080694198608e-01 -1.304927021265029907e-01
5.903502702713012695e-01 -1.234751418232917786e-01 -3.194690644741058350e-01 -1.262065302580595016e-02 3.151557743549346924e-01 6.749485433101654053e-02 4.757097736001014709e-02 6.541246175765991211e-01
2.666903138160705566e-01 -1.411885768175125122e-01 -5.316763520240783691e-01 -1.115495935082435608e-01 5.322183966636657715e-01 -2.433032989501953125e-01 4.378552436828613281e-01 2.822215855121612549e-01
2.706381380558013916e-01 6.982758641242980957e-02 -4.875407814979553223e-01 -3.867335617542266846e-01 3.167870342731475830e-01 -5.004527568817138672e-01 4.124730229377746582e-01 1.169585809111595154e-01
3.740203678607940674e-01 -1.032843440771102905e-01 -4.961093068122863770e-01 -1.083563938736915588e-01 2.217139452695846558e-01 -7.908528298139572144e-02 -3.365386426448822021e-01 6.503119468688964844e-01
4.088080227375030518e-01 4.469800293445587158e-01 -1.163375005125999451e-01 4.063324928283691406e-01 6.015968918800354004e-01 -2.861431837081909180e-01 5.368745699524879456e-02 8.812154829502105713e-02
1.753778010606765747e-01 3.868223354220390320e-02 -4.280044436454772949e-01 4.723930060863494873e-01 1.217669621109962463e-01 2.426839917898178101e-01 6.913480758666992188e-01 9.858208894729614258e-02
5.284151434898376465e-01 -1.172719001770019531e-01 -1.398815214633941650e-01 2.340826392173767090e-01 3.836007416248321533e-01 -6.705623269081115723e-01 1.216621994972229004e-01 1.451145559549331665e-01
2.530014216899871826e-01 -5.904430150985717773e-02 -3.431802690029144287e-01 2.938912808895111084e-01 6.011337041854858398e-01 -5.883195996284484863e-02 5.472438931465148926e-01 2.531016767024993896e-01
3.300783336162567139e-01 -3.837199211120605469e-01 -5.693811178207397461e-01 3.756445050239562988e-01 2.557344138622283936e-01 -2.541930973529815674e-01 -3.824707269668579102e-01 4.696561023592948914e-02
2.747843740507960320e-03 -5.231331288814544678e-02 -4.742198884487152100e-01 1.580237895250320435e-01 -2.530516088008880615e-01 -5.570431947708129883e-01 6.068727970123291016e-01 -6.908810138702392578e-02
2.103742212057113647e-01 1.514641195535659790e-01 -4.606491923332214355e-01 4.229488074779510498e-01 4.946879446506500244e-01 -4.622765183448791504e-01 -2.337156683206558228e-01 -1.693493127822875977e-01
3.323337435722351074e-01 -2.641106843948364258e-01 -6.954420804977416992e-01 -3.267082571983337402e-01 -1.783750802278518677e-01 -4.110757112503051758e-01 1.784655451774597168e-02 1.682329177856445312e-01
6.472682356834411621e-01 1.837134510278701782e-01 7.222796324640512466e-03 1.837654560804367065e-01 4.158206880092620850e-01 -4.872500002384185791e-01 1.930967420339584351e-01 2.566431164741516113e-01
4.473346471786499023e-01 3.765454292297363281e-01 -1.938373297452926636e-01 4.404777586460113525e-01 6.266423463821411133e-01 -1.799268126487731934e-01 -1.068916637450456619e-02 3.664879500865936279e-02
-1.339709907770156860e-01 5.509139895439147949e-01 -2.351941317319869995e-01 5.259853601455688477e-01 -1.153484638780355453e-02 -3.350399434566497803e-03 5.652457941323518753e-03 5.885514020919799805e-01
1.057832837104797363e-01 4.732538461685180664e-01 -5.060688257217407227e-01 8.354811370372772217e-02 -4.381273388862609863e-01 -5.352779030799865723e-01 -4.217663407325744629e-02 1.466223895549774170e-01
-1.173049882054328918e-01 3.551720976829528809e-01 -4.247815310955047607e-01 -2.378332316875457764e-01 3.661420196294784546e-02 -3.978536128997802734e-01 -7.081604748964309692e-02 6.770858168601989746e-01
4.617317318916320801e-01 4.066807627677917480e-01 1.733587495982646942e-02 4.144096076488494873e-01 5.454326868057250977e-01 -1.702202260494232178e-01 1.891560703516006470e-01 2.951729297637939453e-01
5.623746514320373535e-01 -4.482343792915344238e-02 -5.991484597325325012e-02 2.628329098224639893e-01 1.574817597866058350e-01 -6.139132380485534668e-02 -1.954208016395568848e-01 7.364074587821960449e-01
3.392568826675415039e-01 -3.467505872249603271e-01 -7.076936960220336914e-01 2.088167965412139893e-01 -3.882968723773956299e-01 -1.928873360157012939e-01 6.092863529920578003e-02 1.689433008432388306e-01
2.945342063903808594e-01 -7.060556113719940186e-02 -4.731927216053009033e-01 -3.506112396717071533e-01 -6.729587167501449585e-02 -2.962289750576019287e-01 -6.715979427099227905e-02 6.816406846046447754e-01
-2.614060230553150177e-02 -2.504042983055114746e-01 -8.107654452323913574e-01 3.663912117481231689e-01 5.780909210443496704e-02 -2.947866916656494141e-01 1.893938630819320679e-01 -1.375507563352584839e-01
3.476057052612304688e-01 5.329525843262672424e-02 -4.149138629436492920e-01 -3.951444029808044434e-01 -8.766271173954010010e-02 -4.231709837913513184e-01 -8.523399382829666138e-02 5.949907898902893066e-01
3.647179603576660156e-01 7.218328863382339478e-02 -8.489663898944854736e-02 6.104564666748046875e-01 5.089540481567382812e-01 -2.161498218774795532e-01 -2.235805243253707886e-01 3.551935851573944092e-01
7.182403206825256348e-01 2.788467705249786377e-01 -3.470611572265625000e-01 1.449925005435943604e-01 5.103358030319213867e-01 -4.115800559520721436e-02 -1.658527739346027374e-02 4.989399760961532593e-02
3.824241757392883301e-01 -1.145143359899520874e-01 -5.538514256477355957e-01 -4.687736630439758301e-01 1.108549684286117554e-01 -3.888815343379974365e-01 3.439261615276336670e-01 1.798200905323028564e-01
5.431810617446899414e-01 -1.363857090473175049e-01 -1.829046308994293213e-01 5.527420043945312500e-01 2.353939414024353027e-01 -5.318851470947265625e-01 4.744519293308258057e-02 8.253665268421173096e-02
5.670544505119323730e-01 7.756368815898895264e-02 -2.307521849870681763e-01 4.107794761657714844e-01 2.773382961750030518e-01 -5.728366374969482422e-01 -1.972488760948181152e-01 -8.050527423620223999e-02
6.243858337402343750e-01 1.988344788551330566e-01 -1.704403907060623169e-01 4.007882177829742432e-01 4.207020401954650879e-01 -4.509115815162658691e-01 2.472401410341262817e-02 1.821871497668325901e-03
-4.278919100761413574e-02 1.122610643506050110e-02 -1.244234889745712280e-01 3.339006602764129639e-01 -1.819732487201690674e-01 -1.943444013595581055e-01 7.539815455675125122e-02 8.913490176200866699e-01
5.376185774803161621e-01 -1.196827068924903870e-01 -3.936547040939331055e-01 3.708540797233581543e-01 5.445645451545715332e-01 -1.973315030336380005e-01 -1.641387641429901123e-01 2.042392045259475708e-01
7.653641104698181152e-01 -1.199772134423255920e-01 -4.249441325664520264e-01 4.358409345149993896e-01 3.148939087986946106e-02 -5.144771188497543335e-02 1.598018109798431396e-01 -1.065247878432273865e-02
-8.702029287815093994e-02 1.077264621853828430e-01 2.956157922744750977e-02 3.332014977931976318e-01 -2.112143188714981079e-01 -5.250081419944763184e-01 3.022899031639099121e-01 6.762404441833496094e-01
2.258477546274662018e-02 -3.034552335739135742e-01 -4.590487480163574219e-01 3.586679399013519287e-01 2.167135030031204224e-01 -5.620555877685546875e-01 -4.377821683883666992e-01 1.162413880228996277e-01
5.393874049186706543e-01 -3.210176825523376465e-01 -5.887796282768249512e-01 3.793522715568542480e-01 -2.117400914430618286e-01 1.896139048039913177e-02 2.597511112689971924e-01 -5.268227308988571167e-02
1.908125281333923340e-01 -8.116251975297927856e-02 -5.873743295669555664e-01 1.284120380878448486e-01 6.067947745323181152e-01 1.889266520738601685e-01 1.742291748523712158e-01 4.015669822692871094e-01
6.903779506683349609e-01 1.070774272084236145e-01 -1.210948079824447632e-01 1.797273010015487671e-01 1.718008369207382202e-01 -6.386447548866271973e-01 7.339132577180862427e-02 1.489228755235671997e-01
1.437368094921112061e-01 6.638333797454833984e-01 -3.734083473682403564e-01 1.868067383766174316e-01 -2.633437216281890869e-01 -7.538621127605438232e-02 2.408697903156280518e-01 4.809189736843109131e-01
-3.531416878104209900e-02 3.155317604541778564e-01 -2.875687777996063232e-01 6.069844961166381836e-01 -3.099027276039123535e-01 -1.081012748181819916e-02 1.254815310239791870e-01 5.797970294952392578e-01
-1.582762002944946289e-01 3.551776409149169922e-01 -8.188335299491882324e-01 3.006446659564971924e-01 -2.175412699580192566e-02 1.007607132196426392e-01 -1.619040518999099731e-01 2.260154187679290771e-01
8.746121078729629517e-02 -2.217194288969039917e-01 -2.676420807838439941e-01 6.764521598815917969e-01 4.783105850219726562e-01 -1.607036963105201721e-02 2.141202688217163086e-01 3.729406595230102539e-01
2.465628832578659058e-01 4.677319228649139404e-01 -2.375893741846084595e-01 5.649957656860351562e-01 5.429298281669616699e-01 -2.116884738206863403e-01 4.265751689672470093e-02 -5.796810239553451538e-02
4.643818736076354980e-01 -5.140076205134391785e-02 -1.879079788923263550e-01 4.138102829456329346e-01 2.684314250946044922e-01 -7.047601342201232910e-01 8.010213077068328857e-02 6.870722281746566296e-04
3.212849795818328857e-01 4.175979644060134888e-02 -4.426988959312438965e-01 -3.490727543830871582e-01 -2.520012259483337402e-01 -5.515092015266418457e-01 3.424665033817291260e-01 3.037230074405670166e-01
5.551351904869079590e-01 1.161349043250083923e-01 -2.658498287200927734e-01 -4.065380990505218506e-01 2.413591742515563965e-01 -4.645839929580688477e-01 8.012330159544944763e-03 4.101605415344238281e-01
-2.464693225920200348e-02 5.183763504028320312e-01 -1.913266927003860474e-01 4.728880226612091064e-01 -4.666845500469207764e-02 -3.950138390064239502e-02 -7.484507560729980469e-02 6.790503263473510742e-01
-1.741377711296081543e-01 4.725933074951171875e-01 -2.388759106397628784e-01 -1.479797512292861938e-01 1.465960294008255005e-01 -4.956462085247039795e-01 3.509317040443420410e-01 5.263680815696716309e-01
-1.366477459669113159e-01 1.357958763837814331e-01 -3.781519234180450439e-01 -3.568218946456909180e-01 3.023329675197601318e-01 -4.914613068103790283e-01 4.315451979637145996e-01 4.164076447486877441e-01
-1.210403349250555038e-02 -2.363514304161071777e-01 -4.713618457317352295e-01 2.484053969383239746e-01 4.615683555603027344e-01 5.576691776514053345e-02 4.366966485977172852e-01 5.032344460487365723e-01
2.708275318145751953e-01 -1.378728151321411133e-01 -6.509074568748474121e-01 2.086969465017318726e-02 5.793570727109909058e-02 1.414350569248199463e-01 -2.989125996828079224e-02 6.776972413063049316e-01
-2.115152403712272644e-02 3.739143908023834229e-01 -7.534841895103454590e-01 -1.032027136534452438e-02 -3.237995207309722900e-01 -2.713278830051422119e-01 -2.330683916807174683e-01 2.431251555681228638e-01
6.127575039863586426e-01 4.029907286167144775e-02 -1.300493031740188599e-01 -1.349191963672637939e-01 -7.358086109161376953e-02 -5.169394612312316895e-01 4.565710127353668213e-01 3.266356885433197021e-01
-6.484256684780120850e-02 -1.810051053762435913e-01 -8.015486598014831543e-01 -1.258350163698196411e-01 4.472842216491699219e-01 -2.933079898357391357e-01 -7.585680484771728516e-02 1.134502813220024109e-01
3.298111259937286377e-01 2.998348698019981384e-02 -1.329202651977539062e-01 3.271301090717315674e-01 4.413428008556365967e-01 -7.216585278511047363e-01 2.146824151277542114e-01 6.309276074171066284e-02
5.513260960578918457e-01 1.098197977989912033e-02 -3.414610624313354492e-01 4.244950115680694580e-01 5.759069323539733887e-01 3.340273350477218628e-02 -8.346751332283020020e-02 2.436718940734863281e-01
7.379308342933654785e-01 4.527989402413368225e-02 -4.118700921535491943e-01 -3.011675179004669189e-01 -9.721177816390991211e-02 -2.699210941791534424e-01 2.306590043008327484e-02 3.320080041885375977e-01
4.111886769533157349e-02 5.110012367367744446e-02 -2.555644214153289795e-01 5.141389369964599609e-01 -3.209393918514251709e-01 -2.507992386817932129e-01 -3.209916949272155762e-01 6.301650404930114746e-01
3.197743296623229980e-01 -1.212463974952697754e-01 -2.892673909664154053e-01 -2.879506349563598633e-01 2.332102954387664795e-01 -4.593499004840850830e-01 4.885521829128265381e-01 4.608469307422637939e-01
1.842806302011013031e-02 2.864638864994049072e-01 -9.019929915666580200e-02 3.046598285436630249e-02 1.201597005128860474e-01 -3.164199590682983398e-01 -2.327877879142761230e-01 8.601074218750000000e-01
-9.027744829654693604e-02 1.443290263414382935e-01 -3.082191646099090576e-01 4.244018197059631348e-01 -2.493614107370376587e-01 -6.881476640701293945e-01 3.709816634654998779e-01 -1.501582562923431396e-01
4.032110571861267090e-01 -4.159838855266571045e-01 -6.453231573104858398e-01 3.965318202972412109e-01 2.263744473457336426e-01 -1.265855580568313599e-01 -1.507274806499481201e-01 -2.666280232369899750e-02
8.503910899162292480e-02 -1.268819123506546021e-01 -4.372371435165405273e-01 -1.014387011528015137e-01 4.763057231903076172e-01 -1.450517922639846802e-01 5.547791123390197754e-01 4.685256481170654297e-01
3.709593415260314941e-01 -4.063809290528297424e-02 -6.920551061630249023e-01 -1.834852620959281921e-02 5.067159887403249741e-03 -3.580228388309478760e-01 -4.799055755138397217e-01 1.514772921800613403e-01
4.906614869832992554e-02 -1.970321089029312134e-01 -4.388381540775299072e-01 2.294337153434753418e-01 4.191347062587738037e-01 1.277650892734527588e-01 5.484660267829895020e-01 4.698289334774017334e-01
5.390460491180419922e-01 5.366562306880950928e-02 -3.646248281002044678e-01 3.909116089344024658e-01 4.607856273651123047e-01 -4.112508594989776611e-01 1.914619654417037964e-01 -5.174946412444114685e-02
2.623601630330085754e-02 2.758215963840484619e-01 -2.554120719432830811e-01 5.709922909736633301e-01 6.370874643325805664e-01 -3.354236185550689697e-01 6.401912122964859009e-02 9.735856950283050537e-02
2.200875431299209595e-01 1.898439377546310425e-01 4.652638453990221024e-03 7.461511492729187012e-01 4.852500185370445251e-02 -5.813363194465637207e-01 -1.374515611678361893e-02 1.351368576288223267e-01
-2.233403027057647705e-01 5.563200116157531738e-01 -5.771712660789489746e-01 3.478218615055084229e-01 -9.777846187353134155e-02 -5.519681610167026520e-03 7.537662517279386520e-03 4.205622076988220215e-01
1.347084492444992065e-01 -8.196772634983062744e-02 -2.867979109287261963e-01 -1.141933575272560120e-01 6.005565524101257324e-01 -3.198926746845245361e-01 2.315564900636672974e-01 6.026805639266967773e-01
5.642687082290649414e-01 3.481245636940002441e-01 7.747448235750198364e-02 4.580690562725067139e-01 -1.144582256674766541e-01 -4.440456628799438477e-01 2.168101817369461060e-01 2.954600155353546143e-01
3.112063743174076080e-02 -4.534604251384735107e-01 -7.039363980293273926e-01 2.217760086059570312e-01 2.221823483705520630e-01 -4.077762961387634277e-01 -1.442092061042785645e-01 1.106849238276481628e-01
8.964661508798599243e-02 5.657879114151000977e-01 -2.753986418247222900e-01 7.318255305290222168e-02 -3.462342619895935059e-01 -3.186398744583129883e-01 8.449235558509826660e-02 6.017466187477111816e-01
3.461956083774566650e-01 2.096308916807174683e-01 -3.355790674686431885e-01 -3.911555111408233643e-01 -1.497201621532440186e-01 -4.815738797187805176e-01 4.131158888339996338e-01 3.815668821334838867e-01
-6.253142654895782471e-02 -2.158637493848800659e-01 -5.382629632949829102e-01 4.801428914070129395e-01 -2.044437378644943237e-01 -5.218270048499107361e-02 -3.497124910354614258e-01 5.122588872909545898e-01
4.823359251022338867e-01 3.635892271995544434e-01 1.077362596988677979e-01 5.318865180015563965e-01 -1.309346556663513184e-01 -4.310094714164733887e-01 2.576736509799957275e-01 2.670877575874328613e-01
5.850022435188293457e-01 2.015140950679779053e-01 -4.274405241012573242e-01 4.320782721042633057e-01 4.433594346046447754e-01 -1.871882081031799316e-01 6.654894910752773285e-03 -1.269500106573104858e-01
-5.193499475717544556e-02 -6.927601248025894165e-02 -5.875985622406005859e-01 6.029901504516601562e-01 -1.327868551015853882e-01 3.153330460190773010e-02 -3.136953115463256836e-01 4.081701934337615967e-01
-8.115497976541519165e-02 -3.490409255027770996e-01 -6.993292570114135742e-01 2.140025347471237183e-01 4.343513250350952148e-01 -3.542789816856384277e-01 -1.026825681328773499e-01 1.095788478851318359e-01
-4.668560996651649475e-02 -2.454756647348403931e-01 -2.570975720882415771e-01 7.185799628496170044e-02 -3.070614635944366455e-01 -5.332410931587219238e-01 5.240592360496520996e-01 4.615502655506134033e-01
-7.352428883314132690e-02 7.652694731950759888e-02 -2.522951364517211914e-01 -1.717066615819931030e-01 1.907791793346405029e-01 -6.202183365821838379e-01 -3.237734138965606689e-01 6.080335974693298340e-01
3.294811248779296875e-01 -1.446674466133117676e-01 -6.386405229568481445e-01 -3.998138308525085449e-01 -2.103495597839355469e-01 -2.751561403274536133e-01 8.662643958814442158e-04 4.276003539562225342e-01
3.713182806968688965e-01 -1.269492059946060181e-01 -6.252439618110656738e-01 2.011339813470840454e-01 -2.253473699092864990e-01 1.446086019277572632e-01 -4.911924898624420166e-02 5.835373401641845703e-01
5.168187618255615234e-01 2.987535297870635986e-01 4.151749238371849060e-02 6.516541838645935059e-01 1.001380831003189087e-01 -3.925321698188781738e-01 -5.116655677556991577e-02 2.248124033212661743e-01
-1.141924876719713211e-03 2.894700467586517334e-01 -2.520134150981903076e-01 -5.135002359747886658e-02 3.056573867797851562e-02 -1.897836923599243164e-01 -1.875619590282440186e-01 8.820014595985412598e-01
2.769472599029541016e-01 2.314053848385810852e-02 -1.484550833702087402e-01 7.189300060272216797e-01 3.603185415267944336e-01 -1.551034003496170044e-01 4.118020832538604736e-01 2.457602322101593018e-01
7.712735235691070557e-02 -1.125217694789171219e-02 -4.758699834346771240e-01 3.744586706161499023e-01 -2.605032920837402344e-01 -6.623199582099914551e-01 2.870319783687591553e-01 -1.957963407039642334e-01
6.117366552352905273e-01 -3.786197900772094727e-01 -5.053226351737976074e-01 4.261772930622100830e-01 -1.605062037706375122e-01 -3.709559887647628784e-02 1.292323321104049683e-01 4.009899124503135681e-02
4.013510793447494507e-02 2.405278831720352173e-01 -9.008686542510986328e-01 2.734690010547637939e-01 -1.913904398679733276e-01 8.982162922620773315e-02 -6.733744591474533081e-02 7.038003206253051758e-02
-1.273144483566284180e-01 -3.506745100021362305e-01 -7.811782956123352051e-01 3.523606061935424805e-02 1.916900575160980225e-01 -4.929819330573081970e-02 -1.131394207477569580e-01 4.442536532878875732e-01
6.345118880271911621e-01 -5.454213544726371765e-02 -3.560544252395629883e-01 -2.692462801933288574e-01 -5.298751220107078552e-02 -5.630926489830017090e-01 2.319230288267135620e-01 1.465686410665512085e-01
5.085082650184631348e-01 -2.069673389196395874e-01 -1.550709903240203857e-01 4.665934741497039795e-01 3.615695983171463013e-02 -6.279879212379455566e-01 1.979484260082244873e-01 1.482144743204116821e-01
4.824435338377952576e-02 3.213457763195037842e-01 -6.845221519470214844e-01 -2.741144411265850067e-02 -4.265333712100982666e-01 -4.912271201610565186e-01 3.488938137888908386e-02 2.520675398409366608e-02
3.554440438747406006e-01 2.032450735569000244e-01 -3.465771079063415527e-01 3.311486542224884033e-01 3.031777739524841309e-01 4.634055793285369873e-01 4.093634188175201416e-01 3.582398295402526855e-01
5.665869712829589844e-01 8.247812837362289429e-02 -6.690984219312667847e-02 2.503516376018524170e-01 5.426947474479675293e-01 -3.856140971183776855e-01 2.853856086730957031e-01 2.834833562374114990e-01
4.050638973712921143e-01 2.540534734725952148e-01 -1.817660629749298096e-01 4.597676694393157959e-01 5.700315833091735840e-01 -4.476893842220306396e-01 -2.046270109713077545e-02 3.426969796419143677e-02
3.085353672504425049e-01 6.797788739204406738e-01 -4.381453096866607666e-01 1.065353751182556152e-01 -3.134908974170684814e-01 -1.618673652410507202e-01 9.983976930379867554e-02 3.239444196224212646e-01
4.514045715332031250e-01 2.573004961013793945e-01 -6.533369421958923340e-02 4.514209032058715820e-01 -3.803208470344543457e-01 -4.652345180511474609e-01 3.502830862998962402e-01 1.954367309808731079e-01
6.734338402748107910e-01 3.321034610271453857e-01 -4.598051905632019043e-01 3.704189658164978027e-01 1.147682815790176392e-01 -1.214352846145629883e-01 -4.798055812716484070e-02 2.394634485244750977e-01
3.668181002140045166e-01 2.017714232206344604e-01 -1.692540347576141357e-01 -6.071593984961509705e-02 5.192424654960632324e-01 -8.550638705492019653e-02 -2.397052347660064697e-01 6.767695546150207520e-01
-2.465607076883316040e-01 4.174213707447052002e-01 -5.532744526863098145e-01 7.259208709001541138e-02 2.963152900338172913e-02 -1.423269212245941162e-01 5.251004099845886230e-01 3.958784639835357666e-01
5.589901804924011230e-01 1.186114400625228882e-01 -6.674868613481521606e-02 6.715735197067260742e-01 1.935064196586608887e-01 -3.108069002628326416e-01 2.307622283697128296e-01 1.752090305089950562e-01
3.254330754280090332e-01 4.656510353088378906e-01 -2.445085197687149048e-01 5.871772170066833496e-01 4.391849040985107422e-01 -1.727893650531768799e-01 2.026412934064865112e-01 -9.432861953973770142e-02
2.326193898916244507e-01 -9.698905795812606812e-02 -2.953523993492126465e-01 -9.832509607076644897e-02 4.531046748161315918e-01 -5.167314037680625916e-02 1.249377727508544922e-01 7.848548293113708496e-01
-6.338337063789367676e-02 2.281067706644535065e-02 -3.099788725376129150e-01 5.439826250076293945e-01 -3.237052559852600098e-01 -2.768929302692413330e-01 -2.657169997692108154e-01 5.927883386611938477e-01
-2.413669135421514511e-03 1.392361521720886230e-01 -3.865381777286529541e-01 5.632920861244201660e-01 -5.829821228981018066e-01 -3.256004750728607178e-01 6.447461247444152832e-02 2.526992559432983398e-01
3.740811049938201904e-01 -6.369352340698242188e-03 -1.456068605184555054e-01 7.034021615982055664e-01 3.664308488368988037e-01 -2.324402928352355957e-01 3.658535778522491455e-01 1.479794979095458984e-01
-1.915752440690994263e-01 2.212060242891311646e-01 -8.560565710067749023e-01 3.778903186321258545e-01 -6.896767765283584595e-02 -9.542758576571941376e-03 -1.695037037134170532e-01 7.179007679224014282e-02
5.076143145561218262e-01 -8.501713164150714874e-03 -1.491488665342330933e-01 1.523263305425643921e-01 1.484302282333374023e-01 -7.998749017715454102e-01 -1.401316225528717041e-01 1.238481178879737854e-01
4.074732959270477295e-01 -1.770162209868431091e-02 -3.666102290153503418e-01 5.909273624420166016e-01 3.553183674812316895e-01 -4.138666391372680664e-02 4.651682972908020020e-01 7.555311918258666992e-02
1.793757528066635132e-01 9.994934499263763428e-02 -2.812514267861843109e-02 1.026275753974914551e-01 5.136541649699211121e-02 -2.251616269350051880e-01 1.267888490110635757e-02 9.449942708015441895e-01
3.504063189029693604e-02 -1.667272001504898071e-01 -9.372159838676452637e-01 1.682911217212677002e-01 -2.330671399831771851e-01 -7.423013448715209961e-02 1.659870706498622894e-02 6.459776312112808228e-02
4.645754098892211914e-01 -1.395501196384429932e-01 -5.613405704498291016e-01 -6.054424494504928589e-02 1.814877837896347046e-01 -3.246154487133026123e-01 -4.879302382469177246e-01 2.637001872062683105e-01
5.436560511589050293e-01 1.316034793853759766e-01 -4.490303620696067810e-02 1.431690007448196411e-01 9.139368683099746704e-02 -2.537066638469696045e-01 -2.827797532081604004e-01 7.154862880706787109e-01
6.347166299819946289e-01 1.268119812011718750e-01 -4.143948256969451904e-01 -3.706822395324707031e-01 1.674556732177734375e-01 -2.738513052463531494e-01 -2.782064378261566162e-01 3.024733960628509521e-01
3.188923597335815430e-01 -1.091275662183761597e-01 -3.189114034175872803e-01 -1.914375424385070801e-01 2.943527996540069580e-01 -5.512853264808654785e-01 5.405402183532714844e-01 2.555449604988098145e-01
3.541544377803802490e-01 4.196257889270782471e-01 -1.877561062574386597e-01 6.273979544639587402e-01 1.775742322206497192e-01 -4.368129074573516846e-01 -7.632353156805038452e-02 -2.035795152187347412e-01
5.791541934013366699e-01 2.163370847702026367e-01 -2.744504809379577637e-01 3.381057381629943848e-01 6.068767905235290527e-01 -4.945104941725730896e-02 -6.755679100751876831e-02 2.298507243394851685e-01
3.160997331142425537e-01 1.583405397832393646e-02 -1.320598125457763672e-01 3.754916191101074219e-01 -2.611134350299835205e-01 -6.932243704795837402e-01 3.882547020912170410e-01 2.047304511070251465e-01
1.976846158504486084e-01 4.753682389855384827e-02 -1.770706623792648315e-01 4.021059870719909668e-01 -3.792586028575897217e-01 -5.424600243568420410e-01 5.512075424194335938e-01 1.539089232683181763e-01
3.034641742706298828e-01 1.454223692417144775e-01 5.967260152101516724e-02 2.670909464359283447e-01 -1.150749251246452332e-01 -6.282843947410583496e-01 4.082822799682617188e-01 4.870170950889587402e-01
6.677821278572082520e-01 -1.227494925260543823e-01 -2.106413394212722778e-01 4.400528222322463989e-02 1.308267116546630859e-01 -1.739880740642547607e-01 5.276349186897277832e-02 6.652233004570007324e-01
3.812146782875061035e-01 1.186717748641967773e-01 5.086074396967887878e-02 4.443029165267944336e-01 -2.793191373348236084e-01 -3.405861854553222656e-01 2.499565631151199341e-01 6.197613477706909180e-01
5.116804242134094238e-01 4.098264127969741821e-02 -4.774535000324249268e-01 -3.234059512615203857e-01 -1.934955865144729614e-01 -4.831412732601165771e-01 3.405651152133941650e-01 1.307656615972518921e-01
-1.608209013938903809e-01 9.647239744663238525e-02 -5.684828385710716248e-02 5.527492612600326538e-02 3.438149392604827881e-01 -6.149363517761230469e-01 5.116385817527770996e-01 4.476751983165740967e-01
-1.197218447923660278e-01 3.722523748874664307e-01 -2.028862535953521729e-01 7.054690122604370117e-01 -3.984861075878143311e-02 -7.776222378015518188e-02 -1.265446245670318604e-01 5.334765315055847168e-01
7.087483257055282593e-02 3.551413714885711670e-01 -1.222527772188186646e-01 -9.271626174449920654e-02 1.072201058268547058e-01 -3.214203417301177979e-01 -1.827219426631927490e-01 8.349339962005615234e-01
2.725567817687988281e-01 5.569221377372741699e-01 -6.370116472244262695e-01 1.725486665964126587e-01 -2.678692340850830078e-01 -2.441733032464981079e-01 -2.181724458932876587e-01 3.193664923310279846e-02
3.647674024105072021e-01 1.352429240942001343e-01 -4.770153760910034180e-01 -3.243720233440399170e-01 3.898048698902130127e-01 -3.237428143620491028e-02 -1.714797019958496094e-01 5.774875879287719727e-01
5.090126395225524902e-01 1.907328665256500244e-01 7.022772450000047684e-03 4.379148185253143311e-01 -1.716386824846267700e-01 -2.088917642831802368e-01 4.838683903217315674e-01 4.533036053180694580e-01
-1.258452683687210083e-01 -6.625621765851974487e-02 -1.687749028205871582e-01 1.268943697214126587e-01 -6.593055278062820435e-02 -3.413438200950622559e-01 4.891829192638397217e-01 7.583031654357910156e-01
3.180933296680450439e-01 -1.762342602014541626e-01 -4.263299405574798584e-01 -5.992123112082481384e-02 4.880561828613281250e-01 3.498739004135131836e-02 3.139120638370513916e-01 5.868957042694091797e-01
-6.602762639522552490e-02 2.361858785152435303e-01 -1.719984859228134155e-01 -2.824387326836585999e-02 5.225910544395446777e-01 -5.772723555564880371e-01 4.120866954326629639e-01 3.651232719421386719e-01
6.009779572486877441e-01 -7.559221237897872925e-02 -4.083532691001892090e-01 3.246861100196838379e-01 -1.068051680922508240e-01 2.170806974172592163e-01 5.362629890441894531e-01 1.217722147703170776e-01
1.613296866416931152e-01 -2.706901729106903076e-01 -3.519909679889678955e-01 2.725103497505187988e-01 4.057334661483764648e-01 -1.851671189069747925e-01 -1.897748112678527832e-01 6.838266253471374512e-01
5.818470120429992676e-01 -4.508388042449951172e-01 -4.730161130428314209e-01 4.142870903015136719e-01 -7.366291433572769165e-02 1.652527227997779846e-02 1.571227908134460449e-01 1.800931990146636963e-01
2.764813303947448730e-01 4.769376814365386963e-01 -4.778714776039123535e-01 -2.937443852424621582e-01 -1.581401526927947998e-01 -1.135927811264991760e-01 2.889920212328433990e-02 5.854014158248901367e-01
5.483333468437194824e-01 -6.307103484869003296e-02 -4.182355105876922607e-02 4.921275079250335693e-01 2.274145483970642090e-01 -4.587392807006835938e-01 3.616970777511596680e-01 2.417230159044265747e-01
1.120895817875862122e-01 4.936374127864837646e-01 -5.054345130920410156e-01 3.826671838760375977e-02 -2.510810792446136475e-01 -6.215360760688781738e-01 -1.903198212385177612e-01 3.548619151115417480e-02
5.427138209342956543e-01 4.295840561389923096e-01 -2.716732770204544067e-02 3.377054035663604736e-01 2.727054357528686523e-01 -1.312200576066970825e-01 5.090621709823608398e-01 2.353827059268951416e-01
3.957293927669525146e-01 1.930611580610275269e-02 -1.546057462692260742e-01 6.870959997177124023e-01 -2.544353306293487549e-01 -3.106410801410675049e-01 3.999120891094207764e-01 1.607998758554458618e-01
-4.050799086689949036e-02 6.340092420578002930e-01 -4.680537283420562744e-01 -2.577853798866271973e-01 1.309213321655988693e-02 -5.168188810348510742e-01 1.017420366406440735e-02 2.085356712341308594e-01
-2.753714323043823242e-01 -9.094755351543426514e-02 -5.022271871566772461e-01 4.869754314422607422e-01 5.281885862350463867e-01 -3.375931084156036377e-02 2.191332429647445679e-01 3.136554062366485596e-01
-1.878679394721984863e-01 4.564344286918640137e-01 -5.630820989608764648e-01 -1.539077311754226685e-01 -7.649274170398712158e-02 -4.491987526416778564e-01 -1.729827821254730225e-01 4.219840466976165771e-01
-3.126152455806732178e-01 5.847494006156921387e-01 -3.189952671527862549e-01 4.187305867671966553e-01 6.542775034904479980e-02 -9.259401261806488037e-02 2.580116093158721924e-01 4.514667093753814697e-01
6.730566620826721191e-01 -2.518677711486816406e-02 -4.210153818130493164e-01 -3.372931778430938721e-01 1.349703669548034668e-01 -1.329844892024993896e-01 9.635540843009948730e-02 4.584248363971710205e-01
4.736913144588470459e-01 2.496476024389266968e-01 -3.777660056948661804e-02 6.981691122055053711e-01 2.254656106233596802e-01 -3.184066712856292725e-01 2.663546502590179443e-01 3.553901612758636475e-02
4.179807901382446289e-01 1.688202843070030212e-03 3.638725355267524719e-02 3.049113452434539795e-01 -1.803506314754486084e-01 -4.971403181552886963e-01 3.162722289562225342e-01 5.926982760429382324e-01
6.627988219261169434e-01 -1.421343386173248291e-01 -1.880108863115310669e-01 5.784221887588500977e-01 -4.339693859219551086e-02 -8.947635069489479065e-03 1.620784401893615723e-01 3.772828280925750732e-01
2.635128498077392578e-01 -1.182421445846557617e-01 -2.331929504871368408e-01 7.538790106773376465e-01 4.517485797405242920e-01 -1.244317516684532166e-01 1.818011999130249023e-01 2.031148225069046021e-01
2.495682686567306519e-01 1.723863631486892700e-01 -6.636589765548706055e-02 6.278414726257324219e-01 -2.962407767772674561e-01 -2.979631721973419189e-01 4.918527603149414062e-01 3.015783131122589111e-01
3.852176964282989502e-01 -2.442809045314788818e-01 -1.170449927449226379e-01 5.440576672554016113e-01 2.111762017011642456e-01 -3.811663985252380371e-01 4.260552525520324707e-01 3.329106569290161133e-01
6.374598145484924316e-01 7.272155582904815674e-02 -2.330774813890457153e-01 1.404053717851638794e-01 2.936491072177886963e-01 1.332809329032897949e-01 -1.077061817049980164e-01 6.314456462860107422e-01
1.574289500713348389e-01 -3.726372420787811279e-01 -6.389074325561523438e-01 2.669788300991058350e-01 2.460169047117233276e-01 -1.588688194751739502e-01 -4.567286372184753418e-01 2.500247955322265625e-01
5.166281014680862427e-02 -2.752780020236968994e-01 -7.070381045341491699e-01 4.956687986850738525e-01 -1.716249883174896240e-01 5.041285231709480286e-02 -2.808224558830261230e-01 2.551561892032623291e-01
1.501547694206237793e-01 -8.690396696329116821e-02 -4.793128743767738342e-02 5.943630933761596680e-01 -1.940681040287017822e-01 -6.827698945999145508e-01 2.564343214035034180e-01 2.115200608968734741e-01
3.328382372856140137e-01 -8.525083214044570923e-02 -3.875584900379180908e-01 -5.098466202616691589e-02 5.750843286514282227e-01 -3.191868066787719727e-01 4.574710130691528320e-01 2.954115271568298340e-01
2.787623107433319092e-01 -4.240168631076812744e-01 -6.245950460433959961e-01 4.716182351112365723e-01 -1.680494695901870728e-01 -2.745461165904998779e-01 -1.603888869285583496e-01 -2.485903352499008179e-02
4.579207301139831543e-01 1.709361374378204346e-01 -1.102392747998237610e-01 3.902494311332702637e-01 6.021673679351806641e-01 -4.038886129856109619e-01 2.364383488893508911e-01 1.225057765841484070e-01
1.785529255867004395e-01 -1.291788220405578613e-01 -2.092729806900024414e-01 5.704910159111022949e-01 1.985291540622711182e-01 -4.801219105720520020e-01 4.223927855491638184e-01 3.658275604248046875e-01
7.086861133575439453e-02 1.955723389983177185e-02 -6.750212907791137695e-01 4.033087790012359619e-01 -4.498497247695922852e-01 -7.706928253173828125e-02 -2.165468782186508179e-01 3.479748368263244629e-01
2.777723968029022217e-01 -2.481559813022613525e-01 -5.049279928207397461e-01 6.191667169332504272e-02 3.722243607044219971e-01 -1.495417505502700806e-01 -3.738489747047424316e-01 5.493617057800292969e-01
3.536193370819091797e-01 1.483495086431503296e-01 -9.362520277500152588e-02 6.026011705398559570e-01 2.698223292827606201e-01 -5.878248214721679688e-01 -2.203685790300369263e-01 1.189423501491546631e-01
2.611402571201324463e-01 2.289929389953613281e-01 -5.342520475387573242e-01 4.086898565292358398e-01 4.427917301654815674e-01 -8.745526522397994995e-02 4.358588457107543945e-01 -1.822892576456069946e-01
4.132888317108154297e-01 3.242266178131103516e-02 -5.669469237327575684e-01 -5.102870464324951172e-01 1.164912357926368713e-01 -3.253764510154724121e-01 -4.861853644251823425e-02 3.528676331043243408e-01
3.082706630229949951e-01 2.426254898309707642e-01 -3.793292045593261719e-01 3.111835122108459473e-01 8.531390130519866943e-02 1.027953326702117920e-01 -5.689377784729003906e-01 5.136542916297912598e-01
4.345844984054565430e-01 -3.793104290962219238e-01 -5.372138619422912598e-01 4.750664830207824707e-01 -1.664684116840362549e-01 -2.833048999309539795e-01 1.769716441631317139e-01 -1.169645860791206360e-01
1.222096011042594910e-01 2.700484693050384521e-01 -2.040463238954544067e-01 -5.555644165724515915e-03 1.410874724388122559e-01 -2.482742965221405029e-01 -2.675738930702209473e-01 8.469542860984802246e-01
3.834736645221710205e-01 -1.407827436923980713e-01 -8.067744970321655273e-01 -2.264385223388671875e-01 -1.932738125324249268e-01 -2.908979058265686035e-01 7.429142296314239502e-02 5.893236026167869568e-02
2.832795083522796631e-01 3.614863455295562744e-01 -1.501573771238327026e-01 7.115209102630615234e-01 1.814858913421630859e-01 -4.667174816131591797e-01 -1.757497526705265045e-02 -9.591458737850189209e-02
6.155222654342651367e-01 1.384824961423873901e-01 -1.149687841534614563e-01 5.939002633094787598e-01 -8.500800281763076782e-02 -3.090565800666809082e-01 3.002277910709381104e-01 2.077029645442962646e-01
5.286875963211059570e-01 -6.756000220775604248e-02 -3.281309083104133606e-02 4.434289336204528809e-01 -1.305906474590301514e-01 -3.183566033840179443e-01 3.953082859516143799e-01 4.935034215450286865e-01
5.360354781150817871e-01 1.210031285881996155e-02 -5.084874033927917480e-01 -4.317715167999267578e-01 1.900885067880153656e-02 -4.031132459640502930e-01 8.446516841650009155e-02 3.123098313808441162e-01
2.976803183555603027e-01 -8.734497427940368652e-02 -3.193347454071044922e-01 4.414606094360351562e-01 -4.268222749233245850e-01 -3.959211409091949463e-01 -1.753644943237304688e-01 4.870438277721405029e-01
1.317175179719924927e-01 1.534431800246238708e-02 -1.823855489492416382e-01 5.499774217605590820e-01 1.661194264888763428e-01 1.148750483989715576e-01 5.779033303260803223e-01 5.214511156082153320e-01
2.320664376020431519e-01 4.615421593189239502e-02 -6.041630506515502930e-01 -7.486432790756225586e-02 6.883944272994995117e-01 -2.271653115749359131e-01 -1.356151048094034195e-02 2.184542864561080933e-01
4.223537445068359375e-01 -5.088090547360479832e-04 -5.395970940589904785e-01 -1.643618792295455933e-01 -1.246083080768585205e-01 -2.623442411422729492e-01 -5.531902313232421875e-01 3.362529873847961426e-01
3.206136524677276611e-01 -6.790326535701751709e-02 -2.564689517021179199e-01 -8.432218432426452637e-02 2.897579073905944824e-01 2.783896028995513916e-02 1.625912040472030640e-01 8.417475819587707520e-01
2.435606569051742554e-01 2.844704985618591309e-01 -3.267139494419097900e-01 4.788362681865692139e-01 6.143838763236999512e-01 -3.065918013453483582e-02 -1.606110334396362305e-01 3.457242250442504883e-01
2.255043685436248779e-01 -2.212402224540710449e-02 -1.376985758543014526e-01 9.440036863088607788e-02 5.630745291709899902e-01 -5.395174026489257812e-01 4.068812131881713867e-01 3.835383653640747070e-01
1.511079668998718262e-01 1.272993981838226318e-01 -3.889476656913757324e-01 3.476784229278564453e-01 1.615063287317752838e-02 8.675159513950347900e-02 -4.928688704967498779e-01 6.618868708610534668e-01
5.753253698348999023e-01 2.836311459541320801e-01 -2.302876114845275879e-01 5.505814552307128906e-01 1.884241700172424316e-01 -3.742730617523193359e-01 -1.924933046102523804e-01 1.405130773782730103e-01
-2.105524390935897827e-01 -1.850865334272384644e-01 -2.963019311428070068e-01 -8.064900338649749756e-02 -4.032430425286293030e-02 -7.232481837272644043e-01 8.051666617393493652e-02 5.439804196357727051e-01
-1.298557072877883911e-01 -2.809329032897949219e-01 -2.397384196519851685e-01 3.014391660690307617e-01 -3.045032024383544922e-01 -6.718472242355346680e-01 3.299237787723541260e-01 3.208169341087341309e-01
-1.755548566579818726e-01 2.352440953254699707e-01 -2.213223576545715332e-01 6.189476847648620605e-01 -9.509534388780593872e-02 -2.658469676971435547e-01 -8.279462903738021851e-02 6.286399364471435547e-01
-2.897291481494903564e-01 4.433757662773132324e-01 -5.280377864837646484e-01 3.964090049266815186e-01 -3.140369653701782227e-01 -3.151279389858245850e-01 2.347372025251388550e-01 1.745989620685577393e-01
-3.154337108135223389e-01 3.078463971614837646e-01 -4.842720329761505127e-01 2.446651905775070190e-01 -2.362346351146697998e-01 -3.659601509571075439e-01 1.347646415233612061e-01 5.508689880371093750e-01
5.177140831947326660e-01 -1.625407189130783081e-01 -3.221894502639770508e-01 -3.380400314927101135e-02 4.003700017929077148e-01 -1.188205406069755554e-01 1.814793646335601807e-01 6.271002888679504395e-01
7.483205795288085938e-01 -5.455693230032920837e-02 -3.953603804111480713e-01 4.989150464534759521e-01 -1.395442634820938110e-01 -4.086764156818389893e-02 9.508626908063888550e-02 -4.036854580044746399e-02
4.667417705059051514e-01 9.335807710886001587e-02 7.487182319164276123e-02 3.259524703025817871e-01 9.244597703218460083e-02 -4.908828437328338623e-01 7.328330725431442261e-02 6.377326250076293945e-01
-8.430983126163482666e-02 6.792310625314712524e-02 -4.193280637264251709e-01 6.379887461662292480e-01 5.658401250839233398e-01 9.309466928243637085e-02 -7.977629452943801880e-02 2.649657130241394043e-01
5.914596915245056152e-01 -7.246316224336624146e-02 -4.197860658168792725e-01 4.088292419910430908e-01 -1.218464076519012451e-01 1.922102421522140503e-01 3.254469931125640869e-01 3.792831599712371826e-01
5.857142806053161621e-01 -2.569747567176818848e-01 -2.949709296226501465e-01 -1.015300229191780090e-01 -4.507014155387878418e-02 -3.118046820163726807e-01 4.635190367698669434e-01 4.236546158790588379e-01
3.515976071357727051e-01 -7.468544691801071167e-02 -1.838799118995666504e-01 6.038591265678405762e-01 2.584356069564819336e-01 -6.007556915283203125e-01 -1.313087791204452515e-01 1.655452251434326172e-01
1.024896726012229919e-01 1.835006177425384521e-01 -5.130482092499732971e-02 5.586003884673118591e-02 -6.725324690341949463e-02 -3.298350870609283447e-01 5.456717610359191895e-01 7.341654300689697266e-01
-8.068495988845825195e-02 -4.687208682298660278e-02 -5.628866553306579590e-01 1.963883042335510254e-01 3.523999154567718506e-01 -6.180233359336853027e-01 -3.541726171970367432e-01 -6.562187522649765015e-02
2.399633079767227173e-01 -2.672795392572879791e-02 -2.021972686052322388e-01 -3.871885687112808228e-02 -1.148298829793930054e-01 -5.729294419288635254e-01 6.437284350395202637e-01 3.788139522075653076e-01
-2.075689733028411865e-01 2.747029252350330353e-02 -3.459006547927856445e-01 3.196588456630706787e-01 -2.806254625320434570e-01 -7.358137965202331543e-01 3.374269902706146240e-01 1.737949065864086151e-02
-2.296034395694732666e-01 -2.436637692153453827e-02 -1.518221199512481689e-01 1.907696723937988281e-01 -1.286878138780593872e-01 -4.481315910816192627e-01 3.249948322772979736e-01 7.511600255966186523e-01
4.343821704387664795e-01 3.370643556118011475e-01 -1.813012212514877319e-01 5.007188320159912109e-01 2.352331131696701050e-01 -4.555232226848602295e-01 -3.607898056507110596e-01 1.452752351760864258e-01
-1.775705665349960327e-01 -9.470713883638381958e-02 -8.058317303657531738e-01 3.136841356754302979e-01 -2.724780738353729248e-01 -7.368219643831253052e-02 -2.481559962034225464e-01 2.654842436313629150e-01
5.637517571449279785e-01 -1.233176235109567642e-02 -2.713109254837036133e-01 1.679442375898361206e-01 6.512126326560974121e-01 -9.240541607141494751e-02 4.113620519638061523e-02 3.819793164730072021e-01
5.339880585670471191e-01 1.532592028379440308e-01 -7.003445625305175781e-01 -3.306514918804168701e-01 2.187956869602203369e-01 -3.494688495993614197e-02 4.770849831402301788e-03 2.060089409351348877e-01
9.226869046688079834e-02 5.141407251358032227e-02 -1.362915188074111938e-01 1.969501823186874390e-01 -1.846745610237121582e-01 -2.924957573413848877e-01 4.536295831203460693e-01 7.784857749938964844e-01
3.182297945022583008e-01 -1.877018064260482788e-01 -3.939161002635955811e-01 6.209975481033325195e-02 4.181314110755920410e-01 -1.708158105611801147e-02 2.902071475982666016e-01 6.671774983406066895e-01
3.982693850994110107e-01 1.290808469057083130e-01 -6.558427214622497559e-01 2.345075458288192749e-01 5.650062561035156250e-01 -8.489298820495605469e-02 -9.429304301738739014e-02 -6.531529128551483154e-02
4.816087186336517334e-01 3.436892032623291016e-01 -4.054967761039733887e-01 3.233073055744171143e-01 -1.292358338832855225e-01 -2.198060788214206696e-02 2.420297861099243164e-01 5.524600148200988770e-01
-9.031509608030319214e-02 -9.704118967056274414e-02 -4.062123596668243408e-01 3.815213218331336975e-03 5.313012599945068359e-01 -5.952705740928649902e-01 3.974120616912841797e-01 1.511249393224716187e-01
1.427444666624069214e-01 2.858362793922424316e-01 -6.056694984436035156e-01 -2.535852417349815369e-02 -1.792094558477401733e-01 1.208975091576576233e-01 4.952054843306541443e-02 6.937278509140014648e-01
5.281140804290771484e-01 3.156118988990783691e-01 -1.504144370555877686e-01 5.544133186340332031e-01 -2.468325495719909668e-01 -4.196373522281646729e-01 1.991071552038192749e-01 1.217393279075622559e-01
7.025414109230041504e-01 -1.108097434043884277e-01 -4.462372660636901855e-01 1.320325136184692383e-01 2.708200514316558838e-01 -3.945418596267700195e-01 -3.971866518259048462e-02 2.168231904506683350e-01
-6.093445047736167908e-02 2.900982797145843506e-01 -4.285353124141693115e-01 1.720636188983917236e-01 2.653870880603790283e-01 1.440865695476531982e-01 1.343896687030792236e-01 7.678735256195068359e-01
4.496870934963226318e-01 2.172589004039764404e-01 -3.208137154579162598e-01 6.493854522705078125e-01 1.953828483819961548e-01 1.072809398174285889e-01 -1.991574913263320923e-01 3.696076571941375732e-01
2.495102733373641968e-01 -1.360010355710983276e-01 -4.952909350395202637e-01 2.502067685127258301e-01 -7.786262780427932739e-03 -1.166164651513099670e-01 5.243031382560729980e-01 5.681355595588684082e-01
1.299894750118255615e-01 5.793796852231025696e-02 -7.292915880680084229e-02 5.733691155910491943e-02 1.850463747978210449e-01 -4.560007452964782715e-01 4.451895356178283691e-01 7.285375595092773438e-01
4.870700538158416748e-01 -1.872782558202743530e-01 -2.720399796962738037e-01 4.312465786933898926e-01 -1.013571117073297501e-02 -2.743681073188781738e-01 4.201672673225402832e-01 4.645311534404754639e-01
4.162448048591613770e-01 -2.320536673069000244e-01 -5.453822612762451172e-01 2.986879646778106689e-01 -6.079356744885444641e-02 -3.295904695987701416e-01 -2.224825024604797363e-01 4.737204015254974365e-01
6.952808797359466553e-02 -1.488936692476272583e-02 -3.199356794357299805e-01 3.395951092243194580e-01 -5.032346770167350769e-02 -2.288127392530441284e-01 -6.183292269706726074e-01 5.831311345100402832e-01
1.820823252201080322e-01 1.844788640737533569e-01 -4.055337607860565186e-01 -2.006470859050750732e-01 7.211673259735107422e-02 -6.118553876876831055e-01 2.633669972419738770e-01 5.283623933792114258e-01
2.785842716693878174e-01 2.961707413196563721e-01 -1.504779756069183350e-01 4.476624727249145508e-01 -1.082978993654251099e-01 -5.285273194313049316e-01 5.407788753509521484e-01 1.676816940307617188e-01
1.769705116748809814e-01 -2.309707999229431152e-01 -8.661456406116485596e-02 7.003988623619079590e-01 1.417661458253860474e-01 -4.600843191146850586e-01 2.252182215452194214e-01 3.671168982982635498e-01
-3.944258689880371094e-01 3.213741779327392578e-01 -3.376284241676330566e-01 5.811392068862915039e-01 1.860181093215942383e-01 -3.366392850875854492e-01 1.818822175264358521e-01 3.292736113071441650e-01
6.332547068595886230e-01 4.314159452915191650e-01 -4.713561385869979858e-02 3.610890507698059082e-01 6.225593760609626770e-02 -4.882400631904602051e-01 -1.421253532171249390e-01 1.334467232227325439e-01
1.030386388301849365e-01 6.532980203628540039e-01 -4.906497895717620850e-01 7.155422121286392212e-02 2.308607473969459534e-02 -3.381562232971191406e-02 -2.912582159042358398e-01 4.798122644424438477e-01
5.767650604248046875e-01 3.190832138061523438e-01 1.135155782103538513e-01 4.678694605827331543e-01 1.274199485778808594e-01 -3.948274850845336914e-01 6.039503216743469238e-02 3.974520862102508545e-01
7.069659233093261719e-01 1.599759235978126526e-02 -3.630467057228088379e-01 3.464041650295257568e-01 -1.428860723972320557e-01 7.524579763412475586e-02 4.101012647151947021e-01 2.321272343397140503e-01
2.411549985408782959e-01 1.233572885394096375e-01 -5.563555359840393066e-01 6.671674251556396484e-01 1.945822983980178833e-01 -2.136872261762619019e-01 -7.969430088996887207e-02 2.865443229675292969e-01
-5.908656865358352661e-02 2.236483246088027954e-01 -8.108490109443664551e-01 -5.353348702192306519e-02 3.280026316642761230e-01 -1.964398026466369629e-01 3.631061315536499023e-01 9.015464037656784058e-02
-2.024300396442413330e-02 -2.715854942798614502e-01 -6.637367606163024902e-01 4.878897368907928467e-01 2.944287657737731934e-01 -3.193890452384948730e-01 1.830875277519226074e-01 1.582088917493820190e-01
6.077802181243896484e-01 -5.840554088354110718e-02 -1.777261644601821899e-01 4.132300019264221191e-01 -2.058408409357070923e-01 -2.294484376907348633e-01 2.187503725290298462e-01 5.310155749320983887e-01
4.776504635810852051e-01 -2.288995683193206787e-02 -5.291773676872253418e-01 -2.193057388067245483e-01 -2.098775058984756470e-01 -3.524277508258819580e-01 7.689509540796279907e-02 5.186864137649536133e-01
1.156126782298088074e-01 2.037308812141418457e-01 -4.397195875644683838e-01 4.699639976024627686e-01 1.852770298719406128e-01 2.536861002445220947e-01 3.620822429656982422e-01 5.487442612648010254e-01
1.853229850530624390e-01 1.941197663545608521e-01 -6.172557473182678223e-01 4.335553646087646484e-01 -6.530133634805679321e-02 2.547824978828430176e-01 3.045932352542877197e-01 4.438950121402740479e-01
-1.641126573085784912e-01 2.654303610324859619e-01 -5.634829998016357422e-01 2.863430082798004150e-01 -4.185108840465545654e-02 1.589225828647613525e-01 3.836190700531005859e-02 6.889330744743347168e-01
-8.067070692777633667e-02 -1.809580624103546143e-01 -3.382982611656188965e-01 1.858284026384353638e-01 4.973541796207427979e-01 -6.647123098373413086e-01 1.804939359426498413e-01 2.999779880046844482e-01
1.266248077154159546e-01 -3.527221679687500000e-01 -6.614947915077209473e-01 2.351766219362616539e-03 -2.935250401496887207e-01 -4.993915557861328125e-01 2.118550986051559448e-01 2.038157433271408081e-01
6.098626255989074707e-01 -3.813258707523345947e-01 -4.673704206943511963e-01 2.311240434646606445e-01 2.331989854574203491e-01 1.400380581617355347e-02 -1.182458996772766113e-01 3.771535456180572510e-01
-2.099393308162689209e-01 2.791245877742767334e-01 -3.326072990894317627e-01 4.950269311666488647e-02 -2.778693474829196930e-02 -5.799549221992492676e-01 4.394567012786865234e-01 4.844531118869781494e-01
-1.592865139245986938e-01 1.106461882591247559e-01 -2.902758121490478516e-01 1.497340500354766846e-01 -3.603188320994377136e-02 -6.376603245735168457e-01 3.802872821688652039e-02 6.680942177772521973e-01
4.130168855190277100e-01 -7.790334522724151611e-02 -4.120706617832183838e-01 4.635399580001831055e-01 5.657067894935607910e-01 1.540775690227746964e-02 -1.852958202362060547e-01 2.899662554264068604e-01
1.501313149929046631e-01 6.206269264221191406e-01 -4.380362927913665771e-01 -8.685027062892913818e-02 -9.218760579824447632e-02 -4.378101602196693420e-02 2.076487839221954346e-01 5.825211405754089355e-01
-1.169363036751747131e-01 3.514304459095001221e-01 2.279610373079776764e-02 5.597075223922729492e-01 2.852852642536163330e-01 -5.246702432632446289e-01 -8.721903711557388306e-02 4.298332631587982178e-01
5.204010605812072754e-01 3.209038078784942627e-01 -2.398498058319091797e-01 3.887546434998512268e-02 9.509749710559844971e-02 -3.679630458354949951e-01 4.003024101257324219e-01 5.123298168182373047e-01
4.382491707801818848e-01 -1.795136630535125732e-01 -5.090259909629821777e-01 3.699320554733276367e-01 3.254020810127258301e-01 5.744176916778087616e-03 3.581807613372802734e-01 3.815002739429473877e-01
-2.450245171785354614e-01 -1.018012687563896179e-01 -4.037043452262878418e-01 5.080382823944091797e-01 -1.967418491840362549e-01 -3.402332663536071777e-01 -3.665992617607116699e-01 4.686770737171173096e-01
3.832094669342041016e-01 2.484716922044754028e-01 -3.677324354648590088e-01 5.215547084808349609e-01 2.598433755338191986e-02 2.660673558712005615e-01 -3.122180700302124023e-01 4.639167785644531250e-01
