# Supplementary material for: Where is your field going? A machine learning approach to study the relative motion of the domains of physics
Source: PLoS One. 2020 Jun 18;15(6):e0233997. doi: 10.1371/journal.pone.0233997 (PMC7302634; doi:10.1371/journal.pone.0233997)
Supplement: S22 Data — (ZIP) [file pone.0233997.s022.zip › 21/Pacs4Run_21_VS_500_embeddings1988-1992ED8.txt]

8.797197937965393066e-01 -4.742342978715896606e-02 3.051800727844238281e-01 2.229095995426177979e-02 1.467499230057001114e-02 1.633107960224151611e-01 -1.751625984907150269e-01 2.695265114307403564e-01
4.679198265075683594e-01 6.644945591688156128e-02 -1.352957338094711304e-01 -3.552412688732147217e-01 3.651648759841918945e-02 7.231954932212829590e-01 -3.267564773559570312e-01 -3.192580863833427429e-02
-6.445100903511047363e-02 -3.005608916282653809e-01 -4.427988529205322266e-01 3.059206157922744751e-02 -2.798247039318084717e-01 3.861648738384246826e-01 -4.602234959602355957e-01 5.189139246940612793e-01
2.665125131607055664e-01 8.994968980550765991e-02 3.182898163795471191e-01 -1.017164811491966248e-01 -6.607423424720764160e-01 4.617233574390411377e-01 -3.911468684673309326e-01 8.037863671779632568e-02
4.065897315740585327e-02 -4.360233247280120850e-02 -2.571304794400930405e-03 -8.225436508655548096e-02 -2.292958498001098633e-01 4.022573530673980713e-01 -8.797964453697204590e-01 -3.527024015784263611e-02
6.935113668441772461e-01 1.841211020946502686e-01 -3.500735461711883545e-01 -2.065484374761581421e-01 -3.444052934646606445e-01 7.725013047456741333e-02 -4.281463027000427246e-01 1.097069010138511658e-01
6.014950871467590332e-01 -3.129438757896423340e-01 -2.821695208549499512e-01 -2.204213440418243408e-01 6.686978787183761597e-02 5.580463409423828125e-01 -3.039710521697998047e-01 6.147267296910285950e-02
7.318653464317321777e-01 -1.114610359072685242e-01 3.616997897624969482e-01 -2.548567056655883789e-01 3.220587074756622314e-01 3.795966804027557373e-01 1.030048914253711700e-02 9.082747995853424072e-02
2.158409804105758667e-01 3.599050939083099365e-01 -8.210775442421436310e-03 -1.131636872887611389e-01 -6.850956082344055176e-01 3.489919304847717285e-01 -3.337269425392150879e-01 3.293669521808624268e-01
4.955299198627471924e-01 6.260810047388076782e-02 3.663864135742187500e-01 1.566390693187713623e-01 -3.307498693466186523e-01 5.914540886878967285e-01 -3.572076559066772461e-01 -7.032082229852676392e-02
1.745314151048660278e-01 -2.887627342715859413e-03 5.848289132118225098e-01 -5.825887992978096008e-02 2.491930872201919556e-01 5.782229900360107422e-01 -4.658126831054687500e-01 1.033975630998611450e-01
7.190603017807006836e-02 8.242186903953552246e-02 -2.716543674468994141e-01 -3.762487769126892090e-01 -3.909313678741455078e-02 7.355194091796875000e-01 -3.803554475307464600e-01 2.923859655857086182e-01
2.620464861392974854e-01 6.817627698183059692e-02 2.921649217605590820e-01 8.426184952259063721e-02 -6.240685582160949707e-01 4.267180263996124268e-01 -5.054551362991333008e-01 8.478591591119766235e-02
-9.365592151880264282e-02 4.101107269525527954e-02 -4.039990529417991638e-02 -1.648927479982376099e-01 -2.912037670612335205e-01 7.774907946586608887e-01 -4.652789831161499023e-01 2.344111204147338867e-01
3.008196651935577393e-01 -4.037706821691244841e-04 -3.329906761646270752e-01 -5.555484816431999207e-02 3.463270515203475952e-02 8.300370573997497559e-01 -7.929489761590957642e-02 3.147850930690765381e-01
2.571572661399841309e-01 6.730973720550537109e-02 -1.782920211553573608e-01 -4.840393364429473877e-01 -4.025817215442657471e-01 5.610700249671936035e-01 -7.003966718912124634e-02 4.260050654411315918e-01
-5.433075502514839172e-02 1.991050131618976593e-02 -1.956593394279479980e-01 4.369387030601501465e-02 -2.931723296642303467e-01 7.730528116226196289e-01 -4.344334304332733154e-01 2.901150584220886230e-01
1.679660081863403320e-01 4.656024873256683350e-01 4.197984933853149414e-01 -1.392019242048263550e-01 3.989128470420837402e-01 4.208688437938690186e-01 -9.590505063533782959e-02 4.625300467014312744e-01
2.411409467458724976e-01 -3.404452800750732422e-01 -1.722971200942993164e-01 -1.984147578477859497e-01 -2.050323188304901123e-01 7.301926016807556152e-01 -3.776005804538726807e-01 1.977161467075347900e-01
4.997704923152923584e-01 -4.233759045600891113e-01 -1.581406742334365845e-01 -1.210252046585083008e-01 -3.599034249782562256e-02 7.002385854721069336e-01 -1.237921044230461121e-01 1.561179012060165405e-01
1.612750440835952759e-01 9.555315598845481873e-03 -2.751801311969757080e-01 -3.582469820976257324e-01 -2.942676283419132233e-02 6.703042984008789062e-01 -5.464465022087097168e-01 1.451089084148406982e-01
2.668163776397705078e-01 -6.050653010606765747e-02 -6.618291884660720825e-02 -5.410271883010864258e-01 -1.369533538818359375e-01 7.061355113983154297e-01 -1.331711746752262115e-02 3.324099183082580566e-01
4.066913127899169922e-01 8.217337727546691895e-02 2.447054684162139893e-01 -2.416324466466903687e-01 1.816624552011489868e-01 7.826829552650451660e-01 1.231905817985534668e-01 2.209363579750061035e-01
3.759825825691223145e-01 1.295802555978298187e-02 -2.152369171380996704e-01 -6.300905942916870117e-01 -6.151547655463218689e-03 3.377014398574829102e-01 -5.478946566581726074e-01 2.931642346084117889e-02
4.834787249565124512e-01 -1.851918250322341919e-01 -1.524140834808349609e-01 -5.897793769836425781e-01 4.205552116036415100e-02 4.385875463485717773e-01 7.469903677701950073e-02 4.014660716056823730e-01
6.036459803581237793e-01 -1.883244365453720093e-01 5.418054461479187012e-01 1.981312781572341919e-01 -5.293697118759155273e-02 4.190388023853302002e-01 -2.963328361511230469e-01 -3.357428684830665588e-02
2.629550695419311523e-01 -4.079203605651855469e-01 -7.468803226947784424e-02 -3.663802146911621094e-01 -5.271633267402648926e-01 2.049653530120849609e-01 -4.499799609184265137e-01 3.197641074657440186e-01
2.356943041086196899e-01 7.362328469753265381e-02 -9.405534714460372925e-02 -5.931574702262878418e-01 -3.499053418636322021e-01 5.307417511940002441e-01 -2.360048005357384682e-03 4.173960387706756592e-01
3.856015205383300781e-01 3.975950181484222412e-01 -1.887862831354141235e-01 -1.098483726382255554e-01 -5.298094749450683594e-01 3.879165947437286377e-01 -4.393907487392425537e-01 1.458807736635208130e-01
3.213312327861785889e-01 2.836937010288238525e-01 -4.557839632034301758e-01 5.832433700561523438e-02 -2.260681241750717163e-01 6.475190520286560059e-01 -1.330438554286956787e-01 3.421038985252380371e-01
-1.209063827991485596e-01 1.616182620637118816e-03 -1.188200488686561584e-01 -3.491892218589782715e-01 7.165057212114334106e-02 6.876440048217773438e-01 -5.588743090629577637e-01 2.428973764181137085e-01
6.751542687416076660e-01 2.761431932449340820e-01 -3.873562216758728027e-01 -1.641362011432647705e-01 -3.063825964927673340e-01 3.034669160842895508e-01 -3.111684322357177734e-01 9.020971506834030151e-02
-6.916438043117523193e-02 -2.013665735721588135e-01 3.923881351947784424e-01 -1.164610534906387329e-01 1.373098492622375488e-01 1.157858893275260925e-01 -7.123821973800659180e-01 4.973806142807006836e-01
7.466641068458557129e-02 2.681099474430084229e-01 8.664381690323352814e-03 -3.159339427947998047e-01 4.618713557720184326e-01 5.253008008003234863e-01 -5.519374012947082520e-01 1.695631295442581177e-01
1.925192177295684814e-01 -4.370721876621246338e-01 -1.234766915440559387e-01 -1.646112948656082153e-01 -4.925909042358398438e-01 4.650253057479858398e-01 -2.322191298007965088e-01 4.655542969703674316e-01
4.432412385940551758e-01 1.972565948963165283e-01 1.250651478767395020e-01 1.886320710182189941e-01 8.695332705974578857e-02 -1.827792525291442871e-01 -2.277097702026367188e-01 7.877708673477172852e-01
-1.126854494214057922e-01 -3.620098531246185303e-01 6.665116548538208008e-02 -3.648734390735626221e-01 -2.076250314712524414e-01 5.625528693199157715e-01 -5.092102289199829102e-01 3.159223496913909912e-01
4.316246509552001953e-01 1.885003596544265747e-01 2.764982879161834717e-01 2.818402647972106934e-01 2.897146344184875488e-01 -7.310663908720016479e-02 -4.359865784645080566e-01 5.855929255485534668e-01
-5.457997322082519531e-02 -1.174958720803260803e-01 6.149331927299499512e-01 -1.397162526845932007e-01 1.574901863932609558e-02 1.778274327516555786e-01 -6.588193774223327637e-01 3.458882868289947510e-01
-5.552006512880325317e-02 -4.646324813365936279e-01 2.817989885807037354e-02 -2.619233429431915283e-01 -3.227986693382263184e-01 4.806407988071441650e-01 -4.913894236087799072e-01 3.673665225505828857e-01
9.925318509340286255e-02 -2.530993521213531494e-01 3.241955041885375977e-01 -2.195149660110473633e-01 -9.749121963977813721e-02 5.694116353988647461e-01 -6.567378044128417969e-01 -8.809883147478103638e-02
2.626187913119792938e-02 7.605837285518646240e-02 -3.708459138870239258e-01 -2.592148184776306152e-01 5.538101494312286377e-02 6.754533648490905762e-01 -5.178630352020263672e-01 2.476290315389633179e-01
4.929950460791587830e-02 -3.325448632240295410e-01 4.746893942356109619e-01 3.569775819778442383e-02 1.612327061593532562e-02 2.591534852981567383e-01 -7.561553120613098145e-01 1.455608606338500977e-01
5.789867043495178223e-01 8.626759052276611328e-02 2.629934549331665039e-01 9.775814414024353027e-02 1.759804785251617432e-01 -1.961392313241958618e-01 -6.231294870376586914e-01 3.476782441139221191e-01
4.042346477508544922e-01 -4.139845967292785645e-01 -1.027355268597602844e-01 -6.368535757064819336e-02 -8.762243390083312988e-02 7.482222318649291992e-01 -2.758426964282989502e-01 8.365041762590408325e-02
2.054331898689270020e-01 3.083032965660095215e-01 -3.740347027778625488e-01 -5.583968758583068848e-01 -4.422755911946296692e-02 4.205819964408874512e-01 -3.776833713054656982e-01 2.992442846298217773e-01
5.500043556094169617e-02 4.607663303613662720e-02 3.816994130611419678e-01 4.628527536988258362e-02 -5.720965266227722168e-01 4.107685685157775879e-01 -5.785384178161621094e-01 1.276063770055770874e-01
-2.402693405747413635e-02 -4.859933629631996155e-02 1.472521275281906128e-01 -8.208478987216949463e-02 -4.980465471744537354e-01 5.856261849403381348e-01 -5.899613499641418457e-01 1.719788312911987305e-01
6.439003348350524902e-01 1.154260858893394470e-01 -2.808218598365783691e-01 -4.517772793769836426e-01 -2.980601489543914795e-01 2.733770310878753662e-01 -3.452717661857604980e-01 7.948577404022216797e-02
5.549009442329406738e-01 4.419219791889190674e-01 -5.164500325918197632e-03 -1.465741544961929321e-01 4.514679610729217529e-01 2.874743938446044922e-01 -4.268190860748291016e-01 8.148449659347534180e-02
3.576748073101043701e-01 -5.198342725634574890e-02 -5.952580273151397705e-02 -4.863462448120117188e-01 1.022018119692802429e-01 7.087823748588562012e-01 5.016122385859489441e-02 3.375745117664337158e-01
6.115948557853698730e-01 3.079107403755187988e-01 -3.289950788021087646e-01 -3.861221969127655029e-01 9.530518203973770142e-02 2.935037910938262939e-01 -4.179907143115997314e-01 6.221648305654525757e-02
-6.092187017202377319e-03 -2.503490149974822998e-01 2.181578576564788818e-01 -3.813394308090209961e-01 1.194786205887794495e-01 -5.752566829323768616e-02 -3.597752153873443604e-01 7.728214859962463379e-01
4.673160910606384277e-01 2.567295134067535400e-01 1.867879927158355713e-01 -6.586185842752456665e-02 4.254988953471183777e-02 -3.045617640018463135e-01 -5.668368339538574219e-01 5.104955434799194336e-01
1.949733495712280273e-01 -2.315729856491088867e-01 3.737441301345825195e-01 -4.564133584499359131e-01 1.954599916934967041e-01 -6.700348854064941406e-02 -4.246722459793090820e-01 5.807934403419494629e-01
4.704497754573822021e-01 -4.844110906124114990e-01 -1.508543491363525391e-01 -2.024799436330795288e-01 8.157265372574329376e-03 6.275773644447326660e-01 -2.678531408309936523e-01 1.208407431840896606e-01
4.136435091495513916e-01 -4.405308142304420471e-02 -1.963614225387573242e-01 -3.561116456985473633e-01 5.576901882886886597e-02 7.429471611976623535e-01 4.943230748176574707e-02 3.225845992565155029e-01
2.794411778450012207e-02 -2.479695975780487061e-01 2.163155674934387207e-01 -1.683478355407714844e-01 -2.312166541814804077e-01 -1.879702657461166382e-01 -6.485370397567749023e-01 5.943084359169006348e-01
-3.061397746205329895e-02 -1.784057021141052246e-01 -1.967062652111053467e-01 -7.789578288793563843e-02 -1.001259908080101013e-01 8.145228028297424316e-01 -4.096141457557678223e-01 2.849852144718170166e-01
6.331886053085327148e-01 3.969056010246276855e-01 -1.560870558023452759e-01 -2.789940237998962402e-01 -1.483209282159805298e-01 2.377640753984451294e-01 -5.021188259124755859e-01 -9.318330883979797363e-02
4.063664078712463379e-01 -1.931979358196258545e-01 -2.628344297409057617e-01 1.740832626819610596e-02 -3.634729236364364624e-02 8.079141974449157715e-01 -1.970344334840774536e-01 1.878480315208435059e-01
3.929024636745452881e-01 -5.760422945022583008e-01 2.017689347267150879e-01 -2.110016644001007080e-01 -4.255402386188507080e-01 3.521552979946136475e-01 -3.363044857978820801e-01 1.018433794379234314e-01
4.689774811267852783e-01 -4.798996075987815857e-02 4.842628240585327148e-01 2.089612931013107300e-01 -2.384324818849563599e-01 4.619526565074920654e-01 -4.638078212738037109e-01 -1.192218735814094543e-01
8.332849293947219849e-02 -4.717448949813842773e-01 4.602470397949218750e-01 2.520752549171447754e-01 6.104269996285438538e-02 2.508116960525512695e-01 -3.705164790153503418e-01 5.396559834480285645e-01
5.546696484088897705e-02 1.610594801604747772e-02 2.622264921665191650e-01 -1.798163652420043945e-01 2.490302175283432007e-02 -1.216767057776451111e-01 -7.879221439361572266e-01 5.092353820800781250e-01
3.666481971740722656e-01 4.350100755691528320e-01 -3.042044937610626221e-01 -3.924164175987243652e-01 -4.198888540267944336e-01 2.643668353557586670e-01 -2.710752487182617188e-01 3.318528532981872559e-01
1.922588646411895752e-01 4.044119417667388916e-01 5.958298221230506897e-02 4.691081643104553223e-01 3.213860690593719482e-01 5.901833176612854004e-01 -1.578514575958251953e-01 3.152019083499908447e-01
-2.014017291367053986e-02 -1.194110363721847534e-01 -3.361737132072448730e-01 3.692425042390823364e-02 -1.523217558860778809e-01 7.146986126899719238e-01 -5.043303370475769043e-01 2.874261140823364258e-01
5.744178295135498047e-01 4.549738764762878418e-01 2.471922710537910461e-02 -2.497350573539733887e-01 -4.399153292179107666e-01 3.941798582673072815e-02 -4.444062113761901855e-01 8.653436601161956787e-02
-2.064701728522777557e-02 -2.060386724770069122e-02 -2.246927618980407715e-01 -2.356598675251007080e-01 2.428770810365676880e-02 8.541660904884338379e-01 -1.962807625532150269e-01 3.527196347713470459e-01
2.779316604137420654e-01 1.595062464475631714e-01 4.451332986354827881e-01 2.987180352210998535e-01 -3.235740959644317627e-01 5.015823841094970703e-01 -5.034677982330322266e-01 -1.306905411183834076e-02
4.563074409961700439e-01 -2.532732300460338593e-02 -9.446394443511962891e-02 2.226826250553131104e-01 -5.911830067634582520e-02 -2.181071639060974121e-01 -6.169778108596801758e-01 5.485471487045288086e-01
5.013830065727233887e-01 2.378166019916534424e-01 -3.016401529312133789e-01 2.148778140544891357e-01 -3.754404187202453613e-01 5.651056170463562012e-01 -2.468829751014709473e-01 1.834341436624526978e-01
2.304983884096145630e-01 3.553373515605926514e-01 1.738776117563247681e-01 -6.576591730117797852e-02 5.953705906867980957e-01 5.368736386299133301e-01 -1.349053978919982910e-01 3.537628650665283203e-01
6.530319452285766602e-01 4.446237534284591675e-02 7.688524574041366577e-02 5.141140222549438477e-01 1.026131287217140198e-01 3.923100531101226807e-01 1.328367590904235840e-01 3.453485667705535889e-01
3.254617750644683838e-01 3.993412852287292480e-01 2.347324639558792114e-01 2.991242334246635437e-02 -6.335008740425109863e-01 3.913876116275787354e-01 2.362003177404403687e-02 3.514846861362457275e-01
2.732981741428375244e-01 3.579993546009063721e-01 4.941051602363586426e-01 3.836269974708557129e-01 -4.055058658123016357e-01 3.488979041576385498e-01 -2.964918129146099091e-02 3.446607291698455811e-01
-1.570392698049545288e-01 -1.392834633588790894e-01 -2.763802409172058105e-01 -2.103742063045501709e-01 2.289447188377380371e-02 6.699544787406921387e-01 -5.128113627433776855e-01 3.506520092487335205e-01
2.467246353626251221e-01 5.067744478583335876e-02 -2.072491496801376343e-01 -1.362512111663818359e-01 4.615684971213340759e-02 7.949381470680236816e-01 1.452831625938415527e-01 4.689118266105651855e-01
5.710151195526123047e-01 9.435496479272842407e-02 2.187739759683609009e-01 2.193672508001327515e-01 3.123737871646881104e-01 -8.502014726400375366e-02 -2.599129378795623779e-01 6.298367977142333984e-01
5.321775674819946289e-01 3.549354076385498047e-01 3.002513051033020020e-01 -1.877877414226531982e-01 -5.700445771217346191e-01 8.811151608824729919e-03 -3.364701569080352783e-01 1.647795587778091431e-01
4.808887243270874023e-01 3.899515867233276367e-01 -2.582743950188159943e-02 7.595996372401714325e-03 5.171424150466918945e-01 4.027865529060363770e-01 -4.230346679687500000e-01 8.560067415237426758e-02
5.497010946273803711e-01 3.557206094264984131e-01 -4.967288970947265625e-01 -7.549265027046203613e-02 -6.129447743296623230e-02 4.520515501499176025e-01 -9.693830460309982300e-02 3.183526396751403809e-01
6.229389309883117676e-01 -1.287437081336975098e-01 -3.182524442672729492e-01 -2.801880538463592529e-01 -6.646190583705902100e-02 5.643016099929809570e-01 -3.014258146286010742e-01 4.325697198510169983e-02
1.457592695951461792e-01 6.340081691741943359e-01 1.229371130466461182e-01 1.608991473913192749e-01 -3.954314589500427246e-01 4.655877947807312012e-01 -3.407536149024963379e-01 2.157192528247833252e-01
1.900198161602020264e-01 4.691509306430816650e-01 -4.206787049770355225e-01 -1.624495089054107666e-01 -3.833246231079101562e-01 2.680628895759582520e-01 -4.657775461673736572e-01 3.235510587692260742e-01
6.337489932775497437e-02 4.476242512464523315e-02 -2.582651376724243164e-01 -1.842992901802062988e-01 -4.784689843654632568e-01 5.701040625572204590e-01 -4.503610134124755859e-01 3.695084154605865479e-01
2.396663576364517212e-01 -4.293084144592285156e-01 -1.342220418155193329e-02 5.962700769305229187e-02 1.498256176710128784e-01 -1.340065430849790573e-02 -7.586115002632141113e-01 3.954744338989257812e-01
4.952033460140228271e-01 1.855898089706897736e-02 1.887720972299575806e-01 4.057001173496246338e-01 -1.403781473636627197e-01 5.789809226989746094e-01 -4.296842217445373535e-01 -1.210302338004112244e-01
3.204439282417297363e-01 1.144538223743438721e-01 -1.639984548091888428e-01 -2.875656634569168091e-02 -6.983789801597595215e-01 4.054231047630310059e-01 -1.689010858535766602e-01 4.193624854087829590e-01
1.521968841552734375e-01 5.404457449913024902e-01 -5.783142894506454468e-02 -3.990282416343688965e-01 6.097520887851715088e-02 4.922074973583221436e-01 -5.192533135414123535e-01 8.109399676322937012e-02
3.319121003150939941e-01 7.738538831472396851e-02 2.651086747646331787e-01 4.557867348194122314e-02 3.196057081222534180e-01 6.817759275436401367e-01 2.084749639034271240e-01 4.483948349952697754e-01
-3.896565735340118408e-02 6.571105122566223145e-02 7.874550297856330872e-03 2.071111500263214111e-01 1.338286995887756348e-01 2.918687649071216583e-02 -8.230894207954406738e-01 5.049442648887634277e-01
2.583079636096954346e-01 -1.836101710796356201e-01 -1.024140492081642151e-01 -4.310137629508972168e-01 -5.258339270949363708e-02 7.687171697616577148e-01 -1.830699294805526733e-01 2.758569419384002686e-01
3.505361080169677734e-01 -1.860532313585281372e-01 7.679131627082824707e-02 -4.602183401584625244e-01 6.677699089050292969e-02 7.170594334602355957e-01 1.042761504650115967e-01 3.087132871150970459e-01
3.174850940704345703e-01 2.310170531272888184e-01 4.280558601021766663e-02 -2.247950062155723572e-02 6.622728705406188965e-01 4.580770432949066162e-01 -2.116269767284393311e-01 3.876477777957916260e-01
3.750278055667877197e-01 4.388851821422576904e-01 2.043844759464263916e-01 1.371947526931762695e-01 -6.085399985313415527e-01 3.906658887863159180e-01 -1.681268662214279175e-01 2.343740016222000122e-01
1.009542047977447510e-01 7.637089490890502930e-02 -3.642164468765258789e-01 8.657458424568176270e-02 -7.831745781004428864e-03 8.098754882812500000e-01 -9.077563136816024780e-02 4.238244891166687012e-01
5.496731400489807129e-01 1.033366546034812927e-01 3.134379982948303223e-01 5.208771228790283203e-01 -3.855192065238952637e-01 2.314328104257583618e-01 -9.935247898101806641e-02 3.249115645885467529e-01
3.553121685981750488e-01 -5.519437789916992188e-01 2.386066829785704613e-03 -9.137292206287384033e-02 -5.062516927719116211e-01 2.432832717895507812e-01 -4.445113837718963623e-01 2.183779031038284302e-01
-1.783525198698043823e-02 -1.375517249107360840e-01 1.321269124746322632e-01 -2.481283843517303467e-01 1.689953804016113281e-01 3.340606391429901123e-02 -8.383214473724365234e-01 4.114340245723724365e-01
6.383571624755859375e-01 -1.229726746678352356e-01 -7.624614238739013672e-02 2.872559428215026855e-01 2.980801761150360107e-01 -4.738442972302436829e-02 -2.936477363109588623e-01 5.583209991455078125e-01
1.659720093011856079e-01 1.180571094155311584e-01 -1.402035355567932129e-01 -4.218579456210136414e-02 -2.709812819957733154e-01 7.850621342658996582e-01 -4.920967221260070801e-01 7.187823206186294556e-02
3.448707163333892822e-01 2.629999816417694092e-01 -1.300460398197174072e-01 4.708034172654151917e-02 -6.937816143035888672e-01 2.237645387649536133e-01 -4.266516864299774170e-01 2.816585898399353027e-01
8.546608686447143555e-02 2.820774912834167480e-01 2.542566955089569092e-01 8.309297263622283936e-02 -7.943700067698955536e-03 -1.636678576469421387e-01 -5.987785458564758301e-01 6.754190921783447266e-01
6.951318979263305664e-01 3.515621721744537354e-01 6.512254476547241211e-02 1.075768470764160156e-01 -1.437244862318038940e-01 3.214806020259857178e-01 -4.789955019950866699e-01 -1.547216325998306274e-01
4.899647831916809082e-01 1.926698088645935059e-01 -3.375036716461181641e-01 -3.553518056869506836e-01 -4.715214967727661133e-01 3.397724330425262451e-01 -2.399076372385025024e-01 2.954584062099456787e-01
2.351530045270919800e-01 -1.791136413812637329e-01 2.941864728927612305e-01 -3.155618011951446533e-01 3.233994841575622559e-01 -1.483443472534418106e-02 -2.425737679004669189e-01 7.502312660217285156e-01
5.462897419929504395e-01 -3.913893364369869232e-03 4.209916293621063232e-01 2.121918201446533203e-01 -3.695793747901916504e-01 4.408520162105560303e-01 5.128013342618942261e-02 3.817377686500549316e-01
5.507274866104125977e-01 2.927759587764739990e-01 -2.185255885124206543e-01 -5.411626696586608887e-01 -2.792728543281555176e-01 6.371521949768066406e-02 -4.231223762035369873e-01 9.636127948760986328e-02
2.474650740623474121e-01 3.965238034725189209e-01 -4.072209894657135010e-01 2.526582963764667511e-02 -3.699724674224853516e-01 5.477431416511535645e-01 -2.180820852518081665e-01 3.613871335983276367e-01
2.567487955093383789e-01 2.345756143331527710e-01 1.558772623538970947e-01 -6.350083649158477783e-02 2.376820743083953857e-01 -1.960019320249557495e-01 -5.715712308883666992e-01 6.550733447074890137e-01
2.586375921964645386e-02 3.103905022144317627e-01 -2.428770065307617188e-01 -3.278968334197998047e-01 -4.114518761634826660e-01 5.261149406433105469e-01 -1.442862749099731445e-01 5.192062854766845703e-01
1.274199336767196655e-01 -4.429701566696166992e-01 3.329033851623535156e-01 3.635950386524200439e-01 1.309581547975540161e-01 2.544377446174621582e-01 -2.815323472023010254e-01 6.191661357879638672e-01
-2.025839127600193024e-02 -7.208175212144851685e-02 1.026389002799987793e-01 -1.339472085237503052e-01 2.616163790225982666e-01 2.295150049030780792e-02 -7.706167101860046387e-01 5.505424737930297852e-01
7.630258798599243164e-02 2.068974971771240234e-01 2.492505908012390137e-01 -1.683893501758575439e-01 3.919201493263244629e-01 4.767874777317047119e-01 -6.916370987892150879e-01 -4.001192003488540649e-02
1.215535029768943787e-01 -2.612618803977966309e-01 6.217989921569824219e-01 3.927640244364738464e-02 -2.347173541784286499e-01 1.839898973703384399e-01 -1.135212406516075134e-01 6.534208059310913086e-01
3.107892274856567383e-01 4.363530576229095459e-01 1.666180044412612915e-01 3.650466501712799072e-01 1.605955809354782104e-01 3.953790664672851562e-01 1.638933122158050537e-01 5.856695771217346191e-01
-2.926921471953392029e-02 2.154124677181243896e-01 2.674578130245208740e-01 -1.312026232481002808e-01 -5.016375184059143066e-01 2.340752780437469482e-01 -6.972227692604064941e-01 2.672865688800811768e-01
-1.913604699075222015e-02 -2.279607504606246948e-01 6.439208984375000000e-01 -5.079251527786254883e-02 -1.780719310045242310e-01 1.429106295108795166e-01 -4.936599433422088623e-01 4.843764305114746094e-01
5.986451506614685059e-01 4.801656603813171387e-01 -3.975412249565124512e-02 -1.934601813554763794e-01 4.181084930896759033e-01 9.403841197490692139e-02 -3.872934281826019287e-01 1.959683448076248169e-01
-1.411442011594772339e-01 1.250189244747161865e-01 -2.261030077934265137e-01 -6.592003256082534790e-02 -3.497727513313293457e-01 5.613900423049926758e-01 -5.790570974349975586e-01 3.690170645713806152e-01
6.971817463636398315e-02 4.699755907058715820e-01 -1.065820083022117615e-01 -2.370908260345458984e-01 -5.335670113563537598e-01 3.615242838859558105e-01 -4.287691414356231689e-01 3.278017044067382812e-01
3.392489850521087646e-01 4.504914879798889160e-01 3.255886137485504150e-01 -5.126958489418029785e-01 3.105827569961547852e-01 3.788341879844665527e-01 -1.368793696165084839e-01 2.332160770893096924e-01
3.583628237247467041e-01 -5.060228705406188965e-01 -1.195315346121788025e-01 -2.195803225040435791e-01 -4.870474040508270264e-01 3.550897836685180664e-01 -2.662746310234069824e-01 3.446845412254333496e-01
-1.344636827707290649e-01 5.882229655981063843e-02 4.029500484466552734e-01 -2.553348541259765625e-01 4.115548729896545410e-01 2.599389255046844482e-01 -3.782080709934234619e-01 6.090219616889953613e-01
-4.445071518421173096e-02 2.332829684019088745e-01 -3.458528220653533936e-01 -1.007360816001892090e-01 -3.227294385433197021e-01 6.453467607498168945e-01 -3.997276723384857178e-01 3.652839362621307373e-01
1.193696707487106323e-01 -3.348105028271675110e-02 8.118816614151000977e-01 -7.070297747850418091e-02 -1.268465071916580200e-01 9.482133388519287109e-02 -2.799794077873229980e-01 4.658427238464355469e-01
8.584662526845932007e-02 2.417975217103958130e-01 -1.460670977830886841e-01 2.172899395227432251e-01 2.156324088573455811e-01 -5.579129606485366821e-02 -7.243660688400268555e-01 5.397201180458068848e-01
5.216674134135246277e-02 2.539160549640655518e-01 1.775291115045547485e-01 -1.835585236549377441e-01 4.425717890262603760e-01 4.947669506072998047e-01 -6.512469649314880371e-01 5.299255251884460449e-02
2.874102294445037842e-01 2.026408314704895020e-01 -1.107737272977828979e-01 2.374164313077926636e-01 2.383499406278133392e-02 -1.420695185661315918e-01 -7.002629041671752930e-01 5.445867180824279785e-01
4.227111637592315674e-01 3.645789623260498047e-02 1.649998873472213745e-01 -1.392958313226699829e-01 3.356599509716033936e-01 -1.903177052736282349e-01 -2.398112565279006958e-01 7.529674172401428223e-01
-3.333516791462898254e-02 -2.798367142677307129e-01 6.506325602531433105e-01 5.803107470273971558e-02 -4.226687923073768616e-02 3.590204715728759766e-01 -4.899502396583557129e-01 3.509366214275360107e-01
2.544824182987213135e-01 3.477226197719573975e-01 2.154870331287384033e-01 -2.020806223154067993e-01 4.967742264270782471e-01 4.907822608947753906e-01 -4.858446717262268066e-01 5.796221271157264709e-02
-3.526841849088668823e-02 3.396762907505035400e-01 2.680279910564422607e-01 -1.588566303253173828e-01 5.236196517944335938e-01 4.256840348243713379e-01 -4.494339525699615479e-01 3.590634167194366455e-01
1.525610089302062988e-01 -4.984031547792255878e-04 -2.597393095493316650e-01 -2.022681087255477905e-01 2.156426310539245605e-01 8.095270395278930664e-01 -3.638050258159637451e-01 1.848191767930984497e-01
1.160297095775604248e-01 6.592357158660888672e-01 6.970755755901336670e-02 8.078349381685256958e-02 -3.708446025848388672e-01 4.874952435493469238e-01 -3.438357114791870117e-01 2.171633243560791016e-01
2.969991564750671387e-01 3.649665415287017822e-01 1.541787534952163696e-01 -1.086649522185325623e-01 6.887479871511459351e-02 -2.617540061473846436e-01 -6.077051758766174316e-01 5.481306910514831543e-01
6.828318536281585693e-02 1.729091852903366089e-01 2.989250048995018005e-02 -3.195406496524810791e-02 5.849846005439758301e-01 2.199827432632446289e-01 -7.056612372398376465e-01 2.738026976585388184e-01
3.863086998462677002e-01 2.637413144111633301e-01 8.039212226867675781e-02 4.474108815193176270e-01 3.405008018016815186e-01 5.396559238433837891e-01 -5.679986998438835144e-02 4.051804542541503906e-01
4.863897264003753662e-01 -2.640479989349842072e-02 -1.430244892835617065e-01 1.896005868911743164e-01 2.185012549161911011e-01 -1.536026597023010254e-01 -4.253532886505126953e-01 6.738408207893371582e-01
2.757271528244018555e-01 5.748710632324218750e-01 1.139394119381904602e-01 -6.049800515174865723e-01 1.480899751186370850e-01 2.658174932003021240e-01 -8.914506435394287109e-02 3.376065790653228760e-01
2.304609864950180054e-01 1.135049909353256226e-01 -1.856954544782638550e-01 -1.932115703821182251e-01 -5.500838756561279297e-01 4.457814693450927734e-01 9.229146689176559448e-02 5.935989618301391602e-01
-1.598498597741127014e-02 8.359201252460479736e-03 1.068560183048248291e-01 -5.325142294168472290e-02 1.533546447753906250e-01 -6.541024148464202881e-02 -7.684586048126220703e-01 6.058844923973083496e-01
3.354525566101074219e-01 2.871906459331512451e-01 -3.227973282337188721e-01 -4.676962271332740784e-03 -5.133894681930541992e-01 5.125643610954284668e-01 -1.450720876455307007e-01 3.917095959186553955e-01
6.706240773200988770e-01 -1.256399303674697876e-01 2.329187095165252686e-02 3.434291183948516846e-01 2.510506510734558105e-01 -5.214735865592956543e-02 -2.439356297254562378e-01 5.392045378684997559e-01
1.943515837192535400e-01 1.327661890536546707e-02 4.503996372222900391e-01 1.496007442474365234e-01 -1.330619454383850098e-01 4.812845587730407715e-01 -6.973886489868164062e-01 -3.345922380685806274e-02
7.254332304000854492e-01 -5.434979125857353210e-02 -2.960486114025115967e-01 -3.118352293968200684e-01 6.742670200765132904e-03 3.485623300075531006e-01 -4.048667550086975098e-01 -2.118389680981636047e-02
1.620147675275802612e-01 -1.571665555238723755e-01 -5.762865394353866577e-02 -1.884610950946807861e-02 2.994899749755859375e-01 -4.410658404231071472e-02 -8.254052996635437012e-01 4.152588248252868652e-01
2.688390612602233887e-01 1.640128642320632935e-01 3.304219245910644531e-01 -8.990970253944396973e-02 5.842797756195068359e-01 5.306238532066345215e-01 -3.575752079486846924e-01 1.809924840927124023e-01
4.581966996192932129e-01 -1.217454895377159119e-01 5.464012622833251953e-01 3.030949234962463379e-01 2.308632992208003998e-02 5.395102500915527344e-01 -3.047195672988891602e-01 -1.883176900446414948e-02
2.770306169986724854e-01 4.362685978412628174e-01 2.469656467437744141e-01 -9.330172836780548096e-02 -3.460519313812255859e-01 6.729445457458496094e-01 -3.008670210838317871e-01 -9.969261474907398224e-03
2.664831280708312988e-01 -3.552201688289642334e-01 4.092988669872283936e-01 2.652350366115570068e-01 9.921464323997497559e-02 5.160167813301086426e-02 -1.821588426828384399e-01 7.205845117568969727e-01
4.291415214538574219e-02 2.173593193292617798e-01 -1.300159841775894165e-01 -5.831892490386962891e-01 -7.542231678962707520e-02 6.387640237808227539e-01 -2.348103933036327362e-02 4.238397777080535889e-01
6.111034154891967773e-01 3.777304589748382568e-01 -1.057615950703620911e-01 3.157621920108795166e-01 -4.597055613994598389e-01 2.483969628810882568e-01 -2.913253307342529297e-01 1.228013560175895691e-01
-1.194184832274913788e-02 4.919960349798202515e-02 -2.961532771587371826e-01 -1.773659288883209229e-01 -5.329488515853881836e-01 4.832619726657867432e-01 -3.577490150928497314e-01 4.824008643627166748e-01
1.662858426570892334e-01 1.216978356242179871e-01 4.804088547825813293e-02 1.461690291762351990e-02 -6.774895787239074707e-01 5.599267482757568359e-01 9.608610533177852631e-03 4.271003007888793945e-01
1.084851399064064026e-01 -7.420418411493301392e-02 1.996648460626602173e-01 -3.125109076499938965e-01 2.811070680618286133e-01 4.897585138678550720e-02 -7.945602536201477051e-01 3.639369308948516846e-01
4.428074061870574951e-01 2.749521434307098389e-01 4.325261712074279785e-01 3.806304186582565308e-02 2.772235572338104248e-01 5.130371451377868652e-01 1.770327687263488770e-01 4.103593528270721436e-01
2.349217534065246582e-01 3.867519497871398926e-01 2.312088608741760254e-01 5.265882611274719238e-01 1.719019263982772827e-01 4.142940044403076172e-01 -2.719011716544628143e-02 5.123990774154663086e-01
4.300748705863952637e-01 8.958276361227035522e-02 -2.996150553226470947e-01 -3.097617812454700470e-02 -5.479370355606079102e-01 5.381859540939331055e-01 -1.025820150971412659e-01 3.404106497764587402e-01
5.135228633880615234e-01 4.253534674644470215e-01 2.803214192390441895e-01 -2.267174869775772095e-01 3.220807611942291260e-01 8.999218046665191650e-02 -5.599201321601867676e-01 6.539753172546625137e-03
2.796776890754699707e-01 -1.127470377832651138e-02 5.712060332298278809e-01 -2.712294692173600197e-03 -4.614799916744232178e-01 4.764310717582702637e-01 -3.934290111064910889e-01 -2.515912614762783051e-02
7.117497920989990234e-02 1.558014303445816040e-01 8.454726636409759521e-02 4.835287109017372131e-02 -3.322838544845581055e-01 7.300686240196228027e-01 -5.636963248252868652e-01 2.740052994340658188e-03
1.571787297725677490e-01 -7.208030205219984055e-03 3.243837058544158936e-01 3.042368292808532715e-01 -9.406218677759170532e-02 -1.590562313795089722e-01 -5.127900242805480957e-01 6.930785179138183594e-01
7.197547703981399536e-02 -2.140575647354125977e-01 1.415214538574218750e-01 -2.540125250816345215e-01 2.936190068721771240e-01 6.644821912050247192e-02 -7.243229746818542480e-01 4.991763234138488770e-01
6.163026094436645508e-01 4.790270701050758362e-02 -5.990764498710632324e-02 1.673829555511474609e-01 1.448955833911895752e-01 -2.382423728704452515e-01 -4.729625284671783447e-01 5.336877107620239258e-01
3.223818242549896240e-01 2.892121970653533936e-01 9.577519446611404419e-02 -1.460550725460052490e-01 1.734029352664947510e-01 -2.644651234149932861e-01 -5.423682928085327148e-01 6.226938962936401367e-01
2.526187002658843994e-01 3.320356905460357666e-01 8.302658051252365112e-02 4.411589801311492920e-01 4.310084283351898193e-01 5.200912952423095703e-01 -1.322842985391616821e-01 3.881484270095825195e-01
3.151587545871734619e-01 4.825747907161712646e-01 2.065151929855346680e-01 5.134283304214477539e-01 -5.072918906807899475e-02 3.949252963066101074e-01 -4.431453347206115723e-01 8.137755095958709717e-02
2.634032368659973145e-01 3.664215505123138428e-01 1.223616525530815125e-01 2.949343528598546982e-03 -5.815939903259277344e-01 5.781940221786499023e-01 -2.437080740928649902e-01 2.223050743341445923e-01
5.809078812599182129e-01 2.416456937789916992e-01 1.635460555553436279e-01 8.216030895709991455e-02 2.364447116851806641e-01 -2.033651322126388550e-01 -4.170922338962554932e-01 5.471988320350646973e-01
5.827999711036682129e-01 -7.511945813894271851e-02 -9.164816886186599731e-02 2.832614779472351074e-01 2.398676872253417969e-01 -1.105445846915245056e-01 -3.754377961158752441e-01 5.961164832115173340e-01
6.551192402839660645e-01 -9.623009711503982544e-02 1.482863128185272217e-01 3.601841926574707031e-01 3.212122991681098938e-02 -1.722984611988067627e-01 -5.415308475494384766e-01 2.930237650871276855e-01
5.820758342742919922e-01 -4.279669746756553650e-02 -1.266373693943023682e-01 2.273047566413879395e-01 2.648489475250244141e-01 -1.181124895811080933e-01 -4.204623103141784668e-01 5.751239657402038574e-01
1.656718552112579346e-01 3.152336478233337402e-01 2.519432604312896729e-01 -2.189111411571502686e-01 6.053547263145446777e-01 2.400965541601181030e-01 -2.524909973144531250e-01 5.233838558197021484e-01
5.431774854660034180e-01 1.108850091695785522e-01 8.425161242485046387e-02 6.799425184726715088e-02 -1.870724707841873169e-01 6.869019865989685059e-01 2.174818366765975952e-01 3.561072945594787598e-01
3.019777238368988037e-01 2.804132401943206787e-01 3.196885287761688232e-01 -6.607968211174011230e-01 2.164836078882217407e-01 3.345574140548706055e-01 -3.623180687427520752e-01 3.544784709811210632e-02
5.016689375042915344e-02 -3.672214746475219727e-01 4.779711663722991943e-01 -2.433408349752426147e-01 7.267504930496215820e-02 6.139944493770599365e-02 -4.285145401954650879e-01 6.182912588119506836e-01
1.488457918167114258e-01 -2.458969876170158386e-02 1.361120641231536865e-01 -2.221982330083847046e-01 1.948131471872329712e-01 -1.275781244039535522e-01 -7.378523945808410645e-01 5.573932528495788574e-01
1.473316252231597900e-01 6.935638189315795898e-01 9.000054746866226196e-02 -3.914110064506530762e-01 1.626726239919662476e-01 3.782506287097930908e-01 -3.296870291233062744e-01 2.402716130018234253e-01
3.671947121620178223e-01 6.461938619613647461e-01 1.415390521287918091e-01 -2.325589954853057861e-01 3.657727837562561035e-01 1.906613558530807495e-01 -2.902958691120147705e-01 3.450674116611480713e-01
3.360469341278076172e-01 5.543733388185501099e-02 6.326709389686584473e-01 1.052980273962020874e-01 -3.209902048110961914e-01 3.414804041385650635e-01 -5.026744008064270020e-01 1.771332882344722748e-02
2.398456186056137085e-01 5.569877028465270996e-01 2.085156440734863281e-01 -6.219015121459960938e-01 1.349806189537048340e-01 2.947759628295898438e-01 -1.412863135337829590e-01 2.773518264293670654e-01
1.781635284423828125e-01 -3.350390791893005371e-01 1.607763320207595825e-01 -2.560525834560394287e-01 3.213285803794860840e-01 1.821713708341121674e-02 -4.479331076145172119e-01 6.785032749176025391e-01
5.817589759826660156e-01 5.621481314301490784e-02 -8.428844809532165527e-02 3.213715255260467529e-01 3.096414506435394287e-01 -5.509513989090919495e-02 -3.456903994083404541e-01 5.741053819656372070e-01
2.229296863079071045e-01 3.377589881420135498e-01 4.304058849811553955e-01 -4.115794003009796143e-01 -5.239653587341308594e-01 3.622433841228485107e-01 -9.811701625585556030e-02 2.572691738605499268e-01
5.989993810653686523e-01 3.769877851009368896e-01 1.923330277204513550e-01 3.039341866970062256e-01 -4.558547735214233398e-01 1.936674714088439941e-01 -3.296971321105957031e-01 1.253042966127395630e-01
6.155333518981933594e-01 -1.278136968612670898e-01 -1.426630560308694839e-02 2.698456346988677979e-01 2.959797680377960205e-01 -7.890824228525161743e-02 -2.830995619297027588e-01 5.981525182723999023e-01
3.592931628227233887e-01 3.197970390319824219e-01 7.276739925146102905e-02 -8.847104758024215698e-02 -5.790091753005981445e-01 5.507844686508178711e-01 7.270096987485885620e-02 3.340892791748046875e-01
5.551936849951744080e-02 4.560639858245849609e-01 2.850882709026336670e-01 -5.080648660659790039e-01 -4.322620928287506104e-01 3.305027633905410767e-02 -4.363499283790588379e-01 2.667843103408813477e-01
5.067613720893859863e-01 -1.148432046175003052e-01 6.145452857017517090e-01 1.132111437618732452e-02 9.041829407215118408e-02 3.914631009101867676e-01 -4.322107434272766113e-01 -6.312706321477890015e-02
7.503690719604492188e-01 2.015391737222671509e-01 -2.968818545341491699e-01 -1.963411923497915268e-03 -3.788457810878753662e-01 3.340348601341247559e-01 -2.235212773084640503e-01 5.585931986570358276e-02
4.338452219963073730e-01 4.108720123767852783e-01 -1.743762195110321045e-01 4.457402601838111877e-02 4.900225251913070679e-02 -2.168118059635162354e-01 -5.138216614723205566e-01 5.451121330261230469e-01
-2.100190147757530212e-02 3.295916616916656494e-01 8.508458733558654785e-02 2.448719739913940430e-01 2.101299762725830078e-01 2.726835198700428009e-02 -5.149741172790527344e-01 7.166801095008850098e-01
-1.815007627010345459e-01 2.384981373324990273e-03 2.707359492778778076e-01 -6.426101177930831909e-02 5.958775058388710022e-02 -1.100055687129497528e-02 -6.358095407485961914e-01 6.940453648567199707e-01
3.308036625385284424e-01 6.453112363815307617e-01 1.238610297441482544e-01 -2.725548744201660156e-01 1.825631856918334961e-01 3.546077907085418701e-01 -4.686337709426879883e-01 7.629563659429550171e-02
2.642374038696289062e-01 -8.430706220678985119e-04 4.339404106140136719e-01 2.104261666536331177e-01 1.313508003950119019e-01 6.003025174140930176e-01 -5.606757402420043945e-01 -7.497434318065643311e-02
3.831223547458648682e-01 1.435774415731430054e-01 3.647286593914031982e-01 -2.575390040874481201e-01 5.679693818092346191e-01 3.886921703815460205e-01 -9.988848865032196045e-02 3.867828249931335449e-01
2.305369079113006592e-01 -3.916418254375457764e-01 1.493153125047683716e-01 2.667177617549896240e-01 4.347331225872039795e-01 2.624343037605285645e-01 -2.312363237142562866e-01 6.234588623046875000e-01
1.877622008323669434e-01 -2.896257638931274414e-01 1.147982757538557053e-02 -1.898685097694396973e-01 1.727361679077148438e-01 -1.048045977950096130e-02 -8.425493240356445312e-01 3.237954080104827881e-01
1.701714694499969482e-01 -2.554550468921661377e-01 7.422285676002502441e-01 -5.550665780901908875e-02 -1.271132230758666992e-01 2.711901962757110596e-01 -4.710821807384490967e-01 2.004492133855819702e-01
4.145980998873710632e-02 2.653875052928924561e-01 2.348013222217559814e-02 2.807747125625610352e-01 2.865866124629974365e-01 -1.608846709132194519e-02 -5.176989436149597168e-01 7.057349085807800293e-01
2.054555565118789673e-01 -3.241014182567596436e-01 3.162397444248199463e-01 -1.945892721414566040e-01 2.782312035560607910e-01 4.660502076148986816e-01 -6.100574135780334473e-01 2.192903906106948853e-01
-1.209380030632019043e-01 4.842814803123474121e-01 -1.469338089227676392e-01 -2.678882479667663574e-01 -4.283624291419982910e-01 3.295078873634338379e-01 -2.709440290927886963e-01 5.403807759284973145e-01
5.621281862258911133e-01 -2.149614095687866211e-01 -2.546214759349822998e-01 5.934645235538482666e-02 -4.657524824142456055e-02 7.123311161994934082e-01 2.924189716577529907e-02 2.429185211658477783e-01
-1.747675053775310516e-02 -4.039483666419982910e-01 -5.721971020102500916e-02 -2.455093562602996826e-01 -3.932897746562957764e-01 3.976069092750549316e-01 -5.615445971488952637e-01 3.806190788745880127e-01
3.531596362590789795e-01 5.394943356513977051e-01 -9.121767431497573853e-02 -2.125757373869419098e-02 -5.075271129608154297e-01 4.142253398895263672e-01 -3.480822741985321045e-01 1.585048884153366089e-01
3.970094919204711914e-01 5.348677933216094971e-02 8.412229269742965698e-02 3.244444131851196289e-01 2.961754798889160156e-01 4.358152747154235840e-01 2.243798524141311646e-01 6.318075656890869141e-01
3.795747756958007812e-01 4.141626358032226562e-01 4.949488490819931030e-02 3.937318921089172363e-01 4.294683933258056641e-01 4.659745395183563232e-01 -2.363063842058181763e-01 2.636317014694213867e-01
-1.129438262432813644e-02 -3.626191914081573486e-01 -2.285583466291427612e-01 -2.279734015464782715e-01 -3.448186218738555908e-01 5.029588937759399414e-01 -4.435724318027496338e-01 4.422047436237335205e-01
-1.141779050230979919e-01 3.402197360992431641e-01 -2.403400465846061707e-02 -2.918233573436737061e-01 -5.438663959503173828e-01 1.842818260192871094e-01 -5.061303973197937012e-01 4.467181861400604248e-01
1.830088198184967041e-01 4.359822869300842285e-01 -1.195832639932632446e-01 2.644905634224414825e-02 -5.382369756698608398e-01 5.001488327980041504e-01 -3.907579779624938965e-01 2.624652981758117676e-01
2.867885231971740723e-01 -3.083922863006591797e-01 3.304743906483054161e-03 -2.180451750755310059e-01 6.345489621162414551e-02 -1.158545538783073425e-01 -8.071177005767822266e-01 3.258901238441467285e-01
5.145313739776611328e-01 2.270687371492385864e-02 3.328361809253692627e-01 -4.081728458404541016e-01 7.709193229675292969e-02 4.919293224811553955e-01 2.326912283897399902e-01 3.940483331680297852e-01
1.347756944596767426e-02 2.659954726696014404e-01 7.336837053298950195e-02 -2.143318802118301392e-01 -3.774201869964599609e-01 1.632167994976043701e-01 -8.309170603752136230e-01 1.350364834070205688e-01
5.494218468666076660e-01 -2.801614105701446533e-01 -7.141008228063583374e-02 2.668269872665405273e-01 -1.141194328665733337e-01 6.646943092346191406e-01 -2.927362322807312012e-01 -5.303483828902244568e-02
4.728262722492218018e-01 2.140661031007766724e-01 4.844493567943572998e-01 -1.002395004034042358e-01 3.082311451435089111e-01 1.263760775327682495e-01 -5.869683027267456055e-01 1.742490828037261963e-01
8.983933180570602417e-02 2.585071921348571777e-01 -4.356170892715454102e-01 -2.338656634092330933e-01 -4.450840055942535400e-01 3.817489743232727051e-01 -3.835255801677703857e-01 4.355728924274444580e-01
2.056779861450195312e-01 -4.613728076219558716e-02 7.430955171585083008e-01 -2.397916167974472046e-01 9.448495507240295410e-02 4.019749462604522705e-01 -4.076782166957855225e-01 9.572885185480117798e-02
3.189652264118194580e-01 4.271369427442550659e-02 7.074395567178726196e-02 3.064404986798763275e-02 -5.659728050231933594e-01 7.141040563583374023e-01 2.752348780632019043e-03 2.453891634941101074e-01
4.010422527790069580e-01 4.723294675350189209e-01 8.503644168376922607e-02 2.571166455745697021e-01 -4.276089966297149658e-01 5.173169374465942383e-01 -2.834373712539672852e-01 1.092102825641632080e-01
1.538226902484893799e-01 -2.407156378030776978e-01 5.228732228279113770e-01 -3.908943235874176025e-01 2.147657983005046844e-02 1.766723692417144775e-01 5.061003565788269043e-02 6.767304539680480957e-01
1.275531351566314697e-01 1.942871063947677612e-01 -2.791334092617034912e-01 1.028150096535682678e-01 5.316799506545066833e-02 8.314730525016784668e-01 1.658982411026954651e-02 4.037905931472778320e-01
5.331901311874389648e-01 2.795588374137878418e-01 -2.158850878477096558e-01 -3.021148145198822021e-01 1.717663705348968506e-01 6.169977784156799316e-01 1.731112599372863770e-02 2.986395061016082764e-01
9.347594529390335083e-02 4.805369079113006592e-01 1.200016140937805176e-01 2.177044600248336792e-01 -4.845605194568634033e-01 4.040312170982360840e-01 -5.141205191612243652e-01 1.902392953634262085e-01
3.915585577487945557e-01 -5.039793252944946289e-01 4.209036231040954590e-01 -7.275304198265075684e-02 -2.676607400644570589e-04 -2.910264208912849426e-02 -1.581179946660995483e-01 6.199883222579956055e-01
4.690415263175964355e-01 -1.629033088684082031e-01 3.169733285903930664e-01 -1.431661099195480347e-01 -9.707241505384445190e-02 5.758080482482910156e-01 2.628597319126129150e-01 4.716149270534515381e-01
6.763386726379394531e-01 2.473432719707489014e-01 -2.794388830661773682e-01 -2.664533853530883789e-01 -1.960537433624267578e-01 2.573854923248291016e-01 -4.715163707733154297e-01 -7.274536788463592529e-02
1.919499188661575317e-01 2.745302319526672363e-01 1.042377576231956482e-01 5.677415728569030762e-01 1.539917141199111938e-01 5.088344812393188477e-01 -5.573917180299758911e-02 5.185168385505676270e-01
1.725228875875473022e-01 3.688268065452575684e-01 -5.150203704833984375e-01 -3.622711300849914551e-01 1.753338873386383057e-01 2.322065979242324829e-01 -2.936149239540100098e-01 5.165701508522033691e-01
3.310233950614929199e-01 -9.617190808057785034e-02 1.309998482465744019e-01 -5.467333793640136719e-01 -1.849715597927570343e-02 6.852025389671325684e-01 9.024878591299057007e-02 2.951383292675018311e-01
7.022773623466491699e-01 -2.538673579692840576e-01 5.809841677546501160e-02 3.018604218959808350e-01 2.821668088436126709e-01 -4.166040197014808655e-02 -2.988249659538269043e-01 4.209666848182678223e-01
2.895179688930511475e-01 3.675380647182464600e-01 -6.941154599189758301e-02 5.287863016128540039e-01 3.064652681350708008e-01 5.282904505729675293e-01 -3.157566189765930176e-01 1.547517776489257812e-01
3.721950948238372803e-01 -3.171276152133941650e-01 5.060580968856811523e-01 1.104073449969291687e-01 -1.138728410005569458e-01 5.912976264953613281e-01 1.594608463346958160e-02 3.602252006530761719e-01
4.446830153465270996e-01 3.857397139072418213e-01 2.930126786231994629e-01 -3.005740344524383545e-01 -5.494098067283630371e-01 -1.146389245986938477e-01 -3.067233562469482422e-01 2.611292004585266113e-01
3.199992477893829346e-01 5.033363103866577148e-01 8.492499589920043945e-02 -5.483172535896301270e-01 2.008981406688690186e-01 4.253448843955993652e-01 -2.606392204761505127e-01 2.172042876482009888e-01
4.949265718460083008e-01 5.026751160621643066e-01 3.973315656185150146e-01 2.647933959960937500e-01 -4.121443927288055420e-01 1.640048325061798096e-01 -1.210923418402671814e-01 2.509054243564605713e-01
3.173337876796722412e-01 -2.339696977287530899e-03 -1.542862653732299805e-01 7.722273468971252441e-02 3.870028853416442871e-01 3.894341886043548584e-01 1.233819276094436646e-01 7.435541749000549316e-01
5.168184041976928711e-01 -6.949744373559951782e-02 4.504492878913879395e-01 3.710683882236480713e-01 -3.287445306777954102e-01 4.837413430213928223e-01 -1.947205662727355957e-01 8.647438883781433105e-02
5.959824919700622559e-01 5.530272126197814941e-01 -1.374975442886352539e-01 -1.195228621363639832e-01 1.220472007989883423e-01 2.416272014379501343e-01 -4.770615696907043457e-01 -7.005303353071212769e-02
3.576651811599731445e-01 -7.281907200813293457e-01 1.134283021092414856e-01 2.262250781059265137e-01 -1.915643960237503052e-01 3.542928695678710938e-01 -2.122124135494232178e-01 2.655481398105621338e-01
5.234007239341735840e-01 -2.419225424528121948e-01 -1.102161258459091187e-01 9.644915163516998291e-02 2.577699534595012665e-02 7.495625615119934082e-01 -2.884607315063476562e-01 1.889715343713760376e-02
2.975667715072631836e-01 7.172164320945739746e-02 4.497402310371398926e-01 3.264992684125900269e-02 3.487169444561004639e-01 5.489612221717834473e-01 1.399998366832733154e-01 5.103099346160888672e-01
6.812832355499267578e-01 1.454199999570846558e-01 -2.142948657274246216e-01 4.254443570971488953e-02 -5.744113326072692871e-01 2.025771290063858032e-01 -2.846083343029022217e-01 1.224182844161987305e-01
4.290909469127655029e-01 3.569492697715759277e-01 5.049866437911987305e-01 3.727217316627502441e-01 -3.295446634292602539e-01 2.670244872570037842e-01 -1.378936413675546646e-02 3.382945656776428223e-01
1.687439531087875366e-02 1.651711761951446533e-01 2.874753773212432861e-01 7.190119940787553787e-03 2.124372422695159912e-01 -1.285259425640106201e-02 -7.611778974533081055e-01 5.148335099220275879e-01
6.249795556068420410e-01 5.268001556396484375e-02 2.549968063831329346e-01 1.288311183452606201e-01 -3.273718059062957764e-02 6.324055194854736328e-01 1.813832372426986694e-01 3.018215000629425049e-01
1.623681634664535522e-01 -3.034192919731140137e-01 6.828705072402954102e-01 -1.931014806032180786e-01 -6.348872184753417969e-02 1.726119071245193481e-01 -1.334725767374038696e-01 5.712553262710571289e-01
3.975738286972045898e-01 -1.421129852533340454e-01 2.666591405868530273e-01 -5.729506611824035645e-01 1.553182303905487061e-01 4.985899627208709717e-01 3.095722757279872894e-02 3.855970799922943115e-01
5.699747800827026367e-01 1.089869365096092224e-01 -1.425419300794601440e-01 1.700355708599090576e-01 -1.057061627507209778e-01 -2.646507322788238525e-01 -5.359843373298645020e-01 4.955070316791534424e-01
2.182979285717010498e-01 -4.030523598194122314e-01 3.165578246116638184e-01 -2.939544916152954102e-01 1.119484230875968933e-01 -1.240032073110342026e-02 -5.397018194198608398e-01 5.470944643020629883e-01
2.874548435211181641e-01 -3.793920576572418213e-01 9.313830733299255371e-02 -3.521899878978729248e-01 2.541664838790893555e-01 -4.082979261875152588e-02 -5.995208621025085449e-01 4.637089669704437256e-01
8.013101220130920410e-01 -3.105392456054687500e-01 3.058757819235324860e-02 1.319068670272827148e-01 7.769579440355300903e-02 -1.738546490669250488e-01 -2.042143344879150391e-01 4.064072072505950928e-01
8.921898156404495239e-02 -2.524353265762329102e-01 1.860318183898925781e-01 -3.349490165710449219e-01 3.302575349807739258e-01 4.127336665987968445e-02 -3.624849915504455566e-01 7.344037890434265137e-01
4.992301389575004578e-02 -1.830840408802032471e-01 -3.380936682224273682e-01 -7.860401272773742676e-02 -4.167177677154541016e-01 5.912766456604003906e-01 -4.034278988838195801e-01 3.968454599380493164e-01
4.864014685153961182e-01 3.101296722888946533e-01 -2.672626078128814697e-01 -5.949672460556030273e-01 1.183708608150482178e-01 1.799209117889404297e-01 -4.274560511112213135e-01 1.127654463052749634e-01
4.742349386215209961e-01 2.890473976731300354e-02 5.991938337683677673e-02 -2.812121435999870300e-02 2.885721623897552490e-01 3.587493896484375000e-01 2.564887404441833496e-01 7.015148997306823730e-01
9.126304835081100464e-02 3.730463087558746338e-01 2.798393368721008301e-01 -4.191799759864807129e-01 3.701797425746917725e-01 3.764631152153015137e-01 -5.536524653434753418e-01 1.148789003491401672e-01
3.960173726081848145e-01 2.474382817745208740e-01 4.757552966475486755e-02 -6.169717907905578613e-01 3.266023695468902588e-01 3.015461266040802002e-01 -4.461448490619659424e-01 -4.881195351481437683e-02
5.134391784667968750e-01 9.244134277105331421e-02 5.035625100135803223e-01 -1.833888590335845947e-01 -4.254725575447082520e-01 3.589586615562438965e-01 -3.559137880802154541e-01 -6.383896619081497192e-02
2.021736353635787964e-01 -4.304325580596923828e-02 -1.908963620662689209e-01 -2.532376348972320557e-01 -5.602611303329467773e-01 4.128661155700683594e-01 2.553269453346729279e-02 6.096715927124023438e-01
1.328613758087158203e-01 -5.142675638198852539e-01 3.736689388751983643e-01 -4.375225305557250977e-01 1.131711900234222412e-01 2.647505700588226318e-01 -8.880515396595001221e-02 5.440912842750549316e-01
3.954342305660247803e-01 -4.452738761901855469e-01 7.015199214220046997e-02 -2.491761445999145508e-01 3.682757169008255005e-02 -1.777370125055313110e-01 -2.350665628910064697e-01 7.001071572303771973e-01
3.129923641681671143e-01 3.116098344326019287e-01 -7.025990635156631470e-02 -3.385097086429595947e-01 -6.536873579025268555e-01 2.976934313774108887e-01 -2.337401211261749268e-01 3.388906419277191162e-01
4.088658690452575684e-01 -5.699501633644104004e-01 3.869998753070831299e-01 -1.382788121700286865e-01 -4.827357828617095947e-02 -2.430537529289722443e-02 -1.555230915546417236e-01 5.585579872131347656e-01
1.026149913668632507e-01 6.664307415485382080e-02 4.871346801519393921e-02 7.694981247186660767e-02 -2.807494997978210449e-01 8.399959802627563477e-01 -4.332014024257659912e-01 6.824753433465957642e-02
7.400742173194885254e-01 -2.734533846378326416e-01 -2.862836420536041260e-01 -1.142518371343612671e-01 -1.553655564785003662e-01 4.667104482650756836e-01 -1.616851985454559326e-01 1.200098171830177307e-01
5.662262439727783203e-01 5.784531235694885254e-01 1.013757660984992981e-01 -1.635508686304092407e-01 -3.258485496044158936e-01 4.177022874355316162e-01 -1.428751349449157715e-01 8.177979290485382080e-02
3.055326938629150391e-01 -3.607566356658935547e-01 5.835319161415100098e-01 8.808656595647335052e-03 -1.320702135562896729e-01 1.222454681992530823e-01 -2.997863665223121643e-02 6.345329284667968750e-01
3.309574127197265625e-01 9.918646514415740967e-02 -1.556653529405593872e-01 -1.416370570659637451e-01 -6.494899988174438477e-01 2.604584693908691406e-01 9.528004378080368042e-02 5.810183882713317871e-01
6.320070624351501465e-01 4.017481114715337753e-03 -1.778963357210159302e-01 -2.983319163322448730e-01 -5.634862780570983887e-01 2.739064097404479980e-01 -8.690816164016723633e-02 2.825019359588623047e-01
2.562303245067596436e-01 1.770818233489990234e-01 -3.199340105056762695e-01 9.710671752691268921e-02 5.445066094398498535e-01 2.779892683029174805e-01 -2.364873439073562622e-01 6.012560129165649414e-01
2.706567049026489258e-01 9.051143378019332886e-02 -2.118057385087013245e-02 -4.770224913954734802e-02 -5.168142914772033691e-01 7.216550707817077637e-01 6.154919788241386414e-02 3.523594439029693604e-01
2.347348034381866455e-01 5.336456894874572754e-01 -3.279887735843658447e-01 -2.307575494050979614e-01 -4.066617786884307861e-01 2.968035042285919189e-01 -2.942555248737335205e-01 3.990536332130432129e-01
2.810194194316864014e-01 3.732662200927734375e-01 2.435645908117294312e-01 3.194991871714591980e-02 -5.968474745750427246e-01 4.927533268928527832e-01 -3.200806975364685059e-01 1.409669071435928345e-01
6.220749020576477051e-01 4.139213562011718750e-01 7.159998267889022827e-02 -2.090896964073181152e-01 -5.033708214759826660e-01 3.113016486167907715e-01 -2.429570443928241730e-02 2.048550099134445190e-01
2.847241759300231934e-01 5.059335827827453613e-01 -2.757493965327739716e-02 1.501941960304975510e-02 -5.401781797409057617e-01 3.607156574726104736e-01 -4.636778235435485840e-01 1.583412587642669678e-01
-2.502632141113281250e-02 2.377995550632476807e-01 -2.832038104534149170e-01 -2.120394557714462280e-01 -4.780598282814025879e-01 5.010266304016113281e-01 -4.091118276119232178e-01 4.131810367107391357e-01
3.840972781181335449e-01 -1.549901664257049561e-01 2.883974313735961914e-01 5.618895217776298523e-02 -9.143141657114028931e-02 -2.007031142711639404e-01 -7.941618561744689941e-01 2.505642771720886230e-01
2.021622061729431152e-01 5.714411288499832153e-02 5.461095571517944336e-01 -1.325996965169906616e-01 9.853359311819076538e-02 4.942733347415924072e-01 -6.206460595130920410e-01 -2.881332114338874817e-02
8.240529149770736694e-02 6.173545718193054199e-01 3.941115736961364746e-01 -2.348808944225311279e-01 -1.187392547726631165e-01 9.470745176076889038e-02 -5.819861292839050293e-01 1.995329409837722778e-01
2.836776673793792725e-01 -1.517502367496490479e-01 6.612830758094787598e-01 -2.581677734851837158e-01 -1.972422897815704346e-01 4.463866353034973145e-01 -3.812074661254882812e-01 -9.522823989391326904e-02
-5.317915603518486023e-02 -1.116313189268112183e-01 1.778016090393066406e-01 -6.365528702735900879e-02 1.599925309419631958e-01 4.289588890969753265e-03 -7.690077424049377441e-01 5.762431621551513672e-01
6.626543402671813965e-01 -9.170770645141601562e-02 -1.964891850948333740e-01 -4.461695253849029541e-01 -9.294720739126205444e-02 4.838113486766815186e-01 -2.619414031505584717e-01 5.897186696529388428e-02
2.860013544559478760e-01 -1.440506875514984131e-01 3.667618334293365479e-01 4.655807614326477051e-01 3.038291037082672119e-01 3.776197731494903564e-01 -7.371278945356607437e-03 5.578619241714477539e-01
1.751043051481246948e-01 9.509538114070892334e-02 2.999554760754108429e-02 -5.814599394798278809e-01 -4.413109421730041504e-01 3.496262431144714355e-01 7.746399939060211182e-02 5.461733937263488770e-01
3.013654947280883789e-01 6.384123861789703369e-02 1.548605319112539291e-02 -2.504132390022277832e-01 -4.473208487033843994e-01 7.549160122871398926e-01 -4.122062027454376221e-02 2.654487490653991699e-01
5.007664561271667480e-01 -1.363252550363540649e-01 3.725000619888305664e-01 -4.342989623546600342e-01 -2.543886424973607063e-03 5.829395651817321777e-01 1.643267869949340820e-01 1.909140497446060181e-01
3.344358503818511963e-01 1.319247335195541382e-01 4.152490496635437012e-01 5.079525057226419449e-03 -1.715275049209594727e-01 5.475499033927917480e-01 3.832293748855590820e-01 4.713742136955261230e-01
2.966548800468444824e-01 3.821188807487487793e-01 2.028051018714904785e-01 -2.913562655448913574e-01 5.047143697738647461e-01 4.093188047409057617e-01 -2.890926599502563477e-02 4.656699299812316895e-01
1.095670759677886963e-01 -2.504917085170745850e-01 1.073979958891868591e-01 -1.565180569887161255e-01 1.593017727136611938e-01 -7.991451770067214966e-02 -3.906177878379821777e-01 8.395659923553466797e-01
8.533377200365066528e-02 2.473693490028381348e-01 -3.210779651999473572e-02 -1.588663272559642792e-02 -7.574558854103088379e-01 3.006525039672851562e-01 -2.678906023502349854e-01 4.408478438854217529e-01
8.069217205047607422e-01 4.612654447555541992e-01 2.367214411497116089e-01 -1.357914060354232788e-01 5.637307092547416687e-02 1.539346426725387573e-01 -1.864430904388427734e-01 5.384528776630759239e-04
5.294643640518188477e-01 1.980610005557537079e-02 1.335732266306877136e-02 -1.030129194259643555e-01 -5.756231546401977539e-01 2.895234823226928711e-01 1.826289296150207520e-01 5.098685026168823242e-01
4.359565377235412598e-01 -2.540782690048217773e-01 3.445408642292022705e-01 -3.752027451992034912e-01 3.086912333965301514e-01 4.816448390483856201e-01 -6.845805794000625610e-03 3.982232213020324707e-01
7.451530098915100098e-01 2.705101966857910156e-01 -1.709238439798355103e-01 -2.331175506114959717e-01 3.000386059284210205e-01 3.900698423385620117e-01 -2.140899449586868286e-01 -5.532028735615313053e-04
4.461357593536376953e-01 1.801931709051132202e-01 -2.391454726457595825e-01 -1.536797732114791870e-01 -6.107562780380249023e-01 3.679704368114471436e-01 -3.961393237113952637e-01 1.494441479444503784e-01
2.749745547771453857e-01 4.683081805706024170e-01 1.801294535398483276e-01 -3.362555503845214844e-01 4.690995812416076660e-01 3.329179584980010986e-01 -9.104391187429428101e-02 4.694508910179138184e-01
-4.351823031902313232e-02 1.475314795970916748e-01 -1.733081042766571045e-01 2.654519379138946533e-01 -2.347836345434188843e-01 7.771397829055786133e-01 -3.962281942367553711e-01 2.444867938756942749e-01
3.173495233058929443e-01 -8.713266253471374512e-02 7.420334964990615845e-02 -1.971655935049057007e-01 -4.109140336513519287e-01 7.349573969841003418e-01 8.085600286722183228e-02 3.629962205886840820e-01
7.282203435897827148e-01 -1.924349069595336914e-01 1.717270910739898682e-01 -8.367974311113357544e-03 2.068564146757125854e-01 -1.656432747840881348e-01 -1.767141968011856079e-01 5.492252707481384277e-01
2.741841673851013184e-01 -1.172809526324272156e-01 1.798731386661529541e-01 6.529940366744995117e-01 1.006259769201278687e-01 4.487932324409484863e-01 -6.764182448387145996e-02 4.860003292560577393e-01
2.869280986487865448e-02 -1.869416832923889160e-01 -1.904966533184051514e-01 -4.962300658226013184e-01 1.834869086742401123e-01 6.396950483322143555e-01 -3.918627202510833740e-01 2.919979095458984375e-01
6.598176956176757812e-01 1.372549086809158325e-01 -3.194914758205413818e-01 -1.263036429882049561e-01 1.141573339700698853e-01 5.943086147308349609e-01 2.457693591713905334e-02 2.468513399362564087e-01
5.309004783630371094e-01 5.647943913936614990e-02 2.316703051328659058e-01 1.356648467481136322e-02 -6.948481798171997070e-01 3.362112343311309814e-01 -3.498158184811472893e-03 2.554120421409606934e-01
8.033861964941024780e-02 -3.784113824367523193e-01 2.826973199844360352e-01 -3.443931043148040771e-01 -7.299003005027770996e-02 4.974426031112670898e-01 -6.279432177543640137e-01 6.882437318563461304e-02
3.707392811775207520e-01 5.931294560432434082e-01 3.300942480564117432e-02 -4.230756461620330811e-01 1.432870030403137207e-01 5.096294283866882324e-01 -4.600454494357109070e-02 2.197666317224502563e-01
6.953346133232116699e-01 -4.886840581893920898e-01 -1.624646037817001343e-01 1.886426210403442383e-01 1.052183508872985840e-01 4.242717325687408447e-01 -1.383867263793945312e-01 7.408444583415985107e-02
4.124685823917388916e-01 -3.825015127658843994e-01 1.683444231748580933e-01 -2.635147869586944580e-01 7.215049862861633301e-02 -5.815286189317703247e-02 3.827672451734542847e-02 7.587685585021972656e-01
4.787395000457763672e-01 -2.443375140428543091e-01 -1.716097593307495117e-01 2.951629757881164551e-01 -2.869393229484558105e-01 6.848881840705871582e-01 -1.891828328371047974e-01 8.567694574594497681e-02
1.491606235504150391e-01 7.642254978418350220e-02 1.554092168807983398e-01 3.041616678237915039e-01 2.388400733470916748e-01 4.270076453685760498e-01 1.551649123430252075e-01 7.692777514457702637e-01
7.965851426124572754e-01 -5.145510286092758179e-02 -2.678077816963195801e-01 -1.353250443935394287e-01 2.265491634607315063e-01 4.294131100177764893e-01 -1.923719793558120728e-01 -6.590827833861112595e-03
1.915754824876785278e-01 1.686838455498218536e-02 -2.131913304328918457e-01 -6.646821647882461548e-02 -6.839357614517211914e-01 3.043372035026550293e-01 -6.419994682073593140e-02 5.904531478881835938e-01
2.290906310081481934e-01 5.454992055892944336e-01 2.734323740005493164e-01 2.401623278856277466e-01 -4.847263395786285400e-01 4.318412244319915771e-01 -1.536666750907897949e-01 2.691563665866851807e-01
4.346297085285186768e-01 5.996534824371337891e-01 3.120960891246795654e-01 -3.155714571475982666e-01 2.668056488037109375e-01 1.008669361472129822e-01 -3.614569306373596191e-01 2.061867564916610718e-01
4.814754724502563477e-01 -3.098451765254139900e-03 -1.395526975393295288e-01 2.719129920005798340e-01 2.858557403087615967e-01 -1.259397119283676147e-01 -6.005823016166687012e-01 4.652813673019409180e-01
3.807084262371063232e-01 4.747268259525299072e-01 4.594152867794036865e-01 -4.808229506015777588e-01 1.941399127244949341e-01 2.244981080293655396e-01 -5.911664292216300964e-02 3.096091747283935547e-01
-1.314323395490646362e-01 3.890287280082702637e-01 2.107714861631393433e-02 3.058155067265033722e-02 2.104188501834869385e-01 5.788742303848266602e-01 -4.720438718795776367e-01 4.772901535034179688e-01
4.469856917858123779e-01 -1.194411888718605042e-02 3.336609303951263428e-01 1.925838440656661987e-01 2.641547024250030518e-01 -4.268726333975791931e-02 -1.547254472970962524e-01 7.457233071327209473e-01
5.773665904998779297e-01 3.289055526256561279e-01 -4.573470354080200195e-01 -9.720011055469512939e-02 3.596478998661041260e-01 2.916133701801300049e-01 -3.055469095706939697e-01 1.791951507329940796e-01
2.516840696334838867e-01 -2.125529013574123383e-02 -3.186436295509338379e-01 2.023345679044723511e-01 -5.514039993286132812e-01 5.244388580322265625e-01 -5.658939108252525330e-02 4.598321318626403809e-01
4.914249777793884277e-01 2.898989319801330566e-01 3.038982748985290527e-01 3.495810031890869141e-01 -4.835460186004638672e-01 1.830642372369766235e-01 3.656291868537664413e-03 4.388126134872436523e-01
1.482864320278167725e-01 -6.707812845706939697e-02 1.739040464162826538e-01 -2.692266134545207024e-03 -3.020551800727844238e-01 8.294014930725097656e-01 -4.029038548469543457e-01 4.226324334740638733e-02
1.274121105670928955e-01 8.383013308048248291e-02 1.092388201504945755e-02 1.888813376426696777e-01 2.123237401247024536e-01 -1.224398091435432434e-01 -6.297365427017211914e-01 6.959182024002075195e-01
3.187833130359649658e-01 5.357302427291870117e-01 4.534463882446289062e-01 2.036261409521102905e-01 -3.957197964191436768e-01 2.324653863906860352e-01 -2.237926609814167023e-02 3.913539350032806396e-01
4.641420245170593262e-01 -1.913665607571601868e-02 1.213503908365964890e-02 6.592794507741928101e-02 -6.503567099571228027e-01 5.207555294036865234e-01 -2.725241184234619141e-01 1.062666252255439758e-01
3.479055166244506836e-01 5.494191646575927734e-01 -4.588283225893974304e-02 4.346098303794860840e-01 2.418766468763351440e-01 4.578680098056793213e-01 -3.114345669746398926e-01 1.448130458593368530e-01
-9.896759688854217529e-02 -2.468186467885971069e-01 5.614510774612426758e-01 -1.742982417345046997e-01 -7.078922539949417114e-02 1.743220090866088867e-01 -3.647775053977966309e-01 6.443731784820556641e-01
2.952932119369506836e-01 -3.447985947132110596e-01 -2.208169251680374146e-01 -2.715369164943695068e-01 8.963342756032943726e-02 7.296074032783508301e-01 -5.435744673013687134e-02 3.579213619232177734e-01
2.272690646350383759e-02 -5.811647698283195496e-02 1.473904997110366821e-01 -2.620235830545425415e-02 1.862031221389770508e-01 -2.960360608994960785e-02 -8.422880768775939941e-01 4.782242774963378906e-01
1.848392039537429810e-01 -5.526498556137084961e-01 2.630781829357147217e-01 -4.809196293354034424e-01 1.147531419992446899e-01 4.635971486568450928e-01 -1.227950006723403931e-01 3.416862189769744873e-01
2.622594833374023438e-01 1.518795341253280640e-01 -3.202586248517036438e-02 -3.122326135635375977e-01 -6.499047279357910156e-01 3.716443777084350586e-01 -3.108039498329162598e-01 3.905676007270812988e-01
-8.021312206983566284e-02 4.954592883586883545e-01 3.348162770271301270e-01 -2.793580666184425354e-02 -3.536332547664642334e-01 6.065831705927848816e-02 -6.462478637695312500e-01 2.980457842350006104e-01
4.917820394039154053e-01 -5.797058939933776855e-01 1.700831204652786255e-01 -4.297612980008125305e-02 -1.827353984117507935e-01 4.510685205459594727e-01 1.597888469696044922e-01 3.590668141841888428e-01
3.984889984130859375e-01 -4.647480696439743042e-02 5.277372896671295166e-02 2.087229937314987183e-01 3.637467622756958008e-01 3.955561518669128418e-01 2.257896959781646729e-01 6.730071902275085449e-01
4.094170033931732178e-01 2.740244567394256592e-01 -3.401206433773040771e-02 -2.022127360105514526e-01 -2.606332767754793167e-03 5.618391036987304688e-01 3.462307453155517578e-01 5.288628935813903809e-01
1.991471648216247559e-01 -2.046085447072982788e-01 1.408444643020629883e-01 1.182345747947692871e-01 -7.567185908555984497e-02 -1.501000076532363892e-01 -8.349078893661499023e-01 3.991638123989105225e-01
9.427175670862197876e-02 -2.462430894374847412e-01 6.065394282341003418e-01 1.496789008378982544e-01 -5.929357931017875671e-02 1.864067763090133667e-01 -2.537146210670471191e-01 6.614748835563659668e-01
4.997186362743377686e-01 4.585692286491394043e-01 3.184296786785125732e-01 -4.208283722400665283e-01 3.697828948497772217e-02 2.432479709386825562e-01 -4.377726614475250244e-01 -9.653938561677932739e-02
3.449201583862304688e-01 -2.056845277547836304e-01 6.360891461372375488e-01 -1.154739484190940857e-01 -3.033244907855987549e-01 4.974009692668914795e-01 -2.847197353839874268e-01 -1.736058294773101807e-02
6.781229972839355469e-01 2.047417871654033661e-02 -1.249481216073036194e-01 -2.202136367559432983e-01 2.610155045986175537e-01 5.506200194358825684e-01 1.581503450870513916e-01 2.816042304039001465e-01
2.060421258211135864e-01 3.002462685108184814e-01 -2.462601214647293091e-01 -3.750227764248847961e-02 4.164372682571411133e-01 3.818440139293670654e-01 1.022768020629882812e-02 6.971507668495178223e-01
5.800651311874389648e-01 5.171498060226440430e-01 6.719579547643661499e-02 -1.869471073150634766e-01 4.226508736610412598e-01 1.653838604688644409e-01 -3.409523963928222656e-01 1.854239106178283691e-01
5.753823518753051758e-01 1.070460528135299683e-01 -3.262789249420166016e-01 -8.648959547281265259e-02 4.902948737144470215e-01 8.629705011844635010e-02 -1.313298195600509644e-01 5.276876091957092285e-01
3.803555071353912354e-01 1.038283705711364746e-01 -1.691651791334152222e-01 -2.686758339405059814e-01 -6.530179381370544434e-01 3.938985168933868408e-01 -2.725301384925842285e-01 2.964535951614379883e-01
7.229160666465759277e-01 -9.444465488195419312e-02 1.888937056064605713e-01 2.115511894226074219e-01 1.691306084394454956e-01 -1.362937390804290771e-01 -2.125429660081863403e-01 5.437667369842529297e-01
2.964746356010437012e-01 -6.002105399966239929e-02 6.296534091234207153e-02 1.860203444957733154e-01 5.222304463386535645e-01 3.034146726131439209e-01 -1.166511103510856628e-01 7.010987401008605957e-01
3.859261870384216309e-01 -2.145537286996841431e-01 6.742777824401855469e-01 -2.044543027877807617e-01 1.903394162654876709e-01 3.267480731010437012e-01 -6.838242709636688232e-02 4.011309444904327393e-01
3.243148922920227051e-01 2.014624886214733124e-02 -1.746253222227096558e-01 1.137229576706886292e-01 3.618443906307220459e-01 3.459794223308563232e-01 1.686674952507019043e-01 7.562442421913146973e-01
-1.809316687285900116e-02 2.336482852697372437e-01 1.093924492597579956e-01 3.363180458545684814e-01 2.757515311241149902e-01 6.573420017957687378e-02 -5.276527404785156250e-01 6.791372895240783691e-01
5.411084368824958801e-02 6.214906647801399231e-02 -2.314135432243347168e-01 9.640313684940338135e-02 -8.232706785202026367e-02 8.057109713554382324e-01 -5.136423110961914062e-01 1.028938889503479004e-01
5.592669844627380371e-01 -2.262192219495773315e-01 1.567995548248291016e-01 -7.565195113420486450e-02 -5.893585681915283203e-01 4.482271373271942139e-01 -5.884578078985214233e-02 2.324264496564865112e-01
5.665852427482604980e-01 4.693077504634857178e-01 1.087834611535072327e-01 4.687469899654388428e-01 -1.427836567163467407e-01 1.915901005268096924e-01 -3.858091682195663452e-02 4.105989038944244385e-01
5.120012536644935608e-02 -1.001769080758094788e-01 5.146903395652770996e-01 9.257427603006362915e-02 1.881759464740753174e-01 1.057877764105796814e-01 -7.300815582275390625e-01 3.663966953754425049e-01
5.627257227897644043e-01 -2.992981970310211182e-01 -2.733965218067169189e-01 -1.151166111230850220e-01 4.533935189247131348e-01 1.090577766299247742e-01 -3.003555238246917725e-01 4.450733065605163574e-01
5.626835674047470093e-02 1.397537589073181152e-01 -1.211467385292053223e-02 -5.055366829037666321e-02 -1.819032728672027588e-01 8.884325623512268066e-01 -3.594416081905364990e-01 1.516598314046859741e-01
5.509415864944458008e-01 -7.598344236612319946e-02 -5.555959045886993408e-02 3.187267780303955078e-01 -5.362207293510437012e-01 4.555577337741851807e-01 -1.537844687700271606e-01 2.594242095947265625e-01
-2.831072546541690826e-02 -2.133421301841735840e-01 6.609402894973754883e-01 -1.483056098222732544e-01 -8.376228809356689453e-02 2.824217677116394043e-01 -3.961718082427978516e-01 5.011156797409057617e-01
3.333162665367126465e-01 -3.232348263263702393e-01 -7.013512402772903442e-02 1.844775676727294922e-01 1.090358719229698181e-01 8.333259820938110352e-01 -1.505908221006393433e-01 1.283344924449920654e-01
4.367949962615966797e-01 2.037070989608764648e-01 -1.446583718061447144e-01 5.587489902973175049e-02 1.606018096208572388e-01 -2.177061736583709717e-01 -6.648624539375305176e-01 4.779480695724487305e-01
2.795149087905883789e-01 6.794852614402770996e-01 3.714852929115295410e-01 2.489535361528396606e-01 -2.065615504980087280e-01 3.245011866092681885e-01 -2.892655730247497559e-01 1.689635664224624634e-01
2.143418341875076294e-01 2.003365010023117065e-01 -6.632675975561141968e-02 -1.080443263053894043e-01 -6.642276048660278320e-01 3.174142539501190186e-01 -3.950445726513862610e-02 5.952641367912292480e-01
7.812021970748901367e-01 1.820675581693649292e-01 -4.909038841724395752e-01 5.730616673827171326e-02 1.753168925642967224e-02 1.325312256813049316e-01 -2.748540937900543213e-01 1.374309659004211426e-01
6.901857256889343262e-02 3.377411663532257080e-01 3.680530786514282227e-01 -2.362395077943801880e-01 -3.353164792060852051e-01 2.003234773874282837e-01 -7.298666238784790039e-01 6.799492239952087402e-02
6.420223712921142578e-01 -2.252184003591537476e-01 3.525758385658264160e-01 2.587258517742156982e-01 -3.826067149639129639e-01 4.257055521011352539e-01 -1.288535147905349731e-01 4.023566097021102905e-02
4.150843918323516846e-01 -7.359530776739120483e-02 2.796693518757820129e-02 -3.574642539024353027e-01 -4.555427134037017822e-01 5.676645040512084961e-01 3.663346543908119202e-02 4.032639563083648682e-01
4.368380606174468994e-01 1.116230487823486328e-01 3.611372113227844238e-01 -2.605367004871368408e-01 -4.429869726300239563e-02 4.191120862960815430e-01 3.078362345695495605e-01 5.709929466247558594e-01
2.615499794483184814e-01 9.354259818792343140e-02 -1.844023764133453369e-01 1.018425971269607544e-01 3.612572252750396729e-01 3.347007632255554199e-01 1.075291633605957031e-01 7.901716828346252441e-01
3.489055037498474121e-01 -5.869373306632041931e-02 1.033658832311630249e-01 -1.349606662988662720e-01 -7.260458469390869141e-01 1.596973240375518799e-01 -3.026155754923820496e-02 5.407028794288635254e-01
2.631001770496368408e-01 6.112918853759765625e-01 4.343784600496292114e-02 -3.152598440647125244e-01 1.529105156660079956e-01 6.181698441505432129e-01 -5.992603674530982971e-02 2.161436229944229126e-01
2.896475791931152344e-01 3.946129679679870605e-01 2.409491539001464844e-01 1.182424873113632202e-01 -5.039861202239990234e-01 5.570728778839111328e-01 -3.451902866363525391e-01 6.970506161451339722e-02
3.599953353404998779e-01 -3.452525734901428223e-01 2.334647476673126221e-01 2.428250163793563843e-01 1.266092658042907715e-01 6.430678367614746094e-01 1.034975200891494751e-01 4.443607032299041748e-01
4.658887535333633423e-02 3.587245941162109375e-01 1.965799778699874878e-01 -3.232244402170181274e-02 -7.216616272926330566e-01 2.514666616916656494e-01 -1.997215300798416138e-01 4.533632099628448486e-01
4.027946889400482178e-01 4.145713448524475098e-01 2.799894511699676514e-01 -5.281079411506652832e-01 2.739464640617370605e-01 4.245086908340454102e-01 -7.064108550548553467e-02 2.198879271745681763e-01
3.534710705280303955e-01 6.577822566032409668e-01 -1.273206621408462524e-01 1.083873119205236435e-02 -3.397782444953918457e-01 4.421160519123077393e-01 -2.258816957473754883e-01 2.532082796096801758e-01
5.407645106315612793e-01 1.667785644531250000e-01 4.046050608158111572e-01 3.561149835586547852e-01 -4.729565680027008057e-01 1.627848297357559204e-02 -1.873707920312881470e-01 3.607974648475646973e-01
6.569079756736755371e-01 9.482643753290176392e-02 -5.817822217941284180e-01 -1.518248915672302246e-01 -9.885733574628829956e-02 7.279255986213684082e-02 -2.462666332721710205e-01 3.496281206607818604e-01
5.255053639411926270e-01 -6.492279469966888428e-02 1.475983709096908569e-01 2.009640485048294067e-01 2.664157152175903320e-01 4.284882843494415283e-01 2.911919653415679932e-01 5.639902949333190918e-01
2.799132764339447021e-01 4.158118367195129395e-01 3.370299041271209717e-01 8.875317126512527466e-02 -6.004031896591186523e-01 2.732230126857757568e-01 4.536429047584533691e-02 4.359932243824005127e-01
3.426473736763000488e-01 1.448404937982559204e-01 2.557497918605804443e-01 -2.512786686420440674e-01 -4.811429679393768311e-01 2.595640718936920166e-01 -1.306623667478561401e-01 6.458485722541809082e-01
2.972115874290466309e-01 5.289210677146911621e-01 8.063402026891708374e-02 -5.841887593269348145e-01 1.819526851177215576e-01 3.836696743965148926e-01 -2.198041677474975586e-01 2.355975657701492310e-01
5.965228676795959473e-01 -3.811104893684387207e-01 5.528405904769897461e-01 -1.887092180550098419e-02 -2.376047074794769287e-01 3.491784036159515381e-01 -1.199292913079261780e-01 1.272023189812898636e-02
2.359431982040405273e-01 -2.652529776096343994e-01 4.629351496696472168e-01 4.348111748695373535e-01 -1.040571331977844238e-01 6.464896141551434994e-04 -5.218955278396606445e-01 4.328958094120025635e-01
6.811935305595397949e-01 2.910828590393066406e-01 -2.306382209062576294e-01 -3.481532931327819824e-01 -3.820249810814857483e-02 2.152968049049377441e-01 -4.709866940975189209e-01 -8.485808223485946655e-02
1.117018684744834900e-01 4.217862188816070557e-01 9.121556580066680908e-02 -2.015259303152561188e-02 4.454037547111511230e-02 8.570328354835510254e-01 -1.603993922472000122e-01 1.966608017683029175e-01
5.691621303558349609e-01 1.836271286010742188e-01 2.173201888799667358e-01 -1.226334795355796814e-01 4.895576238632202148e-01 1.220511421561241150e-01 -5.265906080603599548e-02 5.680954456329345703e-01
5.163916945457458496e-01 3.898240923881530762e-01 3.730941414833068848e-01 1.314215175807476044e-02 3.151045367121696472e-02 6.553398370742797852e-01 5.195178091526031494e-02 9.403553605079650879e-02
4.427942037582397461e-01 7.929535955190658569e-02 3.417497575283050537e-01 4.644466340541839600e-01 -3.809502124786376953e-01 3.126710355281829834e-01 1.300914287567138672e-01 4.531355798244476318e-01
3.256412744522094727e-01 6.341128349304199219e-01 4.614227712154388428e-01 2.982829213142395020e-01 -1.392747610807418823e-01 2.026052176952362061e-01 -2.068082839250564575e-01 2.945487201213836670e-01
2.514442205429077148e-01 -5.786249041557312012e-01 2.269822955131530762e-01 -1.775572448968887329e-01 -3.813838213682174683e-02 7.067231088876724243e-02 -3.249244391918182373e-02 7.151339054107666016e-01
2.289883941411972046e-01 6.231298297643661499e-02 1.201260983943939209e-01 1.438878625631332397e-01 1.600687652826309204e-01 -1.341786086559295654e-01 -6.820973157882690430e-01 6.321905851364135742e-01
2.291545420885086060e-01 1.629590094089508057e-01 1.321384906768798828e-01 4.151707589626312256e-01 -4.472114518284797668e-02 -1.003100723028182983e-01 -3.848400712013244629e-01 7.556064724922180176e-01
3.788773119449615479e-01 1.848024874925613403e-01 2.889589071273803711e-01 -1.440131217241287231e-01 -4.591939151287078857e-01 3.864368200302124023e-01 1.554087251424789429e-01 5.776838064193725586e-01
6.715628504753112793e-01 1.589425802230834961e-01 1.616733670234680176e-01 1.504585444927215576e-01 -4.976434707641601562e-01 4.528712332248687744e-01 -1.006548553705215454e-01 1.099618598818778992e-01
5.226375460624694824e-01 -2.701849043369293213e-01 -9.925985336303710938e-02 -3.286325633525848389e-01 -2.177678048610687256e-02 7.057979702949523926e-01 -2.128746546804904938e-02 1.921460628509521484e-01
5.182894468307495117e-01 -3.662667423486709595e-02 -6.868918240070343018e-02 2.565416693687438965e-02 -1.144876107573509216e-01 7.698497772216796875e-01 5.420159175992012024e-02 3.405054807662963867e-01
4.029380679130554199e-01 4.756504893302917480e-01 3.547850549221038818e-01 5.100217461585998535e-01 -2.188836932182312012e-01 1.497014015913009644e-01 -2.406918853521347046e-01 3.116886019706726074e-01
5.975790619850158691e-01 4.613054394721984863e-01 1.193132922053337097e-01 4.904612004756927490e-01 -9.632022678852081299e-02 3.180554807186126709e-01 -3.947172313928604126e-02 2.516224086284637451e-01
4.912387728691101074e-01 2.149576097726821899e-01 6.606045365333557129e-02 4.703404903411865234e-01 -4.213919639587402344e-01 4.581564664840698242e-01 -1.969809681177139282e-01 2.461980283260345459e-01
2.879510223865509033e-01 2.329871803522109985e-01 -6.859871745109558105e-02 -4.644718170166015625e-01 2.228779792785644531e-01 5.786372423171997070e-01 1.310108900070190430e-01 4.906137883663177490e-01
3.982125520706176758e-01 -4.646958038210868835e-02 1.285380572080612183e-01 3.453702628612518311e-01 4.234114587306976318e-01 4.741633236408233643e-01 3.247468173503875732e-02 5.461704134941101074e-01
2.040157616138458252e-01 2.215183973312377930e-01 1.121328398585319519e-01 5.571562647819519043e-01 2.187270671129226685e-01 6.003145575523376465e-01 -6.996925920248031616e-02 4.161675572395324707e-01
2.136770486831665039e-01 2.944984734058380127e-01 4.010185599327087402e-02 3.086244761943817139e-01 -6.852459907531738281e-01 2.311561405658721924e-01 -1.332182586193084717e-01 4.795970916748046875e-01
4.111542701721191406e-01 8.899153023958206177e-02 5.293648838996887207e-01 3.661933839321136475e-01 -4.108788967132568359e-01 3.407033979892730713e-01 6.229444220662117004e-02 3.463049530982971191e-01
-9.353551268577575684e-02 -1.068327352404594421e-01 5.588225647807121277e-02 -2.789250910282135010e-01 1.132997870445251465e-01 7.403374910354614258e-01 4.183959215879440308e-02 5.798523426055908203e-01
1.034411117434501648e-01 4.447143673896789551e-01 9.598714858293533325e-02 -1.766412891447544098e-02 -6.159481406211853027e-01 3.013993799686431885e-01 -1.045395284891128540e-01 5.484901070594787598e-01
-2.410600706934928894e-02 -6.132885348051786423e-03 1.795645803213119507e-01 1.531941071152687073e-02 1.632116436958312988e-01 9.831400215625762939e-02 -9.170385003089904785e-01 2.993987202644348145e-01
2.921254336833953857e-01 -1.118868216872215271e-01 -9.104882925748825073e-02 1.395465806126594543e-02 3.731100261211395264e-01 3.971406817436218262e-01 2.051533013582229614e-01 7.447413206100463867e-01
3.203960955142974854e-01 1.263638585805892944e-01 5.174741744995117188e-01 3.928113281726837158e-01 -5.028276443481445312e-01 1.814605593681335449e-01 -3.029505312442779541e-01 2.859297990798950195e-01
5.269045233726501465e-01 -4.234039783477783203e-01 -2.339455932378768921e-01 9.836679697036743164e-02 -1.672107130289077759e-01 5.664950609207153320e-01 -2.670356333255767822e-01 2.418880611658096313e-01
1.603143960237503052e-01 1.798429191112518311e-01 -2.496958374977111816e-01 1.348058413714170456e-02 4.692437946796417236e-01 1.103306114673614502e-01 -3.798781037330627441e-01 7.090528607368469238e-01
5.337104201316833496e-01 4.209354817867279053e-01 1.708858460187911987e-01 4.969012737274169922e-01 1.280288547277450562e-01 3.653345108032226562e-01 -4.562085494399070740e-02 3.315295875072479248e-01
1.755618751049041748e-01 2.482719421386718750e-01 -1.236270591616630554e-01 -2.445819675922393799e-01 -6.209681034088134766e-01 5.332058668136596680e-01 -2.280399948358535767e-01 3.324501216411590576e-01
-1.063612177968025208e-01 -3.851135671138763428e-01 2.844325304031372070e-01 7.405802607536315918e-03 -8.495507389307022095e-02 1.092322766780853271e-01 -7.158688306808471680e-01 4.772847294807434082e-01
5.585513710975646973e-01 -8.204634487628936768e-02 4.541837871074676514e-01 -3.657147288322448730e-01 1.285949051380157471e-01 5.496453046798706055e-01 8.060733228921890259e-02 1.269429773092269897e-01
1.848614662885665894e-01 5.562667250633239746e-01 1.641441136598587036e-01 3.638185560703277588e-01 -2.940157353878021240e-01 4.416120648384094238e-01 -4.505771398544311523e-01 1.122507229447364807e-01
2.961929887533187866e-03 -4.279916584491729736e-01 -2.106266655027866364e-02 -1.698386967182159424e-01 -1.077065244317054749e-01 7.111630439758300781e-01 -3.869315683841705322e-01 3.470675051212310791e-01
3.865123391151428223e-01 1.239723563194274902e-01 -3.955937922000885010e-01 1.147240772843360901e-01 3.402625620365142822e-01 -4.720619320869445801e-02 -4.140156507492065430e-01 6.133245825767517090e-01
4.518702328205108643e-01 -1.790189892053604126e-01 5.631608366966247559e-01 -2.054961025714874268e-01 -1.724591851234436035e-01 5.007930397987365723e-01 -3.131629824638366699e-01 -1.605610400438308716e-01
6.345078945159912109e-01 -4.431682825088500977e-02 -2.132283002138137817e-01 -3.451154232025146484e-01 -1.131649166345596313e-01 6.288300156593322754e-01 -1.133105605840682983e-01 9.895486384630203247e-02
8.400454372167587280e-02 1.394640505313873291e-01 -1.241032220423221588e-02 -2.987625896930694580e-01 -4.585168361663818359e-01 6.242097616195678711e-01 3.415817394852638245e-02 5.320128202438354492e-01
4.390836954116821289e-01 2.719801366329193115e-01 3.935562968254089355e-01 3.620074689388275146e-01 -3.893542885780334473e-01 4.220819473266601562e-01 -1.643093526363372803e-01 3.009131848812103271e-01
4.950389564037322998e-01 -2.642720639705657959e-01 6.486521363258361816e-01 3.251945376396179199e-01 -1.599355787038803101e-02 2.809954881668090820e-01 -1.543498337268829346e-01 2.357066720724105835e-01
2.482298612594604492e-01 -1.494596898555755615e-01 1.702798455953598022e-01 -6.088335067033767700e-02 -2.262893505394458771e-02 9.103851914405822754e-01 -9.953308105468750000e-02 2.100517600774765015e-01
6.059919595718383789e-01 6.360903382301330566e-01 2.791781425476074219e-01 2.081847283989191055e-03 -2.450992912054061890e-02 3.274481594562530518e-01 -2.053030580282211304e-01 1.566484197974205017e-02
2.823955118656158447e-01 -4.477376341819763184e-01 6.854660343378782272e-03 -2.316370457410812378e-01 2.126755714416503906e-01 -5.090782884508371353e-03 -3.605957627296447754e-01 7.005677223205566406e-01
4.894294440746307373e-01 5.449842810630798340e-01 3.083192110061645508e-01 3.242901340126991272e-02 -5.149780511856079102e-01 1.628517657518386841e-01 -1.135904267430305481e-01 2.504250407218933105e-01
6.110776066780090332e-01 8.183534443378448486e-02 3.626662194728851318e-01 4.338665902614593506e-01 -3.445375561714172363e-01 3.650426566600799561e-01 -3.504229709506034851e-02 2.166329920291900635e-01
2.324047088623046875e-01 4.068015813827514648e-01 1.682218611240386963e-01 9.107798337936401367e-02 -4.640851020812988281e-01 4.085064828395843506e-01 4.068319499492645264e-02 5.999993085861206055e-01
4.169282615184783936e-01 4.440465867519378662e-01 2.423369437456130981e-01 5.372765064239501953e-01 -9.445367613807320595e-04 4.210529029369354248e-01 -3.122411370277404785e-01 8.257912099361419678e-02
5.160626955330371857e-03 3.542790710926055908e-01 3.553498089313507080e-01 -2.057889103889465332e-01 2.371143996715545654e-01 4.236639142036437988e-01 -6.568624377250671387e-01 1.966076046228408813e-01
2.099711745977401733e-01 -2.075005620718002319e-01 3.294787108898162842e-01 4.052023887634277344e-01 -1.257585138082504272e-01 7.375090718269348145e-01 2.020552381873130798e-02 2.827848494052886963e-01
3.451575040817260742e-01 2.294722497463226318e-01 -2.447368204593658447e-01 -5.548811554908752441e-01 8.787611126899719238e-02 5.982757806777954102e-01 -1.511602699756622314e-01 2.681680023670196533e-01
2.968437969684600830e-01 2.521953284740447998e-01 -1.244330704212188721e-01 1.077846884727478027e-01 1.807001233100891113e-01 -8.668213337659835815e-02 -6.833136081695556641e-01 5.604429244995117188e-01
1.016250848770141602e-01 3.280142247676849365e-01 4.306247923523187637e-03 4.373402893543243408e-02 -6.480455398559570312e-01 4.113867580890655518e-01 -2.743428945541381836e-01 4.644155502319335938e-01
1.646832227706909180e-01 3.757066652178764343e-02 1.801880300045013428e-01 2.133573964238166809e-02 4.405783116817474365e-02 8.058690428733825684e-01 -4.923281073570251465e-01 2.116412222385406494e-01
1.452282816171646118e-01 -5.101280808448791504e-01 -1.322629600763320923e-01 -1.186837852001190186e-01 -5.156038403511047363e-01 2.946162819862365723e-01 -3.661707639694213867e-01 4.476290643215179443e-01
6.850038170814514160e-01 5.174183249473571777e-01 1.903446912765502930e-01 -6.907249242067337036e-02 1.228307858109474182e-01 3.334811031818389893e-01 -3.041731715202331543e-01 -5.681279674172401428e-02
2.895714342594146729e-01 2.339796163141727448e-02 2.493936717510223389e-01 -1.955776512622833252e-01 3.747214972972869873e-01 4.127335250377655029e-01 2.003809213638305664e-01 6.813482642173767090e-01
5.974593758583068848e-01 9.341221302747726440e-02 3.643362224102020264e-01 -4.237855076789855957e-01 4.515068605542182922e-02 4.065796136856079102e-01 2.083321809768676758e-01 3.335168659687042236e-01
4.042104482650756836e-01 -4.077037796378135681e-02 2.489373385906219482e-01 -1.541638374328613281e-01 4.274481832981109619e-01 5.544450283050537109e-01 1.398792564868927002e-01 4.894160926342010498e-01
4.806404411792755127e-01 1.224085688591003418e-01 6.012513041496276855e-01 -1.666488051414489746e-01 -2.619217336177825928e-01 3.485353589057922363e-01 -3.953909575939178467e-01 -1.353226900100708008e-01
7.399404048919677734e-01 1.685726642608642578e-01 -4.368475675582885742e-01 -1.666598170995712280e-01 -1.945096254348754883e-01 2.557154595851898193e-01 -3.118026852607727051e-01 7.081449031829833984e-02
1.589938849210739136e-01 -1.678286045789718628e-01 4.756630957126617432e-01 -5.098266601562500000e-01 -1.113897189497947693e-01 6.559681892395019531e-02 -6.476292759180068970e-02 6.629260778427124023e-01
-1.144263297319412231e-01 -1.238819807767868042e-01 6.110482811927795410e-01 -3.839503973722457886e-02 -1.871155649423599243e-01 2.202574014663696289e-01 -3.082430064678192139e-01 6.466579437255859375e-01
2.780326008796691895e-01 -5.277634263038635254e-01 2.259118705987930298e-01 1.379248201847076416e-01 -2.296372875571250916e-02 1.392682790756225586e-01 -4.718310013413429260e-02 7.429367899894714355e-01
3.572259247303009033e-01 3.160366117954254150e-01 -9.589767456054687500e-02 1.079831123352050781e-01 -5.564255714416503906e-01 5.829982161521911621e-01 -2.480322718620300293e-01 2.015868276357650757e-01
4.834561944007873535e-01 -1.655452400445938110e-01 4.557960480451583862e-02 9.370555169880390167e-03 -5.720655322074890137e-01 5.778498053550720215e-01 -1.072708964347839355e-01 2.530277073383331299e-01
3.141885697841644287e-01 -1.966388672590255737e-01 -1.869954317808151245e-01 -1.154206544160842896e-01 -6.596177816390991211e-01 3.850034177303314209e-01 -2.495402097702026367e-01 4.107748866081237793e-01
2.079250067472457886e-01 2.760190069675445557e-01 2.532337792217731476e-02 -2.578068971633911133e-01 -6.599203944206237793e-01 1.598358303308486938e-01 -1.178642362356185913e-01 5.818423628807067871e-01
5.079926252365112305e-01 -1.880351603031158447e-01 -1.404358423314988613e-03 -1.168323680758476257e-01 6.080057024955749512e-01 2.568325698375701904e-01 -1.912569403648376465e-01 4.698098599910736084e-01
4.135151803493499756e-01 -1.218336522579193115e-01 6.669417023658752441e-02 -9.388355165719985962e-02 2.751450240612030029e-01 -1.461712867021560669e-01 -7.089793086051940918e-01 4.485278129577636719e-01
-1.991384848952293396e-02 2.286634594202041626e-01 6.398445367813110352e-01 -2.332226037979125977e-01 1.731271892786026001e-01 3.797908127307891846e-01 -1.745840460062026978e-01 5.280428528785705566e-01
3.926457166671752930e-01 1.530744582414627075e-01 1.787389218807220459e-01 6.086474657058715820e-01 2.788569629192352295e-01 4.043361842632293701e-01 -1.406165808439254761e-01 3.987183272838592529e-01
4.336043000221252441e-01 4.714816436171531677e-02 -1.689546257257461548e-01 -1.113490462303161621e-01 -2.935208380222320557e-01 7.170012593269348145e-01 1.357652395963668823e-01 3.874824047088623047e-01
2.754310071468353271e-01 -3.422185778617858887e-01 4.527647495269775391e-01 -4.664639234542846680e-01 6.994690746068954468e-03 1.253706961870193481e-01 -1.329458691179752350e-02 6.070389747619628906e-01
2.564374506473541260e-01 -1.119024604558944702e-01 -2.235254347324371338e-01 -6.509266793727874756e-02 2.371830791234970093e-01 8.455201387405395508e-01 -2.694660127162933350e-01 1.540944725275039673e-01
1.390199065208435059e-01 -1.918036639690399170e-01 2.440717965364456177e-01 -1.133407279849052429e-01 3.409514725208282471e-01 2.893591523170471191e-01 -4.176504611968994141e-01 7.050240635871887207e-01
3.922404050827026367e-01 -1.926875114440917969e-01 3.159313648939132690e-02 2.771575450897216797e-01 5.143672227859497070e-01 3.584059774875640869e-01 -6.018046289682388306e-02 5.784067511558532715e-01
5.169228315353393555e-01 7.347664237022399902e-02 3.774392604827880859e-01 1.196989044547080994e-01 -5.791366100311279297e-01 3.563489019870758057e-01 -3.266247212886810303e-01 3.919724747538566589e-02
-9.939566999673843384e-02 3.271657228469848633e-01 -2.360503524541854858e-01 -1.302228569984436035e-01 -2.060024589300155640e-01 6.909351348876953125e-01 -3.856834173202514648e-01 3.765970170497894287e-01
6.568979620933532715e-01 -9.645187109708786011e-02 9.562910348176956177e-02 -3.337724804878234863e-01 -1.938652843236923218e-01 5.753594636917114258e-01 9.972491860389709473e-02 2.450837045907974243e-01
-4.717648029327392578e-02 6.011465191841125488e-01 3.369718492031097412e-01 1.174820363521575928e-01 -8.205687254667282104e-02 2.247190922498703003e-01 -6.258307099342346191e-01 2.452530413866043091e-01
4.483978748321533203e-01 -2.138992771506309509e-02 7.723512500524520874e-02 -3.704812824726104736e-01 -4.109825566411018372e-02 6.568818688392639160e-01 1.894648075103759766e-01 4.314862191677093506e-01
2.503547668457031250e-01 4.800162017345428467e-01 3.345772624015808105e-01 -1.076860949397087097e-01 -5.290436148643493652e-01 2.141912877559661865e-01 -1.981544680893421173e-02 5.071598887443542480e-01
5.224914550781250000e-01 3.570682182908058167e-02 2.997729480266571045e-01 -1.649648509919643402e-02 -3.872424364089965820e-01 6.378121376037597656e-01 -1.370303332805633545e-01 2.450580298900604248e-01
5.773594975471496582e-01 -4.356177747249603271e-01 5.842588841915130615e-02 1.827853769063949585e-01 8.236419409513473511e-02 4.512177407741546631e-01 1.490164250135421753e-01 4.555019736289978027e-01
5.617280006408691406e-01 8.834147453308105469e-02 1.261966675519943237e-01 -6.434563994407653809e-01 1.971233189105987549e-01 3.345345258712768555e-01 -2.931933999061584473e-01 9.981112182140350342e-02
3.980036377906799316e-01 3.253224790096282959e-01 -1.498748809099197388e-01 1.312892585992813110e-01 4.031000435352325439e-01 5.105104446411132812e-01 -4.852698147296905518e-01 1.935501396656036377e-01
4.969609677791595459e-01 1.859401469118893147e-03 6.577955484390258789e-01 2.821053564548492432e-01 -1.751519888639450073e-01 3.769871890544891357e-01 -7.784686237573623657e-02 2.487774044275283813e-01
4.315221905708312988e-01 -3.108362257480621338e-01 5.106325745582580566e-01 4.278554022312164307e-01 1.167929396033287048e-01 4.032686650753021240e-01 -1.511614769697189331e-01 2.724838554859161377e-01
6.223480701446533203e-01 2.522829454392194748e-03 4.909275770187377930e-01 3.182049095630645752e-01 -2.393308430910110474e-01 3.948696255683898926e-01 4.627863317728042603e-02 2.346680462360382080e-01
5.192521214485168457e-01 1.346499621868133545e-01 5.064059495925903320e-01 3.202367126941680908e-01 -4.066279828548431396e-01 3.155179917812347412e-01 -1.908580362796783447e-01 2.278670072555541992e-01
1.443391442298889160e-01 -3.196075856685638428e-01 4.767783880233764648e-01 -4.631868749856948853e-02 -5.880806595087051392e-03 1.333598047494888306e-02 -7.029864192008972168e-01 3.913463354110717773e-01
4.234236776828765869e-01 -4.053272604942321777e-01 -1.526209712028503418e-01 -1.301065385341644287e-01 -2.728082239627838135e-01 5.876551866531372070e-01 -2.346639484167098999e-01 3.759938180446624756e-01
2.721880674362182617e-01 -4.228171892464160919e-03 2.625704705715179443e-01 2.655050158500671387e-01 2.166345529258251190e-02 4.098746478557586670e-01 -7.748582959175109863e-01 -1.326188445091247559e-01
5.264290142804384232e-03 -4.822587594389915466e-02 2.605008482933044434e-01 1.554697006940841675e-01 -1.057217493653297424e-01 6.386191844940185547e-01 -2.470759600400924683e-01 6.523472666740417480e-01
4.589493274688720703e-01 -1.208190806210041046e-02 5.195244029164314270e-02 4.895299673080444336e-01 2.958902120590209961e-01 1.789466887712478638e-01 -3.736435994505882263e-02 6.526191830635070801e-01
6.232525110244750977e-01 -2.304888330399990082e-02 -1.259887069463729858e-01 3.535754084587097168e-01 -4.211504161357879639e-01 3.920421898365020752e-01 -3.111517243087291718e-02 3.716226518154144287e-01
3.339328765869140625e-01 -1.073618531227111816e-01 -4.192902892827987671e-02 -5.198355317115783691e-01 2.927834987640380859e-01 2.028557211160659790e-01 -4.428222775459289551e-02 6.900301575660705566e-01
5.389864444732666016e-01 -1.431948505342006683e-02 1.544592082500457764e-01 4.556992650032043457e-01 1.427966505289077759e-01 4.322034120559692383e-01 4.242661222815513611e-02 5.184383988380432129e-01
5.171708464622497559e-01 2.183937579393386841e-01 5.997136831283569336e-01 -1.525414437055587769e-01 5.278038606047630310e-02 2.998678684234619141e-01 -1.430478692054748535e-01 4.344466924667358398e-01
7.854464650154113770e-01 -2.051841765642166138e-01 2.686163485050201416e-01 6.436937302350997925e-02 4.728863015770912170e-02 -9.401323646306991577e-02 -3.169750869274139404e-01 3.913148343563079834e-01
4.462734758853912354e-01 5.624057650566101074e-01 -1.835164874792098999e-01 2.206258922815322876e-01 1.889600306749343872e-01 4.314807653427124023e-01 -2.922179102897644043e-01 3.080794215202331543e-01
5.545392632484436035e-01 2.202011942863464355e-01 3.980820775032043457e-01 4.861539900302886963e-01 -1.680518090724945068e-01 3.894910514354705811e-01 -2.371392250061035156e-01 1.140300109982490540e-01
3.753305077552795410e-01 -6.072447448968887329e-02 1.563310027122497559e-01 2.899535000324249268e-01 -1.159423142671585083e-01 4.753352403640747070e-01 -7.040361166000366211e-01 1.089686453342437744e-01
-4.243933409452438354e-02 -2.946014106273651123e-01 6.152063012123107910e-01 -3.164410889148712158e-01 -1.014163601212203503e-03 3.286710679531097412e-01 -2.094287574291229248e-01 5.300085544586181641e-01
2.875300049781799316e-01 4.395154118537902832e-01 2.968101501464843750e-01 -4.316843301057815552e-02 3.649356067180633545e-01 2.126127779483795166e-01 -3.409441113471984863e-01 5.827246904373168945e-01
4.799471497535705566e-01 2.529938817024230957e-01 4.918618500232696533e-01 1.054649651050567627e-01 -2.822895944118499756e-01 2.906703054904937744e-01 -6.203129515051841736e-02 5.334505438804626465e-01
-2.072623185813426971e-02 -2.325498163700103760e-01 5.951293706893920898e-01 1.696923822164535522e-01 -1.715986281633377075e-01 3.016736209392547607e-01 -2.152353823184967041e-01 6.290765404701232910e-01
-1.496552303433418274e-02 -3.999264538288116455e-01 8.961726725101470947e-02 -8.294590562582015991e-02 -1.916005015373229980e-01 4.253310561180114746e-01 -2.997111082077026367e-01 7.193605303764343262e-01
2.738156914710998535e-01 -1.331008970737457275e-01 7.479778677225112915e-02 -7.901876419782638550e-02 3.500079810619354248e-01 -7.574398070573806763e-02 -3.462494015693664551e-01 8.045738935470581055e-01
-9.660161286592483521e-02 3.380377292633056641e-01 -1.872827112674713135e-02 6.182520184665918350e-03 1.075072064995765686e-01 -6.070991232991218567e-02 -6.483920216560363770e-01 6.635918617248535156e-01
3.747154474258422852e-01 1.114457398653030396e-01 3.132168054580688477e-01 -3.274769708514213562e-02 2.720527350902557373e-01 5.758519768714904785e-01 2.025058269500732422e-01 5.489664673805236816e-01
6.665681600570678711e-01 2.670314013957977295e-01 3.305548131465911865e-01 2.415888309478759766e-01 -1.307511329650878906e-01 3.268831372261047363e-01 -5.841362476348876953e-02 4.351882636547088623e-01
3.530764877796173096e-01 2.703735530376434326e-01 1.860640943050384521e-02 3.237256705760955811e-01 -1.715491414070129395e-01 2.588478624820709229e-01 -6.575649380683898926e-01 4.102043211460113525e-01
6.731846332550048828e-01 -2.768452763557434082e-01 3.901349604129791260e-01 9.337237477302551270e-02 2.356539964675903320e-01 2.773227691650390625e-01 -3.928502202033996582e-01 1.499443352222442627e-01
3.590714335441589355e-01 -2.496085911989212036e-01 -4.016736745834350586e-01 3.139014169573783875e-02 -2.656802535057067871e-01 4.477911591529846191e-01 -5.438590645790100098e-01 2.820476293563842773e-01
6.519986987113952637e-01 3.221122324466705322e-01 4.298970699310302734e-01 -2.977969348430633545e-01 -2.238056957721710205e-01 3.490740656852722168e-01 -1.413650661706924438e-01 7.563800364732742310e-02
