# Supplementary material for: Where is your field going? A machine learning approach to study the relative motion of the domains of physics
Source: PLoS One. 2020 Jun 18;15(6):e0233997. doi: 10.1371/journal.pone.0233997 (PMC7302634; doi:10.1371/journal.pone.0233997)
Supplement: S22 Data — (ZIP) [file pone.0233997.s022.zip › 21/Pacs4Run_21_VS_500_embeddings1989-1993ED8.txt]

-1.257786452770233154e-01 3.767777085304260254e-01 6.468963027000427246e-01 1.375884711742401123e-01 4.201420247554779053e-01 -5.271623656153678894e-02 -1.253940165042877197e-01 -4.580295085906982422e-01
-1.315986067056655884e-01 5.436515808105468750e-01 1.570524722337722778e-01 2.427993267774581909e-01 2.266581654548645020e-01 7.138098478317260742e-01 -1.740146279335021973e-01 -1.110321879386901855e-01
-2.666200399398803711e-01 4.896087646484375000e-01 1.748117208480834961e-01 6.633173823356628418e-01 -1.852086335420608521e-01 -1.538160145282745361e-01 -2.027460932731628418e-01 -3.458036780357360840e-01
-2.654748409986495972e-02 6.154237389564514160e-01 2.909098267555236816e-01 -1.077433861792087555e-02 -1.812373101711273193e-01 2.174223363399505615e-01 -6.374191045761108398e-01 -2.222201079130172729e-01
-3.097552061080932617e-01 6.970102787017822266e-01 1.028587967157363892e-01 4.180099070072174072e-01 -3.974893093109130859e-01 9.989335387945175171e-02 8.439185470342636108e-02 -2.404536604881286621e-01
4.113584160804748535e-01 4.059859812259674072e-01 1.244151964783668518e-01 6.904382109642028809e-01 -5.660890415310859680e-02 3.638666868209838867e-01 -1.638618409633636475e-01 -1.064017862081527710e-01
-3.919852375984191895e-01 -2.547827921807765961e-02 6.560046672821044922e-01 1.123558878898620605e-01 4.616861045360565186e-01 4.029547870159149170e-01 3.624802082777023315e-02 1.609100252389907837e-01
-8.838989771902561188e-03 4.192675352096557617e-01 5.453657358884811401e-02 4.176755547523498535e-01 9.127647429704666138e-02 7.941944152116775513e-02 -3.616360425949096680e-01 -7.080184817314147949e-01
-4.597789347171783447e-01 3.477531969547271729e-01 1.718070209026336670e-01 6.113188862800598145e-01 4.290046989917755127e-01 8.683591149747371674e-03 -2.355001866817474365e-02 -2.824311852455139160e-01
-1.565403342247009277e-01 5.948677062988281250e-01 3.295645713806152344e-01 3.624342679977416992e-01 1.081107556819915771e-01 4.382890164852142334e-01 -3.088772296905517578e-01 2.871685922145843506e-01
-4.261645376682281494e-01 6.018918752670288086e-01 4.212597310543060303e-01 1.645568162202835083e-01 3.018370270729064941e-01 8.724892139434814453e-02 3.672086596488952637e-01 1.342060416936874390e-01
-3.584050536155700684e-01 3.856894969940185547e-01 1.629400998353958130e-01 6.721083521842956543e-01 1.294259577989578247e-01 -1.411965042352676392e-01 -6.558732688426971436e-02 -4.511331617832183838e-01
-3.360512256622314453e-01 3.680527508258819580e-01 3.155057132244110107e-01 2.763575315475463867e-01 -5.789545178413391113e-01 2.641739845275878906e-01 -3.247852921485900879e-01 -2.553970217704772949e-01
-1.211336702108383179e-01 4.727350473403930664e-01 3.331035673618316650e-01 2.150750309228897095e-01 -5.569506883621215820e-01 2.148852795362472534e-01 -4.712389409542083740e-01 -1.618553251028060913e-01
-2.306643426418304443e-01 4.636616408824920654e-01 2.424663454294204712e-01 1.833454221487045288e-01 -2.161302566528320312e-01 7.123684287071228027e-01 -1.935203522443771362e-01 -2.185752093791961670e-01
6.771656870841979980e-02 4.350115656852722168e-01 4.573531746864318848e-01 -8.920176327228546143e-02 4.372181892395019531e-01 4.049048125743865967e-01 4.516735076904296875e-01 -1.730138659477233887e-01
-1.551035344600677490e-01 2.991321086883544922e-01 1.605313271284103394e-01 1.636196672916412354e-01 2.269649356603622437e-01 5.129386186599731445e-01 -4.925090670585632324e-01 -5.260577797889709473e-01
-4.400930702686309814e-01 1.784965097904205322e-01 3.569381237030029297e-01 2.346701920032501221e-01 -1.101200580596923828e-01 6.841250658035278320e-01 -3.226037621498107910e-01 -8.806461840867996216e-02
-5.324168801307678223e-01 4.577194750308990479e-01 2.489327043294906616e-01 3.454023897647857666e-01 -8.255194127559661865e-02 4.518014788627624512e-01 -3.262251317501068115e-01 -9.161203354597091675e-02
-3.723429143428802490e-01 2.910631895065307617e-01 3.894762992858886719e-01 4.549812972545623779e-01 2.919963002204895020e-02 5.404021143913269043e-01 -2.866486012935638428e-01 2.070957422256469727e-01
-2.808899851515889168e-03 3.219840824604034424e-01 4.115326106548309326e-01 2.686644904315471649e-02 6.468575596809387207e-01 5.228390693664550781e-01 -1.734947711229324341e-01 -6.596702337265014648e-02
-3.221026062965393066e-01 6.179935932159423828e-01 2.454835325479507446e-01 1.419685631990432739e-01 -1.571785211563110352e-01 5.899882316589355469e-01 -1.416196078062057495e-01 -2.026558220386505127e-01
-5.411477684974670410e-01 1.530124992132186890e-01 5.261741280555725098e-01 4.791518449783325195e-01 4.030424058437347412e-01 -7.327917218208312988e-02 5.125100165605545044e-02 8.282959461212158203e-02
-1.133012846112251282e-01 3.978192210197448730e-01 3.036458194255828857e-01 7.614865899085998535e-02 1.519609689712524414e-01 6.891123056411743164e-01 -4.439262747764587402e-01 -1.893805563449859619e-01
-4.775441884994506836e-01 5.192348957061767578e-01 2.222676724195480347e-01 7.179818302392959595e-02 1.538872122764587402e-01 1.215535476803779602e-01 -4.875233471393585205e-01 -4.143104553222656250e-01
-7.712346315383911133e-02 5.424127578735351562e-01 8.013978600502014160e-02 4.437775909900665283e-01 -2.067923992872238159e-01 6.564109921455383301e-01 1.048964038491249084e-01 -1.088006570935249329e-01
-1.781165450811386108e-01 2.284796983003616333e-01 2.133989632129669189e-01 1.663502007722854614e-01 1.539282649755477905e-01 6.215081810951232910e-01 -5.191197395324707031e-01 -4.042380154132843018e-01
-5.062630176544189453e-01 5.565973520278930664e-01 2.432231009006500244e-01 6.079456768929958344e-03 -2.634856104850769043e-01 4.949956834316253662e-01 -4.496963694691658020e-03 -2.454326450824737549e-01
3.295862674713134766e-01 4.259061515331268311e-01 5.692653357982635498e-02 6.041347384452819824e-01 6.818176060914993286e-02 4.527536034584045410e-01 -2.378116846084594727e-01 -2.748971879482269287e-01
-1.108691096305847168e-03 2.910262942314147949e-01 4.471185058355331421e-02 6.420105099678039551e-01 -9.528566896915435791e-02 3.813171982765197754e-01 -9.356824308633804321e-02 -5.812818408012390137e-01
1.501085460186004639e-01 2.436117380857467651e-01 4.066266417503356934e-01 2.649323642253875732e-01 1.373466998338699341e-01 6.729409098625183105e-01 -4.355024397373199463e-01 1.456383168697357178e-01
-5.101855397224426270e-01 6.207469105720520020e-01 2.628968656063079834e-01 -6.201342493295669556e-02 -1.084830015897750854e-01 1.454033851623535156e-01 -3.192750811576843262e-01 -3.828524649143218994e-01
-4.227453172206878662e-01 2.609861791133880615e-01 3.270238935947418213e-01 -1.077509149909019470e-01 -4.215636849403381348e-02 5.720183253288269043e-01 3.912810385227203369e-01 -3.905570507049560547e-01
-3.223855048418045044e-02 6.565489172935485840e-01 6.685410737991333008e-01 5.483862385153770447e-02 -2.462971359491348267e-01 -1.286673396825790405e-01 1.981459558010101318e-01 3.834697231650352478e-02
-5.196087360382080078e-01 4.891564846038818359e-01 3.316138386726379395e-01 3.282144963741302490e-01 5.340934917330741882e-02 4.283438324928283691e-01 -2.476347833871841431e-01 1.593304425477981567e-01
-4.159205853939056396e-01 -2.633739709854125977e-01 8.011128306388854980e-01 1.386356651782989502e-01 -1.644939631223678589e-01 1.208892688155174255e-01 6.923340260982513428e-02 -2.240013778209686279e-01
-5.886994004249572754e-01 7.020305991172790527e-01 2.839510738849639893e-01 2.549198865890502930e-01 -2.319329045712947845e-02 5.020842701196670532e-02 9.496738016605377197e-02 5.381598696112632751e-02
-2.681020498275756836e-01 -1.892628520727157593e-02 7.256692647933959961e-01 2.137995362281799316e-01 -3.727638721466064453e-01 1.584271490573883057e-01 3.668460547924041748e-01 -2.383881211280822754e-01
-2.689363360404968262e-01 6.037780642509460449e-01 6.524068713188171387e-01 8.427793532609939575e-02 -8.858481794595718384e-02 -1.805558055639266968e-01 1.983650475740432739e-01 2.249255180358886719e-01
2.653075158596038818e-01 5.004440546035766602e-01 6.531826853752136230e-01 2.409157752990722656e-01 5.277374875731766224e-04 -1.321549117565155029e-01 4.176341891288757324e-01 5.095263198018074036e-02
-2.246694266796112061e-01 4.938252568244934082e-01 2.446277141571044922e-01 1.041101738810539246e-01 -2.934990227222442627e-01 6.751003265380859375e-01 -1.476959884166717529e-01 -2.669504880905151367e-01
1.225003674626350403e-01 5.251079797744750977e-01 2.426607720553874969e-02 5.910553932189941406e-01 1.155972182750701904e-01 5.291336178779602051e-01 -1.552727967500686646e-01 -2.046101093292236328e-01
-4.109197556972503662e-01 4.521612823009490967e-01 2.840986549854278564e-01 3.688998818397521973e-01 -4.330887496471405029e-01 -1.526211109012365341e-02 -3.482736051082611084e-01 -3.174947202205657959e-01
-1.978112906217575073e-01 -9.355944581329822540e-03 1.902829706668853760e-01 4.863983392715454102e-01 -9.488684684038162231e-02 6.871839165687561035e-01 -1.828577667474746704e-01 -4.163292348384857178e-01
-5.685999989509582520e-01 6.159974932670593262e-01 2.876858115196228027e-01 2.473414503037929535e-02 -2.110410183668136597e-01 1.697338670492172241e-01 -2.464494109153747559e-01 -2.824553549289703369e-01
-2.762292325496673584e-01 5.230709314346313477e-01 3.465038836002349854e-01 3.765330612659454346e-01 4.236301779747009277e-02 4.779806137084960938e-01 -3.101129829883575439e-01 2.486404776573181152e-01
1.989740133285522461e-01 5.226132273674011230e-01 6.172611117362976074e-01 -6.749655306339263916e-02 -2.224986702203750610e-01 -4.023544117808341980e-02 4.189643263816833496e-01 -2.739746868610382080e-01
-2.210910618305206299e-01 6.674339175224304199e-01 6.121007204055786133e-01 1.211866661906242371e-01 -1.538881510496139526e-01 -2.598103582859039307e-01 1.698464341461658478e-02 1.575615853071212769e-01
-1.314309239387512207e-01 6.284507513046264648e-01 2.411319762468338013e-01 6.202966906130313873e-04 -5.009012669324874878e-02 2.616119086742401123e-01 -5.291308164596557617e-01 -4.227308928966522217e-01
-8.017069846391677856e-02 1.380538791418075562e-01 3.822405636310577393e-01 2.168378680944442749e-01 1.348569095134735107e-01 8.005261421203613281e-01 -3.492338657379150391e-01 -1.986273378133773804e-02
-1.245288178324699402e-02 3.111343085765838623e-01 1.538883596658706665e-01 1.704712063074111938e-01 -2.291421592235565186e-01 7.675570845603942871e-01 2.285930700600147247e-02 -4.562079012393951416e-01
-5.330587625503540039e-01 4.265333116054534912e-01 2.012949436902999878e-01 4.907765388488769531e-01 -1.692030876874923706e-01 -2.369513660669326782e-01 -8.755385130643844604e-02 -4.001190066337585449e-01
1.209906209260225296e-02 3.066775798797607422e-01 4.246961772441864014e-01 5.493968725204467773e-02 2.009464651346206665e-01 7.577517628669738770e-01 -3.202937841415405273e-01 7.253956049680709839e-02
2.336017787456512451e-01 2.603042721748352051e-01 3.112149536609649658e-01 2.468764334917068481e-01 2.345666736364364624e-01 5.484740734100341797e-01 5.170692801475524902e-01 -3.109067678451538086e-01
-2.222077250480651855e-01 2.935090959072113037e-01 7.457051873207092285e-01 -1.075125262141227722e-01 -1.354917138814926147e-01 -3.911620974540710449e-01 -2.455079369246959686e-02 -3.533731698989868164e-01
2.625208497047424316e-01 5.244982838630676270e-01 6.398882269859313965e-01 8.360029011964797974e-02 -3.028319180011749268e-01 -2.350025922060012817e-01 1.681574881076812744e-01 -2.536298334598541260e-01
2.162108570337295532e-01 3.028297424316406250e-01 1.439774334430694580e-01 4.670170843601226807e-01 -2.021589688956737518e-02 7.276976108551025391e-01 2.701326310634613037e-01 -1.406712234020233154e-01
-4.668104350566864014e-01 5.360069274902343750e-01 2.960486114025115967e-01 1.248575225472450256e-01 -2.277420610189437866e-01 4.862355589866638184e-01 -2.982474863529205322e-01 -1.196131184697151184e-01
-1.008664444088935852e-01 -2.471595071256160736e-03 5.951413512229919434e-01 5.317546725273132324e-01 -2.545887529850006104e-01 -1.131466627120971680e-01 4.037197530269622803e-01 -3.350467383861541748e-01
2.467592656612396240e-01 5.979898571968078613e-01 3.284993395209312439e-02 5.998736619949340820e-01 1.654304265975952148e-01 3.795317411422729492e-01 1.624132245779037476e-01 -1.509998589754104614e-01
6.965960562229156494e-02 -1.279316144064068794e-03 6.366321444511413574e-01 4.936088621616363525e-01 -4.537214338779449463e-01 5.854871124029159546e-02 2.914202809333801270e-01 -2.279883027076721191e-01
-5.064052939414978027e-01 6.487317681312561035e-01 1.499147862195968628e-01 1.534033417701721191e-01 3.179104924201965332e-01 1.397423893213272095e-01 -2.554090619087219238e-01 -3.014382123947143555e-01
-4.768999814987182617e-01 3.145683407783508301e-01 3.175421357154846191e-01 6.746346354484558105e-01 3.114262819290161133e-01 -1.169270500540733337e-01 8.351287245750427246e-02 -3.955193329602479935e-03
2.031574547290802002e-01 3.644553422927856445e-01 1.282005105167627335e-02 4.296840131282806396e-01 -9.154792129993438721e-02 4.439262449741363525e-01 -2.868234813213348389e-01 -5.944640636444091797e-01
-4.683570563793182373e-01 3.177070021629333496e-01 3.155579566955566406e-01 3.981316387653350830e-01 8.001539856195449829e-02 5.024754405021667480e-01 -4.028077721595764160e-01 2.191286161541938782e-02
1.795746833086013794e-01 4.762339591979980469e-01 6.705535650253295898e-01 3.538149595260620117e-01 -2.494807392358779907e-01 -6.940979510545730591e-02 2.731171250343322754e-01 1.564471572637557983e-01
3.589430749416351318e-01 5.297951698303222656e-01 4.449535906314849854e-02 6.074959635734558105e-01 1.893775761127471924e-01 1.284166872501373291e-01 -2.916717156767845154e-02 -4.077257812023162842e-01
2.584849298000335693e-02 4.271226748824119568e-02 4.437533020973205566e-01 -5.694561079144477844e-02 4.865461587905883789e-01 2.436275929212570190e-01 9.553681313991546631e-02 -7.015259861946105957e-01
-1.248137429356575012e-01 5.585514307022094727e-01 2.942901551723480225e-01 -2.889439165592193604e-01 -4.495878890156745911e-02 2.626743614673614502e-01 -5.231275558471679688e-01 -3.970705568790435791e-01
-2.660827636718750000e-01 5.517842769622802734e-01 3.476264178752899170e-01 -1.285118907690048218e-01 -4.401154220104217529e-01 4.582696855068206787e-01 -2.073077708482742310e-01 -2.017063051462173462e-01
-3.195364773273468018e-01 1.500177383422851562e-01 4.553514122962951660e-01 4.644531384110450745e-02 -2.637543380260467529e-01 7.031556367874145508e-01 -3.065019547939300537e-01 -8.917017281055450439e-02
-3.197829723358154297e-01 4.991484880447387695e-01 3.288295269012451172e-01 5.627861618995666504e-02 -4.684626162052154541e-01 4.262244701385498047e-01 -3.186841607093811035e-01 -1.860361844301223755e-01
4.713770374655723572e-02 2.684433460235595703e-01 3.104813396930694580e-01 4.394307732582092285e-01 6.328706741333007812e-01 -2.151136547327041626e-01 -2.090365588665008545e-01 -3.817362785339355469e-01
-5.104764103889465332e-01 2.073623538017272949e-01 2.000371962785720825e-01 5.402091741561889648e-01 2.187495380640029907e-01 -1.598167270421981812e-01 1.349835842847824097e-01 -5.224564075469970703e-01
2.710918784141540527e-01 4.587747454643249512e-01 1.503729671239852905e-01 7.103989124298095703e-01 2.543967664241790771e-01 -6.055789813399314880e-02 -2.754557132720947266e-02 -3.458502292633056641e-01
3.873185813426971436e-01 2.734514474868774414e-01 2.753315567970275879e-01 5.984661579132080078e-01 -8.672139048576354980e-02 -8.074013143777847290e-02 -4.572925865650177002e-01 -3.436324000358581543e-01
2.242895066738128662e-01 -1.313411816954612732e-02 5.059592127799987793e-01 1.611808240413665771e-01 6.787993311882019043e-01 3.195001184940338135e-02 -6.130942702293395996e-02 -4.494436085224151611e-01
8.339241892099380493e-02 -1.535674482583999634e-01 8.577679395675659180e-01 3.918106257915496826e-01 5.436167120933532715e-02 6.256119161844253540e-02 2.664712071418762207e-01 -4.801336303353309631e-02
-2.888913154602050781e-01 -3.112581558525562286e-02 1.730047613382339478e-01 7.305921316146850586e-01 -5.527123808860778809e-02 4.471832215785980225e-01 -2.160093039274215698e-01 -3.196714818477630615e-01
-1.068936586380004883e-01 2.084537148475646973e-01 1.581143289804458618e-01 5.029929876327514648e-01 -9.462870657444000244e-02 1.240958180278539658e-02 -1.157879084348678589e-02 -8.110955953598022461e-01
3.379645645618438721e-01 1.946139186620712280e-01 8.706337809562683105e-01 1.897809803485870361e-01 -2.285357937216758728e-02 -2.263135612010955811e-01 -3.983006253838539124e-02 -2.363660372793674469e-02
-2.269244045019149780e-01 4.514874517917633057e-01 8.832453936338424683e-02 2.465931624174118042e-01 2.101583639159798622e-03 5.702779889106750488e-01 3.142471611499786377e-01 -5.020781159400939941e-01
-1.827463507652282715e-01 4.142171517014503479e-02 4.318004846572875977e-01 1.245410591363906860e-01 9.575521200895309448e-02 7.896010279655456543e-01 -3.355872631072998047e-01 -1.329219937324523926e-01
-1.053939610719680786e-01 2.177253365516662598e-01 5.353875160217285156e-01 -2.676498293876647949e-01 3.533233404159545898e-01 4.721780419349670410e-01 3.226213157176971436e-01 -3.624050915241241455e-01
7.393920421600341797e-02 8.343080431222915649e-02 4.602034091949462891e-01 1.517587900161743164e-01 2.322982102632522583e-01 5.935927629470825195e-01 4.861401021480560303e-01 -3.318242728710174561e-01
-1.174854934215545654e-01 4.183831214904785156e-01 3.668061792850494385e-01 1.127503141760826111e-01 3.701009154319763184e-01 6.301469802856445312e-01 -3.580591082572937012e-01 4.033914953470230103e-02
-3.306351602077484131e-01 -1.465722322463989258e-01 7.126138210296630859e-01 1.370237022638320923e-01 -2.278399169445037842e-01 2.193529754877090454e-01 3.120699524879455566e-01 -3.810360729694366455e-01
1.445695478469133377e-02 5.010793805122375488e-01 2.648161947727203369e-01 4.901420772075653076e-01 -4.693573713302612305e-01 1.888684332370758057e-01 -4.267194867134094238e-01 -1.691627688705921173e-02
-6.371077299118041992e-01 1.322762519121170044e-01 2.507513165473937988e-01 6.046261191368103027e-01 2.551664412021636963e-01 -3.330356627702713013e-02 -1.315898150205612183e-01 -2.541906237602233887e-01
-4.682696163654327393e-01 2.704373002052307129e-01 1.659311801195144653e-01 3.443254232406616211e-01 -1.829656213521957397e-01 2.480246871709823608e-01 -4.260570406913757324e-01 -5.338323116302490234e-01
1.583218015730381012e-02 -7.966493815183639526e-02 2.198776155710220337e-01 4.174028038978576660e-01 -6.977151334285736084e-02 7.704784870147705078e-01 -5.600639432668685913e-02 -4.113268256187438965e-01
1.857569068670272827e-01 4.826544523239135742e-01 6.524777412414550781e-01 2.365793734788894653e-01 -4.940927922725677490e-01 -6.418730318546295166e-02 5.092480406165122986e-02 9.640625212341547012e-04
-7.271317392587661743e-02 1.838984191417694092e-01 1.778738945722579956e-01 6.256526112556457520e-01 -3.817054908722639084e-03 1.864693760871887207e-01 -5.485093593597412109e-01 -4.496286809444427490e-01
-3.944098353385925293e-01 4.061383008956909180e-01 2.972509264945983887e-01 1.073023006319999695e-01 9.426548331975936890e-02 6.387947797775268555e-01 -3.741676807403564453e-01 -1.505803763866424561e-01
-1.251596659421920776e-01 2.932145893573760986e-01 4.451996386051177979e-01 3.872112929821014404e-01 5.742320418357849121e-01 -1.294985115528106689e-01 -4.171465039253234863e-01 -1.723412126302719116e-01
-1.990138143301010132e-01 1.802907437086105347e-01 1.186408549547195435e-01 8.593227267265319824e-01 1.264353990554809570e-01 1.962174922227859497e-01 2.602892816066741943e-01 -2.305205017328262329e-01
-6.762041593901813030e-04 9.763833880424499512e-02 2.570713162422180176e-01 7.541545033454895020e-01 9.455690532922744751e-02 -1.361972242593765259e-01 -2.702670395374298096e-01 -5.050711035728454590e-01
2.044803462922573090e-02 2.879747152328491211e-01 5.138096213340759277e-01 -6.114710122346878052e-04 6.764442920684814453e-01 4.347610771656036377e-01 -6.581477075815200806e-02 -4.154574126005172729e-02
-4.165937304496765137e-01 6.505699753761291504e-01 2.002853751182556152e-01 1.173925846815109253e-01 2.076518088579177856e-01 6.560411304235458374e-02 -4.378791153430938721e-01 -3.318913578987121582e-01
-1.437826752662658691e-01 5.415501594543457031e-01 5.547944307327270508e-01 -1.159800291061401367e-01 2.791726291179656982e-01 -3.165630698204040527e-01 1.722916811704635620e-01 -3.961916863918304443e-01
2.255468964576721191e-01 4.657016396522521973e-01 -2.682309411466121674e-02 4.884989261627197266e-01 5.187277123332023621e-02 5.855300426483154297e-01 4.458742216229438782e-02 -3.812816143035888672e-01
-7.358903437852859497e-02 1.219132617115974426e-01 6.026009917259216309e-01 -3.106736838817596436e-01 2.103679180145263672e-01 5.412310957908630371e-01 2.571489810943603516e-01 -3.417078256607055664e-01
-5.328659433871507645e-03 9.752732515335083008e-02 1.311939507722854614e-01 6.322746872901916504e-01 -2.207041084766387939e-01 1.471486687660217285e-01 -2.595433890819549561e-01 -6.601145863533020020e-01
-3.099042177200317383e-01 1.975342333316802979e-01 7.650622129440307617e-01 -5.503527075052261353e-02 -1.336542218923568726e-01 -3.544620871543884277e-01 2.341037988662719727e-02 -3.640544712543487549e-01
2.002610079944133759e-02 3.122390806674957275e-01 2.006152868270874023e-01 1.085166037082672119e-01 -1.522945016622543335e-01 4.750038385391235352e-01 -4.880481660366058350e-01 -6.025529503822326660e-01
-7.978913933038711548e-02 5.229436755180358887e-01 6.577579975128173828e-01 3.794993087649345398e-02 3.003447353839874268e-01 -4.122213721275329590e-01 -3.712313994765281677e-02 -1.567360311746597290e-01
-4.030560255050659180e-01 -4.403691366314888000e-02 3.923566639423370361e-01 3.582149744033813477e-01 -3.133535981178283691e-01 6.208793520927429199e-01 -2.486728578805923462e-01 -8.845970779657363892e-02
1.021867766976356506e-01 2.320150583982467651e-01 7.658617496490478516e-01 3.093138933181762695e-01 -1.101626455783843994e-01 2.283529788255691528e-01 3.007894158363342285e-01 3.142489492893218994e-01
1.802505999803543091e-01 4.245556890964508057e-01 8.043326139450073242e-01 1.105813980102539062e-01 -3.029384016990661621e-01 1.810637116432189941e-02 1.572762876749038696e-01 1.060550883412361145e-01
1.783013790845870972e-01 2.945182919502258301e-01 6.771547198295593262e-01 -1.344323903322219849e-01 -3.570956885814666748e-01 -6.397483497858047485e-02 2.273769676685333252e-01 -4.706872105598449707e-01
-1.576859802007675171e-01 4.681918025016784668e-02 7.642599344253540039e-01 3.685467541217803955e-01 -4.602141380310058594e-01 1.064580380916595459e-01 1.420737802982330322e-01 9.852813184261322021e-02
1.590806543827056885e-01 3.589882254600524902e-01 9.891556203365325928e-02 5.158278346061706543e-01 -6.247392669320106506e-02 4.538999199867248535e-01 -4.764088988304138184e-01 -3.647801280021667480e-01
-7.750330865383148193e-02 -7.983744889497756958e-02 7.764589786529541016e-01 7.476138323545455933e-02 -1.380977630615234375e-01 1.742853373289108276e-01 4.274061322212219238e-01 -3.834306001663208008e-01
-3.108188882470130920e-02 5.661829113960266113e-01 2.423565089702606201e-01 3.699843883514404297e-01 9.245331585407257080e-02 6.114818453788757324e-01 -2.933135032653808594e-01 1.198129504919052124e-01
-2.044390328228473663e-02 5.752341076731681824e-02 1.866555064916610718e-01 5.548614859580993652e-01 -1.520004868507385254e-01 4.437071979045867920e-01 -3.937509655952453613e-01 -5.277702808380126953e-01
1.055659353733062744e-01 2.804044783115386963e-01 8.663263916969299316e-02 4.415600895881652832e-01 -2.556509971618652344e-01 4.779688417911529541e-01 -2.208898365497589111e-01 -6.042718291282653809e-01
-1.367661636322736740e-02 4.442267715930938721e-01 3.099110424518585205e-01 1.453383266925811768e-01 -6.452051997184753418e-01 2.049362659454345703e-01 -3.173330724239349365e-01 -3.554133474826812744e-01
-7.617902755737304688e-02 6.019358038902282715e-01 5.983719825744628906e-01 -1.142823025584220886e-01 2.467438764870166779e-02 1.197335869073867798e-01 4.926693737506866455e-01 5.561045929789543152e-02
1.093360483646392822e-01 2.575350701808929443e-01 4.059414863586425781e-01 2.092284858226776123e-01 1.458293646574020386e-01 7.388163805007934570e-01 -3.703587949275970459e-01 9.420578926801681519e-02
-4.836242198944091797e-01 4.742353558540344238e-01 3.626785874366760254e-01 -1.354929655790328979e-01 -4.849677160382270813e-02 3.479876816272735596e-01 4.320148825645446777e-01 -2.850088179111480713e-01
7.248953729867935181e-02 1.385926008224487305e-01 6.406871676445007324e-01 3.566687405109405518e-01 -5.055108070373535156e-01 1.599773615598678589e-01 3.685386478900909424e-01 -1.445339918136596680e-01
6.962132174521684647e-03 -2.563527524471282959e-01 5.996881127357482910e-01 -1.947528682649135590e-02 4.520310163497924805e-01 2.473485916852951050e-01 -1.226257383823394775e-01 -5.419217348098754883e-01
-1.154252886772155762e-01 8.031539916992187500e-01 1.464030295610427856e-01 2.022597342729568481e-01 2.927525155246257782e-02 -1.937861591577529907e-01 -2.028031088411808014e-02 -4.903637170791625977e-01
-5.941417813301086426e-02 2.925055623054504395e-01 1.023476645350456238e-01 3.665258884429931641e-01 -2.066213339567184448e-01 2.358114421367645264e-01 -2.543775737285614014e-01 -7.765865921974182129e-01
3.591519221663475037e-02 8.247845619916915894e-02 3.287180662155151367e-01 4.037734270095825195e-01 8.745988458395004272e-02 6.185600757598876953e-01 5.359970331192016602e-01 -2.079906910657882690e-01
-1.794225871562957764e-01 5.977677106857299805e-01 2.159454971551895142e-01 -2.431418150663375854e-01 9.700818359851837158e-02 1.975151449441909790e-01 -3.584738671779632568e-01 -5.725422501564025879e-01
-5.823014676570892334e-02 3.422084152698516846e-01 2.713614702224731445e-01 1.364479660987854004e-01 5.050888061523437500e-01 5.667651891708374023e-01 3.495279550552368164e-01 -2.978931963443756104e-01
-1.958032846450805664e-01 6.426232457160949707e-01 5.860714912414550781e-01 -1.833712594816461205e-04 -1.737425848841667175e-02 -3.432950675487518311e-01 1.850382387638092041e-01 -2.298349738121032715e-01
-5.531458184123039246e-02 -8.873546868562698364e-02 5.100691318511962891e-01 6.063161492347717285e-01 4.187554419040679932e-01 -2.524646520614624023e-01 -2.204069346189498901e-01 -2.712981998920440674e-01
-1.771457679569721222e-02 3.363713026046752930e-01 9.866807609796524048e-02 3.800360560417175293e-01 -2.572211623191833496e-02 6.374768167734146118e-02 -2.431413345038890839e-02 -8.526787757873535156e-01
2.130159586668014526e-01 3.220386505126953125e-01 7.920584082603454590e-01 2.580772936344146729e-01 -2.799999713897705078e-01 7.756897807121276855e-02 1.629876047372817993e-01 2.144135087728500366e-01
-2.697826921939849854e-01 2.412295192480087280e-01 3.572043776512145996e-01 -6.812677532434463501e-02 2.137971222400665283e-01 5.704219937324523926e-01 4.843388795852661133e-01 -3.620975315570831299e-01
-6.191447973251342773e-01 3.724207282066345215e-01 2.468310892581939697e-01 4.780059456825256348e-01 1.101870089769363403e-02 -9.739062935113906860e-02 2.281979471445083618e-01 -3.561831414699554443e-01
-9.898339956998825073e-02 4.548235535621643066e-01 4.820291996002197266e-01 -3.332805633544921875e-01 3.973893076181411743e-02 4.588035345077514648e-01 4.293928742408752441e-01 -2.084506899118423462e-01
-1.308363527059555054e-01 2.744380943477153778e-02 6.935010552406311035e-01 -9.940752061083912849e-04 -4.653278589248657227e-01 3.615758195519447327e-02 2.444410622119903564e-01 -4.728584885597229004e-01
-2.151392549276351929e-01 9.168405085802078247e-02 2.126099020242691040e-01 3.995699584484100342e-01 -5.676940083503723145e-01 4.943991303443908691e-01 -1.471798866987228394e-01 -3.899755179882049561e-01
-4.867748618125915527e-01 3.930169045925140381e-01 3.604501783847808838e-01 -1.869357824325561523e-01 -4.027788713574409485e-02 4.109731912612915039e-01 4.108998775482177734e-01 -3.230458796024322510e-01
-3.687357306480407715e-01 6.886761188507080078e-01 4.941812455654144287e-01 4.279690608382225037e-02 7.752947509288787842e-02 -2.435709834098815918e-01 2.648024260997772217e-01 -9.085448831319808960e-02
1.402228474617004395e-01 -1.426210701465606689e-01 8.147062063217163086e-01 4.238533973693847656e-01 -2.130246013402938843e-01 2.185320258140563965e-01 1.480100154876708984e-01 3.944901376962661743e-02
-1.825889199972152710e-01 6.576632261276245117e-01 1.599179208278656006e-01 1.606670469045639038e-01 1.534390449523925781e-01 2.689447402954101562e-01 -5.198878645896911621e-01 -3.414594829082489014e-01
5.348338931798934937e-02 -1.764617115259170532e-01 8.437520861625671387e-01 3.443977832794189453e-01 -1.879718303680419922e-01 2.613267302513122559e-01 1.365797780454158783e-02 1.779376566410064697e-01
-5.384810641407966614e-02 1.102705374360084534e-01 2.789977192878723145e-01 2.585785388946533203e-01 1.860018819570541382e-01 3.793506026268005371e-01 -6.472762823104858398e-01 -4.927147626876831055e-01
-5.938439965248107910e-01 3.166033923625946045e-01 1.995819211006164551e-01 5.249665379524230957e-01 2.663944363594055176e-01 -1.831001788377761841e-01 -4.522394016385078430e-02 -3.537682294845581055e-01
3.502029478549957275e-01 8.893015980720520020e-02 8.639971017837524414e-01 2.394466996192932129e-01 -2.161155045032501221e-01 -4.681800957769155502e-03 -1.007416471838951111e-01 9.352502971887588501e-02
-1.203727070242166519e-02 2.756889164447784424e-01 1.379868537187576294e-01 1.053414121270179749e-01 4.058300256729125977e-01 6.350980401039123535e-01 1.825449764728546143e-01 -5.406877994537353516e-01
1.113398820161819458e-01 4.006816446781158447e-01 5.852410793304443359e-01 -2.596723474562168121e-02 -1.866068542003631592e-01 3.798647820949554443e-01 5.219052433967590332e-01 -1.799215525388717651e-01
7.037976384162902832e-02 9.408430010080337524e-02 6.069437265396118164e-01 5.160939693450927734e-01 -5.038856267929077148e-01 1.085974872112274170e-01 2.857106626033782959e-01 -6.431624293327331543e-02
-6.306895613670349121e-01 1.823839098215103149e-01 4.348098039627075195e-01 2.464297860860824585e-01 5.276136994361877441e-01 -5.045482516288757324e-02 3.450386971235275269e-02 -1.925287395715713501e-01
-1.758559942245483398e-01 -8.263859152793884277e-02 7.471105456352233887e-01 1.254402101039886475e-01 -1.022545695304870605e-01 1.405469179153442383e-01 4.407158792018890381e-01 -4.048410058021545410e-01
-2.575085759162902832e-01 4.933227896690368652e-01 6.952423602342605591e-02 5.322850942611694336e-01 2.039889842271804810e-01 1.045743823051452637e-01 2.038900367915630341e-02 -5.909296870231628418e-01
3.172256797552108765e-02 -1.449483484029769897e-01 8.542659282684326172e-01 2.112121880054473877e-01 -2.025535851716995239e-01 1.589848399162292480e-01 2.889712452888488770e-01 -2.319364398717880249e-01
1.576095521450042725e-01 1.957942396402359009e-01 5.674273967742919922e-01 1.662835329771041870e-01 6.940328478813171387e-01 3.093850612640380859e-01 8.170614391565322876e-02 5.588696524500846863e-02
9.265911765396595001e-03 4.410752654075622559e-02 8.282727599143981934e-01 4.240955691784620285e-03 4.719492048025131226e-02 -2.765279412269592285e-01 2.035074234008789062e-01 -4.379550814628601074e-01
2.472596466541290283e-01 4.939459860324859619e-01 7.496807575225830078e-01 2.042708173394203186e-02 -3.223903179168701172e-01 -3.153435513377189636e-02 -1.491557806730270386e-01 7.255492359399795532e-02
2.115334421396255493e-01 3.562881425023078918e-02 4.493618309497833252e-01 3.179949894547462463e-02 5.637322068214416504e-01 2.480710893869400024e-01 8.625741302967071533e-02 -6.035505533218383789e-01
-4.320728182792663574e-01 3.636257946491241455e-01 3.327054977416992188e-01 1.403840631246566772e-01 -8.670765161514282227e-02 7.270287871360778809e-01 -1.015002205967903137e-01 -6.555482745170593262e-02
-3.076484203338623047e-01 4.165434241294860840e-01 2.235832214355468750e-01 6.514474749565124512e-01 -4.408080577850341797e-01 1.269700825214385986e-01 -1.928972601890563965e-01 -9.913736581802368164e-02
-8.606030046939849854e-02 1.800715923309326172e-01 2.320965975522994995e-01 5.652864575386047363e-01 -4.048112407326698303e-02 3.663314878940582275e-01 -6.150998473167419434e-01 -2.693788111209869385e-01
-3.027144074440002441e-01 2.407785356044769287e-01 5.509239435195922852e-01 -1.028836145997047424e-01 3.456710875034332275e-01 4.570206701755523682e-01 4.370006322860717773e-01 -1.302366256713867188e-01
5.974311009049415588e-02 2.977881133556365967e-01 3.382634222507476807e-01 3.852280378341674805e-01 -1.982555091381072998e-01 3.085633553564548492e-02 -7.171789407730102539e-01 -3.005446493625640869e-01
9.943465143442153931e-02 -6.575139239430427551e-03 1.653062701225280762e-01 8.773802518844604492e-01 6.055304780602455139e-02 1.467385515570640564e-02 -1.106185764074325562e-01 -4.205101132392883301e-01
1.107722595334053040e-01 5.509481430053710938e-01 7.243068814277648926e-01 -9.107821434736251831e-02 -1.497098058462142944e-01 -2.883358299732208252e-01 6.131428293883800507e-03 -2.137328237295150757e-01
9.694391489028930664e-02 6.362915635108947754e-01 1.408181339502334595e-01 4.314896762371063232e-01 4.728556051850318909e-02 6.096203923225402832e-01 2.562930621206760406e-02 7.205607742071151733e-02
-1.286540031433105469e-01 6.939949095249176025e-02 1.726084202527999878e-01 4.506120085716247559e-01 -4.057931154966354370e-02 6.975457668304443359e-01 -2.274162620306015015e-01 -4.537093043327331543e-01
2.827744185924530029e-01 5.533298254013061523e-01 6.857873797416687012e-01 1.059036403894424438e-01 -2.307355254888534546e-01 -3.593572229146957397e-02 -2.051714807748794556e-01 1.889958530664443970e-01
-8.425605297088623047e-02 3.611945807933807373e-01 1.163834929466247559e-01 6.109557747840881348e-01 2.472957421559840441e-04 6.134219840168952942e-02 -2.997139394283294678e-01 -6.180905103683471680e-01
-2.722062766551971436e-01 3.082242310047149658e-01 2.202292680740356445e-01 2.438960224390029907e-01 -2.003265023231506348e-01 3.126511871814727783e-01 -5.747797489166259766e-01 -5.046405196189880371e-01
-2.001616731286048889e-02 2.013528160750865936e-02 7.176044583320617676e-01 4.802302122116088867e-01 1.029373854398727417e-01 -6.415806710720062256e-02 4.705322384834289551e-01 -1.323018521070480347e-01
-1.392248570919036865e-01 -2.075385600328445435e-01 6.117743253707885742e-01 -1.637664586305618286e-01 3.204979002475738525e-01 1.401462107896804810e-01 -9.930429607629776001e-02 -6.357954144477844238e-01
4.296336323022842407e-02 2.785889506340026855e-01 3.431974053382873535e-01 4.337898194789886475e-01 2.142686247825622559e-01 3.410716354846954346e-01 6.588670611381530762e-01 -1.350462287664413452e-01
-1.323399841785430908e-01 1.734576821327209473e-01 7.993046641349792480e-01 3.403698801994323730e-01 -1.416248828172683716e-01 -1.017787456512451172e-01 4.086801111698150635e-01 -1.493397634476423264e-02
-6.047037988901138306e-02 2.355328947305679321e-01 3.088636100292205811e-01 -9.461952000856399536e-02 2.925369329750537872e-02 7.376207709312438965e-01 -3.732298910617828369e-01 -3.902274370193481445e-01
-3.815118968486785889e-02 -1.100788637995719910e-02 5.169072151184082031e-01 -2.082912325859069824e-01 4.621347784996032715e-01 2.507129907608032227e-01 8.382011204957962036e-02 -6.359196901321411133e-01
-3.473998606204986572e-01 -1.203386411070823669e-01 2.505392134189605713e-01 4.684058725833892822e-01 4.007328748703002930e-01 5.264813825488090515e-02 1.856986731290817261e-01 -6.203347444534301758e-01
-2.653271146118640900e-02 2.834729850292205811e-01 6.337580084800720215e-01 -2.482037842273712158e-01 2.248767390847206116e-02 4.337101280689239502e-01 4.843449592590332031e-01 -1.802354305982589722e-01
1.030026599764823914e-01 9.127563238143920898e-02 5.823224186897277832e-01 4.510615468025207520e-01 -4.792419970035552979e-01 2.104458808898925781e-01 3.813899755477905273e-01 -1.381479352712631226e-01
2.461101710796356201e-01 2.225783020257949829e-01 1.068886071443557739e-01 7.033943533897399902e-01 1.471783220767974854e-01 5.368448495864868164e-01 -2.151064425706863403e-01 -1.660272181034088135e-01
1.972890049219131470e-01 2.095624059438705444e-01 6.979956626892089844e-01 5.138655304908752441e-01 -1.079513430595397949e-01 -2.767581045627593994e-01 2.663202881813049316e-01 -8.203527331352233887e-02
-7.613526284694671631e-02 -2.108085155487060547e-01 8.348727822303771973e-01 2.903692424297332764e-01 -1.640504747629165649e-01 8.721853792667388916e-02 2.856193482875823975e-01 -2.287758886814117432e-01
3.029935061931610107e-01 3.522729277610778809e-01 7.609695196151733398e-01 2.925907075405120850e-01 -3.188659250736236572e-01 -5.044890567660331726e-02 1.140786856412887573e-01 4.669440165162086487e-02
4.707336053252220154e-02 2.348490506410598755e-01 2.407064288854598999e-01 7.511101365089416504e-01 3.122352957725524902e-01 -1.954929083585739136e-01 -6.607703119516372681e-02 -4.247933924198150635e-01
-8.942929655313491821e-02 2.471510767936706543e-01 1.388072371482849121e-01 1.390652358531951904e-01 2.039108872413635254e-01 6.461929082870483398e-01 3.051404654979705811e-01 -5.831436514854431152e-01
-9.147598594427108765e-02 1.738912761211395264e-01 4.869755804538726807e-01 1.498791426420211792e-01 6.756066679954528809e-01 3.227656185626983643e-01 -3.452308475971221924e-01 -1.482522785663604736e-01
7.017511129379272461e-02 -1.195729523897171021e-01 7.978523969650268555e-01 2.059798836708068848e-01 -1.477585136890411377e-01 1.546395570039749146e-01 3.902452290058135986e-01 -3.220938444137573242e-01
-1.018505766987800598e-01 -1.236987635493278503e-01 7.446053028106689453e-01 2.383344769477844238e-01 -2.161573022603988647e-01 3.259656131267547607e-01 3.807326257228851318e-01 -2.552443742752075195e-01
1.025635050609707832e-03 2.911141514778137207e-01 1.986419856548309326e-01 3.011086583137512207e-01 1.859163939952850342e-01 3.956488072872161865e-01 5.252851843833923340e-01 -5.640026330947875977e-01
-5.287321805953979492e-01 2.912788391113281250e-01 2.844028472900390625e-01 6.408252120018005371e-01 1.753057986497879028e-01 -2.347382158041000366e-01 9.211070835590362549e-02 -2.230213433504104614e-01
-9.036703966557979584e-03 2.956002354621887207e-01 4.659859091043472290e-02 6.397625803947448730e-01 -7.990495115518569946e-02 1.521235257387161255e-01 -1.187421083450317383e-01 -6.763470768928527832e-01
-3.836620450019836426e-01 3.369595706462860107e-01 1.936653107404708862e-01 1.275639981031417847e-01 4.202522039413452148e-01 5.365214943885803223e-01 3.065661787986755371e-01 -3.564170002937316895e-01
-7.119563221931457520e-02 6.285297870635986328e-01 6.205140352249145508e-01 1.151262521743774414e-01 6.721359095536172390e-04 -5.474737286567687988e-02 4.447460174560546875e-01 -2.816422842442989349e-02
-3.630943223834037781e-02 1.273476630449295044e-01 1.798112988471984863e-01 4.566383659839630127e-01 -6.683436036109924316e-02 5.386877655982971191e-01 -4.189700186252593994e-01 -5.209859013557434082e-01
-6.412693858146667480e-01 3.881692290306091309e-01 3.972956240177154541e-01 3.357544541358947754e-01 2.849922776222229004e-01 -5.845217034220695496e-02 2.794503271579742432e-01 -6.923544406890869141e-02
2.002626359462738037e-01 2.279337197542190552e-01 4.365841150283813477e-01 2.442414611577987671e-01 2.042580544948577881e-01 4.364826083183288574e-01 5.941280722618103027e-01 -2.691744267940521240e-01
2.225160151720046997e-01 3.899348974227905273e-01 7.814589142799377441e-01 -2.237524241209030151e-01 -2.338860034942626953e-01 3.863656520843505859e-02 2.020619213581085205e-01 -2.016673237085342407e-01
5.602335929870605469e-02 -6.327933818101882935e-02 6.036754846572875977e-01 4.669889211654663086e-01 -3.092458546161651611e-01 8.438464254140853882e-02 4.047559499740600586e-01 -3.791741728782653809e-01
-5.803988575935363770e-01 3.655294477939605713e-01 4.250078201293945312e-01 4.086430966854095459e-01 3.323509991168975830e-01 -1.247994694858789444e-02 2.503185868263244629e-01 9.290967136621475220e-02
1.156121790409088135e-01 2.143803685903549194e-01 1.868697553873062134e-01 1.011036410927772522e-01 -2.648755013942718506e-01 2.881368398666381836e-01 -3.186367154121398926e-01 -8.005133271217346191e-01
-3.359904885292053223e-02 2.588979601860046387e-01 6.067990064620971680e-01 -6.582496315240859985e-02 3.689075708389282227e-01 4.965551793575286865e-01 4.184389412403106689e-01 -3.942157328128814697e-02
-2.826736271381378174e-01 2.075853198766708374e-01 1.934448182582855225e-01 5.891947746276855469e-01 3.284277617931365967e-01 1.423875540494918823e-01 -1.173529773950576782e-01 -5.920488238334655762e-01
2.127773016691207886e-01 1.950462907552719116e-01 2.658039033412933350e-01 5.871780514717102051e-01 6.755203008651733398e-02 1.779900491237640381e-01 -6.263656020164489746e-01 -2.695837914943695068e-01
-7.482162117958068848e-02 -7.778763771057128906e-02 7.734452486038208008e-01 9.255612641572952271e-02 -1.581106930971145630e-01 2.005764842033386230e-01 4.163627624511718750e-01 -3.781253695487976074e-01
-1.112628802657127380e-01 3.097238838672637939e-01 1.317293196916580200e-01 1.089984849095344543e-01 4.600161015987396240e-01 6.282039284706115723e-01 2.336041033267974854e-01 -4.490350484848022461e-01
2.210607826709747314e-01 7.651175260543823242e-01 2.922771871089935303e-02 2.739975750446319580e-01 -1.154578663408756256e-02 -5.217042937874794006e-02 9.242869913578033447e-02 -5.276364684104919434e-01
4.892435669898986816e-01 3.149756789207458496e-01 6.712227463722229004e-01 3.531505465507507324e-01 -1.438217312097549438e-01 -2.238901108503341675e-01 -3.223777934908866882e-02 -1.196877509355545044e-01
3.229013457894325256e-02 4.901995360851287842e-01 7.050496935844421387e-01 2.126062512397766113e-01 -3.651855587959289551e-01 -1.098236418329179287e-03 2.400111705064773560e-01 1.593686491250991821e-01
-3.265487551689147949e-01 1.926195919513702393e-01 3.221738040447235107e-01 4.226815998554229736e-01 2.922223210334777832e-01 5.432829260826110840e-01 -4.339233338832855225e-01 7.048476487398147583e-02
-4.702865183353424072e-01 -5.699321627616882324e-02 4.243265390396118164e-01 5.160271525382995605e-01 3.606203794479370117e-01 -1.520731151103973389e-01 -3.611989617347717285e-01 -2.135587185621261597e-01
3.823851048946380615e-02 -1.662264466285705566e-01 7.803192734718322754e-01 2.369085401296615601e-01 -1.633062809705734253e-01 2.489878684282302856e-01 3.443903326988220215e-01 -3.140287399291992188e-01
1.127019226551055908e-01 -1.128169372677803040e-01 5.025467276573181152e-01 5.595042109489440918e-01 -3.380449712276458740e-01 4.528750777244567871e-01 2.732150256633758545e-01 -1.222937330603599548e-01
-3.028098046779632568e-01 1.249134466052055359e-01 8.370875567197799683e-02 5.651993751525878906e-01 -1.263885647058486938e-01 2.224883884191513062e-01 -1.664387732744216919e-01 -6.877996325492858887e-01
1.160915642976760864e-01 3.435351327061653137e-02 7.674601078033447266e-01 -3.130228817462921143e-01 -1.946752220392227173e-01 -7.507540285587310791e-02 -1.632447093725204468e-01 -4.776826500892639160e-01
-1.633728593587875366e-01 5.346883554011583328e-03 5.497438907623291016e-01 3.133690059185028076e-01 4.095277190208435059e-01 3.187412023544311523e-01 -5.433998703956604004e-01 -9.093879163265228271e-02
-5.762800574302673340e-01 5.529546141624450684e-01 4.845165312290191650e-01 2.171449810266494751e-01 1.391168981790542603e-01 -2.423775792121887207e-01 -2.401953376829624176e-02 3.945772349834442139e-02
-3.991378545761108398e-01 7.088578939437866211e-01 2.125079035758972168e-01 -3.423250839114189148e-02 -8.525715023279190063e-02 1.500491350889205933e-01 -3.408742845058441162e-01 -3.819677829742431641e-01
2.066100835800170898e-01 -1.647503525018692017e-01 7.346634864807128906e-01 2.369313500821590424e-02 5.389852523803710938e-01 1.053333282470703125e-01 -1.443990319967269897e-01 -2.596661150455474854e-01
-3.467231523245573044e-03 -8.828394114971160889e-02 7.951601147651672363e-01 2.659644782543182373e-01 -3.028884828090667725e-01 3.885987997055053711e-01 1.844092011451721191e-01 1.114449799060821533e-01
8.093966543674468994e-02 5.224725008010864258e-01 6.175557971000671387e-01 -3.183040320873260498e-01 3.002340793609619141e-01 -2.061973661184310913e-01 -4.749021958559751511e-03 -3.241887688636779785e-01
-5.030595064163208008e-01 2.845151424407958984e-01 3.171276748180389404e-01 6.175402998924255371e-01 9.930434077978134155e-02 1.772222518920898438e-01 -3.072262704372406006e-01 2.199984192848205566e-01
2.592309191823005676e-02 5.444722175598144531e-01 2.100087404251098633e-01 7.518666982650756836e-02 -2.042287737131118774e-01 7.786837965250015259e-02 -3.948212563991546631e-01 -6.704213023185729980e-01
4.193369448184967041e-01 5.267343521118164062e-01 1.407919228076934814e-01 5.400911569595336914e-01 2.560037970542907715e-01 -1.124904230237007141e-01 -1.756025105714797974e-01 -3.551879525184631348e-01
7.715101540088653564e-02 3.450257182121276855e-01 6.214675307273864746e-01 -2.559631876647472382e-02 6.432321667671203613e-01 2.111267894506454468e-01 1.712950319051742554e-01 2.153667993843555450e-02
1.459049135446548462e-01 2.561379075050354004e-01 6.178914904594421387e-01 4.033215343952178955e-02 3.596284613013267517e-02 -3.678548634052276611e-01 1.900385618209838867e-01 -5.974641442298889160e-01
-6.824118643999099731e-02 3.584562540054321289e-01 6.224705576896667480e-01 -8.139865100383758545e-02 2.594733834266662598e-01 -3.986687362194061279e-01 3.697925060987472534e-02 -4.951024055480957031e-01
-1.363259404897689819e-01 5.554821491241455078e-01 5.631372928619384766e-01 -1.691202819347381592e-01 1.620631664991378784e-01 -3.362829387187957764e-01 6.519851088523864746e-02 -4.284017086029052734e-01
6.324981153011322021e-02 3.867604732513427734e-01 6.656682491302490234e-02 3.062283098697662354e-01 -2.359410226345062256e-01 4.884464740753173828e-01 -2.059081047773361206e-01 -6.415315270423889160e-01
1.965452134609222412e-01 2.321977913379669189e-01 3.321664631366729736e-01 2.830658853054046631e-01 3.663068413734436035e-01 7.331070899963378906e-01 -1.713109314441680908e-01 -1.265672743320465088e-01
-5.557428672909736633e-02 3.563038706779479980e-01 7.133876681327819824e-01 3.464278876781463623e-01 -1.025597229599952698e-01 8.776503801345825195e-02 4.047456681728363037e-01 2.428676038980484009e-01
-5.461516380310058594e-01 5.773623585700988770e-01 4.266662299633026123e-01 7.526872307062149048e-02 2.832439839839935303e-01 -1.436157384887337685e-03 3.161917626857757568e-01 2.133404649794101715e-02
-3.833022899925708771e-03 5.315357446670532227e-01 5.618573427200317383e-01 -1.649515181779861450e-01 4.262735247611999512e-01 4.262633025646209717e-01 -8.811540901660919189e-02 -5.821122601628303528e-02
-1.123953610658645630e-02 6.576449424028396606e-02 2.037270218133926392e-01 4.917419552803039551e-01 -6.412471830844879150e-02 3.941224515438079834e-01 -5.048081278800964355e-01 -5.458554029464721680e-01
-1.926366686820983887e-01 3.406317830085754395e-01 1.143668740987777710e-01 4.404328763484954834e-01 -1.377759575843811035e-01 -1.311091631650924683e-01 -7.661491632461547852e-02 -7.731484770774841309e-01
-2.644512653350830078e-01 -1.515783816576004028e-01 4.935854375362396240e-01 3.608565777540206909e-02 -1.964532434940338135e-01 7.097684741020202637e-01 -3.176776170730590820e-01 -1.373919248580932617e-01
2.090007215738296509e-01 5.602687597274780273e-01 2.519275806844234467e-02 5.794168710708618164e-01 1.203234568238258362e-01 5.086399912834167480e-01 1.403910294175148010e-02 -1.807472109794616699e-01
-2.207541465759277344e-01 6.357929110527038574e-01 1.441723108291625977e-01 -1.467369645833969116e-01 2.564257383346557617e-01 2.329397350549697876e-01 -3.435385525226593018e-01 -5.164142847061157227e-01
2.108256518840789795e-02 -6.627281010150909424e-02 4.299313127994537354e-01 8.246611803770065308e-02 4.612732827663421631e-01 2.640974819660186768e-01 3.013908565044403076e-01 -6.558696627616882324e-01
4.385279119014739990e-01 4.321134984493255615e-01 7.355372905731201172e-01 1.960370242595672607e-01 -3.165499493479728699e-02 -1.827116459608078003e-01 -2.717138454318046570e-02 8.001028001308441162e-02
-3.451840579509735107e-01 1.057916581630706787e-01 1.317539364099502563e-01 6.065623164176940918e-01 2.530515193939208984e-01 1.084393486380577087e-01 -1.207177415490150452e-01 -6.277038455009460449e-01
6.349552422761917114e-02 3.057930469512939453e-01 4.211709499359130859e-01 6.876452267169952393e-02 4.120605587959289551e-01 6.444067955017089844e-01 -3.631348609924316406e-01 5.851880833506584167e-02
-2.606799602508544922e-01 3.580797910690307617e-01 7.370656728744506836e-01 1.983024878427386284e-03 3.455506563186645508e-01 -1.317297071218490601e-01 -3.150175809860229492e-01 1.567200422286987305e-01
-2.476364374160766602e-01 5.923051834106445312e-01 3.730947971343994141e-01 1.114135757088661194e-01 4.439772963523864746e-01 -1.067214012145996094e-01 -4.765758514404296875e-01 2.466077171266078949e-02
-5.223321914672851562e-02 2.005978524684906006e-01 4.073403179645538330e-01 4.820851683616638184e-01 6.187611222267150879e-01 -2.593426704406738281e-01 -1.429907679557800293e-01 -2.968666553497314453e-01
-3.357502222061157227e-01 6.486160159111022949e-01 2.332370579242706299e-01 1.684677600860595703e-02 -1.555012613534927368e-01 3.620219826698303223e-01 -3.957222998142242432e-01 -3.163052201271057129e-01
5.913456901907920837e-03 -6.509532034397125244e-02 3.812706470489501953e-01 9.873025864362716675e-02 5.227015614509582520e-01 1.816361397504806519e-01 1.538173407316207886e-01 -7.146637439727783203e-01
1.909970119595527649e-02 -1.587305665016174316e-01 5.906632542610168457e-01 -8.876787871122360229e-02 4.708974957466125488e-01 8.289291709661483765e-02 -8.700888603925704956e-02 -6.176493167877197266e-01
8.552683144807815552e-02 3.016689717769622803e-01 6.767922639846801758e-02 5.388894677162170410e-01 6.199226528406143188e-02 4.739289283752441406e-01 5.152662396430969238e-01 -3.357792198657989502e-01
3.946407884359359741e-02 2.448912011459469795e-03 6.785176992416381836e-01 1.923021972179412842e-01 -1.382136940956115723e-01 1.207298878580331802e-02 5.281069278717041016e-01 -4.504714608192443848e-01
2.022095024585723877e-02 4.472150802612304688e-01 2.241533696651458740e-01 3.701806664466857910e-01 -2.844244986772537231e-02 7.461977601051330566e-01 -2.335284650325775146e-01 -1.247735694050788879e-02
2.068507373332977295e-01 1.198268681764602661e-01 2.780411243438720703e-01 5.787972211837768555e-01 5.127646327018737793e-01 -1.758292019367218018e-01 -4.006382450461387634e-02 -4.848635792732238770e-01
-3.819995820522308350e-01 4.157149791717529297e-01 1.897728890180587769e-01 7.095052599906921387e-01 2.704788446426391602e-01 -9.737547487020492554e-02 3.872033208608627319e-02 -2.402204126119613647e-01
3.984452411532402039e-02 1.056856811046600342e-01 8.560401946306228638e-02 8.183787465095520020e-01 8.277700096368789673e-02 2.255487442016601562e-01 -2.001762092113494873e-01 -4.608430862426757812e-01
-5.581840872764587402e-01 2.667405009269714355e-01 2.715155184268951416e-01 2.063596695661544800e-01 -2.292639017105102539e-01 3.974471092224121094e-01 -3.835544586181640625e-01 -3.785960674285888672e-01
-2.235714793205261230e-01 -1.417546882294118404e-03 2.762545049190521240e-01 2.546589970588684082e-01 1.494736820459365845e-01 3.006174266338348389e-01 -6.564193367958068848e-01 -5.150206685066223145e-01
1.156496480107307434e-01 3.806569278240203857e-01 8.548370003700256348e-02 5.812773704528808594e-01 1.883035004138946533e-01 3.733237683773040771e-01 -5.138804912567138672e-01 -2.400677800178527832e-01
-2.734585106372833252e-01 2.340088635683059692e-01 5.647317171096801758e-01 4.259398877620697021e-01 2.719972729682922363e-01 1.618670523166656494e-01 4.617156088352203369e-01 2.382207065820693970e-01
7.897245883941650391e-02 3.312769830226898193e-01 5.723349452018737793e-01 -2.975248731672763824e-02 6.074302792549133301e-01 3.433914780616760254e-01 -2.558897137641906738e-01 5.654651671648025513e-02
-1.351581811904907227e-01 3.213194906711578369e-01 9.592269361019134521e-02 4.479892551898956299e-01 1.686905175447463989e-01 2.433378696441650391e-01 -4.169769287109375000e-01 -6.380052566528320312e-01
4.876841902732849121e-01 3.759667575359344482e-01 7.278128266334533691e-01 2.127084881067276001e-02 -1.485237777233123779e-01 -1.787345260381698608e-01 -7.396549731492996216e-02 -1.765583157539367676e-01
1.653520613908767700e-01 8.950758725404739380e-02 2.426639497280120850e-01 1.679747849702835083e-01 -3.945482671260833740e-01 7.468308806419372559e-01 1.314602196216583252e-01 -3.831962049007415771e-01
3.023003339767456055e-01 8.778595179319381714e-02 8.165513277053833008e-01 4.310650229454040527e-01 -3.579457104206085205e-02 -2.091072946786880493e-01 5.083647370338439941e-02 2.726868167519569397e-02
-3.763701021671295166e-02 8.265963196754455566e-01 4.849234595894813538e-02 1.226430311799049377e-01 -6.224577128887176514e-02 -3.469572961330413818e-02 3.473753109574317932e-02 -5.400409698486328125e-01
2.911028452217578888e-02 2.019537836313247681e-01 2.538219690322875977e-01 7.125728130340576172e-01 1.721032261848449707e-01 -1.020608469843864441e-01 -5.619902014732360840e-01 -1.741052120923995972e-01
9.345851093530654907e-02 3.277699351310729980e-01 8.898226171731948853e-02 2.810432314872741699e-01 -5.046183243393898010e-03 7.966654300689697266e-01 2.460926473140716553e-01 -3.188518285751342773e-01
-1.710756868124008179e-01 1.665560007095336914e-01 2.712993025779724121e-01 5.582670569419860840e-01 5.820519477128982544e-02 1.277762502431869507e-01 -6.840453743934631348e-01 -2.647524774074554443e-01
2.331766486167907715e-02 -1.875503063201904297e-01 7.345457673072814941e-01 2.308925688266754150e-01 -2.864230051636695862e-02 -1.041927561163902283e-02 3.748467564582824707e-01 -4.795551598072052002e-01
-2.425691112875938416e-02 3.418232798576354980e-01 1.118168756365776062e-01 3.084539771080017090e-01 -3.173495233058929443e-01 5.040981173515319824e-01 -2.931996881961822510e-01 -5.780397653579711914e-01
-2.079335749149322510e-01 1.695048995316028595e-02 8.180927038192749023e-01 2.194621711969375610e-01 -2.899900674819946289e-01 2.858562171459197998e-01 1.405083984136581421e-01 2.312712073326110840e-01
-3.599044382572174072e-01 3.850316703319549561e-01 3.313750028610229492e-01 -8.583629876375198364e-02 -6.697935983538627625e-03 3.987245559692382812e-01 5.386966466903686523e-01 -3.947427570819854736e-01
-1.883427947759628296e-01 2.713070511817932129e-01 1.889044344425201416e-01 2.123677730560302734e-01 2.341365069150924683e-01 6.649036407470703125e-01 3.493441939353942871e-01 -4.372373521327972412e-01
-2.160810865461826324e-02 4.731048941612243652e-01 1.145010516047477722e-01 1.763158589601516724e-01 2.230576723814010620e-01 7.162851095199584961e-01 3.681952655315399170e-01 -1.819896847009658813e-01
-2.472148388624191284e-01 6.377199888229370117e-01 1.912546902894973755e-01 -1.935639679431915283e-01 3.078629672527313232e-01 1.882068961858749390e-01 -3.449614942073822021e-01 -4.571135342121124268e-01
1.901517808437347412e-01 7.291621994227170944e-03 8.319386839866638184e-01 -6.627283059060573578e-03 4.718569815158843994e-01 9.442470967769622803e-03 -2.204611599445343018e-01 -1.679881662130355835e-02
-2.226995229721069336e-01 5.261771678924560547e-01 1.971625834703445435e-01 -2.779017686843872070e-01 1.160703599452972412e-01 2.370563000440597534e-01 -3.447891473770141602e-01 -6.073650717735290527e-01
1.827504783868789673e-01 3.582350909709930420e-01 7.410947084426879883e-01 -1.047682240605354309e-01 -3.973388969898223877e-01 -8.384916931390762329e-02 1.635806262493133545e-01 -2.939467430114746094e-01
1.441542655229568481e-01 8.296833187341690063e-02 7.722053527832031250e-01 -2.035994678735733032e-01 4.960940182209014893e-01 1.479641497135162354e-01 -2.417164146900177002e-01 -9.029090404510498047e-02
1.457981765270233154e-01 4.045629799365997314e-01 8.008798360824584961e-01 1.561419665813446045e-01 -3.615842163562774658e-01 -4.447515308856964111e-02 5.703781172633171082e-02 1.153636649250984192e-01
-1.084429845213890076e-01 2.756200134754180908e-01 6.554256081581115723e-01 -6.226773187518119812e-02 3.645473122596740723e-01 1.148587465286254883e-01 -5.510295629501342773e-01 1.705664247274398804e-01
2.173414677381515503e-01 3.951152861118316650e-01 7.621277570724487305e-01 2.992278337478637695e-01 -2.985901832580566406e-01 -8.571049571037292480e-02 7.574761658906936646e-02 1.550173908472061157e-01
-4.652828276157379150e-01 4.310026764869689941e-01 3.325743973255157471e-01 3.710040748119354248e-01 9.804768860340118408e-02 4.829137027263641357e-01 -2.876009941101074219e-01 1.548081338405609131e-01
7.613649219274520874e-02 -3.074375987052917480e-01 7.510201930999755859e-01 4.735935926437377930e-01 -6.877935677766799927e-02 1.684926748275756836e-01 2.014334797859191895e-01 -1.940809786319732666e-01
2.645971179008483887e-01 5.313114523887634277e-01 7.097557187080383301e-01 -1.986984722316265106e-02 -2.054055631160736084e-01 -2.122436463832855225e-01 1.062601879239082336e-01 -2.121755331754684448e-01
-1.849662959575653076e-01 3.225315734744071960e-02 4.824511706829071045e-01 6.237533092498779297e-01 3.796143531799316406e-01 -3.306586444377899170e-01 -1.612254530191421509e-01 -2.519603669643402100e-01
1.294007152318954468e-01 2.868661582469940186e-01 4.521085917949676514e-01 1.593166738748550415e-01 7.367562651634216309e-01 1.466807872056961060e-01 -3.232664465904235840e-01 4.850859567523002625e-02
-1.613490581512451172e-01 3.213832080364227295e-01 1.446196138858795166e-01 2.913662493228912354e-01 -2.390001863241195679e-01 3.319417834281921387e-01 -4.396921396255493164e-01 -6.357945203781127930e-01
-4.133759737014770508e-01 4.206032156944274902e-01 4.089312851428985596e-01 3.655650317668914795e-01 2.543079555034637451e-01 3.175716400146484375e-01 -2.540040314197540283e-01 3.482937216758728027e-01
1.367831826210021973e-01 2.859958410263061523e-01 6.624510288238525391e-01 5.055268993601202965e-04 7.250616699457168579e-02 -3.158204257488250732e-01 2.608635127544403076e-01 -5.362886786460876465e-01
2.596682608127593994e-01 1.122218444943428040e-01 1.301579922437667847e-01 6.720370650291442871e-01 2.935179769992828369e-01 3.035155832767486572e-01 -2.499326691031455994e-02 -5.220196247100830078e-01
3.579908907413482666e-01 7.661381363868713379e-02 7.229861617088317871e-01 7.022891193628311157e-02 -9.828488528728485107e-02 -2.465417087078094482e-01 8.167824149131774902e-02 -5.110945105552673340e-01
8.828461915254592896e-02 2.240220457315444946e-01 4.526365101337432861e-01 1.430674362927675247e-02 3.876047730445861816e-01 5.259528756141662598e-01 4.662591218948364258e-01 -3.044242858886718750e-01
5.957792401313781738e-01 1.104162558913230896e-01 5.951659083366394043e-01 3.270138427615165710e-02 3.989136219024658203e-01 3.255185782909393311e-01 -8.959913998842239380e-02 -6.664178520441055298e-02
-5.757937431335449219e-01 4.947920143604278564e-01 3.613710999488830566e-01 3.588090240955352783e-01 3.482384085655212402e-01 -1.007095277309417725e-01 1.585360169410705566e-01 8.811029791831970215e-02
-2.917525470256805420e-01 4.139567911624908447e-01 3.074645102024078369e-01 4.646587967872619629e-01 -5.079272389411926270e-01 2.301111370325088501e-01 -3.437553346157073975e-01 -6.300131976604461670e-02
-1.303961575031280518e-01 6.254246830940246582e-02 7.818233370780944824e-01 1.918597221374511719e-01 -3.519046306610107422e-01 3.585780262947082520e-01 2.370239347219467163e-01 1.497728675603866577e-01
-4.446053132414817810e-02 4.423975944519042969e-01 2.777732722461223602e-02 5.542328357696533203e-01 -1.242890208959579468e-01 3.014808893203735352e-01 -3.465839028358459473e-01 -5.175936222076416016e-01
-2.202354073524475098e-01 4.319994449615478516e-01 1.672818958759307861e-01 6.858351826667785645e-01 -1.075650602579116821e-01 -7.919057458639144897e-02 -2.041575014591217041e-01 -4.549705684185028076e-01
5.846889689564704895e-02 1.130745857954025269e-01 3.028996288776397705e-01 4.421676397323608398e-01 1.190908327698707581e-01 8.149205446243286133e-01 -1.343887448310852051e-01 -1.402426045387983322e-02
-5.912856012582778931e-02 4.567761123180389404e-01 7.274263501167297363e-01 -4.024153351783752441e-01 1.761123239994049072e-01 -8.243308961391448975e-02 5.552303045988082886e-02 -2.363861501216888428e-01
-6.480759941041469574e-03 4.043225944042205811e-01 8.714243024587631226e-02 2.226144075393676758e-01 -1.245920509099960327e-01 6.903674006462097168e-01 -3.174596652388572693e-02 -5.349693298339843750e-01
1.261124014854431152e-01 1.308247894048690796e-01 2.734656631946563721e-01 4.805212318897247314e-01 3.169125616550445557e-01 1.723776906728744507e-01 -6.769176125526428223e-01 -2.700579166412353516e-01
-6.513233184814453125e-01 3.972656726837158203e-01 3.968041837215423584e-01 1.862143576145172119e-01 3.526210188865661621e-01 -8.112100511789321899e-02 2.513337433338165283e-01 -1.781507879495620728e-01
2.804191708564758301e-01 1.824565529823303223e-01 8.434869647026062012e-01 -1.992275239899754524e-03 -2.145410329103469849e-01 -1.312452554702758789e-01 1.922232806682586670e-01 -2.764010727405548096e-01
-1.275626290589570999e-02 3.371358215808868408e-01 5.108580589294433594e-01 2.272030562162399292e-01 1.085539832711219788e-01 3.361762166023254395e-01 -6.650170683860778809e-01 -8.082877844572067261e-02
-2.220640927553176880e-01 2.795847654342651367e-01 2.328508943319320679e-01 7.147918939590454102e-01 3.943514078855514526e-02 -8.209599182009696960e-03 -4.706680476665496826e-01 -2.902103662490844727e-01
4.135566651821136475e-01 -9.673804044723510742e-02 7.509404420852661133e-01 1.169985830783843994e-01 7.212793827056884766e-02 4.427809715270996094e-01 1.871643811464309692e-01 -7.565926760435104370e-02
4.817441850900650024e-02 5.802474021911621094e-01 1.768340766429901123e-01 1.567385941743850708e-01 2.884975969791412354e-01 2.868618816137313843e-02 3.141845166683197021e-01 -6.499147415161132812e-01
1.425623595714569092e-01 4.103421047329902649e-02 4.661751985549926758e-01 5.150538682937622070e-01 4.358714222908020020e-01 -2.617600858211517334e-01 -3.478891849517822266e-01 -3.403869569301605225e-01
1.638832390308380127e-01 2.723871469497680664e-01 1.702677756547927856e-01 3.773877918720245361e-01 -1.337913144379854202e-02 7.694423198699951172e-01 3.511852920055389404e-01 -1.094686090946197510e-01
-1.515005826950073242e-01 3.426531553268432617e-01 7.397059351205825806e-02 6.756904721260070801e-01 -1.048445180058479309e-01 6.476700305938720703e-02 -1.053096204996109009e-01 -6.093683838844299316e-01
-4.891511797904968262e-02 5.514369010925292969e-01 2.083583772182464600e-01 4.526317715644836426e-01 2.078097760677337646e-01 4.905971288681030273e-01 -3.958701789379119873e-01 6.820775568485260010e-02
1.857006251811981201e-01 -2.998534217476844788e-02 4.467361569404602051e-01 2.880840003490447998e-01 4.027267694473266602e-01 6.361716389656066895e-01 -3.392874896526336670e-01 5.607575643807649612e-03
3.513034880161285400e-01 3.487245738506317139e-01 9.583618491888046265e-02 6.460621356964111328e-01 3.179662525653839111e-01 2.201586812734603882e-01 -2.687661349773406982e-01 -3.264787793159484863e-01
7.757481187582015991e-02 5.644524693489074707e-01 1.939566731452941895e-01 4.348776042461395264e-01 1.625526100397109985e-01 6.199858784675598145e-01 -1.763546168804168701e-01 8.204333484172821045e-02
-9.292852133512496948e-02 1.215751022100448608e-01 1.911820918321609497e-01 1.955129355192184448e-01 3.826003372669219971e-01 3.543710410594940186e-01 -5.658850669860839844e-01 -5.564352869987487793e-01
-5.148917064070701599e-02 2.178807109594345093e-01 1.432861536741256714e-01 5.020966529846191406e-01 -1.301957666873931885e-01 -2.179360575973987579e-02 -4.232344031333923340e-01 -6.933193206787109375e-01
2.081370949745178223e-01 -8.776489645242691040e-02 7.988067269325256348e-01 -5.151539668440818787e-02 3.727247714996337891e-01 3.686363697052001953e-01 -1.826728284358978271e-01 6.668497342616319656e-03
7.918287068605422974e-02 1.856924593448638916e-01 4.189541041851043701e-01 4.022091329097747803e-01 -1.217528209090232849e-01 1.464882642030715942e-01 -7.600883841514587402e-01 -8.908846229314804077e-02
-4.360865652561187744e-01 8.163473606109619141e-01 3.048821091651916504e-01 6.520247459411621094e-02 8.841042290441691875e-04 1.812636256217956543e-01 -7.970713078975677490e-02 8.360826969146728516e-02
-3.126136586070060730e-02 3.232954815030097961e-02 3.095303177833557129e-01 4.467440247535705566e-01 9.517297893762588501e-02 1.918336004018783569e-01 -7.464224696159362793e-01 -3.155689239501953125e-01
-1.684149056673049927e-01 4.123857915401458740e-01 7.129755616188049316e-01 -1.358330100774765015e-01 3.516464531421661377e-01 3.579240441322326660e-01 5.687588453292846680e-02 1.406768560409545898e-01
1.794286519289016724e-01 2.015470117330551147e-01 4.764972627162933350e-01 -1.588228046894073486e-01 4.491897225379943848e-01 -1.459431648254394531e-01 -1.950082033872604370e-01 -6.432814002037048340e-01
4.611292481422424316e-02 2.637135982513427734e-01 5.026121735572814941e-01 -8.007214218378067017e-02 3.523691892623901367e-01 6.428650021553039551e-01 3.466584682464599609e-01 -1.081046164035797119e-01
1.140349209308624268e-01 1.122927889227867126e-01 7.076328396797180176e-01 -8.240673691034317017e-02 5.565705299377441406e-01 -1.608612686395645142e-01 7.673578709363937378e-02 -3.540000021457672119e-01
-2.462281435728073120e-01 3.548519909381866455e-01 6.453264355659484863e-01 -2.128331810235977173e-01 3.417231440544128418e-01 1.177577078342437744e-01 -4.700848460197448730e-01 -9.286871179938316345e-03
-8.457340300083160400e-02 -1.225965842604637146e-01 8.248462677001953125e-01 3.089148737490177155e-02 -6.541334558278322220e-03 -1.209762766957283020e-01 2.486055493354797363e-01 -4.690511822700500488e-01
-3.500968515872955322e-01 3.410286307334899902e-01 3.325751721858978271e-01 4.001532196998596191e-01 -6.450932472944259644e-02 3.215652704238891602e-01 -5.499150156974792480e-01 -2.836026847362518311e-01
-1.631491929292678833e-01 3.071900308132171631e-01 3.423571288585662842e-01 2.403245717287063599e-01 5.914379954338073730e-01 4.170085191726684570e-01 4.132153987884521484e-01 -9.803274273872375488e-02
2.683976888656616211e-01 2.291060686111450195e-01 5.433110594749450684e-01 -1.400134712457656860e-01 -2.037325501441955566e-02 -1.538155078887939453e-01 1.568838208913803101e-01 -7.155387401580810547e-01
-2.826343178749084473e-01 7.648185640573501587e-02 2.738787531852722168e-01 4.569208621978759766e-01 -7.593358308076858521e-02 2.169608622789382935e-01 -6.630803346633911133e-01 -3.714413642883300781e-01
-1.730531454086303711e-01 3.574514389038085938e-02 1.530433148145675659e-01 6.831321120262145996e-01 3.505405187606811523e-01 4.015134274959564209e-01 3.549390137195587158e-01 -2.619350552558898926e-01
1.102448850870132446e-01 2.357635945081710815e-01 1.699679642915725708e-01 5.395358800888061523e-01 2.395828366279602051e-01 6.938721537590026855e-01 2.667219042778015137e-01 -4.769231006503105164e-02
-4.165747761726379395e-02 -9.276072680950164795e-02 3.125278055667877197e-01 6.139794588088989258e-01 -4.999508149921894073e-03 -1.848723590373992920e-01 -2.747395038604736328e-01 -6.366562247276306152e-01
-4.817724972963333130e-02 -1.304667443037033081e-01 6.848317980766296387e-01 1.299557834863662720e-01 -1.993742585182189941e-01 5.524029582738876343e-02 3.834631145000457764e-01 -5.522037148475646973e-01
4.936543479561805725e-02 -9.273443371057510376e-03 3.344952166080474854e-01 5.429633259773254395e-01 3.440018892288208008e-01 -2.636809647083282471e-01 -1.806820482015609741e-01 -6.084980368614196777e-01
1.433532088994979858e-01 -5.377763137221336365e-02 9.086919426918029785e-01 6.330940872430801392e-02 3.754735589027404785e-01 4.690988361835479736e-02 -4.245113208889961243e-02 4.295954480767250061e-02
-1.148037016391754150e-01 5.663611888885498047e-01 6.633626818656921387e-01 -8.197551220655441284e-02 -6.280559301376342773e-02 -3.771986663341522217e-01 -8.904753252863883972e-03 -2.701523602008819580e-01
-1.192016527056694031e-01 2.521470487117767334e-01 4.096684455871582031e-01 3.335357606410980225e-01 -1.019764244556427002e-01 4.070478081703186035e-01 -6.681720614433288574e-01 -1.435177177190780640e-01
-2.941194772720336914e-01 5.471642017364501953e-01 3.408621549606323242e-01 -3.977061063051223755e-02 -7.942925393581390381e-02 6.697984337806701660e-01 -1.858772337436676025e-01 -8.274673670530319214e-02
-1.160618364810943604e-01 1.587367802858352661e-01 1.575807482004165649e-01 1.698178052902221680e-01 3.456593751907348633e-01 7.522557973861694336e-01 1.811949014663696289e-01 -4.352720677852630615e-01
-2.377651035785675049e-01 5.651923418045043945e-01 5.808930993080139160e-01 2.194901853799819946e-01 -8.180630207061767578e-02 -3.450528159737586975e-02 4.288274943828582764e-01 2.159554660320281982e-01
-3.846492767333984375e-01 5.103551149368286133e-01 2.474768012762069702e-01 5.479564070701599121e-01 -3.124778270721435547e-01 1.033647209405899048e-01 -3.432160615921020508e-01 -6.291045993566513062e-02
1.018744558095932007e-01 -7.957281917333602905e-02 8.689206242561340332e-01 -5.270518735051155090e-02 4.076485931873321533e-01 3.132126852869987488e-02 -2.303668111562728882e-01 -7.253549247980117798e-02
2.011064253747463226e-02 2.699088752269744873e-01 5.375041365623474121e-01 1.819535344839096069e-01 5.796691775321960449e-01 3.904764950275421143e-01 -2.031710147857666016e-01 2.737885415554046631e-01
-4.597859382629394531e-01 6.351869702339172363e-01 3.025894761085510254e-01 -1.048401072621345520e-01 -2.756623625755310059e-01 3.785155117511749268e-01 -1.229436174035072327e-01 -2.195538133382797241e-01
-1.167698651552200317e-01 2.606470584869384766e-01 5.456330180168151855e-01 -7.426496595144271851e-02 -2.105876505374908447e-01 4.554190337657928467e-01 2.293948382139205933e-01 -5.575137734413146973e-01
-1.151774823665618896e-01 -1.531747132539749146e-01 7.096784710884094238e-01 1.839844435453414917e-01 -1.533016860485076904e-01 4.680929705500602722e-02 3.660452961921691895e-01 -5.158450603485107422e-01
6.292777508497238159e-02 3.393667042255401611e-01 3.109998106956481934e-01 2.346161454916000366e-01 2.960040867328643799e-01 3.769519925117492676e-01 6.359378099441528320e-01 -3.081824183464050293e-01
-2.125169336795806885e-01 -1.970459967851638794e-01 3.308524489402770996e-01 1.159471496939659119e-01 3.206807374954223633e-01 2.402480095624923706e-01 1.824668645858764648e-01 -7.741143107414245605e-01
-4.480682909488677979e-01 2.493793070316314697e-01 3.261758387088775635e-01 5.340333580970764160e-01 1.529798805713653564e-01 2.483498752117156982e-01 -4.960887730121612549e-01 1.194907948374748230e-01
-1.043929681181907654e-01 9.381016343832015991e-02 2.418261468410491943e-01 4.104793667793273926e-01 4.801936820149421692e-02 1.251171976327896118e-01 -6.944011449813842773e-01 -5.031655430793762207e-01
2.229283154010772705e-01 -9.643533825874328613e-02 4.341873526573181152e-01 5.011660456657409668e-01 4.626504182815551758e-01 -1.089400332421064377e-02 1.785292290151119232e-02 -5.355691909790039062e-01
-4.462418556213378906e-01 2.979504764080047607e-01 3.546507358551025391e-01 4.743910729885101318e-01 -4.031699895858764648e-01 3.063883483409881592e-01 -2.612200379371643066e-01 -1.913476437330245972e-01
-2.848246991634368896e-01 3.390527963638305664e-01 4.829795658588409424e-01 -4.244900122284889221e-02 5.262208580970764160e-01 1.397058963775634766e-01 -5.193479657173156738e-01 5.194701999425888062e-02
-8.719769120216369629e-02 -2.222658693790435791e-02 8.997201919555664062e-01 1.846349984407424927e-01 -3.108466565608978271e-01 9.616073220968246460e-02 2.035992443561553955e-01 3.147991001605987549e-02
-6.452657282352447510e-02 3.411510586738586426e-01 1.114843040704727173e-01 4.794998466968536377e-01 3.740118145942687988e-01 4.324454069137573242e-01 4.331890046596527100e-01 -3.500809669494628906e-01
-2.292493730783462524e-01 7.714213728904724121e-01 4.747826755046844482e-01 -1.808272302150726318e-01 1.622973829507827759e-01 1.851034909486770630e-01 9.716038405895233154e-02 1.555407196283340454e-01
-7.425580173730850220e-02 3.767485916614532471e-01 2.589317262172698975e-01 4.049772918224334717e-01 1.698744297027587891e-01 7.488173842430114746e-01 7.946378737688064575e-02 1.599843353033065796e-01
-2.013898491859436035e-01 2.140435725450515747e-01 1.636317372322082520e-01 5.515800118446350098e-01 -4.646871984004974365e-02 3.314065635204315186e-01 -4.393419325351715088e-01 -5.268782973289489746e-01
-5.557861924171447754e-01 5.310927629470825195e-01 1.902749687433242798e-01 4.852301478385925293e-01 2.758598327636718750e-01 -1.427467614412307739e-01 1.617701798677444458e-01 -1.214270219206809998e-01
-3.044394254684448242e-01 1.010505184531211853e-01 3.727185428142547607e-01 7.025897502899169922e-01 2.797658741474151611e-01 -1.442314237356185913e-01 -4.053487181663513184e-01 3.427500277757644653e-02
2.271523512899875641e-02 6.594743132591247559e-01 1.278933882713317871e-01 4.558257013559341431e-02 1.570913940668106079e-01 -1.959321945905685425e-01 3.254378587007522583e-02 -6.942744255065917969e-01
3.950277343392372131e-02 1.116943545639514923e-02 1.099114269018173218e-01 5.197826623916625977e-01 -1.310534179210662842e-01 4.087118506431579590e-01 -2.403151541948318481e-01 -6.885408759117126465e-01
-1.545813083648681641e-01 4.536412358283996582e-01 6.897154450416564941e-01 -6.591586768627166748e-02 2.368301153182983398e-01 -3.843223154544830322e-01 6.938216090202331543e-02 -2.857550978660583496e-01
-3.106468021869659424e-01 4.153160750865936279e-01 7.250379920005798340e-01 -1.187887862324714661e-01 4.161508083343505859e-01 -8.632372319698333740e-02 8.577752858400344849e-02 5.682513862848281860e-02
6.863446831703186035e-01 4.771194159984588623e-01 2.067516148090362549e-01 9.234885126352310181e-02 2.628480792045593262e-01 3.488502502441406250e-01 -1.390585303306579590e-01 -1.997261196374893188e-01
4.354350566864013672e-01 7.074648886919021606e-02 5.555641055107116699e-01 -1.395577639341354370e-01 1.327420473098754883e-01 5.745458602905273438e-01 -8.416637033224105835e-02 -3.499371111392974854e-01
-1.770374327898025513e-01 4.733159542083740234e-01 3.961329460144042969e-01 6.009418144822120667e-02 9.419722855091094971e-02 5.786012411117553711e-01 -4.759306311607360840e-01 1.180450245738029480e-01
1.697927266359329224e-01 1.961762756109237671e-01 3.707712292671203613e-01 2.238285392522811890e-01 3.011817336082458496e-01 4.353500306606292725e-01 5.805569291114807129e-01 -3.575310111045837402e-01
-2.335432320833206177e-01 2.537993192672729492e-01 9.467995166778564453e-02 5.447658300399780273e-01 1.288251280784606934e-01 2.871986925601959229e-01 -3.977682888507843018e-01 -5.639243721961975098e-01
2.736602537333965302e-02 2.939583174884319305e-02 8.738384246826171875e-01 2.723687887191772461e-01 -2.178397178649902344e-01 9.506587684154510498e-02 3.200453221797943115e-01 -4.108535498380661011e-02
7.720272243022918701e-02 -4.659015685319900513e-02 7.700191736221313477e-01 8.904331363737583160e-03 -1.675580888986587524e-01 4.467538893222808838e-01 1.409441381692886353e-01 -3.890118002891540527e-01
-3.177723884582519531e-01 3.817756175994873047e-01 3.366271257400512695e-01 4.686394929885864258e-01 -4.870250225067138672e-01 3.481779098510742188e-01 -1.947829723358154297e-01 -1.548082530498504639e-01
-2.539244666695594788e-02 3.695941269397735596e-01 2.237319499254226685e-01 3.153438270092010498e-01 -3.458106219768524170e-01 5.800385475158691406e-01 -3.458771705627441406e-01 -3.709405362606048584e-01
-1.552310138940811157e-01 2.421877235174179077e-01 4.777303636074066162e-01 2.127951681613922119e-01 6.651939749717712402e-01 3.840767145156860352e-01 -1.777295172214508057e-01 1.488444507122039795e-01
-2.167432308197021484e-01 6.258282065391540527e-01 6.278723478317260742e-01 -2.164978981018066406e-01 5.128834396600723267e-02 -2.465979605913162231e-01 1.017921641469001770e-01 -2.155545502901077271e-01
-2.697597742080688477e-01 3.428585231304168701e-01 1.629980802536010742e-01 4.726843833923339844e-01 4.729439616203308105e-01 1.093379855155944824e-01 -5.356722474098205566e-01 -1.926220804452896118e-01
3.082733154296875000e-01 6.905277967453002930e-01 1.326072812080383301e-01 2.134155035018920898e-01 1.975118964910507202e-01 4.763439297676086426e-01 -2.345546334981918335e-01 -2.099472284317016602e-01
-6.331702321767807007e-02 8.897105604410171509e-02 7.678912878036499023e-01 -1.689287424087524414e-01 2.896690666675567627e-01 5.313665866851806641e-01 -2.938791736960411072e-02 -5.252473428845405579e-02
7.723566144704818726e-02 -1.767750829458236694e-01 9.085928797721862793e-01 1.790342479944229126e-01 -2.593505196273326874e-02 1.793573945760726929e-01 2.483624219894409180e-01 -1.032724380493164062e-01
-1.773390918970108032e-01 3.240751922130584717e-01 2.154535651206970215e-01 9.758776985108852386e-03 2.049656361341476440e-01 7.104216217994689941e-01 2.443944513797760010e-01 -4.588814675807952881e-01
1.140591651201248169e-01 1.647550314664840698e-01 4.237415492534637451e-01 1.979787498712539673e-01 4.433138072490692139e-01 6.948631405830383301e-01 -2.228962779045104980e-01 1.097679957747459412e-01
-2.069070190191268921e-01 5.607653856277465820e-01 3.163958489894866943e-01 3.139866888523101807e-01 -4.385227262973785400e-01 3.703604936599731445e-01 -3.347774147987365723e-01 -4.992750659584999084e-02
-4.975781738758087158e-01 4.475053250789642334e-01 3.350068628787994385e-01 2.349097281694412231e-01 3.152854144573211670e-01 4.556140899658203125e-01 -2.559974491596221924e-01 1.105387285351753235e-01
1.498117111623287201e-03 -5.866970866918563843e-03 2.258388400077819824e-01 3.620368540287017822e-01 2.290841937065124512e-01 2.536488473415374756e-01 -5.803342461585998535e-01 -6.035598516464233398e-01
-4.386516660451889038e-02 7.375605106353759766e-01 6.520032882690429688e-02 2.035064101219177246e-01 8.833515644073486328e-02 1.182759366929531097e-02 1.876326650381088257e-02 -6.325498819351196289e-01
9.757504798471927643e-03 2.451460212469100952e-01 2.866927683353424072e-01 4.159359931945800781e-01 2.860443592071533203e-01 -3.637977316975593567e-02 -7.249431610107421875e-01 -2.755454182624816895e-01
3.417674303054809570e-01 3.160784244537353516e-01 4.930945336818695068e-01 2.726814150810241699e-01 5.739707946777343750e-01 2.552030086517333984e-01 -2.540591061115264893e-01 8.170117437839508057e-02
1.357025355100631714e-01 1.015347391366958618e-01 3.637400567531585693e-01 3.027796447277069092e-01 6.039206385612487793e-01 -2.027503252029418945e-01 -3.295898437500000000e-01 -4.825308620929718018e-01
-1.639887541532516479e-01 2.668724060058593750e-01 2.596101760864257812e-01 8.883559703826904297e-02 4.568977355957031250e-01 6.848995685577392578e-01 2.883947491645812988e-01 -2.560917139053344727e-01
-1.569401621818542480e-01 3.673783540725708008e-01 9.331958740949630737e-02 6.152586340904235840e-01 1.498288214206695557e-01 1.688717454671859741e-01 7.765002548694610596e-03 -6.341329216957092285e-01
-3.534445464611053467e-01 1.265737786889076233e-02 3.782445490360260010e-01 5.868511199951171875e-01 4.937414824962615967e-02 1.437184307724237442e-02 -5.248177051544189453e-01 -3.307199180126190186e-01
9.959271550178527832e-02 -2.493123523890972137e-02 7.528613805770874023e-01 -1.687576621770858765e-02 6.056762933731079102e-01 1.488230079412460327e-01 -1.406222134828567505e-01 -1.166531890630722046e-01
2.037081494927406311e-02 -1.212875694036483765e-01 4.115290343761444092e-01 5.987250208854675293e-01 3.699696063995361328e-01 -2.268730103969573975e-01 -2.406998910009860992e-02 -5.178014039993286133e-01
1.076878905296325684e-01 2.907280623912811279e-01 6.021484136581420898e-01 -1.341086030006408691e-01 8.991768211126327515e-02 -3.441134989261627197e-01 -1.527452841401100159e-02 -6.297460198402404785e-01
-3.282657563686370850e-01 1.512816920876502991e-02 1.935720592737197876e-01 1.856396645307540894e-01 2.451192289590835571e-01 7.317631244659423828e-01 1.919466406106948853e-01 -4.332162439823150635e-01
2.171639651060104370e-01 2.572545222938060760e-02 9.081147909164428711e-01 -3.036703914403915405e-02 3.276862204074859619e-01 -3.655800968408584595e-02 -1.331686526536941528e-01 1.162301469594240189e-02
-2.034735083580017090e-01 -7.275509089231491089e-02 7.976040244102478027e-01 -1.271007359027862549e-01 -7.132165879011154175e-02 3.557477593421936035e-01 2.600310742855072021e-01 -3.189341127872467041e-01
6.868558377027511597e-02 2.709172666072845459e-01 2.339625954627990723e-01 3.960370421409606934e-01 3.558738827705383301e-01 -1.928183734416961670e-01 9.406869113445281982e-02 -7.332313060760498047e-01
-9.028894454240798950e-02 1.084929406642913818e-01 4.418101906776428223e-01 -1.473047137260437012e-01 2.497451007366180420e-01 7.730625867843627930e-01 -6.047949939966201782e-02 -3.154775798320770264e-01
-7.583693414926528931e-02 2.069773823022842407e-01 6.172630786895751953e-01 3.546183705329895020e-01 3.590947091579437256e-01 3.269170224666595459e-02 -5.608453154563903809e-01 8.721445687115192413e-03
1.227412074804306030e-01 3.624535799026489258e-01 1.817493289709091187e-01 3.696798980236053467e-01 -5.481046065688133240e-02 -2.242288440465927124e-01 -4.798256754875183105e-01 -6.327325105667114258e-01
3.479533195495605469e-01 -1.473756581544876099e-01 4.645911157131195068e-01 2.625449597835540771e-01 2.258603274822235107e-02 6.095690727233886719e-01 2.441353648900985718e-01 -3.751631379127502441e-01
-5.578715801239013672e-01 -1.977595984935760498e-01 4.558027982711791992e-01 1.996198445558547974e-01 4.607685282826423645e-02 5.421048998832702637e-01 1.428458560258150101e-02 -3.253631889820098877e-01
1.259256452322006226e-01 2.102686464786529541e-01 2.367461174726486206e-01 4.474992454051971436e-01 5.344800353050231934e-01 -8.940432965755462646e-02 2.616823017597198486e-01 -5.669975280761718750e-01
3.971067368984222412e-01 -4.842201620340347290e-02 8.212432265281677246e-01 -4.429757222533226013e-02 2.655004858970642090e-01 2.088837772607803345e-01 -2.163456082344055176e-01 -5.128827318549156189e-02
-3.057402372360229492e-01 1.287876069545745850e-02 2.993101775646209717e-01 5.149336457252502441e-01 4.366982281208038330e-01 -2.773302607238292694e-02 -1.802816689014434814e-01 -5.723965764045715332e-01
1.119455397129058838e-01 5.685453414916992188e-01 6.443180143833160400e-02 4.373510777950286865e-01 3.315313458442687988e-01 5.731828212738037109e-01 1.217967644333839417e-01 -1.245419159531593323e-01
-2.189815230667591095e-02 2.629199922084808350e-01 3.281870782375335693e-01 4.375135302543640137e-01 6.599227786064147949e-01 8.675289154052734375e-02 -3.892322480678558350e-01 -1.916843503713607788e-01
-1.380171068012714386e-02 7.002298533916473389e-02 4.979516267776489258e-01 5.112597346305847168e-01 6.172562241554260254e-01 -2.459864020347595215e-01 -8.592326194047927856e-02 -1.914854198694229126e-01
2.203492671251296997e-01 7.709438353776931763e-02 7.557251453399658203e-01 -1.310819536447525024e-01 4.570487141609191895e-01 3.507772684097290039e-01 -1.588384360074996948e-01 5.630908999592065811e-03
5.186336115002632141e-02 3.521074056625366211e-01 4.774951934814453125e-01 2.161203622817993164e-01 -7.761778682470321655e-02 2.948404252529144287e-01 -7.111004590988159180e-01 -1.259500859305262566e-03
-2.173664048314094543e-02 5.611403584480285645e-01 5.545427799224853516e-01 -2.913952469825744629e-01 1.394924968481063843e-01 3.131328523159027100e-01 -4.089457094669342041e-01 8.644739538431167603e-02
1.663888990879058838e-01 2.196537256240844727e-01 4.577318727970123291e-01 5.061110854148864746e-01 3.447048068046569824e-01 -4.236941635608673096e-01 -2.485164850950241089e-01 -3.135308623313903809e-01
2.055375576019287109e-01 2.487095743417739868e-01 2.731955051422119141e-01 4.498922526836395264e-01 2.832725942134857178e-01 -2.625211477279663086e-01 -4.283353090286254883e-01 -5.350018739700317383e-01
1.574873775243759155e-01 1.254194825887680054e-01 3.897860944271087646e-01 5.595893263816833496e-01 6.043919920921325684e-01 -2.093507498502731323e-01 -1.701419800519943237e-01 -2.373363673686981201e-01
-2.086158394813537598e-01 8.741863816976547241e-02 3.435403406620025635e-01 1.487226337194442749e-01 7.168602943420410156e-01 4.118231832981109619e-01 -6.120872870087623596e-02 -3.485192060470581055e-01
1.797956973314285278e-01 4.524686932563781738e-01 7.266020178794860840e-01 3.334770500659942627e-01 -2.190005481243133545e-01 -1.031538695096969604e-01 -1.251815352588891983e-03 2.553128898143768311e-01
-9.906648099422454834e-02 3.622075319290161133e-01 2.125361710786819458e-01 7.143476009368896484e-01 3.217501938343048096e-01 -8.104700595140457153e-02 -2.807703614234924316e-01 -3.385314047336578369e-01
-1.896975487470626831e-01 4.377038478851318359e-01 3.571930527687072754e-01 2.625299394130706787e-01 4.291025996208190918e-01 4.882632791996002197e-01 -3.326742947101593018e-01 2.066861540079116821e-01
1.513672769069671631e-01 -8.212835341691970825e-02 3.268535733222961426e-01 5.352260470390319824e-01 5.740453004837036133e-01 9.138454496860504150e-02 5.523669999092817307e-03 -4.890122711658477783e-01
3.691228032112121582e-01 -6.719500757753849030e-03 7.748865485191345215e-01 -1.822003573179244995e-01 2.113198041915893555e-01 3.259027004241943359e-01 -2.587386369705200195e-01 -1.106468588113784790e-01
-2.898696959018707275e-01 2.352035492658615112e-01 1.611691117286682129e-01 5.986988544464111328e-01 -1.732593402266502380e-02 -2.228509932756423950e-01 -2.241757661104202271e-01 -6.132059097290039062e-01
-1.048224568367004395e-01 1.004544496536254883e-01 7.562905550003051758e-01 3.267416656017303467e-01 1.245199218392372131e-01 -4.551261365413665771e-01 1.510504633188247681e-01 -2.339328676462173462e-01
2.138722091913223267e-01 -1.228962987661361694e-01 7.703145146369934082e-01 4.310362935066223145e-01 -5.526655912399291992e-02 1.538691222667694092e-01 3.390511274337768555e-01 -1.352504342794418335e-01
-1.347748041152954102e-01 2.561089098453521729e-01 4.578527212142944336e-01 5.736687183380126953e-01 4.225168824195861816e-01 -3.830273449420928955e-01 -1.330056041479110718e-01 -1.860058754682540894e-01
-6.063590049743652344e-01 4.454645514488220215e-01 3.394098579883575439e-01 4.723199903964996338e-01 1.586457490921020508e-01 8.198757469654083252e-02 2.502741813659667969e-01 3.282142803072929382e-02
-4.841551482677459717e-01 3.603959679603576660e-01 2.642966210842132568e-01 2.347878962755203247e-01 6.570026278495788574e-01 -6.560289859771728516e-02 -5.053200200200080872e-02 -2.687391638755798340e-01
6.254419684410095215e-02 -3.120539337396621704e-02 5.660346746444702148e-01 5.211641192436218262e-01 3.953547775745391846e-01 -3.457042574882507324e-01 -2.967609465122222900e-01 -1.980486959218978882e-01
1.148208305239677429e-01 3.556222915649414062e-01 6.464831233024597168e-01 -1.814960092306137085e-01 -3.146324306726455688e-02 -2.587494254112243652e-01 1.525120288133621216e-01 -5.641512870788574219e-01
-2.938473820686340332e-01 9.833439253270626068e-03 7.930338382720947266e-01 2.705607414245605469e-01 -2.788172662258148193e-01 1.224499344825744629e-01 3.400157690048217773e-01 -5.574338883161544800e-02
-1.626044362783432007e-01 2.165258079767227173e-01 5.244947671890258789e-01 1.756708920001983643e-01 -5.545509234070777893e-02 7.217647433280944824e-01 -2.846572101116180420e-01 -1.251873075962066650e-01
1.564732491970062256e-01 3.305923938751220703e-01 6.264306306838989258e-01 1.214884668588638306e-01 1.390259563922882080e-01 -3.981383144855499268e-01 2.985697686672210693e-01 -4.382506012916564941e-01
-4.718004167079925537e-02 8.540018200874328613e-01 1.678810566663742065e-01 1.200149357318878174e-01 8.268535882234573364e-02 -2.540684640407562256e-01 -1.552499234676361084e-01 -3.610778450965881348e-01
1.276636030524969101e-02 3.429075181484222412e-01 2.352992445230484009e-01 3.458828032016754150e-01 2.698332965373992920e-01 6.788316965103149414e-01 -4.065592885017395020e-01 -9.131173044443130493e-02
1.301406621932983398e-01 2.718068659305572510e-01 2.844694852828979492e-01 4.972710013389587402e-01 1.433103531599044800e-01 3.915742784738540649e-02 -5.068063139915466309e-01 -5.495993494987487793e-01
-3.988484740257263184e-01 1.786085963249206543e-01 5.879256725311279297e-01 1.032971441745758057e-01 4.465354681015014648e-01 -3.812381625175476074e-01 -7.747901976108551025e-02 -3.193000257015228271e-01
1.111372113227844238e-01 -5.355701223015785217e-02 7.582857608795166016e-01 2.672944590449333191e-02 -4.659183621406555176e-01 3.632624447345733643e-01 1.333958506584167480e-01 -2.055103927850723267e-01
-4.227289855480194092e-01 3.931087851524353027e-01 3.094513118267059326e-01 4.667074680328369141e-01 1.327357292175292969e-01 3.263587057590484619e-01 -4.770643115043640137e-01 3.834914416074752808e-02
-2.243304252624511719e-01 1.750938743352890015e-01 1.930739432573318481e-01 4.321480095386505127e-01 1.685794889926910400e-01 -1.526667773723602295e-01 1.551644355058670044e-01 -7.868840098381042480e-01
-1.650916785001754761e-01 2.806107699871063232e-01 1.125195100903511047e-01 6.984190940856933594e-01 2.710267901420593262e-01 1.755422204732894897e-01 5.020164251327514648e-01 -1.930322945117950439e-01
-1.613340675830841064e-01 8.443577885627746582e-01 2.420506477355957031e-01 -9.127938747406005859e-02 -1.201808154582977295e-01 2.607165575027465820e-01 -2.329759150743484497e-01 -2.396172732114791870e-01
-2.908558025956153870e-02 5.455388426780700684e-01 5.594814419746398926e-01 -1.530489604920148849e-02 -1.810242533683776855e-01 2.775458097457885742e-01 -5.261107683181762695e-01 4.115485027432441711e-02
8.202711492776870728e-02 5.057605728507041931e-02 5.226765871047973633e-01 -2.088830024003982544e-01 4.765110015869140625e-01 6.778334826231002808e-02 -2.788604795932769775e-01 -6.037137508392333984e-01
3.608029186725616455e-01 -5.402100458741188049e-02 8.240880370140075684e-01 8.996390551328659058e-02 -3.644896671175956726e-02 4.194198846817016602e-01 4.867169260978698730e-02 8.835206739604473114e-03
-2.904007136821746826e-01 2.193550392985343933e-02 1.883128434419631958e-01 6.961049437522888184e-01 1.209506765007972717e-01 1.172807812690734863e-01 -3.271399438381195068e-01 -5.096645951271057129e-01
2.042948305606842041e-01 -4.130943864583969116e-02 8.810529112815856934e-01 -7.184109091758728027e-02 3.787909448146820068e-01 2.895251661539077759e-02 -1.502223312854766846e-01 -9.085331112146377563e-02
-2.472989410161972046e-01 1.622845232486724854e-01 1.991207003593444824e-01 8.281631469726562500e-01 5.770292133092880249e-02 -2.301764786243438721e-01 1.619066577404737473e-03 -3.615112006664276123e-01
6.835055351257324219e-02 -2.245606780052185059e-01 4.696484506130218506e-01 2.249993830919265747e-01 5.237058997154235840e-01 1.922987699508666992e-01 8.250087499618530273e-02 -5.963665246963500977e-01
-3.563627973198890686e-02 5.223402753472328186e-02 2.768439352512359619e-01 6.121186614036560059e-01 3.114881515502929688e-01 -6.893973797559738159e-02 -4.642608761787414551e-01 -4.768166244029998779e-01
-1.587825417518615723e-01 1.327227707952260971e-02 5.413064360618591309e-01 1.391234546899795532e-01 -3.438968062400817871e-01 2.551148831844329834e-01 -6.353639364242553711e-01 -2.742409110069274902e-01
-8.854777365922927856e-02 5.159089714288711548e-02 3.875191807746887207e-01 7.031659483909606934e-01 2.940413951873779297e-01 -2.013409435749053955e-01 -3.420522511005401611e-01 -3.176254928112030029e-01
-1.120686754584312439e-01 3.338648974895477295e-01 1.874374598264694214e-01 5.137177109718322754e-01 -2.633866965770721436e-01 3.214356005191802979e-01 -4.804379045963287354e-01 -4.164399504661560059e-01
1.269740797579288483e-02 1.297635585069656372e-01 3.261577785015106201e-01 3.841922283172607422e-01 8.973324671387672424e-03 4.349817335605621338e-02 -5.400925874710083008e-01 -6.598069071769714355e-01
-2.197474539279937744e-01 2.549908459186553955e-01 2.330422401428222656e-01 5.661455988883972168e-01 2.368306219577789307e-01 6.032986566424369812e-02 -2.959246933460235596e-01 -6.037892103195190430e-01
-2.606465518474578857e-01 6.247516274452209473e-01 6.595959067344665527e-01 7.253835350275039673e-02 -1.730772107839584351e-01 -1.193619295954704285e-01 1.998691856861114502e-01 1.314134597778320312e-01
-2.680020928382873535e-01 3.964708447456359863e-01 6.556721925735473633e-01 -1.069241538643836975e-01 5.238277316093444824e-01 2.478248812258243561e-02 -1.357260048389434814e-01 -1.903042048215866089e-01
-5.329325795173645020e-01 3.590364456176757812e-01 3.883669078350067139e-01 5.261611342430114746e-01 2.709649205207824707e-01 -2.889233231544494629e-01 4.542626813054084778e-02 2.095436863601207733e-02
8.789277821779251099e-02 3.988028317689895630e-02 4.965317547321319580e-01 6.981046795845031738e-01 2.856980264186859131e-01 -2.591535151004791260e-01 -3.260727822780609131e-01 -4.102300107479095459e-02
-1.298432946205139160e-01 2.992625534534454346e-01 1.721194833517074585e-01 -4.080074280500411987e-02 7.310311496257781982e-02 7.273905873298645020e-01 -2.375102341175079346e-01 -5.209996700286865234e-01
1.901981681585311890e-01 -1.128523275256156921e-01 8.070886731147766113e-01 3.216343522071838379e-01 2.802407182753086090e-02 1.445779651403427124e-01 3.697495460510253906e-01 -1.945387721061706543e-01
-3.424764052033424377e-02 2.367896139621734619e-01 1.919702142477035522e-01 6.049278378486633301e-01 3.921873569488525391e-01 2.317985147237777710e-01 4.489951133728027344e-01 -3.617036640644073486e-01
2.291773259639739990e-01 2.999320626258850098e-01 2.300398796796798706e-01 7.294335961341857910e-01 1.905743330717086792e-01 -2.053254991769790649e-01 -2.352781742811203003e-01 -3.724163472652435303e-01
2.369464188814163208e-01 3.344344794750213623e-01 6.293429136276245117e-01 -5.214853212237358093e-02 6.110830307006835938e-01 2.420770376920700073e-01 7.683511823415756226e-03 3.369583934545516968e-02
9.977870434522628784e-02 1.057140231132507324e-01 5.356472730636596680e-01 3.828542828559875488e-01 6.016674637794494629e-01 3.932366967201232910e-01 -1.694515198469161987e-01 4.561308305710554123e-03
-2.524420022964477539e-01 1.012075617909431458e-01 4.257134199142456055e-01 5.807365179061889648e-01 3.855477273464202881e-01 -2.010722011327743530e-01 -2.506089806556701660e-01 -3.945395648479461670e-01
5.793478712439537048e-02 3.410573005676269531e-01 1.230016574263572693e-01 7.542077898979187012e-01 5.975341424345970154e-02 5.385119915008544922e-01 -1.284271478652954102e-03 5.289024859666824341e-02
-2.752026319503784180e-01 -8.986649662256240845e-02 3.755496740341186523e-01 2.820276618003845215e-01 4.663209915161132812e-01 -5.826647207140922546e-02 7.077830284833908081e-02 -6.853835582733154297e-01
-1.972117125988006592e-01 7.626342177391052246e-01 4.999552667140960693e-01 8.287756890058517456e-02 1.203216686844825745e-01 -2.937230169773101807e-01 1.195333302021026611e-01 8.737066388130187988e-02
-2.564681172370910645e-01 6.495968103408813477e-01 1.687721908092498779e-01 9.388420730829238892e-02 7.184931635856628418e-02 1.546372175216674805e-01 -5.374458432197570801e-01 -3.962661325931549072e-01
1.776216737926006317e-02 5.603085756301879883e-01 2.249022275209426880e-01 3.966634869575500488e-01 -1.227796226739883423e-01 -9.139496833086013794e-02 -5.199419260025024414e-01 -4.290086030960083008e-01
-1.174379959702491760e-01 2.483341395854949951e-01 3.651614487171173096e-01 5.438377261161804199e-01 5.718575716018676758e-01 -2.021837532520294189e-01 -2.115340679883956909e-01 -2.877329587936401367e-01
-4.330341517925262451e-01 2.459208369255065918e-01 4.922286570072174072e-01 3.502934426069259644e-02 5.153614878654479980e-01 -6.330513954162597656e-02 -4.578653872013092041e-01 -1.710045486688613892e-01
-1.587746143341064453e-01 2.910823523998260498e-01 2.396141588687896729e-01 5.152762532234191895e-01 2.282956987619400024e-01 7.609287742525339127e-03 -4.839251637458801270e-01 -5.298836827278137207e-01
-5.105637013912200928e-02 4.237003326416015625e-01 2.909466624259948730e-01 1.043843775987625122e-01 1.265855431556701660e-01 -1.771847158670425415e-01 2.718590199947357178e-01 -7.752417325973510742e-01
-9.688892215490341187e-02 2.423389256000518799e-01 3.525695800781250000e-01 1.139282956719398499e-01 2.502513304352760315e-02 3.883327841758728027e-01 -7.519327998161315918e-01 -2.788689434528350830e-01
-2.724062204360961914e-01 4.584977626800537109e-01 2.758742272853851318e-01 6.446745395660400391e-01 4.470277130603790283e-01 -1.509151309728622437e-01 3.281563147902488708e-02 -1.329184509813785553e-02
-2.016486600041389465e-02 3.484508395195007324e-01 5.405762046575546265e-02 5.042847394943237305e-01 -9.548520296812057495e-02 5.327019095420837402e-02 5.077811703085899353e-02 -7.787275314331054688e-01
-1.251125484704971313e-01 5.978567600250244141e-01 3.392175137996673584e-01 1.874082982540130615e-01 1.521822661161422729e-01 6.014202237129211426e-01 -2.578356266021728516e-01 1.593072265386581421e-01
-4.290417134761810303e-01 1.144783347845077515e-01 3.632822632789611816e-01 4.558321237564086914e-01 6.902751047164201736e-03 2.033987045288085938e-01 -6.364291906356811523e-01 -1.288421005010604858e-01
-1.508917845785617828e-02 1.715674996376037598e-01 7.521885633468627930e-01 -3.398952307179570198e-03 5.978658422827720642e-02 -3.896781802177429199e-01 -3.646180778741836548e-02 -4.977798461914062500e-01
3.094010986387729645e-03 -6.894358247518539429e-02 7.735842466354370117e-01 4.062555432319641113e-01 3.371406719088554382e-02 5.325178429484367371e-02 4.593170285224914551e-01 -1.296786963939666748e-01
-1.701176911592483521e-01 2.762666344642639160e-01 6.727427840232849121e-01 3.987060785293579102e-01 -2.506124079227447510e-01 1.650970429182052612e-01 3.570201396942138672e-01 2.562430500984191895e-01
-2.407590597867965698e-01 -2.120694220066070557e-01 7.178538441658020020e-01 4.157080948352813721e-01 -4.272345919162034988e-03 -5.658026039600372314e-02 3.325511813163757324e-01 -3.084224760532379150e-01
-4.276480674743652344e-01 1.863435655832290649e-01 7.487215399742126465e-01 4.798673838376998901e-02 3.165339231491088867e-01 1.261359602212905884e-01 -2.488878071308135986e-01 2.036105394363403320e-01
-2.348196506500244141e-01 3.735816478729248047e-01 3.917028605937957764e-01 3.580445647239685059e-01 -2.128630131483078003e-01 3.524504303932189941e-01 -5.922753214836120605e-01 -5.785807222127914429e-02
2.599953114986419678e-01 6.349384784698486328e-01 5.824812650680541992e-01 -3.079827427864074707e-01 2.266256511211395264e-01 -8.149126917123794556e-02 -1.435826867818832397e-01 -1.284599155187606812e-01
-1.957138441503047943e-02 1.827649623155593872e-01 5.280224084854125977e-01 6.707830429077148438e-01 4.442650377750396729e-01 4.151085764169692993e-02 -1.783349663019180298e-01 8.098355680704116821e-02
2.860057651996612549e-01 5.013200640678405762e-01 6.842103600502014160e-01 -2.229328900575637817e-01 3.080286681652069092e-01 -1.064294874668121338e-01 -1.674153208732604980e-01 -1.216525137424468994e-01
-4.029485285282135010e-01 8.174293488264083862e-02 5.927304625511169434e-01 5.261864662170410156e-01 4.067758321762084961e-01 -7.633984833955764771e-02 2.635873854160308838e-03 -1.773340255022048950e-01
-1.726327985525131226e-01 3.576585352420806885e-01 3.762150108814239502e-01 4.514878690242767334e-01 -1.979634612798690796e-01 5.366984605789184570e-01 -3.997486233711242676e-01 9.932621568441390991e-02
4.531507566571235657e-02 8.012232184410095215e-02 7.529740929603576660e-01 1.256006769835948944e-03 8.139779418706893921e-02 6.144471168518066406e-01 1.946240663528442383e-01 5.005893111228942871e-02
3.600943088531494141e-01 2.305056303739547729e-01 6.757670640945434570e-01 3.176804482936859131e-01 -1.535360068082809448e-01 1.091767475008964539e-01 4.549494087696075439e-01 -1.309404671192169189e-01
-5.296446084976196289e-01 3.360187411308288574e-01 3.070592880249023438e-01 5.966765880584716797e-01 1.604567468166351318e-01 -1.377447992563247681e-01 2.519927918910980225e-01 -2.191783189773559570e-01
-2.426536977291107178e-01 -1.537451446056365967e-01 5.036997795104980469e-01 2.551433444023132324e-01 -2.728313803672790527e-01 1.992577761411666870e-01 3.940488994121551514e-01 -5.738073587417602539e-01
-2.272357791662216187e-01 6.044047474861145020e-01 5.335907936096191406e-01 -7.734602689743041992e-02 2.807299420237541199e-02 3.465382754802703857e-01 3.378697633743286133e-01 -2.394249141216278076e-01
1.650452613830566406e-01 3.191571831703186035e-01 4.306922256946563721e-01 4.954905807971954346e-01 5.672256350517272949e-01 -2.170997560024261475e-01 -2.127693146467208862e-01 -1.604490131139755249e-01
-3.596690893173217773e-01 1.832480728626251221e-01 4.412539303302764893e-01 3.948296606540679932e-01 3.750928938388824463e-01 -3.046065866947174072e-01 -1.644077152013778687e-01 -4.753451943397521973e-01
-8.382194489240646362e-02 2.417638748884201050e-01 2.811973392963409424e-01 7.699974775314331055e-01 1.592303626239299774e-02 2.272408306598663330e-01 -4.567831456661224365e-01 4.487023875117301941e-02
-2.953438162803649902e-01 -1.032243072986602783e-01 5.120248198509216309e-01 1.204112246632575989e-01 2.350879907608032227e-01 -1.183771993964910507e-02 -6.980829238891601562e-01 -2.876147925853729248e-01
-9.588765352964401245e-02 2.245412617921829224e-01 5.280231833457946777e-01 1.366868317127227783e-01 -6.869362592697143555e-01 3.857997059822082520e-01 9.011159092187881470e-02 -1.185413375496864319e-01
1.394583135843276978e-01 2.434493899345397949e-01 4.309327006340026855e-01 3.437627339735627174e-03 6.580523848533630371e-01 1.146132946014404297e-01 -1.985286176204681396e-01 -4.999863207340240479e-01
2.412340492010116577e-01 3.384843170642852783e-01 2.766728103160858154e-01 4.492043554782867432e-01 3.980901539325714111e-01 -1.444030553102493286e-01 -4.230575561523437500e-01 -4.365734755992889404e-01
