# Supplementary material for: Where is your field going? A machine learning approach to study the relative motion of the domains of physics
Source: PLoS One. 2020 Jun 18;15(6):e0233997. doi: 10.1371/journal.pone.0233997 (PMC7302634; doi:10.1371/journal.pone.0233997)
Supplement: S22 Data — (ZIP) [file pone.0233997.s022.zip › 21/Pacs4Run_21_VS_500_embeddings1990-1994ED8.txt]

-9.904351085424423218e-02 2.606785595417022705e-01 2.226369082927703857e-01 -3.288554251194000244e-01 -5.105034708976745605e-01 -6.518433094024658203e-01 2.412525415420532227e-01 -1.442487239837646484e-01
-2.629060149192810059e-01 -2.125369310379028320e-01 1.572386920452117920e-01 -5.360648632049560547e-01 4.111260175704956055e-02 -4.184870123863220215e-01 -2.225759625434875488e-01 -5.892854928970336914e-01
2.189984358847141266e-02 -1.460445672273635864e-01 7.873469591140747070e-01 -5.323536992073059082e-01 -7.520781457424163818e-02 -1.923516988754272461e-01 1.435860991477966309e-02 -1.789251863956451416e-01
6.419496238231658936e-02 4.833709895610809326e-01 1.308403760194778442e-01 -4.907556250691413879e-02 -2.445945888757705688e-02 -2.305190712213516235e-01 -5.778085440397262573e-02 -8.280264735221862793e-01
-4.895339310169219971e-01 1.130087748169898987e-01 2.197879254817962646e-01 -7.831279635429382324e-01 -3.066001087427139282e-02 -1.936241686344146729e-01 -2.167698144912719727e-01 -2.387097105383872986e-02
2.634478807449340820e-01 -3.302579820156097412e-01 3.565791547298431396e-01 -6.182491779327392578e-01 2.856198251247406006e-01 -4.767041504383087158e-01 -5.534311383962631226e-02 -1.599011756479740143e-02
3.219472467899322510e-01 -1.204643920063972473e-01 5.963124707341194153e-02 -8.389043807983398438e-01 -2.902992367744445801e-01 -1.472011655569076538e-01 -3.940605372190475464e-02 -2.588962316513061523e-01
-8.021743968129158020e-03 -1.363872587680816650e-01 3.869042098522186279e-01 1.523358821868896484e-01 -1.151543110609054565e-01 -7.229384183883666992e-01 -1.795358806848526001e-01 -4.902034401893615723e-01
-3.124955594539642334e-01 -1.803436875343322754e-01 6.370370388031005859e-01 -2.797996103763580322e-01 -3.702495396137237549e-01 -4.745708405971527100e-01 -1.474934816360473633e-01 -4.077269509434700012e-02
3.677793964743614197e-02 4.185301810503005981e-02 -1.446774154901504517e-01 -5.026593804359436035e-01 -6.725249439477920532e-02 -4.414666593074798584e-01 -5.164937376976013184e-01 -5.070662498474121094e-01
-3.402872383594512939e-01 -1.073074117302894592e-01 4.224943220615386963e-01 -6.781703829765319824e-01 -2.152238637208938599e-01 -1.267586499452590942e-01 3.815514147281646729e-01 -1.621813029050827026e-01
2.548841238021850586e-01 -3.640911281108856201e-01 -6.523802131414413452e-02 -7.182443737983703613e-01 -1.449728012084960938e-01 -4.404062628746032715e-01 2.520551681518554688e-01 -6.192184984683990479e-02
1.118680462241172791e-01 -3.983298838138580322e-01 1.041085347533226013e-01 -7.668246030807495117e-01 -2.463889122009277344e-01 -3.658182919025421143e-01 1.603550165891647339e-01 -9.857018291950225830e-02
-1.357392407953739166e-03 -1.832617521286010742e-01 7.837262153625488281e-01 -4.919057786464691162e-01 -9.164151549339294434e-02 -3.167743980884552002e-01 2.172755077481269836e-02 -3.160564601421356201e-02
-3.796667158603668213e-01 2.058024406433105469e-01 -9.994498640298843384e-02 1.588185690343379974e-02 -7.096002344042062759e-03 -7.316491007804870605e-01 1.192451044917106628e-01 -5.036637783050537109e-01
-1.142882704734802246e-01 -2.357447445392608643e-01 -4.998809471726417542e-02 -6.479383707046508789e-01 1.229109764099121094e-01 -3.823812305927276611e-01 1.857353299856185913e-01 -5.596601366996765137e-01
-2.545216307044029236e-02 1.785909384489059448e-01 6.130086779594421387e-01 -8.339414373040199280e-03 -2.950071096420288086e-01 -4.709422588348388672e-01 -3.826145529747009277e-01 -3.693216741085052490e-01
-1.101891882717609406e-02 6.888751685619354248e-02 2.006591111421585083e-01 -7.128047347068786621e-01 -9.647345542907714844e-02 1.546535640954971313e-02 1.267607510089874268e-01 -6.489714384078979492e-01
4.624328911304473877e-01 2.004434764385223389e-01 2.882745265960693359e-01 -7.275420427322387695e-01 7.400558143854141235e-02 -7.873131334781646729e-02 -2.854481339454650879e-01 -2.010036408901214600e-01
-4.589328914880752563e-02 -1.627725660800933838e-01 -2.498579919338226318e-01 -6.402891278266906738e-01 -2.175831943750381470e-01 -4.041087329387664795e-01 1.151548400521278381e-01 -5.244930982589721680e-01
-4.075720608234405518e-01 1.433265805244445801e-01 1.487956196069717407e-01 -1.182789579033851624e-01 -2.914337813854217529e-01 -3.760507404804229736e-01 1.322668343782424927e-01 -7.303218841552734375e-01
2.358676940202713013e-01 -2.418856620788574219e-01 7.414135336875915527e-02 -6.596714258193969727e-01 -1.110049709677696228e-01 -3.974014520645141602e-01 -2.554034590721130371e-01 -4.579449295997619629e-01
-6.763178110122680664e-02 -2.817908227443695068e-01 1.205254122614860535e-01 -6.220437884330749512e-01 1.485693603754043579e-01 -3.890253305435180664e-01 4.656236246228218079e-02 -5.822141766548156738e-01
-5.457792431116104126e-03 -1.815944164991378784e-01 -3.222784772515296936e-02 -5.096225142478942871e-01 -3.234444260597229004e-01 -4.946317076683044434e-01 -3.841092288494110107e-01 -4.576280117034912109e-01
-1.026809364557266235e-01 -4.239170253276824951e-02 1.415296923369169235e-02 -6.359368562698364258e-01 -5.423533543944358826e-02 -2.178293019533157349e-01 1.173862665891647339e-01 -7.203283905982971191e-01
-7.750713080167770386e-02 -2.894743904471397400e-02 -8.601927757263183594e-02 -6.870393157005310059e-01 4.112943708896636963e-01 -3.958336412906646729e-01 -2.547868490219116211e-01 -3.506689667701721191e-01
-4.274709820747375488e-01 1.131733581423759460e-01 1.729874759912490845e-01 -8.064671158790588379e-01 7.573314011096954346e-02 -1.779465079307556152e-01 -2.664293944835662842e-01 -1.255436241626739502e-01
4.183289408683776855e-02 -3.495277166366577148e-01 1.095185652375221252e-01 -4.044573903083801270e-01 2.214198559522628784e-01 -4.977171719074249268e-01 3.714413344860076904e-01 -5.155408978462219238e-01
5.437383651733398438e-01 -1.516490727663040161e-01 2.600954473018646240e-01 -5.753287672996520996e-01 -1.795344799757003784e-02 -2.300218641757965088e-01 5.882577970623970032e-02 -4.754003584384918213e-01
2.291664853692054749e-02 1.188555881381034851e-01 5.358942225575447083e-02 -7.264046669006347656e-01 -5.989568307995796204e-02 7.128928322345018387e-03 1.334682255983352661e-01 -6.583011746406555176e-01
3.656794428825378418e-01 3.360590338706970215e-01 5.093629956245422363e-01 2.193951234221458435e-02 1.324088275432586670e-01 -6.548621654510498047e-01 2.042245417833328247e-01 -7.298423349857330322e-02
-3.488242626190185547e-01 -5.456647835671901703e-03 4.659341573715209961e-01 -7.792600393295288086e-01 5.958848446607589722e-02 -1.217855215072631836e-01 1.195524036884307861e-01 -1.458621472120285034e-01
4.780214428901672363e-01 3.021478354930877686e-01 4.368722140789031982e-01 -2.988080084323883057e-01 -9.104847908020019531e-02 -5.501734018325805664e-01 -9.124727547168731689e-02 2.841689586639404297e-01
4.899239540100097656e-01 -1.990705728530883789e-02 -9.388315677642822266e-02 -7.516025304794311523e-01 -3.325825333595275879e-01 -1.647607386112213135e-01 4.540840163826942444e-02 -2.145665884017944336e-01
-5.062221735715866089e-02 6.204001232981681824e-02 5.012970045208930969e-02 -3.079845607280731201e-01 4.554094672203063965e-01 -4.305338561534881592e-01 4.273614585399627686e-01 -5.664151310920715332e-01
-9.479010105133056641e-02 2.417118251323699951e-01 1.776344701647758484e-02 -8.946838229894638062e-02 2.626487314701080322e-01 -9.221417307853698730e-01 -6.820505857467651367e-02 -1.698691397905349731e-02
1.288265436887741089e-01 -2.457842528820037842e-01 5.827030912041664124e-02 -5.021079778671264648e-01 -2.605326175689697266e-01 -4.822455346584320068e-01 -3.096801638603210449e-01 -5.207170248031616211e-01
2.326688915491104126e-01 2.416272610425949097e-01 -9.083611518144607544e-02 -1.803483664989471436e-01 2.122420817613601685e-01 -8.799092173576354980e-01 -1.451044231653213501e-01 -7.976490259170532227e-02
4.617348015308380127e-01 1.867505311965942383e-01 6.177688837051391602e-01 -3.064571321010589600e-02 1.564781814813613892e-01 -4.882666766643524170e-01 2.116230130195617676e-02 -3.255918622016906738e-01
2.753216028213500977e-01 -2.785101532936096191e-01 4.968624711036682129e-01 -1.651519834995269775e-01 1.882375329732894897e-01 -5.069272518157958984e-01 -1.480211317539215088e-01 -5.080981850624084473e-01
3.696310520172119141e-01 6.649921089410781860e-02 6.998557448387145996e-01 -8.922215551137924194e-02 2.635501623153686523e-01 -3.893941044807434082e-01 2.150158286094665527e-01 -3.063883781433105469e-01
-1.943364292383193970e-01 2.266997843980789185e-01 1.614051312208175659e-01 -7.830539345741271973e-01 1.601722687482833862e-01 -1.238994374871253967e-01 -4.015137255191802979e-01 -2.634309828281402588e-01
3.644312173128128052e-02 -1.097188591957092285e-01 -1.502405386418104172e-02 -5.551415085792541504e-01 -1.883434802293777466e-01 -4.533948600292205811e-01 -4.886350929737091064e-01 -4.454451203346252441e-01
-1.447370499372482300e-01 -3.238155543804168701e-01 3.437503054738044739e-02 -6.829602122306823730e-01 1.280847489833831787e-01 -4.068311452865600586e-01 2.028525024652481079e-01 -4.283830523490905762e-01
3.388678133487701416e-01 2.386588901281356812e-01 4.334827363491058350e-01 -1.061486378312110901e-01 -1.729866117238998413e-01 -4.813671708106994629e-01 6.054458022117614746e-01 -2.885308675467967987e-02
2.557285130023956299e-01 -3.288382291793823242e-01 3.253359198570251465e-01 -7.295555472373962402e-01 -1.280981153249740601e-01 -3.539449870586395264e-01 2.156259864568710327e-01 1.388682611286640167e-02
-1.985694169998168945e-01 1.028429418802261353e-01 -2.509693205356597900e-01 -6.067295074462890625e-01 -1.808487325906753540e-01 -2.623808085918426514e-01 -2.977921813726425171e-02 -6.453297138214111328e-01
4.334112107753753662e-01 2.450794577598571777e-01 3.196070492267608643e-01 -2.614854872226715088e-01 9.614779800176620483e-02 -6.373987793922424316e-01 3.317684531211853027e-01 2.365914732217788696e-01
-1.662964075803756714e-01 2.623210847377777100e-01 -1.956810504198074341e-01 -6.112866401672363281e-01 -7.643412053585052490e-02 -1.912956386804580688e-01 -2.533805072307586670e-01 -6.204296946525573730e-01
-3.338330686092376709e-01 -3.565495833754539490e-02 -1.348578482866287231e-01 -4.554899930953979492e-01 -1.817707419395446777e-01 -3.872248828411102295e-01 2.637434378266334534e-02 -6.913371086120605469e-01
-7.481855154037475586e-02 9.624947607517242432e-02 -1.599103659391403198e-01 -7.505573034286499023e-01 4.064902365207672119e-01 -2.064797580242156982e-01 1.703808754682540894e-01 -3.991651237010955811e-01
1.969386935234069824e-01 -3.595674037933349609e-01 1.043098121881484985e-01 -5.672125220298767090e-01 -7.657893002033233643e-02 -4.363222122192382812e-01 6.386923044919967651e-02 -5.468044877052307129e-01
2.494641765952110291e-02 -3.170939385890960693e-01 7.548019289970397949e-01 -3.966014683246612549e-01 -1.192687004804611206e-01 -3.655346035957336426e-01 1.258504837751388550e-01 -9.017493575811386108e-02
3.994706571102142334e-01 1.352171897888183594e-01 4.388215243816375732e-01 -4.288927912712097168e-01 -8.074759691953659058e-02 -1.120944395661354065e-01 -3.745412230491638184e-01 -5.350323319435119629e-01
-3.153873085975646973e-01 3.021647930145263672e-01 -1.549650728702545166e-01 -5.730108618736267090e-01 4.667888581752777100e-01 -3.500501215457916260e-01 -2.027204036712646484e-01 -2.744977474212646484e-01
6.164821982383728027e-01 1.134242415428161621e-01 -6.828846037387847900e-02 -5.807666182518005371e-01 -2.369308620691299438e-01 -9.784964472055435181e-02 1.652402430772781372e-01 -4.148688018321990967e-01
-5.407673120498657227e-01 4.315589368343353271e-01 -1.237054467201232910e-01 -2.965009510517120361e-01 2.356556355953216553e-01 -5.448552370071411133e-01 1.733322739601135254e-01 -1.888566613197326660e-01
5.678511261940002441e-01 3.822125792503356934e-01 2.478874772787094116e-01 -2.280291318893432617e-01 2.248356193304061890e-01 -4.773370623588562012e-01 3.612705171108245850e-01 -9.536753594875335693e-02
-2.016073465347290039e-01 -1.345050334930419922e-01 7.031488418579101562e-01 -1.917762458324432373e-01 -3.218083977699279785e-01 -4.997021555900573730e-01 -2.081683725118637085e-01 -1.160579025745391846e-01
-5.164893269538879395e-01 8.839328587055206299e-02 3.102060258388519287e-01 -6.229618191719055176e-01 2.344022244215011597e-01 -3.012122213840484619e-01 -2.903395593166351318e-01 -1.055734753608703613e-01
2.021136581897735596e-01 3.146705925464630127e-01 7.314935326576232910e-02 -2.904657125473022461e-01 4.057608246803283691e-01 -6.706790328025817871e-01 -3.865792751312255859e-01 -8.071905374526977539e-02
-1.428578346967697144e-01 2.649852931499481201e-01 -2.510319650173187256e-01 -5.643023252487182617e-01 -9.734167903661727905e-02 -2.318101376295089722e-01 -1.850829422473907471e-01 -6.560893058776855469e-01
4.242017865180969238e-01 -2.470674663782119751e-01 3.260121047496795654e-01 -5.056294798851013184e-01 5.555318668484687805e-02 -3.408876061439514160e-01 -1.925839856266975403e-02 -5.266917347908020020e-01
2.398056387901306152e-01 5.022450089454650879e-01 -6.707756966352462769e-02 -2.561991512775421143e-01 3.234815895557403564e-01 -6.521584987640380859e-01 -2.993001341819763184e-01 -2.395942248404026031e-02
-1.857192367315292358e-01 1.916972696781158447e-01 1.784648448228836060e-01 -9.024180769920349121e-01 1.374905407428741455e-01 9.249810129404067993e-03 1.469849199056625366e-01 -2.048382163047790527e-01
2.146739959716796875e-01 -3.381039500236511230e-01 -5.089142546057701111e-02 -5.840682983398437500e-01 8.469808101654052734e-02 -5.130211114883422852e-01 1.338429003953933716e-01 -4.556277394294738770e-01
4.017450213432312012e-01 4.831251502037048340e-02 2.452792376279830933e-01 -7.479977011680603027e-01 -2.242291122674942017e-01 -6.661242991685867310e-02 -4.416124522686004639e-02 -3.999227583408355713e-01
-1.670794636011123657e-01 3.881962224841117859e-02 -7.121562957763671875e-02 -4.481267035007476807e-01 -1.909565478563308716e-01 -3.221388161182403564e-01 -1.433360725641250610e-01 -7.771133780479431152e-01
-2.241553366184234619e-01 4.918810352683067322e-02 -1.995217502117156982e-01 -8.519029021263122559e-01 -2.196808010339736938e-01 -2.069297730922698975e-01 1.406821012496948242e-01 -2.663014531135559082e-01
-4.257260262966156006e-02 -1.888747662305831909e-01 -1.017008200287818909e-01 -6.173807382583618164e-01 -3.074105083942413330e-01 -4.077925384044647217e-01 -2.753168046474456787e-01 -4.841656982898712158e-01
-4.018240272998809814e-01 3.914517164230346680e-01 4.568957686424255371e-01 -2.827822566032409668e-01 -5.691494941711425781e-01 -2.508276998996734619e-01 -3.741391375660896301e-02 9.131274372339248657e-02
-3.678554296493530273e-01 2.365912646055221558e-01 -7.754465192556381226e-02 -1.290811002254486084e-01 -5.155195593833923340e-01 -5.746194720268249512e-01 4.295279085636138916e-01 -7.476422935724258423e-02
1.346612256020307541e-02 -3.126364052295684814e-01 -2.394946515560150146e-01 -6.164235472679138184e-01 -1.684670299291610718e-01 -4.362390041351318359e-01 2.352055162191390991e-01 -4.367314875125885010e-01
1.485125869512557983e-01 5.539448857307434082e-01 3.922744095325469971e-01 -3.910828530788421631e-01 2.305637300014495850e-01 -4.422562718391418457e-01 5.691341683268547058e-02 3.350741863250732422e-01
3.134557977318763733e-03 5.779746174812316895e-01 -1.117065455764532089e-02 -1.913895905017852783e-01 -6.547131538391113281e-01 -1.499915570020675659e-01 3.228386044502258301e-01 -2.716789543628692627e-01
-3.055297732353210449e-01 3.761200904846191406e-01 7.072346210479736328e-01 -5.066919922828674316e-01 -6.140901893377304077e-02 -4.457663372159004211e-02 5.000356584787368774e-02 3.012273693457245827e-03
-4.183512926101684570e-01 3.167473077774047852e-01 4.483962953090667725e-01 -7.153736948966979980e-01 7.226295024156570435e-02 -6.985511630773544312e-02 2.737938659265637398e-03 4.153689369559288025e-02
-4.096181690692901611e-02 4.485348463058471680e-01 8.446465432643890381e-02 -2.146247625350952148e-01 1.948410086333751678e-02 -7.714078426361083984e-01 -3.156861662864685059e-01 2.209821641445159912e-01
-1.885594427585601807e-02 -3.259952664375305176e-01 6.181964278221130371e-02 -8.046378493309020996e-01 -2.221599519252777100e-01 -4.231863319873809814e-01 -1.123365089297294617e-01 3.235258534550666809e-02
2.317070364952087402e-01 -3.536830544471740723e-01 -7.209467887878417969e-02 -7.169980406761169434e-01 -7.473908830434083939e-03 -4.624815285205841064e-01 1.022500321269035339e-01 -2.784531414508819580e-01
3.796531558036804199e-01 6.814056038856506348e-01 4.186583459377288818e-01 -1.378544270992279053e-01 -1.845818310976028442e-01 -3.769995570182800293e-01 1.448589712381362915e-01 -9.375724941492080688e-03
-1.925172954797744751e-01 2.992144823074340820e-01 6.234747767448425293e-01 -5.528411269187927246e-01 -1.853565573692321777e-01 1.088941246271133423e-01 2.854032516479492188e-01 -2.266800403594970703e-01
-3.843028843402862549e-01 -1.503243595361709595e-01 1.374619305133819580e-01 -4.686685800552368164e-01 3.956682384014129639e-01 -4.784746468067169189e-01 2.833962738513946533e-01 -3.540663719177246094e-01
4.029915928840637207e-01 4.854961037635803223e-01 3.927395343780517578e-01 -1.373917311429977417e-01 9.029442071914672852e-02 -6.311054825782775879e-01 -1.423239856958389282e-01 4.546650871634483337e-02
-2.064547687768936157e-01 -1.891247928142547607e-01 6.965039372444152832e-01 -2.293736189603805542e-01 -3.375832438468933105e-01 -5.092641711235046387e-01 1.024241819977760315e-01 8.673894219100475311e-03
-2.696320712566375732e-01 9.873255342245101929e-02 5.491505861282348633e-01 -5.231648087501525879e-01 -3.822288289666175842e-02 -1.361400783061981201e-01 5.664983391761779785e-01 -3.697710856795310974e-02
-5.333189964294433594e-01 -1.583250425755977631e-02 5.885299444198608398e-01 -4.223546683788299561e-01 -7.502807676792144775e-02 -3.681087195873260498e-01 -2.044582962989807129e-01 -8.736623078584671021e-02
5.191103219985961914e-01 3.810604289174079895e-02 2.111439108848571777e-01 -2.089004032313823700e-02 -4.362469911575317383e-01 -6.701809167861938477e-01 1.955332756042480469e-01 -7.979493588209152222e-02
2.255452871322631836e-01 -1.720096319913864136e-01 1.168495118618011475e-01 -8.891009092330932617e-01 -9.030891209840774536e-02 -1.818730384111404419e-01 2.287326753139495850e-01 -1.477679908275604248e-01
-3.670845627784729004e-01 3.165214657783508301e-01 -1.360751595348119736e-02 -1.260843779891729355e-02 -2.348196320235729218e-02 -5.506719350814819336e-01 5.377376675605773926e-01 -4.144468605518341064e-01
7.617389317601919174e-03 3.154791891574859619e-01 4.531264007091522217e-01 -2.230801880359649658e-01 -6.448653936386108398e-01 -1.389784514904022217e-01 -9.968461468815803528e-03 -4.583239853382110596e-01
1.087569445371627808e-01 1.348182559013366699e-01 -6.714329868555068970e-02 -1.833802163600921631e-01 3.226308226585388184e-01 -9.056996703147888184e-01 -6.230832636356353760e-02 -5.995423719286918640e-02
-1.276851743459701538e-01 6.273802369832992554e-02 3.975994288921356201e-01 -7.957038283348083496e-01 -3.952523767948150635e-01 -1.158535294234752655e-02 6.424220651388168335e-02 -1.674658060073852539e-01
-3.607427179813385010e-01 5.900964513421058655e-02 5.639935135841369629e-01 -5.120170116424560547e-01 -4.081144332885742188e-01 -1.624866575002670288e-01 3.051703870296478271e-01 -6.665226537734270096e-03
-3.266615271568298340e-01 4.661869630217552185e-02 9.977465867996215820e-02 -8.645396232604980469e-01 -2.968831956386566162e-01 -2.027939558029174805e-01 -5.851886793971061707e-02 3.233910351991653442e-02
1.444811820983886719e-01 -8.913193643093109131e-02 1.205378677695989609e-02 -5.311681032180786133e-01 -4.392268508672714233e-02 -2.659421265125274658e-01 -2.212594449520111084e-02 -7.846984863281250000e-01
-4.729011952877044678e-01 4.529192149639129639e-01 -7.385457307100296021e-02 -1.770588904619216919e-01 1.628623753786087036e-01 -6.016233563423156738e-01 2.653479278087615967e-01 -2.748451828956604004e-01
-4.330599009990692139e-01 2.743847072124481201e-01 -2.872436642646789551e-01 -7.568824291229248047e-01 1.746500097215175629e-02 -2.406308948993682861e-01 1.936385035514831543e-02 -1.523452103137969971e-01
-2.488064765930175781e-01 -1.418658159673213959e-02 -3.051867485046386719e-01 -5.863874554634094238e-01 -3.238386213779449463e-01 -2.886195778846740723e-01 2.161986529827117920e-01 -5.157427191734313965e-01
-2.083835005760192871e-01 -2.079267054796218872e-01 5.248898863792419434e-01 -3.655206263065338135e-01 -4.591583013534545898e-01 -4.822282195091247559e-01 -2.423913776874542236e-01 -4.587047174572944641e-02
4.521729946136474609e-01 2.555881254374980927e-02 3.710818588733673096e-01 -6.060972213745117188e-01 -2.261422574520111084e-01 -1.592758446931838989e-01 -3.405783176422119141e-01 -3.119743466377258301e-01
-2.413446903228759766e-01 4.018462076783180237e-02 -1.733590960502624512e-01 -8.729090094566345215e-01 -1.697710752487182617e-01 -1.647706031799316406e-01 1.393918097019195557e-01 -2.696530222892761230e-01
2.324756085872650146e-01 6.054890155792236328e-01 3.575301766395568848e-01 -1.017166078090667725e-01 1.421824283897876740e-02 -6.127836704254150391e-01 2.126260250806808472e-01 1.422965228557586670e-01
-2.745954990386962891e-01 2.346314191818237305e-01 1.856990605592727661e-01 -7.023740410804748535e-01 4.404183626174926758e-01 -1.644949615001678467e-01 -2.664479911327362061e-01 -2.229586839675903320e-01
-4.348070919513702393e-01 2.835827171802520752e-01 1.261919550597667694e-02 -5.657735466957092285e-02 -4.694879651069641113e-01 -4.756471216678619385e-01 7.067890837788581848e-03 -5.295792818069458008e-01
3.891887366771697998e-01 1.771112680435180664e-01 2.826992273330688477e-01 2.928776666522026062e-02 -2.415817975997924805e-01 -6.659889221191406250e-01 4.740713834762573242e-01 -9.869372844696044922e-02
-1.210260614752769470e-01 4.266701638698577881e-01 -2.551770806312561035e-01 -1.618413925170898438e-01 8.540465682744979858e-02 -4.698191285133361816e-01 5.441618561744689941e-01 -4.334297478199005127e-01
5.688710212707519531e-01 1.440018974244594574e-02 1.856949776411056519e-01 2.868838794529438019e-02 -1.117932572960853577e-01 -6.419291496276855469e-01 2.912707030773162842e-01 -3.625785708427429199e-01
2.860578298568725586e-01 3.653788864612579346e-01 1.631081476807594299e-02 -1.463565081357955933e-01 1.718401908874511719e-01 -6.811479926109313965e-01 5.082928538322448730e-01 1.054967418313026428e-01
-1.220541745424270630e-01 -4.004722833633422852e-02 1.683763116598129272e-01 -7.869268059730529785e-01 -3.870623186230659485e-02 -2.821196056902408600e-02 4.157221019268035889e-01 -4.009686708450317383e-01
2.905889451503753662e-01 4.351717829704284668e-01 4.327125102281570435e-02 -2.484999969601631165e-02 -4.562535788863897324e-03 -8.223969936370849609e-01 -2.103880047798156738e-01 -5.543416738510131836e-02
1.378514897078275681e-02 6.623771786689758301e-01 2.670432329177856445e-01 -2.038723975419998169e-02 -1.347930915653705597e-02 -6.766826510429382324e-01 -1.704875230789184570e-01 4.681624099612236023e-02
-2.749019563198089600e-01 5.753768235445022583e-02 1.531825959682464600e-01 -8.965476751327514648e-01 -4.933527484536170959e-02 -7.465697824954986572e-02 -9.681475907564163208e-02 -2.765409648418426514e-01
-1.834946870803833008e-01 -4.022303596138954163e-02 4.389187395572662354e-01 -8.469159007072448730e-01 -7.673025131225585938e-02 -6.192289292812347412e-02 2.122631072998046875e-01 -4.254743922501802444e-03
-5.456342548131942749e-02 -2.807394266128540039e-01 6.744270920753479004e-01 -8.947113901376724243e-02 -1.101304031908512115e-02 -6.219466328620910645e-01 1.136835813522338867e-01 -2.355600446462631226e-01
7.441475987434387207e-02 5.514799430966377258e-02 3.129139244556427002e-01 -8.087196350097656250e-01 1.156679764389991760e-01 -1.049140468239784241e-02 4.719177484512329102e-01 -5.729904025793075562e-02
-1.562839560210704803e-02 -2.170224934816360474e-01 -2.982742190361022949e-01 -7.181143164634704590e-01 -2.966085076332092285e-01 -3.621382415294647217e-01 2.235922366380691528e-01 -2.808683216571807861e-01
1.578593701124191284e-01 -3.064735829830169678e-01 7.725970447063446045e-02 -8.167822957038879395e-01 -8.890591561794281006e-02 -3.541063964366912842e-01 2.724217176437377930e-01 -2.329815365374088287e-02
1.757665425539016724e-01 1.936025768518447876e-01 3.773256540298461914e-01 7.808377593755722046e-02 2.935717701911926270e-01 -6.749629974365234375e-01 3.155732452869415283e-01 -3.765721917152404785e-01
-3.773931562900543213e-01 -1.897414773702621460e-02 4.110157191753387451e-01 -5.870130062103271484e-01 -7.462868094444274902e-02 -2.216926217079162598e-01 5.374963879585266113e-01 8.769441395998001099e-03
-4.460895657539367676e-01 4.971689581871032715e-01 -1.018771901726722717e-01 -1.034143567085266113e-01 -5.229495763778686523e-01 -4.734968841075897217e-01 1.771106719970703125e-01 -6.090843304991722107e-02
7.133828848600387573e-02 3.174663335084915161e-02 -1.304643154144287109e-01 -2.463819384574890137e-01 1.123837605118751526e-01 -9.368427395820617676e-01 2.239763550460338593e-02 1.592854261398315430e-01
3.164229094982147217e-01 5.735113024711608887e-01 -1.299549788236618042e-01 -1.741691380739212036e-01 1.605324149131774902e-01 -7.018819451332092285e-01 -7.286769896745681763e-02 -4.415585659444332123e-03
3.231865465641021729e-01 6.717106103897094727e-01 2.956606149673461914e-01 -1.305789500474929810e-01 -7.509897649288177490e-02 -5.725373029708862305e-01 1.469461061060428619e-02 7.895909994840621948e-02
-4.984503984451293945e-01 2.405872344970703125e-01 1.960267275571823120e-01 -1.198256239295005798e-01 2.212726026773452759e-01 -4.353979825973510742e-01 1.162422299385070801e-01 -6.235663890838623047e-01
-3.228781223297119141e-01 -6.101555749773979187e-02 8.277815580368041992e-02 -8.376447558403015137e-01 -2.754184305667877197e-01 -1.208627671003341675e-01 2.373895347118377686e-01 -1.915960013866424561e-01
-5.338608622550964355e-01 5.694989562034606934e-01 -3.757572546601295471e-02 -3.258872032165527344e-01 2.723301947116851807e-01 -3.968962132930755615e-01 1.720388680696487427e-01 -1.475172787904739380e-01
3.538163304328918457e-01 -5.143467709422111511e-02 6.374977231025695801e-01 -6.046165227890014648e-01 -9.162107110023498535e-02 -2.518489956855773926e-01 1.652759164571762085e-01 -3.264559060335159302e-02
9.462811052799224854e-02 8.687900304794311523e-01 1.675983071327209473e-01 -2.678232789039611816e-01 9.856938384473323822e-03 -3.386014699935913086e-01 4.563294723629951477e-02 1.400025188922882080e-01
-3.358726501464843750e-01 -3.890371322631835938e-02 1.158755645155906677e-01 -8.072475194931030273e-01 -2.556151747703552246e-01 -1.393829435110092163e-01 3.379214704036712646e-01 -1.471147090196609497e-01
-1.137649938464164734e-01 -1.204690784215927124e-01 3.343100845813751221e-01 -4.661081358790397644e-02 3.560794889926910400e-01 -5.934736132621765137e-01 3.692667186260223389e-01 -4.932012557983398438e-01
-3.433117866516113281e-01 1.944624185562133789e-01 6.437852233648300171e-02 -1.193522140383720398e-01 2.699601352214813232e-01 -5.715426802635192871e-01 4.772236347198486328e-01 -4.457017183303833008e-01
-2.197870761156082153e-01 -1.132787168025970459e-01 7.864651083946228027e-01 -1.289113759994506836e-01 -2.413377910852432251e-01 -3.679152429103851318e-01 5.522859841585159302e-02 -3.272008001804351807e-01
-1.030172035098075867e-01 4.244384542107582092e-02 -1.034548655152320862e-01 -1.388451457023620605e-01 2.490963339805603027e-01 -6.584852933883666992e-01 5.616127252578735352e-01 -3.828113675117492676e-01
2.819742560386657715e-01 4.658755064010620117e-01 3.624114096164703369e-01 -3.229209482669830322e-01 3.274851739406585693e-01 -4.355609118938446045e-01 -4.130389690399169922e-01 -1.641313917934894562e-02
-4.970343038439750671e-02 9.109513461589813232e-02 4.850062727928161621e-01 6.514170020818710327e-02 -5.743955373764038086e-01 -5.424064993858337402e-01 -1.822221279144287109e-01 -3.040012419223785400e-01
6.351815909147262573e-02 6.781479716300964355e-01 -4.734747484326362610e-02 -1.030541583895683289e-01 -6.499545276165008545e-02 -6.940122842788696289e-01 -1.854475140571594238e-01 5.431994050741195679e-02
-7.271651923656463623e-02 -2.730132266879081726e-02 2.250473201274871826e-01 -9.099303930997848511e-02 4.242803156375885010e-01 -5.383589863777160645e-01 3.769433200359344482e-01 -5.684280991554260254e-01
-2.320574969053268433e-01 3.951723277568817139e-01 4.634174518287181854e-03 2.873042039573192596e-02 -4.571765661239624023e-01 -4.528182744979858398e-01 1.193860825151205063e-02 -6.123265624046325684e-01
-9.098749607801437378e-03 -4.158377647399902344e-01 2.734303474426269531e-01 -7.000371217727661133e-01 -2.567992806434631348e-01 -4.263806641101837158e-01 -2.552243322134017944e-02 1.173980310559272766e-01
1.056040674448013306e-01 2.735396325588226318e-01 -9.900654666125774384e-03 -1.084345281124114990e-01 3.326829075813293457e-01 -8.582310676574707031e-01 2.316361665725708008e-01 3.569299355149269104e-02
1.468578819185495377e-02 -2.155028134584426880e-01 -8.682575821876525879e-02 -8.737593293190002441e-01 -6.394472718238830566e-02 -2.950562238693237305e-01 2.878823280334472656e-01 -9.124457091093063354e-02
1.325206160545349121e-01 6.049079298973083496e-01 5.113812685012817383e-01 -1.802598834037780762e-01 5.449092015624046326e-02 -5.047405958175659180e-01 2.064197659492492676e-01 1.489257365465164185e-01
-2.389828208833932877e-03 1.636889874935150146e-01 1.529065817594528198e-01 -6.840751767158508301e-01 -3.771484792232513428e-01 8.989212661981582642e-02 2.691975831985473633e-01 -5.089913606643676758e-01
3.046765327453613281e-01 -1.232741102576255798e-01 5.392990112304687500e-01 1.222000867128372192e-01 2.662278898060321808e-02 -6.314881443977355957e-01 1.095841452479362488e-01 -4.179771542549133301e-01
3.869053721427917480e-02 5.864822864532470703e-01 1.347915735095739365e-02 -1.456541121006011963e-01 3.937649074941873550e-03 -7.447301149368286133e-01 -2.668014466762542725e-01 8.557681739330291748e-02
-2.212623655796051025e-01 2.641915678977966309e-01 9.489169716835021973e-02 -2.520950436592102051e-01 4.951869249343872070e-01 -6.098704338073730469e-01 4.338210821151733398e-01 -5.776445195078849792e-02
2.147650718688964844e-01 1.351670175790786743e-01 1.290110796689987183e-01 -1.778404600918292999e-02 -1.730390340089797974e-01 -8.087602853775024414e-01 4.466464221477508545e-01 1.873954981565475464e-01
1.273278743028640747e-01 2.396075278520584106e-01 -1.131571456789970398e-01 -2.368698865175247192e-01 -2.458184398710727692e-02 -8.874664902687072754e-01 -7.406040281057357788e-02 2.525426745414733887e-01
4.798314869403839111e-01 1.822301447391510010e-01 3.635286092758178711e-01 -2.485462576150894165e-01 1.103719696402549744e-01 -5.387114286422729492e-01 4.869973659515380859e-01 5.538335070013999939e-02
-4.609463810920715332e-01 -1.440652757883071899e-01 5.979017019271850586e-01 -3.308549821376800537e-01 -4.348027333617210388e-02 -3.086029291152954102e-01 2.532512843608856201e-01 -3.722360134124755859e-01
3.247392475605010986e-01 2.361548095941543579e-01 2.732326686382293701e-01 -7.502627372741699219e-02 -4.062381014227867126e-02 -8.057645559310913086e-01 -3.071766793727874756e-01 1.150050386786460876e-01
3.486483693122863770e-01 -2.232683263719081879e-02 5.452179908752441406e-01 -3.876796690747141838e-03 -1.175203472375869751e-01 -6.775154471397399902e-01 3.197898268699645996e-01 -7.459467649459838867e-02
-1.867075562477111816e-01 -4.618750140070915222e-02 3.745835274457931519e-02 -6.934078335762023926e-01 -2.201516740024089813e-02 -2.927735745906829834e-01 -4.066088795661926270e-01 -4.788086414337158203e-01
-2.966887950897216797e-01 1.814234107732772827e-01 2.211819291114807129e-01 -1.703995168209075928e-01 -5.295979380607604980e-01 -2.287825793027877808e-01 1.565872281789779663e-01 -6.661598682403564453e-01
-9.456352889537811279e-02 3.181734383106231689e-01 6.056300997734069824e-01 -1.968035697937011719e-01 -6.545594930648803711e-01 -1.498327702283859253e-01 1.809248477220535278e-01 -2.592352032661437988e-02
7.890236377716064453e-02 5.839244723320007324e-01 5.454009771347045898e-01 -2.055554687976837158e-01 5.633714050054550171e-02 -5.181384086608886719e-01 1.177162602543830872e-01 1.661118566989898682e-01
-2.836356163024902344e-01 -3.119359724223613739e-02 2.519756257534027100e-01 -8.341461420059204102e-01 1.537099480628967285e-01 -1.192596405744552612e-01 3.241208493709564209e-01 -1.279932409524917603e-01
2.611101567745208740e-01 5.840296745300292969e-01 -2.699342370033264160e-02 -1.457757204771041870e-01 1.493663191795349121e-01 -6.817595362663269043e-01 -2.655004262924194336e-01 -1.056169047951698303e-01
7.971473038196563721e-02 2.108284533023834229e-01 2.560957074165344238e-01 -2.576103210449218750e-01 1.133016273379325867e-01 -7.414739131927490234e-01 -4.631985723972320557e-01 2.001875936985015869e-01
-2.099981755018234253e-01 -2.374351583421230316e-02 1.450152844190597534e-01 -8.676944375038146973e-01 -3.746773898601531982e-01 -7.934055477380752563e-02 -1.162334904074668884e-02 -1.860127747058868408e-01
1.594915427267551422e-02 2.383035048842430115e-02 -1.876450926065444946e-01 -2.320367693901062012e-01 5.863379687070846558e-02 -9.433653354644775391e-01 -4.192388430237770081e-02 1.224427521228790283e-01
-2.485996335744857788e-01 5.479505658149719238e-01 -1.800779104232788086e-01 -2.322561144828796387e-01 -5.009630322456359863e-01 -3.105250597000122070e-01 4.236368238925933838e-01 -1.572246998548507690e-01
-1.822367757558822632e-01 3.222113549709320068e-01 1.318888217210769653e-01 7.855056971311569214e-02 1.128132045269012451e-01 -6.128940582275390625e-01 4.240432083606719971e-01 -5.207937359809875488e-01
5.222187042236328125e-01 2.076012492179870605e-01 5.045024678111076355e-02 -6.876407265663146973e-01 -2.326684445142745972e-01 -3.234668821096420288e-02 -1.866070926189422607e-01 -3.446612060070037842e-01
-1.790418922901153564e-01 -9.086099267005920410e-02 3.554436564445495605e-01 -6.625176668167114258e-01 -3.521284162998199463e-01 -5.357897654175758362e-02 3.725451827049255371e-01 -3.588361144065856934e-01
2.733921110630035400e-01 1.166010424494743347e-01 3.582312166690826416e-01 -6.900099515914916992e-01 -1.131987199187278748e-01 9.335082024335861206e-03 -3.267003297805786133e-01 -4.331088364124298096e-01
-4.728617668151855469e-01 2.280044406652450562e-01 7.225859910249710083e-02 -3.513915538787841797e-01 2.938562929630279541e-01 -2.780207693576812744e-01 3.349806964397430420e-01 -5.655609965324401855e-01
-1.013406887650489807e-01 -2.598895728588104248e-01 -1.270685195922851562e-01 -5.561503767967224121e-01 1.538020838052034378e-02 -4.979009926319122314e-01 -4.320724401623010635e-04 -5.904200077056884766e-01
-1.913877576589584351e-01 -4.403153061866760254e-02 1.722306907176971436e-01 -8.755214214324951172e-01 1.633348464965820312e-01 -1.054405719041824341e-01 3.026504814624786377e-01 -1.893076598644256592e-01
-2.609162628650665283e-01 4.476130008697509766e-01 1.010323688387870789e-01 -3.365425392985343933e-02 -5.153620243072509766e-01 -4.681590497493743896e-01 4.836429357528686523e-01 -3.929247707128524780e-02
-3.330883979797363281e-01 1.540279388427734375e-01 5.513871312141418457e-01 -6.667504906654357910e-01 -2.391328513622283936e-01 -1.507347822189331055e-01 -1.216610372066497803e-01 1.484470963478088379e-01
-3.803244531154632568e-01 -6.573975831270217896e-02 5.586595535278320312e-01 -5.714779496192932129e-01 -2.123703956604003906e-01 -1.490121930837631226e-01 3.031394183635711670e-01 -2.305319905281066895e-01
-5.361598134040832520e-01 3.655852973461151123e-01 1.801566630601882935e-01 -1.466203480958938599e-01 3.171996474266052246e-01 -6.166492700576782227e-01 2.256093546748161316e-02 -2.086747139692306519e-01
-5.617322921752929688e-01 5.414145812392234802e-02 2.169596850872039795e-01 -6.889418959617614746e-01 -1.588388830423355103e-01 -2.063600122928619385e-01 -2.608180940151214600e-01 -1.548314094543457031e-01
-2.296100705862045288e-01 3.317138925194740295e-02 1.174639984965324402e-01 -6.444429755210876465e-01 2.608468234539031982e-01 -3.187359869480133057e-01 -4.680235385894775391e-01 -3.583220839500427246e-01
-1.891389787197113037e-01 -2.207997627556324005e-02 -1.041876822710037231e-01 -6.962844729423522949e-01 3.255452960729598999e-02 -3.607775866985321045e-01 -3.713639080524444580e-01 -4.460273087024688721e-01
-6.799942255020141602e-02 2.470443397760391235e-01 -2.037991732358932495e-01 -1.581457629799842834e-02 1.824871152639389038e-01 -7.622185945510864258e-01 3.988266885280609131e-01 -3.452819883823394775e-01
1.132433712482452393e-01 2.081847190856933594e-01 5.995455384254455566e-01 -1.201428025960922241e-01 2.667714059352874756e-01 -6.224650144577026367e-01 1.675379127264022827e-01 -2.885260283946990967e-01
1.523112356662750244e-01 -1.346372216939926147e-01 1.168979853391647339e-01 -8.580769300460815430e-01 -1.045502647757530212e-01 -9.835655987262725830e-02 2.998191118240356445e-01 -3.133954703807830811e-01
4.368003308773040771e-01 7.000089287757873535e-01 2.191613167524337769e-01 -2.150000184774398804e-01 2.571035735309123993e-02 -4.636153280735015869e-01 9.467972815036773682e-02 1.928193494677543640e-02
-2.101701796054840088e-01 1.790786087512969971e-01 6.184914112091064453e-01 -5.352694988250732422e-01 -3.873463273048400879e-01 -2.305330336093902588e-01 -5.228066816926002502e-03 2.269451469182968140e-01
-3.858662247657775879e-01 -6.944572925567626953e-02 5.002749562263488770e-01 -7.139354348182678223e-01 -9.580048173666000366e-02 -1.749889850616455078e-01 2.002082616090774536e-01 -8.014655113220214844e-02
5.254638791084289551e-01 2.898257672786712646e-01 2.921435534954071045e-01 -3.285348415374755859e-01 1.569683253765106201e-01 -4.981124103069305420e-01 4.047678112983703613e-01 1.000706031918525696e-01
4.664006233215332031e-01 -2.768581509590148926e-01 4.441262781620025635e-02 -4.645144939422607422e-01 1.085791736841201782e-01 -4.940601587295532227e-01 5.301915481686592102e-02 -4.789341390132904053e-01
-2.557286620140075684e-01 3.881114125251770020e-01 -3.429042994976043701e-01 -1.439671814441680908e-01 -3.897530734539031982e-01 -5.131346583366394043e-01 4.528228342533111572e-01 -1.593722552061080933e-01
5.896496176719665527e-01 1.263701468706130981e-01 2.607957087457180023e-02 -5.995344519615173340e-01 -3.084951341152191162e-01 -2.030544430017471313e-01 -2.907106578350067139e-01 -2.351788580417633057e-01
1.973904110491275787e-02 4.040613472461700439e-01 5.526542663574218750e-03 -2.827031016349792480e-01 2.900924980640411377e-01 -7.696116566658020020e-01 -2.355221211910247803e-01 1.564186364412307739e-01
1.319911181926727295e-01 1.143864840269088745e-01 -1.535995900630950928e-01 -2.483529299497604370e-01 8.265566825866699219e-02 -9.021259546279907227e-01 -2.275583744049072266e-01 1.085170209407806396e-01
5.654773116111755371e-01 1.777280271053314209e-01 -7.091450691223144531e-02 -7.387811541557312012e-01 -9.800439327955245972e-02 -8.952890336513519287e-02 1.046178564429283142e-01 -2.631660401821136475e-01
4.468706846237182617e-01 5.370823666453361511e-03 -4.120807722210884094e-02 -1.048461049795150757e-01 -3.291698992252349854e-01 -6.905341744422912598e-01 4.278416633605957031e-01 -1.390973776578903198e-01
-1.391939967870712280e-01 3.380109071731567383e-01 5.908344388008117676e-01 -1.589444428682327271e-01 -6.522238254547119141e-01 -2.568348646163940430e-01 2.464303001761436462e-02 -7.579591590911149979e-03
-4.511571824550628662e-01 8.888342976570129395e-02 3.455833792686462402e-01 -2.483533918857574463e-01 -4.510039687156677246e-01 -5.168897509574890137e-01 2.513584196567535400e-01 2.714568972587585449e-01
-5.158149600028991699e-01 2.066146880388259888e-01 2.109087109565734863e-01 -3.733211755752563477e-01 3.828983306884765625e-01 -5.056058764457702637e-01 2.979535460472106934e-01 -1.279427856206893921e-01
-3.437320888042449951e-01 -6.823078542947769165e-02 9.255724400281906128e-02 -6.234341859817504883e-01 3.197552561759948730e-01 -2.772278785705566406e-01 2.928120493888854980e-01 -4.638084471225738525e-01
-1.105397418141365051e-01 -2.852503955364227295e-01 5.253694057464599609e-01 1.781872846186161041e-02 -1.455200910568237305e-01 -7.178859114646911621e-01 1.783673018217086792e-01 -2.484581768512725830e-01
4.044254422187805176e-01 5.412455797195434570e-01 4.313972294330596924e-01 -1.112413033843040466e-01 -5.240548029541969299e-02 -5.849520564079284668e-01 2.801649039611220360e-03 9.592739865183830261e-03
3.364776074886322021e-01 5.289552807807922363e-01 -1.316881775856018066e-01 -2.035533338785171509e-01 1.865412741899490356e-01 -6.792843937873840332e-01 -2.130772471427917480e-01 -8.115760982036590576e-02
3.200469613075256348e-01 4.366964697837829590e-01 1.867557913064956665e-01 -2.747611105442047119e-01 2.386021465063095093e-01 -6.031211018562316895e-01 4.003477096557617188e-01 1.246205195784568787e-01
1.286448836326599121e-01 6.601617336273193359e-01 3.076026439666748047e-01 -3.649608790874481201e-01 1.647625714540481567e-01 -4.307351112365722656e-01 -2.734357714653015137e-01 1.799302399158477783e-01
-3.235854208469390869e-01 1.029296740889549255e-01 3.138946592807769775e-01 -1.188237816095352173e-01 3.638272881507873535e-01 -4.415264427661895752e-01 1.241324767470359802e-01 -6.552284359931945801e-01
-9.933397173881530762e-02 -6.225773598998785019e-03 -9.092606604099273682e-02 -5.979514718055725098e-01 3.614335507154464722e-02 -1.831951141357421875e-01 3.278154134750366211e-01 -6.942267417907714844e-01
3.563922047615051270e-01 6.372737288475036621e-01 3.392182886600494385e-01 -4.540419876575469971e-01 1.582156270742416382e-01 -2.870776057243347168e-01 -5.770042538642883301e-02 1.867314875125885010e-01
2.021539062261581421e-01 3.179369866847991943e-01 -1.668488830327987671e-01 -2.395746111869812012e-01 2.135446518659591675e-01 -8.207711577415466309e-01 -2.299239188432693481e-01 2.614610642194747925e-02
5.084545612335205078e-01 -5.299012176692485809e-03 2.063731998205184937e-01 -5.251302197575569153e-02 -1.995784193277359009e-01 -7.048762440681457520e-01 3.797033429145812988e-01 -1.234566122293472290e-01
-9.512978792190551758e-02 4.438502341508865356e-02 5.022232532501220703e-01 -2.875948250293731689e-01 -7.431528568267822266e-01 -2.116350829601287842e-01 -1.134578138589859009e-01 -2.100070118904113770e-01
-2.455909848213195801e-01 3.749611675739288330e-01 -3.974501509219408035e-03 6.191784143447875977e-02 7.494447380304336548e-02 -6.500489711761474609e-01 2.365971356630325317e-01 -5.577462315559387207e-01
9.900094568729400635e-02 2.191362380981445312e-01 -1.127111613750457764e-01 -2.454640418291091919e-01 1.354063022881746292e-02 -8.878852128982543945e-01 -6.344765424728393555e-02 2.768982946872711182e-01
-2.437068969011306763e-01 6.656111776828765869e-02 3.722549080848693848e-01 -7.694387435913085938e-01 -3.523196578025817871e-01 1.369434758089482784e-03 1.667486429214477539e-01 -2.315832972526550293e-01
-1.304623950272798538e-02 -9.164040535688400269e-02 6.645762920379638672e-01 3.719089180231094360e-02 -3.275291994214057922e-02 -5.755158662796020508e-01 -1.183066442608833313e-01 -4.495545327663421631e-01
-4.632048308849334717e-01 5.080748200416564941e-01 -5.504831299185752869e-02 -2.167570143938064575e-01 2.847548127174377441e-01 -5.556381344795227051e-01 2.436971664428710938e-01 -1.675706952810287476e-01
-1.271796077489852905e-01 -8.835571259260177612e-02 8.147032260894775391e-01 -8.157706260681152344e-02 -2.682052850723266602e-01 -3.799857795238494873e-01 6.117630377411842346e-02 -2.925006151199340820e-01
-4.692269563674926758e-01 1.287491321563720703e-01 5.488526821136474609e-02 -4.138281047344207764e-01 3.295199275016784668e-01 -3.887641429901123047e-01 4.165793359279632568e-01 -3.946192562580108643e-01
1.036743372678756714e-01 1.124355792999267578e-01 -1.438314169645309448e-01 -2.921416461467742920e-01 1.737482994794845581e-01 -8.967687487602233887e-01 -1.496622152626514435e-02 1.896554529666900635e-01
3.222263157367706299e-01 -1.146668270230293274e-01 1.089774519205093384e-01 -2.874331772327423096e-01 -6.873261928558349609e-02 -7.390949726104736328e-01 4.422366321086883545e-01 2.048639804124832153e-01
4.544303566217422485e-02 3.471896946430206299e-01 3.874531015753746033e-02 -1.181371584534645081e-01 1.377676334232091904e-02 -6.856303811073303223e-01 5.945678353309631348e-01 1.953122466802597046e-01
4.742715060710906982e-01 1.549720317125320435e-01 2.134961634874343872e-01 -3.065775930881500244e-01 -5.198879837989807129e-01 -2.691622674465179443e-01 -4.229807853698730469e-01 -2.997251749038696289e-01
-1.359647810459136963e-01 -1.277985703200101852e-02 2.647434175014495850e-01 -6.685124635696411133e-01 7.506452500820159912e-02 -7.873956859111785889e-02 6.264029741287231445e-01 -2.452286481857299805e-01
-3.439119756221771240e-01 4.563291668891906738e-01 5.731222033500671387e-01 -5.686072111129760742e-01 -1.570957712829113007e-02 3.232284262776374817e-02 1.423951983451843262e-01 -1.170546095818281174e-02
-2.546575069427490234e-01 2.304792106151580811e-01 2.843375802040100098e-01 -8.119001984596252441e-01 -1.816305369138717651e-01 3.777267411351203918e-02 -1.557291746139526367e-01 -2.886712551116943359e-01
-3.002336025238037109e-01 5.678709968924522400e-02 7.085339426994323730e-01 -2.507030665874481201e-01 -1.032797768712043762e-01 -9.491002559661865234e-02 2.399416863918304443e-01 -5.143111348152160645e-01
-4.968674480915069580e-01 2.548040151596069336e-01 1.316191107034683228e-01 -2.906739711761474609e-01 2.329828441143035889e-01 -2.808416485786437988e-01 1.989669650793075562e-01 -6.431500315666198730e-01
-9.024364501237869263e-02 5.444072484970092773e-01 -2.561162114143371582e-01 -1.206193566322326660e-01 -6.304043531417846680e-01 -4.285275340080261230e-01 6.891430914402008057e-02 -1.718650609254837036e-01
2.430262714624404907e-01 -4.853459447622299194e-02 7.059698700904846191e-01 -5.171881243586540222e-02 -1.139860749244689941e-01 -3.680220544338226318e-01 2.504265904426574707e-01 -4.757811129093170166e-01
-7.235912233591079712e-02 -2.153320461511611938e-01 2.048462480306625366e-01 -4.306068122386932373e-01 -4.394395947456359863e-01 -4.815706908702850342e-01 -4.849646091461181641e-01 -2.465845495462417603e-01
-2.266388237476348877e-01 1.350480318069458008e-01 -7.875952124595642090e-02 -2.333892136812210083e-01 -2.506019175052642822e-01 -4.716070592403411865e-01 2.304429858922958374e-01 -7.289751172065734863e-01
2.409234344959259033e-01 5.620799660682678223e-01 3.222593665122985840e-01 3.128001093864440918e-02 8.615391701459884644e-02 -6.869832873344421387e-01 -1.145919039845466614e-01 -1.693892031908035278e-01
-2.029438614845275879e-01 -1.473715305328369141e-01 4.472988247871398926e-01 -7.459466457366943359e-01 -1.721960864961147308e-02 -1.730634272098541260e-01 3.538655340671539307e-01 -1.584754735231399536e-01
5.251199603080749512e-01 -9.387730807065963745e-02 3.100816607475280762e-01 -6.580421328544616699e-01 -1.226752996444702148e-01 -1.396495699882507324e-01 5.013214051723480225e-02 -3.862661123275756836e-01
4.484906494617462158e-01 4.556464552879333496e-01 3.586388230323791504e-01 -5.252795293927192688e-02 -5.850121751427650452e-02 -6.751337647438049316e-01 -2.408810891211032867e-02 -7.307995576411485672e-03
7.782459259033203125e-02 3.503033220767974854e-01 4.890735745429992676e-01 -7.218543887138366699e-01 2.394066751003265381e-01 4.089788347482681274e-02 2.273861616849899292e-01 1.648065634071826935e-02
-1.480844318866729736e-01 -8.691403269767761230e-02 -6.198093667626380920e-02 -5.924153327941894531e-01 -4.028114080429077148e-01 -3.319508135318756104e-01 -3.134715259075164795e-01 -4.949816763401031494e-01
8.478667587041854858e-02 4.957866668701171875e-01 -1.271487474441528320e-01 -1.158136054873466492e-01 -6.440006494522094727e-01 -4.461022913455963135e-01 -2.704452574253082275e-01 -1.747641712427139282e-01
1.287920922040939331e-01 3.569136932492256165e-02 2.520633041858673096e-01 -7.983365058898925781e-01 -1.187836751341819763e-01 -3.856389597058296204e-02 4.983184039592742920e-01 -1.316954046487808228e-01
1.186909079551696777e-01 5.328968167304992676e-01 -1.572047322988510132e-01 -6.335046887397766113e-02 -1.248668432235717773e-01 -7.993903756141662598e-01 -1.307207196950912476e-01 3.876146301627159119e-02
7.786533236503601074e-02 2.686979174613952637e-01 -1.286538690328598022e-01 -2.940105199813842773e-01 1.463475078344345093e-01 -8.688242435455322266e-01 -1.227726638317108154e-01 1.655237823724746704e-01
-5.742945671081542969e-01 2.427748404443264008e-02 2.709596753120422363e-01 -6.173442006111145020e-01 1.442784368991851807e-01 -2.930848896503448486e-01 -2.181470543146133423e-01 -2.464962005615234375e-01
-2.766525149345397949e-01 6.616427004337310791e-02 8.141288757324218750e-01 -2.136344909667968750e-01 -1.721273660659790039e-01 -2.260287255048751831e-01 -2.858282625675201416e-02 -3.593136072158813477e-01
4.176835119724273682e-01 7.928594946861267090e-02 -1.000226140022277832e-01 -7.033531367778778076e-02 -2.861968576908111572e-01 -6.727072000503540039e-01 4.737305343151092529e-01 -2.131632268428802490e-01
-8.386772871017456055e-02 5.172072052955627441e-01 -1.497711986303329468e-01 -1.105695143342018127e-01 -5.602009296417236328e-01 -4.433819651603698730e-01 -1.794224083423614502e-01 -3.849684894084930420e-01
-1.512216925621032715e-01 3.395566344261169434e-01 -2.064956724643707275e-02 9.876518696546554565e-02 -3.365580737590789795e-01 -6.305968761444091797e-01 1.181377191096544266e-02 -5.835999250411987305e-01
-4.730676710605621338e-01 9.837346524000167847e-02 -4.252976179122924805e-02 -5.279916524887084961e-01 -1.156349629163742065e-01 -3.345916867256164551e-01 5.892356857657432556e-03 -6.004898548126220703e-01
-7.069025188684463501e-02 -1.479007303714752197e-01 6.558349132537841797e-01 -5.642573237419128418e-01 2.061850624158978462e-03 -1.845196634531021118e-01 4.197567403316497803e-01 -1.198959052562713623e-01
-2.368741780519485474e-01 4.188399016857147217e-01 -7.763538509607315063e-02 -1.249287799000740051e-01 -6.498332023620605469e-01 -4.817772507667541504e-01 3.040218949317932129e-01 2.690688706934452057e-03
2.324979454278945923e-01 1.257047951221466064e-01 4.054248332977294922e-01 3.796943649649620056e-02 -4.925224184989929199e-01 -3.409970104694366455e-01 1.765961050987243652e-01 -6.117910742759704590e-01
-5.549295619130134583e-02 4.992288053035736084e-01 -2.980655431747436523e-01 -2.214361429214477539e-01 7.821966707706451416e-02 -7.384435534477233887e-01 -2.412075400352478027e-01 -1.469439826905727386e-02
-1.176404133439064026e-01 -1.332699805498123169e-01 -3.583967387676239014e-01 -5.464525818824768066e-01 -4.629766047000885010e-01 -3.665244281291961670e-01 2.803024351596832275e-01 -3.377635478973388672e-01
3.507939279079437256e-01 5.860494971275329590e-01 5.081344842910766602e-01 -3.369064629077911377e-01 2.661846950650215149e-02 -3.609668612480163574e-01 6.159260869026184082e-02 1.642673015594482422e-01
-4.049585163593292236e-01 -1.941476948559284210e-02 3.887162506580352783e-01 -5.768159031867980957e-01 -4.333391487598419189e-01 -3.002542555332183838e-01 2.587503492832183838e-01 8.323261141777038574e-02
7.267259526997804642e-03 -8.568606525659561157e-02 5.698645114898681641e-01 1.383786201477050781e-01 1.062715873122215271e-01 -5.552073717117309570e-01 3.996153548359870911e-02 -5.723329782485961914e-01
-5.328854918479919434e-01 4.433392286300659180e-01 -5.100750550627708435e-02 -1.399717479944229126e-01 -2.840279042720794678e-01 -5.324109196662902832e-01 3.639617562294006348e-01 2.623224258422851562e-02
-2.549275159835815430e-01 -1.902985721826553345e-01 2.528561949729919434e-01 -6.206061244010925293e-01 -2.286485284566879272e-01 -2.091604471206665039e-01 3.206026554107666016e-01 -5.008951425552368164e-01
-2.185645550489425659e-01 1.295351982116699219e-01 4.514979720115661621e-01 -6.195235252380371094e-01 -5.685201287269592285e-01 -1.159309525974094868e-03 -1.141274422407150269e-01 -1.074661538004875183e-01
-6.560709476470947266e-01 1.513652354478836060e-01 8.409205079078674316e-02 -4.699908196926116943e-01 2.618700265884399414e-01 -4.905612766742706299e-01 1.061559282243251801e-02 -9.673497080802917480e-02
1.977917999029159546e-01 4.561278522014617920e-01 -7.791295647621154785e-02 -2.849364280700683594e-02 -1.100597158074378967e-01 -8.457789421081542969e-01 -1.359649300575256348e-01 1.368361874483525753e-03
-2.427181601524353027e-01 2.301153838634490967e-01 -5.098450183868408203e-02 -6.128026247024536133e-01 5.425635576248168945e-01 -2.545907199382781982e-01 -3.909320756793022156e-02 -3.863785266876220703e-01
-2.086077034473419189e-01 1.028816029429435730e-01 -1.031310949474573135e-02 -3.691781163215637207e-01 -1.136693730950355530e-01 -3.099553883075714111e-01 -4.143798723816871643e-02 -8.359361290931701660e-01
-3.011425435543060303e-01 4.407693445682525635e-01 5.474776029586791992e-01 -1.621112823486328125e-01 -5.643342733383178711e-01 -2.602723836898803711e-01 1.615602895617485046e-02 -5.047728121280670166e-02
-3.147614300251007080e-01 9.554419666528701782e-02 4.328855872154235840e-01 -7.940619587898254395e-01 -1.529428809881210327e-01 -7.798441499471664429e-02 -2.015426009893417358e-01 6.147927045822143555e-02
-4.518454074859619141e-01 4.012439548969268799e-01 -1.621880233287811279e-01 -2.221486419439315796e-01 -4.379097521305084229e-01 -4.828249812126159668e-01 3.611285686492919922e-01 6.233242526650428772e-02
4.587467014789581299e-01 -1.449629962444305420e-01 5.159378424286842346e-02 -6.904312372207641602e-01 -1.171233877539634705e-01 -2.206748872995376587e-01 1.176655814051628113e-01 -4.614322185516357422e-01
1.730253249406814575e-01 -1.442073099315166473e-02 -9.531548246741294861e-03 -3.413495421409606934e-01 2.655717730522155762e-01 -8.424038887023925781e-01 -1.886094510555267334e-01 1.936428099870681763e-01
5.385755896568298340e-01 1.947931051254272461e-01 3.103813230991363525e-01 -1.011382788419723511e-01 -5.268341898918151855e-01 -3.644219338893890381e-01 3.708256483078002930e-01 -1.325035542249679565e-01
3.655130863189697266e-01 -1.597693413496017456e-01 -1.030497997999191284e-01 -8.279358148574829102e-01 -1.622289717197418213e-01 -2.451678067445755005e-01 1.990858614444732666e-01 -1.368078291416168213e-01
3.047145605087280273e-01 6.374157071113586426e-01 2.973803281784057617e-01 -4.617344960570335388e-02 -4.906072467565536499e-02 -6.059335470199584961e-01 2.017083466053009033e-01 5.891459528356790543e-03
3.005483746528625488e-01 5.220918655395507812e-01 3.444982767105102539e-01 -4.296338856220245361e-01 2.515960931777954102e-01 -3.681921958923339844e-01 2.892684936523437500e-01 2.264598757028579712e-01
2.282964289188385010e-01 5.503139272332191467e-02 1.831265687942504883e-01 -1.491706967353820801e-01 -5.038236975669860840e-01 -2.296909987926483154e-01 1.870046108961105347e-01 -7.399311661720275879e-01
-3.142096996307373047e-01 2.515553534030914307e-01 2.940613031387329102e-01 -5.652721971273422241e-02 -5.408265590667724609e-01 -2.542492747306823730e-01 2.046730518341064453e-01 -5.910140872001647949e-01
3.724500909447669983e-02 1.513601690530776978e-01 2.192484587430953979e-01 -7.147612571716308594e-01 -3.245789408683776855e-01 1.187254786491394043e-01 1.570287495851516724e-01 -5.221536159515380859e-01
-2.312753051519393921e-01 -5.766685120761394501e-03 1.899872273206710815e-01 -1.022334769368171692e-01 3.890936076641082764e-01 -5.857794880867004395e-01 4.700638949871063232e-01 -4.294650256633758545e-01
-3.059536218643188477e-01 5.240632295608520508e-01 5.555083751678466797e-01 -3.509101271629333496e-01 -3.866899311542510986e-01 -1.348943710327148438e-01 1.552120596170425415e-01 9.058812260627746582e-02
-2.171126604080200195e-01 2.774445414543151855e-01 4.072442948818206787e-01 8.842554688453674316e-02 1.196852475404739380e-01 -6.200487613677978516e-01 -3.271303176879882812e-01 -4.431935548782348633e-01
1.046774486894719303e-04 -5.411389097571372986e-02 5.961157083511352539e-01 9.377563372254371643e-03 -2.858805060386657715e-01 -4.648393690586090088e-01 8.602186292409896851e-02 -5.800229310989379883e-01
-4.480007290840148926e-01 4.342033565044403076e-01 -2.907938696444034576e-02 -4.935171827673912048e-02 1.342673152685165405e-01 -6.077429056167602539e-01 2.812228798866271973e-01 -3.755213916301727295e-01
-1.643956750631332397e-01 6.642037630081176758e-02 4.999772310256958008e-01 -6.750282645225524902e-01 -5.436998233199119568e-02 7.119413930922746658e-03 1.913041472434997559e-01 -4.725652635097503662e-01
-4.761223196983337402e-01 3.082903921604156494e-01 -6.787239760160446167e-02 -4.362574815750122070e-01 -3.503889739513397217e-01 -1.621470451354980469e-01 8.781196922063827515e-02 -5.714561343193054199e-01
1.848006844520568848e-01 3.792997598648071289e-01 2.559836208820343018e-01 -1.479569226503372192e-01 8.111005276441574097e-02 -6.781958937644958496e-01 4.906047284603118896e-01 1.653482913970947266e-01
-1.673004403710365295e-02 -1.016155700199306011e-03 6.519490480422973633e-02 -2.994171679019927979e-01 -2.893329858779907227e-01 -4.662923514842987061e-01 -6.379663944244384766e-01 -4.446061551570892334e-01
-2.747820019721984863e-01 -2.321611195802688599e-01 1.915470510721206665e-01 -7.854812741279602051e-01 -1.008591726422309875e-01 -2.557938098907470703e-01 1.895861327648162842e-01 -3.246212005615234375e-01
-3.336831331253051758e-01 1.917111873626708984e-01 8.438032120466232300e-02 -3.068854808807373047e-01 5.491632819175720215e-01 -3.602004945278167725e-01 3.672193363308906555e-02 -5.638531446456909180e-01
-1.139823496341705322e-01 2.711996138095855713e-01 -3.061648011207580566e-01 -7.043340802192687988e-01 3.728643953800201416e-01 -1.677124053239822388e-01 3.594701886177062988e-01 -1.651096194982528687e-01
-2.383173555135726929e-01 8.816330134868621826e-02 2.207943052053451538e-01 -3.559595942497253418e-01 -6.006697416305541992e-01 -2.273172289133071899e-01 4.517571628093719482e-02 -5.877555012702941895e-01
-6.190559267997741699e-02 4.592626988887786865e-01 -9.799863398075103760e-02 -2.502477467060089111e-01 5.500922724604606628e-02 -7.228639125823974609e-01 -4.186445176601409912e-01 1.104366779327392578e-01
4.843026101589202881e-01 3.943093121051788330e-01 -1.026855334639549255e-01 -4.329641759395599365e-01 1.826105415821075439e-01 -4.869334697723388672e-01 3.293419480323791504e-01 1.818016916513442993e-01
-2.698542363941669464e-02 7.183438539505004883e-02 1.479821056127548218e-01 -3.504096865653991699e-01 4.562990367412567139e-01 -7.606493234634399414e-01 -9.139328449964523315e-02 2.329746037721633911e-01
-9.574436396360397339e-02 -3.443385362625122070e-01 -5.765844602137804031e-03 -4.322577416896820068e-01 -2.906117141246795654e-01 -5.827939510345458984e-01 -2.496486008167266846e-01 -4.460444450378417969e-01
3.627808988094329834e-01 6.885161995887756348e-01 3.827490508556365967e-01 -1.536272615194320679e-01 -1.132345646619796753e-01 -4.596782326698303223e-01 -3.953837323933839798e-03 -9.789504110813140869e-03
-3.387449681758880615e-02 4.393421113491058350e-01 -5.933083221316337585e-02 -5.844404548406600952e-02 -6.221688985824584961e-01 -5.630357861518859863e-01 -2.790926694869995117e-01 -1.299962997436523438e-01
-3.097703158855438232e-01 2.415257096290588379e-01 -1.734361499547958374e-01 -6.028106808662414551e-01 -2.264079749584197998e-01 -2.476116716861724854e-01 -2.503455579280853271e-01 -5.263096690177917480e-01
5.585820674896240234e-01 1.737962514162063599e-01 3.939558267593383789e-01 -2.085519284009933472e-01 -9.372830390930175781e-02 -5.002425312995910645e-01 4.467691481113433838e-01 2.134688012301921844e-02
-4.644699990749359131e-01 7.899467647075653076e-02 1.481447368860244751e-01 -3.499118387699127197e-01 3.498864173889160156e-01 -4.571120738983154297e-01 2.276568710803985596e-01 -5.004424452781677246e-01
-7.108218967914581299e-02 2.379074692726135254e-03 2.903657853603363037e-01 -8.454661965370178223e-01 8.566234260797500610e-02 -2.407441847026348114e-02 3.084618151187896729e-01 -3.045487999916076660e-01
3.460729122161865234e-01 4.648002982139587402e-01 6.903889775276184082e-02 -1.575210839509963989e-01 3.529957262799143791e-03 -6.859577894210815430e-01 3.354531824588775635e-01 2.270145267248153687e-01
-1.433311253786087036e-01 -6.603474915027618408e-02 4.322428703308105469e-01 -6.862148046493530273e-01 -4.819257855415344238e-01 -2.236518412828445435e-01 -8.436761051416397095e-02 1.672735065221786499e-01
-6.306293606758117676e-01 1.494746506214141846e-01 4.707569479942321777e-01 -5.314662456512451172e-01 -1.437121778726577759e-01 -1.754676550626754761e-01 2.892662771046161652e-02 -1.536775976419448853e-01
-1.421318799257278442e-01 -9.726736694574356079e-02 4.684205651283264160e-01 -8.583003878593444824e-01 9.629046544432640076e-03 -1.044670492410659790e-01 1.495402678847312927e-02 -5.487165972590446472e-02
-1.590708456933498383e-02 4.582768082618713379e-01 5.640568677335977554e-03 3.487572818994522095e-02 -5.507457852363586426e-01 -6.219590902328491211e-01 -2.488351315259933472e-01 -1.908099055290222168e-01
-2.011608630418777466e-01 -1.471920907497406006e-01 2.704649567604064941e-01 -6.633054018020629883e-01 -5.116634368896484375e-01 -1.283762603998184204e-01 2.625375390052795410e-01 -2.784558236598968506e-01
4.729768335819244385e-01 4.283040463924407959e-01 3.016587197780609131e-01 -3.705759644508361816e-01 3.331522643566131592e-01 -4.102434813976287842e-01 2.858923673629760742e-01 5.915555730462074280e-02
-2.237649857997894287e-01 4.762029647827148438e-02 5.511909723281860352e-02 -5.842838287353515625e-01 1.725751161575317383e-01 -3.667366802692413330e-01 -4.383540451526641846e-01 -4.967935383319854736e-01
5.277845263481140137e-02 -4.234217107295989990e-02 4.663008078932762146e-02 -9.443365335464477539e-01 8.010604977607727051e-02 -1.072689965367317200e-01 2.464186996221542358e-01 -1.510965079069137573e-01
7.010333538055419922e-01 1.247704103589057922e-01 3.549798727035522461e-01 -1.231898888945579529e-01 -1.247196644544601440e-01 -4.609677791595458984e-01 2.040183693170547485e-01 -2.865805327892303467e-01
3.540911972522735596e-01 1.114711314439773560e-01 5.128059983253479004e-01 -7.328941822052001953e-01 1.084779053926467896e-01 -4.385896772146224976e-02 2.043702006340026855e-01 -8.143471926450729370e-02
4.499396309256553650e-02 7.490218430757522583e-02 1.564619131386280060e-02 -2.258952260017395020e-01 3.760935068130493164e-01 -8.875617980957031250e-01 -8.358871936798095703e-02 6.994543224573135376e-02
4.867530763149261475e-01 -7.351403683423995972e-02 4.108600914478302002e-01 -1.677240431308746338e-01 3.021886199712753296e-02 -6.534363627433776855e-01 3.623824417591094971e-01 3.894071280956268311e-02
-1.175769418478012085e-01 -3.291013883426785469e-03 6.461653113365173340e-01 1.322311162948608398e-01 -3.968003019690513611e-02 -4.463780522346496582e-01 -6.154188141226768494e-02 -5.886722803115844727e-01
6.154599040746688843e-02 2.656138241291046143e-01 3.494247198104858398e-01 -4.837616086006164551e-01 -1.602039337158203125e-01 1.512255221605300903e-01 2.366755008697509766e-01 -6.819007396697998047e-01
-7.432518601417541504e-01 3.483710885047912598e-01 2.791761159896850586e-01 -2.142630517482757568e-01 -1.984630078077316284e-01 -3.852105438709259033e-01 -4.423047229647636414e-02 -1.124073639512062073e-01
-5.733818560838699341e-02 5.503166913986206055e-01 4.944037497043609619e-01 -4.091144800186157227e-01 -5.109199285507202148e-01 -1.273502875119447708e-02 1.424155533313751221e-01 2.388728037476539612e-02
4.618122428655624390e-02 -3.159240782260894775e-01 1.567277312278747559e-01 -7.561181187629699707e-01 -4.100775420665740967e-01 -3.507196307182312012e-01 -4.652385786175727844e-02 9.191688150167465210e-02
1.646422445774078369e-01 3.828485310077667236e-01 -2.829102240502834320e-02 -2.324095517396926880e-01 -7.451548576354980469e-01 -3.087145984172821045e-01 3.294295072555541992e-01 1.114508584141731262e-01
4.528031945228576660e-01 2.305514514446258545e-01 4.189980924129486084e-01 -3.272228538990020752e-01 3.252823948860168457e-01 -4.826404750347137451e-01 3.448580503463745117e-01 3.877411410212516785e-02
-2.585086524486541748e-01 -2.691193856298923492e-02 6.346256136894226074e-01 -6.290872097015380859e-01 4.842454940080642700e-02 -1.730296462774276733e-01 3.183272182941436768e-01 -1.822905801236629486e-02
-7.981736958026885986e-02 4.340335726737976074e-01 3.074163198471069336e-01 -6.246097087860107422e-01 -3.989464342594146729e-01 1.946077644824981689e-01 2.566965483129024506e-02 -3.505890667438507080e-01
5.185952410101890564e-02 -3.925646543502807617e-01 -1.497251912951469421e-02 -7.074692845344543457e-01 -3.612952530384063721e-01 -4.517654180526733398e-01 7.356278598308563232e-02 4.928376153111457825e-02
-2.211294770240783691e-01 1.709580719470977783e-01 4.731608331203460693e-01 -5.027270317077636719e-01 -4.706270992755889893e-01 -8.778002858161926270e-02 4.536466002464294434e-01 1.013366132974624634e-01
1.586684584617614746e-01 4.535338878631591797e-01 -2.604655735194683075e-02 9.252301417291164398e-03 -1.783965528011322021e-01 -8.550877571105957031e-01 -7.267537713050842285e-02 9.229520335793495178e-03
-4.447586536407470703e-01 2.657389640808105469e-01 2.893447875976562500e-01 5.307861603796482086e-03 2.144191563129425049e-01 -5.150842070579528809e-01 2.596217207610607147e-03 -5.801121592521667480e-01
2.624163627624511719e-01 -2.033700942993164062e-01 3.261952400207519531e-01 -3.071648776531219482e-01 2.365312427282333374e-01 -3.692976832389831543e-01 -1.806989498436450958e-02 -7.045356035232543945e-01
-1.355041265487670898e-01 -1.401551812887191772e-01 2.591155171394348145e-01 -4.758630096912384033e-01 -2.220310270786285400e-01 -2.545129358768463135e-01 3.288082480430603027e-01 -6.679964065551757812e-01
-5.204179286956787109e-01 7.315693795680999756e-02 -2.018618732690811157e-01 -4.783967137336730957e-01 2.515992224216461182e-01 -5.751129984855651855e-01 -1.728535592555999756e-01 -1.739718466997146606e-01
1.224241927266120911e-01 7.512326538562774658e-02 6.301994621753692627e-02 -8.290450572967529297e-01 -5.189622640609741211e-01 3.299525752663612366e-02 1.206534653902053833e-01 -5.580161139369010925e-02
4.495037719607353210e-02 5.816326737403869629e-01 3.220586180686950684e-01 -4.597651064395904541e-01 7.868204265832901001e-02 -2.171061933040618896e-02 5.258897542953491211e-01 -2.476993352174758911e-01
-1.570795178413391113e-01 2.435721307992935181e-01 1.292620450258255005e-01 -3.172735869884490967e-02 -3.069366216659545898e-01 -3.927407264709472656e-01 -3.125154227018356323e-02 -8.055130243301391602e-01
-7.174246013164520264e-02 -7.851641625165939331e-02 7.413941621780395508e-01 -5.423090457916259766e-01 -2.426142990589141846e-01 -1.736566275358200073e-01 2.109045237302780151e-01 -1.068865135312080383e-01
5.664051175117492676e-01 2.175074629485607147e-02 2.330766767263412476e-01 -1.127577945590019226e-01 -2.616983354091644287e-01 -6.086494326591491699e-01 3.756909370422363281e-01 -1.777344197034835815e-01
-6.138935685157775879e-01 1.987406313419342041e-01 7.188376039266586304e-02 -3.355619609355926514e-01 1.418721079826354980e-01 -3.065424263477325439e-01 2.416435629129409790e-01 -5.416458845138549805e-01
-2.604667246341705322e-01 3.511294126510620117e-01 2.330798357725143433e-01 -1.332695931196212769e-01 -3.208877444267272949e-01 -2.402944564819335938e-01 -1.761751919984817505e-01 -7.382616400718688965e-01
-1.123163625597953796e-01 6.628440320491790771e-02 5.634496733546257019e-02 -6.292991042137145996e-01 -4.115165024995803833e-02 -2.766035795211791992e-01 -5.350719690322875977e-01 -4.682886600494384766e-01
5.244020745158195496e-02 9.436799585819244385e-02 1.499471962451934814e-01 -1.148285791277885437e-01 -4.599361717700958252e-01 -2.872227728366851807e-01 2.529326379299163818e-01 -7.711433172225952148e-01
-6.091015413403511047e-02 3.269982635974884033e-01 -2.756834328174591064e-01 -1.264642477035522461e-01 -3.267443180084228516e-01 -4.558250904083251953e-01 1.349821984767913818e-01 -6.816223859786987305e-01
9.893978387117385864e-02 1.152018308639526367e-01 3.001999342814087868e-03 -2.110741585493087769e-01 3.893644809722900391e-01 -8.780454397201538086e-01 9.487858973443508148e-03 9.858844429254531860e-02
-1.349442005157470703e-01 7.269249111413955688e-02 -3.939437493681907654e-02 -4.896039366722106934e-01 9.332993999123573303e-03 -5.141773223876953125e-01 6.491035223007202148e-01 -2.223537266254425049e-01
6.763719022274017334e-02 2.876355350017547607e-01 -1.598808169364929199e-01 -6.884937733411788940e-02 -2.038305550813674927e-01 -5.688111186027526855e-01 1.689749062061309814e-01 -6.991018056869506836e-01
5.560892820358276367e-02 1.801049858331680298e-01 -1.331834793090820312e-01 -9.852390736341476440e-02 1.020854618400335312e-02 -9.269608855247497559e-01 2.335609346628189087e-01 1.520322859287261963e-01
-4.522356092929840088e-01 2.377796173095703125e-01 4.773431718349456787e-01 -7.034762501716613770e-01 -7.744579762220382690e-02 -3.450319916009902954e-02 -1.537058409303426743e-02 -9.372217953205108643e-02
-5.789644718170166016e-01 1.723861247301101685e-01 -3.852115198969841003e-02 -4.992880523204803467e-01 1.397315859794616699e-01 -4.196917712688446045e-01 -2.864914536476135254e-01 -3.264465332031250000e-01
4.519968479871749878e-02 4.812461435794830322e-01 -2.615110203623771667e-02 -8.652825653553009033e-02 -5.954157114028930664e-01 -5.428758263587951660e-01 -3.286546170711517334e-01 3.066086024045944214e-02
2.170103341341018677e-01 4.511629045009613037e-01 -6.013735756278038025e-02 8.699037134647369385e-03 -6.101074218750000000e-01 -5.255192518234252930e-01 2.990295290946960449e-01 -8.858002722263336182e-02
4.931018650531768799e-01 -3.415577113628387451e-02 2.943999171257019043e-01 4.783579707145690918e-02 -1.313450336456298828e-01 -6.918941736221313477e-01 2.504937946796417236e-01 -3.286463618278503418e-01
-4.379323124885559082e-02 3.257737755775451660e-01 1.912509053945541382e-01 -7.466042637825012207e-01 -3.958917856216430664e-01 1.544373780488967896e-01 7.805190980434417725e-02 -3.335949182510375977e-01
-3.064724802970886230e-01 3.137057125568389893e-01 5.828691124916076660e-01 -3.071169853210449219e-01 -4.820696115493774414e-01 -1.566162258386611938e-01 3.369645178318023682e-01 5.604648962616920471e-02
4.769306629896163940e-03 7.163212895393371582e-01 -3.395032584667205811e-01 -2.491223663091659546e-01 -3.516019135713577271e-02 -5.343548059463500977e-01 -5.779811367392539978e-02 -1.393720954656600952e-01
1.447396874427795410e-01 4.968145489692687988e-01 1.380754113197326660e-01 -9.385749697685241699e-02 1.440283656120300293e-01 -8.145751357078552246e-01 -9.976621717214584351e-02 1.006063669919967651e-01
-3.490059375762939453e-01 5.022280216217041016e-01 2.340611964464187622e-01 -4.013360440731048584e-01 -4.881143271923065186e-01 -3.358362913131713867e-01 3.575963154435157776e-02 2.403874397277832031e-01
-1.109816953539848328e-01 -2.164883166551589966e-01 7.811197079718112946e-03 -6.420539021492004395e-01 1.832268983125686646e-01 -4.064449667930603027e-01 2.092557586729526520e-02 -5.738589167594909668e-01
3.236100077629089355e-01 2.828192114830017090e-01 5.901731178164482117e-02 -1.344995200634002686e-01 -5.137795805931091309e-01 -1.865053325891494751e-01 -2.523438036441802979e-01 -6.567233800888061523e-01
-2.021681666374206543e-01 3.638888597488403320e-01 4.601673781871795654e-01 -1.076394543051719666e-01 -6.700932979583740234e-01 -3.872398138046264648e-01 -6.521761417388916016e-02 -1.182091422379016876e-02
-4.885736405849456787e-01 4.840232431888580322e-01 -1.351572275161743164e-01 -3.281352221965789795e-01 -3.374518454074859619e-01 -3.957516551017761230e-01 3.548164963722229004e-01 6.847849488258361816e-02
-3.557948768138885498e-02 -2.931596636772155762e-01 5.472769141197204590e-01 -1.538132280111312866e-01 -4.607627093791961670e-01 -6.001722216606140137e-01 -6.912890821695327759e-02 -1.110551059246063232e-01
-1.999897360801696777e-01 3.873126208782196045e-02 5.255126953125000000e-01 -3.558827638626098633e-01 -6.689010262489318848e-01 -1.806250810623168945e-01 -1.940009146928787231e-01 -1.949298679828643799e-01
4.980635344982147217e-01 7.060641050338745117e-02 9.370447695255279541e-02 -2.968577444553375244e-01 4.927511885762214661e-02 -5.991454124450683594e-01 5.038504600524902344e-01 1.864778399467468262e-01
4.818170368671417236e-01 4.127479195594787598e-01 4.509551525115966797e-01 -3.794650435447692871e-01 1.670103669166564941e-01 -3.790120780467987061e-01 2.416812330484390259e-01 1.420733481645584106e-01
-6.808748096227645874e-02 -3.338722139596939087e-02 5.889449715614318848e-01 -7.514549493789672852e-01 -8.255419880151748657e-02 -2.974568307399749756e-02 2.605285644531250000e-01 -8.446128666400909424e-02
-1.435201317071914673e-01 8.111680857837200165e-03 3.013135492801666260e-01 -8.611813783645629883e-01 -2.621678411960601807e-01 -4.234654828906059265e-02 7.992873340845108032e-02 -2.645735144615173340e-01
3.237971067428588867e-01 -4.298917576670646667e-02 -1.207728013396263123e-01 2.900195308029651642e-03 -4.231794923543930054e-02 -6.974071264266967773e-01 -9.028133004903793335e-03 -6.248710751533508301e-01
-5.662266016006469727e-01 2.227595895528793335e-01 -9.566823393106460571e-02 -6.576431989669799805e-01 -6.098978966474533081e-02 -2.873054444789886475e-01 -3.121443390846252441e-01 -6.648519635200500488e-02
1.006768941879272461e-01 -3.863788247108459473e-01 1.460601240396499634e-01 -5.647682547569274902e-01 -4.649513065814971924e-01 -4.857904016971588135e-01 2.140643447637557983e-01 -4.778587818145751953e-02
-4.752361178398132324e-01 4.710134863853454590e-01 1.973133534193038940e-01 -1.611489206552505493e-01 3.703302443027496338e-01 -5.025804042816162109e-01 1.912889182567596436e-01 -2.471289336681365967e-01
-3.697343170642852783e-01 3.655244112014770508e-01 -1.794442832469940186e-01 -7.824706286191940308e-02 3.825994208455085754e-02 -5.817072987556457520e-01 2.666570246219635010e-01 -5.295399427413940430e-01
4.130374789237976074e-01 5.246176123619079590e-01 4.818114936351776123e-01 -1.012549474835395813e-01 9.731514006853103638e-02 -5.194037556648254395e-01 -1.304859966039657593e-01 -1.245171204209327698e-01
2.665231525897979736e-01 3.540723919868469238e-01 4.120781421661376953e-01 -6.136309504508972168e-01 -1.084843873977661133e-01 -5.265034362673759460e-02 4.471501410007476807e-01 2.067910879850387573e-01
3.087413907051086426e-01 8.975866436958312988e-02 5.762618184089660645e-01 6.659986078739166260e-02 2.464151680469512939e-01 -6.512972712516784668e-01 1.230350416153669357e-02 -2.739508748054504395e-01
-5.196129083633422852e-01 2.457792907953262329e-01 4.859558641910552979e-01 -1.882069855928421021e-01 3.073797225952148438e-01 -3.765043914318084717e-01 -1.494337338954210281e-02 -4.019439220428466797e-01
-1.588598936796188354e-01 4.824983775615692139e-01 5.133879780769348145e-01 -3.859083056449890137e-01 -5.480496883392333984e-01 -1.180258840322494507e-01 -1.230704933404922485e-01 5.612676031887531281e-03
2.293801903724670410e-01 1.159683614969253540e-01 -2.200301438570022583e-01 -3.587842583656311035e-01 1.444382686167955399e-02 -5.058265328407287598e-01 7.052341103553771973e-01 5.807435512542724609e-02
4.985173344612121582e-01 -3.131291270256042480e-02 2.652868442237377167e-02 -1.279561370611190796e-01 -4.121082425117492676e-01 -5.841199755668640137e-01 4.442470967769622803e-01 -1.582357585430145264e-01
3.041935563087463379e-01 3.683179020881652832e-01 4.006485641002655029e-02 -6.791217625141143799e-02 1.791786029934883118e-02 -8.577705621719360352e-01 -1.686053127050399780e-01 3.273801505565643311e-02
-4.692367613315582275e-01 5.093250274658203125e-01 -1.509214341640472412e-01 -2.239045053720474243e-01 3.097231984138488770e-01 -5.445016026496887207e-01 1.455410420894622803e-01 -1.841243952512741089e-01
-4.445767998695373535e-01 2.930695116519927979e-01 -1.735126823186874390e-01 -3.779692649841308594e-01 -2.351026833057403564e-01 -3.333553671836853027e-01 -2.292296290397644043e-01 -5.696920156478881836e-01
-7.392170280218124390e-02 -3.246680498123168945e-01 1.996679902076721191e-01 -5.434898734092712402e-01 -4.491680860519409180e-01 -3.999030888080596924e-01 -2.892422080039978027e-01 -3.294575810432434082e-01
-2.346707582473754883e-01 -1.660897433757781982e-01 2.039303928613662720e-01 -6.246867775917053223e-01 -5.106641650199890137e-01 -1.770254075527191162e-01 1.890647411346435547e-01 -3.970659077167510986e-01
-1.420730203390121460e-01 5.914715528488159180e-01 -2.451220750808715820e-01 -2.116714715957641602e-01 -4.529278576374053955e-01 -4.135016202926635742e-01 -2.787687480449676514e-01 -2.669227123260498047e-01
-1.455491781234741211e-01 -1.737351566553115845e-01 1.586259305477142334e-01 -6.740496158599853516e-01 -3.283172845840454102e-01 -2.035473883152008057e-01 2.473135590553283691e-01 -5.086635351181030273e-01
1.112176664173603058e-02 2.777028977870941162e-01 2.158350050449371338e-01 -8.574408292770385742e-01 -2.677333652973175049e-01 1.677426993846893311e-01 1.849393993616104126e-01 -8.334608376026153564e-02
-2.811858952045440674e-01 -1.182002481073141098e-02 5.763496756553649902e-01 -5.380722880363464355e-01 -1.012565419077873230e-01 -6.547128409147262573e-02 2.180317640304565430e-01 -4.868437647819519043e-01
2.283398509025573730e-01 2.286327034235000610e-01 2.237868309020996094e-01 1.799728125333786011e-01 -2.469673156738281250e-01 -6.135042905807495117e-01 1.124786660075187683e-01 -6.025657057762145996e-01
5.697716400027275085e-02 3.770807981491088867e-01 -3.730233609676361084e-01 -5.793907046318054199e-01 3.245439827442169189e-01 -4.952214658260345459e-01 1.654538810253143311e-01 -4.213721305131912231e-02
-3.769860416650772095e-02 1.739740371704101562e-01 4.897342324256896973e-01 -4.863688349723815918e-01 -4.673517942428588867e-01 -1.522695529274642467e-03 -2.632459998130798340e-01 -4.518842697143554688e-01
4.484368264675140381e-01 2.080842405557632446e-01 -4.262730479240417480e-02 -9.453050792217254639e-03 -1.495965123176574707e-01 -6.796221733093261719e-01 4.424407780170440674e-01 -2.714399397373199463e-01
-3.389948308467864990e-01 7.868991792201995850e-02 1.283065676689147949e-01 -3.604637086391448975e-01 3.891775906085968018e-01 -2.870151400566101074e-01 3.174586594104766846e-01 -6.307747960090637207e-01
-9.251324087381362915e-02 5.481068491935729980e-01 -2.303557246923446655e-01 -2.179154753684997559e-01 -4.912812709808349609e-01 -3.692667782306671143e-01 -2.740104496479034424e-01 -3.710423409938812256e-01
-1.576405912637710571e-01 4.953916668891906738e-01 -4.737979173660278320e-01 -3.819659352302551270e-01 -2.368255108594894409e-01 -3.217273354530334473e-01 2.426401227712631226e-01 -3.753465712070465088e-01
3.072851300239562988e-01 -3.850013017654418945e-02 2.097243815660476685e-01 -1.661439239978790283e-01 -1.146824881434440613e-01 -7.394109964370727539e-01 4.819852709770202637e-01 2.007855623960494995e-01
-3.695063591003417969e-01 2.217016816139221191e-01 2.148510664701461792e-01 -1.081983745098114014e-01 -2.714041769504547119e-01 -3.200628161430358887e-01 -1.014287471771240234e-01 -7.550213932991027832e-01
-5.540952086448669434e-02 3.872414231300354004e-01 -1.200479641556739807e-01 -7.765705585479736328e-01 -8.340172469615936279e-03 -1.051894873380661011e-01 -4.477852582931518555e-01 -1.336210370063781738e-01
-2.498833984136581421e-01 -1.708103418350219727e-01 1.654235273599624634e-01 -5.958040952682495117e-01 -3.775947391986846924e-01 -1.728242784738540649e-01 3.893064260482788086e-01 -4.494766294956207275e-01
-1.766371130943298340e-01 9.496448189020156860e-02 -7.291930913925170898e-02 -4.655566513538360596e-01 5.954148620367050171e-02 -4.480769932270050049e-01 -5.650392174720764160e-01 -4.627456068992614746e-01
-2.792562246322631836e-01 3.473947346210479736e-01 5.156520009040832520e-01 -1.695535629987716675e-01 -5.756055116653442383e-01 -1.549497842788696289e-01 3.576570153236389160e-01 -1.530940383672714233e-01
-1.282441914081573486e-01 -2.286606878042221069e-01 -1.323772221803665161e-01 -3.140744566917419434e-01 -4.531196951866149902e-01 -6.119474768638610840e-01 -3.037028014659881592e-01 -3.782439827919006348e-01
8.823566883802413940e-02 4.224649369716644287e-01 2.982246279716491699e-01 -7.092432379722595215e-01 -3.233622014522552490e-01 2.033728361129760742e-01 1.370243728160858154e-02 -2.750684022903442383e-01
-3.478653132915496826e-01 2.772401273250579834e-01 1.475072950124740601e-01 -3.044547140598297119e-01 -5.257722735404968262e-01 -2.063425332307815552e-01 -1.689860038459300995e-02 -6.069409847259521484e-01
-2.319813221693038940e-01 3.613621741533279419e-02 8.056074380874633789e-03 -3.986198902130126953e-01 -2.956542372703552246e-01 -3.190040886402130127e-01 -3.001356124877929688e-01 -7.118003964424133301e-01
-4.486687481403350830e-01 3.692747354507446289e-01 3.969792425632476807e-01 -2.750270664691925049e-01 -5.553324222564697266e-01 -3.168563544750213623e-01 1.400499194860458374e-01 2.634619176387786865e-02
2.575151808559894562e-02 -9.960889071226119995e-02 -1.895942091941833496e-01 -6.425971388816833496e-01 -2.184623330831527710e-01 -2.787715196609497070e-01 -8.079390972852706909e-03 -6.442308425903320312e-01
-4.001980423927307129e-01 3.084273040294647217e-01 8.561568707227706909e-02 -1.842585504055023193e-01 3.498727083206176758e-01 -3.817853927612304688e-01 9.593150764703750610e-02 -6.527319550514221191e-01
4.747400879859924316e-01 -1.004577428102493286e-02 1.944156289100646973e-01 -1.880904883146286011e-01 -1.473445594310760498e-01 -7.432333230972290039e-01 3.263405859470367432e-01 1.440182030200958252e-01
-1.043406501412391663e-01 2.161029875278472900e-01 3.373173773288726807e-01 -6.006168127059936523e-01 -3.133399188518524170e-01 1.300258189439773560e-01 2.276062369346618652e-01 -5.486306548118591309e-01
-2.413758784532546997e-01 2.758839130401611328e-01 1.125965416431427002e-01 -5.710210800170898438e-01 2.203387618064880371e-01 -2.229633927345275879e-01 -5.686131715774536133e-01 -3.244997262954711914e-01
7.143317162990570068e-02 -4.125682413578033447e-01 -3.876502811908721924e-02 -6.685160398483276367e-01 -3.218504488468170166e-01 -4.647579491138458252e-01 2.380461543798446655e-01 -3.835347713902592659e-03
-2.504048645496368408e-01 1.770782917737960815e-01 5.338010191917419434e-01 -6.472274661064147949e-01 -4.377516806125640869e-01 -9.034381806850433350e-02 -2.259321697056293488e-02 4.236606135964393616e-02
-2.919539213180541992e-01 2.244248092174530029e-01 4.764980673789978027e-01 -4.956794083118438721e-01 -5.595483779907226562e-01 -5.289191007614135742e-02 2.718823254108428955e-01 -4.284880310297012329e-02
3.782863616943359375e-01 -9.135611355304718018e-02 -1.301912218332290649e-01 -2.166358679533004761e-01 -3.108746707439422607e-01 -6.390783190727233887e-01 5.267904996871948242e-01 4.582984000444412231e-02
-4.018071889877319336e-01 -2.421406097710132599e-03 1.041189283132553101e-01 -5.517112612724304199e-01 -1.913804411888122559e-01 -2.521258592605590820e-01 -2.121822983026504517e-01 -6.149013638496398926e-01
-8.533262461423873901e-02 5.936539173126220703e-01 2.757331430912017822e-01 -4.873054921627044678e-01 -4.415276944637298584e-01 4.787451401352882385e-02 -1.498109400272369385e-01 -3.272860050201416016e-01
-3.086741864681243896e-01 4.574996531009674072e-01 4.545478224754333496e-01 -3.389506340026855469e-01 -4.889681041240692139e-01 -2.776248753070831299e-01 -1.236473768949508667e-02 2.399894446134567261e-01
4.262494295835494995e-02 5.726082324981689453e-01 5.075761079788208008e-01 -2.686826884746551514e-01 -5.559511780738830566e-01 -8.284071832895278931e-02 1.563807427883148193e-01 -8.941319771111011505e-03
-2.226471304893493652e-01 2.903373241424560547e-01 2.573915421962738037e-01 1.356630623340606689e-01 -1.050301641225814819e-01 -5.252733230590820312e-01 1.765519827604293823e-01 -6.807081699371337891e-01
-1.061794459819793701e-01 -4.381570518016815186e-01 6.813318934291601181e-03 -6.969550848007202148e-01 -1.566362679004669189e-01 -5.134083628654479980e-01 -8.578794659115374088e-04 -1.510892510414123535e-01
-2.335125952959060669e-02 4.989184439182281494e-02 3.934518396854400635e-01 -6.977019906044006348e-01 -5.861002802848815918e-01 -8.536384999752044678e-02 5.117867141962051392e-02 4.419536888599395752e-02
4.606115221977233887e-01 2.018696516752243042e-01 3.447287380695343018e-01 5.678251385688781738e-02 -2.234311997890472412e-01 -6.149007081985473633e-01 3.558123707771301270e-01 -2.653238177299499512e-01
2.522911727428436279e-01 3.604295430704951286e-03 6.718225479125976562e-01 -5.161048173904418945e-01 1.025954633951187134e-01 -1.951824277639389038e-01 3.974680006504058838e-01 -1.096522808074951172e-01
-1.094984263181686401e-01 6.325350403785705566e-01 -1.317604482173919678e-01 -1.059419959783554077e-01 -5.508646368980407715e-01 -3.454386293888092041e-01 -1.687289327383041382e-01 -3.287488222122192383e-01
1.203018575906753540e-01 1.120360642671585083e-01 4.573923647403717041e-01 -2.241101488471031189e-02 -6.208025217056274414e-01 -3.737562894821166992e-01 -3.411099016666412354e-01 -3.490270078182220459e-01
-2.674079239368438721e-01 3.411629498004913330e-01 4.571444392204284668e-01 -3.658139407634735107e-01 -4.382325112819671631e-01 -2.408576309680938721e-01 4.218013286590576172e-01 2.032820880413055420e-01
-2.038508281111717224e-02 4.633850157260894775e-01 -5.467019975185394287e-02 -2.080827206373214722e-01 8.179016411304473877e-02 -8.222398757934570312e-01 -8.031865954399108887e-02 2.221540957689285278e-01
-5.148584246635437012e-01 2.044284939765930176e-01 4.733294844627380371e-01 -5.008593201637268066e-01 -2.293794155120849609e-01 -9.512075781822204590e-02 3.300158381462097168e-01 -2.183017879724502563e-01
-7.669445127248764038e-02 4.673947393894195557e-01 -2.015201747417449951e-01 -1.616643965244293213e-01 -5.252970457077026367e-01 -5.789718031883239746e-01 -3.015174865722656250e-01 -8.280224353075027466e-02
-4.199975728988647461e-01 -1.182952821254730225e-01 4.404640197753906250e-01 -6.411305069923400879e-01 -1.980433911085128784e-01 -2.317505776882171631e-01 3.183676600456237793e-01 -1.013111323118209839e-01
-3.756136596202850342e-01 2.248422056436538696e-01 4.064718782901763916e-01 -4.545081853866577148e-01 -5.654936432838439941e-01 -3.086762428283691406e-01 7.913454622030258179e-02 1.234379485249519348e-01
-8.836586028337478638e-03 -2.602422535419464111e-01 -8.369486778974533081e-02 -2.002146244049072266e-01 -3.907522857189178467e-01 -4.678240716457366943e-01 3.894843459129333496e-01 -6.015482544898986816e-01
4.623295068740844727e-01 1.929016858339309692e-01 5.887296199798583984e-01 -5.471295118331909180e-01 -9.454736113548278809e-02 1.378155779093503952e-02 2.014552503824234009e-01 -2.310277521610260010e-01
-2.690295279026031494e-01 -9.282770752906799316e-02 -2.446804493665695190e-01 -3.723428249359130859e-01 -2.107128202915191650e-01 -5.239374637603759766e-01 5.409587025642395020e-01 -3.300786018371582031e-01
-6.344783306121826172e-01 3.534837365150451660e-01 3.662689030170440674e-01 -2.530509829521179199e-01 -2.215182632207870483e-01 -4.368803799152374268e-01 1.414489895105361938e-01 1.198167651891708374e-01
-4.821390807628631592e-01 1.837716698646545410e-01 -1.262359321117401123e-01 -3.645992875099182129e-01 1.297467947006225586e-01 -3.651510775089263916e-01 3.659039735794067383e-01 -5.484947562217712402e-01
-2.819918394088745117e-01 1.049360930919647217e-01 4.812157452106475830e-01 -4.244071841239929199e-01 -5.261844992637634277e-01 -9.748980402946472168e-02 4.498323202133178711e-01 -9.516065567731857300e-02
-2.709161937236785889e-01 -1.500580832362174988e-02 7.555235624313354492e-01 -3.941343426704406738e-01 -2.428497076034545898e-01 -1.559159457683563232e-01 2.499759793281555176e-01 -2.333406507968902588e-01
-1.792997717857360840e-01 3.878173977136611938e-02 5.104562640190124512e-01 -5.819869637489318848e-01 -2.420916706323623657e-01 -5.018991231918334961e-02 5.504916906356811523e-01 -5.389366671442985535e-02
-2.431858330965042114e-01 6.181983351707458496e-01 -1.835020780563354492e-01 -1.819338649511337280e-01 -3.708603680133819580e-01 -3.816559314727783203e-01 -3.233404755592346191e-01 -3.227550089359283447e-01
1.699772179126739502e-01 3.592488169670104980e-01 -2.457362264394760132e-01 -1.614124476909637451e-01 3.351179063320159912e-01 -7.004434466361999512e-01 1.381204277276992798e-01 -3.655209243297576904e-01
-4.492816329002380371e-02 -2.176274657249450684e-01 6.937897801399230957e-01 -1.708551868796348572e-02 -1.172854565083980560e-02 -4.870956838130950928e-01 -4.724567010998725891e-02 -4.789067208766937256e-01
-2.999066114425659180e-01 4.092579782009124756e-01 -1.155142113566398621e-01 -2.965054512023925781e-01 -6.417113542556762695e-02 -3.055434226989746094e-01 1.466560065746307373e-01 -7.227185964584350586e-01
-2.970782220363616943e-01 5.752167701721191406e-01 5.044412016868591309e-01 -2.943445444107055664e-01 -4.259274601936340332e-01 -1.856516152620315552e-01 -1.325119435787200928e-01 7.956477999687194824e-02
-6.351203192025423050e-04 4.534470736980438232e-01 -1.763233840465545654e-01 -9.625541418790817261e-02 -6.030840277671813965e-01 -5.718105435371398926e-01 -2.448509782552719116e-01 -5.831652879714965820e-02
9.699514508247375488e-02 2.280798852443695068e-01 1.111196875572204590e-01 5.462065711617469788e-02 1.290090382099151611e-01 -9.390175938606262207e-01 -1.291789561510086060e-01 -9.031143039464950562e-02
-7.457647472620010376e-02 3.793442547321319580e-01 2.791981697082519531e-01 -3.883063197135925293e-01 -5.758262872695922852e-01 -1.221641339361667633e-02 7.038529217243194580e-02 -5.339698791503906250e-01
-5.314970612525939941e-01 3.940900862216949463e-01 1.024046316742897034e-01 -1.458775848150253296e-01 -3.683252036571502686e-01 -3.031929731369018555e-01 1.289964914321899414e-01 -5.349836349487304688e-01
-8.414115756750106812e-02 2.100239396095275879e-01 3.832345306873321533e-01 -6.935533881187438965e-01 -3.782444894313812256e-01 1.322495657950639725e-02 4.198178350925445557e-01 -3.787483274936676025e-02
2.512640655040740967e-01 1.764292642474174500e-02 2.780707478523254395e-01 -5.317773669958114624e-03 -7.501720786094665527e-01 -4.939882159233093262e-01 1.254442632198333740e-01 -1.915324181318283081e-01
3.840290755033493042e-02 1.747802942991256714e-01 -1.350702345371246338e-01 -3.126289248466491699e-01 3.636934459209442139e-01 -8.191242218017578125e-01 1.061040833592414856e-01 1.936512589454650879e-01
-5.341928335838019848e-04 3.207623660564422607e-01 7.249502092599868774e-02 -3.429815471172332764e-01 2.237424552440643311e-01 -7.487017512321472168e-01 -3.123464882373809814e-01 2.569901943206787109e-01
-3.721587955951690674e-01 3.032956719398498535e-01 2.435657195746898651e-02 -1.713266521692276001e-01 -6.111216545104980469e-01 -4.237498044967651367e-01 4.242613315582275391e-01 -8.082296699285507202e-02
-6.440760195255279541e-02 2.748931646347045898e-01 7.078170180320739746e-01 -2.267321646213531494e-01 -5.579810142517089844e-01 -2.358015626668930054e-01 2.391545102000236511e-02 -1.887197606265544891e-02
4.074687883257865906e-02 5.876330137252807617e-01 6.431881785392761230e-01 -2.799602746963500977e-01 -3.876042068004608154e-01 -1.656203903257846832e-02 6.213614344596862793e-02 -8.115510642528533936e-02
-2.294971793889999390e-01 -8.074098080396652222e-02 2.408818006515502930e-01 -6.252412199974060059e-01 -1.037068143486976624e-01 -1.832795441150665283e-01 1.311695426702499390e-01 -6.559796333312988281e-01
4.832068458199501038e-02 -3.176288604736328125e-01 -1.274565160274505615e-01 -5.937424898147583008e-01 -3.859702944755554199e-01 -5.652586221694946289e-01 -2.333083301782608032e-01 7.126512378454208374e-02
4.128995537757873535e-01 1.577345430850982666e-01 5.276069045066833496e-01 -1.027023494243621826e-01 2.517301216721534729e-02 -6.883418560028076172e-01 -2.017992436885833740e-01 2.336111478507518768e-02
3.777758181095123291e-01 -2.525416016578674316e-01 -4.169564926996827126e-04 -5.593280196189880371e-01 -3.014348149299621582e-01 -3.837890625000000000e-01 1.624829769134521484e-01 -4.648683071136474609e-01
2.176773697137832642e-01 6.803835034370422363e-01 4.885011911392211914e-01 -1.239330694079399109e-01 -7.733497023582458496e-02 -4.747992157936096191e-01 -8.273748680949211121e-03 6.495054066181182861e-02
4.061554968357086182e-01 1.205964386463165283e-01 2.711486220359802246e-01 -7.049096226692199707e-01 2.390489447861909866e-03 -1.925350874662399292e-01 4.586014449596405029e-01 -5.181067809462547302e-02
-6.595546007156372070e-01 8.118861913681030273e-02 4.475082457065582275e-01 -1.080807894468307495e-01 -8.429526537656784058e-02 -5.813335776329040527e-01 -3.672599419951438904e-02 6.915586534887552261e-03
-1.736132949590682983e-01 4.856475070118904114e-02 7.961921691894531250e-01 -3.773567676544189453e-01 -2.578445076942443848e-01 -2.995266914367675781e-01 -1.247514188289642334e-01 1.393446624279022217e-01
-1.928865313529968262e-01 4.834460616111755371e-01 -8.948062360286712646e-02 -2.599578499794006348e-01 1.037094891071319580e-01 -7.584014534950256348e-01 -1.074260026216506958e-01 2.366874814033508301e-01
-4.170277118682861328e-01 1.189809069037437439e-01 2.292131483554840088e-01 -6.794577240943908691e-01 -5.324402824044227600e-02 -2.155307978391647339e-01 -4.630889594554901123e-01 -1.843644678592681885e-01
3.078428208827972412e-01 -6.648155301809310913e-02 3.427818715572357178e-01 -8.218581676483154297e-01 -2.154939919710159302e-01 -1.125617846846580505e-01 1.702905446290969849e-01 1.405563354492187500e-01
-1.319005638360977173e-01 3.232104778289794922e-01 5.922710299491882324e-01 -5.877716541290283203e-01 -3.630869686603546143e-01 -3.108985023573040962e-03 2.236800938844680786e-01 -1.426543225534260273e-03
1.793636977672576904e-01 -1.405873801559209824e-02 -7.896874845027923584e-02 -1.223933883011341095e-02 -5.067049264907836914e-01 -7.334228754043579102e-01 1.032083332538604736e-01 -3.948851823806762695e-01
-4.832106083631515503e-02 -9.275359660387039185e-02 7.600735425949096680e-01 5.083573237061500549e-02 -2.482237815856933594e-01 -4.196668863296508789e-01 -6.737423688173294067e-02 -4.080333709716796875e-01
-2.745265364646911621e-01 5.147899985313415527e-01 -3.604661524295806885e-01 -4.273769855499267578e-01 1.373292207717895508e-01 -5.618324279785156250e-01 1.117694601416587830e-01 -5.686718970537185669e-03
-2.915384471416473389e-01 -1.799637824296951294e-01 5.122040510177612305e-01 -6.494086980819702148e-01 -3.380356729030609131e-01 -2.330237478017807007e-01 1.324368119239807129e-01 -1.114717125892639160e-01
5.324366092681884766e-01 3.452066704630851746e-02 3.151420652866363525e-01 -6.838728785514831543e-01 -2.450410723686218262e-01 -4.052851349115371704e-02 1.287169381976127625e-02 -2.940570414066314697e-01
-4.098809957504272461e-01 -1.540901660919189453e-01 -3.545809164643287659e-02 -5.034354925155639648e-01 -1.697259694337844849e-01 -5.163430571556091309e-01 -3.746258616447448730e-01 -3.432018756866455078e-01
6.540359258651733398e-01 -1.070235017687082291e-02 1.926008164882659912e-01 -1.371227502822875977e-01 -7.226333767175674438e-02 -6.446413993835449219e-01 -2.048354446887969971e-01 -2.312632352113723755e-01
1.901933178305625916e-02 -8.563683182001113892e-02 1.657382845878601074e-01 -5.587909221649169922e-01 -4.164635241031646729e-01 -3.462035357952117920e-01 -3.539381325244903564e-01 -4.837532043457031250e-01
-1.126106232404708862e-01 1.576745957136154175e-01 5.916786789894104004e-01 -3.487965464591979980e-01 -6.162136197090148926e-01 -3.236962556838989258e-01 4.495403170585632324e-02 6.477356702089309692e-02
-1.778391301631927490e-01 -1.958939731121063232e-01 1.350990384817123413e-01 -6.164735555648803711e-01 -3.932078182697296143e-01 -1.721776872873306274e-01 3.271578550338745117e-01 -4.903238415718078613e-01
-1.389416754245758057e-01 -9.889750182628631592e-02 3.564073443412780762e-01 -8.785611391067504883e-01 -5.993624404072761536e-02 -6.879762560129165649e-02 1.466020792722702026e-01 -2.054283320903778076e-01
2.133209109306335449e-01 6.673706769943237305e-01 8.398603647947311401e-02 -4.611472189426422119e-01 -1.908566057682037354e-01 -3.573872894048690796e-02 4.967008829116821289e-01 7.060257345438003540e-02
4.413035698235034943e-03 4.385326802730560303e-01 -1.788773238658905029e-01 -9.852512925863265991e-02 -3.246593773365020752e-01 -4.670800566673278809e-01 -3.782567977905273438e-01 -5.471011996269226074e-01
2.347628921270370483e-01 7.994778454303741455e-03 -1.837584674358367920e-01 -2.542262375354766846e-01 -6.396348029375076294e-02 -7.229971289634704590e-01 5.653187632560729980e-01 -4.777799826115369797e-03
-2.876137383282184601e-03 -1.373597979545593262e-01 3.976536169648170471e-02 -7.064233422279357910e-01 -6.610914319753646851e-02 -1.890707314014434814e-01 4.731384515762329102e-01 -4.653286337852478027e-01
-3.072561919689178467e-01 1.945409476757049561e-01 7.491035461425781250e-01 -4.712878465652465820e-01 -1.618560999631881714e-01 -1.566964536905288696e-01 4.346081987023353577e-02 -1.784355342388153076e-01
3.994134068489074707e-01 -6.060982868075370789e-02 3.028848469257354736e-01 -2.777208387851715088e-01 -3.172615170478820801e-02 -6.440245509147644043e-01 4.287300109863281250e-01 2.614263296127319336e-01
-2.467042058706283569e-01 4.821564257144927979e-01 3.004091680049896240e-01 -2.413257509469985962e-01 -5.847626328468322754e-01 -2.290679365396499634e-01 4.045667946338653564e-01 -9.199948981404304504e-03
-2.209797948598861694e-01 4.698517918586730957e-02 -2.415385991334915161e-01 -7.268946766853332520e-01 -3.893239200115203857e-01 -4.038426876068115234e-01 -1.206650957465171814e-01 -1.817178428173065186e-01
1.086147651076316833e-01 -3.220630064606666565e-02 3.612762689590454102e-01 1.221054792404174805e-01 -4.559329152107238770e-01 -7.493572235107421875e-01 1.154012829065322876e-01 -2.429129928350448608e-01
7.787635177373886108e-02 3.663914501667022705e-01 -1.336242854595184326e-01 -6.260533928871154785e-01 2.197446823120117188e-01 2.185484766960144043e-02 1.207144781947135925e-01 -6.217370629310607910e-01
3.289487957954406738e-02 3.451626896858215332e-01 3.987859189510345459e-01 -4.046923518180847168e-01 -5.137783288955688477e-01 1.142051517963409424e-01 -6.420250982046127319e-02 -5.252062082290649414e-01
-5.301691964268684387e-02 4.035281836986541748e-01 -1.341016739606857300e-01 -2.557271420955657959e-01 1.462668366730213165e-02 -8.442329764366149902e-01 -9.698692709207534790e-03 1.947752833366394043e-01
-1.217447146773338318e-01 5.775125622749328613e-01 -2.700367867946624756e-01 -2.529775202274322510e-01 -4.900035858154296875e-01 -3.992228806018829346e-01 -2.567970454692840576e-01 -2.220647931098937988e-01
-1.669639796018600464e-01 8.886726945638656616e-02 7.632901668548583984e-01 -3.763483464717864990e-01 -2.826300859451293945e-01 -1.221435591578483582e-01 2.718401551246643066e-01 -2.669831514358520508e-01
-7.913193106651306152e-02 1.866555660963058472e-01 2.049333006143569946e-01 -2.579797506332397461e-01 4.055885374546051025e-01 -7.064489126205444336e-01 -4.321557581424713135e-01 3.994969651103019714e-03
-1.547992825508117676e-01 3.264518082141876221e-01 7.218393683433532715e-01 -5.066149234771728516e-01 -2.140569984912872314e-01 -5.839995108544826508e-03 2.136381417512893677e-01 -1.612424664199352264e-02
3.526443988084793091e-02 2.763272821903228760e-02 2.425106018781661987e-01 4.217305779457092285e-02 -1.833884418010711670e-01 -7.249872088432312012e-01 1.950606256723403931e-01 -5.831952095031738281e-01
-2.462436854839324951e-01 5.275859311223030090e-02 5.541706681251525879e-01 -3.800921142101287842e-01 -5.721035003662109375e-01 -3.451138436794281006e-01 1.904673576354980469e-01 4.818103089928627014e-02
-1.699550002813339233e-01 3.966746032238006592e-01 6.687435507774353027e-01 -3.118166625499725342e-01 -3.804334998130798340e-01 -1.689678132534027100e-01 -2.898747920989990234e-01 -1.095893606543540955e-01
-1.908782124519348145e-01 -2.643249034881591797e-01 4.713310860097408295e-03 -3.140440881252288818e-01 -1.718776524066925049e-01 -6.199737191200256348e-01 -3.006333112716674805e-01 -5.392237901687622070e-01
-2.183824479579925537e-01 3.417144715785980225e-01 4.325681030750274658e-01 -1.870992928743362427e-01 -6.343688964843750000e-01 -4.010255336761474609e-01 -1.575485914945602417e-01 1.592234075069427490e-01
4.960410892963409424e-01 1.268202364444732666e-01 4.811315834522247314e-01 -2.787137404084205627e-02 1.374752670526504517e-01 -5.843663811683654785e-01 1.250402908772230148e-02 -3.808617889881134033e-01
-4.557914137840270996e-01 6.140038371086120605e-02 3.680781722068786621e-01 -3.951001763343811035e-01 -2.518926560878753662e-01 -4.487924575805664062e-01 4.555824100971221924e-01 1.564561426639556885e-01
-1.139325648546218872e-01 5.097860097885131836e-01 5.955191850662231445e-01 -2.087226808071136475e-01 -4.643730521202087402e-01 -2.242443561553955078e-01 2.506162226200103760e-01 1.388880331069231033e-02
2.563897520303726196e-02 5.739647150039672852e-01 5.625974535942077637e-01 -1.382238864898681641e-01 -4.416862428188323975e-01 -5.717952549457550049e-02 1.396255642175674438e-01 -3.412241339683532715e-01
2.173290401697158813e-01 6.305982917547225952e-02 2.145751416683197021e-01 -1.036669835448265076e-01 -7.013804316520690918e-01 -3.830415904521942139e-01 -2.366166859865188599e-01 -4.442512691020965576e-01
-1.472594887018203735e-01 -4.049806296825408936e-02 6.347591280937194824e-01 -5.887706875801086426e-01 -2.475291788578033447e-01 -1.397603154182434082e-01 3.640024662017822266e-01 -1.174868792295455933e-01
2.031752318143844604e-01 5.039336085319519043e-01 9.401032328605651855e-02 -6.561513245105743408e-02 1.607697010040283203e-01 -8.051836490631103516e-01 -1.321354955434799194e-01 -2.653480623848736286e-04
-7.103270292282104492e-01 3.243515789508819580e-01 2.851767539978027344e-01 -2.618302106857299805e-01 -4.358864575624465942e-02 -4.753454923629760742e-01 1.102880537509918213e-01 -1.827848516404628754e-02
-2.622095867991447449e-02 2.726134955883026123e-01 5.064081549644470215e-01 -7.210155129432678223e-01 1.401828080415725708e-01 -1.179066393524408340e-02 2.132596224546432495e-01 -2.888112962245941162e-01
-1.654981672763824463e-01 -1.757582724094390869e-01 1.299142390489578247e-01 -8.112378120422363281e-01 -8.924950659275054932e-02 -3.113959133625030518e-01 1.537017375230789185e-01 -3.717224895954132080e-01
-4.209727644920349121e-01 3.858076632022857666e-01 3.983832523226737976e-02 -3.125164210796356201e-01 -4.658223986625671387e-01 -3.142001926898956299e-01 -9.567181766033172607e-02 -4.998151957988739014e-01
-3.553267717361450195e-01 5.308265089988708496e-01 5.873448252677917480e-01 -3.622463941574096680e-01 -3.058181703090667725e-01 -1.362902224063873291e-01 2.192934416234493256e-02 -5.647168681025505066e-02
