# Supplementary material for: Where is your field going? A machine learning approach to study the relative motion of the domains of physics
Source: PLoS One. 2020 Jun 18;15(6):e0233997. doi: 10.1371/journal.pone.0233997 (PMC7302634; doi:10.1371/journal.pone.0233997)
Supplement: S22 Data — (ZIP) [file pone.0233997.s022.zip › 21/Pacs4Run_21_VS_500_embeddings1991-1995ED8.txt]

8.750971406698226929e-02 -1.398747265338897705e-01 2.418248206377029419e-01 2.345071136951446533e-01 8.801317811012268066e-01 5.539078265428543091e-02 2.767519652843475342e-01 -7.079944014549255371e-02
-3.738620281219482422e-01 8.321856707334518433e-02 1.107660755515098572e-01 -1.876032948493957520e-01 4.811598658561706543e-01 -4.318790137767791748e-01 1.542050689458847046e-01 -6.033442020416259766e-01
-1.921741515398025513e-01 1.997036784887313843e-01 -3.855190426111221313e-02 2.859867811203002930e-01 6.154693961143493652e-01 -1.702908873558044434e-01 6.493361592292785645e-01 1.023415997624397278e-01
2.837393283843994141e-01 1.393830627202987671e-01 3.613347187638282776e-02 1.899981200695037842e-01 5.786628723144531250e-01 4.336551427841186523e-01 8.596436236985027790e-04 -5.828817486763000488e-01
-2.844890952110290527e-01 2.275468707084655762e-01 -1.478667110204696655e-01 3.332615494728088379e-01 7.034100294113159180e-01 -4.840919971466064453e-01 4.108722880482673645e-02 -5.951220914721488953e-02
1.309355646371841431e-01 1.873742938041687012e-01 1.605673879384994507e-01 2.614762485027313232e-01 3.182660937309265137e-01 7.229334115982055664e-02 7.586286664009094238e-01 -4.141955375671386719e-01
1.046491712331771851e-01 8.243245631456375122e-02 1.602586209774017334e-01 -4.635484516620635986e-01 6.375815272331237793e-01 2.117433100938796997e-01 3.413404226303100586e-01 -4.169349670410156250e-01
-1.870191544294357300e-01 3.871848806738853455e-02 -1.806183457374572754e-01 -7.087453454732894897e-02 7.809796929359436035e-01 3.225649520754814148e-02 5.557678341865539551e-01 7.765972614288330078e-02
3.527826815843582153e-02 -1.496794819831848145e-01 -1.580475829541683197e-02 -2.303990721702575684e-01 7.044257521629333496e-01 -4.750479757785797119e-01 1.356613785028457642e-01 -4.274667799472808838e-01
-2.719678580760955811e-01 2.708722054958343506e-01 1.306622624397277832e-01 7.001350522041320801e-01 3.722753226757049561e-01 -1.390545368194580078e-01 4.279156327247619629e-01 -6.605481356382369995e-02
-2.467114627361297607e-01 3.325080275535583496e-01 3.746038377285003662e-01 1.717679202556610107e-01 1.506105065345764160e-01 -2.598235011100769043e-01 5.288625359535217285e-01 -5.374498367309570312e-01
-3.360359668731689453e-01 2.998052239418029785e-01 2.034257501363754272e-01 1.833317875862121582e-01 2.793411314487457275e-01 -3.427601158618927002e-01 5.540046691894531250e-01 -4.687932133674621582e-01
9.541270136833190918e-02 7.525701820850372314e-02 3.470443785190582275e-01 -2.510796785354614258e-01 5.636383891105651855e-01 2.068473584949970245e-02 -3.635817766189575195e-01 -5.928273797035217285e-01
-1.687408983707427979e-01 1.484151184558868408e-01 3.334823995828628540e-02 1.774649880826473236e-02 6.441344618797302246e-01 1.135051436722278595e-02 7.035070061683654785e-01 1.952233910560607910e-01
2.775699496269226074e-01 -1.129068583250045776e-01 -1.050899624824523926e-01 -3.179080188274383545e-01 8.078258037567138672e-01 8.394315838813781738e-02 3.278837203979492188e-01 -1.759568452835083008e-01
-2.930696308612823486e-01 -2.404447346925735474e-01 4.159072637557983398e-01 2.195580899715423584e-01 1.530237793922424316e-01 -3.854735791683197021e-01 5.035164952278137207e-01 -4.577958285808563232e-01
2.211424857378005981e-01 1.906812787055969238e-01 1.283496320247650146e-01 3.775901496410369873e-01 4.561946392059326172e-01 -4.494313895702362061e-01 3.316460251808166504e-01 -4.853837788105010986e-01
9.407166391611099243e-02 -5.079730153083801270e-01 2.492906004190444946e-01 2.290668636560440063e-01 3.881546556949615479e-01 -3.638933002948760986e-01 5.763532519340515137e-01 -5.684293434023857117e-02
-4.072600007057189941e-01 -2.223926037549972534e-01 4.128204584121704102e-01 1.191134974360466003e-01 1.734121888875961304e-01 -6.114037036895751953e-01 3.670635521411895752e-01 -2.478913813829421997e-01
-1.787639260292053223e-01 7.856240868568420410e-02 -1.878882641904056072e-03 2.121875286102294922e-01 5.249969363212585449e-01 3.408068418502807617e-01 -5.008605122566223145e-02 -7.228862643241882324e-01
7.964691519737243652e-02 -1.594980061054229736e-01 3.135284408926963806e-02 1.807329477742314339e-03 5.509296059608459473e-01 -3.046172261238098145e-01 5.598036646842956543e-01 -5.074792504310607910e-01
-1.878857016563415527e-01 -1.830172836780548096e-01 3.028663992881774902e-02 5.604774951934814453e-01 4.413653016090393066e-01 -2.593437731266021729e-01 1.957420408725738525e-01 -5.619376897811889648e-01
4.427002742886543274e-02 -1.505908071994781494e-01 1.655057966709136963e-01 1.886430680751800537e-01 4.909200370311737061e-01 -5.622146129608154297e-01 3.975472226738929749e-02 -5.947404503822326660e-01
1.634590923786163330e-01 2.237315028905868530e-01 8.554077148437500000e-02 1.273967921733856201e-01 5.356698632240295410e-01 -5.265941619873046875e-01 3.120077848434448242e-01 -4.879403710365295410e-01
1.460208650678396225e-02 -1.793962270021438599e-01 4.201714694499969482e-01 5.946113169193267822e-02 2.625804841518402100e-01 -4.043892920017242432e-01 6.988996267318725586e-01 -2.580389976501464844e-01
-4.220410287380218506e-01 2.394443899393081665e-01 -7.725375890731811523e-02 1.355846822261810303e-01 6.372247338294982910e-01 -5.379643440246582031e-01 1.608093231916427612e-01 -1.373882889747619629e-01
-5.595020204782485962e-02 -2.978221476078033447e-01 -8.996599167585372925e-02 -7.490284740924835205e-02 6.754610538482666016e-01 -3.285538256168365479e-01 2.616643309593200684e-01 -5.116675496101379395e-01
-1.119088605046272278e-01 2.988517582416534424e-01 7.432770729064941406e-01 -6.316918879747390747e-02 2.732652127742767334e-01 3.060344755649566650e-01 3.848524987697601318e-01 -1.589673459529876709e-01
-4.226298332214355469e-01 1.724810302257537842e-01 6.973779797554016113e-01 -3.562412783503532410e-02 2.754263281822204590e-01 8.206267654895782471e-02 4.389678239822387695e-01 1.695358008146286011e-01
-1.556234955787658691e-01 1.426024138927459717e-01 -2.432485856115818024e-02 3.772441148757934570e-01 4.606387019157409668e-01 -1.194913089275360107e-01 1.826549321413040161e-01 -7.434460520744323730e-01
3.486797511577606201e-01 2.724830508232116699e-01 2.655021250247955322e-01 1.029212176799774170e-01 4.061493277549743652e-01 -5.047966241836547852e-01 4.369125068187713623e-01 -3.352938890457153320e-01
-6.516017764806747437e-02 3.218147754669189453e-01 9.289091825485229492e-02 5.020591616630554199e-02 4.975213706493377686e-01 -6.066663265228271484e-01 2.420891523361206055e-01 -4.548201560974121094e-01
-1.392401307821273804e-01 -1.975576579570770264e-01 -2.792284637689590454e-02 5.445802211761474609e-01 4.562090337276458740e-01 -2.971199750900268555e-01 2.523153722286224365e-01 -5.330719947814941406e-01
3.634412214159965515e-02 3.777082562446594238e-01 5.096615552902221680e-01 -2.001334577798843384e-01 3.865532279014587402e-01 3.438649773597717285e-01 5.119640231132507324e-01 -1.625846773386001587e-01
-3.061480224132537842e-01 -3.153259456157684326e-01 5.207125544548034668e-01 1.878367364406585693e-01 1.374845057725906372e-01 -4.375675618648529053e-01 3.969496786594390869e-01 -3.639815747737884521e-01
3.893446922302246094e-02 -6.797887384891510010e-02 7.868769764900207520e-01 -9.058262407779693604e-02 3.557377159595489502e-01 -4.869067072868347168e-01 -1.509583275765180588e-02 5.125553533434867859e-02
-1.779422312974929810e-01 2.880420684814453125e-01 3.431881368160247803e-01 -1.127015575766563416e-01 3.869987726211547852e-01 4.822713732719421387e-01 5.525481700897216797e-01 -2.592787444591522217e-01
6.105058640241622925e-02 -2.364870458841323853e-01 5.158808454871177673e-02 -2.486748695373535156e-01 6.232689619064331055e-01 -4.334193170070648193e-01 3.152980208396911621e-01 -4.473440647125244141e-01
2.110222578048706055e-01 1.345267742872238159e-01 5.889886021614074707e-01 2.158404886722564697e-01 5.275470614433288574e-01 4.328849613666534424e-01 2.209069132804870605e-01 1.714126765727996826e-01
5.289051309227943420e-02 -1.108233630657196045e-01 6.804230809211730957e-01 -4.088189601898193359e-01 5.515072941780090332e-01 -1.488086134195327759e-01 -1.599747836589813232e-01 -5.400210618972778320e-02
-7.421532273292541504e-02 2.517870366573333740e-01 4.337177961133420467e-04 5.257145762443542480e-01 5.802451372146606445e-01 -4.966344833374023438e-01 2.671651840209960938e-01 -3.452134551480412483e-03
3.251398205757141113e-01 1.599425375461578369e-01 2.038900405168533325e-01 -2.313922643661499023e-01 4.431349933147430420e-01 -2.125206030905246735e-02 6.753818988800048828e-01 -3.473152518272399902e-01
-1.733248084783554077e-01 2.241792716085910797e-02 -1.146713718771934509e-01 3.411998152732849121e-01 6.028591394424438477e-01 -1.493458747863769531e-01 -9.375781565904617310e-02 -6.673493981361389160e-01
1.895162165164947510e-01 2.088966071605682373e-01 1.957487761974334717e-01 2.801310122013092041e-01 4.531801640987396240e-01 -5.757657885551452637e-01 2.620016932487487793e-01 -4.451195299625396729e-01
-5.742095708847045898e-01 1.180108189582824707e-01 -8.888464421033859253e-02 5.136385094374418259e-03 6.009182929992675781e-01 -4.829790890216827393e-01 1.492220163345336914e-01 -1.783011257648468018e-01
-1.628056019544601440e-01 3.315751850605010986e-01 3.569836616516113281e-01 2.183440476655960083e-01 2.583500444889068604e-01 -2.728841602802276611e-01 7.254089117050170898e-01 -1.449562609195709229e-01
-1.635774075984954834e-01 -1.782459318637847900e-01 -1.993911713361740112e-02 -1.925791054964065552e-01 5.912393927574157715e-01 -3.232416212558746338e-01 3.956056535243988037e-01 -5.416949391365051270e-01
-1.449096649885177612e-01 -5.083970353007316589e-02 4.445616155862808228e-02 3.352131545543670654e-01 5.023062229156494141e-01 -2.455132156610488892e-01 -8.890642225742340088e-02 -7.359210848808288574e-01
-2.370152771472930908e-01 -1.501016225665807724e-02 8.939185738563537598e-01 2.209646701812744141e-01 1.496650278568267822e-01 1.540842950344085693e-01 2.059969007968902588e-01 -8.429950475692749023e-02
1.223861351609230042e-01 1.669575087726116180e-02 2.341305613517761230e-01 1.182170119136571884e-03 4.439651370048522949e-01 -5.750404596328735352e-01 3.937986195087432861e-01 -4.970618486404418945e-01
-2.094042599201202393e-01 -1.107765641063451767e-02 3.365375846624374390e-02 1.645919531583786011e-01 5.200284123420715332e-01 -1.971871852874755859e-01 -6.285105645656585693e-02 -7.839269042015075684e-01
-2.103747427463531494e-01 -5.023839473724365234e-01 9.346087276935577393e-02 -6.755537819117307663e-03 4.670957922935485840e-01 -1.224745586514472961e-01 6.154618263244628906e-01 -2.874028384685516357e-01
5.154275894165039062e-01 4.602222740650177002e-01 2.895255684852600098e-01 2.499860525131225586e-01 4.256981909275054932e-01 -1.857522875070571899e-01 -1.304274075664579868e-03 -4.006087183952331543e-01
-3.864912316203117371e-02 3.257014453411102295e-01 1.422667056322097778e-01 2.211333066225051880e-02 5.056984424591064453e-01 -5.618467181921005249e-02 7.770037055015563965e-01 9.525529295206069946e-02
-1.776951104402542114e-01 3.187611699104309082e-01 2.936942279338836670e-01 3.196331560611724854e-01 2.829301655292510986e-01 -5.787058472633361816e-01 8.484568446874618530e-02 -5.062068700790405273e-01
-3.379698693752288818e-01 -1.763356775045394897e-01 7.216171622276306152e-01 7.356836646795272827e-02 3.530011773109436035e-01 4.205707013607025146e-01 1.205302774906158447e-01 -1.118994802236557007e-01
1.609351336956024170e-01 2.749400027096271515e-02 -1.224881038069725037e-01 -1.357953995466232300e-01 8.324461579322814941e-01 7.552342116832733154e-02 4.820509552955627441e-01 9.411131590604782104e-02
-9.022981673479080200e-02 3.351315259933471680e-01 -1.882759667932987213e-02 -2.124753035604953766e-02 6.828124523162841797e-01 -5.529701113700866699e-01 -1.531009972095489502e-01 -2.886014580726623535e-01
-9.494102746248245239e-02 4.336399435997009277e-01 2.368531525135040283e-01 9.635377675294876099e-02 6.416587233543395996e-01 -4.830684512853622437e-02 -5.249342322349548340e-01 -2.189605534076690674e-01
-3.385725915431976318e-01 5.362705588340759277e-01 -1.553721725940704346e-01 4.214641451835632324e-02 6.935714483261108398e-01 -2.481539845466613770e-01 1.048158481717109680e-01 -1.351202875375747681e-01
-3.747641742229461670e-01 2.968368828296661377e-01 5.596896409988403320e-01 1.681396216154098511e-01 4.878411293029785156e-01 2.570897936820983887e-01 2.356689982116222382e-02 3.539445698261260986e-01
-4.087340533733367920e-01 2.917586863040924072e-01 3.559726104140281677e-02 5.537421107292175293e-01 4.382476210594177246e-01 -4.101520478725433350e-01 2.258687168359756470e-01 -1.691558063030242920e-01
-7.914318889379501343e-02 -1.759043335914611816e-01 4.799239635467529297e-01 -3.825316429138183594e-01 7.046447396278381348e-01 -1.128915175795555115e-01 2.693769894540309906e-02 2.759385108947753906e-01
-2.475089728832244873e-01 -2.041516155004501343e-01 8.753928355872631073e-03 1.152947172522544861e-01 5.233422517776489258e-01 -1.069112569093704224e-01 -7.312637567520141602e-02 -7.700827717781066895e-01
-5.366454720497131348e-01 2.530239224433898926e-01 6.065464019775390625e-01 -2.213870882987976074e-01 2.980306148529052734e-01 1.990049779415130615e-01 1.448903977870941162e-01 -2.857644259929656982e-01
-1.275765895843505859e-01 -6.342634558677673340e-02 1.149713546037673950e-01 4.814703464508056641e-01 5.113139152526855469e-01 -6.557789444923400879e-01 -2.321406966075301170e-03 -2.077879458665847778e-01
-3.323346972465515137e-01 -9.094914793968200684e-02 6.098177433013916016e-01 -3.230343163013458252e-01 5.857407450675964355e-01 -1.316406577825546265e-01 -6.342972815036773682e-02 2.015153765678405762e-01
4.319798946380615234e-01 -2.028245180845260620e-01 1.740577667951583862e-01 3.270561993122100830e-01 7.329658269882202148e-01 -5.520593747496604919e-02 -3.017882406711578369e-01 -6.025700271129608154e-02
-4.801314473152160645e-01 3.243803083896636963e-01 1.140403673052787781e-01 1.900895237922668457e-01 3.569987416267395020e-01 -2.377334386110305786e-01 4.493722021579742432e-01 -4.787602722644805908e-01
-4.612469673156738281e-01 -1.732447147369384766e-01 -1.064533889293670654e-01 1.650369763374328613e-01 7.597782611846923828e-01 2.487612962722778320e-01 1.695155352354049683e-01 2.253604382276535034e-01
-1.408616732805967331e-02 -3.440881371498107910e-01 5.643082410097122192e-02 4.347137808799743652e-01 7.261126041412353516e-01 2.450871616601943970e-01 -3.137382268905639648e-01 -5.920776352286338806e-02
5.992743745446205139e-02 1.707190871238708496e-01 4.326767623424530029e-01 1.848955824971199036e-02 2.622367739677429199e-01 -5.680997371673583984e-01 3.478518724441528320e-01 -5.169202685356140137e-01
-4.564148485660552979e-01 4.179282486438751221e-01 -8.564489334821701050e-02 3.412254154682159424e-01 6.483400464057922363e-01 -1.767335683107376099e-01 1.958045959472656250e-01 5.772930011153221130e-02
3.730333745479583740e-01 -2.342860996723175049e-01 5.973546504974365234e-01 9.421864897012710571e-02 4.331436455249786377e-01 2.790516912937164307e-01 4.179629087448120117e-01 -8.368808776140213013e-03
-1.328524649143218994e-01 1.043965071439743042e-01 2.525381147861480713e-01 1.909659653902053833e-01 3.385235965251922607e-01 -4.668775498867034912e-01 1.735557168722152710e-01 -7.131014466285705566e-01
-8.215319365262985229e-03 2.600203156471252441e-01 5.950791239738464355e-01 -2.233396470546722412e-01 6.225969195365905762e-01 -1.445004343986511230e-01 7.652075588703155518e-02 3.375788331031799316e-01
2.218172186985611916e-03 3.103204667568206787e-01 -1.986185461282730103e-01 7.026165723800659180e-02 8.650073409080505371e-01 -1.607837826013565063e-01 2.319589704275131226e-01 1.772464513778686523e-01
-4.164805710315704346e-01 3.295842111110687256e-01 -9.346753358840942383e-02 3.574073612689971924e-01 6.914746165275573730e-01 4.063128679990768433e-02 2.469207197427749634e-01 2.017029374837875366e-01
-1.695602759718894958e-02 -2.394660860300064087e-01 4.289751499891281128e-02 3.244202211499214172e-02 5.810419321060180664e-01 -5.329384803771972656e-01 2.110363095998764038e-01 -5.227871537208557129e-01
1.945583671331405640e-01 3.618487119674682617e-01 6.037482991814613342e-02 6.702673435211181641e-01 5.604135990142822266e-01 -4.576801508665084839e-02 2.197274714708328247e-01 1.177741661667823792e-01
-2.191240638494491577e-01 -1.136269792914390564e-02 -1.354688853025436401e-01 2.662783265113830566e-01 6.532911658287048340e-01 -2.260395586490631104e-01 -1.452629640698432922e-02 -6.200848221778869629e-01
-2.228685319423675537e-01 1.288938522338867188e-01 -1.292015612125396729e-01 7.246214747428894043e-01 5.709330439567565918e-01 9.078530967235565186e-02 2.144442200660705566e-01 -1.084150746464729309e-01
-1.737096160650253296e-01 1.272712349891662598e-01 -9.427215158939361572e-02 6.546722650527954102e-01 6.407502889633178711e-01 4.647442325949668884e-02 2.917801141738891602e-01 1.352322101593017578e-01
3.011544644832611084e-01 6.276009678840637207e-01 1.108392924070358276e-01 1.730215251445770264e-01 5.187329053878784180e-01 -3.276850581169128418e-01 8.749535679817199707e-02 -2.984700798988342285e-01
-4.751004651188850403e-02 4.762670770287513733e-02 1.485725790262222290e-01 5.179294943809509277e-01 3.621088862419128418e-01 -3.903431296348571777e-01 5.867989659309387207e-01 -2.780759036540985107e-01
-8.865718729794025421e-03 1.553156077861785889e-01 3.048151135444641113e-01 1.481865495443344116e-01 2.993000745773315430e-01 -4.650865793228149414e-01 5.245873332023620605e-01 -5.290077328681945801e-01
-2.976957857608795166e-01 -3.907159268856048584e-01 -1.951873302459716797e-01 2.017586529254913330e-01 7.120664715766906738e-01 3.065102100372314453e-01 2.226031124591827393e-01 -1.713893115520477295e-01
2.174614667892456055e-01 8.618918061256408691e-02 -1.888292841613292694e-02 5.067933723330497742e-02 7.600126862525939941e-01 6.323849409818649292e-02 5.490923523902893066e-01 2.433849871158599854e-01
8.598143607378005981e-02 -2.031918019056320190e-01 7.359898686408996582e-01 -3.393673300743103027e-01 4.433113932609558105e-01 -2.813854813575744629e-01 -2.795479632914066315e-02 -1.341074258089065552e-01
-3.012757003307342529e-01 -1.151844486594200134e-01 -9.095756709575653076e-02 5.587922334671020508e-01 5.378525257110595703e-01 -2.533458173274993896e-01 4.606572389602661133e-01 -9.883759170770645142e-02
-4.184040725231170654e-01 1.831491142511367798e-01 6.835163235664367676e-01 -2.991771101951599121e-01 3.874331414699554443e-01 1.121701002120971680e-01 2.599755823612213135e-01 -6.647685170173645020e-02
3.334771990776062012e-01 7.396809756755828857e-02 4.164378046989440918e-01 1.210149526596069336e-01 5.418504476547241211e-01 1.098684072494506836e-01 -3.899317979812622070e-01 -4.873775541782379150e-01
-3.314096331596374512e-01 3.673596978187561035e-01 7.584983110427856445e-01 1.589121529832482338e-03 3.550873100757598877e-01 2.061358392238616943e-01 3.865409269928932190e-02 -9.909145534038543701e-02
1.914319694042205811e-01 -2.089398354291915894e-01 5.342255830764770508e-01 1.909106522798538208e-01 3.120345175266265869e-01 4.391255676746368408e-01 4.704092442989349365e-01 -2.938920259475708008e-01
1.203134059906005859e-01 -1.909858286380767822e-01 9.960954636335372925e-02 2.721829116344451904e-01 5.010555386543273926e-01 -3.247399032115936279e-01 2.565410435199737549e-01 -6.653701663017272949e-01
1.855711191892623901e-01 -2.247002273797988892e-01 -1.234191283583641052e-01 -7.731654495000839233e-02 7.653567194938659668e-01 -1.789659559726715088e-01 5.188205242156982422e-01 8.299647271633148193e-02
2.014373242855072021e-01 3.162861466407775879e-01 1.033032014966011047e-01 -9.060970693826675415e-02 6.159909963607788086e-01 -1.862020045518875122e-02 6.546079516410827637e-01 1.794473379850387573e-01
2.912287712097167969e-01 -1.796662434935569763e-02 6.310114264488220215e-01 5.496187508106231689e-02 5.480466485023498535e-01 3.685858249664306641e-01 2.426144927740097046e-01 1.363607794046401978e-01
-3.696059435606002808e-02 -1.539535969495773315e-01 -3.206104785203933716e-02 3.907038867473602295e-01 6.784374117851257324e-01 -5.894908308982849121e-01 1.160831376910209656e-01 -1.622299663722515106e-03
-1.296112239360809326e-01 -2.550186514854431152e-01 8.262229561805725098e-01 1.125632673501968384e-01 3.130013048648834229e-01 2.660281360149383545e-01 -1.712478697299957275e-01 -1.574324816465377808e-01
1.967434734106063843e-01 4.186969697475433350e-01 2.566356062889099121e-01 8.385906368494033813e-02 6.843024492263793945e-01 4.643679130822420120e-03 -4.170114099979400635e-01 -2.662720382213592529e-01
-6.136210560798645020e-01 3.318950235843658447e-01 -1.438071718439459801e-03 8.096811920404434204e-02 5.148968100547790527e-01 -4.489576816558837891e-01 4.585758969187736511e-02 -1.948648542165756226e-01
-2.471192479133605957e-01 -2.656710334122180939e-02 2.175902128219604492e-01 2.639500498771667480e-01 5.505996942520141602e-01 -6.414985656738281250e-01 -2.701922953128814697e-01 -1.831032186746597290e-01
-1.396276354789733887e-01 8.051019906997680664e-02 -7.952423766255378723e-03 6.642349362373352051e-01 5.584294795989990234e-01 -4.210842549800872803e-01 1.899708807468414307e-01 -8.664128929376602173e-02
1.000976413488388062e-01 -1.127312481403350830e-01 4.215028882026672363e-01 7.184394448995590210e-02 2.426097393035888672e-01 -2.884390354156494141e-01 6.539828777313232422e-01 -4.740210473537445068e-01
-1.334935892373323441e-02 -1.959707140922546387e-01 1.939787566661834717e-01 4.076829552650451660e-01 4.237464666366577148e-01 -4.034686684608459473e-01 -2.199793159961700439e-01 -6.056773662567138672e-01
-1.882420182228088379e-01 3.992725610733032227e-01 6.880134344100952148e-01 -3.444497287273406982e-01 4.530167281627655029e-01 -5.499311257153749466e-03 8.661247044801712036e-02 -1.954889297485351562e-02
1.368544846773147583e-01 2.456020563840866089e-01 6.870483160018920898e-01 -1.558482795953750610e-01 2.359472662210464478e-01 2.144327312707901001e-01 2.086456418037414551e-01 -5.286216139793395996e-01
-2.615248858928680420e-01 -4.585697054862976074e-01 1.477028876543045044e-01 4.630321636795997620e-02 4.246208667755126953e-01 -1.561975628137588501e-01 6.814938187599182129e-01 -1.680007278919219971e-01
3.802025914192199707e-01 8.983790129423141479e-02 4.161036312580108643e-01 2.003464400768280029e-01 5.664969682693481445e-01 9.567572176456451416e-02 -3.943170905113220215e-01 -3.854032456874847412e-01
-3.400673568248748779e-01 2.315325587987899780e-01 7.884081006050109863e-01 -2.171437442302703857e-01 3.854105770587921143e-01 9.636078029870986938e-02 -1.123434025794267654e-02 -6.367891281843185425e-02
-1.763418912887573242e-01 -3.835340738296508789e-01 3.755277395248413086e-01 4.197061359882354736e-01 1.272443383932113647e-01 -3.378821536898612976e-02 4.751611053943634033e-01 -5.113900303840637207e-01
-5.036904010921716690e-03 -1.438482552766799927e-01 6.441605836153030396e-02 1.070599779486656189e-01 6.547688841819763184e-01 2.611649930477142334e-01 -3.212163150310516357e-01 -6.029606461524963379e-01
-3.023207187652587891e-01 -3.746427968144416809e-02 8.017877936363220215e-01 2.117619067430496216e-01 2.493143826723098755e-01 3.210878670215606689e-01 2.173370122909545898e-01 -8.367436379194259644e-02
-6.586008518934249878e-02 6.948564946651458740e-02 8.917204290628433228e-02 7.499648332595825195e-01 3.665440380573272705e-01 -3.369343578815460205e-01 2.793097496032714844e-01 -3.074766993522644043e-01
-1.124118193984031677e-01 1.151074096560478210e-01 1.651323437690734863e-01 7.111496925354003906e-01 3.385578691959381104e-01 -3.220710754394531250e-01 4.601443707942962646e-01 -1.050106137990951538e-01
-3.360376954078674316e-01 5.022380128502845764e-02 4.421536326408386230e-01 -3.538508415222167969e-01 6.471840143203735352e-01 1.783472150564193726e-01 1.901856660842895508e-01 2.775255441665649414e-01
-1.459988802671432495e-01 -1.501655578613281250e-01 1.646927595138549805e-01 4.668834805488586426e-01 4.513405561447143555e-01 -6.497985124588012695e-01 2.841776609420776367e-02 -2.903046905994415283e-01
1.353528797626495361e-01 1.736638695001602173e-02 4.028762876987457275e-01 -5.640696361660957336e-02 3.006173372268676758e-01 -4.940416216850280762e-01 5.475944876670837402e-01 -4.261212646961212158e-01
-4.277359843254089355e-01 3.011577725410461426e-01 7.037551999092102051e-01 -2.033592462539672852e-01 3.052595257759094238e-01 1.322516053915023804e-01 2.522705793380737305e-01 -1.241168230772018433e-01
-1.775875538587570190e-01 1.072300747036933899e-01 7.919713109731674194e-02 5.861840844154357910e-01 5.106458067893981934e-01 -4.173741340637207031e-01 3.822637200355529785e-01 1.612284034490585327e-01
-5.339690446853637695e-01 6.589715927839279175e-02 -6.958864629268646240e-02 4.213093519210815430e-01 4.652618765830993652e-01 -4.051924943923950195e-01 1.755477041006088257e-01 -3.416488170623779297e-01
1.048842817544937134e-02 4.905903041362762451e-01 1.245927214622497559e-01 6.795762181282043457e-01 4.689238369464874268e-01 -2.254178375005722046e-02 2.204045206308364868e-01 1.135260611772537231e-01
6.433156728744506836e-01 3.790818154811859131e-01 2.923411726951599121e-01 1.085655167698860168e-01 4.930468797683715820e-01 -6.614281237125396729e-02 1.335704326629638672e-01 -2.826324105262756348e-01
-4.497665762901306152e-01 2.997498512268066406e-01 5.982100367546081543e-01 -6.557071208953857422e-02 5.265025496482849121e-01 1.480192244052886963e-01 -1.932676732540130615e-01 9.611646085977554321e-02
-2.101346254348754883e-01 2.414892315864562988e-01 6.360919475555419922e-01 -4.566039443016052246e-01 4.773204624652862549e-01 -1.991996020078659058e-01 1.169355288147926331e-01 -5.689457431435585022e-02
-2.639456093311309814e-01 3.654946088790893555e-01 3.533624112606048584e-01 2.866032421588897705e-01 1.998067200183868408e-01 -3.717649281024932861e-01 5.220980644226074219e-01 -3.728559315204620361e-01
1.829234212636947632e-01 -3.425419032573699951e-01 1.729190796613693237e-01 1.407257169485092163e-01 7.746263742446899414e-01 -5.088865384459495544e-02 -4.193702936172485352e-01 -1.448863893747329712e-01
3.731510415673255920e-02 1.340394467115402222e-01 -1.940293163061141968e-01 1.826037466526031494e-02 7.387313842773437500e-01 2.509802281856536865e-01 5.744715929031372070e-01 -6.267048418521881104e-02
3.091364204883575439e-01 -3.936561569571495056e-02 7.713767886161804199e-01 -6.495771557092666626e-02 4.714848101139068604e-01 -2.595305144786834717e-01 -6.747144460678100586e-02 9.714424610137939453e-02
-1.401878893375396729e-01 5.553386211395263672e-01 1.696241497993469238e-01 1.937430817633867264e-03 5.274941325187683105e-01 1.376100331544876099e-01 -2.110086381435394287e-01 -5.490527749061584473e-01
-1.451746076345443726e-01 6.863392144441604614e-02 2.793087065219879150e-01 2.883345186710357666e-01 2.895182073116302490e-01 -5.526080131530761719e-01 2.482248097658157349e-01 -6.018732190132141113e-01
8.035629242658615112e-02 4.279279112815856934e-01 2.178501337766647339e-01 2.069067656993865967e-01 6.775582432746887207e-01 -2.267403155565261841e-01 -4.545980691909790039e-01 -5.473329126834869385e-02
-2.058212272822856903e-02 -1.733390986919403076e-01 -1.006331518292427063e-01 3.182930350303649902e-01 6.321847438812255859e-01 2.655992209911346436e-01 7.303427159786224365e-02 -6.185126900672912598e-01
-5.671376362442970276e-02 2.238170951604843140e-01 1.992975324392318726e-01 1.404051035642623901e-01 5.456751585006713867e-01 1.344983130693435669e-01 7.518197298049926758e-01 -7.856406271457672119e-02
-2.747699618339538574e-01 3.345378637313842773e-01 4.384019598364830017e-02 2.032196223735809326e-01 3.914094567298889160e-01 -8.204096555709838867e-02 6.431640982627868652e-01 -4.424630701541900635e-01
-3.750906288623809814e-01 3.908771276473999023e-01 6.724609136581420898e-01 -2.828099951148033142e-02 3.559915125370025635e-01 2.831062376499176025e-01 4.742932319641113281e-02 -2.106897383928298950e-01
-2.986074984073638916e-01 3.491462767124176025e-02 7.490359544754028320e-01 -2.966462373733520508e-01 4.637082219123840332e-01 -1.454046815633773804e-01 -1.555776000022888184e-01 -1.373146008700132370e-02
1.673005968332290649e-01 -2.125603407621383667e-01 7.004910707473754883e-01 3.226999193429946899e-02 5.683241486549377441e-01 2.030634135007858276e-01 3.513150662183761597e-02 2.638905644416809082e-01
4.290087521076202393e-01 2.764677405357360840e-01 5.608792304992675781e-01 -3.415276110172271729e-02 3.439922630786895752e-01 -8.675462007522583008e-02 -9.243910759687423706e-02 -5.379246473312377930e-01
-4.691455066204071045e-01 -4.045842289924621582e-01 1.958002448081970215e-01 6.302661448717117310e-02 3.755193948745727539e-01 -4.567945003509521484e-01 4.329083263874053955e-01 -1.918812096118927002e-01
-8.452826738357543945e-02 2.621661424636840820e-01 1.779297739267349243e-01 5.783402323722839355e-01 3.783078491687774658e-01 -5.746819972991943359e-01 2.499814033508300781e-01 -1.487301886081695557e-01
-3.997057378292083740e-01 4.358395934104919434e-01 6.450471878051757812e-01 1.785085909068584442e-02 3.570677936077117920e-01 2.694342732429504395e-01 9.258408844470977783e-02 -1.587787568569183350e-01
-1.512780189514160156e-01 -5.722771957516670227e-02 7.622001171112060547e-01 2.384708076715469360e-01 2.593266367912292480e-01 4.305622279644012451e-01 2.460223138332366943e-01 -1.512004137039184570e-01
4.284649193286895752e-01 4.464885592460632324e-01 3.705072104930877686e-01 1.265272498130798340e-01 5.347533226013183594e-01 -1.967355236411094666e-02 -2.011728882789611816e-01 -3.700838387012481689e-01
2.360783070325851440e-01 -2.476500123739242554e-01 -3.499352186918258667e-02 -2.789206206798553467e-01 8.298006057739257812e-01 2.219765931367874146e-01 2.517265081405639648e-01 -5.202281847596168518e-02
-3.965724259614944458e-02 -6.787472218275070190e-02 3.866688013076782227e-01 -4.158530235290527344e-01 6.953543424606323242e-01 -4.775157943367958069e-02 2.413243502378463745e-01 3.568452000617980957e-01
1.489830017089843750e-01 1.212346702814102173e-01 7.831574678421020508e-01 -1.415289193391799927e-01 4.951867461204528809e-01 -1.777221262454986572e-01 -5.765283480286598206e-02 2.227584123611450195e-01
-7.723458856344223022e-02 1.051132082939147949e-01 6.269416213035583496e-01 -3.855746686458587646e-01 5.227924585342407227e-01 -2.312989532947540283e-02 3.440271914005279541e-01 2.214966863393783569e-01
-3.723610639572143555e-01 2.473319917917251587e-01 5.701420307159423828e-01 -2.407465875148773193e-01 5.642566680908203125e-01 1.193347871303558350e-01 1.217494085431098938e-01 2.640152871608734131e-01
-1.836746372282505035e-02 -2.396981120109558105e-01 6.162068620324134827e-02 -1.256827823817729950e-02 6.963287591934204102e-01 2.980052530765533447e-01 -2.850994765758514404e-01 -5.322496891021728516e-01
-3.514196574687957764e-01 3.559612110257148743e-02 -3.230462595820426941e-02 2.197888307273387909e-02 5.687940120697021484e-01 -4.988450109958648682e-01 1.264656335115432739e-01 -5.341759324073791504e-01
1.873987615108489990e-01 4.559255242347717285e-01 -1.678216755390167236e-01 4.034515023231506348e-01 6.493871808052062988e-01 4.740378633141517639e-02 2.487332075834274292e-01 -2.832975685596466064e-01
2.481628023087978363e-02 4.746038615703582764e-01 8.184816688299179077e-02 4.363552331924438477e-01 4.774453938007354736e-01 -4.292770028114318848e-01 4.633410274982452393e-02 -4.032996892929077148e-01
1.484321802854537964e-01 -9.079281240701675415e-03 3.962595462799072266e-01 -2.775736749172210693e-01 3.651218414306640625e-01 3.626629412174224854e-01 5.868319869041442871e-01 -3.668874502182006836e-01
-3.240425586700439453e-01 1.789446771144866943e-01 2.962248921394348145e-01 4.719711840152740479e-01 2.091499716043472290e-01 -4.343094825744628906e-01 2.924261391162872314e-01 -4.843426346778869629e-01
-2.729614973068237305e-01 -4.327513277530670166e-01 2.633044719696044922e-01 -1.072756722569465637e-01 4.109250009059906006e-01 -4.202693700790405273e-01 5.268091559410095215e-01 -1.853840798139572144e-01
2.845757454633712769e-02 -5.426560714840888977e-02 9.415491819381713867e-01 5.416342057287693024e-03 2.643370926380157471e-01 -1.319449692964553833e-01 -1.467962712049484253e-01 -2.946947701275348663e-02
3.398935198783874512e-01 -2.735974825918674469e-02 7.096744179725646973e-01 -1.252078562974929810e-01 4.723584055900573730e-01 -3.652053475379943848e-01 -7.600431144237518311e-02 4.620593041181564331e-02
-2.269552797079086304e-01 -2.731795608997344971e-01 4.867424666881561279e-01 2.586099803447723389e-01 2.151205539703369141e-01 -5.678031444549560547e-01 4.175430238246917725e-01 -1.644602566957473755e-01
-2.195688188076019287e-01 -3.205974400043487549e-01 -7.312818616628646851e-02 1.118256673216819763e-01 8.022997379302978516e-01 2.732685208320617676e-01 1.809583604335784912e-01 2.829271256923675537e-01
9.734550863504409790e-02 -1.222231537103652954e-01 1.492209583520889282e-01 4.640884399414062500e-01 7.118038535118103027e-01 1.103925108909606934e-01 -4.634587764739990234e-01 -6.553705781698226929e-02
3.466870188713073730e-01 -2.024087682366371155e-02 6.143423914909362793e-01 2.028094977140426636e-01 4.446812868118286133e-01 2.764385640621185303e-01 4.198154807090759277e-01 1.022029444575309753e-01
-3.775625824928283691e-01 -1.077421978116035461e-01 -1.055579781532287598e-01 5.773330926895141602e-01 5.219060182571411133e-01 -3.131433129310607910e-01 2.176660746335983276e-01 -2.890657782554626465e-01
-2.103267014026641846e-01 -3.434061408042907715e-01 4.700716584920883179e-02 7.307276129722595215e-01 3.855647444725036621e-01 -1.106358617544174194e-01 1.342089623212814331e-01 -3.503568768501281738e-01
-1.980516463518142700e-01 4.288780093193054199e-01 6.186606884002685547e-01 -2.147233784198760986e-01 5.191102027893066406e-01 -2.037955969572067261e-01 -1.480693966150283813e-01 1.227166280150413513e-01
-2.290188670158386230e-01 2.852948307991027832e-01 5.879736542701721191e-01 -2.702308595180511475e-01 6.023708581924438477e-01 -1.731327623128890991e-01 -1.631591022014617920e-01 1.672511696815490723e-01
-3.776659369468688965e-01 5.034919828176498413e-02 6.121881604194641113e-01 -4.514950215816497803e-01 4.959208071231842041e-01 -1.545256525278091431e-01 -7.471434772014617920e-02 -2.852089703083038330e-02
6.148139238357543945e-01 4.139731228351593018e-01 3.841848373413085938e-01 8.791525661945343018e-02 4.540854394435882568e-01 -3.530580550432205200e-02 5.069310590624809265e-02 -2.920500338077545166e-01
1.694736331701278687e-01 6.455420255661010742e-01 5.794057846069335938e-01 -4.708880151156336069e-04 4.157433211803436279e-01 -7.673785090446472168e-03 -9.598196297883987427e-02 -1.916480511426925659e-01
-1.678899824619293213e-01 1.569177955389022827e-01 2.375736460089683533e-02 7.210667133331298828e-01 3.549794554710388184e-01 -1.062506716698408127e-02 4.049218893051147461e-01 -3.695986866950988770e-01
4.184200167655944824e-01 1.704180836677551270e-01 3.550124168395996094e-01 -4.795621708035469055e-02 5.987783074378967285e-01 2.452344596385955811e-01 -2.193134725093841553e-01 -4.480792284011840820e-01
-1.616872847080230713e-01 2.795131504535675049e-01 -6.996232271194458008e-02 6.290553808212280273e-01 5.741112232208251953e-01 4.856211319565773010e-02 3.980271220207214355e-01 -6.882423907518386841e-02
-3.149528428912162781e-02 5.853158235549926758e-01 8.485526591539382935e-02 3.740290999412536621e-01 4.857890009880065918e-01 -4.902321100234985352e-02 -2.280787080526351929e-01 -4.678685665130615234e-01
-1.344057768583297729e-01 5.338856577873229980e-02 1.393274366855621338e-01 6.710997819900512695e-01 4.353507757186889648e-01 -5.363959074020385742e-01 1.502862125635147095e-01 -9.726746380329132080e-02
-5.622880458831787109e-01 1.097981855273246765e-01 6.809793114662170410e-01 -8.161959797143936157e-02 3.979679644107818604e-01 1.921019703149795532e-01 -7.660660147666931152e-02 -1.522280834615230560e-02
1.344566941261291504e-01 -3.313614130020141602e-01 5.315649509429931641e-01 2.184401005506515503e-01 3.783504664897918701e-01 4.411003589630126953e-01 4.353405535221099854e-01 -1.208452656865119934e-01
-3.255687952041625977e-01 4.903003573417663574e-02 -4.491274431347846985e-02 2.449668645858764648e-01 7.438523173332214355e-01 -3.274667635560035706e-02 3.934781253337860107e-01 3.469314575195312500e-01
3.636025190353393555e-01 -4.464522898197174072e-01 5.604331493377685547e-01 2.750123739242553711e-01 3.852422237396240234e-01 2.360140532255172729e-01 2.653706967830657959e-01 -6.496498733758926392e-02
3.558885157108306885e-01 -3.837420344352722168e-01 2.242335528135299683e-01 4.293404221534729004e-01 6.374936103820800781e-01 6.827720254659652710e-02 -2.816201746463775635e-01 -3.319359198212623596e-02
1.613576412200927734e-01 -2.187406644225120544e-02 1.221651509404182434e-01 8.875848352909088135e-02 5.438888072967529297e-01 -5.270220041275024414e-01 1.833293139934539795e-01 -5.860939621925354004e-01
-9.935287386178970337e-02 4.462199807167053223e-01 4.861471056938171387e-01 -1.920470148324966431e-01 5.207852721214294434e-01 3.146449923515319824e-01 2.978672087192535400e-01 -2.425946146249771118e-01
-1.585390865802764893e-01 3.552958965301513672e-01 -4.254648834466934204e-02 5.567975044250488281e-01 5.742781758308410645e-01 -1.941211521625518799e-01 3.930693864822387695e-01 1.217150837182998657e-01
-3.742618560791015625e-01 1.443684846162796021e-02 -2.274468988180160522e-01 2.461706250905990601e-01 7.220294475555419922e-01 -4.545346200466156006e-01 7.295539975166320801e-02 -1.188988089561462402e-01
6.965701282024383545e-02 -6.412447988986968994e-02 5.977261066436767578e-01 -2.352011017501354218e-02 4.414398670196533203e-01 4.196326434612274170e-01 5.086330175399780273e-01 -5.948100239038467407e-02
-2.107094824314117432e-01 1.129132956266403198e-01 8.530195355415344238e-01 2.441926300525665283e-01 2.793453633785247803e-01 2.727706730365753174e-01 -4.735352471470832825e-02 -2.999316528439521790e-02
-8.993325382471084595e-02 -2.629620954394340515e-02 6.985626220703125000e-01 -1.829141080379486084e-01 5.553092360496520996e-01 -2.627368569374084473e-01 1.026016660034656525e-02 3.037578165531158447e-01
3.877899348735809326e-01 2.947253175079822540e-02 1.371945142745971680e-01 -2.595704793930053711e-01 6.864107251167297363e-01 1.609392762184143066e-01 5.079589486122131348e-01 -8.641464263200759888e-02
1.386863142251968384e-01 5.182748436927795410e-01 1.845195591449737549e-01 -1.724345088005065918e-01 7.492617964744567871e-01 -7.213843613862991333e-02 -2.674193978309631348e-01 -1.013195440173149109e-01
-2.293798625469207764e-01 -2.743530552834272385e-03 -7.254996150732040405e-02 2.375372946262359619e-01 7.193426489830017090e-01 -3.316771984100341797e-01 2.707225978374481201e-01 4.300414323806762695e-01
2.034876644611358643e-01 5.644065141677856445e-01 1.989071667194366455e-01 2.280865758657455444e-01 6.570378541946411133e-01 -2.674932777881622314e-01 -2.118583619594573975e-01 -1.774693280458450317e-02
3.271963596343994141e-01 -2.000608891248703003e-01 2.907832860946655273e-01 2.583478689193725586e-01 6.783489584922790527e-01 -3.566830977797508240e-02 -4.689776897430419922e-01 -1.423027217388153076e-01
-5.031489301472902298e-03 -4.886935651302337646e-01 -1.510885655879974365e-01 2.138312011957168579e-01 7.766715884208679199e-01 8.205688744783401489e-02 2.868714928627014160e-01 -1.882566697895526886e-02
2.344316095113754272e-01 -1.898241788148880005e-02 6.872242093086242676e-01 -2.252542376518249512e-01 5.382905602455139160e-01 -3.438251614570617676e-01 -9.492088854312896729e-02 6.842725723981857300e-02
-2.994322478771209717e-01 1.724486351013183594e-01 -5.535599216818809509e-02 -1.507911980152130127e-01 6.419392824172973633e-01 -5.723376870155334473e-01 1.039385572075843811e-01 -3.230169415473937988e-01
-3.725553750991821289e-01 3.035988286137580872e-02 6.467950940132141113e-01 -3.876077234745025635e-01 4.632754325866699219e-01 -1.997155547142028809e-01 -1.919670999050140381e-01 -1.831141114234924316e-02
-5.983328819274902344e-01 1.255180239677429199e-01 5.350374579429626465e-01 5.256429687142372131e-02 4.688182175159454346e-01 2.401217669248580933e-01 1.001827716827392578e-01 2.230006307363510132e-01
-2.807311415672302246e-01 -3.278382718563079834e-01 2.013918906450271606e-01 -8.945555984973907471e-02 7.167421579360961914e-01 1.780752241611480713e-01 -4.620245099067687988e-01 -7.908453047275543213e-02
-1.184588577598333359e-02 4.833300597965717316e-03 1.723124682903289795e-01 5.947712659835815430e-01 2.916843593120574951e-01 -3.024357557296752930e-01 5.315786600112915039e-01 -3.965715765953063965e-01
-8.450090140104293823e-02 -4.885674715042114258e-01 6.066701412200927734e-01 2.782510817050933838e-01 3.891832828521728516e-01 2.493648827075958252e-01 1.745126098394393921e-01 2.541418075561523438e-01
3.104820251464843750e-01 -9.122335910797119141e-02 6.237365305423736572e-02 2.496159225702285767e-01 8.091934323310852051e-01 -9.083734452724456787e-02 9.041973203420639038e-02 3.973151445388793945e-01
-3.899663388729095459e-01 3.603371232748031616e-02 -1.274253278970718384e-01 6.678104400634765625e-01 4.633723497390747070e-01 2.326093986630439758e-02 2.929548323154449463e-01 -2.886908054351806641e-01
-8.656000345945358276e-02 -1.815944612026214600e-01 5.566109418869018555e-01 1.312848031520843506e-01 3.567665219306945801e-01 3.806520700454711914e-01 5.991012454032897949e-01 3.713072836399078369e-02
-2.736729979515075684e-01 -3.588981330394744873e-01 -7.659651339054107666e-02 1.738947927951812744e-01 7.635036706924438477e-01 2.622205317020416260e-01 1.923896074295043945e-01 2.673527896404266357e-01
-5.548693239688873291e-02 2.525130808353424072e-01 1.248546466231346130e-01 5.949346423149108887e-01 4.488529562950134277e-01 -5.600464344024658203e-01 2.202222943305969238e-01 1.923246541991829872e-03
-2.116911113262176514e-01 -3.184243142604827881e-01 1.614557653665542603e-01 3.920457139611244202e-02 7.216343283653259277e-01 2.044182121753692627e-01 -4.593847990036010742e-01 -2.293698489665985107e-01
2.127976715564727783e-01 5.936015769839286804e-02 7.364387512207031250e-01 -7.451359927654266357e-02 5.367386341094970703e-01 -2.212021499872207642e-01 -9.250688552856445312e-02 2.402560114860534668e-01
-2.607885897159576416e-01 -4.761991500854492188e-01 1.850962489843368530e-01 2.838707268238067627e-01 3.025997877120971680e-01 -1.185520887374877930e-01 4.897485971450805664e-01 -4.948792755603790283e-01
1.627887785434722900e-01 -2.374770343303680420e-01 6.940312683582305908e-02 2.621539831161499023e-01 4.755876660346984863e-01 3.538088798522949219e-01 2.890002727508544922e-01 -6.392788887023925781e-01
-2.968612685799598694e-02 3.844973444938659668e-01 6.823189258575439453e-01 -3.533473312854766846e-01 4.680252969264984131e-01 -1.850619465112686157e-01 -4.843752458691596985e-02 -7.228676229715347290e-02
5.750615894794464111e-02 1.003200635313987732e-01 -8.929936587810516357e-02 5.772811770439147949e-01 5.568866133689880371e-01 -1.335219591856002808e-01 3.373671472072601318e-01 -4.512578547000885010e-01
-3.367319405078887939e-01 -6.519899517297744751e-02 -4.831650108098983765e-02 -3.407400101423263550e-02 5.954977869987487793e-01 -5.003666281700134277e-01 1.018032208085060120e-01 -5.133391022682189941e-01
-2.103746831417083740e-01 1.788748502731323242e-01 -2.430535256862640381e-01 2.983899712562561035e-01 7.097452878952026367e-01 2.406277507543563843e-01 4.455915689468383789e-01 -1.242697238922119141e-01
-1.591924875974655151e-01 4.219366908073425293e-01 5.475129485130310059e-01 -4.576865136623382568e-01 4.584795236587524414e-01 1.151297464966773987e-01 2.270967960357666016e-01 -1.111234053969383240e-01
-5.110508203506469727e-01 -8.350516855716705322e-02 6.289077997207641602e-01 1.646142452955245972e-01 3.199921846389770508e-01 4.282895922660827637e-01 -8.065902628004550934e-03 -1.527711451053619385e-01
1.668630540370941162e-01 1.649298518896102905e-01 4.250155389308929443e-01 -3.267320245504379272e-02 5.120611190795898438e-01 2.180540263652801514e-01 -3.543047308921813965e-01 -5.726805329322814941e-01
4.238971974700689316e-03 -1.344962947769090533e-04 4.850416481494903564e-01 2.371064424514770508e-01 3.229769468307495117e-01 4.967837631702423096e-01 5.702449083328247070e-01 -1.794707775115966797e-01
-8.084850758314132690e-02 -9.094527363777160645e-02 5.642146468162536621e-01 -3.098013401031494141e-01 6.600548624992370605e-01 -2.627339065074920654e-01 -9.699148684740066528e-02 2.382618486881256104e-01
-4.152818024158477783e-01 3.194748461246490479e-01 -9.839670360088348389e-02 5.120737552642822266e-01 6.032870411872863770e-01 1.751321703195571899e-01 2.187828868627548218e-01 1.052754074335098267e-01
2.329903841018676758e-01 1.504264026880264282e-01 6.630013585090637207e-01 -1.212305277585983276e-01 3.652115762233734131e-01 -1.136176567524671555e-02 -3.172705173492431641e-01 -4.844073951244354248e-01
-6.505908370018005371e-01 -1.599971950054168701e-02 -1.476452350616455078e-01 3.595451712608337402e-01 5.347971916198730469e-01 -2.565867304801940918e-01 2.172171175479888916e-01 -1.624062657356262207e-01
3.897989168763160706e-02 -7.459903508424758911e-02 7.923040390014648438e-01 2.230005711317062378e-01 4.322445988655090332e-01 2.514432072639465332e-01 -2.525964081287384033e-01 3.970541805028915405e-02
2.679297626018524170e-01 1.128847226500511169e-01 5.605416954495012760e-04 -2.742447555065155029e-01 7.291561961174011230e-01 2.836527526378631592e-01 4.344613254070281982e-01 -1.984338164329528809e-01
-1.300479322671890259e-01 -3.962302207946777344e-01 1.784269362688064575e-01 8.366127312183380127e-02 7.004401683807373047e-01 1.980663388967514038e-01 -4.891957044601440430e-01 -1.345158815383911133e-01
9.239437431097030640e-02 2.351874262094497681e-01 -2.256532758474349976e-01 4.562676846981048584e-01 6.505019068717956543e-01 2.176928818225860596e-01 3.851786255836486816e-01 -2.411331683397293091e-01
1.426217555999755859e-01 8.737220615148544312e-02 -6.270601600408554077e-02 -8.690324425697326660e-02 7.352954745292663574e-01 2.387525588274002075e-01 6.023654341697692871e-01 -5.884488578885793686e-03
-8.476244658231735229e-02 1.405713260173797607e-01 1.228961944580078125e-01 5.090908408164978027e-01 3.542301356792449951e-01 -2.622905969619750977e-01 1.326240785419940948e-02 -7.101597785949707031e-01
-2.622241675853729248e-01 -7.055332064628601074e-01 1.046312898397445679e-01 -1.520572453737258911e-01 4.825409352779388428e-01 -8.291146159172058105e-02 3.294469416141510010e-01 -2.261344641447067261e-01
2.361331731081008911e-01 -3.799912333488464355e-02 7.917079329490661621e-01 -6.841079890727996826e-02 4.759529232978820801e-01 -2.492799758911132812e-01 -9.131588786840438843e-02 1.196054443717002869e-01
-1.270012259483337402e-01 4.250779002904891968e-02 1.123738214373588562e-01 2.984476685523986816e-01 5.711429715156555176e-01 2.336624562740325928e-01 -9.475585818290710449e-02 -7.004168629646301270e-01
1.337765604257583618e-01 8.915472775697708130e-03 -7.078574597835540771e-02 -3.650375828146934509e-02 7.096540331840515137e-01 4.559884369373321533e-01 3.833946883678436279e-01 -3.422800898551940918e-01
-3.435421288013458252e-01 2.491187900304794312e-01 -1.726527959108352661e-01 1.946582943201065063e-01 7.392624616622924805e-01 -4.302144348621368408e-01 -6.859779823571443558e-03 -1.434478312730789185e-01
-6.002908945083618164e-02 5.762194395065307617e-01 1.475727707147598267e-01 2.793138325214385986e-01 4.787131547927856445e-01 -3.741430118680000305e-03 -2.245564907789230347e-01 -5.338239073753356934e-01
-3.790688142180442810e-02 4.562559723854064941e-01 3.828368186950683594e-01 9.998148679733276367e-02 6.086031794548034668e-01 -3.401323407888412476e-02 -4.863498508930206299e-01 -1.604441255331039429e-01
2.050675302743911743e-01 -3.800056278705596924e-01 1.994014531373977661e-01 3.099033534526824951e-01 7.364216446876525879e-01 2.317126467823982239e-02 -3.669191896915435791e-01 1.608078554272651672e-02
2.537608444690704346e-01 -3.864053785800933838e-01 6.633430719375610352e-01 2.434395849704742432e-01 3.724608123302459717e-01 3.208982944488525391e-01 -1.354061625897884369e-02 -2.124225944280624390e-01
4.753968864679336548e-02 1.438493877649307251e-01 3.786133602261543274e-02 4.018417298793792725e-01 5.674576759338378906e-01 -5.917645692825317383e-01 3.397275805473327637e-01 -1.628765314817428589e-01
2.384120598435401917e-03 4.212119430303573608e-02 5.273085087537765503e-02 4.741409122943878174e-01 7.128812670707702637e-01 -3.144747912883758545e-01 2.569047510623931885e-01 3.123072981834411621e-01
1.637410521507263184e-01 6.827812790870666504e-01 1.630987524986267090e-01 8.024151436984539032e-03 5.152041912078857422e-01 -5.177788436412811279e-03 2.690175361931324005e-02 -4.627603590488433838e-01
-5.986007452011108398e-01 2.994208931922912598e-01 5.213832259178161621e-01 5.677972733974456787e-02 4.053888022899627686e-01 3.180792927742004395e-01 1.069732680916786194e-01 -1.379961031489074230e-03
-4.587694108486175537e-01 -3.067114651203155518e-01 -1.742366403341293335e-01 4.018128216266632080e-01 6.125818490982055664e-01 -5.019157379865646362e-02 3.459797203540802002e-01 7.854369282722473145e-02
8.800370246171951294e-02 7.074093222618103027e-01 1.947415173053741455e-01 3.104315698146820068e-01 4.543269872665405273e-01 -1.647592484951019287e-01 -1.025931090116500854e-01 -3.368254005908966064e-01
-1.733742421492934227e-03 -2.635620534420013428e-01 -1.487446129322052002e-01 -2.224474698305130005e-01 6.838466525077819824e-01 -2.861718535423278809e-01 5.173901915550231934e-01 -2.041833996772766113e-01
1.512188911437988281e-01 1.855648159980773926e-01 9.830392897129058838e-02 5.263661742210388184e-01 4.915541708469390869e-01 -4.895001649856567383e-01 4.144186377525329590e-01 5.472490563988685608e-02
2.776032984256744385e-01 1.942351013422012329e-01 2.326381951570510864e-01 7.781687378883361816e-01 3.257714509963989258e-01 -2.958642244338989258e-01 1.739282459020614624e-01 -4.035308212041854858e-02
-2.659777402877807617e-01 1.713098734617233276e-01 7.818645834922790527e-01 -2.848667204380035400e-01 2.738813161849975586e-01 2.014546841382980347e-02 2.870548367500305176e-01 -2.227787971496582031e-01
1.718097627162933350e-01 8.481916040182113647e-02 1.522433757781982422e-01 -1.139363460242748260e-02 4.756965637207031250e-01 4.646571576595306396e-01 6.295802593231201172e-01 -3.184562325477600098e-01
2.019888721406459808e-03 -2.738745212554931641e-01 2.875673174858093262e-01 -1.274966746568679810e-01 6.083576083183288574e-01 2.833073437213897705e-01 -3.244071304798126221e-01 -5.200348496437072754e-01
-2.135471254587173462e-01 -8.935446292161941528e-02 4.061945974826812744e-01 3.289048373699188232e-01 1.843401044607162476e-01 -4.317108392715454102e-01 -5.731274560093879700e-02 -6.705226898193359375e-01
-7.010726630687713623e-02 3.084448873996734619e-01 6.766175627708435059e-01 -3.139341175556182861e-01 5.103194117546081543e-01 -2.221061438322067261e-01 -1.792729347944259644e-01 -4.104847088456153870e-02
-3.862634897232055664e-01 3.144890069961547852e-01 7.583039402961730957e-01 -9.451717883348464966e-02 3.311657011508941650e-01 1.641813069581985474e-01 1.706483308225870132e-03 -1.769447624683380127e-01
-2.926490008831024170e-01 3.501846790313720703e-01 5.965784192085266113e-01 -2.115608155727386475e-01 3.993865549564361572e-01 3.141095638275146484e-01 3.587949275970458984e-01 -6.446134299039840698e-02
1.435620784759521484e-01 -1.973748058080673218e-01 4.144812822341918945e-01 5.910269916057586670e-02 3.848732411861419678e-01 4.951695203781127930e-01 5.280722975730895996e-01 -3.049010932445526123e-01
-4.656225740909576416e-01 6.631836295127868652e-02 6.250940561294555664e-01 2.571037113666534424e-01 3.905387520790100098e-01 4.086377322673797607e-01 -4.747065529227256775e-02 1.391885895282030106e-02
-5.516527295112609863e-01 3.537943959236145020e-02 5.647440552711486816e-01 1.735537499189376831e-01 3.486331701278686523e-01 4.458444714546203613e-01 1.341937780380249023e-01 -8.390760421752929688e-02
-1.986367255449295044e-01 -4.212220311164855957e-01 4.866436496376991272e-02 1.782440021634101868e-02 5.176429152488708496e-01 -4.530561864376068115e-01 -1.467706076800823212e-02 -5.540757775306701660e-01
-2.269965112209320068e-01 -3.636768758296966553e-01 5.084339994937181473e-03 1.360426843166351318e-01 5.329922437667846680e-01 4.531587958335876465e-01 1.321736350655555725e-02 -5.550405383110046387e-01
1.954691261053085327e-01 4.097424820065498352e-02 1.614229977130889893e-01 2.158319354057312012e-01 8.054451942443847656e-01 -5.393873527646064758e-02 -4.808104932308197021e-01 6.813202798366546631e-02
4.740368947386741638e-02 5.562170147895812988e-01 3.705352544784545898e-02 1.106417272239923477e-02 7.464163303375244141e-01 -2.977765202522277832e-01 -2.004473656415939331e-01 -2.988090738654136658e-02
-3.329380750656127930e-01 1.123856194317340851e-02 -9.821207821369171143e-02 4.339311122894287109e-01 5.047860741615295410e-01 6.895948946475982666e-02 -1.937890201807022095e-01 -6.276667118072509766e-01
-2.348102480173110962e-01 5.604837089776992798e-02 -4.051395133137702942e-02 1.713166683912277222e-01 4.595657289028167725e-01 5.374327301979064941e-02 2.143905498087406158e-02 -8.343760967254638672e-01
2.375570982694625854e-01 1.634872555732727051e-01 1.797591745853424072e-01 4.824760258197784424e-01 4.908743202686309814e-01 -2.360361814498901367e-01 5.551002025604248047e-01 2.166454195976257324e-01
-4.255916774272918701e-01 4.401226043701171875e-01 2.343558520078659058e-01 5.072950720787048340e-01 4.233891069889068604e-01 -9.703541547060012817e-02 3.477641344070434570e-01 5.725989490747451782e-02
-1.502180546522140503e-01 -8.879221230745315552e-02 4.040689170360565186e-01 3.663614094257354736e-01 1.898727864027023315e-01 -5.377551317214965820e-01 4.613987505435943604e-01 -3.659740090370178223e-01
1.308992505073547363e-01 -2.802943289279937744e-01 8.521731197834014893e-02 1.763071119785308838e-01 5.439864397048950195e-01 4.967905879020690918e-01 3.482554554939270020e-01 -4.493888318538665771e-01
-3.122146427631378174e-01 -5.533218383789062500e-02 -3.209848329424858093e-02 4.016508162021636963e-01 7.286414504051208496e-01 2.021589726209640503e-01 1.235473230481147766e-01 3.873709738254547119e-01
-1.234260424971580505e-01 -1.379682570695877075e-01 6.686112880706787109e-01 2.321636378765106201e-01 3.170543015003204346e-01 4.864290356636047363e-01 3.546232879161834717e-01 -4.353737831115722656e-02
-1.593265831470489502e-01 3.630200922489166260e-01 8.439591526985168457e-02 2.985552139580249786e-02 6.059292554855346680e-01 -5.960314273834228516e-01 -5.407846719026565552e-02 -3.308918178081512451e-01
-4.390094280242919922e-01 -2.084298618137836456e-02 -9.824212640523910522e-02 2.814627289772033691e-01 6.525980234146118164e-01 -3.682109415531158447e-01 3.330984115600585938e-01 2.134140878915786743e-01
3.155311942100524902e-01 -2.130172252655029297e-01 6.091462969779968262e-01 -2.349685430526733398e-01 5.566388368606567383e-01 -2.861736416816711426e-01 1.240457072854042053e-01 1.471900045871734619e-01
2.345009297132492065e-01 -1.133201420307159424e-01 1.244241520762443542e-01 3.070919513702392578e-01 7.985134124755859375e-01 -1.317775994539260864e-02 -3.994756937026977539e-01 1.581230014562606812e-01
-2.369087189435958862e-01 -2.559838294982910156e-01 -7.866662740707397461e-02 1.623130142688751221e-01 8.104098439216613770e-01 3.594079911708831787e-01 1.255737096071243286e-01 2.100134193897247314e-01
-5.799363367259502411e-03 -2.098288536071777344e-01 4.068597555160522461e-01 2.624449133872985840e-01 2.162968665361404419e-01 -4.457982182502746582e-01 5.045566558837890625e-01 -4.705615639686584473e-01
-1.279451996088027954e-01 3.521700203418731689e-01 3.338052332401275635e-01 6.500549912452697754e-01 2.247123122215270996e-01 -2.713028192520141602e-01 4.258270859718322754e-01 -1.420545876026153564e-01
-9.364982694387435913e-02 1.654675751924514771e-01 -9.485645592212677002e-02 2.170951366424560547e-01 6.702298521995544434e-01 -2.371788769960403442e-01 -2.016751617193222046e-01 -6.013213992118835449e-01
1.673337519168853760e-01 6.406901776790618896e-02 7.375892400741577148e-01 -1.083810105919837952e-01 5.594866275787353516e-01 -1.989660561084747314e-01 -1.517876237630844116e-01 1.909400224685668945e-01
-9.300410002470016479e-02 1.711808294057846069e-01 8.686287999153137207e-01 2.268085479736328125e-01 2.722069919109344482e-01 2.519119977951049805e-01 -6.577899307012557983e-02 -1.191894933581352234e-01
2.061491459608078003e-01 2.857306897640228271e-01 9.181189537048339844e-02 -3.243404328823089600e-01 5.772191882133483887e-01 3.377164304256439209e-01 3.750592768192291260e-01 -4.175291061401367188e-01
-2.194071412086486816e-01 -2.502738237380981445e-01 4.159106314182281494e-01 2.231490015983581543e-01 2.080788910388946533e-01 -4.101065099239349365e-01 5.550314784049987793e-01 -3.832780718803405762e-01
-1.680916249752044678e-01 -3.583447933197021484e-01 2.303869724273681641e-01 -1.724532097578048706e-01 7.705902457237243652e-01 1.222355216741561890e-01 -3.887210190296173096e-01 -2.571068145334720612e-02
-2.863372862339019775e-01 -2.424077242612838745e-01 -1.465769410133361816e-01 1.966586560010910034e-01 6.952186226844787598e-01 -3.349217176437377930e-01 -1.821483522653579712e-01 -4.128080904483795166e-01
-1.525651961565017700e-01 -3.869936466217041016e-01 -4.483519867062568665e-02 5.705405473709106445e-01 4.708538055419921875e-01 -2.421346157789230347e-01 3.057233691215515137e-01 -3.544485867023468018e-01
-1.216889172792434692e-02 2.393878400325775146e-01 -1.935776174068450928e-01 8.998401463031768799e-02 9.338214397430419922e-01 2.206189744174480438e-02 -1.276178508996963501e-01 9.044441580772399902e-02
-1.770872026681900024e-01 8.788580447435379028e-02 5.633763074874877930e-01 -2.562687695026397705e-01 5.831315517425537109e-01 -3.747876882553100586e-01 -2.887866497039794922e-01 1.180844828486442566e-01
-3.173471987247467041e-02 -4.167410135269165039e-01 -6.790389120578765869e-02 -3.107577860355377197e-01 6.949688792228698730e-01 -2.630628049373626709e-01 2.032310366630554199e-01 -3.614581227302551270e-01
3.174385130405426025e-01 -2.368854284286499023e-01 5.725792050361633301e-01 2.277630716562271118e-01 3.804234266281127930e-01 3.154691755771636963e-01 4.667609930038452148e-01 -3.586919233202934265e-02
-1.599180996417999268e-01 -4.240953922271728516e-02 8.673467040061950684e-01 1.171392872929573059e-01 3.729658126831054688e-01 1.942810267210006714e-01 -6.893265992403030396e-02 1.581625789403915405e-01
4.220719933509826660e-01 -3.733342289924621582e-01 4.876381754875183105e-01 2.784595191478729248e-01 4.730329215526580811e-01 2.494477629661560059e-01 2.787453830242156982e-01 5.884578078985214233e-02
2.286960184574127197e-01 3.094471096992492676e-01 1.825911253690719604e-01 -4.326957166194915771e-01 7.383448481559753418e-01 2.404157370328903198e-01 1.045285090804100037e-01 -1.322749406099319458e-01
-6.436361372470855713e-02 6.825510263442993164e-01 1.570382416248321533e-01 -2.024964056909084320e-02 4.509476721286773682e-01 -1.583925783634185791e-01 -7.921048253774642944e-02 -5.198019146919250488e-01
1.890955269336700439e-01 -4.500263556838035583e-02 -9.220457822084426880e-02 6.438720226287841797e-01 5.716869235038757324e-01 -1.893210411071777344e-01 3.754835128784179688e-01 -1.883837282657623291e-01
-5.463275685906410217e-02 -2.928422391414642334e-01 7.687460184097290039e-01 4.058079123497009277e-01 2.581618130207061768e-01 2.116647660732269287e-01 1.513434350490570068e-01 1.457870006561279297e-01
4.573237299919128418e-01 5.490375757217407227e-01 3.906345963478088379e-01 6.146280467510223389e-02 4.535032510757446289e-01 -1.868109703063964844e-01 -4.891215823590755463e-03 -3.040596842765808105e-01
-1.981325894594192505e-01 -3.464846014976501465e-01 2.433172762393951416e-01 -2.365860939025878906e-01 7.682141661643981934e-01 6.559816747903823853e-02 -3.608614802360534668e-01 2.895532362163066864e-02
-2.957514822483062744e-01 -1.611705422401428223e-01 6.882296800613403320e-01 2.580683231353759766e-01 4.311746656894683838e-01 1.622444838285446167e-01 -6.997886300086975098e-02 3.593936562538146973e-01
-3.738249540328979492e-01 -3.310245871543884277e-01 -1.072843149304389954e-01 -8.231962472200393677e-02 7.876752614974975586e-01 2.835289537906646729e-01 1.278307586908340454e-01 1.234080493450164795e-01
-1.064198687672615051e-01 6.867645680904388428e-02 7.859946489334106445e-01 -3.066411614418029785e-01 5.122182965278625488e-01 -4.656578600406646729e-02 -7.243782281875610352e-02 4.856617748737335205e-02
-4.255818724632263184e-01 -4.211642220616340637e-02 -6.247589737176895142e-02 2.215063273906707764e-01 6.160579323768615723e-01 -1.554063856601715088e-01 5.820240378379821777e-01 1.473347544670104980e-01
2.094745077192783356e-02 2.636510133743286133e-01 3.962650895118713379e-01 4.511006176471710205e-03 5.680900216102600098e-01 1.805845461785793304e-02 -5.444929003715515137e-01 -3.917627632617950439e-01
-7.172693312168121338e-02 5.837273597717285156e-02 4.817836731672286987e-02 6.759954094886779785e-01 4.362891316413879395e-01 -3.625603616237640381e-01 3.996522426605224609e-01 -2.250262051820755005e-01
2.995784208178520203e-02 -2.293517887592315674e-01 5.812593698501586914e-01 -2.108836174011230469e-01 5.195463895797729492e-01 -3.857136070728302002e-01 2.363080680370330811e-01 2.993677854537963867e-01
-3.990997672080993652e-01 -2.069031149148941040e-01 -1.832130700349807739e-01 1.470249146223068237e-01 8.238428235054016113e-01 1.380462199449539185e-01 5.058227479457855225e-02 2.059004008769989014e-01
-7.123589515686035156e-02 1.541819572448730469e-01 4.591605365276336670e-01 -2.758694589138031006e-01 6.963601112365722656e-01 -2.728998661041259766e-01 -1.356064528226852417e-01 3.262515366077423096e-01
-1.111402362585067749e-01 -2.156057655811309814e-01 2.206702828407287598e-01 -2.515373229980468750e-01 7.964316606521606445e-01 1.992900669574737549e-01 -3.939014971256256104e-01 4.164120182394981384e-03
1.355280131101608276e-01 -2.351097166538238525e-01 6.825777292251586914e-01 -1.049853116273880005e-01 4.466998875141143799e-01 -4.679100811481475830e-01 4.339749366044998169e-02 1.704625189304351807e-01
-2.781057357788085938e-01 -3.453804925084114075e-02 -1.780920773744583130e-01 1.180688440799713135e-01 6.261603236198425293e-01 4.146172404289245605e-01 5.251742154359817505e-02 -5.559362769126892090e-01
-2.100294977426528931e-01 1.779217272996902466e-01 -2.442645579576492310e-01 3.951003551483154297e-01 8.042367100715637207e-01 -2.416861355304718018e-01 -3.664170159026980400e-03 5.691873654723167419e-02
-4.632879495620727539e-01 2.941645383834838867e-01 6.776044368743896484e-01 -2.250114530324935913e-01 3.746242821216583252e-01 1.571387052536010742e-01 1.354381591081619263e-01 -7.532712817192077637e-02
-3.609449565410614014e-01 1.477141231298446655e-01 3.740226477384567261e-02 2.066481262445449829e-01 3.789139091968536377e-01 -1.821914762258529663e-01 6.933302283287048340e-01 -3.825187683105468750e-01
-3.901309072971343994e-01 -2.680582106113433838e-01 -9.356584399938583374e-02 4.045098125934600830e-01 6.501258611679077148e-01 3.933228552341461182e-01 1.417013555765151978e-01 7.819353044033050537e-02
7.924967259168624878e-02 1.404147744178771973e-01 -5.731992796063423157e-02 -2.424989789724349976e-01 6.199948787689208984e-01 4.407523572444915771e-01 4.135777950286865234e-01 -4.027517139911651611e-01
-2.550350129604339600e-01 1.385521292686462402e-01 -1.403109133243560791e-01 -1.968510001897811890e-01 6.993532180786132812e-01 -3.567552268505096436e-01 1.216781884431838989e-01 -4.755505025386810303e-01
6.733085215091705322e-02 -1.209003552794456482e-01 2.544296681880950928e-01 2.253636866807937622e-01 5.636911392211914062e-01 1.347662955522537231e-01 -3.943650722503662109e-01 -6.114678978919982910e-01
2.608457803726196289e-01 -2.004414498805999756e-01 7.343529462814331055e-01 -3.500302508473396301e-02 5.413712263107299805e-01 5.076929554343223572e-02 -6.960874795913696289e-02 2.253388613462448120e-01
-1.783766411244869232e-02 3.257314264774322510e-01 3.993256092071533203e-01 4.513536393642425537e-01 3.065502047538757324e-01 -5.945993661880493164e-01 -1.752975881099700928e-01 -2.283621877431869507e-01
2.752417325973510742e-01 5.671095848083496094e-01 2.357238717377185822e-02 1.903202533721923828e-01 6.396655440330505371e-01 -2.056853026151657104e-01 1.757680252194404602e-02 -3.377335071563720703e-01
9.478279948234558105e-02 2.277204953134059906e-02 9.707240387797355652e-03 7.529997229576110840e-01 5.799456238746643066e-01 9.067934751510620117e-02 2.047425359487533569e-01 1.921347379684448242e-01
-2.363095730543136597e-01 1.651420071721076965e-02 -7.551808655261993408e-02 6.480144858360290527e-01 4.496427178382873535e-01 -5.758865177631378174e-02 2.584831416606903076e-01 -4.959343075752258301e-01
-2.254344522953033447e-03 -6.513348221778869629e-01 3.063597977161407471e-01 4.004792273044586182e-01 5.263627767562866211e-01 9.229354560375213623e-02 -1.590792685747146606e-01 1.031298786401748657e-01
-4.753053784370422363e-01 3.195973336696624756e-01 1.789532899856567383e-01 1.397366374731063843e-01 2.511458396911621094e-01 -1.245381981134414673e-01 5.165244936943054199e-01 -5.244140625000000000e-01
6.377698183059692383e-01 3.001742959022521973e-01 3.741236925125122070e-01 2.579109966754913330e-01 4.372841417789459229e-01 -6.558828800916671753e-02 -1.131104771047830582e-02 -3.178225159645080566e-01
8.720850199460983276e-02 2.179108113050460815e-01 2.287924736738204956e-01 -8.948554098606109619e-02 5.285456180572509766e-01 4.338099658489227295e-01 2.381576225161552429e-02 -6.453194022178649902e-01
4.609129950404167175e-02 -1.085419133305549622e-01 -5.791994929313659668e-02 -2.102391570806503296e-01 6.480064392089843750e-01 -3.832642436027526855e-01 4.186134338378906250e-01 -4.432809054851531982e-01
-4.273866117000579834e-01 -3.254445493221282959e-01 7.986423373222351074e-02 5.530992150306701660e-01 3.970724940299987793e-01 -3.256136178970336914e-01 3.352522850036621094e-01 -1.518045067787170410e-01
-3.570493683218955994e-02 4.114116728305816650e-01 7.461310178041458130e-02 5.025209188461303711e-01 5.296657085418701172e-01 -1.791313141584396362e-01 4.738386869430541992e-01 1.849712282419204712e-01
5.470526218414306641e-02 -3.773052394390106201e-01 -8.954629302024841309e-02 6.647434234619140625e-01 5.015877485275268555e-01 1.784489303827285767e-02 2.433310151100158691e-01 -3.059854805469512939e-01
-2.010171860456466675e-01 2.265297472476959229e-01 1.150276660919189453e-01 -2.109315842390060425e-01 6.004381775856018066e-01 -4.996754825115203857e-01 -3.159008920192718506e-01 -3.749107122421264648e-01
-3.480889797210693359e-01 1.683558076620101929e-01 -3.281553462147712708e-02 3.863850831985473633e-01 5.520364046096801758e-01 -4.260273873805999756e-01 4.616672396659851074e-01 2.720063552260398865e-02
-5.870157107710838318e-02 5.515813827514648438e-01 1.604287177324295044e-01 -5.613003671169281006e-02 5.991618037223815918e-01 2.452446967363357544e-01 -1.501553356647491455e-01 -4.708903431892395020e-01
-5.504257082939147949e-01 -3.643763959407806396e-01 -8.726248890161514282e-02 4.935262203216552734e-01 5.144773125648498535e-01 4.099108278751373291e-02 1.886443495750427246e-01 -1.054734140634536743e-01
-1.362512260675430298e-01 9.857007861137390137e-02 3.019290976226329803e-02 5.542672872543334961e-01 5.380185842514038086e-01 -1.238788478076457977e-02 5.995877385139465332e-01 1.203031167387962341e-01
-9.869793802499771118e-02 -1.858433037996292114e-01 1.014041304588317871e-01 3.140634298324584961e-01 7.977390289306640625e-01 -5.956560373306274414e-02 -2.275481671094894409e-01 3.938130736351013184e-01
-2.005483061075210571e-01 -3.891835808753967285e-01 -2.266792654991149902e-01 1.592300236225128174e-01 7.269984483718872070e-01 5.430901423096656799e-02 4.434786140918731689e-01 5.856046825647354126e-02
-2.599747478961944580e-01 -2.696546353399753571e-02 7.593058943748474121e-01 1.143156141042709351e-01 3.594686090946197510e-01 4.218826591968536377e-01 1.691612005233764648e-01 -7.908470928668975830e-02
-5.243278741836547852e-01 2.546337246894836426e-01 -2.010349333286285400e-01 3.950635492801666260e-01 6.362671256065368652e-01 -1.026455610990524292e-01 1.504764109849929810e-01 -1.604259461164474487e-01
-1.368873268365859985e-01 -2.537155523896217346e-02 -4.217151924967765808e-02 5.326995253562927246e-01 7.156725525856018066e-01 2.274660319089889526e-01 2.510272264480590820e-01 2.610134482383728027e-01
-4.679790139198303223e-01 -2.668000161647796631e-01 -1.085432767868041992e-01 6.004964709281921387e-01 4.758609831333160400e-01 -1.321020424365997314e-01 2.171942442655563354e-01 -2.153315544128417969e-01
-1.895148605108261108e-01 2.982540130615234375e-01 -7.350019365549087524e-02 8.568041026592254639e-02 7.354311943054199219e-01 -3.873377740383148193e-01 -3.044255971908569336e-01 -2.807506024837493896e-01
2.363609522581100464e-01 -6.605462729930877686e-02 6.580238938331604004e-01 1.956887915730476379e-02 2.822115719318389893e-01 1.069469004869461060e-01 5.144346505403518677e-02 -6.423895955085754395e-01
-2.750064134597778320e-01 1.872095912694931030e-01 -9.268003702163696289e-02 6.535465717315673828e-01 5.641767382621765137e-01 2.782433331012725830e-01 2.373439222574234009e-01 -3.955516591668128967e-02
3.623679578304290771e-01 3.470360115170478821e-02 8.203502744436264038e-02 8.699758350849151611e-02 4.552517235279083252e-01 2.018411085009574890e-02 6.304700374603271484e-01 -4.980287253856658936e-01
8.831892162561416626e-02 1.182394772768020630e-01 -5.183971300721168518e-02 5.322886705398559570e-01 5.360327959060668945e-01 -6.853892654180526733e-02 3.499775826930999756e-01 -5.269608497619628906e-01
6.374675780534744263e-02 -4.429714083671569824e-01 3.707804381847381592e-01 1.331813335418701172e-01 6.727455258369445801e-01 3.612189590930938721e-01 -2.270901650190353394e-01 9.930629283189773560e-02
-2.466566264629364014e-01 -1.791625171899795532e-01 -5.807729065418243408e-02 6.450883746147155762e-01 4.939279258251190186e-01 -1.781099140644073486e-01 3.509361743927001953e-01 -2.978343367576599121e-01
2.214219275629147887e-04 2.335437983274459839e-01 7.717995643615722656e-01 -3.509059548377990723e-01 4.407252371311187744e-01 -1.454402804374694824e-01 1.050272062420845032e-01 1.501787547022104263e-02
-5.216519236564636230e-01 3.037232458591461182e-01 -1.097831428050994873e-01 8.664162456989288330e-02 6.114507913589477539e-01 -2.534910142421722412e-01 -1.575023084878921509e-01 -3.913257122039794922e-01
5.742520466446876526e-02 -2.797574102878570557e-01 7.184834480285644531e-01 4.957685768604278564e-01 3.392594754695892334e-01 1.496445387601852417e-01 -6.703997403383255005e-02 1.202011257410049438e-01
1.007074639201164246e-01 5.578367114067077637e-01 3.692767620086669922e-01 4.543129801750183105e-01 4.672155380249023438e-01 2.095048278570175171e-01 2.618780434131622314e-01 -7.174935191869735718e-02
8.603214472532272339e-02 -5.959149599075317383e-01 3.390795737504959106e-02 8.748400211334228516e-02 5.282188057899475098e-01 2.102706879377365112e-01 2.313566654920578003e-01 -5.019219517707824707e-01
-1.957799643278121948e-01 -1.288282126188278198e-01 6.423605680465698242e-01 1.431181430816650391e-01 4.752835631370544434e-01 -2.926576137542724609e-01 -4.298101067543029785e-01 -1.252360194921493530e-01
1.663830280303955078e-01 -2.577959597110748291e-01 3.488892316818237305e-01 1.572712808847427368e-01 5.760909318923950195e-01 2.939484119415283203e-01 -5.727708339691162109e-02 -5.812340974807739258e-01
1.941348612308502197e-02 3.225444555282592773e-01 2.941609323024749756e-01 -1.577847748994827271e-01 7.042297720909118652e-01 -5.547676235437393188e-02 -4.980747997760772705e-01 -1.925247758626937866e-01
-6.603003293275833130e-02 1.961782872676849365e-01 2.041196227073669434e-01 2.077904492616653442e-01 3.520480692386627197e-01 -1.981347650289535522e-01 7.232022881507873535e-01 -4.313881099224090576e-01
-4.347821697592735291e-02 5.842597484588623047e-01 4.714781343936920166e-01 3.496712148189544678e-01 3.822299242019653320e-01 -1.116225570440292358e-01 2.928771637380123138e-02 -3.908601999282836914e-01
3.789976239204406738e-01 9.386944770812988281e-02 1.422021090984344482e-01 3.902135491371154785e-01 7.237957715988159180e-01 -1.193190217018127441e-01 -3.259241878986358643e-01 1.752634495496749878e-01
-3.213140368461608887e-02 3.096926808357238770e-01 4.912180006504058838e-01 5.413842797279357910e-01 2.929278016090393066e-01 -8.090643584728240967e-02 4.584979414939880371e-01 2.570855021476745605e-01
-9.563100337982177734e-02 4.242115914821624756e-01 8.148138970136642456e-02 3.842806220054626465e-01 4.815111756324768066e-01 -6.991758942604064941e-02 -3.057610094547271729e-01 -5.712767243385314941e-01
-3.342390358448028564e-01 -1.270674318075180054e-01 -4.371788725256919861e-02 -9.842137247323989868e-02 6.165904998779296875e-01 -5.422998070716857910e-01 1.264632791280746460e-01 -4.126432538032531738e-01
-3.289425075054168701e-01 -8.768416009843349457e-03 -8.543639630079269409e-02 4.663476347923278809e-01 5.503990650177001953e-01 -3.462057411670684814e-01 4.259621500968933105e-01 -2.503984570503234863e-01
2.002736628055572510e-01 -2.002676576375961304e-01 7.768823504447937012e-01 -2.175310999155044556e-01 4.546320140361785889e-01 -2.463278621435165405e-01 -1.171091385185718536e-02 3.758500888943672180e-02
1.015527620911598206e-01 -3.142539858818054199e-01 -1.248746737837791443e-01 9.415553882718086243e-03 6.904118061065673828e-01 -4.097018241882324219e-01 4.297281503677368164e-01 -2.146134674549102783e-01
-2.049969136714935303e-01 -5.717794224619865417e-02 -6.277115643024444580e-02 6.923125386238098145e-01 6.295979619026184082e-01 1.737055480480194092e-01 1.696310788393020630e-01 1.269962936639785767e-01
-1.789112687110900879e-01 -1.258642319589853287e-02 1.031520590186119080e-01 6.408061385154724121e-01 4.319659471511840820e-01 -2.769363224506378174e-01 5.128159523010253906e-01 1.424461454153060913e-01
-4.840457066893577576e-02 -3.067152574658393860e-02 -1.330021172761917114e-01 2.128211706876754761e-01 9.007967114448547363e-01 9.610378742218017578e-02 -8.754647523164749146e-02 3.246522247791290283e-01
-1.475833356380462646e-01 6.553972512483596802e-02 2.251951545476913452e-01 6.090565919876098633e-01 3.269884288311004639e-01 -5.345760583877563477e-01 3.117609918117523193e-01 -2.497459203004837036e-01
1.455993205308914185e-01 5.773373842239379883e-01 2.721360027790069580e-01 8.983640372753143311e-02 6.712141036987304688e-01 2.992676571011543274e-02 -3.271907866001129150e-01 -6.982728838920593262e-02
-2.431001067161560059e-01 -2.972464635968208313e-02 2.575133144855499268e-01 4.892994761466979980e-01 4.081040620803833008e-01 -1.832552626729011536e-02 -5.164482593536376953e-01 -4.479821920394897461e-01
4.506576061248779297e-01 3.508678451180458069e-02 5.749228596687316895e-01 4.741447418928146362e-02 4.099977314472198486e-01 -2.349700033664703369e-02 -2.130332291126251221e-01 -4.988574981689453125e-01
-2.671500667929649353e-02 6.536553502082824707e-01 -5.365041270852088928e-02 1.086401008069515228e-02 6.913060545921325684e-01 9.878392517566680908e-02 -3.002773039042949677e-02 -2.836557626724243164e-01
1.655093133449554443e-01 1.682123541831970215e-01 3.867874741554260254e-01 4.157443046569824219e-01 2.835436463356018066e-01 -1.701326966285705566e-01 6.767944693565368652e-01 -2.333893775939941406e-01
-2.023948132991790771e-01 1.671140547841787338e-03 -4.432456940412521362e-02 1.520411372184753418e-01 6.071314811706542969e-01 -8.827240020036697388e-02 -3.151432573795318604e-01 -6.769316792488098145e-01
-1.760766506195068359e-01 -3.574126362800598145e-01 5.475026741623878479e-02 3.094562888145446777e-01 7.298357486724853516e-01 3.463473618030548096e-01 1.025483608245849609e-01 2.817082405090332031e-01
4.309479147195816040e-02 1.551785767078399658e-01 4.588904976844787598e-01 2.995885349810123444e-02 4.487632513046264648e-01 7.136674970388412476e-02 -5.048649907112121582e-01 -5.488296747207641602e-01
2.520432472229003906e-01 -2.168523222208023071e-01 4.128775000572204590e-01 -1.454654484987258911e-01 5.373446345329284668e-01 4.641658365726470947e-01 1.878048032522201538e-01 -3.979465365409851074e-01
-3.116468712687492371e-02 -2.582432627677917480e-01 -1.590567380189895630e-01 4.297024011611938477e-01 6.325156092643737793e-01 2.305389642715454102e-01 2.340194880962371826e-01 -4.630406200885772705e-01
-1.708570569753646851e-01 8.570630848407745361e-02 4.798898100852966309e-01 -1.273843646049499512e-01 6.589531898498535156e-01 7.560295611619949341e-02 -5.262503623962402344e-01 -8.175555616617202759e-03
1.669273078441619873e-01 -1.574108898639678955e-01 -9.086865466088056564e-04 -9.904451668262481689e-02 6.820863485336303711e-01 2.424833625555038452e-01 6.395267248153686523e-01 -6.717165559530258179e-02
2.049696445465087891e-01 5.487085580825805664e-01 8.638069778680801392e-02 2.929779589176177979e-01 5.329900383949279785e-01 -1.034563779830932617e-01 -7.616557180881500244e-02 -5.128604173660278320e-01
-2.691953480243682861e-01 -3.687054812908172607e-01 -2.108880579471588135e-01 3.763653337955474854e-01 6.111460328102111816e-01 2.574528753757476807e-02 4.266470968723297119e-01 -2.219809293746948242e-01
1.306947767734527588e-01 -3.931615948677062988e-01 8.339152671396732330e-03 -1.963179558515548706e-01 6.316939592361450195e-01 -3.032658696174621582e-01 1.823783069849014282e-01 -5.152312517166137695e-01
-1.217511482536792755e-02 2.617578804492950439e-01 5.566558241844177246e-01 -3.602325618267059326e-01 3.773083984851837158e-01 3.054797053337097168e-01 4.421676993370056152e-01 -2.459869831800460815e-01
-2.249710634350776672e-02 -1.279090493917465210e-01 -4.800855740904808044e-02 3.275991976261138916e-01 5.057969093322753906e-01 4.152257442474365234e-01 2.497694194316864014e-01 -6.187723875045776367e-01
-8.059111237525939941e-02 -3.952349126338958740e-01 6.162909269332885742e-01 1.677563637495040894e-01 4.385134279727935791e-01 2.465539723634719849e-01 2.680470943450927734e-01 3.231187164783477783e-01
1.230203136801719666e-01 2.240553200244903564e-01 3.643325343728065491e-02 2.309912294149398804e-01 5.460912585258483887e-01 -4.510373473167419434e-01 2.322702556848526001e-01 -5.695444941520690918e-01
-2.961589395999908447e-01 -2.846620380878448486e-01 7.119692862033843994e-03 4.493333697319030762e-01 6.898356676101684570e-01 3.688323795795440674e-01 -1.724084652960300446e-02 1.307613253593444824e-01
-4.614938497543334961e-01 -5.746135488152503967e-02 -1.268069595098495483e-01 2.601552605628967285e-01 6.303269863128662109e-01 2.199828773736953735e-01 -4.053378105163574219e-02 -5.026068687438964844e-01
-2.770723402500152588e-01 -3.223382234573364258e-01 4.908519983291625977e-02 7.183415293693542480e-01 4.685729742050170898e-01 -2.340752631425857544e-01 1.602696925401687622e-01 -2.944037504494190216e-02
-1.695581339299678802e-02 1.556742489337921143e-01 -6.745876371860504150e-02 7.373622059822082520e-01 5.379135012626647949e-01 -6.601398438215255737e-02 3.217844367027282715e-01 -1.731197535991668701e-01
-4.185883998870849609e-01 4.431072622537612915e-02 -9.659919142723083496e-02 8.750364184379577637e-02 6.436881422996520996e-01 -2.562020123004913330e-01 -6.039153784513473511e-02 -5.676363110542297363e-01
3.323102295398712158e-01 -2.440169304609298706e-01 6.340117454528808594e-01 1.246556937694549561e-01 4.473324716091156006e-01 4.183840751647949219e-01 8.359380811452865601e-02 -1.742880344390869141e-01
4.062749817967414856e-02 -6.443564593791961670e-02 3.003768026828765869e-01 3.033041059970855713e-01 4.459755718708038330e-01 2.094393596053123474e-02 7.764759063720703125e-01 -9.864193946123123169e-02
-5.282462239265441895e-01 -2.131201326847076416e-01 -1.485243532806634903e-02 2.761384248733520508e-01 5.941510200500488281e-01 -1.661092042922973633e-01 3.538987338542938232e-01 3.053045272827148438e-01
-1.178750488907098770e-02 6.074892282485961914e-01 1.421204656362533569e-01 3.183670341968536377e-02 5.259005427360534668e-01 1.095262244343757629e-01 -2.096314579248428345e-01 -5.263965725898742676e-01
-5.902981758117675781e-01 -3.600365519523620605e-01 -4.762252047657966614e-02 5.047975182533264160e-01 4.688331782817840576e-01 3.269420564174652100e-02 1.067701280117034912e-01 -1.804436594247817993e-01
-1.359333246946334839e-01 -3.091895878314971924e-01 -8.367925882339477539e-02 1.028388217091560364e-01 8.448428511619567871e-01 7.550282776355743408e-02 2.814735472202301025e-01 2.639292180538177490e-01
5.913093686103820801e-02 -8.183971047401428223e-02 5.380868911743164062e-01 -2.393927127122879028e-01 6.622007489204406738e-01 -1.533619165420532227e-01 1.609911955893039703e-02 4.250535368919372559e-01
-2.694776952266693115e-01 -2.216966301202774048e-01 -1.389716267585754395e-01 6.846361607313156128e-02 6.472825407981872559e-01 -9.915075451135635376e-02 -9.497664868831634521e-03 -6.521781682968139648e-01
2.085607498884201050e-01 4.402574896812438965e-01 2.799530327320098877e-01 2.569889426231384277e-01 4.985233545303344727e-01 -1.234793066978454590e-01 5.952643156051635742e-01 1.209962647408246994e-02
1.523333638906478882e-01 5.825622677803039551e-01 8.349897712469100952e-02 1.713958680629730225e-01 6.030833721160888672e-01 2.918767929077148438e-02 -1.379738003015518188e-01 -4.663355052471160889e-01
-3.750782832503318787e-02 -5.870858579874038696e-02 3.583674877882003784e-02 1.913218945264816284e-01 6.198399066925048828e-01 3.117791712284088135e-01 -1.046334356069564819e-01 -6.818375587463378906e-01
-1.103301439434289932e-02 3.986791670322418213e-01 7.270430922508239746e-01 -2.835182547569274902e-01 3.908769786357879639e-01 -2.712562978267669678e-01 6.220072135329246521e-02 -4.153508692979812622e-02
3.912569582462310791e-01 -3.188102841377258301e-01 1.612629145383834839e-01 -1.176323741674423218e-01 7.233624458312988281e-01 3.757902979850769043e-01 1.864197850227355957e-01 -7.880969345569610596e-02
-6.467024236917495728e-02 -3.755713701248168945e-01 6.284290552139282227e-01 3.184628486633300781e-01 3.757652640342712402e-01 2.572064399719238281e-01 3.085570335388183594e-01 2.363474071025848389e-01
-6.317106634378433228e-02 -3.558017611503601074e-01 -5.148341879248619080e-02 6.953440904617309570e-01 5.325959324836730957e-01 -2.039255052804946899e-01 1.658495664596557617e-01 -1.746721267700195312e-01
-3.616407811641693115e-01 7.834378047846257687e-04 -1.493622809648513794e-01 -8.490761741995811462e-03 6.476715207099914551e-01 -4.234485030174255371e-01 7.332976907491683960e-02 -4.926153719425201416e-01
-2.114727497100830078e-01 3.966381549835205078e-01 1.445355266332626343e-01 1.816029995679855347e-01 3.192616105079650879e-01 -6.033594533801078796e-02 5.247102975845336914e-01 -6.026591658592224121e-01
-9.850428998470306396e-02 -1.081811264157295227e-01 -4.680147767066955566e-02 5.724487304687500000e-01 5.723761916160583496e-01 -3.082539439201354980e-01 2.806207537651062012e-01 -3.838266432285308838e-01
-1.822470724582672119e-01 -2.666684985160827637e-01 2.376496642827987671e-01 -1.222647503018379211e-01 7.625311017036437988e-01 7.508672028779983521e-02 -4.858712255954742432e-01 -3.294296562671661377e-02
-4.590069651603698730e-01 1.965156644582748413e-01 -9.871383756399154663e-02 -1.361070722341537476e-01 6.956145167350769043e-01 -4.435026049613952637e-01 -6.768528372049331665e-02 -1.930523961782455444e-01
1.225863173604011536e-01 -3.728860616683959961e-01 7.433521747589111328e-01 4.377118647098541260e-01 2.443347275257110596e-01 1.764293611049652100e-01 4.891454707831144333e-03 -1.044684350490570068e-01
-1.196139380335807800e-01 -3.327455818653106689e-01 1.613789796829223633e-01 1.860450953245162964e-01 3.776960074901580811e-01 -3.827483057975769043e-01 1.928750723600387573e-01 -6.985453367233276367e-01
-1.356462091207504272e-01 3.547547161579132080e-01 1.872714906930923462e-01 1.298871040344238281e-01 3.777912557125091553e-01 -4.991498887538909912e-01 4.505504965782165527e-01 -4.570943415164947510e-01
-4.331582188606262207e-01 -2.381131798028945923e-01 1.015201285481452942e-01 1.360824890434741974e-02 5.240402221679687500e-01 -6.361899971961975098e-01 8.299667388200759888e-02 -2.427759915590286255e-01
-1.419730484485626221e-01 -3.429815769195556641e-01 2.863505780696868896e-01 -1.190665811300277710e-01 7.316247224807739258e-01 1.164950504899024963e-01 -4.654691517353057861e-01 -2.294075302779674530e-02
3.833186328411102295e-01 -4.267429411411285400e-01 5.681968927383422852e-01 3.554219007492065430e-01 4.193816483020782471e-01 1.546424329280853271e-01 1.112295165657997131e-01 9.806940704584121704e-02
3.313295776024460793e-03 -2.892318964004516602e-01 5.863809585571289062e-02 -8.277744054794311523e-02 8.425139188766479492e-01 2.328527271747589111e-01 -3.359867334365844727e-01 -1.706050187349319458e-01
3.480540588498115540e-02 1.928578019142150879e-01 -5.896001309156417847e-02 6.881446242332458496e-01 5.460225343704223633e-01 3.247879445552825928e-01 2.780366241931915283e-01 -6.035802140831947327e-02
-1.738152951002120972e-01 -3.693825602531433105e-01 -9.040065854787826538e-02 -2.428013086318969727e-01 7.657814621925354004e-01 3.340822160243988037e-01 2.126287370920181274e-01 -1.515815407037734985e-01
-4.057279601693153381e-02 -2.046438753604888916e-01 3.116410598158836365e-02 2.947348654270172119e-01 7.461841702461242676e-01 -1.141763702034950256e-01 3.012788593769073486e-01 4.561128020286560059e-01
-2.543826699256896973e-01 -2.367721647024154663e-01 -2.141300356015563011e-03 2.091853469610214233e-01 7.899985909461975098e-01 4.647757858037948608e-02 6.277611106634140015e-02 4.530635178089141846e-01
1.286071687936782837e-01 1.971332542598247528e-02 6.359717994928359985e-02 6.251186132431030273e-01 7.041662335395812988e-01 1.391202360391616821e-01 2.568612620234489441e-02 2.690532505512237549e-01
-8.776757866144180298e-02 -1.575652658939361572e-01 -4.863237589597702026e-02 5.801010727882385254e-01 4.416934549808502197e-01 -3.921452909708023071e-02 4.033229351043701172e-01 -5.189290642738342285e-01
-5.085819959640502930e-02 -4.030124247074127197e-01 6.568293571472167969e-01 2.264207154512405396e-01 3.976821005344390869e-01 3.789241611957550049e-01 2.191489934921264648e-01 5.042291805148124695e-02
-1.279917657375335693e-01 1.372421905398368835e-02 5.336272716522216797e-02 3.097807466983795166e-01 7.741981148719787598e-01 2.000422030687332153e-01 1.447661519050598145e-01 4.735624194145202637e-01
-7.691274583339691162e-02 1.101700067520141602e-01 4.074697941541671753e-02 7.095917463302612305e-01 5.721740126609802246e-01 2.351236343383789062e-01 2.641084194183349609e-01 1.560340374708175659e-01
1.506378501653671265e-01 -1.693269237875938416e-02 6.195230484008789062e-01 -3.565185517072677612e-02 4.876036643981933594e-01 4.555736184120178223e-01 3.828271925449371338e-01 -8.961666375398635864e-03
-9.109613299369812012e-02 1.318724304437637329e-01 1.428204402327537537e-02 7.383406758308410645e-01 4.846663773059844971e-01 1.980479955673217773e-01 3.933072388172149658e-01 1.204916834831237793e-02
-4.084905385971069336e-01 -3.892549276351928711e-01 -1.532352995127439499e-02 3.939073979854583740e-01 6.745166182518005371e-01 1.761834621429443359e-01 1.502756029367446899e-01 -1.327481567859649658e-01
-2.284372150897979736e-01 2.441422194242477417e-01 1.027377396821975708e-01 7.850748896598815918e-01 4.327723681926727295e-01 5.173806473612785339e-02 2.531513273715972900e-01 -8.519924432039260864e-02
-1.491637974977493286e-01 1.148952022194862366e-01 5.455483496189117432e-02 2.883104085922241211e-01 8.277341127395629883e-01 -2.583251148462295532e-02 -1.059276312589645386e-01 4.259323179721832275e-01
-1.967801600694656372e-01 -4.515267312526702881e-01 1.641426384449005127e-01 -1.429253667593002319e-01 7.221996188163757324e-01 3.755643591284751892e-02 -4.115785956382751465e-01 -1.328574120998382568e-01
-4.895768463611602783e-01 -3.968808054924011230e-01 -1.330544054508209229e-01 3.028590679168701172e-01 6.927466988563537598e-01 4.008845239877700806e-02 -4.908819496631622314e-02 -9.725347161293029785e-02
-2.493495047092437744e-01 1.000672727823257446e-01 2.263641916215419769e-02 -3.555988371372222900e-01 6.081556677818298340e-01 -4.024206697940826416e-01 -6.509013473987579346e-02 -5.146027803421020508e-01
-7.935180515050888062e-02 -2.100929021835327148e-01 5.918795242905616760e-02 2.656872272491455078e-01 6.809135079383850098e-01 3.272559344768524170e-01 4.741384387016296387e-01 2.827088534832000732e-01
-2.619791626930236816e-01 1.283713728189468384e-01 7.534981518983840942e-02 7.413131594657897949e-01 3.730927705764770508e-01 9.770545363426208496e-02 4.586665034294128418e-01 2.335303090512752533e-02
-2.430122345685958862e-01 -1.882466673851013184e-01 -2.689413027837872505e-03 3.553797006607055664e-01 6.323586106300354004e-01 -2.092430442571640015e-01 5.106862783432006836e-01 2.733968198299407959e-01
3.758112192153930664e-01 1.607401967048645020e-01 -2.355707809329032898e-02 -1.157435402274131775e-01 6.370217800140380859e-01 1.844947338104248047e-01 5.294429063796997070e-01 -3.143756687641143799e-01
9.373001754283905029e-03 -3.153499662876129150e-01 1.210506558418273926e-01 -5.689894407987594604e-02 8.370179533958435059e-01 -1.538060791790485382e-02 -3.346722126007080078e-01 -2.640728950500488281e-01
-9.881471097469329834e-02 2.593169510364532471e-01 -1.688382476568222046e-01 4.327175915241241455e-01 6.406469345092773438e-01 1.347658932209014893e-01 5.181697607040405273e-01 -1.007433086633682251e-01
-3.222278654575347900e-01 -3.241517543792724609e-01 1.673191487789154053e-01 -9.775816649198532104e-02 7.225912213325500488e-01 1.070110797882080078e-01 -4.298101365566253662e-01 -1.876603066921234131e-01
-1.098225340247154236e-01 3.165275752544403076e-01 -6.645945459604263306e-02 6.082460880279541016e-01 5.895668268203735352e-01 -7.776771485805511475e-02 3.984812796115875244e-01 -3.074044175446033478e-02
9.353308938443660736e-03 -1.903974860906600952e-01 4.102370738983154297e-01 -3.465469777584075928e-01 5.893417000770568848e-01 -4.106791317462921143e-01 2.642064690589904785e-01 2.991420924663543701e-01
7.560461014509201050e-02 -2.731398046016693115e-01 5.581897497177124023e-01 -2.177531570196151733e-01 5.069149136543273926e-01 -4.807040691375732422e-01 1.727606207132339478e-01 2.068838775157928467e-01
2.747607827186584473e-01 -2.276887297630310059e-01 2.421407997608184814e-01 2.397332936525344849e-01 3.179353773593902588e-01 1.487418860197067261e-01 2.198754549026489258e-01 -7.648580670356750488e-01
3.144153580069541931e-02 -1.104809716343879700e-01 8.424611687660217285e-01 -1.271581202745437622e-01 3.268392980098724365e-01 -3.299154341220855713e-01 -1.286212950944900513e-01 -1.693629175424575806e-01
2.676425278186798096e-01 -1.258806586265563965e-01 -1.186895146965980530e-01 2.138622105121612549e-02 8.138294816017150879e-01 4.366049915552139282e-02 4.834697544574737549e-01 3.063190495595335960e-03
2.839492857456207275e-01 2.744787037372589111e-01 -5.579198524355888367e-02 -7.915154099464416504e-02 7.149322032928466797e-01 3.793415427207946777e-01 3.446975946426391602e-01 -2.466007620096206665e-01
-2.496408671140670776e-01 5.946421623229980469e-02 -1.118237450718879700e-01 1.195387467741966248e-01 5.473859906196594238e-01 2.633029818534851074e-01 5.595124140381813049e-02 -7.316139340400695801e-01
2.569354176521301270e-01 3.000520467758178711e-01 3.675800263881683350e-01 3.970805704593658447e-01 4.372083246707916260e-01 -1.790642589330673218e-01 -4.694326594471931458e-02 -5.707418322563171387e-01
4.859032109379768372e-02 3.462091460824012756e-02 7.501049637794494629e-01 -3.876069784164428711e-01 3.950198590755462646e-01 -2.898251712322235107e-01 2.059155255556106567e-01 -3.321680426597595215e-02
-3.323037624359130859e-01 -1.850916258990764618e-02 -1.364583671092987061e-01 4.530293941497802734e-01 5.457404851913452148e-01 -2.147795557975769043e-01 2.348007708787918091e-01 -5.160239338874816895e-01
-1.568421274423599243e-01 5.928515642881393433e-02 -3.574224933981895447e-02 1.028237640857696533e-01 7.080053091049194336e-01 7.589411456137895584e-03 5.416529774665832520e-01 4.065937697887420654e-01
2.376038581132888794e-01 -3.272390961647033691e-01 1.189101487398147583e-01 3.503603935241699219e-01 7.709196805953979492e-01 -4.952561855316162109e-02 -3.135449588298797607e-01 6.698182225227355957e-02
9.469986893236637115e-03 6.510663032531738281e-01 2.256733328104019165e-01 2.594364881515502930e-01 3.275626301765441895e-01 1.393329352140426636e-02 -6.301430612802505493e-02 -5.884937644004821777e-01
1.703192889690399170e-01 -5.485216900706291199e-02 7.161409854888916016e-01 1.499653756618499756e-01 4.688434898853302002e-01 -5.249404907226562500e-02 -3.298538029193878174e-01 -3.182165026664733887e-01
-3.898014500737190247e-02 -2.236525714397430420e-01 4.580333828926086426e-01 -1.539343595504760742e-01 6.344085335731506348e-01 3.138950467109680176e-01 3.345642983913421631e-01 3.194248378276824951e-01
-3.516999259591102600e-02 3.458084762096405029e-01 6.498675942420959473e-01 -2.648855745792388916e-01 5.928412675857543945e-01 -4.442087933421134949e-02 -5.564981326460838318e-02 1.736564189195632935e-01
-3.822917044162750244e-01 -1.365410257130861282e-02 3.106706077232956886e-03 -1.240961849689483643e-01 4.177982211112976074e-01 -8.012156188488006592e-02 5.322955250740051270e-01 -6.115095019340515137e-01
-1.207012310624122620e-01 -2.656315267086029053e-01 -7.676752656698226929e-02 2.145278602838516235e-01 7.546445131301879883e-01 8.540924638509750366e-02 4.309877753257751465e-01 3.168944120407104492e-01
-3.713166117668151855e-01 -1.471585333347320557e-01 -4.366222769021987915e-02 2.701264917850494385e-01 7.666589021682739258e-01 2.769527137279510498e-01 5.142944678664207458e-02 3.138150572776794434e-01
-3.733164370059967041e-01 5.540735274553298950e-02 -2.670721113681793213e-01 1.938637048006057739e-01 7.790009975433349609e-01 -3.576714694499969482e-01 1.196928787976503372e-03 -1.178196743130683899e-01
9.737920761108398438e-02 5.077908635139465332e-01 4.495088160037994385e-01 3.885987997055053711e-01 2.655841410160064697e-01 -1.373481303453445435e-01 5.300894379615783691e-01 -9.593988955020904541e-02
-7.443398237228393555e-02 3.835049569606781006e-01 -1.681384891271591187e-01 -1.186324059963226318e-01 8.858404159545898438e-01 1.141131594777107239e-01 4.736648872494697571e-02 7.113806903362274170e-02
-4.017058908939361572e-01 3.640666306018829346e-01 -2.035159617662429810e-01 2.615444660186767578e-01 6.336458325386047363e-01 -1.269533336162567139e-01 1.233934536576271057e-01 -4.042445719242095947e-01
-3.104709088802337646e-01 5.979566648602485657e-02 3.209381103515625000e-01 -4.692655801773071289e-02 1.942336410284042358e-01 -5.773624405264854431e-02 4.557427763938903809e-01 -7.389637827873229980e-01
4.686705172061920166e-01 -1.041212230920791626e-01 1.050857827067375183e-01 -6.874869018793106079e-02 8.093785047531127930e-01 2.700863778591156006e-01 1.595845520496368408e-01 1.515844278037548065e-02
-1.395317465066909790e-01 1.529422551393508911e-01 1.482790708541870117e-01 7.884090542793273926e-01 3.520498275756835938e-01 -2.221793830394744873e-01 1.411530971527099609e-01 -3.468963503837585449e-01
-3.403730392456054688e-01 1.330894380807876587e-01 1.868559718132019043e-01 4.176799654960632324e-01 2.419041842222213745e-01 -8.483174256980419159e-03 7.081089615821838379e-01 -3.115345537662506104e-01
3.622220596298575401e-03 1.658876538276672363e-01 1.344412267208099365e-01 2.241500467061996460e-01 5.510333180427551270e-01 -4.222045466303825378e-02 -3.303851187229156494e-01 -6.996970772743225098e-01
-1.546249389648437500e-01 -2.112653851509094238e-01 5.148954316973686218e-02 2.761816680431365967e-01 7.724220752716064453e-01 2.665007114410400391e-01 1.759158372879028320e-01 3.923336565494537354e-01
-1.223584040999412537e-01 1.405274569988250732e-01 -2.195652574300765991e-01 2.568020224571228027e-01 7.541763782501220703e-01 4.153679013252258301e-01 3.192337453365325928e-01 -8.889094740152359009e-02
1.517192572355270386e-01 2.852724865078926086e-02 2.890470996499061584e-02 3.507767915725708008e-01 6.816554665565490723e-01 3.335743546485900879e-01 -2.209123969078063965e-01 -4.770318269729614258e-01
-2.297287285327911377e-01 8.239332586526870728e-02 3.665753873065114021e-03 6.531745791435241699e-01 4.890987277030944824e-01 1.103822216391563416e-01 5.113660097122192383e-01 -2.981193736195564270e-02
1.644993387162685394e-02 -2.102110981941223145e-01 3.798990845680236816e-01 4.015450775623321533e-01 4.674244523048400879e-01 1.856286227703094482e-01 5.538922548294067383e-01 3.003976345062255859e-01
-2.343171536922454834e-01 -4.668045639991760254e-01 2.856713533401489258e-01 1.411292701959609985e-01 3.025477826595306396e-01 -1.530201882123947144e-01 6.946460008621215820e-01 -1.678690612316131592e-01
-5.163655877113342285e-01 4.012687206268310547e-01 5.546805262565612793e-01 -1.524665653705596924e-01 3.970572054386138916e-01 1.912680268287658691e-01 3.070168383419513702e-02 -2.150650024414062500e-01
2.037036716938018799e-01 -1.146108806133270264e-01 1.182459741830825806e-01 4.367655813694000244e-01 8.036388158798217773e-01 7.136497646570205688e-02 -1.101737394928932190e-01 2.784896790981292725e-01
2.722315117716789246e-02 7.987690716981887817e-02 -1.783454716205596924e-01 4.115318059921264648e-01 7.399681210517883301e-01 -3.548010289669036865e-01 3.368822634220123291e-01 -6.918935477733612061e-02
-9.954957664012908936e-02 -6.793396919965744019e-02 -1.059681102633476257e-01 2.640831768512725830e-01 8.452832102775573730e-01 3.570408523082733154e-01 1.597712785005569458e-01 1.923462301492691040e-01
-6.983711570501327515e-02 4.487445950508117676e-01 1.131637766957283020e-01 5.219310894608497620e-02 6.944566965103149414e-01 1.375426352024078369e-01 -4.140924215316772461e-01 -3.249006271362304688e-01
-2.048551142215728760e-01 -5.534365177154541016e-01 -8.248346298933029175e-02 4.481199383735656738e-01 5.315775275230407715e-01 1.673151105642318726e-01 1.715448498725891113e-01 -3.226931095123291016e-01
1.439074128866195679e-01 4.423765465617179871e-02 6.407085657119750977e-01 -2.793550789356231689e-01 6.432834267616271973e-01 -4.168342426419258118e-02 -8.729074150323867798e-03 2.704804539680480957e-01
3.001113235950469971e-01 -3.423683345317840576e-01 1.322815120220184326e-01 2.469166666269302368e-01 5.567781329154968262e-01 3.331734240055084229e-01 3.339214622974395752e-01 -4.263111948966979980e-01
8.734752424061298370e-03 -2.470672428607940674e-01 6.234130263328552246e-01 4.518820643424987793e-01 4.338256716728210449e-01 1.964224129915237427e-01 4.034231975674629211e-02 3.429670631885528564e-01
-1.286894679069519043e-01 2.282206714153289795e-01 1.496863663196563721e-01 2.917113006114959717e-01 5.796785354614257812e-01 -1.301818937063217163e-01 5.626189112663269043e-01 3.928590714931488037e-01
3.532412350177764893e-01 -4.089917540550231934e-01 1.947325617074966431e-01 1.326471269130706787e-01 7.205113172531127930e-01 2.149275541305541992e-01 1.661434620618820190e-01 -2.439186871051788330e-01
-2.557947635650634766e-01 -2.406167984008789062e-01 -3.790725767612457275e-02 9.279324859380722046e-02 5.802810192108154297e-01 -2.978708446025848389e-01 3.923858106136322021e-01 -5.359153747558593750e-01
-4.175298810005187988e-01 -4.320912063121795654e-02 -1.010668352246284485e-01 1.202132478356361389e-01 5.991414785385131836e-01 3.071919083595275879e-01 -1.030144169926643372e-01 -5.789532065391540527e-01
-1.673889458179473877e-01 3.134433627128601074e-01 6.944499611854553223e-01 -4.096231162548065186e-01 3.907087445259094238e-01 -2.409619539976119995e-01 1.096764802932739258e-01 -3.062313608825206757e-02
2.387329041957855225e-01 1.628199666738510132e-01 4.713532924652099609e-01 6.345703601837158203e-01 4.382398426532745361e-01 2.308411300182342529e-01 1.937785297632217407e-01 9.354647994041442871e-02
-2.803861796855926514e-01 -1.546074599027633667e-01 -1.479916833341121674e-02 6.699198484420776367e-01 6.179410815238952637e-01 2.228115871548652649e-02 2.081119120121002197e-01 1.510305255651473999e-01
-2.755606546998023987e-03 1.062849909067153931e-01 4.209114313125610352e-01 -4.537513554096221924e-01 4.267919659614562988e-01 2.335374429821968079e-02 5.853470563888549805e-01 -2.833922207355499268e-01
1.253375858068466187e-01 -3.163956999778747559e-01 2.155425101518630981e-01 5.313947796821594238e-01 6.415468454360961914e-01 -6.637028604745864868e-02 -3.730513751506805420e-01 -1.380356866866350174e-02
-3.839286267757415771e-01 -3.151518106460571289e-02 3.049234673380851746e-02 1.275879889726638794e-01 4.842680394649505615e-01 -3.310908973217010498e-01 5.337983965873718262e-01 -4.531221985816955566e-01
-1.562427133321762085e-01 -1.753412038087844849e-01 -1.065287142992019653e-01 3.526847809553146362e-02 8.707612156867980957e-01 2.911444902420043945e-01 2.496787905693054199e-01 1.640786528587341309e-01
-4.740610420703887939e-01 -1.860560476779937744e-01 -4.193706437945365906e-02 2.892376184463500977e-01 7.767756581306457520e-01 -1.036302279680967331e-02 1.700944155454635620e-01 1.510367989540100098e-01
-2.500292658805847168e-01 -3.221681714057922363e-01 -2.933342196047306061e-02 2.368329018354415894e-01 7.801148891448974609e-01 3.635265529155731201e-01 1.284909248352050781e-01 1.396496742963790894e-01
3.734299540519714355e-02 -2.094867825508117676e-01 8.753942698240280151e-02 5.284218192100524902e-01 6.105065941810607910e-01 -1.849019974470138550e-01 4.521916508674621582e-01 2.375786602497100830e-01
-2.434271275997161865e-01 -3.764064013957977295e-01 2.033561170101165771e-01 -1.698181964457035065e-02 7.635110616683959961e-01 -1.830514520406723022e-02 -3.495175540447235107e-01 -2.279746234416961670e-01
-4.547711312770843506e-01 2.533330768346786499e-02 -1.292139850556850433e-02 4.884291887283325195e-01 5.719546079635620117e-01 1.452580392360687256e-01 3.497741222381591797e-01 2.885089814662933350e-01
