# Supplementary material for: Where is your field going? A machine learning approach to study the relative motion of the domains of physics
Source: PLoS One. 2020 Jun 18;15(6):e0233997. doi: 10.1371/journal.pone.0233997 (PMC7302634; doi:10.1371/journal.pone.0233997)
Supplement: S22 Data — (ZIP) [file pone.0233997.s022.zip › 21/Pacs4Run_21_VS_500_embeddings1992-1996ED8.txt]

5.242856740951538086e-01 -6.211406588554382324e-01 2.666207030415534973e-02 -1.450353413820266724e-01 2.240227907896041870e-01 9.387395344674587250e-03 -3.257986605167388916e-01 -4.014269411563873291e-01
-1.478508710861206055e-01 -6.306071281433105469e-01 1.352563053369522095e-01 -1.992597430944442749e-01 -4.704592525959014893e-01 -4.277783632278442383e-01 3.318419456481933594e-01 -8.961401134729385376e-02
5.709623098373413086e-01 -6.609669327735900879e-01 2.567879557609558105e-01 3.428290188312530518e-01 -1.828612945973873138e-02 -1.793311834335327148e-01 -1.002248525619506836e-01 1.054233610630035400e-01
5.003468394279479980e-01 -3.787151277065277100e-01 -2.848074436187744141e-01 -5.449037551879882812e-01 -1.221985816955566406e-01 1.349981129169464111e-01 -1.527846325188875198e-02 -4.413638114929199219e-01
7.122623920440673828e-02 -6.406893730163574219e-01 -2.237807810306549072e-01 2.530052065849304199e-01 -1.934890449047088623e-01 -6.568742394447326660e-01 -2.221089415252208710e-02 -3.065002709627151489e-02
4.687519073486328125e-01 -3.099850416183471680e-01 4.163339436054229736e-01 -1.320871263742446899e-01 1.112775728106498718e-01 -2.242853641510009766e-01 4.983546733856201172e-01 -4.270314872264862061e-01
6.078172326087951660e-01 -5.710161328315734863e-01 2.796677649021148682e-01 -3.226669505238533020e-02 1.582681834697723389e-01 -3.864833712577819824e-01 -2.097437828779220581e-01 -8.266106992959976196e-02
1.799263060092926025e-01 -8.101982474327087402e-01 3.321247100830078125e-01 2.594294846057891846e-01 2.124594710767269135e-02 4.402459412813186646e-02 2.445095330476760864e-01 2.672461271286010742e-01
3.631132543087005615e-01 -5.997350215911865234e-01 -3.491686284542083740e-01 4.735503196716308594e-01 -2.555860579013824463e-01 -2.369382083415985107e-01 -2.017989456653594971e-01 1.054534316062927246e-02
2.961063086986541748e-01 -6.688406467437744141e-01 2.759982645511627197e-01 -4.344021677970886230e-01 -3.452751934528350830e-01 -2.737966775894165039e-01 7.681009918451309204e-02 -3.660883288830518723e-03
9.882386773824691772e-03 -3.686959743499755859e-01 -1.271366029977798462e-01 -2.923398017883300781e-01 -1.175756379961967468e-01 -1.339498758316040039e-01 5.253203511238098145e-01 -6.742486953735351562e-01
1.857713162899017334e-01 -8.381677865982055664e-01 4.415195807814598083e-02 1.243799179792404175e-02 -3.745507001876831055e-01 2.525942325592041016e-01 -9.383215010166168213e-02 2.190045267343521118e-01
1.779524534940719604e-01 -8.578684329986572266e-01 -7.736872881650924683e-02 5.919805914163589478e-02 -2.759778499603271484e-01 2.799220681190490723e-01 -5.138117074966430664e-02 2.564062476158142090e-01
5.621314644813537598e-01 -5.254317522048950195e-01 3.849868476390838623e-01 3.918806314468383789e-01 1.245935112237930298e-01 -2.828906178474426270e-01 -1.029162332415580750e-01 -1.444100518710911274e-03
6.971667408943176270e-01 -3.586986362934112549e-01 2.622242271900177002e-01 -3.432623147964477539e-01 7.240927219390869141e-02 -2.288462221622467041e-01 -8.480260521173477173e-02 -3.659209311008453369e-01
-5.817635729908943176e-02 -4.362706542015075684e-01 2.390631884336471558e-01 2.013498395681381226e-01 -8.271929025650024414e-01 8.399309962987899780e-02 9.717865288257598877e-02 -8.856580406427383423e-02
-7.696527242660522461e-02 -3.764846026897430420e-01 6.288013458251953125e-01 2.218027561902999878e-01 1.258673667907714844e-01 -3.952274098992347717e-02 -1.972892433404922485e-01 -5.928071737289428711e-01
1.630037440918385983e-03 -6.498262882232666016e-01 5.328195095062255859e-01 1.376074105501174927e-01 3.322772979736328125e-01 2.218284606933593750e-01 1.477802246809005737e-01 -3.056724369525909424e-01
3.163304626941680908e-01 -3.871557116508483887e-01 -3.116748631000518799e-01 -3.212432265281677246e-01 -1.669974923133850098e-01 -5.188558101654052734e-01 1.301450133323669434e-01 -4.854582846164703369e-01
1.170421615242958069e-01 -4.663079679012298584e-01 3.122490346431732178e-01 2.947336733341217041e-01 -7.438924312591552734e-01 -1.601399183273315430e-01 8.049191907048225403e-03 -7.351783663034439087e-02
-2.731741033494472504e-02 -5.216318964958190918e-01 6.007065176963806152e-01 1.903901994228363037e-01 -3.971091210842132568e-01 -2.171163707971572876e-01 -3.504274487495422363e-01 4.922078922390937805e-02
1.778380274772644043e-01 -7.780085206031799316e-01 3.540862202644348145e-01 -2.134624123573303223e-01 -3.703213036060333252e-01 -1.050910353660583496e-01 9.086862951517105103e-02 1.889287233352661133e-01
2.660270333290100098e-01 -4.853600561618804932e-01 -8.835998922586441040e-02 6.894753873348236084e-02 -7.399663329124450684e-01 -3.510695397853851318e-01 -9.926698170602321625e-03 -1.009738147258758545e-01
3.524535000324249268e-01 -4.837152063846588135e-01 4.479874670505523682e-01 8.043348044157028198e-02 -6.508584618568420410e-01 5.490723997354507446e-02 8.945313096046447754e-02 8.287905366159975529e-04
2.698733471333980560e-02 -7.549195885658264160e-01 -1.141667142510414124e-01 -3.321343660354614258e-01 -5.482966303825378418e-01 -7.098063826560974121e-02 1.656055822968482971e-02 8.887333795428276062e-03
2.544547319412231445e-01 -5.909226536750793457e-01 5.243737101554870605e-01 9.344636648893356323e-02 3.811071515083312988e-01 1.480088829994201660e-01 2.290423959493637085e-01 -2.876690328121185303e-01
-1.191377565264701843e-01 -6.824221014976501465e-01 -9.249930083751678467e-02 2.174670100212097168e-01 -2.190814465284347534e-01 -6.424629688262939453e-01 -5.597253143787384033e-02 1.923368871212005615e-02
4.180798232555389404e-01 -6.236146688461303711e-01 3.582177311182022095e-02 1.150143742561340332e-01 -3.985296785831451416e-01 5.029499903321266174e-02 5.072081685066223145e-01 5.645493045449256897e-02
3.521659076213836670e-01 -6.340495944023132324e-01 3.977198898792266846e-01 1.482356786727905273e-01 3.957732915878295898e-01 2.564761936664581299e-01 2.124413400888442993e-01 -1.620425730943679810e-01
5.113344639539718628e-02 -3.212253153324127197e-01 -4.408682510256767273e-02 4.566552340984344482e-01 -3.668510615825653076e-01 4.331667721271514893e-01 1.788888424634933472e-01 -5.740276575088500977e-01
1.451787650585174561e-01 -6.533358097076416016e-01 2.538867890834808350e-01 -4.354676306247711182e-01 -4.323638379573822021e-01 -3.262498676776885986e-01 -4.948182031512260437e-02 -4.646251350641250610e-02
2.662572860717773438e-01 -7.294660806655883789e-01 -1.819619685411453247e-01 5.222655832767486572e-02 -4.959475696086883545e-01 -1.603147983551025391e-01 2.909975051879882812e-01 6.931242346763610840e-02
3.214772641658782959e-01 -6.783228516578674316e-01 2.479864843189716339e-02 -2.369241602718830109e-02 -4.651701450347900391e-01 -2.025390118360519409e-01 4.196745455265045166e-01 4.268588870763778687e-02
2.221548259258270264e-01 -6.772957444190979004e-01 -3.170254230499267578e-01 -1.940120756626129150e-01 -5.566425919532775879e-01 -1.874007582664489746e-01 6.527399271726608276e-02 -6.738747656345367432e-02
2.372812628746032715e-01 -6.074097752571105957e-01 -2.895453572273254395e-01 -2.746710181236267090e-01 -4.242668747901916504e-01 -4.565993845462799072e-01 -8.482163771986961365e-03 -1.640513390302658081e-01
3.289292454719543457e-01 -5.943530797958374023e-01 2.470341920852661133e-01 -1.459670662879943848e-01 1.110264509916305542e-01 5.881226062774658203e-01 -1.320567131042480469e-01 -2.838371694087982178e-01
2.213104963302612305e-01 -5.548565387725830078e-01 -1.564198285341262817e-01 4.358544945716857910e-02 -7.356795668601989746e-01 -2.567244470119476318e-01 -9.169004112482070923e-02 -3.535549715161323547e-02
2.749315798282623291e-01 -2.787890434265136719e-01 -2.784511148929595947e-01 2.538988590240478516e-01 -1.938370801508426666e-02 3.310272693634033203e-01 8.374657481908798218e-02 -7.666298747062683105e-01
3.089052066206932068e-02 -8.340640664100646973e-01 4.392116516828536987e-02 1.628881134092807770e-02 -2.564794123172760010e-01 -3.437933027744293213e-01 2.950736284255981445e-01 1.736217290163040161e-01
-5.304959416389465332e-02 -4.637830257415771484e-01 2.732181251049041748e-01 2.536464631557464600e-01 -7.572588324546813965e-01 6.261795759201049805e-02 2.508122622966766357e-01 -5.326826870441436768e-02
1.764017343521118164e-01 -7.092688083648681641e-01 3.177824616432189941e-01 -4.808361530303955078e-01 -3.336150348186492920e-01 -1.475982964038848877e-01 2.274513617157936096e-02 5.425233859568834305e-03
3.074477016925811768e-01 -7.623364329338073730e-01 1.226100325584411621e-01 3.501913547515869141e-01 -2.683508098125457764e-01 2.704810500144958496e-01 -3.373553231358528137e-02 2.008525580167770386e-01
6.546843647956848145e-01 -4.383233785629272461e-01 3.862151801586151123e-01 4.266245756298303604e-03 -1.679867319762706757e-02 -2.187330834567546844e-02 4.716762602329254150e-01 -8.271308243274688721e-02
-3.381169438362121582e-01 -6.815134882926940918e-01 4.249815046787261963e-01 4.737245850265026093e-03 1.756795644760131836e-01 2.460550367832183838e-01 7.618454843759536743e-02 -3.786480128765106201e-01
1.941038072109222412e-01 -7.798447608947753906e-01 -1.289175897836685181e-01 5.883315950632095337e-02 -4.338776171207427979e-01 -1.065653339028358459e-01 3.477391898632049561e-01 1.164307072758674622e-01
-1.469566673040390015e-01 -6.888656020164489746e-01 1.182632967829704285e-01 1.232573688030242920e-01 -1.982465088367462158e-01 -6.557981967926025391e-01 -4.564937204122543335e-02 5.685484781861305237e-02
8.780308067798614502e-02 -6.908698081970214844e-01 -3.619492053985595703e-01 -3.811981678009033203e-01 -4.028659164905548096e-01 -2.164492905139923096e-01 -1.263064295053482056e-01 -1.164717301726341248e-01
9.544405341148376465e-02 -7.291362881660461426e-01 3.073853552341461182e-01 -3.855906128883361816e-01 -3.120738863945007324e-01 -3.439521789550781250e-01 1.443608943372964859e-02 1.352982874959707260e-02
2.699356079101562500e-01 -6.189177036285400391e-01 -2.571850717067718506e-01 3.914926648139953613e-01 -3.071943521499633789e-01 -4.727779924869537354e-01 8.230992406606674194e-02 1.644960022531449795e-03
-1.204399615526199341e-01 -6.812632679939270020e-01 3.608183860778808594e-01 1.609323024749755859e-01 1.056310683488845825e-01 4.537282586097717285e-01 -2.517861723899841309e-01 -2.913107872009277344e-01
1.435416489839553833e-01 -3.386842906475067139e-01 6.352320909500122070e-01 1.085991933941841125e-01 -4.500188529491424561e-01 -4.662241637706756592e-01 1.186636760830879211e-01 -1.241460368037223816e-01
7.569504976272583008e-01 -4.827683269977569580e-01 2.625414729118347168e-01 -2.552407234907150269e-02 1.246890351176261902e-01 -2.183022648096084595e-01 -1.816549748182296753e-01 -1.678669452667236328e-01
-3.543930500745773315e-02 -7.828558087348937988e-01 -3.604873120784759521e-01 -4.005836695432662964e-02 -3.293322920799255371e-01 -2.456575185060501099e-01 -2.838747501373291016e-01 7.023446261882781982e-02
3.226593732833862305e-01 -7.362707257270812988e-01 1.561374366283416748e-01 -1.410314142704010010e-01 -4.975272417068481445e-01 2.289799787104129791e-02 2.188338786363601685e-01 1.165403351187705994e-01
1.462522298097610474e-01 -5.334851145744323730e-01 -1.980005055665969849e-01 -3.007799685001373291e-01 -5.557781457901000977e-01 -3.844065070152282715e-01 1.886928677558898926e-01 -2.684559226036071777e-01
1.831899210810661316e-02 -4.555845558643341064e-01 2.651256322860717773e-01 -1.335409749299287796e-02 2.767021059989929199e-01 1.907050907611846924e-01 -3.537526428699493408e-01 -6.953874826431274414e-01
6.057043075561523438e-01 -6.242443919181823730e-01 3.587627112865447998e-01 2.990015745162963867e-01 4.234356433153152466e-02 3.204707801342010498e-02 -9.613154828548431396e-02 1.151839345693588257e-01
-1.791139245033264160e-01 -6.977771520614624023e-01 -3.692888617515563965e-01 -1.244855523109436035e-01 3.322268724441528320e-01 -2.516655325889587402e-01 2.324447929859161377e-01 -3.184547722339630127e-01
-1.188006401062011719e-01 -6.121517419815063477e-01 3.702015876770019531e-01 4.670867323875427246e-01 2.412538230419158936e-01 1.589768975973129272e-01 -6.865777820348739624e-02 -4.095688760280609131e-01
-8.883499354124069214e-02 -8.595294356346130371e-01 -2.158007472753524780e-01 3.409739211201667786e-02 -3.732222914695739746e-01 -1.301621347665786743e-01 1.748483777046203613e-01 1.370246708393096924e-01
5.125728845596313477e-01 -1.270377188920974731e-01 -8.955972641706466675e-02 2.953191995620727539e-01 -1.341243833303451538e-01 2.305636107921600342e-01 -1.390878856182098389e-01 -7.317114472389221191e-01
2.344596385955810547e-02 -6.985658407211303711e-01 -1.552622914314270020e-01 2.330721169710159302e-01 1.430987119674682617e-01 -6.327453851699829102e-01 1.097244545817375183e-01 -1.198302023112773895e-02
-2.467914111912250519e-02 -6.970214247703552246e-01 -1.646781265735626221e-01 3.928568065166473389e-01 -3.615605235099792480e-01 -4.321763813495635986e-01 -8.437640219926834106e-02 8.645740896463394165e-02
4.613379836082458496e-01 -5.843541622161865234e-01 5.774424411356449127e-03 1.696998924016952515e-01 1.930228322744369507e-01 -6.107156872749328613e-01 -2.377778105437755585e-02 -7.790619879961013794e-02
-1.977578252553939819e-01 -8.128349184989929199e-01 -1.780485957860946655e-01 -1.377577334642410278e-01 9.990234673023223877e-02 -4.300737977027893066e-01 2.324866801500320435e-01 2.277695946395397186e-02
2.851489186286926270e-01 -3.628160357475280762e-01 6.041380167007446289e-01 -1.269100457429885864e-01 -2.465317249298095703e-01 3.108062148094177246e-01 -3.642656654119491577e-02 -4.972527623176574707e-01
1.599336117506027222e-01 -4.458289146423339844e-01 -1.814959943294525146e-01 -3.060161173343658447e-01 -5.859537124633789062e-01 -4.162549078464508057e-01 1.261762678623199463e-01 -3.413808345794677734e-01
1.196082830429077148e-01 -1.647520363330841064e-01 1.610694229602813721e-01 5.264990925788879395e-01 -9.313578903675079346e-02 -6.339771300554275513e-02 9.659080952405929565e-02 -7.958533763885498047e-01
-1.146287545561790466e-01 -9.332198500633239746e-01 7.784883677959442139e-02 2.932253479957580566e-02 -5.277548730373382568e-02 -1.975580118596553802e-02 -8.515198528766632080e-02 3.140291273593902588e-01
3.959643244743347168e-01 -2.320193499326705933e-01 -4.548979550600051880e-02 2.463267296552658081e-01 6.420293450355529785e-02 -5.592802166938781738e-01 -3.649877607822418213e-01 -5.258334279060363770e-01
1.550634056329727173e-01 -4.492466151714324951e-01 2.827402390539646149e-02 -3.954871892929077148e-01 1.551376134157180786e-01 -3.503167331218719482e-01 -4.509750008583068848e-01 -5.164837837219238281e-01
4.777953401207923889e-02 -2.409732639789581299e-01 7.257054746150970459e-02 3.374793529510498047e-01 -1.709772944450378418e-01 3.454487621784210205e-01 -1.616865098476409912e-01 -8.036041259765625000e-01
7.390273809432983398e-01 -4.257013797760009766e-01 2.547690272331237793e-01 3.113605678081512451e-01 1.894476264715194702e-01 1.701102033257484436e-02 1.914991885423660278e-01 -1.947111040353775024e-01
1.621659398078918457e-01 -4.509913623332977295e-01 8.282052725553512573e-02 6.064133644104003906e-01 1.337654590606689453e-01 -5.823086500167846680e-01 -1.190201193094253540e-01 -1.567488461732864380e-01
2.450131773948669434e-01 -7.028121352195739746e-01 -3.439127206802368164e-01 1.997151672840118408e-01 -3.237895071506500244e-01 -3.107616603374481201e-01 -2.939270436763763428e-01 -7.491369731724262238e-03
-2.306650429964065552e-01 -6.566169261932373047e-01 4.461897015571594238e-01 1.394195482134819031e-02 8.295670896768569946e-02 3.361993134021759033e-01 -1.444342732429504395e-01 -4.190407693386077881e-01
2.587849646806716919e-02 -5.277696251869201660e-01 -3.015509843826293945e-01 -2.425603568553924561e-01 3.438041806221008301e-01 -2.201526612043380737e-01 -3.815211355686187744e-01 -5.087180733680725098e-01
3.133437633514404297e-01 -6.944700479507446289e-01 -2.616927325725555420e-01 5.441985726356506348e-01 8.746884763240814209e-02 -4.309656098484992981e-02 -2.129264026880264282e-01 6.784642580896615982e-03
7.504028081893920898e-02 -5.239189267158508301e-01 -8.970625698566436768e-02 5.320145487785339355e-01 6.705778092145919800e-02 -6.399697661399841309e-01 1.367381960153579712e-02 -1.206080988049507141e-01
3.876283168792724609e-01 -5.411234498023986816e-01 -1.893307268619537354e-01 5.016379356384277344e-01 1.566192135214805603e-02 -3.011677265167236328e-01 -4.028258025646209717e-01 -1.273856908082962036e-01
1.896641701459884644e-01 -7.478218674659729004e-01 -2.758179008960723877e-01 -1.460975259542465210e-01 1.382603049278259277e-01 7.836564630270004272e-02 5.261653065681457520e-01 -7.254509627819061279e-02
-9.006889909505844116e-02 -5.031417608261108398e-01 4.637660980224609375e-01 3.859876394271850586e-01 2.309841662645339966e-01 7.827109843492507935e-02 -1.434284821152687073e-02 -5.612348914146423340e-01
2.597728669643402100e-01 -4.063203334808349609e-01 -1.942681968212127686e-01 6.754862666130065918e-01 -2.147945165634155273e-01 -3.696759641170501709e-01 -2.223284095525741577e-01 -2.029117643833160400e-01
7.536321878433227539e-02 -7.885850667953491211e-01 -1.644455641508102417e-01 -2.764745652675628662e-01 -4.906790852546691895e-01 1.159547120332717896e-01 1.056593656539916992e-01 5.998242646455764771e-02
1.919599324464797974e-01 -6.770868301391601562e-01 2.862975895404815674e-01 3.089605364948511124e-03 -5.148969292640686035e-01 7.345785200595855713e-02 3.839932978153228760e-01 6.901547312736511230e-02
8.472876995801925659e-02 -4.061142802238464355e-01 -3.034718334674835205e-01 6.102184057235717773e-01 -5.319296196103096008e-02 2.633956372737884521e-01 6.245358288288116455e-02 -5.360254645347595215e-01
5.762541294097900391e-01 -2.093733847141265869e-01 1.138700991868972778e-01 -8.309391140937805176e-02 -2.810653746128082275e-01 -3.604767620563507080e-01 -4.022334218025207520e-01 -4.832080006599426270e-01
6.925132870674133301e-01 -4.987917542457580566e-01 3.302854299545288086e-01 1.010316163301467896e-01 1.733228713274002075e-01 -7.352221012115478516e-02 -3.244580030441284180e-01 -1.077816411852836609e-01
1.488382220268249512e-01 -5.166098475456237793e-01 5.677340626716613770e-01 -3.591461181640625000e-01 -1.065498441457748413e-01 1.734388172626495361e-01 2.041638344526290894e-01 -4.201628565788269043e-01
-2.190054059028625488e-01 -6.047412157058715820e-01 2.940045297145843506e-01 2.475403696298599243e-01 3.694175481796264648e-01 1.187230646610260010e-01 1.119870878756046295e-02 -5.365816354751586914e-01
9.420520812273025513e-02 -7.147327065467834473e-01 1.036084517836570740e-01 2.070530317723751068e-02 -5.295627117156982422e-01 1.932325065135955811e-01 3.849381804466247559e-01 5.626971647143363953e-02
1.137889102101325989e-01 -7.270652651786804199e-01 1.206910088658332825e-01 -4.064384996891021729e-01 -4.991979897022247314e-01 -1.639969497919082642e-01 -3.372485563158988953e-02 3.792794421315193176e-02
2.401997596025466919e-01 -6.921980977058410645e-01 -2.955851256847381592e-01 1.519256830215454102e-01 -1.454235613346099854e-02 -2.334424406290054321e-01 5.430086851119995117e-01 -5.611108615994453430e-02
3.318634629249572754e-01 -5.419985651969909668e-01 -1.677351742982864380e-01 2.915436327457427979e-01 -3.977601528167724609e-01 -3.108293116092681885e-01 -4.763857424259185791e-01 -3.464251011610031128e-02
-3.060091435909271240e-01 -6.486490368843078613e-01 1.799784302711486816e-01 1.434351205825805664e-01 -1.991181634366512299e-02 5.409750938415527344e-01 1.050897985696792603e-01 -3.585423231124877930e-01
1.294002234935760498e-01 -7.843678593635559082e-01 1.969036906957626343e-01 2.393056005239486694e-01 -4.144979119300842285e-01 1.108883991837501526e-01 -1.994721591472625732e-01 2.192956060171127319e-01
3.678615391254425049e-01 -4.228706657886505127e-01 2.444917559623718262e-01 -2.276960313320159912e-01 -2.678958885371685028e-02 5.200213193893432617e-01 -4.858552291989326477e-02 -5.483940243721008301e-01
5.701885819435119629e-01 -5.834437608718872070e-01 3.370432257652282715e-01 -1.007803976535797119e-01 1.017824411392211914e-01 -2.891365587711334229e-01 -3.386967480182647705e-01 -4.526088386774063110e-02
3.128112852573394775e-01 -5.674852728843688965e-01 2.441134303808212280e-02 -1.201162934303283691e-01 -7.013878226280212402e-01 -1.233199760317802429e-01 2.318864166736602783e-01 -6.451082974672317505e-02
3.115420639514923096e-01 -3.338578939437866211e-01 2.413157969713211060e-01 4.403164684772491455e-01 1.216868087649345398e-01 2.835612893104553223e-01 -3.284363150596618652e-01 -5.798996090888977051e-01
-2.902001887559890747e-02 -3.149637877941131592e-01 2.797428071498870850e-01 2.442208081483840942e-01 2.523439228534698486e-01 -8.356661349534988403e-02 1.488306969404220581e-01 -8.180735111236572266e-01
3.419741615653038025e-02 -8.110013008117675781e-01 1.842331439256668091e-01 -5.390842631459236145e-02 -4.312939941883087158e-01 2.270867675542831421e-01 2.047807872295379639e-01 1.572947651147842407e-01
1.767938435077667236e-01 -5.110355615615844727e-01 -3.547334074974060059e-01 -2.538884580135345459e-01 1.782903820276260376e-01 -1.318637281656265259e-01 3.322380483150482178e-01 -5.981084704399108887e-01
-1.005886122584342957e-02 -4.577516019344329834e-01 4.519970715045928955e-01 4.105431437492370605e-01 1.801455318927764893e-01 1.178199797868728638e-01 -1.342618465423583984e-01 -5.942686796188354492e-01
-2.176995724439620972e-01 -4.812840223312377930e-01 2.266179770231246948e-01 4.172306656837463379e-01 2.466358691453933716e-01 5.765755847096443176e-02 -2.413139492273330688e-02 -6.563531160354614258e-01
3.995616436004638672e-01 -5.947623848915100098e-01 -1.905252784490585327e-01 -3.057484701275825500e-02 1.149936094880104065e-01 1.538837105035781860e-01 6.116912364959716797e-01 -1.957126110792160034e-01
-3.633440658450126648e-02 -6.675103306770324707e-01 -3.022955954074859619e-01 -1.718370020389556885e-01 3.265966475009918213e-01 -1.659663617610931396e-01 3.384912014007568359e-01 -4.282671511173248291e-01
3.847369924187660217e-02 -4.940904378890991211e-01 4.087239503860473633e-01 -1.693780124187469482e-01 2.976611256599426270e-01 -3.521486744284629822e-02 5.600720643997192383e-01 -3.938620090484619141e-01
-3.293447196483612061e-02 -7.767285704612731934e-01 -8.201365172863006592e-02 -3.231292217969894409e-02 -1.945942342281341553e-01 -2.025764733552932739e-01 -5.432897806167602539e-01 1.173451021313667297e-01
-2.812173664569854736e-01 -6.476333737373352051e-01 5.237260833382606506e-02 1.991213411092758179e-01 -1.194306313991546631e-01 -6.599256396293640137e-01 9.658902138471603394e-02 -7.377362344413995743e-04
8.761349320411682129e-01 -2.969076335430145264e-01 8.898776769638061523e-02 6.392718851566314697e-02 -6.619369611144065857e-03 -1.794104576110839844e-01 -1.954669654369354248e-01 -2.485733330249786377e-01
-1.683324128389358521e-01 -4.419353902339935303e-01 1.559155527502298355e-03 2.814723849296569824e-01 2.767743468284606934e-01 1.189339384436607361e-01 -3.340984284877777100e-01 -7.033897638320922852e-01
1.344670653343200684e-01 -5.968470573425292969e-01 -4.031566977500915527e-01 -3.190580606460571289e-01 2.224217206239700317e-01 1.332978606224060059e-01 2.111619263887405396e-01 -4.995298087596893311e-01
-4.135945439338684082e-01 -7.411870360374450684e-01 -2.378893494606018066e-01 6.163062155246734619e-02 -2.830694317817687988e-01 -3.596577644348144531e-01 -1.936316862702369690e-02 -9.661731868982315063e-02
4.126168191432952881e-01 -3.525074422359466553e-01 -2.236273586750030518e-01 -3.423694968223571777e-01 -3.825497627258300781e-01 -3.676390647888183594e-01 -1.666800230741500854e-01 -4.785130620002746582e-01
1.884531825780868530e-01 -6.930139660835266113e-01 -8.609521389007568359e-02 5.602275729179382324e-01 -3.131814599037170410e-01 -6.869889050722122192e-02 -1.935497969388961792e-01 1.506193727254867554e-01
3.236594796180725098e-01 -6.412317752838134766e-01 -4.035581946372985840e-01 5.413204431533813477e-01 4.333041608333587646e-02 -1.345711993053555489e-03 -1.619801521301269531e-01 -7.893261499702930450e-03
1.726287901401519775e-01 -4.162429571151733398e-01 -2.334401160478591919e-01 -4.308208525180816650e-01 -5.085830762982368469e-02 -5.207842588424682617e-01 6.959401071071624756e-02 -5.274411439895629883e-01
2.287032604217529297e-01 -4.697470963001251221e-01 -3.196430206298828125e-01 4.248799383640289307e-01 -6.125609874725341797e-01 -2.429921329021453857e-01 1.371047366410493851e-02 -9.936708211898803711e-02
-1.248942241072654724e-01 -3.846257925033569336e-01 -2.762323021888732910e-01 -2.113996446132659912e-01 1.277877390384674072e-01 -2.910588681697845459e-01 -3.087263703346252441e-01 -7.204952239990234375e-01
3.907077312469482422e-01 -4.498803317546844482e-01 4.947782754898071289e-01 -1.314624398946762085e-01 -1.963573694229125977e-01 4.588884711265563965e-01 -1.142096519470214844e-01 -3.474027514457702637e-01
-1.979580372571945190e-01 -6.637889742851257324e-01 1.989220231771469116e-01 2.400823533535003662e-01 4.223655462265014648e-01 6.207885593175888062e-02 -7.290179282426834106e-02 -4.852074086666107178e-01
2.762532792985439301e-02 -3.558364212512969971e-01 -6.818622350692749023e-02 3.553835153579711914e-01 -1.878961026668548584e-01 2.895553112030029297e-01 4.509648680686950684e-01 -6.474211812019348145e-01
3.438440337777137756e-02 -3.173856735229492188e-01 1.861211657524108887e-01 3.618400692939758301e-01 -7.548468187451362610e-03 2.813004851341247559e-01 1.472148448228836060e-01 -7.947676181793212891e-01
2.623669207096099854e-01 -3.321944177150726318e-01 6.295042037963867188e-01 1.532211750745773315e-01 -5.685266852378845215e-01 -2.218520194292068481e-01 -1.233447492122650146e-01 -1.157723143696784973e-01
1.958429068326950073e-01 -4.293502271175384521e-01 -4.674061238765716553e-01 3.058627247810363770e-02 -1.001890655606985092e-02 -3.786955475807189941e-01 4.427766203880310059e-01 -4.672666490077972412e-01
2.888382673263549805e-01 -2.806849181652069092e-01 4.079480469226837158e-01 1.303305178880691528e-01 9.179274737834930420e-02 -5.705569386482238770e-01 -3.874972164630889893e-01 -4.126324355602264404e-01
-1.166095808148384094e-01 -7.278804183006286621e-01 -5.657529924064874649e-03 -2.814633846282958984e-01 -3.921446502208709717e-01 -4.677826762199401855e-01 6.353109329938888550e-02 -2.653840184211730957e-02
1.530886739492416382e-01 -3.341455757617950439e-01 1.858183443546295166e-01 3.702358007431030273e-01 2.024824619293212891e-01 2.275386638939380646e-02 -2.484803646802902222e-01 -7.681459784507751465e-01
-4.263992980122566223e-02 -6.156927347183227539e-01 -1.883627623319625854e-01 1.899671405553817749e-01 -4.433544278144836426e-01 -5.881058573722839355e-01 -5.914593860507011414e-02 -4.007871448993682861e-02
-2.032193541526794434e-01 -6.535586714744567871e-01 2.500818073749542236e-01 2.136753052473068237e-01 4.046504199504852295e-01 -5.738586932420730591e-02 -1.365326344966888428e-01 -4.875331521034240723e-01
2.830469608306884766e-01 -5.020866394042968750e-01 -7.655081897974014282e-02 5.919588208198547363e-01 -3.728134930133819580e-01 -3.941297233104705811e-01 -1.311002522706985474e-01 1.719107385724782944e-03
5.163590982556343079e-02 -8.350582122802734375e-01 -4.661801457405090332e-02 2.550113797187805176e-01 -3.751251697540283203e-01 2.298173606395721436e-01 -6.865811534225940704e-03 1.980539709329605103e-01
-1.127152144908905029e-02 -5.574752092361450195e-01 3.572131097316741943e-01 1.968264430761337280e-01 -6.941601634025573730e-01 -2.383963018655776978e-02 -2.007994502782821655e-01 2.330174436792731285e-03
4.354394376277923584e-01 -3.575498163700103760e-01 4.947654604911804199e-01 4.610533416271209717e-01 -1.141851693391799927e-01 -2.266504764556884766e-01 3.927086889743804932e-01 -8.098755031824111938e-02
3.074948675930500031e-02 -3.718644082546234131e-01 4.601964354515075684e-01 2.462453097105026245e-01 -6.581401228904724121e-01 -3.402104079723358154e-01 -1.723534166812896729e-01 -9.877549856901168823e-02
2.135282941162586212e-02 -6.390706300735473633e-01 -3.431155979633331299e-01 -2.707835137844085693e-01 -6.104301810264587402e-01 -4.035596922039985657e-02 -9.886327385902404785e-02 -1.267018020153045654e-01
7.762236893177032471e-02 -7.047062516212463379e-01 -1.939847618341445923e-01 4.183204770088195801e-01 -4.281768500804901123e-01 -2.654998600482940674e-01 1.319580227136611938e-01 1.162026524543762207e-01
-1.400588452816009521e-01 -7.204874753952026367e-01 4.349826872348785400e-01 -9.630443155765533447e-02 1.337927579879760742e-01 3.825021982192993164e-01 -6.765789538621902466e-02 -3.066118657588958740e-01
1.361399590969085693e-01 -5.035851597785949707e-01 3.142074942588806152e-01 -1.866084486246109009e-01 5.299976840615272522e-02 4.424329996109008789e-01 -6.256469339132308960e-02 -6.259780526161193848e-01
1.524627655744552612e-01 -8.714125752449035645e-01 1.212924793362617493e-01 1.094882041215896606e-01 -3.750735893845558167e-02 1.223587021231651306e-01 -2.996156811714172363e-01 2.907710671424865723e-01
-1.971614211797714233e-01 -6.293345689773559570e-01 -3.416646718978881836e-01 1.240156292915344238e-01 3.273006677627563477e-01 -3.758303821086883545e-01 2.966082394123077393e-01 -3.108055293560028076e-01
2.423316240310668945e-01 -3.658547401428222656e-01 5.374724268913269043e-01 2.242439985275268555e-02 -6.667993068695068359e-01 -1.827179789543151855e-01 -9.577722847461700439e-02 -1.756865531206130981e-01
7.178646326065063477e-02 -7.553257942199707031e-01 -2.631513774394989014e-01 -2.260747253894805908e-01 -4.148738384246826172e-01 2.623476982116699219e-01 -2.272222042083740234e-01 1.067452728748321533e-01
1.674990504980087280e-01 -6.643149852752685547e-01 -3.808966279029846191e-01 2.124436050653457642e-01 -3.221480250358581543e-01 -3.512744903564453125e-01 3.355094790458679199e-01 -2.598601020872592926e-02
4.814483225345611572e-01 -1.034750342369079590e-01 1.564359664916992188e-01 5.682348012924194336e-01 -4.684035107493400574e-02 1.190492883324623108e-02 3.094496019184589386e-02 -6.378434300422668457e-01
3.554161489009857178e-01 -2.621397674083709717e-01 3.396730124950408936e-01 5.085486769676208496e-01 4.476385936141014099e-02 1.703576892614364624e-01 8.784668892621994019e-02 -6.262746453285217285e-01
-1.796655058860778809e-01 -3.853219747543334961e-01 1.142258867621421814e-01 3.408808112144470215e-01 2.579325810074806213e-03 2.826242148876190186e-01 -2.830639109015464783e-02 -7.805866599082946777e-01
6.970435380935668945e-01 -1.674686670303344727e-01 3.140734732151031494e-01 -2.961817085742950439e-01 -7.576692104339599609e-02 -1.453340947628021240e-01 -1.747760325670242310e-01 -4.922494888305664062e-01
1.307545602321624756e-01 -6.081453561782836914e-01 -1.282324939966201782e-01 -1.385559141635894775e-01 6.262743473052978516e-02 2.766216099262237549e-01 6.189101338386535645e-01 -3.375346660614013672e-01
1.817772388458251953e-01 -5.967042446136474609e-01 -2.824118733406066895e-01 -2.357502132654190063e-01 -4.789885878562927246e-01 -4.671494662761688232e-01 3.324619261547923088e-03 -1.670229434967041016e-01
5.949699878692626953e-01 -5.761301517486572266e-01 -3.918817341327667236e-01 2.288951575756072998e-01 3.802648978307843208e-03 -3.028915226459503174e-01 1.103343442082405090e-01 -6.472340226173400879e-02
-1.953360587358474731e-01 -5.264238119125366211e-01 2.698787152767181396e-01 2.971326410770416260e-01 2.025115489959716797e-01 2.688139081001281738e-01 -2.389814406633377075e-01 -5.943194627761840820e-01
2.394098192453384399e-01 -2.518166005611419678e-01 -1.953787058591842651e-01 -3.461233973503112793e-01 -1.372571587562561035e-01 -3.928061723709106445e-01 -8.121990598738193512e-03 -7.403343319892883301e-01
1.484183687716722488e-02 -3.471179008483886719e-01 -1.961456239223480225e-01 4.342124760150909424e-01 -2.369691282510757446e-01 1.985530257225036621e-01 4.168976247310638428e-01 -6.187842488288879395e-01
-7.287830859422683716e-02 -5.579985380172729492e-01 -2.700265049934387207e-01 -3.411345481872558594e-01 2.712190449237823486e-01 -3.650087416172027588e-01 -2.300597727298736572e-01 -4.840667545795440674e-01
-5.965227261185646057e-02 -2.796633839607238770e-01 1.004957687109708786e-02 4.555520713329315186e-01 -1.898541152477264404e-01 1.323652714490890503e-01 3.550314307212829590e-01 -7.286897301673889160e-01
2.254896312952041626e-01 -5.958611965179443359e-01 -3.336909711360931396e-01 -5.329234153032302856e-02 2.052893787622451782e-01 -9.334614872932434082e-02 5.536774396896362305e-01 -3.499975204467773438e-01
7.824438065290451050e-02 -5.085856318473815918e-01 5.596402287483215332e-01 -2.422054260969161987e-01 -2.455347776412963867e-01 3.510426282882690430e-01 1.483470946550369263e-01 -3.972816467285156250e-01
-2.536478266119956970e-02 -8.639137148857116699e-01 -1.642248928546905518e-01 1.248431429266929626e-01 -3.698487877845764160e-01 9.792096912860870361e-02 -1.184365078806877136e-01 2.237193584442138672e-01
1.502450406551361084e-01 -6.352663636207580566e-01 -1.572389900684356689e-01 1.081242784857749939e-01 -4.718409478664398193e-01 -2.676198184490203857e-01 -4.908944964408874512e-01 4.707863926887512207e-02
-2.468589134514331818e-02 -4.830464720726013184e-01 -1.845775693655014038e-01 2.974361479282379150e-01 -1.380195561796426773e-02 5.258849263191223145e-01 2.237369716167449951e-01 -5.627751350402832031e-01
4.353887140750885010e-01 -3.392658233642578125e-01 6.059241890907287598e-01 -4.083592072129249573e-02 3.958688303828239441e-02 -5.479820072650909424e-02 4.829542934894561768e-01 -2.978401184082031250e-01
1.345094144344329834e-01 -3.784916996955871582e-01 3.626387119293212891e-01 -3.019398152828216553e-01 -4.145658910274505615e-01 4.535191059112548828e-01 8.228433132171630859e-02 -4.813125431537628174e-01
1.601004786789417267e-02 -5.769213438034057617e-01 -1.176984384655952454e-01 1.176062151789665222e-01 -2.427898347377777100e-01 -7.365322113037109375e-01 -1.829349845647811890e-01 -6.579904258251190186e-02
3.845899999141693115e-01 -6.072846055030822754e-01 -3.551149964332580566e-01 5.232639908790588379e-01 -3.188042715191841125e-02 -2.337576448917388916e-01 -1.646153479814529419e-01 -2.503826655447483063e-02
1.831250786781311035e-01 -5.426191687583923340e-01 -6.394229531288146973e-01 1.343159675598144531e-01 -1.449587196111679077e-01 -1.868230551481246948e-01 2.885596156120300293e-01 -3.254913091659545898e-01
2.556547224521636963e-01 -3.042740225791931152e-01 -2.429489344358444214e-01 2.782649993896484375e-01 -7.035247087478637695e-01 -2.198244482278823853e-01 -3.037531077861785889e-01 -2.647011876106262207e-01
-1.754661500453948975e-01 -2.147082537412643433e-01 1.667878925800323486e-01 3.145587742328643799e-01 -1.869487762451171875e-01 4.374771378934383392e-03 1.290651410818099976e-01 -8.629716038703918457e-01
-1.262458264827728271e-01 -6.953785419464111328e-01 -8.416419476270675659e-02 1.496203690767288208e-01 3.472016751766204834e-01 1.266189068555831909e-01 5.160778760910034180e-01 -2.610038816928863525e-01
2.462095916271209717e-01 -5.464120507240295410e-01 6.377608776092529297e-01 -2.117630541324615479e-01 1.181774884462356567e-01 2.311327606439590454e-01 -1.446968764066696167e-01 -3.176581859588623047e-01
2.804722487926483154e-01 -6.765376925468444824e-01 -1.422814428806304932e-01 4.821756482124328613e-01 6.318382173776626587e-02 -3.573570847511291504e-01 -2.772901356220245361e-01 4.804944247007369995e-02
3.052848875522613525e-01 -6.716920733451843262e-01 3.254147768020629883e-01 2.832099609076976776e-02 4.739433825016021729e-01 8.182704448699951172e-02 2.162007540464401245e-01 -2.662207186222076416e-01
-1.790406554937362671e-01 -2.282261997461318970e-01 8.932109177112579346e-02 2.552318871021270752e-01 7.386338897049427032e-03 -3.499926999211311340e-02 1.844211518764495850e-01 -8.985795378684997559e-01
-6.708562374114990234e-02 -3.327867388725280762e-01 1.503134965896606445e-01 3.426944315433502197e-01 4.594466648995876312e-03 2.775702178478240967e-01 -5.846851319074630737e-02 -8.150054812431335449e-01
2.016740292310714722e-01 -5.296211242675781250e-01 3.153854012489318848e-01 3.663657009601593018e-01 1.292752474546432495e-01 -4.205643832683563232e-01 -4.959393143653869629e-01 -7.480053603649139404e-02
4.149207174777984619e-01 -5.532575249671936035e-01 -1.450387090444564819e-01 -3.968942537903785706e-02 6.555117666721343994e-02 2.083068490028381348e-01 6.251848340034484863e-01 -2.461520582437515259e-01
4.063673913478851318e-01 -4.581618010997772217e-01 -1.908787339925765991e-01 -3.385467827320098877e-01 1.670627743005752563e-01 2.195890061557292938e-02 3.806187510490417480e-01 -5.483080148696899414e-01
2.502702772617340088e-01 -6.174294948577880859e-01 4.349119961261749268e-01 1.586459279060363770e-01 -4.658165276050567627e-01 3.048685751855373383e-02 3.441834449768066406e-01 7.383755594491958618e-02
7.827392816543579102e-01 -3.869256973266601562e-01 2.738969624042510986e-01 -3.616526722908020020e-02 1.302880197763442993e-01 -1.016104370355606079e-01 2.746737897396087646e-01 -2.419400960206985474e-01
1.287339627742767334e-02 -5.864776968955993652e-01 6.896353363990783691e-01 -5.735149979591369629e-02 -2.242720313370227814e-02 2.788569629192352295e-01 1.717482060194015503e-01 -2.631167471408843994e-01
3.022640198469161987e-02 -3.382367491722106934e-01 -2.075978368520736694e-01 -9.455165266990661621e-02 2.716341614723205566e-01 -3.287713825702667236e-01 -3.579195141792297363e-01 -7.229544520378112793e-01
4.173212647438049316e-01 -5.178663730621337891e-01 -3.673085868358612061e-01 3.721883594989776611e-01 -4.849970042705535889e-01 -6.135655939579010010e-02 -2.045218944549560547e-01 -5.832444876432418823e-02
1.092358455061912537e-01 -2.362944185733795166e-01 -4.132739081978797913e-02 5.688316822052001953e-01 -1.694348752498626709e-01 1.950719803571701050e-01 -2.750995196402072906e-02 -7.344636321067810059e-01
1.386415679007768631e-02 -4.705525338649749756e-01 2.676258981227874756e-01 1.966502368450164795e-01 2.227091938257217407e-01 1.587625294923782349e-01 -5.150218605995178223e-01 -5.727484822273254395e-01
-3.485426604747772217e-01 -6.629884839057922363e-01 2.607071399688720703e-01 -1.147449687123298645e-01 2.186508774757385254e-01 2.614346742630004883e-01 -1.048182789236307144e-02 -4.914913177490234375e-01
-2.788282334804534912e-01 -3.304409384727478027e-01 2.113408297300338745e-01 -4.401574432849884033e-01 -7.536810636520385742e-02 -3.208143115043640137e-01 -1.534633040428161621e-01 -6.652118563652038574e-01
-2.669504284858703613e-01 -4.727396368980407715e-01 4.323542416095733643e-01 -1.572873443365097046e-01 -3.465503752231597900e-01 3.917622268199920654e-01 1.134642511606216431e-01 -4.551220834255218506e-01
-4.386252164840698242e-02 -2.938553988933563232e-01 1.574013084173202515e-01 2.243863791227340698e-01 -2.694736979901790619e-02 1.013568416237831116e-01 3.948019444942474365e-01 -8.183718323707580566e-01
6.025933623313903809e-01 -1.884923428297042847e-01 1.395270675420761108e-01 -4.786633700132369995e-02 -3.343331813812255859e-01 -2.655496299266815186e-01 -5.239711999893188477e-01 -3.503596484661102295e-01
5.309776067733764648e-01 -2.885145843029022217e-01 6.776092201471328735e-02 -3.300010859966278076e-01 -5.130148530006408691e-01 -2.404536306858062744e-01 1.080960221588611603e-02 -4.474494457244873047e-01
-1.085898429155349731e-01 -5.810409188270568848e-01 -1.863752454519271851e-01 7.221774756908416748e-02 4.057118296623229980e-01 -1.783070713281631470e-01 4.290927648544311523e-01 -4.797213375568389893e-01
4.808881580829620361e-01 -6.190593838691711426e-01 -4.137592017650604248e-01 1.371698975563049316e-01 -4.275441765785217285e-01 -5.383286997675895691e-02 -8.559438586235046387e-02 -4.981287568807601929e-02
1.964233070611953735e-01 -4.330413341522216797e-01 5.817239880561828613e-01 -3.347268402576446533e-01 -3.630206733942031860e-02 1.226029470562934875e-01 3.062934875488281250e-01 -4.618261158466339111e-01
1.698235282674431801e-03 -4.551644623279571533e-01 4.290686845779418945e-01 3.841098845005035400e-01 -6.298980116844177246e-01 -1.712919026613235474e-01 1.796867251396179199e-01 -5.274825915694236755e-02
5.575603619217872620e-02 -6.932067275047302246e-01 -3.470730185508728027e-01 1.087625399231910706e-01 2.897056341171264648e-01 -2.507937848567962646e-01 4.124372601509094238e-01 -2.591049969196319580e-01
-1.543765664100646973e-01 -3.868870437145233154e-01 3.618701919913291931e-02 -5.891453027725219727e-01 -7.600048184394836426e-02 -2.339046001434326172e-01 -1.434161216020584106e-01 -6.301023960113525391e-01
-1.692077070474624634e-01 -6.734425425529479980e-01 2.764736413955688477e-01 1.039205044507980347e-01 2.105873078107833862e-01 3.416352868080139160e-01 -4.077339470386505127e-01 -3.214001357555389404e-01
-1.090343296527862549e-01 -2.956190407276153564e-01 -5.645791534334421158e-03 3.455739915370941162e-01 1.462008617818355560e-02 2.532111704349517822e-01 -1.662395298480987549e-01 -8.302424550056457520e-01
-1.461611539125442505e-01 -5.259965062141418457e-01 -2.313892692327499390e-01 -2.934806644916534424e-01 3.021097779273986816e-01 -2.825198173522949219e-01 -1.249645575881004333e-01 -6.128529906272888184e-01
1.693016141653060913e-01 -7.734150886535644531e-01 -9.514401853084564209e-02 -3.616521954536437988e-01 -4.361281394958496094e-01 -1.457528322935104370e-01 1.473598778247833252e-01 1.244120113551616669e-02
-8.121746033430099487e-02 -7.558168172836303711e-01 -3.005936145782470703e-01 -4.782953858375549316e-02 -4.070065021514892578e-01 -1.449613124132156372e-01 -3.716377615928649902e-01 6.868626177310943604e-02
2.509500980377197266e-01 -5.422763228416442871e-01 6.056694388389587402e-01 2.030488848686218262e-02 9.739199280738830566e-02 3.636528253555297852e-01 1.891588270664215088e-01 -3.133736252784729004e-01
-8.376873284578323364e-02 -6.528720855712890625e-01 3.023427724838256836e-01 1.116647347807884216e-01 2.179823666810989380e-01 2.289128601551055908e-01 -4.496115446090698242e-01 -4.009896814823150635e-01
6.614013761281967163e-02 -3.921184837818145752e-01 4.170965850353240967e-01 2.133704572916030884e-01 3.024034202098846436e-01 2.322112955152988434e-02 2.615828216075897217e-01 -6.796759963035583496e-01
1.196444630622863770e-01 -2.723815143108367920e-01 -2.118069827556610107e-01 4.549623727798461914e-01 -2.328004091978073120e-01 1.548861265182495117e-01 3.548892438411712646e-01 -6.749137043952941895e-01
1.676576286554336548e-01 -5.664823651313781738e-01 -3.389407396316528320e-01 4.106050431728363037e-01 -3.737542033195495605e-01 -2.858040332794189453e-01 -3.787639439105987549e-01 -5.170200765132904053e-02
3.138708472251892090e-01 -4.676197767257690430e-01 2.370499074459075928e-02 4.146767258644104004e-01 -1.324632316827774048e-01 -6.747621297836303711e-01 -1.751426309347152710e-01 -8.229660987854003906e-02
6.878824234008789062e-01 -4.849263131618499756e-01 -8.380244672298431396e-02 2.695608437061309814e-01 6.362900882959365845e-02 -3.819012641906738281e-01 -1.516605764627456665e-01 -1.976872682571411133e-01
7.911972999572753906e-01 -2.957992851734161377e-01 2.313840985298156738e-01 -2.240044176578521729e-01 -5.273967981338500977e-02 -1.175205782055854797e-01 4.148760065436363220e-02 -4.055605232715606689e-01
2.040205150842666626e-01 -5.343836545944213867e-01 6.585890799760818481e-02 3.884982764720916748e-01 -1.584706157445907593e-01 -6.798945069313049316e-01 -1.705164462327957153e-01 -3.310933336615562439e-02
6.719327569007873535e-01 -5.615642666816711426e-01 -3.634991347789764404e-01 1.493978500366210938e-01 2.152019180357456207e-02 -2.157931625843048096e-01 -1.374891400337219238e-01 -1.129941046237945557e-01
6.018553972244262695e-01 -3.581966757774353027e-01 -2.849091775715351105e-03 -1.892011165618896484e-01 4.787483811378479004e-02 -1.765897572040557861e-01 4.645423293113708496e-01 -4.736925959587097168e-01
1.335591673851013184e-01 -5.137569308280944824e-01 5.067605972290039062e-01 2.807356119155883789e-01 3.427642583847045898e-01 1.482724547386169434e-01 6.947651505470275879e-02 -4.881577491760253906e-01
1.808602511882781982e-01 -4.478382170200347900e-01 -1.872949749231338501e-01 5.660474896430969238e-01 5.875493213534355164e-02 -5.453869700431823730e-01 -2.580921351909637451e-01 -2.091190665960311890e-01
2.715094983577728271e-01 -5.831413269042968750e-01 1.178046911954879761e-01 -2.562338113784790039e-02 3.958721458911895752e-01 -2.631158828735351562e-01 -5.474576354026794434e-01 -2.145684808492660522e-01
-4.944624006748199463e-02 -5.517485737800598145e-01 3.515021502971649170e-01 1.364780515432357788e-01 3.540903627872467041e-01 6.176689639687538147e-02 -4.045446515083312988e-01 -5.080326199531555176e-01
2.710062861442565918e-01 -6.300103664398193359e-01 -4.007229581475257874e-02 2.790006995201110840e-01 -6.554331779479980469e-01 7.548142969608306885e-02 -5.074950680136680603e-02 1.110389679670333862e-01
1.297523379325866699e-01 -4.720717668533325195e-01 -4.889215528964996338e-01 -2.834644913673400879e-01 -3.903883993625640869e-01 -3.655169308185577393e-01 -2.142659276723861694e-01 -3.301524519920349121e-01
-1.024728640913963318e-01 -2.974969148635864258e-01 1.035299059003591537e-02 4.508620798587799072e-01 -2.061199992895126343e-01 1.699473857879638672e-01 3.921982347965240479e-01 -6.873310804367065430e-01
2.283997088670730591e-01 -4.568957090377807617e-01 5.645624920725822449e-02 1.535296589136123657e-01 -2.977497577667236328e-01 -3.747066557407379150e-01 -6.839880347251892090e-01 -1.241842880845069885e-01
3.415178656578063965e-01 -6.979678869247436523e-01 -1.117946505546569824e-01 2.427176684141159058e-01 -4.597002267837524414e-01 -3.120357096195220947e-01 7.631690055131912231e-02 1.013990342617034912e-01
3.046416938304901123e-01 -6.974691152572631836e-01 -8.704656362533569336e-02 2.456803768873214722e-01 1.079328432679176331e-01 -1.634224802255630493e-01 -5.606648921966552734e-01 9.636437520384788513e-03
-2.563794516026973724e-02 -3.845245838165283203e-01 2.219972312450408936e-01 -4.519731998443603516e-01 -3.644408285617828369e-01 3.863000571727752686e-01 -5.667181685566902161e-03 -5.619998574256896973e-01
-4.194342764094471931e-04 -5.957657098770141602e-01 -6.815156340599060059e-02 2.748637795448303223e-01 -2.849485874176025391e-01 -6.262920498847961426e-01 -3.021923005580902100e-01 -1.051801349967718124e-02
8.586859703063964844e-02 -2.134053558111190796e-01 3.238999843597412109e-02 2.884639501571655273e-01 -2.711988985538482666e-01 3.186300098896026611e-01 1.349122077226638794e-01 -8.182597160339355469e-01
-2.006256282329559326e-01 -6.098230481147766113e-01 3.030150532722473145e-01 2.973561584949493408e-01 2.202760130167007446e-01 2.889661192893981934e-01 -9.874809533357620239e-03 -5.248864293098449707e-01
-9.986180067062377930e-02 -7.643207907676696777e-01 1.044491082429885864e-01 -4.948802664875984192e-02 -1.098316982388496399e-01 -5.443813800811767578e-01 2.847095131874084473e-01 5.485694855451583862e-02
-2.045021355152130127e-01 -3.253045082092285156e-01 7.147029787302017212e-02 -3.971743881702423096e-01 3.797975182533264160e-02 -4.607957005500793457e-01 -1.564347892999649048e-01 -6.717540621757507324e-01
-7.614639401435852051e-02 -4.458721578121185303e-01 -1.588360518217086792e-01 -2.045886963605880737e-01 2.293265610933303833e-01 -3.623965382575988770e-01 -4.085385799407958984e-01 -6.144011616706848145e-01
-2.077707201242446899e-01 -5.482423901557922363e-01 -2.573615014553070068e-01 2.876538224518299103e-02 2.533181309700012207e-01 -1.754145026206970215e-01 4.307483434677124023e-01 -5.556212067604064941e-01
-1.647728830575942993e-01 -6.695932745933532715e-01 1.813642531633377075e-01 6.619112100452184677e-03 2.495564669370651245e-01 2.603348791599273682e-01 -4.591526687145233154e-01 -3.881805539131164551e-01
2.288411110639572144e-01 -2.828062474727630615e-01 1.472675502300262451e-01 1.984019875526428223e-01 9.041497111320495605e-02 -6.702462434768676758e-01 -4.063832461833953857e-01 -4.290097951889038086e-01
1.124696731567382812e-01 -6.463040709495544434e-01 -4.184856116771697998e-01 -1.049750596284866333e-01 -6.081682443618774414e-01 -7.496465742588043213e-02 3.304283693432807922e-02 -8.313529193401336670e-02
5.757307261228561401e-02 -4.614692330360412598e-01 -6.489033699035644531e-01 7.652648538351058960e-02 -1.859789043664932251e-01 -1.936477124691009521e-01 3.190644383430480957e-01 -4.276798367500305176e-01
1.610898524522781372e-01 -3.270412385463714600e-01 3.641674518585205078e-01 -3.902342021465301514e-01 -3.820753395557403564e-01 3.721806704998016357e-01 -7.479827851057052612e-02 -5.404615998268127441e-01
2.899185419082641602e-01 -4.280014038085937500e-01 5.224416851997375488e-01 -2.854976952075958252e-01 -1.809198558330535889e-01 3.359202146530151367e-01 -6.921613216400146484e-02 -4.774332940578460693e-01
-2.305318117141723633e-01 -5.947220921516418457e-01 -8.937127143144607544e-02 -8.951292186975479126e-02 9.499640017747879028e-02 4.785817861557006836e-01 -1.058285087347030640e-01 -5.726224184036254883e-01
2.555487453937530518e-01 -2.351249158382415771e-01 5.909917950630187988e-01 -1.142821982502937317e-01 -5.394905805587768555e-01 -3.586953878402709961e-01 -1.433607935905456543e-01 -2.771541476249694824e-01
2.533051073551177979e-01 -3.776689171791076660e-01 -2.634581029415130615e-01 -3.033252954483032227e-01 5.227902531623840332e-02 -6.034193933010101318e-02 3.736803829669952393e-01 -6.969756484031677246e-01
-4.845318570733070374e-02 -6.285784840583801270e-01 5.305058956146240234e-01 -9.879782050848007202e-02 -6.296600215137004852e-03 4.162134528160095215e-01 -1.140138953924179077e-01 -3.536543548107147217e-01
2.815143167972564697e-01 -5.054262876510620117e-01 -2.010189592838287354e-01 -3.767798542976379395e-01 -3.936499655246734619e-01 -1.564219444990158081e-01 1.964999139308929443e-01 -5.146669745445251465e-01
8.630701899528503418e-01 -3.874980211257934570e-01 1.393908113241195679e-01 4.535679705440998077e-03 9.027129411697387695e-02 -1.274849008768796921e-02 -1.845792084932327271e-01 -2.076627910137176514e-01
5.093080401420593262e-01 -5.797470211982727051e-01 -1.738522797822952271e-01 5.082037448883056641e-01 -3.115633130073547363e-01 -1.165554001927375793e-01 6.250343471765518188e-02 3.794165328145027161e-02
4.243102371692657471e-01 -3.653902411460876465e-01 -1.009886041283607483e-01 8.931317925453186035e-02 2.427381575107574463e-01 -6.697704195976257324e-01 -7.112672086805105209e-03 -4.008872509002685547e-01
6.181749105453491211e-01 -5.307557582855224609e-01 4.874093830585479736e-01 -7.897281646728515625e-02 2.224299311637878418e-01 1.530750840902328491e-01 -1.240043528378009796e-02 -1.388989388942718506e-01
-6.680234801024198532e-03 -3.667334616184234619e-01 -1.205752640962600708e-01 4.021439850330352783e-01 -1.792680323123931885e-01 2.756669521331787109e-01 4.129177033901214600e-01 -6.407598853111267090e-01
6.326780468225479126e-02 -6.804854869842529297e-01 -4.064116775989532471e-01 2.677398920059204102e-01 -4.312668144702911377e-01 -2.040056437253952026e-01 -2.583430111408233643e-01 4.160727187991142273e-02
4.040182232856750488e-01 -8.503600209951400757e-02 -1.926076859235763550e-01 -1.447051316499710083e-01 -3.708018362522125244e-01 -3.826621174812316895e-01 -1.225018352270126343e-01 -6.874371170997619629e-01
4.029648900032043457e-01 -5.920898914337158203e-01 4.669705033302307129e-01 -3.266991674900054932e-01 -1.075638309121131897e-01 -3.275957405567169189e-01 -2.081989943981170654e-01 4.391775466501712799e-03
-8.298188447952270508e-02 -6.847014427185058594e-01 -3.411456644535064697e-01 -2.953665852546691895e-01 -5.262744426727294922e-01 1.249981150031089783e-01 -1.376190036535263062e-01 -9.564377367496490479e-02
-8.278302848339080811e-02 -5.028070807456970215e-01 5.286782979965209961e-01 3.059660494327545166e-01 1.815437227487564087e-01 1.530550569295883179e-01 1.855990141630172729e-01 -5.257234573364257812e-01
7.371167540550231934e-01 -3.051309883594512939e-01 2.718596160411834717e-01 -5.133552476763725281e-02 1.625677943229675293e-01 -6.205661967396736145e-02 3.533510863780975342e-01 -3.631455302238464355e-01
3.274175822734832764e-01 -4.362442195415496826e-01 -3.045296669006347656e-01 6.241120100021362305e-01 -4.327056407928466797e-01 -1.399042308330535889e-01 9.411437064409255981e-02 -6.759879738092422485e-02
3.617848157882690430e-01 -2.683346867561340332e-01 3.923647999763488770e-01 -7.831878215074539185e-02 5.728776007890701294e-02 -5.766332745552062988e-01 -2.834194600582122803e-01 -4.700104892253875732e-01
-1.405443549156188965e-01 -5.527721047401428223e-01 2.536011934280395508e-01 6.518457531929016113e-01 6.592743098735809326e-02 -3.948189318180084229e-01 1.588344573974609375e-01 4.122249316424131393e-03
-2.260069847106933594e-01 -2.437014132738113403e-01 3.713455200195312500e-01 -2.417342215776443481e-01 -3.188737109303474426e-02 -3.274492323398590088e-01 -1.490554660558700562e-01 -7.501600980758666992e-01
3.585374057292938232e-01 -7.371190190315246582e-01 -2.579356729984283447e-01 1.454675793647766113e-01 -2.157561779022216797e-01 -2.187307626008987427e-01 3.732477724552154541e-01 8.189740777015686035e-02
1.080359295010566711e-01 -5.247077345848083496e-01 -2.139907479286193848e-01 -1.065164133906364441e-01 1.842793524265289307e-01 1.498748362064361572e-01 5.230896472930908203e-01 -5.708135366439819336e-01
2.066386044025421143e-01 -4.716098308563232422e-01 -2.332817018032073975e-01 -3.662507534027099609e-01 -4.715099632740020752e-01 -3.973111808300018311e-01 2.068960666656494141e-01 -3.511991798877716064e-01
3.419611752033233643e-01 -6.684929132461547852e-01 -3.279067575931549072e-01 -6.031108647584915161e-02 8.218128234148025513e-02 2.883608043193817139e-01 4.601368010044097900e-01 -1.529312580823898315e-01
-3.059874176979064941e-01 -6.698319911956787109e-01 1.910012662410736084e-01 1.172996778041124344e-02 2.563005089759826660e-01 3.171932101249694824e-01 1.204356402158737183e-01 -4.901750385761260986e-01
-1.775574684143066406e-02 -7.952271699905395508e-01 -3.006488084793090820e-01 3.230495750904083252e-02 3.759158551692962646e-01 -2.856459021568298340e-01 2.292904704809188843e-01 1.961301453411579132e-02
3.737337887287139893e-01 -2.590959370136260986e-01 1.689982861280441284e-01 1.504155695438385010e-01 1.769258528947830200e-01 -5.170230865478515625e-01 -4.185762405395507812e-01 -5.178661942481994629e-01
-9.011816978454589844e-02 -5.285905599594116211e-01 1.508464384824037552e-02 -3.944719135761260986e-01 -3.888111412525177002e-01 -5.681751370429992676e-01 -1.385889351367950439e-01 -2.518554031848907471e-01
5.634898543357849121e-01 -2.844055294990539551e-01 4.077797234058380127e-01 -3.787152469158172607e-01 -1.405344903469085693e-01 -1.087845936417579651e-01 -1.874326765537261963e-01 -4.745188057422637939e-01
-1.505651921033859253e-01 -5.147402882575988770e-01 -9.484349191188812256e-02 -1.755231916904449463e-01 4.329869151115417480e-01 -4.732313454151153564e-01 4.005359485745429993e-02 -5.094499588012695312e-01
-1.108585596084594727e-01 -7.931547760963439941e-01 2.420090585947036743e-01 1.576941162347793579e-01 -4.490621089935302734e-01 9.423305839300155640e-02 -1.562534123659133911e-01 2.005697190761566162e-01
1.286804527044296265e-01 -3.631314933300018311e-01 1.596013009548187256e-01 4.606441557407379150e-01 1.882641166448593140e-01 -5.423322319984436035e-01 -4.190908968448638916e-01 -3.297067880630493164e-01
-1.339028477668762207e-01 -2.800482213497161865e-01 2.914428524672985077e-02 2.140341401100158691e-01 -4.723581299185752869e-02 7.213155925273895264e-02 1.662258058786392212e-01 -9.065967798233032227e-01
-2.988134026527404785e-01 -6.146526336669921875e-01 3.378949165344238281e-01 -2.538923621177673340e-01 -9.959013015031814575e-02 4.288725554943084717e-01 -1.536079775542020798e-02 -4.002406597137451172e-01
-6.133418530225753784e-02 -2.950919568538665771e-01 -6.442438811063766479e-02 4.475893378257751465e-01 -1.856534332036972046e-01 1.462118327617645264e-01 3.541308939456939697e-01 -7.234765291213989258e-01
8.194345235824584961e-01 -2.234261035919189453e-01 8.313972502946853638e-02 -2.284688949584960938e-01 -5.092660710215568542e-02 -1.984210498631000519e-02 1.387351751327514648e-01 -4.441429674625396729e-01
-1.612437069416046143e-01 -2.881594300270080566e-01 2.029092609882354736e-01 -4.043964147567749023e-01 -9.884832054376602173e-02 -2.654620409011840820e-01 -2.292463928461074829e-01 -7.439495921134948730e-01
6.284828484058380127e-02 -2.951663136482238770e-01 5.486970767378807068e-02 -4.521613121032714844e-01 -3.646696731448173523e-02 -3.549047708511352539e-01 1.829673051834106445e-01 -7.353243827819824219e-01
1.143054664134979248e-02 -3.655643761157989502e-01 5.669748410582542419e-02 2.928447723388671875e-01 8.148904889822006226e-03 3.104204535484313965e-01 1.839717775583267212e-01 -8.043547868728637695e-01
-1.664351113140583038e-02 -6.750332713127136230e-01 -2.447592169046401978e-01 1.172845959663391113e-01 -5.981333181262016296e-02 -6.825143694877624512e-01 1.169770956039428711e-02 -2.915870957076549530e-02
4.902285337448120117e-02 -7.333538532257080078e-01 2.277633175253868103e-02 6.175724267959594727e-01 -2.001350522041320801e-01 -2.082084678113460541e-02 1.481990367174148560e-01 1.241928115487098694e-01
-2.834234237670898438e-01 -5.306630730628967285e-01 1.771725267171859741e-01 6.795146316289901733e-02 -2.599572576582431793e-02 4.788327515125274658e-01 6.035547703504562378e-02 -6.070099472999572754e-01
-9.927447140216827393e-02 -6.189236044883728027e-01 1.119262725114822388e-01 -4.765436053276062012e-01 -4.915783405303955078e-01 -2.675371468067169189e-01 -2.085124105215072632e-01 -1.037016138434410095e-01
6.593772172927856445e-01 -3.486855626106262207e-01 3.238300979137420654e-01 -1.044036969542503357e-01 1.369828581809997559e-01 -4.070929810404777527e-02 4.299505949020385742e-01 -3.501356244087219238e-01
-2.021609991788864136e-01 -7.668188810348510742e-01 -2.143899500370025635e-01 6.833221763372421265e-02 -2.734571695327758789e-01 -3.724833428859710693e-01 3.270423412322998047e-01 -2.852608449757099152e-03
3.287837505340576172e-01 -5.822198390960693359e-01 -3.541783392429351807e-01 -4.170937836170196533e-02 -8.243341743946075439e-02 -4.741971194744110107e-02 5.650683641433715820e-01 -3.120785355567932129e-01
-7.031437009572982788e-02 -5.883033275604248047e-01 -6.939372420310974121e-02 -3.122195899486541748e-01 3.826526105403900146e-01 -3.850398063659667969e-01 -3.275145590305328369e-01 -3.804130852222442627e-01
5.792805552482604980e-01 -4.135405123233795166e-01 6.345713976770639420e-03 6.221856474876403809e-01 -2.154352962970733643e-01 -2.288189977407455444e-01 4.734285920858383179e-02 -7.246402651071548462e-02
8.860731124877929688e-02 -6.182233095169067383e-01 -4.011223614215850830e-01 -2.897307872772216797e-01 -2.942907214164733887e-01 -4.249688088893890381e-01 1.370771825313568115e-01 -2.812651097774505615e-01
1.443269252777099609e-01 -5.932214856147766113e-01 4.588442742824554443e-01 -4.467652142047882080e-01 -7.468790560960769653e-02 -4.458289146423339844e-01 -6.808043271303176880e-02 -9.024605900049209595e-02
3.222655057907104492e-01 -2.415716946125030518e-01 -8.143479377031326294e-02 5.272040963172912598e-01 -1.701175421476364136e-01 1.763824969530105591e-01 4.400213956832885742e-01 -5.473049879074096680e-01
5.785905569791793823e-02 -6.775760650634765625e-01 -5.498571395874023438e-01 9.838416427373886108e-02 2.589128725230693817e-02 -3.493211418390274048e-02 4.210420548915863037e-01 -2.152988612651824951e-01
5.216529369354248047e-01 -2.132986187934875488e-01 -1.614587455987930298e-01 -4.166752696037292480e-01 -3.394864201545715332e-01 -2.045392096042633057e-01 -8.743776381015777588e-02 -5.638814568519592285e-01
5.481143593788146973e-01 -3.387289047241210938e-01 2.865107059478759766e-01 -1.778350025415420532e-01 2.550942301750183105e-01 -1.069185137748718262e-01 3.311671018600463867e-01 -5.338007807731628418e-01
3.037836849689483643e-01 -2.279739528894424438e-01 2.339784502983093262e-01 2.549379169940948486e-01 1.627290435135364532e-02 -6.287382841110229492e-01 -3.754184544086456299e-01 -4.466412961483001709e-01
3.816759288311004639e-01 -5.544620156288146973e-01 -4.399354755878448486e-01 1.436995863914489746e-01 -5.203742384910583496e-01 -8.376213163137435913e-02 -2.205998450517654419e-01 -7.894842326641082764e-02
-6.378791481256484985e-02 -1.917045414447784424e-01 3.220715522766113281e-01 -3.306447863578796387e-01 -5.847103893756866455e-02 -2.537995874881744385e-01 -7.311565428972244263e-02 -8.203325867652893066e-01
1.577130705118179321e-01 -5.511141419410705566e-01 2.611906528472900391e-01 1.853194832801818848e-01 -7.321780323982238770e-01 5.567922443151473999e-02 1.712048351764678955e-01 1.843825355172157288e-02
2.561920881271362305e-01 -5.776882171630859375e-01 -1.196662113070487976e-01 3.939110040664672852e-01 -6.051412224769592285e-01 -2.362221628427505493e-01 -9.312819689512252808e-02 2.205210924148559570e-02
5.296260491013526917e-02 -6.590468883514404297e-01 -5.439581274986267090e-01 -8.059529960155487061e-02 -6.330161541700363159e-02 -1.664102524518966675e-01 4.457947611808776855e-01 -1.733024567365646362e-01
-1.899335980415344238e-01 -4.940512180328369141e-01 3.794523701071739197e-02 1.429913472384214401e-02 -8.150141686201095581e-02 5.384964942932128906e-01 -3.522764444351196289e-01 -5.454126000404357910e-01
1.709492206573486328e-01 -5.794024467468261719e-01 -2.418333441019058228e-01 5.496429204940795898e-01 -4.160253107547760010e-01 -3.136567175388336182e-01 4.508341476321220398e-02 3.143854066729545593e-02
2.162518352270126343e-01 -2.427385002374649048e-01 -2.174582779407501221e-01 5.252159237861633301e-01 -3.545922636985778809e-01 2.446524202823638916e-01 1.941463798284530640e-01 -5.898219347000122070e-01
6.624276638031005859e-01 -3.600168824195861816e-01 -1.248601451516151428e-01 3.755025565624237061e-01 -4.504024684429168701e-01 -2.353699207305908203e-01 3.198504820466041565e-02 -1.253027468919754028e-01
1.604478806257247925e-02 -4.434555768966674805e-01 -2.774718403816223145e-01 -5.468214154243469238e-01 -1.513653844594955444e-01 -9.775409847497940063e-02 8.654841035604476929e-02 -6.221956014633178711e-01
3.768286406993865967e-01 -4.052931070327758789e-01 -4.089993983507156372e-02 5.318016186356544495e-02 -7.239858508110046387e-01 -1.390835642814636230e-01 -3.646669983863830566e-01 -1.129388436675071716e-01
1.894708126783370972e-01 -2.395579963922500610e-01 1.173152104020118713e-01 2.244781404733657837e-01 -9.511700272560119629e-02 -5.841849446296691895e-01 -5.377956032752990723e-01 -4.505731463432312012e-01
2.931025028228759766e-01 -1.735053062438964844e-01 -1.845985054969787598e-01 6.378201842308044434e-01 -1.677710115909576416e-01 3.297095000743865967e-02 7.570537179708480835e-02 -6.388507485389709473e-01
3.369406461715698242e-01 -4.231057465076446533e-01 -3.136118352413177490e-01 4.445229172706604004e-01 -9.810795634984970093e-02 -2.873018682003021240e-01 -4.918403625488281250e-01 -2.782536447048187256e-01
-6.829609721899032593e-02 -4.413901269435882568e-01 4.428584277629852295e-01 3.398070335388183594e-01 -5.921439528465270996e-01 -3.462146222591400146e-01 1.260914653539657593e-01 -5.019697174429893494e-02
-1.658204495906829834e-01 -2.277337014675140381e-01 -6.915050745010375977e-02 2.187855392694473267e-01 -1.981621682643890381e-01 1.127620264887809753e-01 2.448163330554962158e-01 -8.695248961448669434e-01
2.491756528615951538e-01 -6.029755473136901855e-01 -2.830577790737152100e-01 1.720116436481475830e-01 1.525273546576499939e-02 -6.478184461593627930e-01 -1.769763082265853882e-01 -1.157590374350547791e-01
5.730633065104484558e-02 -7.062976062297821045e-02 1.266009509563446045e-01 3.324184715747833252e-01 -3.192622363567352295e-01 -5.818678438663482666e-02 1.121250316500663757e-01 -8.644717931747436523e-01
1.728953421115875244e-01 -5.509400367736816406e-01 -2.689690291881561279e-01 -1.476545035839080811e-01 7.616081088781356812e-02 1.841195225715637207e-01 5.515205264091491699e-01 -4.780696630477905273e-01
1.261715292930603027e-01 -4.939779341220855713e-01 4.731244444847106934e-01 2.990205287933349609e-01 -6.300712823867797852e-01 -1.151670888066291809e-01 1.269100159406661987e-01 -2.114131487905979156e-02
3.585922997444868088e-03 -3.939308226108551025e-01 5.233596637845039368e-02 -2.820960283279418945e-01 1.714530140161514282e-01 -1.286208927631378174e-01 -6.298329234123229980e-01 -5.655610561370849609e-01
1.441187411546707153e-02 -8.604063987731933594e-01 9.772729128599166870e-02 1.100269425660371780e-02 -2.191431820392608643e-01 2.567621767520904541e-01 -2.686728835105895996e-01 2.523598968982696533e-01
-9.003102779388427734e-02 -6.779886484146118164e-01 8.919686824083328247e-02 -2.145636826753616333e-01 -4.103761911392211914e-01 -5.534669160842895508e-01 4.308848083019256592e-02 -4.051103442907333374e-02
1.707805842161178589e-01 -8.133162856101989746e-01 -1.895692013204097748e-02 1.458030939102172852e-01 -2.902615666389465332e-01 2.146974503993988037e-01 -3.132773339748382568e-01 2.433993816375732422e-01
2.602445781230926514e-01 -4.447002410888671875e-01 -2.201088219881057739e-01 3.400315344333648682e-01 3.472875058650970459e-02 -3.175650238990783691e-01 -6.474340558052062988e-01 -2.218574881553649902e-01
3.533788258209824562e-04 -6.918261051177978516e-01 5.299119651317596436e-02 -2.027389407157897949e-01 -1.707879006862640381e-01 -5.812414288520812988e-01 3.261607289314270020e-01 -6.383252143859863281e-02
3.948216438293457031e-01 -5.260787010192871094e-01 -9.734661132097244263e-02 6.537215709686279297e-01 9.872230142354965210e-02 -3.297150731086730957e-01 -7.374992221593856812e-02 -8.143512159585952759e-02
4.258389770984649658e-02 -3.141847848892211914e-01 2.966474927961826324e-02 8.939670771360397339e-02 -2.034605294466018677e-01 4.235174655914306641e-01 3.005787432193756104e-01 -7.612436413764953613e-01
3.178353607654571533e-01 -5.882378816604614258e-01 -3.478663861751556396e-01 1.144762244075536728e-02 2.304756641387939453e-02 2.536354660987854004e-01 5.433272719383239746e-01 -2.678581774234771729e-01
2.711648046970367432e-01 -3.287335336208343506e-01 1.702574342489242554e-01 -5.907770395278930664e-01 -1.603953540325164795e-01 -3.588462769985198975e-01 -5.940744280815124512e-02 -5.313872694969177246e-01
3.098411560058593750e-01 -4.132756888866424561e-01 -2.375400997698307037e-02 3.051006197929382324e-01 1.473602056503295898e-01 -2.243782281875610352e-01 -7.050561308860778809e-01 -2.653043866157531738e-01
3.912471234798431396e-02 -3.663186132907867432e-01 -9.083322435617446899e-02 1.119228377938270569e-01 6.921342760324478149e-02 -5.954433679580688477e-01 -4.949437677860260010e-01 -4.890703856945037842e-01
2.774268090724945068e-01 -5.557498931884765625e-01 -8.995636552572250366e-02 4.707418084144592285e-01 1.000992730259895325e-01 -1.274594813585281372e-01 -5.864850282669067383e-01 -1.193989962339401245e-01
1.844902038574218750e-01 -6.022088527679443359e-01 1.911314278841018677e-01 2.934111952781677246e-01 -8.293469250202178955e-02 -3.697336614131927490e-01 -5.762300491333007812e-01 7.116468995809555054e-02
-9.447853267192840576e-02 -5.288782715797424316e-01 3.928772509098052979e-01 3.194052278995513916e-01 2.792596220970153809e-01 1.173234805464744568e-01 -1.679010689258575439e-01 -5.788330435752868652e-01
5.566417574882507324e-01 -2.409575879573822021e-01 -9.867477416992187500e-02 1.357862800359725952e-01 -6.604555845260620117e-01 -3.091409504413604736e-01 -8.108028024435043335e-02 -2.560682594776153564e-01
-3.423461914062500000e-01 -8.173554539680480957e-01 -2.181030809879302979e-01 5.699030309915542603e-02 -2.465618103742599487e-01 -8.074837177991867065e-02 3.097966015338897705e-01 2.500585466623306274e-02
-9.841252863407135010e-02 -7.055844068527221680e-01 -5.087949633598327637e-01 -1.646847873926162720e-01 6.096382066607475281e-02 -4.256993830204010010e-01 4.966471716761589050e-02 -1.380908489227294922e-01
-1.127492561936378479e-01 -4.795461297035217285e-01 -3.802194595336914062e-01 -1.806083172559738159e-01 4.744180664420127869e-02 -1.212987527251243591e-01 3.784498870372772217e-01 -6.480344533920288086e-01
1.547522842884063721e-01 -5.536677241325378418e-01 -6.312233209609985352e-01 7.410016655921936035e-02 3.715230524539947510e-02 -1.145795956254005432e-01 3.376971781253814697e-01 -3.701647818088531494e-01
-2.325298339128494263e-01 -5.308308601379394531e-01 4.332240670919418335e-02 -1.714404523372650146e-01 -2.841834127902984619e-01 6.162834763526916504e-01 -3.822452202439308167e-02 -4.133439660072326660e-01
1.478604376316070557e-01 -4.696296751499176025e-01 -6.745154857635498047e-01 -4.268549382686614990e-02 -2.759402692317962646e-01 -2.480270564556121826e-01 1.701925396919250488e-01 -3.662870228290557861e-01
-1.261523067951202393e-01 -5.556323528289794922e-01 2.416817992925643921e-01 -4.169834256172180176e-01 8.999665826559066772e-02 2.781096287071704865e-02 5.302502512931823730e-01 -3.911968171596527100e-01
2.497261613607406616e-01 -2.846514880657196045e-01 -8.798039518296718597e-03 9.750233590602874756e-02 -4.607581496238708496e-01 -4.355027079582214355e-01 -5.882797837257385254e-01 -3.146307170391082764e-01
3.605074882507324219e-01 -6.662653684616088867e-01 -3.966868817806243896e-01 4.217213019728660583e-02 -5.165271833539009094e-02 -2.592164874076843262e-01 4.210247695446014404e-01 -1.409357339143753052e-01
5.655583739280700684e-01 -3.118074238300323486e-01 1.765040606260299683e-01 9.346894919872283936e-02 -2.809049487113952637e-01 -3.704516887664794922e-01 -5.213553309440612793e-01 -2.346835881471633911e-01
5.648527145385742188e-01 -3.770148456096649170e-01 3.305689692497253418e-01 6.533989310264587402e-02 -3.827501237392425537e-01 -1.246778070926666260e-01 4.945923686027526855e-01 -1.363532096147537231e-01
-3.880563676357269287e-01 -7.327306866645812988e-01 1.342286728322505951e-02 -2.630702853202819824e-01 5.841192603111267090e-02 -3.478598892688751221e-01 3.355835080146789551e-01 -7.808232307434082031e-02
2.834255434572696686e-02 -4.658547937870025635e-01 4.245762228965759277e-01 -4.259164333343505859e-01 3.577077090740203857e-01 -1.932780593633651733e-01 -1.766658574342727661e-01 -4.732697606086730957e-01
-3.516068458557128906e-01 -6.285423040390014648e-01 -1.643403917551040649e-01 -7.416989654302597046e-02 -1.804142445325851440e-01 3.289902508258819580e-01 -6.272308528423309326e-02 -5.514347553253173828e-01
1.714420169591903687e-01 -1.816568970680236816e-01 7.862505316734313965e-02 5.029902458190917969e-01 -2.653121650218963623e-01 1.199290379881858826e-01 1.153716742992401123e-01 -7.618024945259094238e-01
5.141495168209075928e-02 -5.235672593116760254e-01 -1.443659188225865364e-03 2.702321410179138184e-01 -5.523781776428222656e-01 -1.003228649497032166e-01 -5.787253379821777344e-01 9.848313406109809875e-03
4.254410266876220703e-01 -5.059088468551635742e-01 -3.661517798900604248e-01 4.051237702369689941e-01 1.333505213260650635e-01 -1.274101734161376953e-01 -4.279951751232147217e-01 -2.183306366205215454e-01
-6.080805137753486633e-02 -5.454980731010437012e-01 4.749023318290710449e-01 -8.611962944269180298e-02 -2.029093354940414429e-01 5.079766511917114258e-01 -3.879293426871299744e-02 -4.062856733798980713e-01
2.516288161277770996e-01 -4.716483354568481445e-01 -4.816772043704986572e-01 -1.526303887367248535e-01 -5.027085542678833008e-02 -1.342203617095947266e-01 3.814851045608520508e-01 -5.411548614501953125e-01
1.702178418636322021e-01 -1.931782811880111694e-01 4.812784194946289062e-01 2.960078120231628418e-01 1.830925978720188141e-02 -5.876020193099975586e-01 -2.479868978261947632e-01 -4.553565979003906250e-01
2.130031585693359375e-01 -4.175461530685424805e-01 4.983736947178840637e-02 7.715509831905364990e-02 2.862959802150726318e-01 -6.701549291610717773e-01 -3.089094161987304688e-01 -3.812481462955474854e-01
1.080287918448448181e-01 -6.515079140663146973e-01 -1.867776215076446533e-01 2.869863808155059814e-01 -1.305648684501647949e-01 -6.315126419067382812e-01 -1.752551496028900146e-01 7.098737172782421112e-03
-5.111737921833992004e-02 -4.496970474720001221e-01 -2.959191501140594482e-01 1.197667345404624939e-01 -2.552718818187713623e-01 -7.284561991691589355e-01 1.556030809879302979e-01 -2.705972790718078613e-01
1.894120872020721436e-01 -3.829611241817474365e-01 1.454270482063293457e-01 1.279075723141431808e-02 1.567248702049255371e-01 -4.749949574470520020e-01 -5.718003511428833008e-01 -4.679878056049346924e-01
1.891219317913055420e-01 -4.848407208919525146e-01 -1.505266726016998291e-01 9.851366281509399414e-02 -6.133812665939331055e-01 -2.582421600818634033e-01 -4.966430366039276123e-01 -8.496649563312530518e-02
-2.384407371282577515e-01 -6.664966940879821777e-01 -2.751272618770599365e-01 -6.645558774471282959e-02 3.776304721832275391e-01 -1.962345391511917114e-01 2.990603744983673096e-01 -3.850544095039367676e-01
3.602732121944427490e-01 -7.169762253761291504e-01 2.333016842603683472e-01 -4.548959434032440186e-01 -2.419333308935165405e-01 -1.434236317873001099e-01 -1.134732216596603394e-01 5.301039293408393860e-02
3.854345679283142090e-01 -7.534803152084350586e-01 4.606269299983978271e-02 -8.778737485408782959e-02 -2.224384695291519165e-01 3.102866709232330322e-01 -3.151258528232574463e-01 1.697594523429870605e-01
3.444030880928039551e-01 -4.438474178314208984e-01 -4.424004256725311279e-02 -5.417616367340087891e-01 -4.020414873957633972e-02 4.739458207041025162e-03 1.909340173006057739e-01 -5.923076868057250977e-01
3.011695854365825653e-02 -3.554809391498565674e-01 1.391696184873580933e-01 3.596655130386352539e-01 5.192305892705917358e-02 2.305594682693481445e-01 2.733674943447113037e-01 -7.703346610069274902e-01
5.215845108032226562e-01 -6.636982560157775879e-01 -2.531221508979797363e-01 -2.614472806453704834e-02 -4.069573581218719482e-01 -2.069065123796463013e-01 1.117418110370635986e-01 -4.229663312435150146e-02
-1.255159825086593628e-01 -7.261315584182739258e-01 4.386327862739562988e-01 -3.622566908597946167e-02 2.373333275318145752e-01 3.024724423885345459e-01 -7.794174551963806152e-02 -3.307207524776458740e-01
2.921349406242370605e-01 -5.461372137069702148e-01 -3.792662024497985840e-01 4.200474545359611511e-02 2.162570059299468994e-01 -3.342373669147491455e-01 4.151933193206787109e-01 -3.740547895431518555e-01
5.082292556762695312e-01 -5.423167347908020020e-01 8.434557914733886719e-02 5.648331046104431152e-01 -7.952653616666793823e-02 -1.230255141854286194e-01 -3.154871463775634766e-01 -2.128359116613864899e-02
4.349887669086456299e-01 -4.312077164649963379e-01 2.590824961662292480e-01 3.020737878978252411e-02 3.037798218429088593e-02 -3.855916857719421387e-01 -5.789910554885864258e-01 -2.682800292968750000e-01
1.456470042467117310e-01 -7.186188697814941406e-01 5.424033105373382568e-02 4.755460023880004883e-01 -2.621939778327941895e-01 -3.086998462677001953e-01 -1.829004883766174316e-01 1.891928911209106445e-01
8.622606992721557617e-01 -3.647388517856597900e-01 1.556397080421447754e-01 -3.565718978643417358e-02 1.005230844020843506e-01 -5.199810117483139038e-02 -1.761854290962219238e-01 -2.326522469520568848e-01
-2.420057803392410278e-01 -5.520569682121276855e-01 -4.955022335052490234e-01 -1.799377799034118652e-01 -2.749498188495635986e-01 -1.889365911483764648e-01 -1.977898180484771729e-01 -4.564549624919891357e-01
1.074681803584098816e-01 -4.144471883773803711e-01 -4.356370866298675537e-01 -2.640247344970703125e-01 -1.723820716142654419e-02 -1.602595001459121704e-01 3.161609172821044922e-01 -6.567020416259765625e-01
2.911994159221649170e-01 -7.682171463966369629e-01 6.285051256418228149e-02 -4.378539919853210449e-01 -2.913349866867065430e-01 -1.964167207479476929e-01 -2.731946483254432678e-02 7.195424288511276245e-02
2.324898242950439453e-01 -6.345212459564208984e-01 3.189529478549957275e-01 -4.876117706298828125e-01 -3.248901665210723877e-01 -2.914701700210571289e-01 8.472487330436706543e-02 -7.841136306524276733e-02
4.406209588050842285e-01 -5.979263186454772949e-01 2.946115136146545410e-01 -3.051295876502990723e-01 -4.127892553806304932e-01 -2.206490784883499146e-01 -2.158228009939193726e-01 5.269598960876464844e-02
2.093916945159435272e-02 -5.418557524681091309e-01 -2.702142000198364258e-01 -4.467988014221191406e-01 -3.099643290042877197e-01 -4.435448944568634033e-01 2.565944381058216095e-02 -3.739529550075531006e-01
-1.294001340866088867e-01 -6.554452776908874512e-01 3.475713729858398438e-01 -1.221158504486083984e-01 -1.502434164285659790e-01 5.346544384956359863e-01 1.955874413251876831e-01 -2.669198215007781982e-01
-4.381326586008071899e-02 -5.633128881454467773e-01 2.963001430034637451e-01 7.157681584358215332e-01 4.702503979206085205e-02 -1.504691243171691895e-01 2.356344610452651978e-01 -1.628885790705680847e-02
-3.091296851634979248e-01 -5.061595439910888672e-01 1.997047960758209229e-01 -2.863186299800872803e-01 -3.635303974151611328e-01 4.545480310916900635e-01 7.662044465541839600e-02 -4.263119399547576904e-01
3.717486262321472168e-01 -2.626238465309143066e-01 3.764968812465667725e-01 -4.208680391311645508e-01 -1.345482189208269119e-02 2.699314989149570465e-02 9.226089715957641602e-02 -6.815645098686218262e-01
-6.649690121412277222e-02 -6.353848576545715332e-01 1.670652329921722412e-01 -1.953565627336502075e-01 -3.682023882865905762e-01 -6.057994961738586426e-01 1.308916062116622925e-01 -7.804337143898010254e-02
1.908589452505111694e-01 -7.448639869689941406e-01 -5.124189257621765137e-01 1.262756139039993286e-01 2.216859161853790283e-02 2.425618916749954224e-01 1.872845441102981567e-01 -1.892842799425125122e-01
-1.115169748663902283e-02 -5.419864058494567871e-01 -1.283608525991439819e-01 -2.542800642549991608e-02 5.130553841590881348e-01 -5.014275312423706055e-01 -4.594578221440315247e-02 -4.150141775608062744e-01
1.034793108701705933e-01 -7.636752724647521973e-01 -7.869847863912582397e-02 1.915856450796127319e-01 -3.498369455337524414e-01 -2.841042578220367432e-01 -3.763176500797271729e-01 1.359327882528305054e-01
-1.694123893976211548e-01 -3.136537671089172363e-01 -1.988880634307861328e-01 -5.256291851401329041e-02 -2.945876622106879950e-04 7.457407563924789429e-02 1.701626181602478027e-02 -9.081578254699707031e-01
2.579630725085735321e-02 -5.521919131278991699e-01 2.242800891399383545e-01 3.071061372756958008e-01 2.276966273784637451e-01 -3.483649194240570068e-01 5.483609437942504883e-01 -2.754980623722076416e-01
6.163561344146728516e-01 -5.111604928970336914e-01 -3.831493854522705078e-01 3.761414587497711182e-01 7.325083017349243164e-02 -2.021410465240478516e-01 -6.857957690954208374e-02 -1.400157213211059570e-01
2.487776130437850952e-01 -6.779534220695495605e-01 -8.311028778553009033e-02 1.808643341064453125e-01 -2.107758224010467529e-01 -4.251269400119781494e-01 -4.596263766288757324e-01 4.953632503747940063e-02
2.887833118438720703e-01 -4.157068729400634766e-01 6.621263027191162109e-01 4.612499475479125977e-01 -5.247597396373748779e-02 -2.701685130596160889e-01 8.830127120018005371e-02 -9.532807022333145142e-02
8.471508026123046875e-01 -2.822681963443756104e-01 -7.944907993078231812e-02 -1.977466344833374023e-01 6.346554309129714966e-02 5.884076282382011414e-02 7.536091655492782593e-02 -3.795719444751739502e-01
2.524550557136535645e-01 -5.252965688705444336e-01 -4.217143952846527100e-01 8.327400684356689453e-02 -3.023077845573425293e-01 -7.835754007101058960e-02 5.641312003135681152e-01 -2.444964051246643066e-01
5.782088041305541992e-01 -2.338951230049133301e-01 2.238762676715850830e-01 -4.425993859767913818e-01 -1.842017471790313721e-01 1.413438171148300171e-01 -3.558207675814628601e-02 -5.565773844718933105e-01
3.222583234310150146e-01 -3.276506066322326660e-01 2.219475656747817993e-01 5.097478032112121582e-01 2.442859560251235962e-01 -4.624452590942382812e-01 -2.907484173774719238e-01 -3.487480580806732178e-01
2.821628451347351074e-01 -5.365087985992431641e-01 -2.886690199375152588e-01 4.034206271171569824e-01 2.315470576286315918e-01 -8.237621188163757324e-02 -5.416806936264038086e-01 -1.806839555501937866e-01
1.661186665296554565e-01 -5.754946470260620117e-01 -4.426801800727844238e-01 2.352859079837799072e-02 -4.552079439163208008e-01 -4.359498023986816406e-01 -7.453082501888275146e-02 -2.046214193105697632e-01
4.194168448448181152e-01 -4.571571946144104004e-01 -1.017041429877281189e-01 5.742777585983276367e-01 -4.084115028381347656e-01 -2.671150565147399902e-01 -1.906702816486358643e-01 -2.127820439636707306e-02
2.993660569190979004e-01 -4.624736309051513672e-01 4.775280058383941650e-01 -5.010342597961425781e-01 -2.154608666896820068e-01 -3.512562811374664307e-01 -2.301350235939025879e-02 -2.170155048370361328e-01
1.329631954431533813e-01 -7.808083295822143555e-01 -8.267056941986083984e-02 -1.093132272362709045e-01 -5.083705782890319824e-01 -1.312691867351531982e-01 2.689062356948852539e-01 7.676243782043457031e-02
3.679919242858886719e-01 -5.840022563934326172e-01 -2.840850949287414551e-01 5.101107358932495117e-01 9.000671654939651489e-02 -2.053504809737205505e-02 -4.130263030529022217e-01 -5.909720435738563538e-02
1.135619208216667175e-01 -5.238695740699768066e-01 -6.365721225738525391e-01 -1.201338917016983032e-01 -1.627486348152160645e-01 -5.627289041876792908e-02 3.231031298637390137e-01 -3.986963033676147461e-01
1.331381797790527344e-01 -2.970299720764160156e-01 -2.721227705478668213e-01 -1.619276106357574463e-01 -3.831876218318939209e-01 -6.395540833473205566e-01 2.938510151579976082e-03 -4.877553284168243408e-01
4.525611400604248047e-01 -4.988310039043426514e-01 2.457614392042160034e-01 4.877598285675048828e-01 -1.405305787920951843e-02 -1.424544006586074829e-01 4.770072698593139648e-01 4.588185343891382217e-03
1.708734408020973206e-02 -3.466813564300537109e-01 1.957903057336807251e-01 -3.050956130027770996e-01 -5.242413878440856934e-01 5.110975503921508789e-01 3.991585969924926758e-02 -4.587589502334594727e-01
3.395884633064270020e-01 -5.058708786964416504e-01 2.477656602859497070e-01 3.250368237495422363e-01 9.519252926111221313e-02 -2.828272581100463867e-01 -6.022545099258422852e-01 -9.986955672502517700e-02
1.715935915708541870e-01 -4.397422969341278076e-01 3.301710784435272217e-01 3.958836793899536133e-01 -1.579413712024688721e-01 -4.819484949111938477e-01 -5.019069314002990723e-01 -4.811608046293258667e-02
-1.936354301869869232e-02 -2.898643016815185547e-01 -2.010772732319310308e-04 -1.434068232774734497e-01 -3.477295935153961182e-01 -4.931831657886505127e-01 -5.821806192398071289e-01 -4.381305575370788574e-01
1.202711388468742371e-01 -5.182436108589172363e-01 -1.911973766982555389e-02 -5.549750328063964844e-01 -3.697296082973480225e-01 -4.261206388473510742e-01 -9.712577611207962036e-02 -2.843997180461883545e-01
6.072486639022827148e-01 -4.990587234497070312e-01 -3.553717434406280518e-01 3.424341976642608643e-01 -3.182144761085510254e-01 -1.425263583660125732e-01 -1.165419295430183411e-01 -5.901841446757316589e-02
6.700845360755920410e-01 -4.199998080730438232e-01 4.931660592555999756e-01 -2.233474850654602051e-01 2.847594954073429108e-02 -2.148524224758148193e-01 -1.100708618760108948e-01 -1.496729254722595215e-01
2.598066926002502441e-01 -7.211068868637084961e-01 -9.638979285955429077e-02 3.125330060720443726e-02 -4.358831048011779785e-01 -3.128942847251892090e-01 3.351767957210540771e-01 4.469026252627372742e-02
-3.314443230628967285e-01 -2.794270217418670654e-01 1.629336625337600708e-01 -3.526966869831085205e-01 -1.124976202845573425e-01 -2.802791893482208252e-01 -2.242782860994338989e-01 -7.208399176597595215e-01
4.987009465694427490e-01 -1.828195899724960327e-01 4.821155667304992676e-01 -2.385340332984924316e-01 -8.586201071739196777e-02 -4.601369500160217285e-01 -7.107517123222351074e-02 -4.520958364009857178e-01
3.695707619190216064e-01 -3.603527545928955078e-01 -1.816853433847427368e-01 1.873227953910827637e-01 -6.304055452346801758e-01 -3.787486255168914795e-01 -3.102721571922302246e-01 -1.683255434036254883e-01
4.841023385524749756e-01 -4.332648813724517822e-01 -7.899170368909835815e-02 -1.068976372480392456e-01 -2.933576703071594238e-01 -4.734868109226226807e-01 -4.604327380657196045e-01 -1.949687749147415161e-01
1.192561909556388855e-01 -4.850008785724639893e-01 5.759186744689941406e-01 -8.320093899965286255e-02 3.495513200759887695e-01 -7.583702448755502701e-03 2.710986733436584473e-01 -4.649829864501953125e-01
2.515529990196228027e-01 -3.454104363918304443e-01 -2.112697213888168335e-01 4.661917388439178467e-01 -1.337699741125106812e-01 3.671462535858154297e-01 2.656660377979278564e-01 -5.763453245162963867e-01
-6.526433862745761871e-03 -6.126263737678527832e-01 -2.227495983242988586e-02 -2.341603189706802368e-01 -7.093162536621093750e-01 -1.820027679204940796e-01 1.473895758390426636e-01 -1.064938083291053772e-01
2.699227631092071533e-01 -5.532769560813903809e-01 -1.099825948476791382e-01 3.187238276004791260e-01 4.076530635356903076e-01 -3.141815662384033203e-01 -3.842227458953857422e-01 -3.079404532909393311e-01
4.755528271198272705e-01 -1.436086297035217285e-01 2.421911060810089111e-02 6.110917329788208008e-01 -2.411155253648757935e-01 5.185414105653762817e-02 1.440023481845855713e-01 -5.455677509307861328e-01
1.193256154656410217e-01 -8.604189753532409668e-01 -1.224424988031387329e-01 -1.113252416253089905e-01 -1.221073940396308899e-01 3.339043259620666504e-01 -1.935017704963684082e-01 2.328301817178726196e-01
6.814876943826675415e-02 -2.848830819129943848e-01 2.699011191725730896e-02 9.337720274925231934e-02 -5.237882733345031738e-01 -3.941875398159027100e-01 -5.979888439178466797e-01 -3.426675498485565186e-01
-2.790943719446659088e-02 -6.930130124092102051e-01 -3.100991845130920410e-01 -3.861108049750328064e-02 3.444239795207977295e-01 -2.355732768774032593e-01 3.976362645626068115e-01 -2.984367609024047852e-01
-4.077393189072608948e-02 -6.241564154624938965e-01 -2.922282926738262177e-02 -1.604445278644561768e-01 -3.511076569557189941e-01 -6.643233299255371094e-01 8.844348788261413574e-02 -9.871833771467208862e-02
-3.871429562568664551e-01 -3.328149318695068359e-01 2.095413506031036377e-01 -3.345360755920410156e-01 -6.483685225248336792e-02 -3.194001317024230957e-01 -1.271391212940216064e-01 -6.790785789489746094e-01
-2.279739975929260254e-01 -6.270473003387451172e-01 -7.536904513835906982e-02 7.042246311902999878e-02 -7.295887172222137451e-02 -6.379764080047607422e-01 3.378753364086151123e-01 -1.330530643463134766e-01
-1.539797428995370865e-02 -5.730966925621032715e-01 2.224055826663970947e-01 -4.460083246231079102e-01 -4.939676448702812195e-02 3.468197286128997803e-01 2.752156555652618408e-01 -4.737804532051086426e-01
3.516944944858551025e-01 -4.304212033748626709e-01 -2.383735179901123047e-01 6.911904811859130859e-01 -1.570580601692199707e-01 -1.719055026769638062e-01 -2.731924653053283691e-01 -1.662207543849945068e-01
2.076483964920043945e-01 -6.946001648902893066e-01 -2.714891433715820312e-01 1.043742299079895020e-01 -3.700782656669616699e-01 -1.038129553198814392e-01 -4.891448318958282471e-01 5.305598303675651550e-02
1.855686455965042114e-01 -2.982424199581146240e-01 9.758098423480987549e-02 3.248901963233947754e-01 1.468081027269363403e-01 -4.805226027965545654e-01 -5.754954218864440918e-01 -4.217706918716430664e-01
7.470671832561492920e-02 -4.690567851066589355e-01 -1.076457500457763672e-01 2.277145981788635254e-01 -5.736811161041259766e-01 -1.733789592981338501e-01 -5.839466452598571777e-01 -1.039196401834487915e-01
8.597091585397720337e-02 -6.618675589561462402e-01 1.586441248655319214e-01 -1.422400474548339844e-01 -2.273344695568084717e-01 -5.810816884040832520e-01 -3.460841476917266846e-01 -5.396121181547641754e-03
-9.445353597402572632e-02 -4.361075460910797119e-01 -2.918129563331604004e-01 4.000272452831268311e-01 -1.925580501556396484e-01 3.731802105903625488e-01 3.185248076915740967e-01 -5.271737575531005859e-01
2.126408554613590240e-02 -8.090927004814147949e-01 -1.570063531398773193e-01 2.311309874057769775e-01 -4.234769940376281738e-01 1.706060022115707397e-01 1.729771494865417480e-01 1.687720119953155518e-01
3.315177261829376221e-01 -2.422615438699722290e-01 -1.444382406771183014e-02 7.729105651378631592e-02 -4.057629704475402832e-01 -3.448434174060821533e-01 -5.117554664611816406e-01 -5.289315581321716309e-01
2.690808475017547607e-01 -6.183250546455383301e-01 3.369509577751159668e-01 4.802732467651367188e-01 -2.743209479376673698e-03 -3.811429440975189209e-02 4.362475574016571045e-01 9.643279761075973511e-02
3.132631182670593262e-01 -5.087945461273193359e-01 2.871483266353607178e-01 3.731355667114257812e-01 -6.043478101491928101e-02 -4.195514619350433350e-01 -4.859721362590789795e-01 -7.392746955156326294e-02
1.916716545820236206e-01 -7.957764267921447754e-01 -2.532729804515838623e-01 4.909463599324226379e-02 6.677342206239700317e-02 -4.544306993484497070e-01 2.256843447685241699e-01 3.930681943893432617e-02
5.786583423614501953e-01 -3.165454268455505371e-01 1.740129441022872925e-01 4.120364487171173096e-01 8.406577631831169128e-03 -5.481347441673278809e-01 -1.187874451279640198e-01 -2.242011129856109619e-01
-2.974707484245300293e-01 -5.075402259826660156e-01 -1.377536170184612274e-02 7.459738850593566895e-02 -1.193783134222030640e-01 4.963298738002777100e-01 8.512946218252182007e-02 -6.166994571685791016e-01
2.669712305068969727e-01 -5.621925592422485352e-01 4.501444399356842041e-01 4.515978991985321045e-01 -8.611378818750381470e-02 -1.607138812541961670e-01 4.122314453125000000e-01 5.399860441684722900e-02
6.075229644775390625e-01 -3.664810359477996826e-01 -1.456264872103929520e-02 2.883128523826599121e-01 1.453905999660491943e-01 -4.809899032115936279e-01 -2.354685962200164795e-01 -3.245551288127899170e-01
2.024916708469390869e-01 -2.812327444553375244e-01 -7.342920452356338501e-02 6.265339255332946777e-01 -3.285719454288482666e-01 2.320668995380401611e-01 2.950665652751922607e-01 -4.827937781810760498e-01
8.596002459526062012e-01 -3.352077007293701172e-01 1.936126500368118286e-01 -1.151091903448104858e-01 -3.037350438535213470e-02 -7.365494966506958008e-02 2.170436382293701172e-01 -2.110251486301422119e-01
1.977160274982452393e-01 -3.475719094276428223e-01 1.971431374549865723e-01 4.772328138351440430e-01 1.017686501145362854e-01 2.419519573450088501e-01 1.373531371355056763e-01 -6.969377398490905762e-01
4.623284339904785156e-01 -4.333814680576324463e-01 2.257066518068313599e-01 2.501282691955566406e-01 2.512284815311431885e-01 -4.749547541141510010e-01 -3.415747582912445068e-01 -2.820536494255065918e-01
3.314448893070220947e-01 -4.667842090129852295e-01 5.232498645782470703e-01 -7.751435041427612305e-02 -1.142782508395612240e-03 4.060996472835540771e-01 1.039128899574279785e-01 -4.655553102493286133e-01
5.794062092900276184e-02 -4.776888489723205566e-01 -4.179304465651512146e-03 3.091526627540588379e-01 3.925015032291412354e-01 -5.854104161262512207e-01 -2.380736470222473145e-01 -3.455742001533508301e-01
2.089803814888000488e-01 -6.660501956939697266e-01 2.055209130048751831e-01 5.628174543380737305e-01 -3.575826883316040039e-01 8.800395578145980835e-02 -7.985393702983856201e-02 1.082370057702064514e-01
3.411601781845092773e-01 -3.394451439380645752e-01 6.228091120719909668e-01 4.891995340585708618e-02 1.597967296838760376e-01 6.237549707293510437e-02 -1.060715541243553162e-01 -5.808832645416259766e-01
4.674840867519378662e-01 -3.818057179450988770e-01 4.046617150306701660e-01 1.252729594707489014e-01 1.573620736598968506e-01 -2.652206718921661377e-01 -4.647057354450225830e-01 -3.810279071331024170e-01
3.067635893821716309e-01 -6.839550137519836426e-01 -3.099980950355529785e-01 -1.036038771271705627e-01 -5.097150802612304688e-01 -2.159863561391830444e-01 -1.572270691394805908e-01 -9.448745287954807281e-03
4.156009554862976074e-01 -5.835183858871459961e-01 -1.113802865147590637e-01 4.824102222919464111e-01 -9.202091395854949951e-02 -2.513416707515716553e-01 -4.122027456760406494e-01 1.026975456625223160e-02
-4.237388968467712402e-01 -7.205034494400024414e-01 -1.702364683151245117e-01 -2.581529617309570312e-01 4.560018703341484070e-02 -2.920457124710083008e-01 2.017640620470046997e-01 -2.785999774932861328e-01
1.426008194684982300e-01 -4.008466899394989014e-01 -3.999264240264892578e-01 -1.437396043911576271e-03 2.575151920318603516e-01 -4.367181658744812012e-01 -2.703012228012084961e-01 -5.735363960266113281e-01
-1.495911390520632267e-03 -3.517562448978424072e-01 1.862198114395141602e-01 -5.842871069908142090e-01 -1.670354418456554413e-02 -2.169273048639297485e-01 -1.137903109192848206e-01 -6.632581353187561035e-01
-1.829478740692138672e-01 -6.477159261703491211e-01 -2.105712890625000000e-02 3.809222579002380371e-01 -6.244481205940246582e-01 -6.485386192798614502e-02 7.622980326414108276e-02 3.868372365832328796e-02
-1.451676785945892334e-01 -6.276543140411376953e-01 1.947689652442932129e-01 -1.167435646057128906e-01 -2.388095706701278687e-01 6.272335052490234375e-01 4.028701037168502808e-02 -2.851974666118621826e-01
3.991839885711669922e-01 -3.429619073867797852e-01 -1.038234457373619080e-01 -2.068219333887100220e-01 -5.399331450462341309e-01 -3.044236898422241211e-01 3.425013124942779541e-01 -4.098367094993591309e-01
2.116789072751998901e-01 -6.672211885452270508e-01 -3.630482554435729980e-01 3.868474364280700684e-01 -1.265614777803421021e-01 -2.509674988687038422e-02 -4.577778875827789307e-01 -4.842237755656242371e-02
-5.177722312510013580e-03 -5.642807483673095703e-01 -5.463145375251770020e-01 -2.032191306352615356e-01 1.611026525497436523e-01 -1.143036782741546631e-01 1.487217992544174194e-01 -5.297785997390747070e-01
3.026444911956787109e-01 -2.686114609241485596e-01 7.412003278732299805e-01 3.395584225654602051e-01 -5.599615350365638733e-02 -2.686702609062194824e-01 6.331783533096313477e-02 -3.037234842777252197e-01
-1.297858506441116333e-01 -3.133632242679595947e-01 -7.477435469627380371e-02 -4.905472695827484131e-01 -1.396257877349853516e-01 -2.539305984973907471e-01 -8.748119324445724487e-02 -7.396636009216308594e-01
-1.280298680067062378e-01 -6.736950874328613281e-01 -9.795369952917098999e-02 4.695778712630271912e-02 5.225269123911857605e-02 -7.142773270606994629e-01 5.271849036216735840e-02 -4.734805598855018616e-02
7.160014510154724121e-01 -3.505529165267944336e-01 2.574749886989593506e-01 -3.558453619480133057e-01 1.457884013652801514e-01 4.533461481332778931e-02 -9.964871406555175781e-02 -3.718814551830291748e-01
-1.810030452907085419e-02 -2.394432872533798218e-01 8.438652753829956055e-02 4.696420729160308838e-01 -2.629492282867431641e-01 9.497166424989700317e-02 1.142082661390304565e-01 -7.895878553390502930e-01
1.821133941411972046e-01 -5.629401206970214844e-01 -4.145836830139160156e-01 -2.811390347778797150e-02 2.227151542901992798e-01 2.536233365535736084e-01 1.644409447908401489e-01 -5.799098610877990723e-01
-8.944259956479072571e-03 -4.174932241439819336e-01 3.038152456283569336e-01 2.697198279201984406e-02 -5.072326660156250000e-01 -6.500192880630493164e-01 1.222108006477355957e-01 -1.945318877696990967e-01
-4.612194374203681946e-02 -8.201898336410522461e-01 4.166770279407501221e-01 -2.391749620437622070e-01 -2.147219330072402954e-01 -4.550714790821075439e-02 -1.044977456331253052e-01 1.877257674932479858e-01
-2.794758081436157227e-01 -5.860816836357116699e-01 5.230435729026794434e-01 -2.379515767097473145e-01 4.336881265044212341e-02 1.641433387994766235e-01 2.537053227424621582e-01 -3.937201201915740967e-01
1.164498627185821533e-01 -6.894859671592712402e-01 -5.791797041893005371e-01 -2.004221826791763306e-01 -9.995979815721511841e-02 2.752109467983245850e-01 1.338218301534652710e-01 -1.782951951026916504e-01
5.295764803886413574e-01 -3.977493345737457275e-01 8.245529234409332275e-02 -3.751141428947448730e-01 -2.997100949287414551e-01 -3.085063956677913666e-02 -2.570732831954956055e-01 -5.069221258163452148e-01
1.612526476383209229e-01 -5.441061854362487793e-01 -4.202757775783538818e-01 4.342916905879974365e-01 -5.299120545387268066e-01 -1.558267325162887573e-01 -2.923232503235340118e-02 -8.223097771406173706e-02
4.393502473831176758e-01 -5.307242870330810547e-01 -1.098710522055625916e-01 9.354742616415023804e-02 3.713570237159729004e-01 -5.634646415710449219e-01 3.845386579632759094e-02 -2.181817293167114258e-01
1.994493752717971802e-01 -4.020774662494659424e-01 -3.294612467288970947e-02 5.345457196235656738e-01 2.106366492807865143e-02 2.647881209850311279e-01 4.021504521369934082e-01 -5.286281704902648926e-01
2.881595194339752197e-01 -4.223842024803161621e-01 6.654152274131774902e-01 3.258124887943267822e-01 -3.620191514492034912e-01 -2.050539553165435791e-01 -1.279571503400802612e-01 -1.209745556116104126e-02
5.180248245596885681e-02 -2.469978332519531250e-01 9.805147349834442139e-02 3.480519652366638184e-01 7.212933152914047241e-02 3.278048534411936998e-04 5.265406519174575806e-02 -8.930727839469909668e-01
2.530656754970550537e-01 -5.611806511878967285e-01 2.893260419368743896e-01 4.070111364126205444e-02 -6.505089402198791504e-01 3.909754008054733276e-02 3.263436555862426758e-01 -6.691220402717590332e-02
1.611608266830444336e-01 -7.319062948226928711e-01 -2.175812423229217529e-01 -1.942162811756134033e-01 -5.196814537048339844e-01 -9.896402060985565186e-02 -2.491106837987899780e-01 -1.065827235579490662e-01
2.593399882316589355e-01 -3.069408237934112549e-01 -2.244804650545120239e-01 -3.670939505100250244e-01 -4.127392172813415527e-01 -4.190202057361602783e-01 3.477648645639419556e-02 -5.533891916275024414e-01
-2.414538338780403137e-02 -7.367186546325683594e-01 -4.384906291961669922e-01 -3.337986767292022705e-01 -1.779551804065704346e-01 2.769072055816650391e-01 1.326338499784469604e-01 -1.644066721200942993e-01
4.087150394916534424e-01 -2.246941775083541870e-01 1.819879561662673950e-01 1.963475942611694336e-01 2.408743835985660553e-02 -5.028354525566101074e-01 -4.679543375968933105e-01 -4.882496595382690430e-01
-8.266279846429824829e-02 -5.426843166351318359e-01 1.784013211727142334e-01 4.108095467090606689e-01 3.812801539897918701e-01 4.279449582099914551e-02 -2.453800588846206665e-01 -5.391213297843933105e-01
1.093987524509429932e-01 -6.824607253074645996e-01 -3.431268632411956787e-01 3.292186260223388672e-01 -3.612453117966651917e-02 -5.239623188972473145e-01 -1.424188464879989624e-01 -5.813803058117628098e-03
-3.471571952104568481e-02 -4.841805398464202881e-01 -4.540111720561981201e-01 -2.626109421253204346e-01 -1.152945011854171753e-01 -1.886197552084922791e-02 3.440012931823730469e-01 -5.977357625961303711e-01
5.573220849037170410e-01 -6.173356175422668457e-01 -2.310308367013931274e-01 1.662896573543548584e-01 -2.563371062278747559e-01 -3.474831879138946533e-01 -2.014842778444290161e-01 1.456589624285697937e-02
3.638189733028411865e-01 -3.091609477996826172e-01 5.828269571065902710e-02 1.471673548221588135e-01 1.374052017927169800e-01 -3.812422752380371094e-01 -5.648427009582519531e-01 -5.135436058044433594e-01
-8.439482748508453369e-02 -2.515669763088226318e-01 5.722221732139587402e-02 3.377613723278045654e-01 -3.374466300010681152e-01 2.551211416721343994e-01 2.538164258003234863e-01 -7.542245984077453613e-01
1.025143414735794067e-01 -5.641138553619384766e-01 -3.687792420387268066e-01 -4.435153901576995850e-01 -2.509631514549255371e-01 -2.469359487295150757e-01 2.030739486217498779e-01 -4.163693785667419434e-01
1.663641780614852905e-01 -2.512632906436920166e-01 1.463348269462585449e-01 2.395066469907760620e-01 6.551664322614669800e-02 -5.562792420387268066e-01 -5.392885804176330566e-01 -4.752275943756103516e-01
-8.523676544427871704e-02 -6.540449261665344238e-01 1.065906733274459839e-01 -3.341025710105895996e-01 -1.970449239015579224e-01 -5.310188531875610352e-01 3.224330246448516846e-01 -1.311603635549545288e-01
-3.170144185423851013e-02 -5.112720131874084473e-01 -2.493712604045867920e-01 -1.186381950974464417e-01 3.623988032341003418e-01 -1.819903552532196045e-01 -3.951584994792938232e-01 -5.837219953536987305e-01
5.162579417228698730e-01 -4.086990356445312500e-01 9.538886696100234985e-02 -2.624572068452835083e-02 2.579889893531799316e-01 -3.692867755889892578e-01 -2.560351788997650146e-01 -5.368144512176513672e-01
2.713331878185272217e-01 -6.420813798904418945e-01 -2.425542473793029785e-01 3.820300102233886719e-01 -4.318199455738067627e-01 -3.400611579418182373e-01 8.480505645275115967e-02 -5.319604650139808655e-03
1.551901847124099731e-01 -5.490816235542297363e-01 6.431622058153152466e-02 1.802223771810531616e-01 5.382515490055084229e-02 -3.956850171089172363e-01 -6.656362414360046387e-01 -1.878120005130767822e-01
4.389247000217437744e-01 -1.599907428026199341e-01 -3.865995258092880249e-02 1.582412607967853546e-02 -5.086162686347961426e-01 -4.461211860179901123e-01 -3.349419832229614258e-01 -4.583690464496612549e-01
1.010558195412158966e-02 -5.760002732276916504e-01 -1.561288982629776001e-01 3.802423598244786263e-03 -2.797160446643829346e-01 -7.135763168334960938e-01 -1.990788429975509644e-01 -1.290979385375976562e-01
-2.114199846982955933e-01 -5.081806182861328125e-01 2.205048352479934692e-01 1.695250868797302246e-01 6.046584248542785645e-02 3.955643773078918457e-01 3.747290670871734619e-01 -5.649279356002807617e-01
5.342408418655395508e-01 -3.453785479068756104e-01 3.193389773368835449e-01 2.778766453266143799e-01 3.349637845531105995e-03 -2.434651851654052734e-01 -5.118234753608703613e-01 -3.079899549484252930e-01
2.923803925514221191e-01 -6.622990369796752930e-01 6.416336894035339355e-01 -6.673326343297958374e-02 1.655078381299972534e-01 7.253533601760864258e-02 5.795734375715255737e-02 -1.539918184280395508e-01
2.616924941539764404e-01 -5.211794376373291016e-01 1.043709740042686462e-01 -5.506143569946289062e-01 -3.253217935562133789e-01 1.733016371726989746e-01 -2.806923538446426392e-02 -4.573444128036499023e-01
2.153445631265640259e-01 -5.048615336418151855e-01 1.858098804950714111e-01 -1.747943907976150513e-01 -6.871407628059387207e-01 -3.829645812511444092e-01 2.024653740227222443e-02 -1.201208084821701050e-01
3.562444448471069336e-01 -4.561817646026611328e-01 -4.840103536844253540e-02 1.591090410947799683e-01 -7.060527205467224121e-01 -3.003650605678558350e-01 1.722945868968963623e-01 -1.375315338373184204e-01
4.197990894317626953e-01 -4.986044764518737793e-01 2.925997078418731689e-01 5.293979048728942871e-01 -3.408835083246231079e-02 -1.513106524944305420e-01 -4.176287353038787842e-01 -1.039954721927642822e-01
2.731486558914184570e-01 -2.896696627140045166e-01 3.950176537036895752e-01 2.069303691387176514e-01 -2.816332578659057617e-01 4.137701392173767090e-01 1.632438600063323975e-01 -6.045252084732055664e-01
2.009139060974121094e-01 -2.589437663555145264e-01 -2.020761221647262573e-01 5.089720487594604492e-01 -2.229784280061721802e-01 1.702394038438796997e-01 2.192438989877700806e-01 -6.825873255729675293e-01
