# Supplementary material for: Where is your field going? A machine learning approach to study the relative motion of the domains of physics
Source: PLoS One. 2020 Jun 18;15(6):e0233997. doi: 10.1371/journal.pone.0233997 (PMC7302634; doi:10.1371/journal.pone.0233997)
Supplement: S22 Data — (ZIP) [file pone.0233997.s022.zip › 21/Pacs4Run_21_VS_500_embeddings1993-1997ED8.txt]

-7.693313062191009521e-02 3.542965650558471680e-01 3.246839344501495361e-01 -6.540724039077758789e-01 -4.369698464870452881e-02 2.469085901975631714e-01 -5.207867026329040527e-01 3.511072695255279541e-02
-1.390387415885925293e-01 -2.703663147985935211e-02 5.345288515090942383e-01 -1.515080034732818604e-01 -5.063163638114929199e-01 -2.858345210552215576e-01 -5.756785273551940918e-01 -4.240240901708602905e-02
1.189715638756752014e-01 4.851177930831909180e-01 4.282811582088470459e-01 -4.717405736446380615e-01 2.333951294422149658e-01 -3.190978467464447021e-01 -3.923934698104858398e-01 -1.851308792829513550e-01
3.396997451782226562e-01 -2.848555147647857666e-01 2.730686068534851074e-01 -4.662894010543823242e-01 -2.684991955757141113e-01 5.734471976757049561e-02 -5.776639580726623535e-01 3.199891149997711182e-01
-3.827695921063423157e-02 -1.612410880625247955e-02 4.568350315093994141e-01 2.375554293394088745e-02 2.287629395723342896e-01 3.302138745784759521e-01 -7.922215461730957031e-01 4.864267073571681976e-03
2.195170894265174866e-02 2.825089395046234131e-01 2.479277849197387695e-01 -6.731383800506591797e-01 -5.308849811553955078e-01 -3.414702713489532471e-01 5.341436341404914856e-02 -6.188312917947769165e-02
1.049810424447059631e-01 6.139650344848632812e-01 4.682922363281250000e-01 -1.227902919054031372e-01 -3.609931096434593201e-02 -1.513157188892364502e-01 -5.844121575355529785e-01 1.091508716344833374e-01
-1.047496125102043152e-01 3.465493917465209961e-01 7.908697426319122314e-02 -4.045042991638183594e-01 -7.309874892234802246e-02 -2.887776196002960205e-01 -5.788159966468811035e-01 -5.246796011924743652e-01
-5.694614052772521973e-01 3.168394267559051514e-01 3.817938268184661865e-01 -1.329036355018615723e-01 -2.812319695949554443e-01 -2.007567137479782104e-02 -1.372075527906417847e-01 -5.599788427352905273e-01
2.149468064308166504e-01 -2.808274887502193451e-02 3.057232499122619629e-01 -3.116420209407806396e-01 -5.935429930686950684e-01 8.119169622659683228e-03 -5.260304808616638184e-01 -3.651770651340484619e-01
-3.433735668659210205e-01 3.720267713069915771e-01 5.621566772460937500e-01 -3.892585039138793945e-01 1.988125592470169067e-01 -4.659985899925231934e-01 -1.313496083021163940e-01 4.706035554409027100e-02
-2.759090960025787354e-01 -4.414332509040832520e-01 4.381527602672576904e-01 -9.936667233705520630e-02 -1.122167631983757019e-01 2.407953143119812012e-01 -5.890354514122009277e-01 3.310913145542144775e-01
-1.491429209709167480e-01 -1.912813186645507812e-01 1.663913428783416748e-01 -6.090536117553710938e-01 3.773510828614234924e-02 -3.363678455352783203e-01 -4.369435906410217285e-01 -4.868763387203216553e-01
4.635528028011322021e-01 2.269212752580642700e-01 4.345851838588714600e-01 -2.091333419084548950e-01 -1.666617989540100098e-01 2.511457502841949463e-01 -6.395879983901977539e-01 3.318843618035316467e-02
-1.431230157613754272e-01 2.569743618369102478e-02 3.864684104919433594e-01 -4.911378920078277588e-01 2.678469568490982056e-02 -4.476523399353027344e-01 -4.790556132793426514e-01 -3.970855474472045898e-01
-2.050692960619926453e-02 6.605398654937744141e-01 3.960928022861480713e-01 -3.007291555404663086e-01 1.385882347822189331e-01 -2.350571453571319580e-01 -4.851193428039550781e-01 -7.835625112056732178e-02
-3.595286011695861816e-01 6.800827383995056152e-02 6.059311628341674805e-01 -2.945915758609771729e-01 -2.845658920705318451e-03 9.566841274499893188e-02 -1.672176271677017212e-01 -6.124172806739807129e-01
-2.769977450370788574e-01 2.965253293514251709e-01 1.919609867036342621e-02 -5.735017061233520508e-01 2.614735960960388184e-01 5.203185081481933594e-01 -2.116299569606781006e-01 -3.495500385761260986e-01
-2.212066799402236938e-01 1.613736152648925781e-02 -1.390936374664306641e-01 -5.711554288864135742e-01 3.110285401344299316e-01 4.383842349052429199e-01 -5.494978427886962891e-01 -1.198925003409385681e-01
2.035810351371765137e-01 -3.813580274581909180e-01 6.308228969573974609e-01 -5.128514766693115234e-01 2.063238769769668579e-01 2.669551037251949310e-02 -3.051491975784301758e-01 1.255726814270019531e-01
5.033992603421211243e-02 -4.121979773044586182e-01 5.743173360824584961e-01 -5.165582299232482910e-01 -4.291586875915527344e-01 -8.786540478467941284e-02 -1.612060964107513428e-01 -1.140217185020446777e-01
-1.841565407812595367e-02 4.574336484074592590e-02 5.011010169982910156e-01 -2.380273789167404175e-01 -2.155939042568206787e-01 -8.586647361516952515e-02 -5.772776603698730469e-01 -5.501868724822998047e-01
-5.805322155356407166e-02 2.921091914176940918e-01 3.586570918560028076e-01 -5.261757373809814453e-01 -1.571109443902969360e-01 2.405939698219299316e-01 4.924771562218666077e-02 -6.486998200416564941e-01
-1.744669228792190552e-01 1.640732027590274811e-02 4.196942150592803955e-01 -2.601974606513977051e-01 1.444433480501174927e-01 1.657216250896453857e-01 -3.924959599971771240e-01 -7.232326865196228027e-01
1.664615236222743988e-02 1.313781142234802246e-01 -3.374377411091700196e-05 -5.120224952697753906e-01 4.044142961502075195e-01 3.522504270076751709e-01 -6.337081789970397949e-01 -1.762902438640594482e-01
-4.451875388622283936e-01 2.650478482246398926e-01 8.438420481979846954e-03 -3.335313200950622559e-01 -4.580631256103515625e-01 5.010154843330383301e-01 -2.098195999860763550e-01 3.396775126457214355e-01
-3.087147772312164307e-01 1.045245584100484848e-02 8.871862292289733887e-01 -2.343624681234359741e-01 -5.650425329804420471e-02 -1.315271705389022827e-01 -8.174660801887512207e-02 -1.881118118762969971e-01
-3.667010068893432617e-01 -2.465928196907043457e-01 6.312924027442932129e-01 -1.878758817911148071e-01 -4.040146470069885254e-01 -1.652658283710479736e-01 -3.191486895084381104e-01 -2.801754772663116455e-01
4.874552600085735321e-03 4.473685324192047119e-01 -2.770101726055145264e-01 -6.136149168014526367e-01 3.240380436182022095e-02 7.506118714809417725e-02 -5.475775599479675293e-01 2.001355439424514771e-01
-9.753291308879852295e-02 2.264947444200515747e-01 3.980059921741485596e-01 -5.302971005439758301e-01 -5.264150500297546387e-01 -4.621392488479614258e-01 -8.959736675024032593e-02 -2.916210889816284180e-02
1.444906741380691528e-01 1.363813132047653198e-01 -8.526793867349624634e-02 -4.987922608852386475e-01 2.071863263845443726e-01 2.584311664104461670e-01 -6.987091898918151855e-01 -3.264213800430297852e-01
-4.144035279750823975e-01 -2.210200577974319458e-01 3.635741174221038818e-01 -1.259006559848785400e-01 -1.223629899322986603e-02 -2.460325062274932861e-01 -6.784223914146423340e-01 -3.323312401771545410e-01
-7.164547592401504517e-02 -3.495355546474456787e-01 6.480385661125183105e-01 -4.637003839015960693e-01 -1.431745737791061401e-01 -2.935943305492401123e-01 -3.136813938617706299e-01 -1.806300431489944458e-01
-4.611310660839080811e-01 2.317929416894912720e-01 3.287335485219955444e-02 -3.480309247970581055e-02 -4.145915210247039795e-01 3.916858136653900146e-01 -6.020314693450927734e-01 2.087879776954650879e-01
9.117372334003448486e-02 -5.372096225619316101e-02 6.106117367744445801e-01 -1.995369195938110352e-01 -5.260075330734252930e-01 9.793695062398910522e-02 -4.425258934497833252e-01 -3.066512346267700195e-01
-2.607311010360717773e-01 -2.514565885066986084e-01 7.355363368988037109e-01 -4.563602507114410400e-01 -4.572623223066329956e-02 -1.517660766839981079e-01 2.099676430225372314e-02 -3.065056800842285156e-01
-3.036657869815826416e-01 -1.995068490505218506e-01 4.267769455909729004e-01 -2.517781257629394531e-01 -3.335595130920410156e-01 -2.115976363420486450e-01 -5.376945137977600098e-01 -4.210731983184814453e-01
-1.587324142456054688e-01 -2.694819867610931396e-01 1.625278890132904053e-01 -5.773401260375976562e-01 -4.204874038696289062e-01 -3.404188156127929688e-01 -3.212553262710571289e-01 -3.828144371509552002e-01
-2.308013439178466797e-01 2.122176438570022583e-01 3.570367097854614258e-01 -4.269708693027496338e-01 1.844752281904220581e-01 -3.020196557044982910e-01 -4.795047342777252197e-01 -4.865629076957702637e-01
-4.921692907810211182e-01 8.533878624439239502e-02 5.794872045516967773e-01 -3.090727925300598145e-01 -4.434237182140350342e-01 -3.119863271713256836e-01 -3.922706935554742813e-03 -1.586816459894180298e-01
1.480167657136917114e-01 6.629435811191797256e-03 1.469016969203948975e-01 -2.886174023151397705e-01 1.708418577909469604e-01 3.570362925529479980e-02 -8.441143035888671875e-01 -3.607996702194213867e-01
-4.673883318901062012e-01 -1.398898959159851074e-01 4.430765807628631592e-01 -2.427890300750732422e-01 -2.646574676036834717e-01 -4.081438183784484863e-01 -4.509327113628387451e-01 -2.583613991737365723e-01
1.035332586616277695e-02 1.663172096014022827e-01 4.272890090942382812e-01 -5.019767880439758301e-01 -5.701941847801208496e-01 -4.214104712009429932e-01 -1.752358675003051758e-01 -6.526059657335281372e-02
3.791690990328788757e-02 3.496564924716949463e-02 4.818523526191711426e-01 -1.463836729526519775e-01 -4.606413245201110840e-01 1.251262277364730835e-01 -5.611499547958374023e-01 -4.483229815959930420e-01
-1.048879474401473999e-01 -3.879489600658416748e-01 6.395916342735290527e-01 -4.818107187747955322e-01 -3.705938756465911865e-01 -1.542024463415145874e-01 -1.234367266297340393e-01 -1.446390151977539062e-01
-4.075691998004913330e-01 -2.788355946540832520e-01 4.904579818248748779e-01 -3.216125369071960449e-01 -1.668974161148071289e-01 -3.009223043918609619e-01 -4.079120457172393799e-01 -3.568655252456665039e-01
-3.186894655227661133e-01 -5.725655332207679749e-02 4.173653423786163330e-01 -1.717884391546249390e-01 -2.513951361179351807e-01 -2.027673721313476562e-01 -5.925149917602539062e-01 -4.858655035495758057e-01
7.577163726091384888e-02 1.794268488883972168e-01 5.980105400085449219e-01 -3.017907738685607910e-01 -1.029014289379119873e-01 3.323887586593627930e-01 -2.159514576196670532e-01 -5.879325270652770996e-01
1.740735620260238647e-01 -1.952563412487506866e-02 4.803550541400909424e-01 -3.662984371185302734e-01 -4.984695017337799072e-01 -6.004541181027889252e-03 -4.403038322925567627e-01 -4.025247693061828613e-01
4.286535978317260742e-01 5.082629919052124023e-01 3.849266767501831055e-01 -3.270902931690216064e-01 5.523630231618881226e-02 7.773447781801223755e-02 -5.415799021720886230e-01 1.912270672619342804e-02
-1.833535879850387573e-01 2.339330315589904785e-01 -2.796774804592132568e-01 -8.411461114883422852e-01 1.953551024198532104e-01 1.931050121784210205e-01 -2.245346307754516602e-01 -6.453529000282287598e-03
-4.559737145900726318e-01 2.241246104240417480e-01 -2.580198943614959717e-01 -7.471629381179809570e-01 1.686926484107971191e-01 1.598427295684814453e-01 -2.127046585083007812e-01 -1.333398669958114624e-01
-4.171684682369232178e-01 -7.285795360803604126e-02 2.895971536636352539e-01 -2.263642102479934692e-01 -6.621337682008743286e-02 -1.197519898414611816e-01 -5.710406899452209473e-01 -5.837315917015075684e-01
-5.946959555149078369e-02 -4.626582562923431396e-01 6.534883975982666016e-01 -3.957033157348632812e-01 -3.067294359207153320e-01 -6.047131866216659546e-02 -2.867603600025177002e-01 -1.371543854475021362e-01
-2.951228022575378418e-01 1.720778085291385651e-02 5.192527547478675842e-02 -5.771307349205017090e-01 2.168714553117752075e-01 6.606000065803527832e-01 -2.914548516273498535e-01 -9.197173267602920532e-02
-4.465157687664031982e-01 7.094126939773559570e-02 -2.137445658445358276e-01 -7.147660255432128906e-01 2.912540435791015625e-01 2.375112920999526978e-01 -2.972840368747711182e-01 -9.693112969398498535e-02
-1.640439778566360474e-01 4.169918894767761230e-01 1.421966869384050369e-02 -1.718111783266067505e-01 -4.965463578701019287e-01 5.169888138771057129e-01 -4.923850297927856445e-01 1.149227470159530640e-01
-1.506298929452896118e-01 1.459886580705642700e-01 -2.766930758953094482e-01 -6.047317385673522949e-01 -1.975267082452774048e-01 3.850275874137878418e-01 -3.811050653457641602e-01 -4.257162809371948242e-01
-2.719976007938385010e-02 5.151501893997192383e-01 3.557345867156982422e-01 -2.604018151760101318e-01 3.490246236324310303e-01 -2.633404135704040527e-01 -5.820207595825195312e-01 -9.802910685539245605e-02
-2.342467904090881348e-01 -3.619799911975860596e-01 -3.103530034422874451e-02 -5.837692618370056152e-01 -3.868977427482604980e-01 -1.408978253602981567e-01 -3.557816445827484131e-01 4.197934567928314209e-01
-4.327184855937957764e-01 4.200655519962310791e-01 2.600692771375179291e-02 -2.637503445148468018e-01 -3.279752433300018311e-01 5.608488917350769043e-01 -3.309765160083770752e-01 -1.854575574398040771e-01
-3.051806688308715820e-01 2.455816864967346191e-01 7.258710861206054688e-01 -3.675711154937744141e-01 -2.473498582839965820e-01 -3.427418768405914307e-01 5.247702822089195251e-03 -7.665306329727172852e-02
-3.332709893584251404e-02 1.339268982410430908e-01 2.536772489547729492e-01 -5.610505938529968262e-01 -3.499948382377624512e-01 -4.068239033222198486e-01 -3.791913688182830811e-01 -4.123530089855194092e-01
1.085948497056961060e-01 1.987371146678924561e-01 1.504104435443878174e-01 -6.069275736808776855e-01 -4.241738617420196533e-01 -5.040621757507324219e-01 -2.876137197017669678e-01 2.024911791086196899e-01
-2.013508416712284088e-02 5.794678926467895508e-01 3.635050952434539795e-01 -1.461950689554214478e-01 1.612237244844436646e-01 5.822067614644765854e-03 -6.920754909515380859e-01 -7.284891605377197266e-02
-4.063021540641784668e-01 -3.224136829376220703e-01 2.795338928699493408e-01 -5.761892795562744141e-01 -1.618076562881469727e-01 -3.975138962268829346e-01 -1.455173343420028687e-01 -3.397945463657379150e-01
-4.137895405292510986e-01 3.231742978096008301e-01 4.688711166381835938e-01 -3.920923173427581787e-01 -9.353563934564590454e-02 -5.610039830207824707e-01 -1.345941424369812012e-01 -9.576190263032913208e-02
-2.383549660444259644e-01 3.676958009600639343e-02 4.452074468135833740e-01 -6.555950641632080078e-01 -1.629638969898223877e-01 -5.266371965408325195e-01 5.772671848535537720e-02 -8.114299923181533813e-02
2.561147809028625488e-01 4.754711389541625977e-01 3.630920052528381348e-01 -5.048206448554992676e-01 -2.088288217782974243e-01 -2.899765372276306152e-01 -3.789164125919342041e-01 2.244532555341720581e-01
-2.621288001537322998e-01 7.473929971456527710e-02 2.262138575315475464e-02 -6.575002670288085938e-01 1.501377373933792114e-01 6.454980969429016113e-01 -2.165536135435104370e-01 8.233832567930221558e-02
1.973617589101195335e-03 5.240074396133422852e-01 5.949971675872802734e-01 -2.762627601623535156e-01 -5.656886845827102661e-02 8.110871911048889160e-02 -1.205840706825256348e-01 5.203371047973632812e-01
-6.039695069193840027e-02 -3.988785743713378906e-01 7.574427723884582520e-01 -3.026606142520904541e-01 -2.814944088459014893e-01 -5.493846535682678223e-02 -2.946135699748992920e-01 -5.357664078474044800e-02
-3.335373401641845703e-01 4.797215461730957031e-01 -8.911008015275001526e-03 -3.242827951908111572e-01 3.249693214893341064e-01 1.093708202242851257e-01 -5.641978979110717773e-01 3.427755832672119141e-01
1.005722209811210632e-01 -4.166396334767341614e-02 5.376417040824890137e-01 -6.504023075103759766e-01 1.079123988747596741e-01 3.639911711215972900e-01 7.950269430875778198e-02 3.544181287288665771e-01
-6.277065873146057129e-01 3.540991544723510742e-01 4.361587017774581909e-02 -1.048648729920387268e-01 -5.318458080291748047e-01 1.948036700487136841e-01 -3.591866195201873779e-01 1.337002068758010864e-01
-1.881691515445709229e-01 3.194466531276702881e-01 4.312959611415863037e-01 -6.549359560012817383e-01 3.478155434131622314e-01 -3.540664315223693848e-01 -2.924706041812896729e-02 -1.987089216709136963e-02
-8.694025129079818726e-02 4.609464704990386963e-01 5.302205681800842285e-01 -5.989711880683898926e-01 2.090590745210647583e-01 -2.919151782989501953e-01 2.631995826959609985e-02 1.022565662860870361e-01
9.059064835309982300e-02 6.050500869750976562e-01 4.818716347217559814e-01 -1.782406568527221680e-01 2.945525944232940674e-01 3.707109391689300537e-02 -5.138796567916870117e-01 9.762147068977355957e-02
-6.601870059967041016e-02 -1.676811277866363525e-01 8.431910723447799683e-02 -5.228468179702758789e-01 -6.457013487815856934e-01 -3.479866683483123779e-01 -3.607803881168365479e-01 1.373268067836761475e-01
-3.017213344573974609e-01 1.499505788087844849e-01 -3.909440338611602783e-02 -3.220792710781097412e-01 -4.649740457534790039e-01 6.312859058380126953e-01 -4.073331952095031738e-01 2.392357029020786285e-02
5.757096037268638611e-02 1.619687974452972412e-01 5.328622460365295410e-01 -7.409528493881225586e-01 2.353758662939071655e-01 -2.695096731185913086e-01 9.211141616106033325e-02 -3.125404566526412964e-02
1.096478179097175598e-01 4.036372601985931396e-01 3.521233499050140381e-01 -7.362624406814575195e-01 -4.009384289383888245e-02 -3.521832823753356934e-01 -1.189097063615918159e-03 1.825909763574600220e-01
-1.974029392004013062e-01 -7.949234545230865479e-02 4.607108235359191895e-01 -5.199367403984069824e-01 2.573697865009307861e-01 3.632078766822814941e-01 2.053808420896530151e-02 5.230138301849365234e-01
-2.787454426288604736e-01 -2.711567878723144531e-01 5.084179043769836426e-01 -3.981444239616394043e-01 -2.069748789072036743e-01 -2.970733046531677246e-01 -3.755006492137908936e-01 -3.995940685272216797e-01
2.431879192590713501e-01 2.348134219646453857e-01 8.361052870750427246e-01 -3.171923458576202393e-01 -1.373409293591976166e-02 2.458693981170654297e-01 -1.436547487974166870e-01 6.900948286056518555e-02
-4.176008999347686768e-01 -2.132609039545059204e-01 2.383362650871276855e-01 -1.837201267480850220e-01 1.511073708534240723e-01 -3.172672390937805176e-01 -6.919653415679931641e-01 2.954052090644836426e-01
-5.839109420776367188e-01 2.192003428936004639e-01 3.633517026901245117e-01 -1.249454542994499207e-01 -2.227298170328140259e-01 -8.698524534702301025e-02 -2.542465031147003174e-01 -5.844205021858215332e-01
-2.743708193302154541e-01 3.540708720684051514e-01 7.691705226898193359e-01 -2.982697188854217529e-01 -1.329050213098526001e-01 -3.020880222320556641e-01 -3.549198806285858154e-02 -9.265980869531631470e-02
1.007452607154846191e-01 3.392839729785919189e-01 1.386618334800004959e-02 -4.940583705902099609e-01 -2.395243495702743530e-01 6.805881857872009277e-01 -3.311874270439147949e-01 -1.391774509102106094e-02
5.199378356337547302e-02 3.099623024463653564e-01 2.087507992982864380e-01 -7.663451433181762695e-01 -1.837449073791503906e-01 -4.578158259391784668e-01 8.085838519036769867e-03 1.641201227903366089e-01
-2.138020396232604980e-01 3.018610477447509766e-01 -7.896825671195983887e-02 -4.553140699863433838e-01 2.905849218368530273e-01 -1.263940334320068359e-01 -6.065508723258972168e-01 4.257965385913848877e-01
-1.513144075870513916e-01 1.091923341155052185e-01 3.907555639743804932e-01 -6.083296537399291992e-01 6.895523518323898315e-02 -2.697276175022125244e-01 -1.432951539754867554e-01 -5.868431329727172852e-01
-3.028503954410552979e-01 2.505868077278137207e-01 -1.162608787417411804e-01 -3.153250515460968018e-01 2.481668144464492798e-01 -3.372380137443542480e-02 -8.182825446128845215e-01 1.519093476235866547e-02
2.508628070354461670e-01 5.827010273933410645e-01 5.841532945632934570e-01 -2.375387400388717651e-01 1.179141085594892502e-02 1.947443634271621704e-01 -3.731688857078552246e-01 -1.501602381467819214e-01
-1.932961940765380859e-01 -5.616225674748420715e-02 6.049868464469909668e-01 -1.063345223665237427e-01 -5.195462107658386230e-01 -5.626900494098663330e-02 -4.323454499244689941e-01 -3.494986891746520996e-01
-3.806081712245941162e-01 2.240720437839627266e-03 1.150030195713043213e-01 -2.778490483760833740e-01 -4.421851783990859985e-02 7.112140655517578125e-01 -4.462757706642150879e-01 -2.403414398431777954e-01
-3.509493470191955566e-01 -1.402444690465927124e-01 -1.612158715724945068e-01 -6.775323152542114258e-01 1.082251518964767456e-01 4.827274084091186523e-01 -3.447616696357727051e-01 -9.233853220939636230e-02
-4.627903401851654053e-01 2.027027867734432220e-02 -3.864188492298126221e-02 -5.398085117340087891e-01 9.512578137218952179e-03 6.316499114036560059e-01 -2.741535604000091553e-01 -1.352616250514984131e-01
2.000721395015716553e-01 5.376420617103576660e-01 4.674678444862365723e-01 -2.645758390426635742e-01 1.793025881052017212e-01 -1.269698739051818848e-01 -5.579411387443542480e-01 1.510515511035919189e-01
-3.074789047241210938e-01 -2.892076969146728516e-01 6.975039243698120117e-01 -2.577975690364837646e-01 -2.042793929576873779e-01 -8.413079380989074707e-02 -3.061731755733489990e-01 -3.553790450096130371e-01
-4.878113865852355957e-01 -1.760755479335784912e-01 3.008297085762023926e-01 -2.406723350286483765e-01 -1.730815321207046509e-01 -2.111141234636306763e-01 -5.294906497001647949e-01 -4.772097468376159668e-01
-5.919552445411682129e-01 7.515987008810043335e-02 -3.406911194324493408e-01 -6.067880392074584961e-01 1.679469086229801178e-02 1.254840642213821411e-01 -3.367467522621154785e-01 1.739288866519927979e-01
-3.375982642173767090e-01 -1.651627868413925171e-01 1.908860504627227783e-01 -3.042063117027282715e-01 -1.606798321008682251e-01 -5.672376751899719238e-01 -5.971657037734985352e-01 1.599571704864501953e-01
-3.831312060356140137e-01 2.711304277181625366e-02 2.662530541419982910e-01 -2.725613117218017578e-01 -1.870846301317214966e-01 -2.694178223609924316e-01 -5.229331851005554199e-01 -5.711826086044311523e-01
1.750357598066329956e-01 5.674778223037719727e-01 5.267385840415954590e-01 -4.182814061641693115e-01 2.611455693840980530e-02 3.421219885349273682e-01 -1.117991730570793152e-01 2.543423175811767578e-01
-3.372638225555419922e-01 -4.798734486103057861e-01 8.945581316947937012e-02 -3.850444555282592773e-01 -2.957462966442108154e-01 3.241064772009849548e-02 -5.152391195297241211e-01 3.817398846149444580e-01
-1.947346031665802002e-01 -1.304361373186111450e-01 -1.315249055624008179e-01 -6.093723177909851074e-01 -3.449319899082183838e-01 5.683733224868774414e-01 -2.855952084064483643e-01 -1.812194138765335083e-01
-2.962008677423000336e-02 -1.214514076709747314e-01 5.331650972366333008e-01 -3.226410448551177979e-01 -5.994749665260314941e-01 -2.122728079557418823e-01 -3.865275382995605469e-01 -2.053696066141128540e-01
-2.076563686132431030e-01 3.759009242057800293e-01 -2.732455730438232422e-01 -3.923633396625518799e-01 -1.804228406399488449e-03 1.386883705854415894e-01 -7.155030965805053711e-01 2.361840158700942993e-01
-3.541495800018310547e-01 -4.577169120311737061e-01 3.013381958007812500e-01 -3.953593075275421143e-01 1.953000724315643311e-01 1.255958676338195801e-01 -3.835657536983489990e-01 4.657472074031829834e-01
-3.239665627479553223e-01 -3.335443735122680664e-01 1.655163466930389404e-01 -3.577587008476257324e-01 4.702069163322448730e-01 3.049033284187316895e-01 -5.605838894844055176e-01 -9.597463533282279968e-03
-3.317098617553710938e-01 3.550836741924285889e-01 6.047884225845336914e-01 -4.098923504352569580e-01 -3.166237175464630127e-01 -3.154399991035461426e-01 1.339240465313196182e-02 -1.736983656883239746e-01
-2.544425427913665771e-01 1.082849502563476562e-01 3.852481842041015625e-01 -6.494562029838562012e-01 2.286473214626312256e-01 -3.713245689868927002e-01 -3.464417532086372375e-02 -4.024450182914733887e-01
2.432552874088287354e-01 -2.408643215894699097e-01 7.856723070144653320e-01 -4.545686244964599609e-01 -1.574498019181191921e-03 3.830111399292945862e-02 -2.200684994459152222e-01 9.485783427953720093e-02
-3.344562053680419922e-01 3.891883194446563721e-01 3.804165422916412354e-01 -4.915325939655303955e-01 3.859016597270965576e-01 -4.152902364730834961e-01 -6.880757212638854980e-02 1.556596010923385620e-01
-4.058726727962493896e-01 1.110219955444335938e-01 3.744282126426696777e-01 -4.413653314113616943e-01 -1.878223121166229248e-01 5.868578329682350159e-02 -3.158558905124664307e-02 -6.694943308830261230e-01
-9.089206904172897339e-02 3.185903429985046387e-01 4.509727060794830322e-01 -2.788335680961608887e-01 -3.914120793342590332e-01 2.394287288188934326e-01 -2.191703617572784424e-01 -5.920718908309936523e-01
-4.841118454933166504e-01 1.053301710635423660e-02 6.350119709968566895e-01 -4.535222649574279785e-01 9.866889566183090210e-02 -3.392757773399353027e-01 1.059605628252029419e-01 -1.432867348194122314e-01
3.624270111322402954e-02 -3.116511404514312744e-01 6.915721893310546875e-01 -3.372496366500854492e-01 2.689409255981445312e-02 2.169259339570999146e-01 -3.354326188564300537e-01 3.863359391689300537e-01
-9.888905286788940430e-02 5.155072733759880066e-02 2.450190335512161255e-01 -5.912692546844482422e-01 -5.045566558837890625e-01 -5.301588177680969238e-01 -1.963621079921722412e-01 6.104116514325141907e-02
-3.587007820606231689e-01 -1.964754015207290649e-01 3.451251685619354248e-01 -4.963297247886657715e-01 -1.990096867084503174e-01 -5.831515192985534668e-01 -2.946640551090240479e-01 -2.791482582688331604e-02
-2.630548477172851562e-01 -1.254559308290481567e-01 -8.422420173883438110e-02 -7.306117415428161621e-01 7.105287909507751465e-02 5.005434751510620117e-01 -3.415706455707550049e-01 -4.373810067772865295e-02
-7.210603952407836914e-01 3.050516545772552490e-01 1.701252311468124390e-01 -1.553090810775756836e-01 -1.776895225048065186e-01 4.150980114936828613e-01 -1.764296144247055054e-01 3.145545125007629395e-01
-1.568132936954498291e-01 3.282603621482849121e-01 5.585947036743164062e-01 -3.726712763309478760e-01 -3.090291321277618408e-01 8.173695951700210571e-02 -2.202823758125305176e-02 -5.604261755943298340e-01
-3.033833801746368408e-01 -3.188037574291229248e-01 2.353044748306274414e-01 -3.771607577800750732e-01 1.790966093540191650e-01 9.303057193756103516e-02 -4.727036058902740479e-01 5.869627594947814941e-01
-2.087734043598175049e-01 2.625788152217864990e-01 -4.244093596935272217e-02 -4.413430988788604736e-01 -2.141891121864318848e-01 6.446632742881774902e-01 -4.016504287719726562e-01 -2.609412968158721924e-01
-2.925342023372650146e-01 -1.474308501929044724e-02 2.959502339363098145e-01 -5.726221203804016113e-01 1.899900101125240326e-02 -4.442506432533264160e-01 -3.428263962268829346e-01 -4.283390343189239502e-01
-2.734756171703338623e-01 -1.093377321958541870e-01 5.586089491844177246e-01 -4.036672711372375488e-01 -7.414831966161727905e-02 3.744167685508728027e-01 8.898070454597473145e-02 5.335369706153869629e-01
-2.297374457120895386e-01 1.266380846500396729e-01 9.399741888046264648e-03 -5.915430188179016113e-01 4.547749459743499756e-02 6.756004095077514648e-01 -2.678993642330169678e-01 -2.256059050559997559e-01
-4.095704257488250732e-01 -4.034268260002136230e-01 8.962512016296386719e-02 -2.794317901134490967e-01 2.492089383304119110e-02 -3.375240564346313477e-01 -6.690735816955566406e-01 1.455371826887130737e-01
-5.432577729225158691e-01 1.666979342699050903e-01 4.026325941085815430e-01 -4.495424628257751465e-01 -6.562909483909606934e-02 -4.978217780590057373e-01 -5.185477063059806824e-02 -2.409538030624389648e-01
-4.439946115016937256e-01 1.780419349670410156e-01 4.291963949799537659e-02 -2.650963068008422852e-01 -1.822967380285263062e-01 6.718624234199523926e-01 -4.376873672008514404e-01 1.511625796556472778e-01
-1.923395395278930664e-01 -5.870729088783264160e-01 2.642682492733001709e-01 -4.795030653476715088e-01 3.933219984173774719e-02 -1.371560245752334595e-01 -4.742685258388519287e-01 2.707404494285583496e-01
-4.735617041587829590e-01 -7.506009191274642944e-02 4.748493731021881104e-01 -3.627547323703765869e-01 -6.174527406692504883e-01 -1.255590319633483887e-01 8.443268388509750366e-02 9.428887069225311279e-02
-2.203806303441524506e-02 3.795745670795440674e-01 4.844269454479217529e-01 -3.205285966396331787e-01 -1.980392336845397949e-01 2.432720363140106201e-01 -1.819495409727096558e-01 -6.217097043991088867e-01
-1.095473393797874451e-01 3.628163039684295654e-01 -2.147988379001617432e-01 -4.696722924709320068e-01 1.849944740533828735e-01 8.717925846576690674e-02 -7.273457646369934082e-01 -1.370336562395095825e-01
-2.404199689626693726e-01 -2.646883726119995117e-01 -2.443690411746501923e-02 -7.168987393379211426e-01 8.670733869075775146e-02 4.802433550357818604e-01 -3.304659128189086914e-01 -1.011819094419479370e-01
1.190693899989128113e-01 2.162444591522216797e-01 2.953858971595764160e-01 -5.514855980873107910e-01 -3.478682041168212891e-02 -3.812227547168731689e-01 -4.963202774524688721e-01 -3.934422433376312256e-01
-3.657290339469909668e-01 5.127647519111633301e-01 6.955754011869430542e-02 -2.768490612506866455e-01 4.899176582694053650e-02 6.270480155944824219e-01 -3.510683774948120117e-01 5.470433831214904785e-02
-4.993271529674530029e-01 -8.985117822885513306e-02 3.720761835575103760e-01 -2.404435575008392334e-01 -1.607988029718399048e-01 -4.860848784446716309e-01 -5.062841773033142090e-01 -1.669944226741790771e-01
-1.449532508850097656e-01 8.837712556123733521e-02 6.070195436477661133e-01 -5.087043046951293945e-01 -3.911491036415100098e-01 -4.051097333431243896e-01 -1.928214728832244873e-02 -1.626093089580535889e-01
-3.659439384937286377e-01 4.805839359760284424e-01 4.135212302207946777e-01 -5.030187368392944336e-01 -1.642025262117385864e-02 -4.185950458049774170e-01 3.939869999885559082e-02 -1.845337748527526855e-01
1.885852962732315063e-01 1.702990084886550903e-01 4.201771616935729980e-01 -4.777167439460754395e-01 3.653446435928344727e-01 1.425056811422109604e-02 -4.628283083438873291e-01 -4.275298714637756348e-01
-1.996952593326568604e-01 6.121896505355834961e-01 8.096294105052947998e-02 -1.557901501655578613e-01 -3.428445458412170410e-01 5.269808769226074219e-01 -3.968650698661804199e-01 -4.203774407505989075e-02
-3.811396956443786621e-01 2.974370419979095459e-01 -1.937876343727111816e-01 -3.906049430370330811e-01 2.708844840526580811e-01 -1.350576728582382202e-01 -6.822570562362670898e-01 1.380009055137634277e-01
2.241361737251281738e-01 -2.823077440261840820e-01 3.111949861049652100e-01 -4.239119887351989746e-01 3.456735908985137939e-01 1.022118180990219116e-01 -6.804562807083129883e-01 -2.373533882200717926e-02
-3.108004927635192871e-01 -1.821021735668182373e-01 -2.497010864317417145e-02 -5.184752941131591797e-01 -4.662403762340545654e-01 -1.551252603530883789e-01 -2.629111707210540771e-01 5.387350320816040039e-01
-3.699465394020080566e-01 4.612538218498229980e-01 -1.915490180253982544e-01 -4.783661663532257080e-01 3.132799640297889709e-02 2.240098118782043457e-01 -4.412970840930938721e-01 3.727657794952392578e-01
-3.516780436038970947e-01 -3.097501397132873535e-01 5.354290604591369629e-01 -4.563956558704376221e-01 -1.313710063695907593e-01 -2.379440963268280029e-01 -1.545406728982925415e-01 -4.331714212894439697e-01
-2.417009621858596802e-01 3.815569579601287842e-01 -1.667435616254806519e-01 -5.447193384170532227e-01 3.923307955265045166e-01 4.023940861225128174e-02 -5.392476320266723633e-01 -1.585615128278732300e-01
-3.321177363395690918e-01 1.052988842129707336e-01 -3.420382738113403320e-01 -6.930357813835144043e-01 2.399203926324844360e-01 4.830554872751235962e-02 -4.676613807678222656e-01 -5.214407667517662048e-02
3.141170740127563477e-02 2.329995781183242798e-01 4.158683419227600098e-01 -5.834615826606750488e-01 -5.151528716087341309e-01 -4.038972258567810059e-01 -5.292360484600067139e-02 -5.840512923896312714e-03
-4.342924058437347412e-01 4.138155579566955566e-01 -1.902621239423751831e-01 -3.425382673740386963e-01 7.266586273908615112e-02 -1.589783877134323120e-01 -6.173310279846191406e-01 2.737931609153747559e-01
-3.265711292624473572e-02 -8.769109845161437988e-02 2.117771655321121216e-02 -5.740452408790588379e-01 2.432090938091278076e-01 3.483213186264038086e-01 -5.677515864372253418e-01 -3.980541825294494629e-01
-2.831791043281555176e-01 -6.387555599212646484e-02 -1.335529685020446777e-01 -7.415264844894409180e-01 -1.258102059364318848e-01 5.505040884017944336e-01 -1.520651429891586304e-01 -7.761985808610916138e-02
-5.800051689147949219e-01 -4.172893762588500977e-01 5.071969702839851379e-02 -1.427182704210281372e-01 4.055917635560035706e-02 7.005150616168975830e-02 -6.532753705978393555e-01 1.822138577699661255e-01
-7.243314981460571289e-01 3.215896487236022949e-01 1.099949702620506287e-01 -1.830005645751953125e-01 -2.323351055383682251e-01 4.918548464775085449e-01 -1.728884130716323853e-01 2.333862707018852234e-02
-5.959153175354003906e-02 2.294311225414276123e-01 6.326596736907958984e-01 5.196748673915863037e-02 1.242047101259231567e-01 2.956990897655487061e-01 -6.292096972465515137e-01 2.051385641098022461e-01
-1.406861096620559692e-01 5.150547027587890625e-01 4.029448032379150391e-01 -5.716559290885925293e-01 1.012577340006828308e-01 -4.484385251998901367e-01 -8.206179738044738770e-02 8.767396211624145508e-02
-4.659285843372344971e-01 2.856766246259212494e-02 -5.253337696194648743e-02 -4.362353980541229248e-01 -3.250514864921569824e-01 6.484581232070922852e-01 -2.360397428274154663e-01 8.462973684072494507e-02
-1.477389186620712280e-01 2.096156626939773560e-01 7.859431505203247070e-01 -3.639991283416748047e-01 -2.183735221624374390e-01 -2.874690890312194824e-01 -4.913441836833953857e-02 -2.264789938926696777e-01
-7.432206869125366211e-01 2.923005223274230957e-01 2.885916829109191895e-01 -8.649852871894836426e-02 -2.894986271858215332e-01 2.922858297824859619e-01 -1.015712320804595947e-01 3.030824959278106689e-01
9.721592068672180176e-02 -3.012997210025787354e-01 6.503882408142089844e-01 -3.615837991237640381e-01 -9.827226400375366211e-02 3.706209063529968262e-01 -2.437280416488647461e-01 3.736297786235809326e-01
-5.311953425407409668e-01 5.553635954856872559e-01 -2.772713005542755127e-01 -4.695047438144683838e-01 5.719046667218208313e-02 -6.278097629547119141e-02 -3.172354102134704590e-01 -6.510041654109954834e-02
4.825991392135620117e-02 4.562247991561889648e-01 8.376416563987731934e-01 -2.294371873140335083e-01 4.652842506766319275e-02 1.524618417024612427e-01 -9.894799441099166870e-02 6.710936781018972397e-03
-1.161829754710197449e-01 -1.580468863248825073e-01 3.676962852478027344e-01 -6.600121855735778809e-01 6.499642971903085709e-03 1.471166312694549561e-01 6.987652927637100220e-02 6.034384369850158691e-01
-1.770367175340652466e-01 3.035316765308380127e-01 -7.039574906229972839e-03 -2.977687716484069824e-01 3.060074746608734131e-01 1.445593237876892090e-01 -8.188287615776062012e-01 -5.284189805388450623e-02
-2.883276641368865967e-01 -1.080006361007690430e-01 4.484327137470245361e-01 -5.901203155517578125e-01 -3.679148480296134949e-02 -4.438030123710632324e-01 -1.259237080812454224e-01 -3.764272928237915039e-01
-1.897377222776412964e-01 -9.528232365846633911e-02 7.556810975074768066e-01 -3.979384899139404297e-01 2.300463169813156128e-01 -3.329039216041564941e-01 -2.231004536151885986e-01 -1.095063537359237671e-01
-1.437986940145492554e-01 4.068113565444946289e-01 4.612250924110412598e-01 -5.202673077583312988e-01 2.642226219177246094e-01 -4.476565122604370117e-01 -1.926875561475753784e-01 1.519256383180618286e-01
-1.609799102880060673e-03 1.602953225374221802e-01 4.320198893547058105e-01 -4.787524640560150146e-01 2.412209510803222656e-01 -4.812172949314117432e-01 -4.453601539134979248e-01 2.652441561222076416e-01
-7.706793397665023804e-02 1.878959499299526215e-02 -1.990171819925308228e-01 -8.704772591590881348e-01 -1.632911898195743561e-02 3.447073101997375488e-01 -2.390752732753753662e-01 -1.418528109788894653e-01
-5.707867145538330078e-01 6.567078083753585815e-02 -2.062305808067321777e-01 -4.087586998939514160e-01 -2.545917332172393799e-01 3.795259594917297363e-01 -3.503930270671844482e-01 3.586684167385101318e-01
-4.891540408134460449e-01 1.107045039534568787e-01 8.046668171882629395e-01 -2.245032191276550293e-01 2.244963869452476501e-02 -1.595498025417327881e-01 1.304935812950134277e-01 -8.714327961206436157e-02
-2.704567015171051025e-01 -4.689996540546417236e-01 3.246371448040008545e-01 -5.683209300041198730e-01 7.414449471980333328e-03 -3.632716536521911621e-01 -2.330165505409240723e-01 3.036388754844665527e-01
7.522176951169967651e-02 6.763621568679809570e-01 4.362534880638122559e-01 -5.636948347091674805e-01 -1.283529549837112427e-01 -6.556734442710876465e-02 1.017197594046592712e-02 8.904952555894851685e-02
3.896178677678108215e-02 -1.203169226646423340e-01 8.679816126823425293e-01 -2.493318021297454834e-01 6.176709011197090149e-02 2.895168960094451904e-02 -3.918705284595489502e-01 1.011511310935020447e-01
-4.163835644721984863e-01 3.858500421047210693e-01 -3.933912143111228943e-02 -2.654850780963897705e-01 -4.846103787422180176e-01 4.939436316490173340e-01 -3.553420305252075195e-01 -2.488187700510025024e-02
-4.268992841243743896e-01 -4.302477836608886719e-01 6.568884253501892090e-01 -2.831642031669616699e-01 -3.389873802661895752e-01 -2.020183578133583069e-02 -5.564557015895843506e-02 -5.042362958192825317e-02
-5.469193458557128906e-01 -6.932371109724044800e-02 9.122721105813980103e-02 -1.361873298883438110e-01 -2.057149857282638550e-01 5.705386400222778320e-01 -5.422026515007019043e-01 8.594996482133865356e-02
-4.076835513114929199e-01 -3.087555766105651855e-01 1.173303648829460144e-01 -2.388686388731002808e-01 -6.119125708937644958e-02 -1.806376129388809204e-01 -6.600108742713928223e-01 4.423243701457977295e-01
-5.407598614692687988e-01 3.617187589406967163e-02 1.334558278322219849e-01 -1.874007582664489746e-01 -3.610278367996215820e-01 6.290873885154724121e-01 -2.871069014072418213e-01 -2.117035984992980957e-01
9.201031923294067383e-02 4.035822153091430664e-01 4.296482801437377930e-01 -7.383368909358978271e-02 5.168667063117027283e-02 -6.335731130093336105e-03 -7.960483431816101074e-01 4.692118242383003235e-02
-3.579849898815155029e-01 -5.139687657356262207e-02 3.828830271959304810e-02 -3.771527409553527832e-01 -3.055183887481689453e-01 7.274029254913330078e-01 -3.154230415821075439e-01 5.955576896667480469e-02
-1.967694424092769623e-02 1.013945192098617554e-01 -1.363905817270278931e-01 -7.696692347526550293e-01 -2.107363194227218628e-01 4.427193105220794678e-01 -1.417820304632186890e-01 -3.432586491107940674e-01
-2.389904707670211792e-01 -1.811369955539703369e-01 1.680015474557876587e-01 -1.869329810142517090e-01 9.465901553630828857e-02 5.880582332611083984e-02 -7.005212306976318359e-01 5.863073468208312988e-01
-4.297474324703216553e-01 -1.333134621381759644e-01 7.317303866147994995e-02 -2.256713956594467163e-01 -4.330349862575531006e-01 6.240707039833068848e-01 -3.867935538291931152e-01 -1.211197301745414734e-01
-5.554535388946533203e-01 -4.141933917999267578e-01 -1.763948649168014526e-01 -4.020427167415618896e-01 -1.226650327444076538e-01 1.629559248685836792e-01 -5.343179106712341309e-01 8.041648194193840027e-03
-2.529454231262207031e-01 -6.685560103505849838e-03 7.916535735130310059e-01 -3.731242716312408447e-01 1.859838962554931641e-01 -3.510406613349914551e-01 -1.065445244312286377e-01 -2.941966243088245392e-02
-2.753490209579467773e-01 -2.958373129367828369e-01 2.299865521490573883e-02 -4.036633670330047607e-01 -4.389161467552185059e-01 6.555360555648803711e-02 -5.333740711212158203e-01 4.379013180732727051e-01
-1.456689983606338501e-01 3.110487945377826691e-02 -2.299061268568038940e-01 -9.238939881324768066e-01 1.033435203135013580e-02 2.352178394794464111e-01 -9.788943827152252197e-02 -7.974609732627868652e-02
1.056450419127941132e-02 -2.817819118499755859e-01 7.903841137886047363e-01 -4.687204658985137939e-01 -5.144502222537994385e-02 -1.521753519773483276e-01 -9.124345332384109497e-02 2.048226296901702881e-01
1.708561182022094727e-02 4.990592300891876221e-01 4.391118288040161133e-01 -5.357035398483276367e-01 -3.234738111495971680e-01 -4.045895636081695557e-01 -4.344809055328369141e-02 2.519869245588779449e-02
1.044354364275932312e-01 5.052843689918518066e-01 5.769805908203125000e-01 -4.184046983718872070e-01 -2.058472782373428345e-01 7.895190268754959106e-02 7.280022837221622467e-03 4.208948314189910889e-01
-5.228712558746337891e-01 -1.645394116640090942e-01 1.807378828525543213e-01 -5.616715643554925919e-03 1.154807507991790771e-01 -1.248940229415893555e-01 -7.661803960800170898e-01 2.255392074584960938e-01
-3.072916269302368164e-01 7.166048884391784668e-02 4.917140603065490723e-01 -4.585829675197601318e-01 2.063502520322799683e-01 3.974112272262573242e-01 1.040451750159263611e-01 4.868409037590026855e-01
-3.418950140476226807e-01 -1.937962323427200317e-01 1.789584010839462280e-01 -4.164120852947235107e-01 -1.732904613018035889e-01 -3.323833048343658447e-01 -4.772570431232452393e-01 5.213857889175415039e-01
2.705206871032714844e-01 4.165210723876953125e-01 5.388113856315612793e-01 -4.230583012104034424e-01 1.260639876127243042e-01 -2.282391339540481567e-01 -4.140129387378692627e-01 2.112839072942733765e-01
2.045575976371765137e-01 2.556288838386535645e-01 4.315970540046691895e-01 -1.615430712699890137e-01 2.413158863782882690e-01 1.792089641094207764e-01 -7.578251957893371582e-01 1.256570518016815186e-01
-1.349891573190689087e-01 4.457321390509605408e-02 7.251936011016368866e-03 -5.182931423187255859e-01 1.605094671249389648e-01 6.535046696662902832e-01 -4.745415449142456055e-01 -1.819054484367370605e-01
-3.322224915027618408e-01 5.245024561882019043e-01 -1.744377464056015015e-01 -2.183044999837875366e-01 -7.133004814386367798e-02 -5.778117105364799500e-02 -6.828345060348510742e-01 2.484962791204452515e-01
1.996749453246593475e-02 -3.080259859561920166e-01 4.771801829338073730e-01 -5.220676660537719727e-01 -1.387278288602828979e-01 6.166759729385375977e-01 6.950753927230834961e-02 9.990116581320762634e-03
4.970293957740068436e-04 9.978526085615158081e-02 2.218509912490844727e-01 -2.098014801740646362e-01 5.048125386238098145e-01 1.986711174249649048e-01 -7.731764912605285645e-01 -6.856006383895874023e-02
-6.675580739974975586e-01 3.064366579055786133e-01 2.737545073032379150e-01 -8.975202590227127075e-02 -3.245088458061218262e-01 4.212511181831359863e-01 -2.076833099126815796e-01 2.271014153957366943e-01
1.144839450716972351e-02 3.081853091716766357e-01 5.393929481506347656e-01 -3.461904227733612061e-01 2.373346835374832153e-01 -3.805449604988098145e-01 -4.534548223018646240e-01 2.955243587493896484e-01
-5.121672749519348145e-01 -1.888521462678909302e-01 -3.384731709957122803e-01 -6.571683883666992188e-01 4.253024701029062271e-03 1.131177768111228943e-01 -3.702548444271087646e-01 -7.538444548845291138e-02
-4.471002221107482910e-01 2.502938210964202881e-01 5.721835494041442871e-01 -1.748817563056945801e-01 -2.257892191410064697e-01 -3.875213861465454102e-01 -3.581376969814300537e-01 -2.237420231103897095e-01
-2.720419466495513916e-01 4.771215021610260010e-01 -1.572005003690719604e-01 -2.585870325565338135e-01 8.115086704492568970e-02 -5.595419183373451233e-02 -7.479629516601562500e-01 1.939182728528976440e-01
-3.913504779338836670e-01 -7.068686932325363159e-02 2.187802642583847046e-02 -4.355956315994262695e-01 -4.452239573001861572e-01 6.469107866287231445e-01 -1.817288100719451904e-01 4.339085519313812256e-02
-2.193399667739868164e-01 -1.776784099638462067e-02 1.678695157170295715e-02 -3.251302838325500488e-01 9.350283443927764893e-02 6.862140297889709473e-01 -5.887987017631530762e-01 -1.388034820556640625e-01
-3.024774789810180664e-01 -1.834585964679718018e-01 3.694275021553039551e-01 -5.193419456481933594e-01 3.696576505899429321e-02 2.119387537240982056e-01 5.323356389999389648e-02 6.477184891700744629e-01
2.361790090799331665e-02 -3.522418439388275146e-01 4.965115487575531006e-01 -4.842745661735534668e-01 -1.506334692239761353e-01 5.859023332595825195e-01 -1.104397773742675781e-01 1.270951032638549805e-01
2.760730981826782227e-01 8.756318688392639160e-02 3.113632202148437500e-01 -1.432619094848632812e-01 -7.272685412317514420e-03 1.492939144372940063e-01 -8.556841015815734863e-01 2.100201994180679321e-01
-1.812523454427719116e-01 6.203917413949966431e-02 4.627196490764617920e-01 -5.363790988922119141e-01 1.700015813112258911e-01 4.618976116180419922e-01 8.831232041120529175e-02 4.598237872123718262e-01
-5.413765311241149902e-01 -2.828350961208343506e-01 1.133701577782630920e-01 -2.092075943946838379e-01 1.814834326505661011e-01 -1.875854730606079102e-01 -6.558571457862854004e-01 2.683693468570709229e-01
-8.831239305436611176e-03 9.315975010395050049e-02 7.279304265975952148e-01 -5.769433975219726562e-01 5.757444724440574646e-02 -3.384048342704772949e-01 7.079161703586578369e-02 -7.518541812896728516e-02
9.269529953598976135e-03 5.613716244697570801e-01 5.364091992378234863e-01 -3.828497529029846191e-01 3.312984704971313477e-01 3.004833161830902100e-01 -1.614226549863815308e-01 1.560794860124588013e-01
1.663880199193954468e-01 4.630465209484100342e-01 5.847899913787841797e-01 -1.895775943994522095e-01 -1.616465747356414795e-01 2.853785455226898193e-01 -3.117198944091796875e-01 4.186215400695800781e-01
-3.036615252494812012e-01 -3.600503802299499512e-01 6.944341659545898438e-01 -3.869891166687011719e-01 -2.580114901065826416e-01 -2.509168088436126709e-01 -1.144927293062210083e-01 -5.929676443338394165e-02
-4.095319509506225586e-01 -1.329161822795867920e-01 -1.532198488712310791e-01 -5.960732698440551758e-01 -1.511808112263679504e-02 5.261532068252563477e-01 -3.978539407253265381e-01 -2.199402451515197754e-02
1.476146578788757324e-01 4.693980813026428223e-01 5.119580626487731934e-01 -3.400533497333526611e-01 -2.023198157548904419e-01 8.599644526839256287e-03 -2.382124960422515869e-01 5.313995480537414551e-01
-2.013214081525802612e-01 6.353890299797058105e-01 5.749115943908691406e-01 -3.720028400421142578e-01 7.187732309103012085e-02 -2.310676723718643188e-01 -1.087673455476760864e-01 1.282653510570526123e-01
2.449657917022705078e-01 8.329550176858901978e-02 3.804020583629608154e-01 -2.069317996501922607e-01 -4.516208469867706299e-01 2.053281366825103760e-01 -6.075996756553649902e-01 -3.608720898628234863e-01
-3.150073885917663574e-01 1.838928759098052979e-01 -3.111909627914428711e-01 -5.808481574058532715e-01 2.266824096441268921e-01 1.627027802169322968e-02 -6.164548397064208984e-01 -3.260934352874755859e-02
-1.644363850355148315e-01 5.494143366813659668e-01 7.487459182739257812e-01 -1.734666377305984497e-01 -2.050484865903854370e-01 -1.230284571647644043e-01 -9.178457781672477722e-03 1.520804613828659058e-01
-9.805480390787124634e-02 -5.716364085674285889e-02 -1.051878631114959717e-01 -7.860525846481323242e-01 -3.724824637174606323e-04 4.912245273590087891e-01 -1.855278611183166504e-01 -2.871446907520294189e-01
1.284363567829132080e-01 2.718926072120666504e-01 3.904455304145812988e-01 -7.565333247184753418e-01 6.654899567365646362e-02 -3.524728417396545410e-01 1.591886626556515694e-03 2.368960976600646973e-01
-6.953153014183044434e-01 3.919477462768554688e-01 6.373197585344314575e-02 -2.258588224649429321e-01 -2.507254779338836670e-01 4.496910274028778076e-01 -1.897658407688140869e-01 8.211756497621536255e-02
-3.859101533889770508e-01 3.147322237491607666e-01 -2.969381809234619141e-01 -3.988018333911895752e-01 -6.114193424582481384e-02 -1.333744525909423828e-01 -6.379015445709228516e-01 2.763266265392303467e-01
-2.543924748897552490e-01 -2.229487895965576172e-02 7.887260317802429199e-01 -3.383684158325195312e-01 1.349028199911117554e-01 -3.871755301952362061e-01 -1.721035242080688477e-01 -2.195850200951099396e-02
9.643366187810897827e-02 -1.197753548622131348e-01 8.576693534851074219e-01 -2.868556082248687744e-01 -2.361847646534442902e-02 2.057950496673583984e-01 -1.675021052360534668e-01 2.958127856254577637e-01
-9.556411951780319214e-02 6.492897868156433105e-01 4.202045798301696777e-01 -4.861168265342712402e-01 -2.291919887065887451e-01 -3.169398605823516846e-01 -2.483986609149724245e-04 5.855827406048774719e-02
-4.191644191741943359e-01 3.765874505043029785e-01 -3.964482247829437256e-01 -6.618915796279907227e-01 2.527699247002601624e-02 -6.829147040843963623e-02 -2.826902568340301514e-01 -4.466654732823371887e-02
-4.064985811710357666e-01 3.151588737964630127e-01 9.869871428236365318e-04 -2.200349420309066772e-01 -4.361413419246673584e-01 5.453828573226928711e-01 -3.955132067203521729e-01 2.071842402219772339e-01
2.087148837745189667e-02 2.243320047855377197e-01 5.961233377456665039e-01 -5.838269591331481934e-01 -3.431665599346160889e-01 -3.614296317100524902e-01 5.421136692166328430e-02 -4.110061004757881165e-02
-2.888827919960021973e-01 -4.671950340270996094e-01 3.422586917877197266e-01 -4.678153991699218750e-01 -8.503764867782592773e-02 -3.174872696399688721e-01 -2.661224305629730225e-01 4.282904267311096191e-01
1.453517097979784012e-02 -2.949056029319763184e-01 5.209134817123413086e-01 -5.653001666069030762e-01 -1.366674085147678852e-03 5.290337204933166504e-01 5.478210747241973877e-02 1.975474357604980469e-01
-1.158100217580795288e-01 -6.766467541456222534e-02 -2.533154189586639404e-01 -8.986821770668029785e-01 -1.314129382371902466e-01 2.235611677169799805e-01 -1.539528965950012207e-01 -1.387827694416046143e-01
-3.406589329242706299e-01 -4.073048532009124756e-01 3.072171844542026520e-02 -4.934205412864685059e-01 -2.803699374198913574e-01 2.158282101154327393e-01 -4.544655680656433105e-01 3.767207860946655273e-01
-2.665278315544128418e-01 -1.736445724964141846e-01 5.785293579101562500e-01 -2.932707369327545166e-01 -1.140669211745262146e-01 6.739430427551269531e-01 1.022160574793815613e-01 2.116630785167217255e-02
-4.090310931205749512e-01 2.709461748600006104e-02 5.550795197486877441e-01 -3.833382427692413330e-01 1.363131403923034668e-01 -2.860799431800842285e-01 -1.831037104129791260e-01 -4.928975403308868408e-01
-1.634512394666671753e-01 4.364900290966033936e-01 7.411434650421142578e-01 -3.557029664516448975e-01 1.283511668443679810e-01 -1.514415293931961060e-01 3.715785965323448181e-02 2.572015523910522461e-01
9.920991957187652588e-02 4.565022885799407959e-01 5.566505789756774902e-01 -1.337870806455612183e-01 2.259879708290100098e-01 -1.588013470172882080e-01 -6.101652383804321289e-01 7.358193397521972656e-02
-7.481984496116638184e-01 3.093267679214477539e-01 1.435184329748153687e-01 -2.043722122907638550e-01 -1.737927496433258057e-01 3.513017296791076660e-01 -1.717786937952041626e-01 3.146837353706359863e-01
-4.465053081512451172e-01 3.205416202545166016e-01 4.802354276180267334e-01 -2.767275869846343994e-01 2.440786063671112061e-01 -4.422841668128967285e-01 -3.510401248931884766e-01 -1.107383295893669128e-01
1.177786439657211304e-01 3.546128571033477783e-01 2.153308838605880737e-01 -3.438263833522796631e-01 4.403369128704071045e-01 -3.671123832464218140e-02 -6.910243034362792969e-01 1.517730653285980225e-01
9.216099977493286133e-02 -1.338298916816711426e-01 8.074696660041809082e-01 -3.441053628921508789e-01 -4.224431514739990234e-01 1.327463705092668533e-02 -1.421376168727874756e-01 6.589885801076889038e-02
-2.608164250850677490e-01 -2.853692471981048584e-01 5.670164823532104492e-01 -1.951882690191268921e-01 -5.082424879074096680e-01 -1.117579936981201172e-01 -3.949430584907531738e-01 -2.532839179039001465e-01
3.576685488224029541e-01 2.445174455642700195e-01 4.924541413784027100e-01 -2.371433377265930176e-01 -3.482394516468048096e-01 7.042426615953445435e-02 -5.282395482063293457e-01 -3.290427923202514648e-01
5.846323817968368530e-02 -5.017569661140441895e-01 6.137490868568420410e-01 -4.566402137279510498e-01 -1.239097341895103455e-01 -7.035546004772186279e-02 -3.679637312889099121e-01 -6.255578249692916870e-02
1.359109878540039062e-01 1.630704700946807861e-01 6.452233195304870605e-01 -2.041146755218505859e-01 -2.886500060558319092e-01 4.504469037055969238e-01 -1.342416405677795410e-01 -4.389967918395996094e-01
-5.639723539352416992e-01 5.606720969080924988e-02 4.965675473213195801e-01 -4.664689302444458008e-01 2.875687181949615479e-01 -3.488653600215911865e-01 6.404265016317367554e-02 -7.819710671901702881e-02
-2.366876229643821716e-03 -4.412932693958282471e-01 5.860221385955810547e-01 -4.366838932037353516e-01 1.428930461406707764e-01 5.956000834703445435e-02 -4.932945668697357178e-01 6.192274019122123718e-02
-4.315940141677856445e-01 1.058466583490371704e-01 3.702857196331024170e-01 -3.884584307670593262e-01 -9.338723868131637573e-02 -1.800934821367263794e-01 -1.882452964782714844e-01 -6.617556810379028320e-01
6.404665857553482056e-02 -2.743750624358654022e-02 2.368629872798919678e-01 -4.193498790264129639e-01 -6.901448369026184082e-01 -3.160699307918548584e-01 -4.209461212158203125e-01 -9.894977509975433350e-02
-1.907894462347030640e-01 -4.348778128623962402e-01 2.631503045558929443e-01 -3.094395101070404053e-01 3.373476490378379822e-02 2.766884565353393555e-01 -5.753513574600219727e-01 4.480580687522888184e-01
-3.523896038532257080e-01 -4.068235754966735840e-01 6.632842421531677246e-01 -4.110361337661743164e-01 -1.677728295326232910e-01 -1.437656134366989136e-01 -8.795617520809173584e-02 -2.118182927370071411e-01
-4.603914618492126465e-01 3.587917238473892212e-02 -3.056469559669494629e-01 -6.930251121520996094e-01 2.725188620388507843e-02 3.003273308277130127e-01 -3.150389790534973145e-01 1.511946320533752441e-01
8.993189781904220581e-02 5.981490015983581543e-01 4.417957663536071777e-01 -5.944053530693054199e-01 -1.080921757966279984e-02 7.491979748010635376e-02 1.050817221403121948e-01 2.624060809612274170e-01
-2.246993482112884521e-01 5.481454133987426758e-01 6.402512788772583008e-01 -2.946769595146179199e-01 -2.509538233280181885e-01 -2.802322506904602051e-01 -1.008902490139007568e-02 1.033487394452095032e-01
-8.505342900753021240e-02 -1.176571547985076904e-01 4.855023920536041260e-01 -1.841515600681304932e-01 -3.691628277301788330e-01 -2.037101984024047852e-01 -6.500713825225830078e-01 -3.300401568412780762e-01
1.835889667272567749e-01 5.526192784309387207e-01 4.498276412487030029e-01 -4.443881213665008545e-01 7.640676200389862061e-02 3.068984746932983398e-01 -1.619055867195129395e-01 3.672104477882385254e-01
-2.751525938510894775e-01 -1.124703884124755859e-01 1.016409397125244141e-01 -5.397891998291015625e-01 -5.961700677871704102e-01 -4.079198241233825684e-01 -2.600016891956329346e-01 -1.432478874921798706e-01
-4.512508213520050049e-01 2.167224735021591187e-01 -3.001357614994049072e-01 -6.904894113540649414e-01 -4.444000497460365295e-02 1.639899462461471558e-01 -9.261051565408706665e-02 3.809238076210021973e-01
2.210799902677536011e-01 1.956807672977447510e-01 4.545346200466156006e-01 -1.517138630151748657e-01 1.788417249917984009e-01 5.451558530330657959e-02 -7.964264154434204102e-01 1.181621178984642029e-01
-5.724402666091918945e-01 2.124634832143783569e-01 -3.253834843635559082e-01 -5.965746641159057617e-01 -8.334644138813018799e-02 2.737902104854583740e-01 -2.510972917079925537e-01 1.429617255926132202e-01
-6.769884824752807617e-01 3.291388154029846191e-01 4.991224780678749084e-02 -2.102001011371612549e-01 -3.251313865184783936e-01 4.566318094730377197e-01 -2.302451282739639282e-01 1.394383609294891357e-01
-3.157901465892791748e-01 -1.824795966967940331e-03 8.489653468132019043e-02 -4.691209495067596436e-01 -3.781128227710723877e-01 -4.473961293697357178e-01 -3.684889376163482666e-01 4.405389726161956787e-01
1.608869135379791260e-01 7.378385961055755615e-02 7.211744040250778198e-02 -8.901961445808410645e-01 3.131706640124320984e-02 -3.785494267940521240e-01 -1.527714729309082031e-02 -1.628108471632003784e-01
3.531819581985473633e-01 1.262719780206680298e-01 3.743054866790771484e-01 -2.249661237001419067e-01 -5.441819429397583008e-01 1.532495766878128052e-02 -5.809398293495178223e-01 -1.863964796066284180e-01
-1.628094613552093506e-01 -7.648293673992156982e-02 6.997485160827636719e-01 -8.867845684289932251e-02 -6.000930070877075195e-01 7.500873506069183350e-02 -2.768852710723876953e-01 -1.665178686380386353e-01
2.731791734695434570e-01 -2.169010043144226074e-02 4.435228705406188965e-01 -3.927413821220397949e-01 3.857823014259338379e-01 3.645212054252624512e-01 -5.327124595642089844e-01 -9.196919947862625122e-02
-2.276077568531036377e-01 -4.573131203651428223e-01 6.061077117919921875e-01 -3.223126530647277832e-01 3.524062409996986389e-02 1.659135520458221436e-01 -3.348311185836791992e-01 3.562672138214111328e-01
-5.080208778381347656e-01 -3.671226799488067627e-01 9.429714828729629517e-02 -2.566934227943420410e-01 1.565005332231521606e-01 1.186291128396987915e-01 -5.304093360900878906e-01 4.609260559082031250e-01
-2.337661087512969971e-01 4.775872826576232910e-01 7.017172574996948242e-01 -3.250645697116851807e-01 2.066854983568191528e-01 -8.732204884290695190e-02 3.992562741041183472e-02 2.593287527561187744e-01
-1.423518061637878418e-01 -1.607379466295242310e-01 5.701153874397277832e-01 -3.834619522094726562e-01 -1.556733697652816772e-01 6.660529375076293945e-01 1.059923470020294189e-01 5.224601924419403076e-02
3.203043341636657715e-01 -2.176820337772369385e-01 6.889594197273254395e-01 -3.560824692249298096e-01 -7.350160926580429077e-02 1.757181733846664429e-01 -3.874657750129699707e-01 2.493006736040115356e-01
-2.632704973220825195e-01 2.923897802829742432e-01 -1.102020740509033203e-01 -5.008833408355712891e-01 4.024502933025360107e-01 1.537208557128906250e-01 -5.996150374412536621e-01 1.924412697553634644e-01
-6.441958546638488770e-01 -4.718464240431785583e-02 1.798243820667266846e-01 -1.971428692340850830e-01 -1.774820834398269653e-01 6.291607022285461426e-01 -2.873133420944213867e-01 -4.112394154071807861e-02
1.263967752456665039e-01 9.068020619451999664e-03 3.024304807186126709e-01 -1.971010714769363403e-01 2.981616556644439697e-01 2.009734958410263062e-01 -8.504456877708435059e-01 -3.286309167742729187e-02
-1.884496212005615234e-01 1.428784728050231934e-01 3.368026018142700195e-01 -6.549720764160156250e-01 1.873178631067276001e-01 -4.554671645164489746e-01 -1.890894174575805664e-01 -3.512192964553833008e-01
-4.237784743309020996e-01 4.383662939071655273e-01 1.991755217313766479e-01 -1.460885405540466309e-01 -5.479851961135864258e-01 3.192753791809082031e-01 -2.174366265535354614e-01 3.431191742420196533e-01
-4.847782850265502930e-01 8.068966865539550781e-02 -9.084652364253997803e-02 -3.277110159397125244e-01 -2.082187831401824951e-01 5.767940282821655273e-01 -4.872822761535644531e-01 1.712928414344787598e-01
-3.877055346965789795e-01 -3.343664705753326416e-01 3.232498168945312500e-01 -3.753550052642822266e-01 -9.711345657706260681e-03 -3.056975007057189941e-01 -3.689318895339965820e-01 5.126847028732299805e-01
1.063190773129463196e-01 4.253339171409606934e-01 6.784826517105102539e-01 -3.962520360946655273e-01 -1.847056597471237183e-01 1.809658259153366089e-01 9.372987598180770874e-02 3.387960493564605713e-01
-3.617214858531951904e-01 4.295374751091003418e-01 5.031565427780151367e-01 -3.166084289550781250e-01 3.622611761093139648e-01 -3.534037172794342041e-01 -2.617198526859283447e-01 -8.138213306665420532e-02
-2.113490104675292969e-01 -8.787685632705688477e-02 4.024441242218017578e-01 -4.728602170944213867e-01 1.298153493553400040e-02 3.419666588306427002e-01 -1.272801607847213745e-01 6.547833681106567383e-01
-4.463546723127365112e-02 2.525717020034790039e-02 4.046166539192199707e-01 -6.020896434783935547e-01 3.564202040433883667e-02 3.473684191703796387e-01 2.661133417859673500e-03 5.909324288368225098e-01
-3.772410154342651367e-01 -4.877902939915657043e-02 2.003383124247193336e-03 -4.075035154819488525e-01 2.014962434768676758e-01 5.487751364707946777e-01 -4.978756308555603027e-01 -3.156136572360992432e-01
-5.427858829498291016e-01 4.819037616252899170e-01 3.045754432678222656e-01 -9.163544327020645142e-02 -4.057257175445556641e-01 3.852177262306213379e-01 -7.298477739095687866e-02 2.316382080316543579e-01
-2.588854730129241943e-01 -1.580504477024078369e-01 5.800160765647888184e-01 -2.142117917537689209e-01 -1.577882282435894012e-02 7.168903350830078125e-01 -9.220448881387710571e-02 5.486785620450973511e-02
-4.202301502227783203e-01 9.657937288284301758e-02 5.813145637512207031e-01 -4.772461056709289551e-01 9.880805015563964844e-02 -3.864451348781585693e-01 -1.229756698012351990e-02 -2.985543012619018555e-01
-3.415496647357940674e-01 3.636170625686645508e-01 -3.438317775726318359e-01 -7.094178199768066406e-01 -2.809301316738128662e-01 1.542385816574096680e-01 -2.831925265491008759e-02 1.616147607564926147e-01
-4.718670248985290527e-02 2.169514149427413940e-01 5.694452524185180664e-01 -4.080187380313873291e-01 8.797532320022583008e-02 -3.470827639102935791e-01 -4.023846089839935303e-01 -4.121153652667999268e-01
-3.138510882854461670e-01 2.463914602994918823e-01 7.089690566062927246e-01 -2.521606087684631348e-01 3.313810527324676514e-01 -2.965747117996215820e-01 -2.676732242107391357e-01 -7.174805551767349243e-02
-3.126983344554901123e-01 4.628509283065795898e-01 2.259719669818878174e-01 -1.167705133557319641e-01 -5.655525326728820801e-01 4.823688566684722900e-01 -2.482465207576751709e-01 9.557402133941650391e-02
-1.409977078437805176e-01 4.664905071258544922e-01 5.973237752914428711e-01 -3.803099989891052246e-01 3.265753686428070068e-01 -2.122348248958587646e-01 -7.251951098442077637e-02 3.226777613162994385e-01
3.342686593532562256e-01 4.551058709621429443e-01 4.642388820648193359e-01 -5.806984305381774902e-01 -5.995662882924079895e-03 3.096668720245361328e-01 -4.325627163052558899e-02 1.749692261219024658e-01
-1.875816881656646729e-01 -3.453457355499267578e-01 5.106972530484199524e-02 -4.224615693092346191e-01 -2.273538261651992798e-01 -4.690662324428558350e-01 -5.816279053688049316e-01 2.333745360374450684e-01
-1.641244627535343170e-02 -3.572064340114593506e-01 5.540366172790527344e-01 -4.032022356986999512e-01 -4.237495660781860352e-01 -2.532220184803009033e-01 -3.594286143779754639e-01 1.724284738302230835e-01
-4.944432079792022705e-01 -3.472824096679687500e-01 7.481412589550018311e-02 -2.589710652828216553e-01 -1.257322542369365692e-02 2.746958136558532715e-01 -5.342810153961181641e-01 4.485372900962829590e-01
2.912288345396518707e-02 1.313119679689407349e-01 2.950041890144348145e-01 -5.884943008422851562e-01 -1.933668106794357300e-01 -3.799765110015869141e-01 -3.697238266468048096e-01 -4.796742796897888184e-01
-1.114171147346496582e-01 6.368690729141235352e-01 5.672586560249328613e-01 -4.033819139003753662e-01 2.343852519989013672e-01 9.666576236486434937e-02 6.614748388528823853e-02 1.697896271944046021e-01
-6.861396878957748413e-02 4.590324461460113525e-01 5.362920165061950684e-01 -3.808501660823822021e-01 -2.997628152370452881e-01 -3.678163588047027588e-01 -1.329450458288192749e-01 3.303095996379852295e-01
-6.229863688349723816e-02 1.630386263132095337e-01 3.790257275104522705e-01 -4.927659034729003906e-01 -5.787347555160522461e-01 -4.414620101451873779e-01 -1.622478216886520386e-01 1.640475094318389893e-01
1.272800117731094360e-01 -4.570290148258209229e-01 4.180234968662261963e-01 -4.007857441902160645e-01 -3.584843128919601440e-02 5.242429375648498535e-01 -3.885197937488555908e-01 1.117507591843605042e-01
-1.384423822164535522e-01 2.616281807422637939e-01 3.147622942924499512e-01 -5.861258506774902344e-01 1.730538755655288696e-01 4.244244992733001709e-01 9.443399310111999512e-02 5.007634162902832031e-01
2.183656394481658936e-01 -5.666242912411689758e-02 1.902991533279418945e-01 -1.807430237531661987e-01 -2.031653225421905518e-01 3.626536130905151367e-01 -8.373970985412597656e-01 7.871680706739425659e-02
-3.258939087390899658e-01 1.280341297388076782e-01 8.160449266433715820e-01 -2.578230202198028564e-01 6.432224530726671219e-03 -1.659054309129714966e-02 1.607596501708030701e-02 -3.800309598445892334e-01
2.621798813343048096e-01 -2.622671127319335938e-01 2.861117720603942871e-01 -4.756734669208526611e-01 1.929008662700653076e-01 3.695510700345039368e-02 -6.241732835769653320e-01 -3.552233576774597168e-01
-6.659745573997497559e-01 3.251969516277313232e-01 -1.378151327371597290e-01 -3.354451656341552734e-01 -7.203835248947143555e-02 2.735576927661895752e-01 -4.086283445358276367e-01 2.687155604362487793e-01
1.253115087747573853e-01 4.644379019737243652e-01 4.974235594272613525e-01 -6.439606100320816040e-02 -5.610956251621246338e-02 -1.081155464053153992e-01 -6.459000110626220703e-01 2.915359437465667725e-01
-3.870256543159484863e-01 4.310185313224792480e-01 1.075998414307832718e-02 -2.050270587205886841e-01 -4.464097917079925537e-01 5.148195624351501465e-01 -3.972617685794830322e-01 1.202193554490804672e-02
-3.672682642936706543e-01 5.998364090919494629e-01 -2.341602295637130737e-01 -5.840780735015869141e-01 1.175239533185958862e-01 5.670643970370292664e-02 -2.921316027641296387e-01 8.344838768243789673e-02
-6.001226305961608887e-01 -1.010898873209953308e-02 4.096535444259643555e-01 -2.097441554069519043e-01 -6.843780633062124252e-03 -4.458923637866973877e-02 -2.666885554790496826e-01 -5.956376194953918457e-01
3.142289221286773682e-01 -2.645153701305389404e-01 5.517571568489074707e-01 -4.458066821098327637e-01 -3.576577454805374146e-02 5.087625384330749512e-01 -2.595313489437103271e-01 -2.524068206548690796e-02
-3.506046533584594727e-01 -2.191935032606124878e-01 2.794450819492340088e-01 -4.113107621669769287e-01 -3.591726124286651611e-01 -2.529203295707702637e-01 -3.859743177890777588e-01 -4.897089004516601562e-01
-4.684469997882843018e-01 7.989678531885147095e-02 -3.871721401810646057e-02 -1.333570927381515503e-01 -5.396935939788818359e-01 4.839063882827758789e-01 -4.781518280506134033e-01 2.875899337232112885e-02
-1.594435274600982666e-01 4.979226887226104736e-01 3.247683942317962646e-01 -5.585498213768005371e-01 2.419161349534988403e-01 -4.546829164028167725e-01 -1.988420486450195312e-01 6.633517146110534668e-02
3.232503831386566162e-01 1.869008243083953857e-01 2.004677951335906982e-01 -1.991941481828689575e-01 -1.139482781291007996e-01 1.672061346471309662e-02 -8.392602205276489258e-01 2.511780261993408203e-01
-4.130807518959045410e-01 2.496412694454193115e-01 1.454190760850906372e-01 -9.348545968532562256e-02 -4.793627262115478516e-01 5.767366886138916016e-01 -3.703273832798004150e-01 -1.939101964235305786e-01
1.108570545911788940e-01 -1.196215972304344177e-01 4.109890162944793701e-01 -3.832795619964599609e-01 -6.422417163848876953e-01 -2.220267504453659058e-01 -4.390642940998077393e-01 -5.512225255370140076e-02
-6.822984218597412109e-01 -3.608990013599395752e-01 8.409325778484344482e-02 -4.437326788902282715e-01 -2.926696836948394775e-01 -2.500134408473968506e-01 -1.067951321601867676e-01 -2.017002552747726440e-01
-3.357449173927307129e-01 -2.050964981317520142e-01 4.534437358379364014e-01 -2.196970731019973755e-01 -9.656624868512153625e-03 -3.445212543010711670e-01 -6.155775189399719238e-01 3.059560656547546387e-01
-3.385140597820281982e-01 -4.706987142562866211e-01 3.280956447124481201e-01 -2.444905936717987061e-01 -1.777574419975280762e-02 -1.081647574901580811e-01 -6.824117302894592285e-01 1.368471235036849976e-01
-2.410156577825546265e-01 -4.707728624343872070e-01 4.713573455810546875e-01 -4.930436015129089355e-01 -9.769169241189956665e-02 -2.848305404186248779e-01 -1.752283275127410889e-01 3.655647039413452148e-01
4.259894788265228271e-02 6.709214448928833008e-01 5.762304067611694336e-01 -2.355384528636932373e-01 -1.097371131181716919e-01 1.879588961601257324e-01 -1.917305439710617065e-01 2.764025330543518066e-01
-1.823510676622390747e-01 4.089034795761108398e-01 5.433681011199951172e-01 -5.077359676361083984e-01 4.766378700733184814e-01 -5.110260844230651855e-02 9.659704566001892090e-02 8.587840944528579712e-02
-4.680275321006774902e-01 3.465480804443359375e-01 -4.359941184520721436e-01 -5.568203330039978027e-01 -1.893030256032943726e-01 -9.542838484048843384e-02 -3.204549252986907959e-01 1.143730580806732178e-01
-4.697759151458740234e-01 3.445068746805191040e-02 8.526145219802856445e-01 -1.386062800884246826e-01 9.242214262485504150e-02 -9.101717174053192139e-02 -3.274832665920257568e-02 -1.185851171612739563e-01
-4.245425760746002197e-02 5.324290990829467773e-01 3.164784312248229980e-01 -5.194383859634399414e-01 -5.296301096677780151e-02 1.057245060801506042e-01 4.106928128749132156e-03 5.751021504402160645e-01
-1.679650042206048965e-03 3.787159621715545654e-01 5.704702138900756836e-01 -5.361551642417907715e-01 -1.046625748276710510e-01 2.474031001329421997e-01 2.009899914264678955e-01 3.620958030223846436e-01
-4.471684992313385010e-01 -4.138873815536499023e-01 2.513421773910522461e-01 -3.925172388553619385e-01 -7.207248359918594360e-02 -3.415175080299377441e-01 -3.759688138961791992e-01 3.851152658462524414e-01
-3.847513198852539062e-01 -2.667234838008880615e-01 8.032912015914916992e-02 -2.471832185983657837e-01 2.306831479072570801e-01 1.618517041206359863e-01 -7.793668508529663086e-01 1.626323163509368896e-01
1.281090378761291504e-01 -6.137680262327194214e-02 6.657630205154418945e-01 -2.203325033187866211e-01 -3.003071844577789307e-01 2.082082778215408325e-01 -4.008277058601379395e-01 -4.402683973312377930e-01
2.659445814788341522e-02 1.768433153629302979e-01 2.514950931072235107e-01 -5.854830741882324219e-01 4.170805513858795166e-01 5.148565769195556641e-01 -2.086664140224456787e-01 2.817863821983337402e-01
1.659991741180419922e-01 4.665043652057647705e-01 4.408479034900665283e-01 -5.046770572662353516e-01 -1.328443139791488647e-01 6.008504331111907959e-02 -1.125587895512580872e-01 5.213873386383056641e-01
-3.083063662052154541e-01 1.159118115901947021e-01 4.889717400074005127e-01 -3.059460818767547607e-01 2.258489280939102173e-02 1.443873941898345947e-01 -2.302169054746627808e-01 -6.960299015045166016e-01
-2.236840277910232544e-01 1.994485408067703247e-01 9.303152561187744141e-01 -1.489365398883819580e-01 -3.641687333583831787e-02 8.769614249467849731e-02 1.623262069188058376e-03 1.161788329482078552e-01
5.064190551638603210e-02 9.260427206754684448e-02 6.621274352073669434e-01 -1.374779045581817627e-01 -4.277406036853790283e-01 -6.642387062311172485e-02 -5.195623040199279785e-01 -2.724479734897613525e-01
-8.329032361507415771e-02 -9.191006422042846680e-02 3.327075242996215820e-01 -5.144157409667968750e-01 -4.881738126277923584e-01 -3.878288269042968750e-01 -2.002687007188796997e-01 4.248118996620178223e-01
1.127037853002548218e-01 5.903519988059997559e-01 7.318278551101684570e-01 -2.070812284946441650e-01 -2.380201593041419983e-03 1.133340597152709961e-02 -2.431351542472839355e-01 3.284986689686775208e-02
1.683067232370376587e-01 3.777154088020324707e-01 2.229561507701873779e-01 -5.755786299705505371e-01 2.264297902584075928e-01 1.202995032072067261e-01 -3.411631286144256592e-01 -5.156250000000000000e-01
9.903931617736816406e-02 1.316853016614913940e-01 2.885736227035522461e-01 -5.064895749092102051e-01 1.729115396738052368e-01 -2.636742591857910156e-01 -5.536977052688598633e-01 -4.764875471591949463e-01
-5.149405002593994141e-01 2.825691998004913330e-01 -4.111455678939819336e-01 -4.658856093883514404e-01 -1.872117966413497925e-01 -1.607405841350555420e-01 -4.556504786014556885e-01 -1.994512975215911865e-02
-3.572007715702056885e-01 5.762949585914611816e-01 -2.871406376361846924e-01 -5.837675333023071289e-01 1.226667985320091248e-01 -5.868361890316009521e-02 -3.071077466011047363e-01 6.520248949527740479e-02
-2.627484798431396484e-01 2.943201661109924316e-01 7.296022176742553711e-01 -3.788703083992004395e-01 -1.063316985964775085e-01 -1.575575172901153564e-01 1.018429622054100037e-01 -3.492476940155029297e-01
1.438894569873809814e-01 -1.938877254724502563e-01 4.300413429737091064e-01 -6.641231775283813477e-01 -4.612993896007537842e-01 -2.503732442855834961e-01 -3.060470335185527802e-02 1.982111781835556030e-01
-2.322576642036437988e-01 4.383252561092376709e-01 5.611863136291503906e-01 -4.102403223514556885e-01 4.114033281803131104e-01 -2.472054511308670044e-01 -5.738317221403121948e-02 1.924678981304168701e-01
-5.646364688873291016e-01 1.017842739820480347e-01 1.060539111495018005e-01 -2.315388023853302002e-01 -6.013455241918563843e-02 6.668273806571960449e-01 -3.738423287868499756e-01 1.339210569858551025e-01
-2.209765017032623291e-01 -2.660464644432067871e-01 1.162313371896743774e-01 -2.756944894790649414e-01 -7.312042117118835449e-01 -1.692790538072586060e-01 -4.527446031570434570e-01 1.502616256475448608e-01
7.038327306509017944e-02 6.856941580772399902e-01 3.567176759243011475e-01 -5.284647941589355469e-01 7.602466642856597900e-02 1.049859225749969482e-01 -4.554481059312820435e-02 3.153901994228363037e-01
-2.099049240350723267e-01 5.125601887702941895e-01 4.965210855007171631e-01 -4.436848461627960205e-01 3.105787932872772217e-01 -1.317811012268066406e-01 2.823139540851116180e-02 3.677093088626861572e-01
-2.277392894029617310e-01 5.774233862757682800e-02 8.460481166839599609e-01 -3.853893578052520752e-01 -1.281866133213043213e-01 -2.262159883975982666e-01 5.423678830265998840e-02 -9.965584427118301392e-02
-4.708314836025238037e-01 -2.300264239311218262e-01 1.253705620765686035e-01 -1.941518634557723999e-01 1.521996706724166870e-01 -2.647336125373840332e-01 -6.539112925529479980e-01 3.887729048728942871e-01
-3.003732562065124512e-01 1.426285058259963989e-01 -2.839059233665466309e-01 -5.586792230606079102e-01 -6.546185612678527832e-01 1.034169644117355347e-01 -1.995309293270111084e-01 -1.329472213983535767e-01
-4.262806177139282227e-01 -2.850859463214874268e-01 -6.473695859313011169e-03 -4.818411767482757568e-01 -3.453870117664337158e-01 1.586166396737098694e-02 -2.646333575248718262e-01 5.614476799964904785e-01
-9.901795536279678345e-02 -4.190456867218017578e-01 3.876828849315643311e-01 -3.445177674293518066e-01 -1.811550930142402649e-02 -4.959010332822799683e-02 -5.775847434997558594e-01 4.573994874954223633e-01
-3.371463119983673096e-01 -4.944998621940612793e-01 2.585685551166534424e-01 -3.096953332424163818e-01 -1.819906383752822876e-01 1.871032118797302246e-01 -4.083858430385589600e-01 4.940911829471588135e-01
8.453745394945144653e-02 -4.098578393459320068e-01 6.502895355224609375e-01 -4.716075062751770020e-01 -3.525848984718322754e-01 1.533016003668308258e-02 -1.908470839262008667e-01 1.364038735628128052e-01
-1.406295783817768097e-02 2.156936377286911011e-01 1.561163067817687988e-01 -8.361816406250000000e-01 2.932744622230529785e-01 -1.324447989463806152e-01 5.680494755506515503e-02 -3.506113886833190918e-01
-8.795294910669326782e-02 6.733228564262390137e-01 5.433678627014160156e-01 -3.339746594429016113e-01 -2.002845257520675659e-01 -2.421352416276931763e-01 -1.634539812803268433e-01 -8.156193792819976807e-02
-2.726184129714965820e-01 -4.610071778297424316e-01 4.446536004543304443e-01 -6.870582103729248047e-01 2.493368647992610931e-02 -6.196713075041770935e-02 1.939993798732757568e-01 -3.589371964335441589e-02
-1.349968165159225464e-01 -1.638261973857879639e-01 3.239739835262298584e-01 -2.878569066524505615e-01 1.838041543960571289e-01 2.845922708511352539e-01 -7.159925103187561035e-01 3.737567365169525146e-01
-6.006412506103515625e-01 1.314122676849365234e-01 -3.920262157917022705e-01 -5.566667318344116211e-01 -2.136942744255065918e-01 7.562667876482009888e-02 -2.850077152252197266e-01 1.605753451585769653e-01
1.592307537794113159e-02 2.701068818569183350e-01 4.897601306438446045e-01 -6.307129859924316406e-01 -2.496431916952133179e-01 -4.745809137821197510e-01 -3.889596089720726013e-02 -7.938348688185214996e-03
-7.944706827402114868e-02 -1.256984323263168335e-01 3.561548292636871338e-01 -2.526664137840270996e-01 -2.115475237369537354e-01 -2.574699521064758301e-01 -6.075531840324401855e-01 5.541095733642578125e-01
1.163555402308702469e-02 2.405027300119400024e-01 4.535663425922393799e-01 -5.112512707710266113e-01 3.665724694728851318e-01 -4.086899757385253906e-01 -3.129433393478393555e-01 2.749298810958862305e-01
-3.147478997707366943e-01 -1.805350780487060547e-01 6.677954792976379395e-01 -2.260785698890686035e-01 1.695530265569686890e-01 -3.438048064708709717e-01 -4.735639691352844238e-01 -8.108802139759063721e-03
-3.800665736198425293e-01 -4.332090914249420166e-01 1.188755482435226440e-01 -3.640557527542114258e-01 -2.928885221481323242e-01 5.796394348144531250e-01 -2.550037205219268799e-01 1.855230778455734253e-01
-2.352315187454223633e-01 3.194917142391204834e-01 7.412114143371582031e-01 -3.409398496150970459e-01 -1.515894532203674316e-01 -3.325775563716888428e-01 -6.580124050378799438e-02 -1.975846439599990845e-01
-1.087989509105682373e-01 -4.599700570106506348e-01 3.769082725048065186e-01 -4.215151965618133545e-01 -4.716684296727180481e-02 1.202972680330276489e-01 -4.571942687034606934e-01 4.807626307010650635e-01
-1.936217099428176880e-01 -1.249157413840293884e-01 8.149420022964477539e-01 -3.168840706348419189e-01 -4.462055861949920654e-02 -3.492593169212341309e-01 -2.172759622335433960e-01 1.057296916842460632e-01
-5.468516424298286438e-02 3.904760777950286865e-01 5.525180697441101074e-01 -4.761677682399749756e-01 3.280708193778991699e-01 -3.431871831417083740e-01 -2.623645961284637451e-01 -1.352144926786422729e-01
-3.772935867309570312e-01 -3.320041894912719727e-01 2.015242427587509155e-01 -4.256975054740905762e-01 -6.568663120269775391e-01 -4.946237895637750626e-04 -2.067789286375045776e-01 2.266303747892379761e-01
1.223806440830230713e-01 9.205259382724761963e-02 1.559639573097229004e-01 -3.061024546623229980e-01 1.012286022305488586e-01 4.776532649993896484e-01 -7.708927392959594727e-01 1.607797741889953613e-01
7.395827770233154297e-02 2.579261660575866699e-01 5.194635987281799316e-01 -3.592402637004852295e-01 -6.369051933288574219e-01 -2.033637017011642456e-01 -2.091137766838073730e-01 -1.958946287631988525e-01
-1.854971349239349365e-01 3.268653750419616699e-01 3.106524944305419922e-01 1.000588908791542053e-01 1.542552113533020020e-01 1.177084743976593018e-01 -7.527204751968383789e-01 3.847011029720306396e-01
-5.405414104461669922e-01 2.190088331699371338e-01 3.616807162761688232e-01 -4.031008183956146240e-01 -2.543762624263763428e-01 -5.405394434928894043e-01 -6.107589229941368103e-02 -7.698277384042739868e-02
-1.995319277048110962e-01 -2.363601513206958771e-02 5.519393458962440491e-02 -6.419161558151245117e-01 1.192773208022117615e-01 6.477788686752319336e-01 -2.382647842168807983e-01 -2.321878820657730103e-01
-2.461054325103759766e-01 1.675072871148586273e-02 4.221578836441040039e-01 -3.534534573554992676e-01 5.297902226448059082e-01 -6.931575387716293335e-02 -4.544988274574279785e-01 -3.794119358062744141e-01
1.968166418373584747e-02 9.666235744953155518e-02 8.080167770385742188e-01 -4.897163510322570801e-01 -1.811639815568923950e-01 1.384578049182891846e-01 1.718823611736297607e-01 -1.265746802091598511e-01
-3.322708979249000549e-02 2.618302106857299805e-01 6.397539973258972168e-01 -8.546379208564758301e-02 -4.063278734683990479e-01 -7.531095296144485474e-02 -4.850853681564331055e-01 -3.281307816505432129e-01
9.877221286296844482e-02 7.111917436122894287e-02 4.398739039897918701e-01 -3.310156464576721191e-01 -7.225388288497924805e-01 -8.128671348094940186e-02 -3.278467953205108643e-01 -2.144114822149276733e-01
2.025473564863204956e-01 -3.266013860702514648e-01 1.734103411436080933e-01 -7.484808564186096191e-01 2.902756333351135254e-01 6.251136958599090576e-02 -4.054703116416931152e-01 -9.714728593826293945e-02
2.384190112352371216e-01 -1.312960684299468994e-01 7.090405225753784180e-01 -5.260339379310607910e-01 -1.839522719383239746e-01 -1.085562705993652344e-01 -1.619686782360076904e-01 2.731500267982482910e-01
2.368826791644096375e-02 7.783381640911102295e-02 2.589794993400573730e-01 -7.240950465202331543e-01 3.736541792750358582e-02 1.676683872938156128e-01 -1.176377199590206146e-02 6.102043390274047852e-01
-5.226806402206420898e-01 -7.603331655263900757e-02 3.060681223869323730e-01 -3.221421539783477783e-01 5.111952498555183411e-02 -2.805278897285461426e-01 -5.457363724708557129e-01 3.800441324710845947e-01
-4.620026648044586182e-01 5.012851357460021973e-01 -2.081435769796371460e-01 -2.089374959468841553e-01 -1.755692213773727417e-01 -1.844317018985748291e-01 -5.906856060028076172e-01 1.858467757701873779e-01
-4.435283690690994263e-02 1.530351340770721436e-01 4.359604716300964355e-01 -5.112838149070739746e-01 -5.485006570816040039e-01 -3.667324185371398926e-01 -3.420175984501838684e-02 2.943214178085327148e-01
2.793441116809844971e-01 2.426936626434326172e-01 6.679899096488952637e-01 -1.098876371979713440e-01 -1.281161308288574219e-01 4.485969245433807373e-01 -4.325818121433258057e-01 9.465225739404559135e-04
9.808232635259628296e-02 2.184695303440093994e-01 6.967665553092956543e-01 -3.595306873321533203e-01 -4.302795529365539551e-01 2.835956811904907227e-01 1.733481884002685547e-01 1.796900033950805664e-01
-1.654732227325439453e-01 5.424191355705261230e-01 2.872380912303924561e-01 -1.808131933212280273e-01 -5.142550468444824219e-01 5.107828974723815918e-01 -1.484255939722061157e-01 1.257512122392654419e-01
-7.067764997482299805e-01 1.772070080041885376e-01 8.899274468421936035e-02 -1.910113245248794556e-01 -4.985671043395996094e-01 2.612907290458679199e-01 -2.153831422328948975e-01 2.478462755680084229e-01
-4.832815378904342651e-03 6.343834400177001953e-01 4.818001687526702881e-01 -5.273154377937316895e-01 -1.604665815830230713e-01 -1.048157662153244019e-01 1.416628211736679077e-01 -1.747485846281051636e-01
-2.360334545373916626e-01 -3.450035750865936279e-01 4.828017055988311768e-01 -4.360987544059753418e-01 -1.263809800148010254e-01 6.010047793388366699e-01 1.428151875734329224e-01 6.637693196535110474e-02
5.050402879714965820e-02 -2.028523595072329044e-04 4.246505796909332275e-01 -5.303540825843811035e-01 -2.606835067272186279e-01 -5.200811028480529785e-01 -4.281669259071350098e-01 1.186528131365776062e-01
-7.872071000747382641e-04 7.389252185821533203e-01 4.857574403285980225e-01 -4.258737564086914062e-01 -3.341145813465118408e-02 1.585148274898529053e-01 2.616805583238601685e-02 -9.865300357341766357e-02
-3.188089430332183838e-01 4.507480561733245850e-01 4.661991894245147705e-01 -4.330152869224548340e-01 -7.061304152011871338e-02 -5.016591548919677734e-01 -8.222512155771255493e-02 -1.641160696744918823e-01
6.360872834920883179e-02 -2.166171371936798096e-02 2.033523470163345337e-01 -7.532651424407958984e-01 3.335107564926147461e-01 -6.436756253242492676e-02 -2.786892652511596680e-01 -4.400953352451324463e-01
-3.275308012962341309e-01 7.797366380691528320e-02 8.194357156753540039e-01 -3.423787057399749756e-01 -8.980539441108703613e-02 -2.190378904342651367e-01 3.063493175432085991e-03 -2.046791017055511475e-01
1.896289885044097900e-01 -2.557657957077026367e-01 7.424206137657165527e-01 -2.675304114818572998e-01 -2.490949630737304688e-01 7.132351398468017578e-02 -4.521646797657012939e-01 -6.538828462362289429e-02
-2.944503426551818848e-01 -3.107272386550903320e-01 2.802619040012359619e-01 -3.020883202552795410e-01 -2.863742411136627197e-01 -4.876423478126525879e-01 -5.719177722930908203e-01 6.955370306968688965e-03
2.200063467025756836e-01 7.030617594718933105e-01 3.763677179813385010e-01 -4.899568259716033936e-01 4.220995306968688965e-02 1.784363687038421631e-01 -1.672068834304809570e-01 1.183714941143989563e-01
-2.145581841468811035e-01 -2.608088552951812744e-01 7.216943502426147461e-01 -2.484326064586639404e-01 -3.117578029632568359e-01 -4.262866824865341187e-02 -3.131228089332580566e-01 -3.260768651962280273e-01
1.156001612544059753e-01 5.128124356269836426e-02 5.377875566482543945e-01 -5.111079812049865723e-01 -5.649721026420593262e-01 -2.563121616840362549e-01 -8.873876184225082397e-02 2.019803971052169800e-01
1.891061961650848389e-01 2.077011466026306152e-01 2.589291036128997803e-01 -9.516435861587524414e-02 3.512022644281387329e-02 1.244690641760826111e-02 -9.160118699073791504e-01 6.732521206140518188e-02
-1.611636579036712646e-01 2.847983241081237793e-01 5.117560029029846191e-01 -5.874315500259399414e-01 4.287329614162445068e-01 -3.154149353504180908e-01 -2.723665162920951843e-02 4.365750402212142944e-02
-8.866393566131591797e-02 -3.991574347019195557e-01 2.765163779258728027e-01 -4.348957240581512451e-01 -1.298182457685470581e-01 -3.302879929542541504e-01 -5.520313978195190430e-01 3.695062994956970215e-01
-7.029868662357330322e-02 -9.251806186512112617e-04 8.589919805526733398e-01 -3.051443696022033691e-01 -4.129910469055175781e-02 -3.204266130924224854e-01 -2.324271798133850098e-01 -7.533761113882064819e-02
-5.900308862328529358e-02 8.041676878929138184e-01 3.270743191242218018e-01 -3.780304491519927979e-01 -7.546925544738769531e-02 -2.230034619569778442e-01 -1.943804919719696045e-01 8.208806067705154419e-02
-8.302348107099533081e-02 4.248462915420532227e-01 4.258583784103393555e-01 -5.913177132606506348e-01 3.965069949626922607e-01 1.044778227806091309e-01 -3.975389525294303894e-02 3.344950973987579346e-01
-1.211176514625549316e-01 -7.289003580808639526e-02 3.610366582870483398e-01 -5.161923766136169434e-01 -4.818357154726982117e-02 -3.785227835178375244e-01 -4.891414046287536621e-01 -4.453707039356231689e-01
-4.306296706199645996e-01 -3.694596886634826660e-01 3.941678404808044434e-01 -2.752206921577453613e-01 -6.991650909185409546e-02 -3.769751191139221191e-01 -5.202634334564208984e-01 1.710860133171081543e-01
-2.845044136047363281e-01 4.235610663890838623e-01 6.245052218437194824e-01 -4.151085615158081055e-01 1.530958563089370728e-01 -3.410626053810119629e-01 -1.405164512107148767e-04 -1.938279718160629272e-01
6.342931091785430908e-02 1.083371341228485107e-01 8.351671099662780762e-01 -4.444339573383331299e-01 9.633156470954418182e-03 2.818688452243804932e-01 9.821561723947525024e-02 -5.014912225306034088e-03
1.360319852828979492e-01 -8.875072747468948364e-02 5.347898602485656738e-01 -4.180053174495697021e-01 -5.834546089172363281e-01 -2.704223990440368652e-01 -3.141472935676574707e-01 -2.557075396180152893e-02
1.876249313354492188e-01 1.969805806875228882e-01 1.901552826166152954e-01 -4.485750794410705566e-01 -3.849845528602600098e-01 -2.600011527538299561e-01 -5.290852189064025879e-01 -4.391721487045288086e-01
-4.379506111145019531e-01 -4.470122605562210083e-02 1.740167140960693359e-01 -4.330082237720489502e-01 -1.608552932739257812e-01 -4.474908411502838135e-01 -4.305571615695953369e-01 -4.206201434135437012e-01
2.006149739027023315e-01 4.443332254886627197e-01 5.834580659866333008e-01 -3.636076748371124268e-01 8.315831422805786133e-02 -1.473188698291778564e-01 -3.011259734630584717e-01 4.127866923809051514e-01
5.209338665008544922e-02 6.988111734390258789e-01 4.254563450813293457e-01 -4.281271994113922119e-01 -1.867607980966567993e-01 1.750893890857696533e-01 3.698385134339332581e-02 2.788180410861968994e-01
1.835481226444244385e-01 2.384100109338760376e-01 8.514677882194519043e-01 -3.194524943828582764e-01 -7.914716005325317383e-02 5.377415940165519714e-02 -2.100684791803359985e-01 -1.707005202770233154e-01
-4.236824214458465576e-01 5.393807888031005859e-01 1.410444378852844238e-01 -2.356186658143997192e-01 -5.271020531654357910e-01 3.225261569023132324e-01 -7.280301302671432495e-02 2.588281333446502686e-01
8.296813815832138062e-02 6.131550073623657227e-01 2.936125695705413818e-01 -7.864560931921005249e-03 -1.534360051155090332e-01 -5.844379216432571411e-02 -7.095025181770324707e-01 2.312557213008403778e-02
2.453794628381729126e-01 3.255085647106170654e-01 2.673645019531250000e-01 -5.720276832580566406e-01 4.345046579837799072e-01 2.925402224063873291e-01 -2.410005331039428711e-01 -3.204344809055328369e-01
-3.458410501480102539e-01 5.669826865196228027e-01 -3.599525094032287598e-01 -5.832577347755432129e-01 -1.379071176052093506e-01 -4.585506394505500793e-02 -2.604922652244567871e-01 1.384955830872058868e-02
-2.352914065122604370e-01 7.285995483398437500e-01 5.147513151168823242e-01 -2.981813251972198486e-01 -2.014381885528564453e-01 -1.326712220907211304e-01 -3.100818209350109100e-02 -2.755193971097469330e-02
-1.321506202220916748e-01 1.831973940134048462e-01 7.518371939659118652e-01 -3.731836974620819092e-01 3.261748254299163818e-01 -3.159765601158142090e-01 -1.867064982652664185e-01 -5.795859172940254211e-02
-3.057051599025726318e-01 -3.604594767093658447e-01 4.104250669479370117e-01 -5.373590588569641113e-01 -9.034524112939834595e-02 5.436086654663085938e-01 1.051474362611770630e-01 6.841850280761718750e-02
-3.363991975784301758e-01 8.576862514019012451e-02 5.375226587057113647e-02 -3.233884274959564209e-01 -1.276857107877731323e-01 7.836155295372009277e-01 -3.633186221122741699e-01 9.824772924184799194e-02
-2.462608665227890015e-01 -4.388345181941986084e-01 1.074057891964912415e-01 -4.854789376258850098e-01 -2.969948649406433105e-01 7.567666005343198776e-03 -4.095803201198577881e-01 4.934924840927124023e-01
-1.926677823066711426e-01 1.705306470394134521e-01 -3.213939070701599121e-01 -4.296257495880126953e-01 -4.869069159030914307e-02 -2.202065847814083099e-02 -7.973797321319580078e-01 8.518257737159729004e-02
-4.262574315071105957e-01 4.721946418285369873e-01 1.061370372772216797e-01 -1.248156502842903137e-01 -4.744135141372680664e-01 2.448199838399887085e-01 -3.835457265377044678e-01 3.692974150180816650e-01
2.147049643099308014e-02 1.596106737852096558e-01 4.851390719413757324e-01 -6.196525692939758301e-01 -2.681581676006317139e-01 -4.945918023586273193e-01 -7.856000959873199463e-02 1.789764463901519775e-01
-2.775615155696868896e-01 1.293878257274627686e-01 6.597165465354919434e-01 -5.455169081687927246e-01 -6.009446829557418823e-02 -1.168778389692306519e-01 3.038191199302673340e-01 -2.526377141475677490e-01
-1.717046946287155151e-01 4.122891128063201904e-01 6.480022668838500977e-01 -4.873739182949066162e-01 2.262818366289138794e-01 -2.763895094394683838e-01 -4.085854440927505493e-02 1.176045313477516174e-01
-3.583225905895233154e-01 5.255529284477233887e-01 -8.812294155359268188e-02 -2.290193438529968262e-01 -4.893478006124496460e-02 4.872242808341979980e-01 -5.297749638557434082e-01 -1.214079260826110840e-01
-1.537135094404220581e-01 4.159181118011474609e-01 1.774164885282516479e-01 -5.809635519981384277e-01 9.576974436640739441e-03 -2.637791633605957031e-01 -2.158067673444747925e-01 -5.640437006950378418e-01
-1.250527352094650269e-01 1.188534796237945557e-01 3.621864318847656250e-01 -3.110222220420837402e-01 -7.463684678077697754e-01 -2.887411117553710938e-01 -2.863207459449768066e-01 1.410851925611495972e-01
5.565145984292030334e-02 7.047664523124694824e-01 4.011397957801818848e-01 -3.076410889625549316e-01 1.488770246505737305e-01 2.130556255578994751e-01 -3.424506783485412598e-01 2.445843666791915894e-01
-3.658695816993713379e-01 2.716335356235504150e-01 -3.978802263736724854e-02 -1.884460300207138062e-01 -4.777114391326904297e-01 4.518164694309234619e-01 -4.816140234470367432e-01 -3.015978038311004639e-01
-5.514521002769470215e-01 4.021235406398773193e-01 8.858042955398559570e-02 -7.672204077243804932e-02 -4.743938148021697998e-01 3.018492758274078369e-01 -4.099645316600799561e-01 1.903445273637771606e-01
-1.871695518493652344e-01 2.344619669020175934e-02 -1.998310536146163940e-01 -7.598763704299926758e-01 3.224993646144866943e-01 1.283171176910400391e-01 -4.323046803474426270e-01 -1.992861926555633545e-01
-2.627272903919219971e-01 -3.111485838890075684e-01 4.381562396883964539e-02 -4.107156395912170410e-01 -2.108247727155685425e-01 -8.983322232961654663e-02 -5.457313060760498047e-01 5.596552491188049316e-01
-2.021084427833557129e-01 -1.596787422895431519e-01 3.646042048931121826e-01 -4.711506366729736328e-01 -3.004695177078247070e-01 -4.494442045688629150e-01 -4.773649275302886963e-01 -2.420256882905960083e-01
-1.950210183858871460e-01 6.536883115768432617e-01 7.253993768244981766e-03 -4.522821903228759766e-01 2.863691449165344238e-01 4.138540923595428467e-01 -2.762241661548614502e-01 2.154580317437648773e-02
2.108456194400787354e-01 4.698504209518432617e-01 6.311538219451904297e-01 -3.075070083141326904e-01 -1.870273798704147339e-01 1.602332592010498047e-01 -1.813679486513137817e-01 3.851245939731597900e-01
-1.669288277626037598e-01 -3.605026602745056152e-01 3.019571602344512939e-01 -3.359112441539764404e-01 -2.861836552619934082e-01 8.419651538133621216e-02 -4.669561684131622314e-01 5.754302144050598145e-01
8.849105983972549438e-02 5.046225190162658691e-01 4.522005021572113037e-01 -6.101173162460327148e-01 -3.995833918452262878e-02 1.009623929858207703e-01 -6.085118651390075684e-02 3.811876177787780762e-01
-2.086777985095977783e-01 -2.090042270720005035e-02 -8.737691491842269897e-02 -4.568948447704315186e-01 3.088357448577880859e-01 3.468241691589355469e-01 -6.779717206954956055e-01 -2.536079585552215576e-01
-7.486607432365417480e-01 3.276242613792419434e-01 -2.241374701261520386e-01 -4.102970361709594727e-01 -5.293095856904983521e-02 2.318511307239532471e-01 -2.329265624284744263e-01 -5.269506946206092834e-02
2.297765016555786133e-01 5.267560482025146484e-01 5.457869768142700195e-01 -4.548342823982238770e-01 -1.424712240695953369e-01 2.030131369829177856e-01 -1.081843748688697815e-01 3.029137551784515381e-01
5.148329306393861771e-03 2.510035037994384766e-01 1.333871483802795410e-01 -5.224642157554626465e-01 -5.289582908153533936e-02 -3.516692221164703369e-01 -5.714983344078063965e-01 -4.394659101963043213e-01
-5.540980696678161621e-01 3.863797485828399658e-01 -1.314665079116821289e-01 -2.817206084728240967e-01 -4.110882878303527832e-01 3.912884891033172607e-01 -3.504143357276916504e-01 4.631794989109039307e-02
1.481616944074630737e-01 -2.934997081756591797e-01 4.163707792758941650e-01 -3.984599113464355469e-01 -3.336252570152282715e-01 6.256378889083862305e-01 -1.982453465461730957e-01 1.331960707902908325e-01
-3.440657258033752441e-02 -3.760270476341247559e-01 7.290591001510620117e-01 -3.197453618049621582e-01 2.275571078062057495e-01 -1.905017346143722534e-02 -4.138726890087127686e-01 -1.482624467462301254e-02
-3.083737790584564209e-01 6.410220265388488770e-02 6.128686666488647461e-01 -5.113930106163024902e-01 2.380091249942779541e-01 -3.546293675899505615e-01 -1.752882264554500580e-02 2.845140695571899414e-01
2.245391160249710083e-01 2.227725535631179810e-01 5.060780048370361328e-01 -5.714130997657775879e-01 4.314326345920562744e-01 1.414052695035934448e-01 -2.769387960433959961e-01 1.857472658157348633e-01
2.307307273149490356e-01 -3.916527032852172852e-01 6.885517239570617676e-01 -4.272181391716003418e-01 -1.334950178861618042e-01 1.071180924773216248e-01 -2.935598790645599365e-01 1.458764225244522095e-01
-2.668120265007019043e-01 3.871788382530212402e-01 6.874314546585083008e-01 -4.829743504524230957e-01 -2.289173156023025513e-01 1.147298961877822876e-01 7.587523758411407471e-02 4.188473522663116455e-02
5.272652953863143921e-02 -6.176031380891799927e-02 6.877669692039489746e-01 -1.973077356815338135e-01 5.736382678151130676e-02 7.579086814075708389e-03 -6.790171265602111816e-01 1.305358558893203735e-01
2.698309347033500671e-02 6.204016208648681641e-01 3.067851066589355469e-01 -4.161201715469360352e-01 -1.607778668403625488e-01 -3.230622038245201111e-02 -1.554079502820968628e-01 -5.441100001335144043e-01
2.899149805307388306e-02 3.746305704116821289e-01 2.797186374664306641e-01 -8.167607337236404419e-02 2.145757675170898438e-01 1.111593097448348999e-01 -7.676847577095031738e-01 3.551884591579437256e-01
-3.392117023468017578e-01 7.859282195568084717e-02 4.232350289821624756e-01 -6.122797131538391113e-01 -3.680027425289154053e-01 -3.645672202110290527e-01 2.243831455707550049e-01 -7.785314321517944336e-02
-5.564140677452087402e-01 4.217739403247833252e-01 -1.491646766662597656e-01 -3.135446608066558838e-01 -3.491516411304473877e-01 3.756607472896575928e-01 -3.550274372100830078e-01 5.364105477929115295e-02
2.568331360816955566e-01 2.969403564929962158e-01 5.188679695129394531e-01 -1.632781773805618286e-01 -1.830949448049068451e-02 3.386436998844146729e-01 -5.873580574989318848e-01 2.999586462974548340e-01
3.858107328414916992e-02 6.240264773368835449e-01 5.043010711669921875e-01 -3.560920059680938721e-01 -2.505587637424468994e-01 1.593555659055709839e-01 3.209780901670455933e-02 3.725279569625854492e-01
-5.535039305686950684e-02 -1.692950576543807983e-01 3.791003525257110596e-01 -6.961106657981872559e-01 -7.297494914382696152e-03 3.768453001976013184e-01 1.093166097998619080e-01 4.312456846237182617e-01
1.321509480476379395e-01 -4.286181032657623291e-01 4.069120883941650391e-01 -5.364596247673034668e-01 -2.150678187608718872e-01 4.955069720745086670e-01 -1.649096906185150146e-01 1.627258807420730591e-01
-5.036143660545349121e-01 -4.283015429973602295e-01 3.859882354736328125e-01 -3.602952361106872559e-01 -4.382250458002090454e-02 -3.223867714405059814e-01 -4.122923612594604492e-01 9.106148034334182739e-02
-2.847327291965484619e-01 -1.042612642049789429e-01 8.257822990417480469e-01 -2.258178442716598511e-01 -3.705240190029144287e-01 -1.194576397538185120e-01 -1.010016202926635742e-01 -1.157031133770942688e-01
-6.332623213529586792e-02 2.801813781261444092e-01 8.028693497180938721e-02 -8.710944056510925293e-01 2.455187216401100159e-02 2.992715835571289062e-01 1.518771145492792130e-02 2.486758977174758911e-01
-1.490706801414489746e-01 -5.507566034793853760e-02 6.335741281509399414e-01 -4.645086824893951416e-01 2.082977294921875000e-01 3.128890693187713623e-01 8.460781723260879517e-02 4.572903215885162354e-01
-3.196396529674530029e-01 -1.251163184642791748e-01 1.305902935564517975e-02 -4.669428169727325439e-01 -2.509974837303161621e-01 2.161657810211181641e-01 -5.685546994209289551e-01 4.806124866008758545e-01
-9.679409861564636230e-02 1.018618568778038025e-01 4.795401096343994141e-01 -5.006269216537475586e-01 -3.309631943702697754e-01 -5.228325128555297852e-01 -3.017453849315643311e-01 -1.604004204273223877e-01
-2.835725247859954834e-01 4.247056320309638977e-02 3.068645894527435303e-01 -6.826705336570739746e-01 -2.924439609050750732e-01 -4.085991084575653076e-01 4.050580412149429321e-02 -3.216525912284851074e-01
1.358708292245864868e-01 6.251544356346130371e-01 3.936839997768402100e-01 -5.094460844993591309e-01 1.599701195955276489e-01 -1.789817065000534058e-01 -3.414896130561828613e-01 4.425979778170585632e-02
-4.035745561122894287e-01 -1.271449327468872070e-01 5.159241557121276855e-01 -5.991503596305847168e-01 2.082768976688385010e-01 -1.882179081439971924e-01 2.191038578748703003e-01 -2.626616060733795166e-01
-2.224679291248321533e-01 2.398972064256668091e-01 -2.120395451784133911e-01 -8.479588031768798828e-01 -2.534088194370269775e-01 1.507158130407333374e-01 5.006553605198860168e-02 1.988081187009811401e-01
-2.185360938310623169e-01 -4.358580708503723145e-01 2.296613007783889771e-01 -5.260953903198242188e-01 3.472879827022552490e-01 -2.344242483377456665e-01 -4.595131576061248779e-01 2.145529389381408691e-01
-1.081247180700302124e-01 -1.308066546916961670e-01 5.623005628585815430e-01 -4.679177701473236084e-01 -4.657888114452362061e-01 -4.592979792505502701e-03 -1.655145883560180664e-01 -4.378290772438049316e-01
1.065685600042343140e-01 2.603212371468544006e-02 7.255558967590332031e-01 -2.508534789085388184e-01 7.850549370050430298e-02 2.587061524391174316e-01 -3.154334425926208496e-01 4.754118323326110840e-01
4.272053763270378113e-02 1.690054833889007568e-01 7.591609358787536621e-01 -1.719362437725067139e-01 -2.389170676469802856e-01 8.676862716674804688e-02 -3.764256238937377930e-01 3.967596292495727539e-01
1.836137771606445312e-01 6.467233300209045410e-01 5.151302218437194824e-01 -4.443894922733306885e-01 -1.020231097936630249e-01 1.575818955898284912e-01 -1.624560505151748657e-01 -1.534963250160217285e-01
1.085942983627319336e-01 -4.188470244407653809e-01 4.567121267318725586e-01 -4.513940215110778809e-01 -4.738533124327659607e-02 1.991236209869384766e-01 -4.489037096500396729e-01 3.962599337100982666e-01
-2.025953233242034912e-01 -3.075826354324817657e-02 4.584161341190338135e-01 -6.405816078186035156e-01 2.727723121643066406e-01 3.920917212963104248e-01 1.355858445167541504e-01 3.016533553600311279e-01
-1.121370717883110046e-01 2.755075991153717041e-01 -3.962033390998840332e-01 -6.685726642608642578e-01 -2.784461677074432373e-01 2.161930501461029053e-01 -4.277692139148712158e-01 1.721356622874736786e-02
-7.759573310613632202e-02 2.791473269462585449e-01 -3.070780634880065918e-01 -4.811818301677703857e-01 7.295504212379455566e-02 9.721962362527847290e-02 -7.585783600807189941e-01 2.756597474217414856e-03
1.834527403116226196e-01 4.847757816314697266e-01 3.852102160453796387e-01 -3.603810369968414307e-01 -1.243064478039741516e-01 -2.241077870130538940e-01 -4.209465682506561279e-01 4.584798216819763184e-01
-9.309807419776916504e-02 6.293842196464538574e-01 4.251751303672790527e-01 -5.978300571441650391e-01 1.310031265020370483e-01 1.612442545592784882e-02 1.132704392075538635e-01 -1.636511832475662231e-01
2.706163227558135986e-01 3.790309429168701172e-01 5.493302941322326660e-01 -1.113864555954933167e-01 -6.915824115276336670e-02 4.183797240257263184e-01 -5.083010196685791016e-01 1.753205806016921997e-01
-2.965947091579437256e-01 1.865518689155578613e-01 2.880900204181671143e-01 -5.374711751937866211e-02 -3.921917080879211426e-02 7.089173793792724609e-01 -5.186088085174560547e-01 -1.352344602346420288e-01
2.883264124393463135e-01 5.001575350761413574e-01 5.711870789527893066e-01 -4.388024806976318359e-01 3.512437269091606140e-02 2.585880756378173828e-01 -1.398539692163467407e-01 2.454536408185958862e-01
2.070780396461486816e-01 7.260176539421081543e-02 5.495725870132446289e-01 -2.370784580707550049e-01 -6.360554695129394531e-01 5.242337286472320557e-02 -3.999563455581665039e-01 -1.622703820466995239e-01
2.877639234066009521e-01 -4.438157975673675537e-01 3.509984612464904785e-01 -6.338439583778381348e-01 -2.192800343036651611e-01 -4.257626831531524658e-02 -3.596932888031005859e-01 1.264345645904541016e-01
-2.328359633684158325e-01 -7.283999025821685791e-02 -8.255853503942489624e-02 -6.861336231231689453e-01 1.087499186396598816e-01 5.682569742202758789e-01 -3.408416807651519775e-01 -1.094125807285308838e-01
-2.432503998279571533e-01 -1.501995623111724854e-01 7.936958074569702148e-01 -2.162940353155136108e-01 -1.864703744649887085e-01 -1.175991967320442200e-01 -3.051169216632843018e-01 -3.159680068492889404e-01
7.009868323802947998e-02 1.572447717189788818e-01 7.276983857154846191e-01 -4.684545993804931641e-01 1.063558831810951233e-01 -3.454672396183013916e-01 -2.838912904262542725e-01 -1.005610525608062744e-01
-6.005065515637397766e-03 -6.572508066892623901e-02 9.099149107933044434e-01 -3.452374339103698730e-01 1.261297911405563354e-01 1.653139144182205200e-01 -7.169204950332641602e-02 -1.153480168431997299e-02
2.768525183200836182e-01 3.886626064777374268e-01 5.301992297172546387e-01 -1.551753431558609009e-01 -2.536843121051788330e-01 -1.384299844503402710e-01 -6.182224750518798828e-01 3.722715750336647034e-02
