# Supplementary material for: Where is your field going? A machine learning approach to study the relative motion of the domains of physics
Source: PLoS One. 2020 Jun 18;15(6):e0233997. doi: 10.1371/journal.pone.0233997 (PMC7302634; doi:10.1371/journal.pone.0233997)
Supplement: S22 Data — (ZIP) [file pone.0233997.s022.zip › 21/Pacs4Run_21_VS_500_embeddings1994-1998ED8.txt]

2.189519554376602173e-01 -3.144250214099884033e-01 6.901209950447082520e-01 2.829698324203491211e-01 -2.228443920612335205e-01 -2.649734318256378174e-01 -4.021843075752258301e-01 -1.234312653541564941e-01
-1.237988844513893127e-01 -8.379560708999633789e-01 2.377119101583957672e-02 2.186530083417892456e-02 -2.377336323261260986e-01 3.270604610443115234e-01 -3.417694568634033203e-01 3.418045118451118469e-02
-1.370713412761688232e-01 -5.197710394859313965e-01 6.414160728454589844e-01 -2.003203928470611572e-01 3.854704201221466064e-01 1.554740243591368198e-03 -2.751260995864868164e-01 -1.876763552427291870e-01
5.514576435089111328e-01 -4.058753252029418945e-01 1.326158046722412109e-01 4.773192852735519409e-02 -5.638629198074340820e-01 -5.823404714465141296e-02 -2.780699729919433594e-01 3.356172740459442139e-01
1.616763770580291748e-01 -3.369869291782379150e-01 2.337452322244644165e-01 2.083925008773803711e-01 9.847186505794525146e-02 9.767004102468490601e-02 -8.195645809173583984e-01 2.670469582080841064e-01
-3.023653030395507812e-01 -8.036730289459228516e-01 2.182771265506744385e-01 2.228575795888900757e-01 2.380653321743011475e-01 -2.977535724639892578e-01 -7.058212906122207642e-02 -1.227213293313980103e-01
-2.102507501840591431e-01 -4.998576045036315918e-01 7.335857152938842773e-01 3.929418325424194336e-02 5.074235051870346069e-02 1.686257272958755493e-01 -3.075409531593322754e-01 2.016281783580780029e-01
5.912325978279113770e-01 -4.744926095008850098e-01 1.027393043041229248e-01 3.845310807228088379e-01 1.548392623662948608e-01 -2.615748718380928040e-02 -4.101492464542388916e-01 2.720284163951873779e-01
-1.300175338983535767e-01 -6.678233146667480469e-01 7.422927767038345337e-02 -6.758060306310653687e-02 -2.966091930866241455e-01 -2.473232001066207886e-01 -6.139991879463195801e-01 2.982656843960285187e-02
2.822872996330261230e-02 -5.799642205238342285e-01 3.438197970390319824e-01 -3.132288753986358643e-01 3.008525371551513672e-01 6.367432326078414917e-02 -5.386743545532226562e-01 -2.485630959272384644e-01
2.276874482631683350e-01 -6.080486774444580078e-01 1.650638133287429810e-01 -3.355456888675689697e-01 1.271109133958816528e-01 -4.360819160938262939e-01 -3.430339395999908447e-01 -3.385282754898071289e-01
2.009434849023818970e-01 -3.813239634037017822e-01 5.804793834686279297e-01 -3.962277621030807495e-02 -1.255639344453811646e-01 -1.261321306228637695e-01 -5.041663646697998047e-01 4.356926381587982178e-01
5.358270928263664246e-02 -7.361931204795837402e-01 5.138177871704101562e-01 -1.868545711040496826e-01 2.491661906242370605e-02 2.708911001682281494e-01 2.530717253684997559e-01 -1.348223686218261719e-01
-2.394464015960693359e-01 -3.281283080577850342e-01 7.479553222656250000e-01 -7.161883264780044556e-02 3.224543929100036621e-01 8.390002697706222534e-02 -3.780052661895751953e-01 -1.285571157932281494e-01
1.186975836753845215e-01 -4.293175339698791504e-01 2.925435304641723633e-01 -4.322666227817535400e-01 -5.799170136451721191e-01 -1.662016510963439941e-01 -1.611065119504928589e-01 -3.732009232044219971e-01
1.031065359711647034e-02 -6.457206010818481445e-01 2.621239125728607178e-01 -3.767790496349334717e-01 -3.609476387500762939e-01 2.791213691234588623e-01 -7.913574576377868652e-02 -3.972564041614532471e-01
2.077637314796447754e-01 -7.513520717620849609e-01 2.919590175151824951e-01 -4.132207334041595459e-01 9.261286258697509766e-02 -2.432271987199783325e-01 -2.145364284515380859e-01 -1.501688361167907715e-01
-1.293921470642089844e-01 -1.078338548541069031e-02 4.658180773258209229e-01 2.944269180297851562e-01 -1.156342402100563049e-01 2.578454613685607910e-01 -5.722051262855529785e-01 -5.217216014862060547e-01
2.403692752122879028e-01 -1.716724038124084473e-02 3.589225411415100098e-01 8.607161790132522583e-02 -1.599291115999221802e-01 4.683895781636238098e-02 -8.094447851181030273e-01 -3.503176569938659668e-01
1.269109845161437988e-01 -6.607974767684936523e-01 1.525626927614212036e-01 3.425695896148681641e-01 -3.661525547504425049e-01 3.712431713938713074e-02 -2.131193131208419800e-01 4.751266241073608398e-01
8.670414797961711884e-03 -8.747118115425109863e-01 -2.540845237672328949e-02 1.485616564750671387e-01 -2.738849818706512451e-01 -3.164337575435638428e-01 -1.609422862529754639e-01 1.050810888409614563e-01
6.052674651145935059e-01 -1.023772060871124268e-01 5.096121430397033691e-01 5.039701461791992188e-01 -2.378834933042526245e-01 1.713984459638595581e-01 1.861305441707372665e-03 -1.533310413360595703e-01
-9.011887758970260620e-02 -6.748656630516052246e-01 1.164590939879417419e-01 -2.589904963970184326e-01 -2.421756088733673096e-01 -2.323295921087265015e-02 -6.194822192192077637e-01 -1.133546680212020874e-01
1.545780301094055176e-01 -7.892496883869171143e-02 3.764644861221313477e-01 -1.929884590208530426e-02 1.567051112651824951e-01 -1.087944135069847107e-01 -8.383528590202331543e-01 -2.975741922855377197e-01
-3.583504259586334229e-01 -3.865256905555725098e-01 4.764225780963897705e-01 -2.954549789428710938e-01 -4.116529822349548340e-01 -3.608198463916778564e-02 -3.015558123588562012e-01 -3.823807537555694580e-01
3.557467758655548096e-01 -9.421770274639129639e-02 4.554606974124908447e-01 -8.467039465904235840e-02 1.612400561571121216e-01 -8.581276237964630127e-02 -7.657755017280578613e-01 -1.737220585346221924e-01
2.149854153394699097e-01 -6.953892111778259277e-01 -5.548139661550521851e-02 -2.279109060764312744e-01 -5.491527915000915527e-02 1.974121332168579102e-01 -5.061335563659667969e-01 -3.421043455600738525e-01
5.233038067817687988e-01 -1.902449578046798706e-01 4.474968612194061279e-01 3.379404246807098389e-01 -1.276874691247940063e-01 2.105273753404617310e-01 1.906496584415435791e-01 -5.277590751647949219e-01
2.746664285659790039e-01 1.380409300327301025e-02 6.314547061920166016e-01 -1.059786975383758545e-01 -4.875421524047851562e-02 -5.210898518562316895e-01 -4.082199335098266602e-01 -2.717462778091430664e-01
1.656545698642730713e-02 -4.502685964107513428e-01 3.342067897319793701e-01 -4.794606566429138184e-01 -2.956029176712036133e-01 1.828815788030624390e-01 -4.024257361888885498e-01 -4.154925048351287842e-01
-2.369835413992404938e-02 -8.606021404266357422e-01 1.969081908464431763e-01 -1.599780321121215820e-01 -4.012330770492553711e-01 2.058613300323486328e-02 7.384784519672393799e-02 -1.660462319850921631e-01
2.485693842172622681e-01 -8.989810347557067871e-01 1.282031275331974030e-02 -1.089418902993202209e-01 -1.695603430271148682e-01 -2.612238526344299316e-01 -1.449672728776931763e-01 3.092370461672544479e-03
2.879079878330230713e-01 -5.598754286766052246e-01 4.322146177291870117e-01 -5.110764503479003906e-01 1.511378437280654907e-01 -1.457833945751190186e-01 -2.189416587352752686e-01 -2.522080838680267334e-01
-7.671751547604799271e-03 -8.496610522270202637e-01 -7.839444279670715332e-02 -6.212183088064193726e-02 -3.841665089130401611e-01 -1.448838859796524048e-01 -1.967243403196334839e-01 -2.464479506015777588e-01
-4.341540634632110596e-01 -8.206090927124023438e-01 2.068642675876617432e-01 2.003666460514068604e-01 3.293016552925109863e-02 -3.800088167190551758e-02 -1.023584604263305664e-02 -2.292119860649108887e-01
4.250340759754180908e-01 -3.701305985450744629e-01 3.243344128131866455e-01 -3.037859499454498291e-01 -2.059460803866386414e-02 2.354474961757659912e-01 -6.469746828079223633e-01 1.021508276462554932e-01
9.424721449613571167e-02 -8.820949792861938477e-01 -1.279791742563247681e-01 -5.031898617744445801e-02 -3.861010819673538208e-02 8.219493180513381958e-02 -2.617022991180419922e-01 -3.426081240177154541e-01
5.955445021390914917e-02 -4.287080839276313782e-03 3.470888733863830566e-01 9.989430010318756104e-02 -4.778206944465637207e-01 -9.972047060728073120e-02 -5.378894805908203125e-01 -5.817247033119201660e-01
-2.029704004526138306e-01 -6.724699735641479492e-01 -1.318502873182296753e-01 4.138786345720291138e-02 4.469205439090728760e-02 -1.598896235227584839e-01 -4.686147868633270264e-01 -4.902326464653015137e-01
-6.250670552253723145e-02 -8.096055984497070312e-01 1.093795821070671082e-01 -1.872994899749755859e-01 -4.074341654777526855e-01 5.230341572314500809e-03 8.634310960769653320e-02 -3.465565443038940430e-01
2.516685426235198975e-01 -7.018857449293136597e-02 3.460209369659423828e-01 3.235110938549041748e-01 -7.430343329906463623e-02 2.666623890399932861e-01 -6.085457205772399902e-01 -5.102830529212951660e-01
-1.802971065044403076e-01 -8.053437471389770508e-01 1.904460787773132324e-02 1.044492796063423157e-01 -2.983423173427581787e-01 1.725701056420803070e-02 1.790672242641448975e-01 -4.315911829471588135e-01
-1.963636726140975952e-01 -6.651595830917358398e-01 3.146951645612716675e-02 -1.508041378110647202e-02 -5.256852507591247559e-01 -8.233750611543655396e-02 -4.843164682388305664e-01 -9.966633282601833344e-03
-5.268383026123046875e-01 -7.268443107604980469e-01 1.829528510570526123e-01 1.573800444602966309e-01 -9.274237789213657379e-03 -8.361634612083435059e-02 -2.003131061792373657e-01 -2.978178560733795166e-01
1.392500549554824829e-01 -6.374796032905578613e-01 2.976265735924243927e-02 -3.363564312458038330e-01 -7.555998116731643677e-02 8.562908321619033813e-02 -5.351679325103759766e-01 -4.009507000446319580e-01
8.311396837234497070e-02 -8.110586404800415039e-01 -6.379913538694381714e-02 -1.511421948671340942e-01 -1.575704663991928101e-01 7.937768101692199707e-02 -4.743899405002593994e-01 -2.284438461065292358e-01
4.268478602170944214e-02 -7.964655160903930664e-01 4.913470894098281860e-02 -2.818190157413482666e-01 -1.210767850279808044e-01 1.208162680268287659e-01 -4.617110192775726318e-01 -1.988749653100967407e-01
-1.066213622689247131e-01 -6.245101690292358398e-01 1.322559267282485962e-01 -1.572729647159576416e-01 -3.874642252922058105e-01 -6.194095686078071594e-02 -6.319463253021240234e-01 5.541929602622985840e-02
-4.215281456708908081e-02 -8.600029945373535156e-01 2.319373786449432373e-01 -2.119186222553253174e-01 1.000406816601753235e-01 -2.373134344816207886e-01 -3.012503385543823242e-01 -5.325286462903022766e-02
-4.138699546456336975e-02 -8.271339535713195801e-01 -1.211397871375083923e-01 2.030254751443862915e-01 -4.491299390792846680e-01 -1.994443088769912720e-01 -1.119084805250167847e-01 -6.498577445745468140e-02
-2.511189281940460205e-01 -3.743166327476501465e-01 3.442954719066619873e-01 -2.693095505237579346e-01 -5.904749035835266113e-01 9.703551977872848511e-02 -4.569587111473083496e-01 -1.971588730812072754e-01
2.875268757343292236e-01 -9.189755469560623169e-02 6.248303651809692383e-01 5.068417191505432129e-01 2.724361121654510498e-01 -2.085353620350360870e-02 -1.141460239887237549e-01 -4.170085191726684570e-01
-1.859318763017654419e-01 -8.292401432991027832e-01 4.003253281116485596e-01 -4.523409996181726456e-03 -1.421321630477905273e-01 1.103177964687347412e-01 2.154474556446075439e-01 -1.967744827270507812e-01
1.477329526096582413e-02 -4.736173152923583984e-01 -7.985221594572067261e-02 6.238508820533752441e-01 -1.693823933601379395e-01 4.872654378414154053e-01 -3.093241751194000244e-01 -1.345459073781967163e-01
-2.975085377693176270e-01 -6.401870846748352051e-01 1.275041848421096802e-01 -4.511071741580963135e-02 -3.816007971763610840e-01 -1.497651636600494385e-01 -5.613749623298645020e-01 -1.290045026689767838e-02
2.887910902500152588e-01 -1.633085310459136963e-01 6.224470138549804688e-01 3.862313926219940186e-01 2.129065059125423431e-02 4.108906388282775879e-01 1.811246573925018311e-01 -3.888761401176452637e-01
-1.479745507240295410e-01 -3.393129110336303711e-01 7.440443634986877441e-01 -5.914330948144197464e-03 1.730895936489105225e-01 1.149975061416625977e-01 -4.789466559886932373e-01 1.917259991168975830e-01
9.950034320354461670e-02 -3.675750792026519775e-01 6.699205636978149414e-01 -6.610992830246686935e-03 4.339601695537567139e-01 1.179885715246200562e-01 -4.509451985359191895e-01 2.359068021178245544e-02
2.318243235349655151e-01 2.545290999114513397e-02 5.311271548271179199e-01 -2.171643078327178955e-02 -2.780979573726654053e-01 -1.114454818889498711e-03 -4.805213510990142822e-01 -5.956523418426513672e-01
1.902149170637130737e-01 -8.037962019443511963e-02 3.699086308479309082e-01 5.434737354516983032e-02 -8.522205799818038940e-02 1.063796952366828918e-01 -4.040460884571075439e-01 -7.973321676254272461e-01
1.327995061874389648e-01 -8.851402401924133301e-01 -1.230940222740173340e-01 1.524892449378967285e-01 -2.493872642517089844e-01 -1.607991009950637817e-01 -2.458895891904830933e-01 1.094249635934829712e-01
-3.369113504886627197e-01 -5.309430360794067383e-01 6.000498533248901367e-01 2.540378868579864502e-01 2.624956667423248291e-01 1.059277877211570740e-01 -2.845713198184967041e-01 1.374402493238449097e-01
-1.870109289884567261e-01 -8.013024330139160156e-01 1.980823725461959839e-01 -9.292531758546829224e-03 9.268395602703094482e-02 -1.414917409420013428e-01 9.845645725727081299e-02 -4.952920973300933838e-01
-4.027555882930755615e-02 -3.736346065998077393e-01 6.706165075302124023e-01 -2.815061807632446289e-01 3.702064454555511475e-01 7.026598602533340454e-02 -3.991353809833526611e-01 -1.688300967216491699e-01
-1.464513503015041351e-02 -4.383947849273681641e-01 7.542906403541564941e-01 3.619581460952758789e-01 -4.868911951780319214e-02 -7.892969995737075806e-02 1.496718078851699829e-01 2.768124043941497803e-01
-3.510357737541198730e-01 -7.775127291679382324e-01 2.689759731292724609e-01 3.422578573226928711e-01 2.327579706907272339e-01 5.569122359156608582e-02 -1.580485254526138306e-01 2.241471409797668457e-02
2.288373559713363647e-01 9.413336403667926788e-03 3.082158565521240234e-01 1.580050140619277954e-01 -4.644532203674316406e-01 7.449419796466827393e-02 -6.125898957252502441e-01 -4.806763827800750732e-01
5.688591301441192627e-02 -7.422932982444763184e-01 -1.244558095932006836e-01 1.278481504414230585e-04 8.639192581176757812e-02 -2.445215880870819092e-01 -1.427722871303558350e-01 -5.853521227836608887e-01
-8.215307444334030151e-02 -8.734069019556045532e-02 5.480701327323913574e-01 4.988798499107360840e-02 -2.817339263856410980e-02 -5.644242167472839355e-01 -5.200598239898681641e-01 -3.048315644264221191e-01
5.192612409591674805e-01 -1.988241672515869141e-01 4.929620921611785889e-01 4.519063234329223633e-01 -1.706314980983734131e-01 -2.414108067750930786e-01 2.867595553398132324e-01 -2.719931602478027344e-01
1.071878522634506226e-01 -9.095336198806762695e-01 -7.435346487909555435e-03 1.349041163921356201e-01 -2.576857507228851318e-01 -2.551388368010520935e-02 -1.765598356723785400e-01 2.116096615791320801e-01
-1.599745899438858032e-01 -3.293292522430419922e-01 3.413566946983337402e-01 6.286086440086364746e-01 -3.732956945896148682e-01 -3.534875214099884033e-01 -2.322905063629150391e-01 1.897764056921005249e-01
5.666840672492980957e-01 -5.366883277893066406e-01 -1.063975989818572998e-01 1.611961424350738525e-01 7.780650258064270020e-02 1.967872083187103271e-01 -5.125850439071655273e-01 -2.144941091537475586e-01
2.691467106342315674e-01 -1.529806256294250488e-01 1.749434024095535278e-01 2.738668620586395264e-01 -8.976732194423675537e-02 2.946126163005828857e-01 -5.885738134384155273e-01 -5.977247953414916992e-01
-1.205722168087959290e-01 -2.858070731163024902e-01 8.393464088439941406e-01 -3.710912540555000305e-02 4.666491597890853882e-02 2.679765522480010986e-01 -3.304986953735351562e-01 1.211555600166320801e-01
-3.046239912509918213e-02 6.287051946856081486e-04 5.491622090339660645e-01 2.709031701087951660e-01 -2.831034064292907715e-01 -4.696716666221618652e-01 -5.564875006675720215e-01 -1.169905066490173340e-01
2.351402863860130310e-02 -6.438779830932617188e-01 6.822666525840759277e-01 4.049952328205108643e-02 6.657653301954269409e-02 1.471681445837020874e-01 3.027339577674865723e-01 -1.196264522150158882e-03
7.226341217756271362e-02 -5.807104706764221191e-01 6.666375398635864258e-01 -7.957497239112854004e-02 1.976904571056365967e-01 1.930540055036544800e-01 2.161404788494110107e-01 -2.893919944763183594e-01
2.020147629082202911e-02 -8.385577797889709473e-01 -4.781507700681686401e-02 -3.261523321270942688e-02 1.633694022893905640e-01 -2.153177000582218170e-02 -3.335417509078979492e-01 -3.932675719261169434e-01
2.243992239236831665e-01 -6.227670907974243164e-01 5.487813949584960938e-01 6.542179733514785767e-02 2.889773249626159668e-01 -2.692742645740509033e-01 3.163937330245971680e-01 -1.561200153082609177e-02
-2.412796579301357269e-02 -3.098338246345520020e-01 3.057773113250732422e-01 8.170559406280517578e-01 -1.590393185615539551e-01 -2.938942313194274902e-01 -1.396075934171676636e-01 1.057500690221786499e-01
2.198110669851303101e-01 -1.010448783636093140e-01 3.502778410911560059e-01 5.733723044395446777e-01 1.531930118799209595e-01 9.578198194503784180e-03 -4.286942780017852783e-01 -5.316806435585021973e-01
1.048847436904907227e-01 -4.472824335098266602e-01 6.171425580978393555e-01 -1.009879335761070251e-01 -3.868674933910369873e-01 -2.704788148403167725e-01 -4.805192723870277405e-02 4.156198203563690186e-01
-2.147261947393417358e-01 -7.035360932350158691e-01 5.600369572639465332e-01 2.100272774696350098e-01 2.541346251964569092e-01 7.125894725322723389e-02 1.673021614551544189e-01 -5.936773121356964111e-02
3.838440477848052979e-01 -8.390837907791137695e-02 4.830361008644104004e-01 5.598015785217285156e-01 -9.437112510204315186e-02 2.506969273090362549e-01 -7.083164900541305542e-02 -4.713273346424102783e-01
-1.187771782279014587e-01 -3.543773293495178223e-01 7.093163132667541504e-01 7.700768113136291504e-02 -4.951298609375953674e-02 4.344287812709808350e-01 -2.828738093376159668e-01 2.829334735870361328e-01
-1.180735006928443909e-01 -7.896840572357177734e-01 2.839971184730529785e-01 -5.667270347476005554e-02 2.224222421646118164e-01 -2.216319926083087921e-02 9.699672460556030273e-02 -4.682098627090454102e-01
3.835500478744506836e-01 -9.208765625953674316e-02 5.892229080200195312e-01 1.319892108440399170e-01 3.115192651748657227e-01 3.055593669414520264e-01 -3.089073300361633301e-01 -4.404203295707702637e-01
-2.393364757299423218e-01 -7.503402829170227051e-01 4.407717883586883545e-01 -1.434545069932937622e-01 -2.210436910390853882e-01 -2.397604733705520630e-01 1.642380803823471069e-01 -1.775644272565841675e-01
6.784491240978240967e-02 -8.735377192497253418e-01 -1.063076779246330261e-01 -8.083019405603408813e-02 -6.622301787137985229e-02 -4.354200512170791626e-02 -2.973904907703399658e-01 -3.460799753665924072e-01
2.128062546253204346e-01 -8.386102318763732910e-01 -3.796300664544105530e-02 -2.315649539232254028e-01 -2.129255682229995728e-01 -2.259265333414077759e-01 -1.798368096351623535e-01 -2.601183056831359863e-01
-1.997593939304351807e-01 -6.886343955993652344e-01 -1.596606522798538208e-01 5.225898623466491699e-01 1.117362901568412781e-01 -1.183009147644042969e-02 -3.451265096664428711e-01 -2.356899827718734741e-01
7.479847222566604614e-02 -6.540667414665222168e-01 3.680949807167053223e-01 -3.810707926750183105e-01 6.148103252053260803e-02 -2.343616187572479248e-01 -1.635944992303848267e-01 -4.476882517337799072e-01
3.121641576290130615e-01 -1.331475675106048584e-01 2.106037139892578125e-01 2.435997724533081055e-01 4.645876958966255188e-02 2.627013996243476868e-02 -4.151957631111145020e-01 -7.783922553062438965e-01
-3.542477190494537354e-01 -3.533555567264556885e-01 7.575337290763854980e-01 -2.255360130220651627e-03 -1.867418587207794189e-01 1.524687260389328003e-01 -3.040143847465515137e-01 1.588777303695678711e-01
1.351983547210693359e-01 -1.186327487230300903e-01 1.890513747930526733e-01 4.612439870834350586e-01 4.239038378000259399e-02 -5.638805404305458069e-02 -4.378933012485504150e-01 -7.227960228919982910e-01
8.561379462480545044e-02 -6.616832613945007324e-01 2.014583647251129150e-01 -3.759651184082031250e-01 -3.041640520095825195e-01 3.343737423419952393e-01 -1.119444221258163452e-01 -3.950405418872833252e-01
-1.215300112962722778e-01 -2.351314127445220947e-01 8.274588584899902344e-01 3.312559127807617188e-01 -2.403237223625183105e-01 5.947495345026254654e-03 -1.389704272150993347e-02 2.784621119499206543e-01
-2.765056192874908447e-01 -8.370870947837829590e-01 4.557993263006210327e-02 4.450267553329467773e-02 -3.206177353858947754e-01 -1.639792323112487793e-02 -3.401540517807006836e-01 -1.541993115097284317e-03
-2.013348340988159180e-01 -7.277005314826965332e-01 4.492862224578857422e-01 2.416714280843734741e-01 3.263350129127502441e-01 1.593268662691116333e-01 1.002596467733383179e-01 -1.664975434541702271e-01
2.497422546148300171e-01 4.334553331136703491e-02 2.958774268627166748e-01 2.649922668933868408e-01 -6.014358401298522949e-01 -5.627126991748809814e-02 -4.013998210430145264e-01 -5.019682049751281738e-01
2.598638236522674561e-01 -4.227098450064659119e-02 2.451310753822326660e-01 3.392762541770935059e-01 -2.183977961540222168e-01 1.145978048443794250e-01 -5.492633581161499023e-01 -6.268697977066040039e-01
2.649065554141998291e-01 -3.849109113216400146e-01 2.027409523725509644e-01 1.733657270669937134e-01 -1.828957051038742065e-01 6.664382815361022949e-01 -4.317396283149719238e-01 2.156814932823181152e-01
-1.101711615920066833e-01 -8.164407014846801758e-01 6.588426977396011353e-02 -1.780324429273605347e-01 -4.007329344749450684e-01 -3.721953183412551880e-02 -3.381367027759552002e-01 -9.456200897693634033e-02
2.109821438789367676e-01 -7.259941101074218750e-01 8.468551188707351685e-02 -3.771455883979797363e-01 6.393978372216224670e-03 -8.728808723390102386e-03 -3.970192670822143555e-01 -3.482348024845123291e-01
1.252968013286590576e-01 -7.850186228752136230e-01 3.517710370942950249e-03 -2.233238965272903442e-01 -4.589845836162567139e-01 4.433049261569976807e-02 -2.843111157417297363e-01 -1.571487039327621460e-01
1.049683094024658203e-01 -6.272871047258377075e-02 4.454803466796875000e-01 -7.615047693252563477e-02 -2.258841544389724731e-01 -2.674574553966522217e-01 -7.900506854057312012e-01 -1.845478713512420654e-01
2.406856417655944824e-01 -7.899987697601318359e-01 -3.685429692268371582e-02 2.533826828002929688e-01 2.766598165035247803e-01 2.852542996406555176e-01 -2.605526447296142578e-01 -1.631348878145217896e-01
-1.063110120594501495e-02 -6.237481534481048584e-02 5.350459814071655273e-01 -1.533412002027034760e-02 -3.039469718933105469e-01 -3.109028339385986328e-01 -7.192437052726745605e-01 -5.595815926790237427e-02
2.035205960273742676e-01 -6.998370289802551270e-01 2.466769516468048096e-01 1.814634948968887329e-01 -1.923643499612808228e-01 -2.738882005214691162e-01 -2.339830249547958374e-01 4.563573896884918213e-01
3.039433360099792480e-01 -1.555003076791763306e-01 5.230425670742988586e-02 2.480653971433639526e-01 1.854668371379375458e-02 -2.972810342907905579e-02 -9.021589159965515137e-01 -6.362044066190719604e-02
-1.688309758901596069e-02 -7.058368921279907227e-01 4.569208621978759766e-01 -2.769189476966857910e-01 2.667925879359245300e-02 1.570692360401153564e-01 1.413211971521377563e-01 -4.131517112255096436e-01
6.970579177141189575e-02 -5.940433144569396973e-01 5.771933794021606445e-01 -4.960992932319641113e-02 7.192953675985336304e-02 4.418521225452423096e-01 2.635063230991363525e-01 -1.918269097805023193e-01
4.152556657791137695e-01 -4.633828699588775635e-01 -1.702799201011657715e-01 5.741288065910339355e-01 -2.867564558982849121e-01 -2.521778270602226257e-02 -4.104593098163604736e-01 5.364659428596496582e-02
-9.209583699703216553e-02 -4.807033538818359375e-01 2.799506187438964844e-01 -3.759096860885620117e-01 -4.184663891792297363e-01 1.633711904287338257e-02 -1.866532564163208008e-01 -5.749275684356689453e-01
-2.416163980960845947e-01 -4.814905524253845215e-01 3.918483555316925049e-01 -3.386430144309997559e-01 -4.951911568641662598e-01 -9.248454123735427856e-02 -3.836404085159301758e-01 -2.015353888273239136e-01
7.765484452247619629e-01 -1.847953051328659058e-01 4.280848205089569092e-01 1.910473555326461792e-01 -1.240129992365837097e-01 -7.449724245816469193e-03 5.493946000933647156e-02 -3.530078530311584473e-01
1.999309957027435303e-01 -4.510110914707183838e-01 -1.331676244735717773e-01 6.638593673706054688e-01 -1.365310847759246826e-01 2.535641193389892578e-01 -4.528717696666717529e-01 -1.007242500782012939e-01
6.264745444059371948e-02 4.743332788348197937e-02 5.259248614311218262e-01 1.498771160840988159e-01 -2.734964191913604736e-01 -4.985143542289733887e-01 -4.650659263134002686e-01 -3.939060866832733154e-01
7.074923068284988403e-02 -9.103165268898010254e-01 -7.505263388156890869e-02 1.096364781260490417e-01 2.310207784175872803e-01 1.952025666832923889e-02 -1.099963188171386719e-01 -2.877751290798187256e-01
-4.171964228153228760e-01 -6.999753713607788086e-01 3.812722265720367432e-01 5.583211407065391541e-02 -2.756534814834594727e-01 -3.949223086237907410e-02 7.135093212127685547e-02 -3.238220512866973877e-01
3.069631755352020264e-01 -7.149195075035095215e-01 -9.179233759641647339e-02 -2.847375273704528809e-01 -7.720469683408737183e-02 3.669669479131698608e-02 -4.272793829441070557e-01 -3.395403623580932617e-01
1.576914638280868530e-01 -5.529233217239379883e-01 1.071316450834274292e-01 4.997852146625518799e-01 -3.800121247768402100e-01 -1.119283139705657959e-01 -2.518494725227355957e-01 4.333374798297882080e-01
1.056362837553024292e-01 -4.140939116477966309e-01 2.416762709617614746e-01 7.525303959846496582e-01 -1.585276722908020020e-01 -3.901059031486511230e-01 1.238276995718479156e-02 1.232511326670646667e-01
1.706725060939788818e-01 -7.391530871391296387e-01 1.381919085979461670e-01 -3.109632432460784912e-01 1.154698058962821960e-01 -2.584497034549713135e-01 -1.558160781860351562e-01 -4.520180523395538330e-01
3.529624044895172119e-01 -1.682804822921752930e-01 1.195073723793029785e-01 1.781896501779556274e-01 -9.965983778238296509e-02 5.758810788393020630e-02 -6.301470994949340820e-01 -6.250854730606079102e-01
1.156660467386245728e-01 -1.230685561895370483e-01 4.641641378402709961e-01 3.582603037357330322e-01 3.210777342319488525e-01 3.945787250995635986e-02 -3.608721494674682617e-01 -6.267377138137817383e-01
2.595284581184387207e-01 -6.031438112258911133e-01 2.420664532110095024e-03 4.904183447360992432e-01 -1.435208022594451904e-01 4.932621419429779053e-01 -1.757358312606811523e-01 1.831873208284378052e-01
4.482634067535400391e-01 -1.570519059896469116e-01 2.075768858194351196e-01 1.857314407825469971e-01 -1.571863740682601929e-01 2.255789637565612793e-01 -5.646589994430541992e-01 -5.498882532119750977e-01
1.713638454675674438e-01 -7.757611870765686035e-01 1.445264071226119995e-01 -9.041143953800201416e-02 -7.205044478178024292e-02 -1.153891608119010925e-01 3.026865422725677490e-01 -4.792095124721527100e-01
4.641427397727966309e-01 -7.862914353609085083e-02 4.630859792232513428e-01 5.609658956527709961e-01 -2.024268545210361481e-02 1.309132874011993408e-01 -2.017304152250289917e-01 -4.370521903038024902e-01
-3.932650014758110046e-02 6.023881584405899048e-02 7.411100864410400391e-01 -2.484971098601818085e-02 -2.742533087730407715e-01 -6.906600296497344971e-02 -5.617917180061340332e-01 -2.221890091896057129e-01
4.133088588714599609e-01 -4.208288490772247314e-01 -1.797259449958801270e-01 6.331574320793151855e-01 -3.384886682033538818e-01 -1.379358470439910889e-01 -2.854199409484863281e-01 -6.183871999382972717e-02
-4.058335125446319580e-01 -7.711749076843261719e-01 8.400385081768035889e-02 2.506817877292633057e-01 1.357914507389068604e-01 5.881809070706367493e-02 -1.792279779911041260e-01 -3.415683805942535400e-01
5.379288643598556519e-02 -6.399293541908264160e-01 4.549312293529510498e-01 -3.497104048728942871e-01 1.923784613609313965e-01 -3.754874169826507568e-01 -2.658215463161468506e-01 -9.836545586585998535e-02
2.277311086654663086e-01 1.130058150738477707e-02 7.348138689994812012e-01 3.690069019794464111e-01 1.854901760816574097e-01 8.840016275644302368e-02 -2.378470301628112793e-01 -4.160544276237487793e-01
2.428331226110458374e-01 -2.593728601932525635e-01 3.487761020660400391e-01 -1.502396911382675171e-01 -4.460815340280532837e-02 1.555198729038238525e-01 -7.779925465583801270e-01 -3.131971657276153564e-01
-3.038066923618316650e-01 -4.918813407421112061e-01 4.557556807994842529e-01 -3.377864658832550049e-01 -4.724652171134948730e-01 2.103321813046932220e-02 -1.722078770399093628e-01 -3.010316491127014160e-01
-2.540743052959442139e-01 -5.272154808044433594e-01 1.725601553916931152e-01 -7.625118643045425415e-02 -3.585979938507080078e-01 -2.841856563463807106e-03 -6.964853405952453613e-01 9.058862924575805664e-02
-1.609167158603668213e-01 -5.706787109375000000e-03 6.422424912452697754e-01 3.826653957366943359e-02 -3.346996009349822998e-01 -3.338024020195007324e-01 -5.091775059700012207e-01 -2.782512605190277100e-01
4.534614384174346924e-01 -3.746036589145660400e-01 5.003499388694763184e-01 -3.357712030410766602e-01 1.120275072753429413e-02 4.841860830783843994e-01 -2.227889597415924072e-01 8.219415694475173950e-02
-2.405562251806259155e-01 -3.967697620391845703e-01 5.462860465049743652e-01 -3.861515820026397705e-01 -4.066681861877441406e-01 1.223443448543548584e-02 -3.359816074371337891e-01 -2.423893660306930542e-01
-4.556419551372528076e-01 -7.623637318611145020e-01 3.272659480571746826e-01 2.948420941829681396e-01 -2.720245160162448883e-03 -1.248067766427993774e-01 2.587489411234855652e-02 -3.005852922797203064e-02
8.281309157609939575e-02 -4.287200048565864563e-02 5.011689662933349609e-01 8.385515213012695312e-02 -2.591721117496490479e-01 -2.637860178947448730e-01 -7.701595425605773926e-01 5.659660696983337402e-02
-2.125627845525741577e-01 -7.422603368759155273e-01 -7.251733541488647461e-02 4.066367149353027344e-01 -1.093478947877883911e-01 -1.533752679824829102e-01 6.482367962598800659e-02 -4.399676620960235596e-01
-5.965884029865264893e-02 -7.767568826675415039e-01 1.534983813762664795e-01 -7.267268747091293335e-02 1.462947726249694824e-01 -1.052290666848421097e-02 8.179833739995956421e-02 -5.796917676925659180e-01
4.937977995723485947e-03 -4.894871413707733154e-01 6.976459026336669922e-01 3.208203613758087158e-01 3.686824068427085876e-02 -2.040328979492187500e-01 1.181004717946052551e-01 3.373518288135528564e-01
2.809964120388031006e-01 -9.025668352842330933e-02 3.690718710422515869e-01 -7.171403616666793823e-03 -2.581682503223419189e-01 1.229330897331237793e-01 -4.358902573585510254e-01 -7.105390429496765137e-01
-3.127014040946960449e-01 -9.000863432884216309e-01 1.732770502567291260e-01 6.759477406740188599e-02 -4.192738234996795654e-02 -1.497365981340408325e-01 2.541239373385906219e-02 -1.806754618883132935e-01
-2.280003279447555542e-01 4.684309475123882294e-03 6.036379933357238770e-01 1.716002076864242554e-01 -4.120440781116485596e-01 -4.410206377506256104e-01 -3.198538422584533691e-01 -2.959431409835815430e-01
2.681641280651092529e-01 -7.910995185375213623e-02 2.815783321857452393e-01 2.630363106727600098e-01 -1.414214670658111572e-01 1.417822092771530151e-01 -3.889331519603729248e-01 -7.628788352012634277e-01
8.705391734838485718e-02 1.060862094163894653e-01 5.986166000366210938e-01 3.993432521820068359e-01 -3.477605283260345459e-01 -3.460601568222045898e-01 -3.448773026466369629e-01 -3.220483064651489258e-01
-1.256299167871475220e-01 -6.185175180435180664e-01 4.927514493465423584e-01 -1.013364568352699280e-01 2.614243924617767334e-01 -1.582485437393188477e-01 1.424135267734527588e-01 -4.846784770488739014e-01
6.005036234855651855e-01 -1.391100883483886719e-01 4.544416666030883789e-01 5.021892189979553223e-01 1.207545772194862366e-02 -1.010543555021286011e-01 -1.375903747975826263e-02 -3.883111178874969482e-01
1.794647127389907837e-01 -3.393393158912658691e-01 1.831039935350418091e-01 4.807374775409698486e-01 6.660322099924087524e-02 -6.856101751327514648e-01 -3.366309106349945068e-01 -1.370993163436651230e-02
4.129017591476440430e-01 -7.623849064111709595e-02 7.770482301712036133e-01 2.845472693443298340e-01 2.468166947364807129e-01 9.199628233909606934e-02 -1.224279403686523438e-01 -2.335773408412933350e-01
2.985506057739257812e-01 -4.965549111366271973e-01 3.521043062210083008e-01 6.413748115301132202e-02 -3.105295002460479736e-01 -5.201169848442077637e-01 -3.140013515949249268e-01 2.658244967460632324e-01
-2.467757612466812134e-01 -4.292334616184234619e-01 7.731028199195861816e-01 -9.780641645193099976e-02 -3.227532505989074707e-01 -1.488664150238037109e-01 9.511150419712066650e-02 1.105860918760299683e-01
-2.483451962471008301e-01 -5.717057585716247559e-01 6.824642419815063477e-01 7.429244928061962128e-03 2.743357419967651367e-01 7.404731959104537964e-02 9.993294626474380493e-02 -2.343821376562118530e-01
7.080163806676864624e-02 1.320144832134246826e-01 7.318164706230163574e-01 1.022549569606781006e-01 -5.377283692359924316e-01 -1.172991469502449036e-01 -2.040487378835678101e-01 -2.949594259262084961e-01
3.289821445941925049e-01 -2.906312942504882812e-01 3.125188350677490234e-01 3.774165511131286621e-01 7.665164768695831299e-02 -7.120582461357116699e-01 -2.033288478851318359e-01 -1.137889176607131958e-01
-6.639593839645385742e-02 -3.946546837687492371e-02 5.480807423591613770e-01 1.027397438883781433e-01 -5.237617492675781250e-01 -5.535296201705932617e-01 -2.805080711841583252e-01 -1.538829803466796875e-01
-1.478470582515001297e-02 -4.848451018333435059e-01 -1.336112171411514282e-01 7.238567471504211426e-01 -4.584095999598503113e-02 3.211886584758758545e-01 -2.656053304672241211e-01 -2.169711142778396606e-01
6.887025237083435059e-01 -4.310263395309448242e-01 -2.042417973279953003e-01 2.308259904384613037e-01 4.252390936017036438e-02 -4.496078565716743469e-02 -3.960044085979461670e-01 -2.902765274047851562e-01
-3.467589151114225388e-03 -3.583248555660247803e-01 9.690828621387481689e-02 7.797997593879699707e-01 -4.466858804225921631e-01 -2.086670547723770142e-01 -9.552627056837081909e-02 4.378317296504974365e-02
-4.550009369850158691e-01 -6.448459625244140625e-01 4.411785304546356201e-01 1.603405326604843140e-01 2.360032349824905396e-01 -1.899970620870590210e-01 -4.587000980973243713e-02 -2.507983148097991943e-01
2.499104142189025879e-01 -7.416399717330932617e-01 -5.381098017096519470e-02 -2.075947970151901245e-01 -2.541668713092803955e-01 -4.105226099491119385e-01 -5.226705223321914673e-02 -3.250573277473449707e-01
1.500023305416107178e-01 -6.141535937786102295e-02 4.144859015941619873e-01 3.433922231197357178e-01 -1.674157450906932354e-03 1.897614449262619019e-01 -4.746557474136352539e-01 -6.501539945602416992e-01
-2.322770208120346069e-01 -7.485547661781311035e-01 4.305380284786224365e-01 -1.444259881973266602e-01 -2.448122501373291016e-01 -2.943060696125030518e-01 1.567533314228057861e-01 -9.149144589900970459e-02
8.111630082130432129e-01 -2.263947278261184692e-01 3.429831266403198242e-01 2.824572920799255371e-01 -1.145681068301200867e-01 -7.914035767316818237e-02 9.574881941080093384e-02 -2.545262873172760010e-01
2.725405395030975342e-01 -8.226925134658813477e-01 1.442055702209472656e-01 1.111628115177154541e-01 -1.233551055192947388e-01 -3.590871989727020264e-01 5.980085581541061401e-02 2.607874870300292969e-01
-3.366116285324096680e-01 -3.231517076492309570e-01 8.210682868957519531e-01 2.126174718141555786e-01 -1.302427798509597778e-01 1.728031933307647705e-01 1.163815185427665710e-01 -5.037362128496170044e-02
3.567754924297332764e-01 -3.537647798657417297e-02 2.953039407730102539e-01 6.009659171104431152e-01 -2.421161681413650513e-01 1.426481455564498901e-01 -2.327567934989929199e-01 -5.384708046913146973e-01
1.157575026154518127e-01 -3.472428917884826660e-01 5.996087193489074707e-01 3.684583678841590881e-02 -2.077962011098861694e-01 -2.379800528287887573e-01 -4.941180050373077393e-01 4.014571607112884521e-01
2.163279205560684204e-01 -6.606538593769073486e-02 2.932770550251007080e-01 2.983222007751464844e-01 1.118627935647964478e-01 1.514704376459121704e-01 -7.043173909187316895e-01 -4.922504127025604248e-01
3.934873640537261963e-01 -5.079894065856933594e-01 2.387533038854598999e-01 4.789849519729614258e-01 -6.266741454601287842e-02 -3.334328830242156982e-01 -1.517122834920883179e-01 4.031916856765747070e-01
2.872430086135864258e-01 -9.029651284217834473e-01 2.667527496814727783e-01 -1.486842036247253418e-01 3.203991800546646118e-02 -1.962423324584960938e-02 8.127195388078689575e-02 2.940264903008937836e-02
2.743193805217742920e-01 -1.005516424775123596e-01 2.887013852596282959e-01 -3.480446711182594299e-02 -2.725559473037719727e-01 5.991073325276374817e-02 -4.097183048725128174e-01 -7.644168734550476074e-01
-6.833757460117340088e-02 -6.989034414291381836e-01 6.060038805007934570e-01 -6.834892928600311279e-02 7.576600462198257446e-02 2.889545261859893799e-01 1.996031850576400757e-01 -7.665035128593444824e-02
7.398844510316848755e-02 -6.737516522407531738e-01 5.492485761642456055e-01 2.469806745648384094e-02 1.110002994537353516e-01 4.065831601619720459e-01 5.110979080200195312e-03 2.462585866451263428e-01
4.699822962284088135e-01 -1.185132712125778198e-01 3.130767345428466797e-01 6.912468075752258301e-01 1.419154461473226547e-02 7.242716848850250244e-02 -2.734917998313903809e-01 -3.301322460174560547e-01
4.627421796321868896e-01 -6.321462243795394897e-02 6.357645392417907715e-01 5.116388201713562012e-01 -1.511969789862632751e-02 2.413002960383892059e-02 2.284585125744342804e-02 -3.384820520877838135e-01
-1.957444101572036743e-01 -4.651038721203804016e-02 6.448206305503845215e-01 2.768344804644584656e-02 -3.006728887557983398e-01 -4.600482285022735596e-01 -4.318779408931732178e-01 -2.332245856523513794e-01
-1.526825129985809326e-02 -6.365883946418762207e-01 6.551935076713562012e-01 8.766014873981475830e-02 1.332776844501495361e-01 1.520734727382659912e-01 -1.021429002285003662e-01 3.259399533271789551e-01
4.010853171348571777e-01 -7.348876595497131348e-01 5.926459655165672302e-02 4.046427011489868164e-01 2.927808091044425964e-02 3.408575654029846191e-01 1.201536804437637329e-01 1.856778003275394440e-02
1.304659247398376465e-01 -2.637432515621185303e-01 6.289441585540771484e-01 6.649468839168548584e-02 3.255705535411834717e-01 -8.538784086704254150e-02 -6.211070418357849121e-01 1.198523640632629395e-01
1.732217669486999512e-01 -7.202483415603637695e-01 7.906602323055267334e-02 -2.232765108346939087e-01 1.212832853198051453e-01 -3.896506130695343018e-01 -5.204550921916961670e-02 -4.752753078937530518e-01
1.749656051397323608e-01 -4.144009053707122803e-01 5.663279816508293152e-02 7.025271058082580566e-01 1.795734465122222900e-01 2.871406674385070801e-01 -4.282769560813903809e-01 -5.281837657094001770e-02
2.908467352390289307e-01 -9.045087499544024467e-04 4.324204623699188232e-01 -9.069778770208358765e-02 -3.905000090599060059e-01 -1.597062945365905762e-01 -6.022519469261169434e-01 -4.236626625061035156e-01
1.695775389671325684e-01 -3.290109932422637939e-01 6.291029453277587891e-01 -7.900498062372207642e-02 4.258130490779876709e-02 -9.485664963722229004e-02 -6.063333153724670410e-01 2.872833311557769775e-01
5.622284021228551865e-03 -7.218589782714843750e-01 4.715857803821563721e-01 9.718997031450271606e-02 1.702068299055099487e-01 4.439413249492645264e-01 -5.097320303320884705e-02 1.356333643198013306e-01
6.276075839996337891e-01 -3.318344801664352417e-02 3.998368084430694580e-01 3.955624401569366455e-01 -4.088647365570068359e-01 -2.785230614244937897e-02 -7.915794104337692261e-02 -3.383138775825500488e-01
-1.112919207662343979e-02 -6.451550722122192383e-01 3.643765747547149658e-01 -1.379723399877548218e-01 -4.843760132789611816e-01 5.583570897579193115e-02 3.790850341320037842e-01 -2.245023995637893677e-01
3.106048703193664551e-01 -4.191949665546417236e-01 -1.007766053080558777e-01 4.715384840965270996e-01 1.766391247510910034e-01 7.756147533655166626e-02 -5.532224178314208984e-01 -3.899018466472625732e-01
2.335676103830337524e-01 -1.157419085502624512e-01 3.756585121154785156e-01 3.809371218085289001e-02 -2.678705565631389618e-02 2.459955513477325439e-01 -2.850724160671234131e-01 -8.043518662452697754e-01
4.484595656394958496e-01 -3.011582791805267334e-01 5.364820957183837891e-01 -3.919688984751701355e-02 -1.121812462806701660e-01 2.095694839954376221e-01 -3.894329071044921875e-01 4.589947760105133057e-01
5.399284958839416504e-01 -3.373812735080718994e-01 1.624954305589199066e-02 4.818417727947235107e-01 -2.535078525543212891e-01 8.026279509067535400e-02 -5.352588891983032227e-01 7.074634730815887451e-02
3.010136485099792480e-01 -1.321931779384613037e-01 3.479100763797760010e-01 7.182208299636840820e-01 1.357645988464355469e-01 -9.448047727346420288e-02 -1.654663532972335815e-01 -4.475436210632324219e-01
2.978356182575225830e-01 -8.280803561210632324e-01 3.608581125736236572e-01 -1.130111217498779297e-01 4.305681958794593811e-02 -9.084642678499221802e-02 2.686057686805725098e-01 -1.818529330193996429e-02
3.853653371334075928e-01 -1.888178586959838867e-01 2.676817476749420166e-01 7.040950059890747070e-01 9.760252386331558228e-02 3.135661408305168152e-02 -2.402347177267074585e-01 -4.245184361934661865e-01
3.832188546657562256e-01 -6.702762842178344727e-02 3.163129091262817383e-01 6.201658248901367188e-01 -3.876648470759391785e-02 2.508504092693328857e-01 -2.770250439643859863e-01 -4.720377027988433838e-01
-4.160341620445251465e-01 -7.266185283660888672e-01 4.736975729465484619e-01 2.550898492336273193e-02 -1.770047247409820557e-01 -1.556208729743957520e-01 7.777766883373260498e-02 -1.109185367822647095e-01
1.883233338594436646e-01 -6.545671820640563965e-01 -1.343674678355455399e-02 5.532408356666564941e-01 1.647321283817291260e-01 3.294456303119659424e-01 -2.891383171081542969e-01 -1.027032285928726196e-01
3.053526580333709717e-02 -2.805685400962829590e-01 3.710188269615173340e-01 7.866246700286865234e-01 -2.980193197727203369e-01 -2.524819672107696533e-01 1.933263614773750305e-02 1.047811061143875122e-01
-5.880419164896011353e-02 -2.859610021114349365e-01 3.452199697494506836e-01 7.311224937438964844e-01 -9.406328946352005005e-02 -4.707811176776885986e-01 -1.622564047574996948e-01 6.512794643640518188e-02
2.870812714099884033e-01 -1.324016004800796509e-01 1.932913959026336670e-01 6.024035215377807617e-01 -2.230833321809768677e-01 3.537079095840454102e-01 -6.917757540941238403e-02 -5.658104419708251953e-01
5.343282222747802734e-01 -5.008020401000976562e-01 -2.685098648071289062e-01 3.115339875221252441e-01 -1.031953096389770508e-01 1.933391541242599487e-01 -3.780266344547271729e-01 -3.218792676925659180e-01
4.697225391864776611e-01 -5.550143718719482422e-01 -1.807510554790496826e-01 3.973686695098876953e-01 -6.046795472502708435e-02 2.865667045116424561e-01 -4.231126904487609863e-01 -1.262763142585754395e-01
-1.333940327167510986e-01 -8.577422499656677246e-01 2.200121581554412842e-01 -1.787929981946945190e-01 5.395287275314331055e-02 2.993828058242797852e-02 -7.496787607669830322e-02 -3.958345055580139160e-01
6.541037559509277344e-01 -4.785703420639038086e-01 -1.134635508060455322e-01 1.334107518196105957e-01 1.726050525903701782e-01 1.048692539334297180e-01 -4.827754199504852295e-01 -1.964286118745803833e-01
7.413743734359741211e-01 -2.687772214412689209e-01 4.089068472385406494e-01 3.127086758613586426e-01 -3.215835615992546082e-02 -9.185614064335823059e-03 1.338722258806228638e-01 -3.067424893379211426e-01
3.160256743431091309e-01 -3.852128088474273682e-01 8.659392595291137695e-02 3.267620503902435303e-01 -3.909646868705749512e-01 -6.084129214286804199e-01 -3.136971890926361084e-01 1.266541481018066406e-01
-1.834962368011474609e-01 -5.089721679687500000e-01 5.949965119361877441e-01 4.548287093639373779e-01 9.013559669256210327e-02 1.449492760002613068e-02 -1.228377372026443481e-01 3.506607711315155029e-01
3.123827278614044189e-01 -9.504497051239013672e-02 3.248836100101470947e-01 4.884157478809356689e-01 1.411917209625244141e-01 1.111738756299018860e-01 -6.358242034912109375e-01 -3.357336521148681641e-01
2.328482419252395630e-01 -8.825485706329345703e-01 3.044535517692565918e-01 -1.102286949753761292e-01 -3.252542763948440552e-02 1.785942912101745605e-02 2.462708652019500732e-01 4.614485893398523331e-03
1.122396290302276611e-01 -3.483575284481048584e-01 9.258843958377838135e-02 8.366264700889587402e-01 -3.225466310977935791e-01 -2.085654586553573608e-01 -9.286278486251831055e-02 3.706238046288490295e-02
1.211792230606079102e-01 -9.411896467208862305e-01 -5.077099055051803589e-02 3.721735626459121704e-02 -2.715529799461364746e-01 -1.376338154077529907e-01 -2.696347981691360474e-02 -4.586615785956382751e-02
8.526946604251861572e-02 -1.030884031206369400e-02 4.970134496688842773e-01 -7.711514085531234741e-02 -3.417244255542755127e-01 -2.534523606300354004e-01 -6.065059900283813477e-01 -4.367958009243011475e-01
-6.248858571052551270e-02 -5.337171554565429688e-01 7.337902188301086426e-01 -3.689266042783856392e-03 -1.520984917879104614e-01 -4.868498817086219788e-02 3.821715116500854492e-01 3.493239358067512512e-02
3.097955882549285889e-01 -1.019735336303710938e-01 1.434864997863769531e-01 5.754068121314048767e-02 -4.376519620418548584e-01 -1.170245334506034851e-01 -5.314390659332275391e-01 -6.181159615516662598e-01
-4.760809615254402161e-02 -8.097085356712341309e-01 4.794879257678985596e-02 -1.646551340818405151e-01 -1.848042309284210205e-01 3.600339218974113464e-02 -5.004138350486755371e-01 -1.638055592775344849e-01
4.088628292083740234e-01 -5.811971426010131836e-01 -2.636833786964416504e-01 1.703305989503860474e-01 -9.845622628927230835e-02 3.055434226989746094e-01 -4.255859553813934326e-01 -3.351505696773529053e-01
-1.471849828958511353e-01 -5.774831175804138184e-01 7.144891023635864258e-01 -1.342671364545822144e-02 -7.467374205589294434e-02 2.400204837322235107e-01 2.296502441167831421e-01 -1.350912600755691528e-01
-2.281344123184680939e-02 -2.164522558450698853e-01 7.566062211990356445e-01 2.920320630073547363e-01 -2.784419655799865723e-01 -4.739036317914724350e-03 -1.768613606691360474e-01 4.313467741012573242e-01
-2.385966479778289795e-01 -1.865816563367843628e-01 7.539736628532409668e-01 3.340942263603210449e-01 -2.140041142702102661e-01 4.086845815181732178e-01 -1.090403571724891663e-01 5.876282230019569397e-02
2.426384091377258301e-01 -1.415697187185287476e-01 2.360792905092239380e-01 4.943291470408439636e-02 -1.204736903309822083e-01 2.075888961553573608e-01 -5.019918680191040039e-01 -7.438444495201110840e-01
-4.184972643852233887e-01 -5.573859214782714844e-01 5.988873839378356934e-01 -1.128215517383068800e-04 -2.687005400657653809e-01 -2.277967184782028198e-01 1.747713685035705566e-01 -2.963914349675178528e-02
2.629339098930358887e-01 6.455550342798233032e-02 5.754589438438415527e-01 -1.720774732530117035e-02 -5.524144172668457031e-01 -2.463235855102539062e-01 -2.621212899684906006e-01 -4.008798599243164062e-01
8.438301086425781250e-02 -8.781812787055969238e-01 3.371373116970062256e-01 -9.241891652345657349e-02 -3.216902911663055420e-02 -1.975505799055099487e-01 2.437124252319335938e-01 4.183464683592319489e-03
1.469707638025283813e-01 -2.005418390035629272e-01 3.319592177867889404e-01 -5.332788568921387196e-04 8.846530318260192871e-02 -9.841710329055786133e-02 -8.884949088096618652e-01 1.450863480567932129e-01
2.890423238277435303e-01 -5.141875743865966797e-01 4.299606680870056152e-01 9.441513568162918091e-02 -3.756924569606781006e-01 -1.297917217016220093e-01 -7.593482732772827148e-02 5.427047014236450195e-01
7.706530392169952393e-02 -3.576989471912384033e-01 1.959487199783325195e-01 5.397923588752746582e-01 -1.929224431514739990e-01 -6.250786781311035156e-01 -2.884252071380615234e-01 1.587741672992706299e-01
3.364471793174743652e-01 -4.585727304220199585e-02 2.712765932083129883e-01 4.157310426235198975e-01 -1.850891709327697754e-01 8.199708908796310425e-02 -5.184777975082397461e-01 -5.731287598609924316e-01
5.112816393375396729e-02 -6.773028373718261719e-01 5.951310396194458008e-01 2.109260261058807373e-01 2.789691984653472900e-01 8.784918487071990967e-02 2.258108705282211304e-01 5.868862569332122803e-02
2.322188168764114380e-01 -3.446110785007476807e-01 3.280382156372070312e-01 3.808666765689849854e-01 1.365286409854888916e-01 -7.060770392417907715e-01 -2.390654087066650391e-01 1.766188070178031921e-02
-2.442225366830825806e-01 -6.385554671287536621e-01 1.223535984754562378e-01 3.043153882026672363e-01 -5.914759635925292969e-01 1.238096207380294800e-01 -6.967543810606002808e-02 2.345139980316162109e-01
6.474573612213134766e-01 -4.111751616001129150e-01 -1.561496555805206299e-01 4.151085615158081055e-01 -2.717922627925872803e-01 2.058313414454460144e-02 -3.021773099899291992e-01 -2.223292291164398193e-01
4.257662221789360046e-03 -8.914785087108612061e-02 3.608326315879821777e-01 1.423887759447097778e-01 -6.469119787216186523e-01 -5.392553210258483887e-01 -3.143795132637023926e-01 -1.828492432832717896e-01
3.168516457080841064e-01 -7.003339529037475586e-01 -2.879753522574901581e-02 4.788891673088073730e-01 -1.096152216196060181e-01 3.981165587902069092e-01 7.675971090793609619e-02 5.068351700901985168e-02
6.480476856231689453e-01 -1.314944028854370117e-01 4.969153404235839844e-01 4.181047976016998291e-01 -9.321000427007675171e-03 -1.255896687507629395e-01 1.657942868769168854e-02 -3.533731102943420410e-01
2.246783822774887085e-01 -4.011645615100860596e-01 1.026681959629058838e-01 7.246046662330627441e-01 1.595245599746704102e-01 2.225494682788848877e-01 -4.215473234653472900e-01 -1.776267588138580322e-02
-3.835746347904205322e-01 -8.069183826446533203e-01 3.760155737400054932e-01 1.414073705673217773e-01 3.519514203071594238e-02 -1.393005996942520142e-01 1.104729101061820984e-01 -8.672818541526794434e-02
6.748447418212890625e-01 -1.185033544898033142e-01 4.570645689964294434e-01 3.753615319728851318e-01 -1.565599739551544189e-01 -7.808752125129103661e-04 9.008512832224369049e-03 -3.951512873172760010e-01
7.239618152379989624e-02 -7.536595463752746582e-01 -1.931364983320236206e-01 2.044675797224044800e-01 -5.101224184036254883e-01 -1.845618039369583130e-01 -7.954807020723819733e-03 -2.308597564697265625e-01
3.538102209568023682e-01 -1.529040336608886719e-01 2.434612512588500977e-01 -9.198649227619171143e-02 -3.061257600784301758e-01 5.734730139374732971e-02 -3.883044719696044922e-01 -7.320669293403625488e-01
4.464967846870422363e-01 -9.239220619201660156e-02 5.294563770294189453e-01 5.968915224075317383e-01 -1.302130967378616333e-01 1.488608121871948242e-01 6.800990551710128784e-02 -3.343057334423065186e-01
-3.450186848640441895e-01 -6.326434016227722168e-01 2.209938913583755493e-01 2.935282420367002487e-03 -3.318426311016082764e-01 1.715520024299621582e-02 -5.483999252319335938e-01 1.439487785100936890e-01
-6.718479096889495850e-03 -4.313184618949890137e-01 7.464569807052612305e-01 -1.338116675615310669e-01 3.201899304986000061e-02 1.838363409042358398e-01 -3.037795126438140869e-01 3.342344164848327637e-01
2.608857452869415283e-01 -2.888234853744506836e-01 2.939848601818084717e-01 4.445500969886779785e-01 2.179944962263107300e-01 -6.293349266052246094e-01 -3.452911078929901123e-01 -4.071648791432380676e-02
-1.252633035182952881e-01 -4.531739950180053711e-01 7.245628237724304199e-01 8.974360674619674683e-02 -2.264787554740905762e-01 1.581545323133468628e-01 4.082721471786499023e-01 -5.390511453151702881e-02
7.859259843826293945e-01 -1.817418783903121948e-01 4.115905165672302246e-01 1.749268323183059692e-01 -1.586755812168121338e-01 -3.425312042236328125e-02 7.401774078607559204e-02 -3.427159786224365234e-01
2.091542184352874756e-01 -8.233476281166076660e-01 -1.014760043472051620e-02 1.454262286424636841e-01 -2.943252027034759521e-01 -1.822120100259780884e-01 -2.731351852416992188e-01 2.503399550914764404e-01
2.830852866172790527e-01 5.140333250164985657e-02 2.961517870426177979e-01 3.992305696010589600e-01 -4.867972135543823242e-01 -2.440030723810195923e-01 -3.234679400920867920e-01 -5.186415314674377441e-01
-4.270695745944976807e-01 -4.843258261680603027e-01 6.317069530487060547e-01 2.118209898471832275e-01 2.363233417272567749e-01 -1.758865565061569214e-01 2.811548672616481781e-02 -2.270308732986450195e-01
-2.187539190053939819e-01 -8.022754192352294922e-01 -1.046692878007888794e-01 2.987263798713684082e-01 5.671942234039306641e-02 -5.864879488945007324e-02 -2.675621509552001953e-01 -3.606405258178710938e-01
-6.118957884609699249e-03 -1.632864326238632202e-01 6.328140497207641602e-01 -3.892984241247177124e-02 1.764377802610397339e-01 -1.914875209331512451e-01 -6.973022222518920898e-01 1.315401494503021240e-01
-8.480834215879440308e-02 -5.739987492561340332e-01 6.700300574302673340e-01 1.025782972574234009e-01 -1.266884058713912964e-01 3.010340034961700439e-01 2.897104024887084961e-01 1.151820719242095947e-01
1.112627163529396057e-01 -7.376315593719482422e-01 3.181166648864746094e-01 -4.173727333545684814e-01 -6.026709079742431641e-02 4.869357123970985413e-02 -7.950828969478607178e-02 -3.947115540504455566e-01
4.832833111286163330e-01 -6.703565716743469238e-01 -1.078314962796866894e-03 4.261417686939239502e-01 8.868776261806488037e-02 3.552479743957519531e-01 -3.447728231549263000e-02 1.435325201600790024e-02
-6.359432637691497803e-02 -3.580471277236938477e-01 8.191598653793334961e-01 3.472431302070617676e-01 -3.181489184498786926e-02 -1.532661914825439453e-02 2.401207983493804932e-01 1.313474625349044800e-01
-2.902732491493225098e-01 -5.514566302299499512e-01 4.374605119228363037e-01 -1.969227045774459839e-01 -2.650191187858581543e-01 -1.005270797759294510e-02 -5.086575150489807129e-01 2.289499491453170776e-01
-1.873383224010467529e-01 -3.494459390640258789e-01 5.147960186004638672e-01 -2.682725489139556885e-01 -6.110018491744995117e-01 -1.811600029468536377e-01 -3.033299148082733154e-01 8.749567717313766479e-02
2.032735943794250488e-02 -6.811295747756958008e-01 4.272805154323577881e-01 -2.238788306713104248e-01 1.467942595481872559e-01 3.022021055221557617e-01 -6.365209072828292847e-02 -4.313150048255920410e-01
3.859380483627319336e-01 1.648540049791336060e-02 3.026988804340362549e-01 2.359507679939270020e-01 -4.261264503002166748e-01 -1.463885009288787842e-01 -4.873950779438018799e-01 -5.127509236335754395e-01
-4.061758816242218018e-01 -6.767084598541259766e-01 -6.207695975899696350e-02 2.113249003887176514e-01 -9.996071457862854004e-02 1.895567029714584351e-02 -5.098219513893127441e-01 -2.414647787809371948e-01
-1.316252350807189941e-01 -2.159444093704223633e-01 8.647907376289367676e-01 2.874301970005035400e-01 -1.119191497564315796e-01 -1.083233654499053955e-01 -7.050009071826934814e-02 2.762852609157562256e-01
1.587121188640594482e-01 -3.784155845642089844e-01 6.654135584831237793e-01 6.200904026627540588e-02 2.018364369869232178e-01 2.009191177785396576e-02 -4.900473952293395996e-01 3.220303356647491455e-01
1.476112902164459229e-01 -5.964858531951904297e-01 2.679592669010162354e-01 -3.905416280031204224e-02 7.553869485855102539e-02 8.715538680553436279e-02 3.426875472068786621e-01 -6.468007564544677734e-01
4.013870954513549805e-01 -6.617314219474792480e-01 1.858340501785278320e-01 2.032937705516815186e-01 -2.230291068553924561e-01 -2.546578645706176758e-01 -3.498370647430419922e-01 2.969155907630920410e-01
4.964277893304824829e-02 -6.429382562637329102e-01 2.886197268962860107e-01 -4.535255730152130127e-01 -1.036333739757537842e-01 -4.817908629775047302e-02 -1.683496981859207153e-01 -5.037624835968017578e-01
4.012773334980010986e-01 -5.364201664924621582e-01 3.226614594459533691e-01 5.907048285007476807e-02 -2.119272202253341675e-01 -2.406031936407089233e-01 -2.518811225891113281e-01 5.266718268394470215e-01
5.798158049583435059e-01 -5.813233256340026855e-01 6.465197354555130005e-02 4.346345067024230957e-01 -1.150626465678215027e-01 -1.399434208869934082e-01 -2.049552202224731445e-01 2.407485544681549072e-01
2.120204269886016846e-01 -8.244970440864562988e-01 -1.019964590668678284e-01 -5.088621005415916443e-02 -3.952244520187377930e-01 -2.203625142574310303e-01 4.122610390186309814e-02 -2.362150847911834717e-01
-6.105339154601097107e-02 -7.195961475372314453e-01 -1.145011484622955322e-01 -1.314295083284378052e-01 -1.832356750965118408e-01 -9.677404165267944336e-02 -4.522123038768768311e-01 -4.479210674762725830e-01
5.601770877838134766e-01 -3.241684138774871826e-01 1.115635130554437637e-02 5.109751820564270020e-01 -2.388456016778945923e-01 7.174816727638244629e-02 -4.881960153579711914e-01 1.391616165637969971e-01
-1.020131409168243408e-01 -5.615009069442749023e-01 1.791087388992309570e-01 5.410583615303039551e-01 4.443259537220001221e-01 2.672510147094726562e-01 -2.692348659038543701e-01 -9.027733653783798218e-02
7.605090141296386719e-01 -3.229767978191375732e-01 3.993926346302032471e-01 3.269365131855010986e-01 1.371263265609741211e-01 -1.519828941673040390e-02 1.195783168077468872e-01 -1.325765699148178101e-01
2.218897491693496704e-01 -2.754966020584106445e-01 4.076377749443054199e-01 -3.597339615225791931e-02 -1.261559724807739258e-01 -6.085240840911865234e-01 -5.187439322471618652e-01 2.282364964485168457e-01
2.653585672378540039e-01 -6.259236335754394531e-01 4.218536913394927979e-01 -1.522266864776611328e-01 3.171428740024566650e-01 4.527212083339691162e-01 -2.868091873824596405e-02 -1.741043180227279663e-01
6.077491044998168945e-01 -4.378906637430191040e-02 3.704460263252258301e-01 4.857431948184967041e-01 -1.533951163291931152e-01 1.244561150670051575e-01 -2.254302203655242920e-01 -4.070732593536376953e-01
2.423212379217147827e-01 2.726681157946586609e-02 4.095540046691894531e-01 2.217039316892623901e-01 -4.720869660377502441e-01 -3.169912695884704590e-01 -1.714019030332565308e-01 -6.090335249900817871e-01
1.819867342710494995e-01 -7.424602508544921875e-01 3.792092800140380859e-01 -3.832702338695526123e-01 5.911913886666297913e-02 -3.269312679767608643e-01 -7.032515108585357666e-02 -9.804624319076538086e-02
3.547970950603485107e-01 5.062197521328926086e-02 3.440481722354888916e-01 3.525329828262329102e-01 -5.991794466972351074e-01 -2.753074765205383301e-01 -2.784268260002136230e-01 -3.414323925971984863e-01
2.458112835884094238e-01 -2.485241889953613281e-01 8.219147324562072754e-01 4.829680174589157104e-02 -2.326025217771530151e-01 -1.835406571626663208e-01 5.162599682807922363e-02 3.308775424957275391e-01
-5.527232959866523743e-02 -3.266864717006683350e-01 2.146344333887100220e-01 8.195226788520812988e-01 -2.496796473860740662e-02 -6.363374739885330200e-02 -3.912536799907684326e-01 1.215868443250656128e-01
3.674867153167724609e-01 -1.326298713684082031e-01 5.756828188896179199e-01 6.005461812019348145e-01 9.456963837146759033e-02 -2.496157214045524597e-02 1.075786575675010681e-01 -3.662743270397186279e-01
1.836070418357849121e-02 -4.269714653491973877e-01 6.931102871894836426e-01 2.759584188461303711e-01 -2.742507755756378174e-01 -1.484058648347854614e-01 1.987468898296356201e-01 3.522290587425231934e-01
3.027333319187164307e-02 -4.932907521724700928e-01 6.294070482254028320e-01 -2.096128016710281372e-01 2.706582844257354736e-01 3.121913075447082520e-01 2.172718197107315063e-02 -3.800866305828094482e-01
6.261287927627563477e-01 -2.508392930030822754e-01 4.914598166942596436e-01 4.818361401557922363e-01 -6.143661960959434509e-02 -9.620352648198604584e-03 2.323980480432510376e-01 -1.160496398806571960e-01
-1.738513857126235962e-01 -7.954565286636352539e-01 8.599130809307098389e-02 -5.066385492682456970e-02 -4.926570355892181396e-01 9.149189107120037079e-03 -2.895973026752471924e-01 2.005436830222606659e-02
4.703351259231567383e-01 -1.662424206733703613e-01 2.593947052955627441e-01 6.590359807014465332e-01 4.170631582383066416e-04 5.465144664049148560e-02 -1.710114926099777222e-01 -4.661572873592376709e-01
-1.712715625762939453e-01 -8.371787071228027344e-01 1.219414323568344116e-01 1.484313756227493286e-01 1.779128909111022949e-01 -2.411787584424018860e-02 9.737987071275711060e-02 -4.372401237487792969e-01
-1.737713515758514404e-01 -2.376275062561035156e-01 8.682973384857177734e-01 1.413470804691314697e-01 -2.069092094898223877e-01 1.270353198051452637e-01 2.810441851615905762e-01 -3.850281238555908203e-02
9.955585002899169922e-02 -6.921944618225097656e-01 3.435424268245697021e-01 -3.654374182224273682e-01 -3.631766512989997864e-02 -4.831635057926177979e-01 -1.492079794406890869e-01 -4.858552664518356323e-02
1.544332206249237061e-01 -3.973214030265808105e-01 1.838841736316680908e-01 2.468150854110717773e-01 -4.068702757358551025e-01 -4.964705705642700195e-01 -4.378681480884552002e-01 3.461213111877441406e-01
4.234955906867980957e-01 -2.468218207359313965e-01 5.481532216072082520e-01 -4.231769591569900513e-02 -1.730362027883529663e-01 2.324712425470352173e-01 -4.282210767269134521e-01 4.360161423683166504e-01
-6.195572018623352051e-02 -7.949205636978149414e-01 -1.498930305242538452e-01 1.971967890858650208e-02 -3.682560324668884277e-01 -1.159266680479049683e-01 -3.722335398197174072e-01 -2.319410592317581177e-01
-2.149367332458496094e-01 -2.886030972003936768e-01 3.721219003200531006e-01 7.672355771064758301e-01 -9.361421316862106323e-02 -1.575050801038742065e-01 -2.977976202964782715e-01 1.453627496957778931e-01
4.871382415294647217e-01 -3.060786724090576172e-01 5.058594346046447754e-01 4.967216551303863525e-01 1.102262139320373535e-01 1.989585608243942261e-01 2.652942240238189697e-01 -2.104059904813766479e-01
2.290979921817779541e-01 -8.316659927368164062e-01 2.950637340545654297e-01 -2.363713979721069336e-01 2.173554003238677979e-01 6.169134005904197693e-02 8.285313844680786133e-03 -2.485837042331695557e-01
4.043282568454742432e-01 -4.155525863170623779e-01 3.737444281578063965e-01 -2.709101699292659760e-02 1.515594571828842163e-01 1.850712485611438751e-02 -6.254576444625854492e-01 3.300089240074157715e-01
3.367158770561218262e-01 -2.409372329711914062e-01 4.775425195693969727e-01 -3.591413050889968872e-02 -2.940630912780761719e-02 -5.014683678746223450e-02 -7.209025621414184570e-01 2.759622633457183838e-01
8.939980715513229370e-02 -6.984013915061950684e-01 3.289886116981506348e-01 -3.047963082790374756e-01 -2.275576628744602203e-02 -1.118959710001945496e-01 1.583049446344375610e-01 -5.147911906242370605e-01
-2.928072214126586914e-01 -3.310748636722564697e-01 8.611977100372314453e-01 1.606992185115814209e-01 -9.995684772729873657e-02 1.662441343069076538e-02 -1.178827956318855286e-01 1.140331104397773743e-01
3.179833590984344482e-01 -2.745433151721954346e-01 3.391480743885040283e-01 2.354250997304916382e-01 9.120953828096389771e-02 1.566846370697021484e-01 -7.658604979515075684e-01 1.834518909454345703e-01
3.244046866893768311e-01 -8.019130825996398926e-01 1.050333604216575623e-01 2.499132454395294189e-01 1.640030443668365479e-01 3.150469958782196045e-01 -1.948181539773941040e-01 1.187537461519241333e-01
-3.389476239681243896e-01 -6.636639237403869629e-01 4.806062579154968262e-01 2.391993552446365356e-01 -1.929012089967727661e-01 2.895029187202453613e-01 1.107838004827499390e-01 1.522166281938552856e-01
3.033151030540466309e-01 -7.298968434333801270e-01 -6.664787977933883667e-02 3.015329539775848389e-01 4.836230352520942688e-02 5.156580805778503418e-01 -1.077940165996551514e-01 -4.987609107047319412e-03
2.164969742298126221e-01 -1.685207523405551910e-02 3.305471241474151611e-01 3.660613298416137695e-01 -1.814902573823928833e-02 5.162701383233070374e-02 -7.257428765296936035e-01 -4.241288006305694580e-01
1.093094330281019211e-02 -5.184025689959526062e-02 3.041292428970336914e-01 1.402893215417861938e-01 -7.483806610107421875e-01 -3.801676928997039795e-01 -1.658789813518524170e-01 -3.910249173641204834e-01
-1.399475932121276855e-01 -2.319054305553436279e-01 7.334491014480590820e-01 4.524067044258117676e-01 -7.961463183164596558e-02 -4.009265005588531494e-01 1.061335504055023193e-01 7.530107349157333374e-02
-1.866846159100532532e-02 -5.397568941116333008e-01 6.483465433120727539e-01 2.381899021565914154e-02 4.505998492240905762e-01 1.634353995323181152e-01 1.049008071422576904e-01 -2.159582227468490601e-01
4.763074517250061035e-01 -5.317823886871337891e-01 2.258403450250625610e-01 -2.483520507812500000e-01 -1.054026857018470764e-01 4.152072668075561523e-01 -4.076270461082458496e-01 1.673002243041992188e-01
-1.311471015214920044e-01 -5.966247618198394775e-02 5.181421041488647461e-01 6.814435720443725586e-01 -4.136338829994201660e-01 -2.690009176731109619e-01 -5.430923029780387878e-02 -6.564941140823066235e-04
1.451986134052276611e-01 -9.127164483070373535e-01 -1.686610579490661621e-01 1.947422921657562256e-01 9.066455811262130737e-02 1.056152656674385071e-01 -2.075652033090591431e-01 -1.305256336927413940e-01
1.297935396432876587e-01 9.818444401025772095e-02 7.822589874267578125e-01 1.035754159092903137e-01 -3.910381197929382324e-01 -3.044725954532623291e-01 -2.315863221883773804e-01 -2.271780818700790405e-01
-9.983355551958084106e-02 -1.957343071699142456e-01 9.200972318649291992e-01 2.799302637577056885e-01 -5.730037391185760498e-02 9.243785589933395386e-02 1.155605986714363098e-01 3.998873010277748108e-02
1.527538001537322998e-01 -6.492559313774108887e-01 5.205619335174560547e-01 -2.791172564029693604e-01 -2.505504526197910309e-02 4.023069143295288086e-01 1.098155155777931213e-01 -1.780553907155990601e-01
2.238032519817352295e-01 -7.292500138282775879e-01 1.611671596765518188e-02 4.409463703632354736e-01 -2.050464600324630737e-01 3.765555024147033691e-01 1.352771520614624023e-01 1.458590775728225708e-01
6.028652936220169067e-02 -9.001216888427734375e-01 -9.771402925252914429e-02 3.261099755764007568e-01 -1.277226954698562622e-01 -1.272103041410446167e-01 -1.710716187953948975e-01 9.213935583829879761e-02
1.764971762895584106e-01 9.860689938068389893e-02 5.261532068252563477e-01 5.644167661666870117e-01 -2.864344418048858643e-01 -3.240498900413513184e-01 -1.615052074193954468e-01 -3.880530595779418945e-01
-9.446725249290466309e-02 -3.940008878707885742e-01 7.755399942398071289e-01 9.159981459379196167e-02 -1.658930033445358276e-01 2.709349989891052246e-01 3.515693247318267822e-01 -3.820087760686874390e-02
3.750770092010498047e-01 -2.154620829969644547e-03 2.654930949211120605e-01 3.295975923538208008e-01 -5.898009538650512695e-01 -2.291762679815292358e-01 -1.076003685593605042e-01 -5.179061889648437500e-01
3.976274430751800537e-01 -2.755652368068695068e-01 4.046943783760070801e-01 7.788407802581787109e-02 -2.864556610584259033e-01 1.967211514711380005e-01 -5.114401578903198242e-01 4.623696804046630859e-01
-9.445488452911376953e-02 -4.327963590621948242e-01 4.601796567440032959e-01 5.926509499549865723e-01 -3.803592920303344727e-01 -1.031673401594161987e-01 2.269793003797531128e-01 1.841976642608642578e-01
1.738983951508998871e-02 -5.289677903056144714e-02 3.657262921333312988e-01 6.624462008476257324e-01 -5.814933031797409058e-02 -2.834343612194061279e-01 -5.835679769515991211e-01 -6.392564158886671066e-03
5.949505046010017395e-02 -4.344700872898101807e-01 7.215874195098876953e-01 -1.362432353198528290e-02 -8.400023728609085083e-02 3.295741081237792969e-01 3.866073191165924072e-01 -1.472472399473190308e-01
3.829115033149719238e-01 -1.642629057168960571e-01 3.690193891525268555e-01 6.808575987815856934e-01 -7.861509919166564941e-02 1.265803724527359009e-01 7.609859108924865723e-02 -4.457132518291473389e-01
-2.804050147533416748e-01 -8.032788038253784180e-01 -4.029780626296997070e-02 2.696113884449005127e-01 -9.364764392375946045e-02 1.013440415263175964e-01 -4.265647530555725098e-01 -2.835213765501976013e-02
-1.026480868458747864e-01 -6.910402178764343262e-01 3.482453525066375732e-01 -2.652155756950378418e-01 -5.009036660194396973e-01 1.143939420580863953e-01 1.232272312045097351e-01 -2.028231918811798096e-01
3.012648224830627441e-02 -5.201365351676940918e-01 -3.172825276851654053e-01 2.953587174415588379e-01 -5.656874924898147583e-02 -2.077476382255554199e-01 -1.824133098125457764e-01 -6.789784431457519531e-01
5.051957815885543823e-02 -5.635376572608947754e-01 6.929069161415100098e-01 -1.895507983863353729e-02 3.673234581947326660e-02 2.469082325696945190e-01 3.608838021755218506e-01 -8.272710442543029785e-02
3.666017055511474609e-01 -1.446615010499954224e-01 5.158241987228393555e-01 6.024598479270935059e-01 1.739746928215026855e-01 1.395829208195209503e-02 4.655818920582532883e-03 -4.303023815155029297e-01
1.944123804569244385e-01 -5.869377255439758301e-01 8.283612132072448730e-02 -4.195964932441711426e-01 -3.211657404899597168e-01 1.050942018628120422e-01 -2.630035877227783203e-01 -5.014197230339050293e-01
1.194553971290588379e-01 9.330508112907409668e-02 7.877838015556335449e-01 4.892867431044578552e-02 -4.172220826148986816e-01 -2.984626293182373047e-01 -2.175963073968887329e-01 -2.086260914802551270e-01
2.876995503902435303e-01 -1.464762538671493530e-01 6.991709470748901367e-01 -4.408003389835357666e-01 -3.185835182666778564e-01 2.645296454429626465e-01 -1.906755864620208740e-01 -6.928182393312454224e-02
2.142641246318817139e-01 1.059317612089216709e-03 4.138404726982116699e-01 1.306709498167037964e-01 -6.498206853866577148e-01 -3.426984250545501709e-01 -1.883489936590194702e-01 -4.365392923355102539e-01
-1.189338192343711853e-01 -5.631617307662963867e-01 1.997209638357162476e-01 -2.590536475181579590e-01 -5.702019333839416504e-01 -1.962098628282546997e-01 -4.414626061916351318e-01 5.646746978163719177e-02
4.678435623645782471e-03 -7.323696017265319824e-01 2.603528201580047607e-01 -1.320961117744445801e-01 -4.993253648281097412e-01 1.993788778781890869e-01 1.836686134338378906e-01 -2.357288599014282227e-01
-1.698284894227981567e-01 -3.969705998897552490e-01 7.136771082878112793e-01 4.745970666408538818e-01 2.489642612636089325e-02 -2.412504889070987701e-02 -6.543338298797607422e-02 2.711311280727386475e-01
4.862290322780609131e-01 -2.470275461673736572e-01 -3.318854793906211853e-02 2.808841764926910400e-01 -2.482839822769165039e-01 -2.105448395013809204e-01 -7.121555805206298828e-01 -9.706640988588333130e-02
-1.495969146490097046e-01 -7.554114460945129395e-01 -1.075189281255006790e-02 5.419380068778991699e-01 -1.553850919008255005e-01 2.938271164894104004e-01 -4.398132115602493286e-02 2.736152522265911102e-02
2.602584064006805420e-01 -5.941051840782165527e-01 4.260018765926361084e-01 -4.977303743362426758e-01 -4.864231869578361511e-02 -3.168344199657440186e-01 -2.173155695199966431e-01 1.074835471808910370e-02
5.281310081481933594e-01 -1.035480350255966187e-01 2.993211746215820312e-01 5.995209217071533203e-01 -6.278859078884124756e-02 8.403430134057998657e-02 -2.134582400321960449e-01 -4.525132477283477783e-01
-3.521448671817779541e-01 -8.012871146202087402e-01 1.477220505475997925e-01 4.496219158172607422e-01 4.341449588537216187e-02 4.958026483654975891e-02 4.552055895328521729e-02 -5.946595966815948486e-02
-3.642160296440124512e-01 -8.505433201789855957e-01 1.342041790485382080e-01 3.284408748149871826e-01 4.433642700314521790e-02 4.794190078973770142e-02 -8.442419022321701050e-02 -8.152799308300018311e-02
-1.541018784046173096e-01 -7.136846184730529785e-01 1.781501471996307373e-01 -1.792661994695663452e-01 -3.804195225238800049e-01 -2.741810865700244904e-02 -5.056222677230834961e-01 4.368703439831733704e-02
1.867173798382282257e-02 -5.818575024604797363e-01 -1.012520641088485718e-01 5.359660387039184570e-01 3.018848001956939697e-01 -3.673367500305175781e-01 -2.228869795799255371e-01 -2.963654398918151855e-01
-1.491336077451705933e-01 -8.679330348968505859e-01 3.396734893321990967e-01 1.676114648580551147e-01 1.558535993099212646e-01 1.645862311124801636e-01 -1.007909625768661499e-01 1.394334882497787476e-01
-5.176831483840942383e-01 -7.504810094833374023e-01 2.283906936645507812e-01 1.580530852079391479e-01 -2.088888138532638550e-01 -2.193859312683343887e-03 -2.126739025115966797e-01 -5.263002589344978333e-02
-1.569869071245193481e-01 -7.429840564727783203e-01 3.093994557857513428e-01 -2.949981763958930969e-02 -4.548553228378295898e-01 1.334167271852493286e-01 2.693355977535247803e-01 -1.717456281185150146e-01
-1.525368727743625641e-02 -4.833291471004486084e-01 5.353271365165710449e-01 8.812136948108673096e-02 -5.860294103622436523e-01 -1.735268831253051758e-01 2.615785896778106689e-01 1.727844178676605225e-01
1.084656175225973129e-02 -8.306710720062255859e-01 1.175429522991180420e-01 3.371696472167968750e-01 1.964938342571258545e-01 -3.165866136550903320e-01 3.317548334598541260e-02 2.059882283210754395e-01
-1.684092581272125244e-01 -5.938948988914489746e-01 4.946546852588653564e-01 -2.176633179187774658e-01 -3.478017151355743408e-01 -1.413523554801940918e-01 2.836515605449676514e-01 -3.247490227222442627e-01
2.170108957216143608e-03 6.654359400272369385e-02 7.262368202209472656e-01 2.870736718177795410e-01 8.173448592424392700e-02 -1.459435671567916870e-01 -1.054684743285179138e-01 -5.887547135353088379e-01
-2.239553481340408325e-01 -8.820680975914001465e-01 1.841651946306228638e-01 2.461344748735427856e-01 3.944129869341850281e-02 -2.221721112728118896e-01 -7.236849516630172729e-02 1.454224884510040283e-01
1.675386875867843628e-01 -4.297102391719818115e-01 -2.848128974437713623e-02 6.940389871597290039e-01 1.668371111154556274e-01 2.152321785688400269e-01 -4.684786498546600342e-01 -1.055785715579986572e-01
9.354719519615173340e-02 -7.905718088150024414e-01 2.055842988193035126e-02 2.626328766345977783e-01 -4.211308658123016357e-01 -1.882980465888977051e-01 -1.075961813330650330e-01 2.691876590251922607e-01
5.104478001594543457e-01 -2.499890178442001343e-01 8.149264007806777954e-02 6.845307946205139160e-01 -1.623857915401458740e-01 -3.134313821792602539e-01 -8.016769587993621826e-02 -2.658751010894775391e-01
-1.283148117363452911e-02 -3.994247317314147949e-01 4.390241503715515137e-01 1.962992250919342041e-01 -7.279998660087585449e-01 -2.529725246131420135e-02 1.978573054075241089e-01 1.981122344732284546e-01
3.180071413516998291e-01 -6.760619878768920898e-01 -4.431593045592308044e-02 2.765287756919860840e-01 2.856742404401302338e-02 -5.597862005233764648e-01 1.266157925128936768e-01 -1.821295619010925293e-01
3.330239057540893555e-01 -3.315778076648712158e-01 1.792730093002319336e-01 3.898064196109771729e-01 1.863583549857139587e-02 -7.446642518043518066e-01 -1.513278782367706299e-01 -1.314952671527862549e-01
3.815960586071014404e-01 -1.884206384420394897e-01 2.228499501943588257e-01 2.182842791080474854e-01 -1.126431152224540710e-01 -2.827354669570922852e-01 -1.815699189901351929e-01 -7.719951868057250977e-01
5.320256948471069336e-01 -3.458585143089294434e-01 2.092277705669403076e-01 3.229871392250061035e-01 -3.682571351528167725e-01 -9.808737039566040039e-02 -5.078025460243225098e-01 2.147928327322006226e-01
-2.445291280746459961e-01 -3.592064678668975830e-01 8.182514905929565430e-01 -1.469928175210952759e-01 -1.845442056655883789e-01 -2.121692895889282227e-01 -1.370606869459152222e-01 1.489155143499374390e-01
6.831758022308349609e-01 -3.018490374088287354e-01 2.587111294269561768e-01 3.853034675121307373e-01 -1.577151566743850708e-01 -1.242467612028121948e-01 2.487203776836395264e-01 -3.529799878597259521e-01
3.487278148531913757e-02 -9.479775428771972656e-01 2.055930793285369873e-01 1.090237647294998169e-01 -5.426363274455070496e-02 7.592132687568664551e-02 1.120302677154541016e-01 1.571895629167556763e-01
5.652100592851638794e-02 -6.844349503517150879e-01 5.358933806419372559e-01 3.032847680151462555e-02 2.063770741224288940e-01 4.278815090656280518e-01 7.428141683340072632e-02 9.518898278474807739e-02
4.670236706733703613e-01 -5.498695969581604004e-01 8.564803004264831543e-02 4.868733286857604980e-01 4.074596613645553589e-02 3.955118954181671143e-01 -2.176794558763504028e-01 1.722700297832489014e-01
6.461857557296752930e-01 -3.337955474853515625e-01 -1.262346655130386353e-01 4.949646592140197754e-01 -1.573284268379211426e-01 -6.606223434209823608e-02 -3.729104101657867432e-01 -2.047453969717025757e-01
-2.555396221578121185e-02 -1.114200949668884277e-01 4.777520000934600830e-01 2.568127810955047607e-01 -6.185665726661682129e-01 -2.651333808898925781e-01 -4.445746839046478271e-01 2.053431570529937744e-01
4.565692543983459473e-01 -4.508012533187866211e-01 4.756196737289428711e-01 -2.085669487714767456e-01 2.269858866930007935e-01 5.064141154289245605e-01 3.607081016525626183e-03 -1.030416712164878845e-01
-2.981115132570266724e-02 -5.100335478782653809e-01 4.474816918373107910e-01 6.780819594860076904e-02 -6.553655862808227539e-01 -1.306801736354827881e-01 2.825779318809509277e-01 8.779405057430267334e-02
4.135740697383880615e-01 -3.570440411567687988e-01 1.954931765794754028e-01 4.694123566150665283e-01 -1.396840065717697144e-01 -3.125938177108764648e-01 -4.349509477615356445e-01 3.694614768028259277e-01
-2.502143085002899170e-01 -2.152001261711120605e-01 8.908168673515319824e-01 2.234776169061660767e-01 8.261649869382381439e-03 1.766770482063293457e-01 -8.569538593292236328e-02 9.464637935161590576e-02
-3.091211989521980286e-02 -3.257905244827270508e-01 5.368752479553222656e-01 8.703918009996414185e-02 -2.862537801265716553e-01 -2.286010533571243286e-01 -4.536749422550201416e-01 5.070244073867797852e-01
1.532906293869018555e-01 -7.651937603950500488e-01 2.450264394283294678e-01 3.093439340591430664e-01 2.850619889795780182e-02 -2.628392279148101807e-01 -4.619147628545761108e-02 4.040024578571319580e-01
2.322737425565719604e-01 -6.126157045364379883e-01 3.516941964626312256e-01 -3.892567157745361328e-01 1.776942461729049683e-01 -3.014927506446838379e-01 -4.074496328830718994e-01 -8.398246020078659058e-02
-2.274169400334358215e-02 -4.953917562961578369e-01 7.328820824623107910e-01 1.685613244771957397e-01 -5.962060764431953430e-02 2.622022330760955811e-01 7.374225556850433350e-02 3.328637480735778809e-01
1.415270268917083740e-01 -7.893460988998413086e-01 1.832180768251419067e-01 -1.212194785475730896e-01 -3.650771379470825195e-01 2.012393921613693237e-01 1.862714141607284546e-01 -3.164871037006378174e-01
-1.644738018512725830e-01 -7.723792195320129395e-01 -2.785065583884716034e-02 3.729632794857025146e-01 4.134414717555046082e-03 -1.578985452651977539e-01 1.643812060356140137e-01 -4.295707941055297852e-01
4.797242283821105957e-01 -6.824927330017089844e-01 -7.914513349533081055e-02 2.597975432872772217e-01 2.519414760172367096e-02 3.259132206439971924e-01 -3.503149449825286865e-01 2.710915543138980865e-02
-1.837223172187805176e-01 -7.425345778465270996e-01 3.559509217739105225e-01 -2.923099994659423828e-01 -3.511691093444824219e-01 1.500778179615736008e-02 -2.630275189876556396e-01 1.000685393810272217e-01
4.739244878292083740e-01 -4.792326688766479492e-01 4.251158609986305237e-02 5.393565893173217773e-01 -2.310977876186370850e-01 2.437139600515365601e-01 -2.904863059520721436e-01 2.362919449806213379e-01
-4.050564765930175781e-01 -3.252870440483093262e-01 7.015712261199951172e-01 1.340410411357879639e-01 -4.477935731410980225e-01 9.242995083332061768e-02 -4.114954546093940735e-02 -9.587971121072769165e-02
2.353065460920333862e-01 -6.500355005264282227e-01 1.437361836433410645e-01 3.766922056674957275e-01 1.744710952043533325e-01 4.801886081695556641e-01 -2.465289086103439331e-01 1.942417472600936890e-01
9.609486162662506104e-02 -4.336740374565124512e-01 3.010990619659423828e-01 -4.841269552707672119e-01 -5.198096632957458496e-01 -3.981347754597663879e-02 -2.837345302104949951e-01 -3.540630936622619629e-01
-3.458097279071807861e-01 -8.401561975479125977e-01 4.034546613693237305e-01 6.574347615242004395e-02 5.668245721608400345e-03 -6.306765973567962646e-02 5.338113009929656982e-02 2.441807836294174194e-02
5.710792541503906250e-01 -4.945092797279357910e-01 -1.707331836223602295e-01 1.871521472930908203e-01 9.250076487660408020e-03 3.431415557861328125e-01 -4.245325624942779541e-01 -2.590248882770538330e-01
5.167544484138488770e-01 -4.345096349716186523e-01 4.789064228534698486e-01 -2.687602639198303223e-01 1.640709489583969116e-01 4.475290775299072266e-01 -1.069576218724250793e-01 -6.278014928102493286e-02
-2.167893201112747192e-01 -6.300809979438781738e-02 4.560999274253845215e-01 2.061672359704971313e-01 -5.123193264007568359e-01 -5.452588796615600586e-01 -1.639572232961654663e-01 -3.344246149063110352e-01
-2.929060459136962891e-01 -8.216908574104309082e-01 3.755410909652709961e-01 -4.478871449828147888e-02 -2.508870959281921387e-01 1.117249764502048492e-02 1.514580994844436646e-01 -9.992221742868423462e-02
3.464392423629760742e-01 -1.534638851881027222e-01 3.917658030986785889e-01 2.074108272790908813e-01 -2.729770243167877197e-01 -2.225518226623535156e-01 -6.995431780815124512e-01 2.156902104616165161e-01
2.654463052749633789e-01 -5.373750329017639160e-01 6.597672104835510254e-01 -1.473980098962783813e-01 1.946774870157241821e-01 8.115652948617935181e-02 3.315344750881195068e-01 -1.713084280490875244e-01
-1.985606364905834198e-02 -6.298260688781738281e-01 3.603863418102264404e-01 -3.043386042118072510e-01 -3.664531931281089783e-02 -4.587748050689697266e-01 -4.004599452018737793e-01 9.077098965644836426e-02
6.139799952507019043e-01 -2.896937429904937744e-01 5.757428407669067383e-01 3.265505135059356689e-01 2.114448398351669312e-01 1.701186299324035645e-01 1.607519388198852539e-01 -3.873739391565322876e-02
7.173222303390502930e-01 -6.190861463546752930e-01 2.159171849489212036e-01 6.454958766698837280e-02 1.826982647180557251e-01 1.312036663293838501e-01 -8.783708835835568607e-06 2.830810844898223877e-02
3.417135179042816162e-01 -3.851190209388732910e-01 3.209266662597656250e-01 -2.546823322772979736e-01 6.394217908382415771e-02 6.531733870506286621e-01 -3.310107886791229248e-01 -1.636026799678802490e-01
5.583980083465576172e-01 -4.391067326068878174e-01 3.047573864459991455e-01 1.861999742686748505e-02 -4.364753141999244690e-02 5.838792324066162109e-01 -2.288029044866561890e-01 8.355992287397384644e-02
-1.663465648889541626e-01 -8.652799129486083984e-01 9.817100316286087036e-02 5.022829398512840271e-02 -3.957384526729583740e-01 2.311898022890090942e-01 2.256882144138216972e-03 -3.736614808440208435e-02
-1.465644538402557373e-01 -2.709568142890930176e-01 7.849202752113342285e-01 3.557811975479125977e-01 -9.498224407434463501e-02 3.890987038612365723e-01 4.423933848738670349e-02 -6.678309757262468338e-03
-4.434521496295928955e-01 -7.478654980659484863e-01 1.076388210058212280e-01 1.498336642980575562e-01 -2.941183149814605713e-01 -2.778669819235801697e-03 -3.504603505134582520e-01 -2.598693780601024628e-02
-2.832600474357604980e-01 -2.998682260513305664e-01 3.580453693866729736e-01 7.781314253807067871e-01 -1.292649377137422562e-02 3.881781548261642456e-02 -2.856861352920532227e-01 1.134344115853309631e-01
-5.106534957885742188e-01 -4.284155070781707764e-01 6.846604347229003906e-01 -5.328204110264778137e-02 -1.674942225217819214e-01 -5.359933152794837952e-02 2.636360377073287964e-02 -2.290680110454559326e-01
-1.382752228528261185e-02 -6.681228280067443848e-01 6.951079964637756348e-01 -1.388943195343017578e-01 2.066551744937896729e-01 1.869559101760387421e-02 5.884153768420219421e-02 -6.659900397062301636e-02
3.012219965457916260e-01 -8.814522624015808105e-01 1.842467188835144043e-01 -1.607009917497634888e-01 -1.842112988233566284e-01 1.934740841388702393e-01 -2.964826673269271851e-02 1.704752631485462189e-02
2.866489291191101074e-01 -7.365725636482238770e-01 -2.529991790652275085e-02 -2.049592882394790649e-01 1.433478891849517822e-01 -1.821340173482894897e-01 -1.661334782838821411e-01 -5.013217329978942871e-01
4.667424559593200684e-01 -1.613868027925491333e-01 5.486132502555847168e-01 3.567873239517211914e-01 -2.022808343172073364e-01 -1.305559277534484863e-01 2.562031149864196777e-01 -4.519179761409759521e-01
1.301800757646560669e-01 -2.048124223947525024e-01 5.720090866088867188e-01 -1.832060702145099640e-02 7.475923746824264526e-02 -1.942572146654129028e-01 -7.004090547561645508e-01 2.822718322277069092e-01
4.738796651363372803e-01 -6.844353675842285156e-01 -9.363705292344093323e-03 3.675745725631713867e-01 -2.348667830228805542e-01 2.674263417720794678e-01 -9.684862196445465088e-02 1.890201717615127563e-01
4.685924649238586426e-01 -4.607742726802825928e-01 5.388284847140312195e-02 6.452959179878234863e-01 2.623032778501510620e-02 2.512222528457641602e-01 -2.841635942459106445e-01 6.517881900072097778e-02
-1.255413889884948730e-01 -6.027709245681762695e-01 -2.461663484573364258e-01 5.368793606758117676e-01 7.730850577354431152e-02 -7.629700750112533569e-02 -4.101110994815826416e-01 -3.034476041793823242e-01
1.489583700895309448e-01 -4.625231027603149414e-01 5.310021638870239258e-01 8.205409348011016846e-02 -6.012068986892700195e-01 -1.055412888526916504e-01 2.309984415769577026e-01 2.218977659940719604e-01
6.969954073429107666e-02 -8.493636250495910645e-01 -2.499396540224552155e-02 -1.625958979129791260e-01 -4.002209305763244629e-01 -9.986472129821777344e-02 -2.608183622360229492e-01 -9.211505204439163208e-02
-3.946858644485473633e-01 -6.785166263580322266e-01 4.610038176178932190e-02 2.252564877271652222e-01 -6.271231919527053833e-03 -1.615796424448490143e-02 -1.003490313887596130e-01 -5.662174224853515625e-01
5.378205776214599609e-01 -5.626593232154846191e-01 7.027341425418853760e-02 5.379102826118469238e-01 -1.169630419462919235e-02 1.872620135545730591e-01 -1.591375619173049927e-01 1.983663141727447510e-01
-1.490177512168884277e-01 -7.176684737205505371e-01 7.620999962091445923e-02 1.881862729787826538e-01 -4.439114332199096680e-01 -8.856561779975891113e-02 -3.836274743080139160e-01 2.635380029678344727e-01
4.614455401897430420e-01 -4.728514850139617920e-01 1.494862255640327930e-03 6.631085276603698730e-01 1.025275662541389465e-01 1.079013384878635406e-02 -3.134008347988128662e-01 1.221311315894126892e-01
2.807297706604003906e-01 1.576981395483016968e-01 6.547724008560180664e-01 3.871704339981079102e-01 -3.696230053901672363e-01 -1.094506010413169861e-01 -2.558079957962036133e-01 -3.219562768936157227e-01
3.597176969051361084e-01 -2.588865719735622406e-02 4.995589256286621094e-01 4.551428854465484619e-01 -2.283670455217361450e-01 -2.654513418674468994e-01 4.135965555906295776e-02 -5.374870300292968750e-01
-4.042361378669738770e-01 -5.961624979972839355e-01 6.552075147628784180e-01 -9.425993263721466064e-02 -6.467701401561498642e-03 -2.050527930259704590e-01 -1.270558219403028488e-02 -2.741882205009460449e-02
5.510990321636199951e-02 -9.238837361335754395e-01 2.357894331216812134e-01 -7.851437479257583618e-02 -2.058210819959640503e-01 -7.082956284284591675e-02 -5.339367315173149109e-02 1.772303879261016846e-01
3.611610531806945801e-01 -1.026511490345001221e-01 7.377172708511352539e-01 -2.683226168155670166e-01 -3.274719119071960449e-01 3.588159382343292236e-01 -7.538110762834548950e-02 3.365372493863105774e-02
1.780613958835601807e-01 -4.046847224235534668e-01 7.628977298736572266e-01 1.371881812810897827e-01 -1.200393214821815491e-01 -2.632381021976470947e-01 8.340922743082046509e-02 3.361995816230773926e-01
2.422336339950561523e-01 -8.023660182952880859e-01 2.139753401279449463e-01 -2.738035023212432861e-01 2.608546242117881775e-02 -4.048154354095458984e-01 -9.996037930250167847e-02 -4.722019657492637634e-02
-2.770063579082489014e-01 -8.753552436828613281e-01 3.330180048942565918e-01 1.286914795637130737e-01 3.310843929648399353e-02 1.306935846805572510e-01 8.921945095062255859e-02 5.848909914493560791e-02
4.251922667026519775e-01 -7.336718440055847168e-01 -6.744171679019927979e-02 3.990392982959747314e-01 2.558660805225372314e-01 1.314760297536849976e-01 -1.577939391136169434e-01 -9.749002754688262939e-02
6.151688098907470703e-01 -2.163211107254028320e-01 5.976076722145080566e-01 3.850905001163482666e-01 -5.525851249694824219e-02 7.466759532690048218e-02 2.366019189357757568e-01 -6.880229711532592773e-02
-3.850163519382476807e-01 -3.667044937610626221e-01 7.097675204277038574e-01 3.753930702805519104e-02 -1.519631594419479370e-01 -8.418402820825576782e-02 2.279817163944244385e-01 -3.604936599731445312e-01
-3.722653985023498535e-01 -3.296461105346679688e-01 7.885375618934631348e-01 4.153862595558166504e-02 2.423730790615081787e-01 -3.849109262228012085e-02 -9.419961273670196533e-02 -2.452243864536285400e-01
1.423051059246063232e-01 4.510770738124847412e-02 6.672165989875793457e-01 5.110287666320800781e-02 -4.442178606986999512e-01 -3.606919050216674805e-01 -1.351186037063598633e-01 -4.292317032814025879e-01
3.552437126636505127e-01 -2.281708121299743652e-01 1.415459960699081421e-01 4.373409748077392578e-01 -1.848057806491851807e-01 -6.536453366279602051e-01 -3.468671441078186035e-01 -1.694555431604385376e-01
5.381926894187927246e-01 -1.378331929445266724e-01 2.772507071495056152e-01 4.826174974441528320e-01 1.533065885305404663e-01 2.967457175254821777e-01 -4.044927656650543213e-01 -3.261712789535522461e-01
-2.915189564228057861e-01 -8.921402096748352051e-01 5.762290954589843750e-02 1.632628291845321655e-01 -1.672751605510711670e-01 -2.578620240092277527e-02 -2.414594739675521851e-01 4.668021202087402344e-02
-6.972873210906982422e-02 -3.154712319374084473e-01 8.671123981475830078e-01 2.883394360542297363e-01 -5.324205756187438965e-02 -1.200899332761764526e-01 1.429273486137390137e-01 1.513537019491195679e-01
7.600928843021392822e-02 -7.315390706062316895e-01 4.994869828224182129e-01 -2.530887424945831299e-01 -1.782677322626113892e-01 2.292918860912322998e-01 2.436610013246536255e-01 -4.251030087471008301e-02
1.642403937876224518e-02 -6.533634066581726074e-01 5.702192783355712891e-01 -2.010897994041442871e-01 -3.667884171009063721e-01 -1.893651671707630157e-02 -2.954552322626113892e-02 2.673839926719665527e-01
3.206926286220550537e-01 -1.745510660111904144e-02 5.314018726348876953e-01 5.444393754005432129e-01 -2.237426042556762695e-01 -1.802804470062255859e-01 1.110488325357437134e-01 -4.723936915397644043e-01
5.847870707511901855e-01 -7.121559977531433105e-01 -3.736598417162895203e-02 1.756696999073028564e-01 -1.081462483853101730e-02 2.665805816650390625e-01 -1.178779602050781250e-01 -1.830973625183105469e-01
7.993800193071365356e-02 -2.029628604650497437e-01 6.269868016242980957e-01 1.339552849531173706e-01 -2.989122867584228516e-01 -8.585498668253421783e-03 -5.153355598449707031e-01 4.317019879817962646e-01
-4.158909618854522705e-02 -3.510105013847351074e-01 1.844451576471328735e-01 8.160213232040405273e-01 -1.943869292736053467e-01 -3.239578902721405029e-01 -1.790802627801895142e-01 1.861196756362915039e-02
1.413321197032928467e-01 -6.580315828323364258e-01 5.820259451866149902e-01 -4.853890277445316315e-03 1.715179346501827240e-02 1.559005081653594971e-01 3.701411187648773193e-01 -2.159588485956192017e-01
-1.226552948355674744e-01 -6.938617825508117676e-01 6.029517054557800293e-01 9.832647629082202911e-03 -1.608856022357940674e-02 9.530467540025711060e-02 2.950212657451629639e-01 -2.085303962230682373e-01
9.877333790063858032e-02 -5.168727040290832520e-01 5.649090409278869629e-01 -4.951895177364349365e-01 -6.778116524219512939e-02 7.265213876962661743e-02 -1.511676013469696045e-01 -3.550033867359161377e-01
-3.621833920478820801e-01 -7.544253468513488770e-01 4.329741932451725006e-03 3.682254850864410400e-01 1.115958169102668762e-01 8.957505226135253906e-02 -3.276556730270385742e-01 -1.903185397386550903e-01
1.368521302938461304e-01 -3.123210072517395020e-01 7.325642704963684082e-01 2.938542366027832031e-01 -1.400975435972213745e-01 3.339536190032958984e-01 -2.275299578905105591e-01 2.789337933063507080e-01
2.984520792961120605e-01 -7.025827169418334961e-01 1.348378062248229980e-01 1.354570239782333374e-01 -3.559533059597015381e-01 -2.739669382572174072e-01 -1.322165876626968384e-01 4.019106626510620117e-01
1.130816414952278137e-01 -6.009801030158996582e-01 6.611971259117126465e-01 1.390544772148132324e-01 -1.990856379270553589e-01 -3.349351286888122559e-01 1.319966465234756470e-01 1.667292974889278412e-02
5.874922871589660645e-01 -1.979834288358688354e-01 4.887290894985198975e-01 3.102044165134429932e-01 1.467056870460510254e-01 -7.130917161703109741e-02 1.928471028804779053e-02 -5.035802721977233887e-01
-2.307423949241638184e-01 1.113928705453872681e-01 7.904627323150634766e-01 3.109143078327178955e-01 -9.680200368165969849e-02 -1.060270518064498901e-01 -3.331894576549530029e-01 -2.849967181682586670e-01
-1.875004917383193970e-01 -4.675182998180389404e-01 6.287562251091003418e-01 -4.487033486366271973e-01 -7.166752219200134277e-02 7.403976470232009888e-02 -3.244633674621582031e-01 -1.835932582616806030e-01
-7.649575173854827881e-02 -6.343595981597900391e-01 4.321914911270141602e-01 -7.705529779195785522e-02 -3.079599142074584961e-01 -1.466298997402191162e-01 4.013674557209014893e-01 -3.486744463443756104e-01
-7.755894958972930908e-02 -7.134681940078735352e-01 4.894055724143981934e-01 -2.146235853433609009e-01 3.653728961944580078e-02 1.234623566269874573e-01 1.909634023904800415e-01 -3.825202882289886475e-01
-2.692227065563201904e-01 -7.395573854446411133e-01 4.582109153270721436e-01 -1.348885297775268555e-01 1.976534575223922729e-01 -3.598368912935256958e-02 1.380239985883235931e-02 -3.344694077968597412e-01
3.055110871791839600e-01 -5.203751921653747559e-01 4.417160749435424805e-01 1.803588271141052246e-01 -4.235755503177642822e-01 -3.498908579349517822e-01 2.586282044649124146e-02 3.251483142375946045e-01
-2.440572381019592285e-01 -2.473591417074203491e-01 8.262776136398315430e-01 3.976542353630065918e-01 -1.101649738848209381e-02 -9.530842304229736328e-02 -1.707010567188262939e-01 -6.482078228145837784e-03
1.015342026948928833e-01 -1.433176845312118530e-01 6.897538900375366211e-01 1.777737289667129517e-01 -2.338939607143402100e-01 -1.736304536461830139e-02 -5.313894152641296387e-01 3.527098894119262695e-01
-1.892336457967758179e-02 -3.572812974452972412e-01 7.642001509666442871e-01 3.099974989891052246e-01 -1.996827274560928345e-01 1.050342712551355362e-02 -2.224370464682579041e-02 3.891186118125915527e-01
-2.305074483156204224e-01 -4.816745817661285400e-01 6.146229505538940430e-01 2.101720720529556274e-01 1.857865452766418457e-01 7.448459416627883911e-02 -3.935631811618804932e-01 3.129946291446685791e-01
6.175527572631835938e-01 -1.650907993316650391e-01 6.054480075836181641e-01 2.867861092090606689e-01 -2.624117136001586914e-01 9.331986308097839355e-02 2.115709334611892700e-01 -1.422298848628997803e-01
2.402344942092895508e-01 -6.174704432487487793e-01 3.565811216831207275e-01 7.880688458681106567e-02 -3.300535976886749268e-01 -3.939784765243530273e-01 -2.454304844141006470e-01 3.213513493537902832e-01
-1.512968987226486206e-01 -2.689864635467529297e-01 7.434353232383728027e-01 3.373278081417083740e-01 -2.654362618923187256e-01 4.040716886520385742e-01 2.324215136468410492e-02 6.323581188917160034e-02
-1.750617772340774536e-01 -4.243665039539337158e-01 8.656278252601623535e-01 -9.496655315160751343e-02 8.737979829311370850e-02 7.613786309957504272e-02 -1.174524575471878052e-01 -6.090226396918296814e-02
-2.140145003795623779e-02 -6.637451648712158203e-01 -1.239907294511795044e-01 2.942003495991230011e-02 1.729450523853302002e-01 -3.017053306102752686e-01 -3.401280641555786133e-01 -5.532827973365783691e-01
2.957468032836914062e-01 -4.662543833255767822e-01 4.818612337112426758e-01 3.315668702125549316e-01 -2.855346165597438812e-02 -3.429128825664520264e-01 -1.162639111280441284e-01 4.702044725418090820e-01
-9.690397232770919800e-02 -2.724479138851165771e-01 7.951899766921997070e-01 3.019325435161590576e-01 -5.987318232655525208e-02 -3.542383909225463867e-01 -7.716842740774154663e-02 2.405553609132766724e-01
2.498817862942814827e-03 -4.362891614437103271e-01 7.969411015510559082e-01 -2.695287764072418213e-01 -2.365472018718719482e-01 -1.872466206550598145e-01 5.671485513448715210e-02 8.747626096010208130e-02
-6.111702322959899902e-02 -1.795430332422256470e-01 4.377231597900390625e-01 7.071666717529296875e-01 -2.307250201702117920e-01 -4.427432417869567871e-01 -1.306414008140563965e-01 7.758789509534835815e-02
-1.352870613336563110e-01 -4.215483963489532471e-01 3.389148116111755371e-01 6.159402057528495789e-02 -5.254480838775634766e-01 -3.944090902805328369e-01 -5.036044120788574219e-01 8.113523013889789581e-03
-3.637546002864837646e-01 -7.325830459594726562e-01 6.136861443519592285e-02 8.605480939149856567e-02 -3.533560931682586670e-01 5.823882296681404114e-02 -4.370921850204467773e-01 2.305052056908607483e-02
1.493691056966781616e-01 -1.268746256828308105e-01 3.940969407558441162e-01 4.278119802474975586e-01 -4.364928901195526123e-01 -5.613262057304382324e-01 -7.990296185016632080e-02 -3.335544466972351074e-01
-4.296952486038208008e-01 -2.610753476619720459e-01 6.247983574867248535e-01 7.242025341838598251e-03 -2.005519419908523560e-01 -2.980985641479492188e-01 -4.768155813217163086e-01 1.841568201780319214e-02
-8.613494783639907837e-02 -6.119882464408874512e-01 5.366073250770568848e-01 9.960948675870895386e-02 1.193952164612710476e-03 3.370972275733947754e-01 -1.812355071306228638e-01 4.167726933956146240e-01
5.050538182258605957e-01 -5.635305047035217285e-01 5.626567453145980835e-02 3.636098504066467285e-01 -2.517401427030563354e-02 4.686823189258575439e-01 -2.487101852893829346e-01 9.910900890827178955e-02
-1.003355085849761963e-01 -9.164136648178100586e-01 1.784711033105850220e-01 6.286465376615524292e-02 -2.302301377058029175e-01 -3.187480196356773376e-02 1.838895976543426514e-01 -1.627200841903686523e-01
2.108638882637023926e-01 -7.818958163261413574e-01 5.471549928188323975e-03 2.258886992931365967e-01 -1.509076207876205444e-01 -2.238350957632064819e-01 -3.972229957580566406e-01 2.499168366193771362e-01
4.092045873403549194e-02 -6.046810746192932129e-01 7.355988621711730957e-01 -1.145192161202430725e-01 -4.927475377917289734e-02 -3.347828285768628120e-03 2.472854703664779663e-01 -1.219697818160057068e-01
-2.106560915708541870e-01 -2.519122958183288574e-01 2.680692672729492188e-01 8.581290841102600098e-01 -1.554524451494216919e-01 -1.801549196243286133e-01 -1.284148097038269043e-01 -1.039517447352409363e-01
-2.315947413444519043e-02 -4.436946511268615723e-01 2.631399035453796387e-01 8.058785200119018555e-01 -9.000466018915176392e-02 -2.325264215469360352e-01 7.813948206603527069e-03 1.472595036029815674e-01
4.262759983539581299e-01 -3.323641419410705566e-01 2.199807316064834595e-01 3.686305880546569824e-01 -3.762433826923370361e-01 -5.571789741516113281e-01 -1.607666462659835815e-01 2.137510776519775391e-01
6.657640933990478516e-01 -2.718050777912139893e-01 1.102317422628402710e-01 4.770329594612121582e-01 -4.649831950664520264e-01 -2.261230984004214406e-04 -1.046522334218025208e-01 -1.265192329883575439e-01
6.343946605920791626e-02 -6.090232133865356445e-01 7.302536368370056152e-01 1.609893888235092163e-02 -5.215959250926971436e-02 8.917561918497085571e-02 2.814429402351379395e-01 4.066224768757820129e-02
3.493568897247314453e-01 -2.246784977614879608e-02 5.554938316345214844e-01 -1.362647265195846558e-01 -2.290982604026794434e-01 -3.238750994205474854e-01 -6.257408261299133301e-01 3.702533617615699768e-02
2.545619308948516846e-01 -1.726235449314117432e-02 4.711440503597259521e-01 7.905677706003189087e-02 -1.783626973628997803e-01 -2.956154346466064453e-01 -3.712497055530548096e-01 -6.705561876296997070e-01
4.490250349044799805e-01 -7.678608894348144531e-01 -2.006946206092834473e-01 2.477454692125320435e-01 -1.605996638536453247e-01 -1.857057213783264160e-02 -1.762980073690414429e-01 -2.233650386333465576e-01
-1.574075035750865936e-02 -3.777022659778594971e-01 5.713899135589599609e-01 6.487317681312561035e-01 1.735230237245559692e-01 -1.172531917691230774e-01 -2.561969161033630371e-01 1.607531122863292694e-02
9.919985383749008179e-02 -7.854422926902770996e-01 1.292668431997299194e-01 -1.295702159404754639e-01 1.356605887413024902e-01 4.043109416961669922e-01 -6.537050008773803711e-02 -3.919145464897155762e-01
2.354765683412551880e-01 -6.759860515594482422e-01 2.564708888530731201e-01 -2.700423300266265869e-01 1.198266223073005676e-01 -1.393988877534866333e-01 9.116519242525100708e-02 -5.538880228996276855e-01
-5.301735922694206238e-02 -1.259712427854537964e-01 4.466156363487243652e-01 2.023663222789764404e-01 -5.937660336494445801e-01 -5.453661680221557617e-01 -1.168794706463813782e-01 -2.779563367366790771e-01
1.468411833047866821e-01 -3.442967534065246582e-01 8.113964200019836426e-01 -2.408277243375778198e-01 1.345545984804630280e-02 3.697832822799682617e-01 -1.385904732160270214e-03 -8.131866902112960815e-02
-1.040642634034156799e-01 -3.612181246280670166e-01 6.645075678825378418e-01 1.312488690018653870e-02 2.352522127330303192e-02 2.959018051624298096e-01 -4.449021518230438232e-01 3.618016242980957031e-01
-2.154740840196609497e-01 -5.714983344078063965e-01 6.000266671180725098e-01 9.590888768434524536e-02 -3.911290764808654785e-01 5.799343809485435486e-02 2.778322398662567139e-01 -1.555450409650802612e-01
-1.190212815999984741e-01 -2.182917445898056030e-01 3.761582970619201660e-01 6.637151241302490234e-01 -4.607674777507781982e-01 -3.678872883319854736e-01 3.334973007440567017e-02 -8.608152717351913452e-02
3.943836987018585205e-01 -4.086270034313201904e-01 1.473573222756385803e-02 3.217863738536834717e-01 -8.639098703861236572e-02 -6.691746115684509277e-01 -3.441836237907409668e-01 -1.191751565784215927e-03
2.942396886646747589e-02 -4.617134481668472290e-02 7.178612947463989258e-01 4.505712985992431641e-01 -1.766690909862518311e-01 -1.855702251195907593e-01 -2.699003517627716064e-01 -3.743913769721984863e-01
1.296013444662094116e-01 -5.466873049736022949e-01 3.990788757801055908e-02 6.567080616950988770e-01 2.185274511575698853e-01 2.019962072372436523e-01 -4.003952145576477051e-01 5.104430764913558960e-02
-1.144122928380966187e-01 -2.012678980827331543e-01 6.518105864524841309e-01 3.063089847564697266e-01 -1.776510924100875854e-01 7.245542854070663452e-02 -4.600481092929840088e-01 4.233967661857604980e-01
4.630590975284576416e-01 -4.525479376316070557e-01 9.470651857554912567e-03 6.149196028709411621e-01 -4.993895534425973892e-03 2.948660254478454590e-01 -3.365387916564941406e-01 -4.828611761331558228e-02
5.456839799880981445e-01 -9.270333498716354370e-02 4.479692578315734863e-01 4.548047184944152832e-01 1.123390123248100281e-01 1.028287261724472046e-01 -3.151490092277526855e-01 -4.044733345508575439e-01
-1.244760211557149887e-02 -5.764099955558776855e-01 2.023273557424545288e-01 -1.450745761394500732e-01 -3.958527445793151855e-01 -1.687392145395278931e-01 -6.419991254806518555e-01 9.098485112190246582e-02
