# Supplementary material for: Where is your field going? A machine learning approach to study the relative motion of the domains of physics
Source: PLoS One. 2020 Jun 18;15(6):e0233997. doi: 10.1371/journal.pone.0233997 (PMC7302634; doi:10.1371/journal.pone.0233997)
Supplement: S22 Data — (ZIP) [file pone.0233997.s022.zip › 21/Pacs4Run_21_VS_500_embeddings1995-1999ED8.txt]

4.560142755508422852e-01 -1.922913640737533569e-01 3.174626529216766357e-01 4.351467192173004150e-01 5.697342753410339355e-01 2.986178994178771973e-01 1.548420935869216919e-01 -1.649061292409896851e-01
7.766664773225784302e-02 2.164361923933029175e-01 1.531968712806701660e-01 6.456028819084167480e-01 1.558667719364166260e-01 -1.732977032661437988e-01 6.111588478088378906e-01 -2.810855805873870850e-01
-2.138264477252960205e-02 6.989073008298873901e-02 4.169375896453857422e-01 2.749161422252655029e-01 6.898090839385986328e-01 -3.133759796619415283e-01 2.711982727050781250e-01 -3.124944865703582764e-01
-1.406612694263458252e-01 -2.021122425794601440e-01 -2.959520183503627777e-02 5.588132739067077637e-01 1.029782369732856750e-01 5.294530391693115234e-01 1.618497669696807861e-01 -5.559645295143127441e-01
3.400613367557525635e-01 2.074095755815505981e-01 7.726328074932098389e-02 5.206734538078308105e-01 4.329171180725097656e-01 -1.714596524834632874e-02 -2.816104888916015625e-01 -5.452095270156860352e-01
4.702536463737487793e-01 -3.095717728137969971e-01 8.862210065126419067e-02 4.570088684558868408e-01 -2.582248449325561523e-01 9.770594537258148193e-02 5.694894194602966309e-01 -2.564589679241180420e-01
-8.902931958436965942e-02 -2.297868877649307251e-01 4.275594651699066162e-01 6.765915751457214355e-01 1.855828166007995605e-01 2.432639002799987793e-01 -1.800362486392259598e-03 -4.528431892395019531e-01
4.391786158084869385e-01 2.073188424110412598e-01 1.681644842028617859e-02 5.346542596817016602e-01 5.651822686195373535e-01 -3.651594221591949463e-01 2.036495320498943329e-02 -1.575307697057723999e-01
3.944356143474578857e-01 4.791527092456817627e-01 -1.017734557390213013e-01 1.843637973070144653e-01 4.186133295297622681e-02 5.159835815429687500e-01 3.861261308193206787e-01 -3.916638493537902832e-01
1.933165043592453003e-01 -1.670117862522602081e-02 4.540388286113739014e-01 5.997609496116638184e-01 3.284811079502105713e-01 1.124306470155715942e-01 -2.254293262958526611e-01 -4.744748771190643311e-01
1.384808868169784546e-01 1.675496399402618408e-01 -3.922630548477172852e-01 5.875964164733886719e-01 -2.175277331843972206e-03 5.304188728332519531e-01 1.634627282619476318e-01 -3.814987838268280029e-01
4.075532555580139160e-01 4.814594984054565430e-01 1.864034533500671387e-01 6.619589328765869141e-01 5.944473668932914734e-02 7.230417430400848389e-02 2.615574300289154053e-01 -2.280073761940002441e-01
-3.014284074306488037e-01 -2.623682618141174316e-01 1.153960898518562317e-01 2.252695858478546143e-01 2.703248858451843262e-01 2.656215131282806396e-01 6.931388974189758301e-01 -3.900885879993438721e-01
-2.014194242656230927e-02 4.903999269008636475e-01 1.753072440624237061e-01 2.975265681743621826e-01 2.962591648101806641e-01 5.616576075553894043e-01 4.840908646583557129e-01 -4.769586771726608276e-02
-1.530540287494659424e-01 -2.686241865158081055e-01 4.397085309028625488e-02 6.314215660095214844e-01 1.098830476403236389e-01 4.576467275619506836e-01 -2.585903927683830261e-02 -5.306650996208190918e-01
2.750500142574310303e-01 2.904577553272247314e-01 -5.597002804279327393e-02 2.923378646373748779e-01 -9.657156467437744141e-02 5.170700550079345703e-01 4.618957638740539551e-01 -5.112264752388000488e-01
-2.151106894016265869e-01 2.571142315864562988e-01 -8.784417808055877686e-02 5.079758167266845703e-01 3.274210989475250244e-01 3.476208746433258057e-01 6.244627237319946289e-01 -6.216831132769584656e-02
1.925602108240127563e-01 9.067161381244659424e-02 -3.908349871635437012e-01 4.525633156299591064e-01 6.362140774726867676e-01 4.281357526779174805e-01 -9.503325819969177246e-02 5.818936508148908615e-03
1.058363765478134155e-01 1.613706052303314209e-01 -2.365817576646804810e-01 1.181577220559120178e-01 8.221789598464965820e-01 3.860600292682647705e-01 -2.646796964108943939e-02 -2.590458393096923828e-01
3.256005346775054932e-01 -8.992689661681652069e-03 6.534693837165832520e-01 2.443212270736694336e-01 3.763158023357391357e-01 -3.178740143775939941e-01 3.287635445594787598e-01 -2.375822663307189941e-01
4.676266014575958252e-01 3.422905802726745605e-01 3.411169648170471191e-01 3.289503157138824463e-01 1.655088812112808228e-01 -1.337987184524536133e-01 6.231943964958190918e-01 7.698583602905273438e-02
6.993525028228759766e-01 -1.472044852562248707e-03 -3.690398335456848145e-01 -1.079644709825515747e-01 3.083317279815673828e-01 3.010417222976684570e-01 2.285970747470855713e-01 -3.537034392356872559e-01
-8.173245005309581757e-03 6.144446879625320435e-02 -1.428464949131011963e-01 2.699042856693267822e-01 7.533199191093444824e-01 3.760947883129119873e-01 -1.890919804573059082e-01 -3.977565765380859375e-01
2.111714333295822144e-01 5.134908556938171387e-01 -3.312109503895044327e-03 6.728351712226867676e-01 1.198901981115341187e-01 2.915208935737609863e-01 2.536643445491790771e-01 -2.744303047657012939e-01
2.250301279127597809e-02 4.506981968879699707e-01 -2.834206819534301758e-01 4.398492574691772461e-01 3.413400948047637939e-01 7.770860940217971802e-02 3.886882662773132324e-01 -4.989387392997741699e-01
-1.116051748394966125e-01 -6.987567245960235596e-02 -8.926966786384582520e-02 1.673946827650070190e-01 7.145798206329345703e-01 3.932884037494659424e-01 -4.158442094922065735e-02 -5.288120508193969727e-01
7.191091030836105347e-02 1.907873004674911499e-01 -1.313335299491882324e-01 3.563231527805328369e-01 2.136828191578388214e-02 6.273101568222045898e-01 3.914536833763122559e-01 -5.167241692543029785e-01
-4.498141631484031677e-02 2.058697491884231567e-01 -7.606518920511007309e-03 7.142872214317321777e-01 1.387802511453628540e-01 5.789568424224853516e-01 2.280934900045394897e-01 1.971099078655242920e-01
6.856012940406799316e-01 -4.158779680728912354e-01 -1.183458715677261353e-01 -1.209139078855514526e-01 3.916383087635040283e-01 1.528292745351791382e-01 1.595903337001800537e-01 -3.551959395408630371e-01
2.046246975660324097e-01 4.340134561061859131e-01 3.000691831111907959e-01 2.343592643737792969e-01 2.677687108516693115e-01 1.718852296471595764e-02 6.864463090896606445e-01 -2.856419980525970459e-01
2.023344784975051880e-01 2.875324785709381104e-01 -1.622228622436523438e-01 3.556227087974548340e-01 1.284890472888946533e-01 2.783069945871829987e-02 7.255157232284545898e-01 -4.241991043090820312e-01
1.247271001338958740e-01 -7.339974492788314819e-02 3.396234512329101562e-01 -1.339853405952453613e-01 5.436212420463562012e-01 5.846156477928161621e-01 -4.254218190908432007e-02 -4.545877575874328613e-01
-4.842853173613548279e-02 2.722796499729156494e-01 3.229833245277404785e-01 2.546017467975616455e-01 2.809976637363433838e-01 2.064369171857833862e-01 7.541575431823730469e-01 -2.530783414840698242e-01
4.651654884219169617e-02 2.931538783013820648e-02 1.692429780960083008e-01 1.413611769676208496e-01 8.245638608932495117e-01 4.708782434463500977e-01 8.007263392210006714e-02 2.007663398981094360e-01
-1.705382466316223145e-01 4.288275241851806641e-01 -1.575914472341537476e-01 5.995568633079528809e-01 4.230155944824218750e-01 3.268824219703674316e-01 3.004318177700042725e-01 -1.632993519306182861e-01
-4.347683489322662354e-02 1.496984213590621948e-01 -1.411035060882568359e-01 6.178798675537109375e-01 4.604834318161010742e-01 -2.351886779069900513e-02 -8.907406777143478394e-02 -5.945435762405395508e-01
1.679384559392929077e-01 -1.790318042039871216e-01 -3.726727366447448730e-01 3.141790330410003662e-01 7.927867770195007324e-01 2.667538821697235107e-01 -2.925616316497325897e-02 -4.033091664314270020e-02
2.231422215700149536e-01 -1.828820407390594482e-01 9.151429682970046997e-02 6.611448526382446289e-01 -1.427064090967178345e-01 1.272506415843963623e-01 6.590941548347473145e-01 1.764973625540733337e-02
7.809261232614517212e-02 5.252817273139953613e-01 -2.079311907291412354e-01 4.360539317131042480e-01 2.820039391517639160e-01 2.671764791011810303e-01 4.167492091655731201e-01 -4.000158905982971191e-01
3.164820671081542969e-01 2.239148318767547607e-01 -4.738575220108032227e-02 5.879251956939697266e-01 -1.905248165130615234e-01 3.893638849258422852e-01 4.699504673480987549e-01 -3.050287067890167236e-01
9.187517315149307251e-02 3.070763051509857178e-01 2.208897024393081665e-01 2.079196721315383911e-01 2.267155498266220093e-01 1.187109872698783875e-01 8.477439284324645996e-01 -1.451834738254547119e-01
4.402238130569458008e-01 3.753909766674041748e-01 2.012717276811599731e-01 3.545740246772766113e-01 3.682535514235496521e-02 6.631784886121749878e-02 6.784709692001342773e-01 -1.815890818834304810e-01
1.983844786882400513e-01 -1.082834228873252869e-01 7.805126160383224487e-02 7.407258152961730957e-01 -5.668683722615242004e-02 5.291362851858139038e-02 6.121175885200500488e-01 1.159765198826789856e-01
3.297247588634490967e-01 -6.142690032720565796e-02 1.021183058619499207e-01 2.720722854137420654e-01 -5.253756791353225708e-02 1.056369915604591370e-01 8.805812597274780273e-01 -1.171069517731666565e-01
3.505023717880249023e-01 2.763358056545257568e-01 -2.827394306659698486e-01 6.286777257919311523e-01 6.036502867937088013e-02 1.483197230845689774e-02 5.648967027664184570e-01 5.135557800531387329e-02
1.367935091257095337e-01 4.942071735858917236e-01 -8.693851530551910400e-02 4.946636855602264404e-01 1.712169647216796875e-01 1.804255694150924683e-01 4.788787364959716797e-01 -4.400033652782440186e-01
2.309212535619735718e-01 1.495594680309295654e-01 -2.414176464080810547e-01 3.999998867511749268e-01 9.458132088184356689e-02 -1.394762890413403511e-03 7.261204719543457031e-01 -4.120998978614807129e-01
6.232879161834716797e-01 -2.267196476459503174e-01 -4.049498438835144043e-01 3.513199687004089355e-01 3.013788461685180664e-01 3.463191986083984375e-01 -1.763453483581542969e-01 -1.756029129028320312e-01
2.497498840093612671e-01 -2.400686591863632202e-01 -1.980202794075012207e-01 5.106707215309143066e-01 5.060546398162841797e-01 -4.683861434459686279e-01 3.145028352737426758e-01 -7.487710565328598022e-02
8.604501932859420776e-02 -2.485705018043518066e-01 2.662487924098968506e-01 3.302136361598968506e-01 -4.433774575591087341e-02 3.008094429969787598e-01 7.005254030227661133e-01 -4.095014333724975586e-01
1.490701884031295776e-01 -2.009749263525009155e-01 -1.097379401326179504e-01 4.565740227699279785e-01 1.759603470563888550e-01 2.167636454105377197e-01 -6.365726888179779053e-02 -7.967961430549621582e-01
2.917186915874481201e-01 4.537658095359802246e-01 3.938677608966827393e-01 5.287290215492248535e-01 1.507798861712217331e-02 1.552318781614303589e-01 4.140335619449615479e-01 -2.802900969982147217e-01
-5.707902088761329651e-02 3.895973265171051025e-01 2.951596379280090332e-01 6.998049616813659668e-01 2.705877721309661865e-01 3.979336619377136230e-01 1.821438521146774292e-01 5.800353363156318665e-02
5.123538970947265625e-01 2.519928812980651855e-01 3.212994039058685303e-01 1.603578329086303711e-01 1.032909452915191650e-01 -1.176399439573287964e-01 7.030017971992492676e-01 -1.622511148452758789e-01
5.184608697891235352e-01 -5.346320867538452148e-01 -3.514119088649749756e-01 8.507636189460754395e-02 1.352034062147140503e-01 3.547072410583496094e-01 1.614216417074203491e-01 -3.801110684871673584e-01
2.752491831779479980e-01 5.179997682571411133e-01 1.827377676963806152e-01 6.550133824348449707e-01 1.111861467361450195e-01 1.484889835119247437e-01 2.776607275009155273e-01 -2.863070070743560791e-01
2.817856371402740479e-01 4.055035859346389771e-02 -4.561189934611320496e-02 4.316682368516921997e-02 6.736067533493041992e-01 6.766706705093383789e-01 -5.409345496445894241e-03 5.787881463766098022e-02
2.751573026180267334e-01 -2.095654457807540894e-01 3.243198096752166748e-01 5.210993885993957520e-01 2.668429352343082428e-02 2.536400258541107178e-01 -1.765145808458328247e-01 -6.383105516433715820e-01
2.218566238880157471e-01 7.142671197652816772e-02 -2.381427735090255737e-01 7.419824600219726562e-02 5.098794698715209961e-01 -2.949634492397308350e-01 3.743411600589752197e-01 -6.295623183250427246e-01
3.225107491016387939e-01 3.279963731765747070e-01 3.017604947090148926e-01 7.462925314903259277e-01 -1.079925708472728729e-02 1.218745559453964233e-01 3.402271866798400879e-01 -9.832987934350967407e-02
5.306257009506225586e-01 3.598315119743347168e-01 3.321013450622558594e-01 2.198165059089660645e-01 1.097939237952232361e-01 -1.295028030872344971e-01 5.636512637138366699e-01 -2.895146012306213379e-01
6.855601072311401367e-02 -1.661576926708221436e-01 -8.452808111906051636e-02 3.612041175365447998e-01 1.242591626942157745e-02 3.010456562042236328e-01 8.592841029167175293e-01 -3.043264523148536682e-02
2.575166821479797363e-01 -4.992190897464752197e-01 1.512974053621292114e-01 6.449403762817382812e-01 -1.063325181603431702e-01 3.795397281646728516e-02 2.287869304418563843e-01 -4.248950183391571045e-01
1.862527579069137573e-01 4.011627733707427979e-01 -9.051258862018585205e-02 5.664128661155700684e-01 2.300260961055755615e-01 -4.472839087247848511e-02 5.945402383804321289e-01 -2.587886750698089600e-01
3.402503207325935364e-02 -2.768549025058746338e-01 -2.924224734306335449e-01 1.446010768413543701e-01 5.508543848991394043e-01 6.798369884490966797e-01 1.932556480169296265e-01 1.131668016314506531e-01
1.982630789279937744e-01 2.825042009353637695e-01 4.612961411476135254e-01 -6.976567953824996948e-02 5.256689786911010742e-01 4.814773499965667725e-01 2.038292773067951202e-02 -3.932659327983856201e-01
-7.937817275524139404e-02 -7.242628186941146851e-02 -2.103501372039318085e-02 4.493933618068695068e-01 1.380626559257507324e-01 4.876720607280731201e-01 8.917816914618015289e-03 -7.273868918418884277e-01
1.133194286376237869e-02 -3.366750776767730713e-01 2.047395259141921997e-01 5.393757820129394531e-01 1.377833187580108643e-01 3.765751421451568604e-01 -9.692439436912536621e-02 -6.192653179168701172e-01
8.159772157669067383e-01 -6.990990787744522095e-02 3.816416487097740173e-02 -1.130211278796195984e-01 3.466619551181793213e-01 1.730907261371612549e-01 1.766582019627094269e-02 -4.057294726371765137e-01
2.089731991291046143e-01 -3.480835855007171631e-01 4.653356503695249557e-03 6.388629078865051270e-01 -4.845645651221275330e-02 -9.174783527851104736e-02 5.721935629844665527e-01 -2.980423569679260254e-01
3.208960294723510742e-01 1.933843940496444702e-01 -3.133190870285034180e-01 2.488755434751510620e-01 7.478009164333343506e-02 1.974614113569259644e-01 8.057168722152709961e-01 -7.587806135416030884e-02
-4.235423356294631958e-02 -5.112984776496887207e-01 5.724972486495971680e-01 5.159096717834472656e-01 2.660497128963470459e-01 1.521109342575073242e-01 2.192131727933883667e-01 -2.982163801789283752e-02
1.770043373107910156e-01 -4.164989292621612549e-02 -2.386594563722610474e-02 7.440176010131835938e-01 4.974479079246520996e-01 -3.103013038635253906e-01 -1.211470216512680054e-01 -2.332061976194381714e-01
9.376519918441772461e-02 -5.540489554405212402e-01 3.167003095149993896e-01 9.714419394731521606e-02 9.177603572607040405e-02 3.997803032398223877e-01 5.076212882995605469e-01 -3.854547142982482910e-01
3.566154837608337402e-01 3.499845564365386963e-01 4.411309659481048584e-01 2.576245963573455811e-01 2.461573630571365356e-01 -1.713458001613616943e-01 6.105704903602600098e-01 -1.631567180156707764e-01
1.804069429636001587e-01 -1.762126386165618896e-01 -2.514584064483642578e-01 3.585401475429534912e-01 8.200436234474182129e-01 2.182553112506866455e-01 -1.427363697439432144e-02 1.559149026870727539e-01
5.712711215019226074e-01 -2.073236256837844849e-01 6.031683087348937988e-01 3.609133362770080566e-01 2.606314122676849365e-01 6.772857159376144409e-02 2.488018386065959930e-02 2.519149482250213623e-01
6.002212315797805786e-02 5.934196710586547852e-02 -6.439187377691268921e-02 8.860350400209426880e-02 8.875370621681213379e-01 4.124992787837982178e-01 1.223069578409194946e-01 8.967860788106918335e-02
2.777672000229358673e-02 -5.393210053443908691e-01 -8.423192054033279419e-02 1.738724708557128906e-01 8.028176426887512207e-02 4.101920425891876221e-01 5.392958521842956543e-01 -4.533123970031738281e-01
3.593465387821197510e-01 -3.824839293956756592e-01 4.315346181392669678e-01 1.982481181621551514e-01 -9.621302597224712372e-03 1.911608278751373291e-01 7.847762852907180786e-02 -6.754687428474426270e-01
3.927044868469238281e-01 3.404704332351684570e-01 3.339260220527648926e-01 9.334655106067657471e-02 4.255628585815429688e-01 5.568003654479980469e-01 -1.821766793727874756e-01 -2.921026647090911865e-01
2.290417999029159546e-02 -4.476120173931121826e-01 3.169791698455810547e-01 -5.619462952017784119e-02 2.011678367853164673e-01 3.152881562709808350e-01 6.451858878135681152e-01 -3.732897043228149414e-01
4.677629172801971436e-01 -7.265422493219375610e-02 -4.839743971824645996e-01 3.421371579170227051e-01 6.202338337898254395e-01 1.601718962192535400e-01 -7.857169955968856812e-02 -9.006533026695251465e-02
3.699540197849273682e-01 2.503394484519958496e-01 2.373657971620559692e-01 6.687518358230590820e-01 -3.501330316066741943e-02 -1.879630237817764282e-02 5.099561214447021484e-01 -1.877716928720474243e-01
3.585591614246368408e-01 -4.590919315814971924e-01 -1.739278286695480347e-01 4.154464006423950195e-01 4.563512504100799561e-01 3.785690963268280029e-01 -2.867968678474426270e-01 -1.549189984798431396e-01
4.759190678596496582e-01 1.786391437053680420e-01 4.720743373036384583e-02 -1.345231384038925171e-01 6.972468495368957520e-01 4.392431676387786865e-01 1.104981675744056702e-01 1.731084436178207397e-01
5.414542555809020996e-01 -3.972457051277160645e-01 2.808853685855865479e-01 4.494532644748687744e-01 4.526781439781188965e-01 -1.784514635801315308e-01 -6.931982189416885376e-02 1.629434078931808472e-01
-7.274387776851654053e-02 -6.068519949913024902e-01 1.382875740528106689e-01 5.110135078430175781e-01 1.186742261052131653e-01 1.534982621669769287e-01 5.393161177635192871e-01 -1.329423785209655762e-01
2.411732524633407593e-01 3.987578153610229492e-01 2.064758539199829102e-01 8.154865503311157227e-01 9.594850987195968628e-02 1.210484355688095093e-01 1.252166330814361572e-01 -1.887835264205932617e-01
1.721677631139755249e-01 2.188930362462997437e-01 9.908191114664077759e-02 1.439039111137390137e-01 5.682436227798461914e-01 6.361197233200073242e-01 -1.707833558320999146e-01 -3.676989376544952393e-01
3.323899507522583008e-01 -3.923526704311370850e-01 -2.144198417663574219e-01 1.818879097700119019e-01 7.073179483413696289e-01 3.553281128406524658e-01 5.502820387482643127e-02 1.641113013029098511e-01
1.236572489142417908e-01 2.821483016014099121e-01 -2.323295623064041138e-01 3.810887038707733154e-01 6.821168214082717896e-02 6.373483538627624512e-01 4.927297532558441162e-01 -2.285765409469604492e-01
1.791010648012161255e-01 -1.518489569425582886e-01 4.011151790618896484e-01 3.001660108566284180e-01 -9.616408497095108032e-02 4.837805330753326416e-01 6.508409976959228516e-01 -1.642762422561645508e-01
5.633445978164672852e-01 -4.257797002792358398e-01 -3.704916834831237793e-01 4.103313386440277100e-02 4.103555679321289062e-01 3.839799165725708008e-01 1.576949506998062134e-01 -1.473322510719299316e-01
3.803308606147766113e-01 -1.441925466060638428e-01 -3.287633657455444336e-01 2.375739216804504395e-01 7.662042975425720215e-01 2.681839466094970703e-01 -1.101318281143903732e-03 1.050579994916915894e-01
6.744501739740371704e-02 -1.053898483514785767e-01 2.963067889213562012e-01 7.818281650543212891e-01 -3.753644600510597229e-02 3.669681549072265625e-01 -4.888195544481277466e-02 -3.831801116466522217e-01
3.953717947006225586e-01 4.339219927787780762e-01 6.234421953558921814e-02 2.720745205879211426e-01 4.628717526793479919e-02 9.828524291515350342e-02 6.918373703956604004e-01 -2.950257062911987305e-01
1.872597038745880127e-01 -1.001340970396995544e-01 -3.279812335968017578e-01 8.880439400672912598e-02 8.408103585243225098e-01 3.285852372646331787e-01 1.483884453773498535e-01 4.999578371644020081e-02
-3.721697255969047546e-02 -5.415357947349548340e-01 7.429889589548110962e-02 5.754252672195434570e-01 1.220504865050315857e-01 2.251692861318588257e-02 5.817905068397521973e-01 -1.218021437525749207e-01
1.133864745497703552e-01 -4.448577165603637695e-01 5.575674772262573242e-01 5.448259711265563965e-01 2.314594089984893799e-01 3.554555475711822510e-01 -3.572486713528633118e-02 -1.816293038427829742e-02
2.405904233455657959e-02 -1.811954379081726074e-01 -1.214618831872940063e-01 2.792197763919830322e-01 7.702986896038055420e-02 2.686489820480346680e-01 8.385088443756103516e-01 -3.044171035289764404e-01
2.013873457908630371e-01 4.546284973621368408e-01 2.800664901733398438e-01 5.231815576553344727e-01 3.108415752649307251e-02 2.037569880485534668e-01 5.029115080833435059e-01 -3.243403732776641846e-01
3.017153143882751465e-01 1.320646852254867554e-01 7.096636891365051270e-01 2.037870287895202637e-01 3.538575470447540283e-01 -1.094104126095771790e-01 4.111924469470977783e-01 -2.002752125263214111e-01
-1.316681653261184692e-01 -4.315820336341857910e-02 7.502413988113403320e-01 4.447118341922760010e-01 3.692613840103149414e-01 8.698296546936035156e-02 2.366278916597366333e-01 -1.423286497592926025e-01
3.866283595561981201e-01 -1.743564605712890625e-01 -3.146146833896636963e-01 4.413228631019592285e-01 1.382361799478530884e-01 -3.112417459487915039e-01 4.145123660564422607e-01 -4.884350597858428955e-01
4.130132198333740234e-01 -2.768988162279129028e-02 -2.330135107040405273e-01 6.164958477020263672e-01 1.166350916028022766e-01 -3.057126700878143311e-01 5.280590653419494629e-01 9.154623746871948242e-02
2.129492163658142090e-01 4.184438586235046387e-01 -2.656552195549011230e-01 4.965887963771820068e-01 6.124350056052207947e-02 3.349528908729553223e-01 4.372321367263793945e-01 -3.940407931804656982e-01
-8.244075626134872437e-02 -1.651186197996139526e-01 -2.381928116083145142e-01 2.421554476022720337e-01 1.367999911308288574e-01 5.466623306274414062e-01 7.034044861793518066e-01 -1.955308765172958374e-01
3.010191917419433594e-01 2.889681458473205566e-01 -1.853460222482681274e-01 2.039084136486053467e-01 7.767930626869201660e-01 -1.185507327318191528e-02 -1.414944231510162354e-01 -3.555056452751159668e-01
1.496545039117336273e-02 3.990318775177001953e-01 1.476426869630813599e-01 7.468935251235961914e-01 2.515264451503753662e-01 3.500386774539947510e-01 2.511076331138610840e-01 1.097875162959098816e-01
-1.610966622829437256e-01 3.031557202339172363e-01 -1.226716116070747375e-01 4.402311146259307861e-01 2.788769304752349854e-01 3.138640224933624268e-01 6.830543279647827148e-01 -1.744891703128814697e-01
-4.520757496356964111e-02 3.720448017120361328e-01 -4.578234255313873291e-02 4.509536027908325195e-01 3.104913234710693359e-01 4.703612029552459717e-01 5.541540384292602539e-01 1.713256537914276123e-01
1.868949830532073975e-01 2.700352668762207031e-01 3.998333811759948730e-01 2.389486432075500488e-01 6.280806660652160645e-01 4.342259764671325684e-01 -2.179191708564758301e-01 -2.113335281610488892e-01
-1.134155839681625366e-01 -5.051511526107788086e-01 -2.440224401652812958e-03 9.209635853767395020e-02 2.557829916477203369e-01 2.451918721199035645e-01 6.181042790412902832e-01 -4.646230041980743408e-01
1.359008699655532837e-01 5.217350125312805176e-01 1.319910287857055664e-01 3.715741038322448730e-01 2.171825170516967773e-01 1.700962185859680176e-01 6.425850391387939453e-01 -2.545942366123199463e-01
8.992270827293395996e-01 -9.931149333715438843e-02 -1.629881709814071655e-01 2.156546252081170678e-04 2.558104991912841797e-01 2.074573934078216553e-01 1.898913234472274780e-01 -1.021113619208335876e-01
5.044308900833129883e-01 -2.629981637001037598e-01 1.858329027891159058e-01 2.435341477394104004e-01 2.606907784938812256e-01 -4.862505495548248291e-01 3.255237340927124023e-01 -4.149379730224609375e-01
-7.204868830740451813e-03 -1.345037966966629028e-01 -3.282040357589721680e-01 8.431860059499740601e-02 8.242594599723815918e-01 2.395859658718109131e-01 3.545969724655151367e-01 -6.697336584329605103e-02
3.124910295009613037e-01 -1.505167633295059204e-01 1.302059888839721680e-01 4.668845832347869873e-01 -1.427846103906631470e-01 3.881633877754211426e-01 6.518110632896423340e-01 -2.210051119327545166e-01
2.902768552303314209e-01 -2.786691188812255859e-01 -4.865449965000152588e-01 2.752528488636016846e-01 5.360248088836669922e-01 4.403589069843292236e-01 3.466665372252464294e-02 -2.077318429946899414e-01
3.525655865669250488e-01 -2.802184224128723145e-01 -1.936111152172088623e-01 4.162044823169708252e-01 5.191566348075866699e-01 -4.560665190219879150e-01 3.033806085586547852e-01 -1.300135999917984009e-01
1.154247522354125977e-01 1.858008205890655518e-01 -2.927451729774475098e-01 3.078404366970062256e-01 7.253032922744750977e-01 2.534197270870208740e-01 -3.358288109302520752e-02 -4.245886802673339844e-01
2.804991900920867920e-01 2.646534442901611328e-01 -2.298082411289215088e-01 2.373649030923843384e-01 -3.465594351291656494e-02 5.419940352439880371e-01 5.760380625724792480e-01 -3.396269977092742920e-01
4.244103431701660156e-01 -1.078641787171363831e-01 -3.792988881468772888e-02 2.969687581062316895e-01 -8.079610019922256470e-02 -7.844262570142745972e-02 7.411421537399291992e-01 -3.957764208316802979e-01
4.407402276992797852e-01 -2.870603501796722412e-01 2.899890542030334473e-01 4.981070160865783691e-01 4.876376092433929443e-01 -1.804256141185760498e-01 6.033425405621528625e-02 3.422806859016418457e-01
7.891092449426651001e-02 -6.823404133319854736e-02 -3.221706748008728027e-01 6.526961177587509155e-02 8.450372219085693359e-01 3.046855926513671875e-01 2.645111083984375000e-01 -6.461986154317855835e-02
4.860844016075134277e-01 -7.945699989795684814e-02 6.193924546241760254e-01 2.465844005346298218e-01 3.536795675754547119e-01 -3.364020884037017822e-01 2.427484095096588135e-01 -1.255997568368911743e-01
4.925455749034881592e-01 -2.931556291878223419e-02 2.898094654083251953e-01 -9.157731384038925171e-02 6.013602614402770996e-01 4.196701049804687500e-01 -2.257451117038726807e-01 -2.746737599372863770e-01
2.825308740139007568e-01 -2.292416691780090332e-01 2.321140915155410767e-01 6.202234029769897461e-01 -1.748095005750656128e-01 1.188637092709541321e-01 6.196543574333190918e-01 2.030153572559356689e-02
5.924360752105712891e-01 -2.538388967514038086e-01 -3.779131770133972168e-01 1.195941418409347534e-01 5.570992827415466309e-01 1.872469037771224976e-01 -3.357927501201629639e-02 -2.844565808773040771e-01
5.422638058662414551e-01 -1.007791534066200256e-01 1.314064413309097290e-01 2.799128741025924683e-02 6.215286254882812500e-01 -4.181525409221649170e-01 2.406908869743347168e-01 -2.422000765800476074e-01
2.804466523230075836e-02 9.996615117415785789e-04 -5.518928170204162598e-02 -2.237266115844249725e-02 2.318603992462158203e-01 3.457067906856536865e-01 8.691465258598327637e-01 -2.588014006614685059e-01
2.890843749046325684e-01 1.478002965450286865e-01 1.210894621908664703e-02 4.101803898811340332e-01 -2.104326933622360229e-01 6.630414724349975586e-01 2.779692411422729492e-01 -4.062240719795227051e-01
-5.612715613096952438e-03 1.240315660834312439e-01 2.152368575334548950e-01 2.815180420875549316e-01 5.740342140197753906e-01 6.653608083724975586e-01 -1.848925054073333740e-01 -2.293468713760375977e-01
-3.764154911041259766e-01 -5.725520476698875427e-02 -1.099696606397628784e-01 6.810383200645446777e-01 5.066752433776855469e-01 -3.123512864112854004e-02 1.059233993291854858e-01 -3.319811522960662842e-01
-3.919558227062225342e-02 -4.771455228328704834e-01 6.598058342933654785e-01 4.326583445072174072e-01 2.675848305225372314e-01 1.396437734365463257e-01 2.112954407930374146e-01 -1.118523254990577698e-01
2.077569514513015747e-01 3.106613159179687500e-01 4.490470290184020996e-01 9.331748634576797485e-02 6.033549308776855469e-01 5.255550146102905273e-01 -6.368423998355865479e-02 -7.532808184623718262e-02
2.361972182989120483e-01 -2.839947342872619629e-01 3.773590922355651855e-01 4.936378896236419678e-01 -1.878824234008789062e-01 3.306612372398376465e-01 5.480774641036987305e-01 -1.801505535840988159e-01
2.190190106630325317e-01 -1.391752660274505615e-01 -7.697920501232147217e-02 6.682378053665161133e-01 1.430330215953290462e-03 -5.766209587454795837e-02 6.825152039527893066e-01 1.050687506794929504e-01
2.077439725399017334e-01 1.620115041732788086e-01 6.363074183464050293e-01 1.049268916249275208e-01 3.873195052146911621e-01 -1.375725120306015015e-01 5.699333548545837402e-01 -1.446775197982788086e-01
2.193980515003204346e-01 4.937073588371276855e-01 -2.498421221971511841e-01 3.624651730060577393e-01 2.593733966350555420e-01 1.416491717100143433e-01 5.160112977027893066e-01 -4.008850455284118652e-01
2.876595556735992432e-01 2.856040000915527344e-01 2.409178167581558228e-01 2.986091375350952148e-01 5.812301039695739746e-01 3.959130346775054932e-01 -3.203912079334259033e-01 -3.020720779895782471e-01
5.184521675109863281e-01 -1.836948394775390625e-01 -3.663506507873535156e-01 2.899353206157684326e-01 4.167296886444091797e-01 3.373587131500244141e-01 -2.714094817638397217e-01 -3.435850441455841064e-01
1.546951103955507278e-02 2.687039375305175781e-01 6.374768018722534180e-01 3.175356984138488770e-01 5.817376971244812012e-01 4.106516763567924500e-02 2.734575867652893066e-01 -7.395250350236892700e-02
1.616208255290985107e-01 -3.667726218700408936e-01 1.204880848526954651e-01 6.298446059226989746e-01 -1.925292760133743286e-01 2.572522461414337158e-01 5.484048128128051758e-01 -1.553731858730316162e-01
5.241550207138061523e-01 -1.787932366132736206e-01 1.013794317841529846e-01 -4.950653761625289917e-02 6.283385157585144043e-01 -3.821615874767303467e-01 3.010712265968322754e-01 -2.215067744255065918e-01
3.618248105049133301e-01 -1.932398788630962372e-02 2.490346133708953857e-01 1.158786118030548096e-01 4.204825162887573242e-01 7.637219429016113281e-01 -8.398625254631042480e-02 1.616559475660324097e-01
5.121033787727355957e-01 9.291689097881317139e-02 5.137077569961547852e-01 3.561384603381156921e-02 4.564510285854339600e-01 4.272981286048889160e-01 -2.114882618188858032e-01 -1.682085692882537842e-01
-9.360288828611373901e-02 2.448542118072509766e-01 1.137240827083587646e-01 7.549122571945190430e-01 1.734247952699661255e-01 5.246862769126892090e-01 2.069703936576843262e-01 1.583295129239559174e-02
6.710419058799743652e-02 -1.399589627981185913e-01 -1.546239405870437622e-01 8.137997239828109741e-02 6.880730986595153809e-01 6.504640579223632812e-01 1.942646950483322144e-01 1.053110212087631226e-01
8.277828097343444824e-01 -1.786473691463470459e-01 -2.470058351755142212e-01 8.576399087905883789e-02 3.334273993968963623e-01 3.172538280487060547e-01 5.084959045052528381e-02 -9.174783714115619659e-03
2.545268237590789795e-01 -2.431439459323883057e-01 -2.923946678638458252e-01 1.173623204231262207e-01 6.866472363471984863e-01 4.904561340808868408e-01 1.496062278747558594e-01 2.059485167264938354e-01
-1.057634204626083374e-01 -5.371577739715576172e-01 7.558052241802215576e-02 4.502088725566864014e-01 5.369935184717178345e-02 4.294706583023071289e-01 4.734935164451599121e-01 -2.834613025188446045e-01
1.055779010057449341e-01 -1.787910051643848419e-02 -2.536586523056030273e-01 2.417025566101074219e-01 6.071401014924049377e-02 2.274065762758255005e-01 8.640145659446716309e-01 -2.526849806308746338e-01
5.009548068046569824e-01 -1.714659333229064941e-01 2.950492799282073975e-01 3.290672227740287781e-02 5.787435173988342285e-01 4.559648633003234863e-01 -2.702629864215850830e-01 -1.249668225646018982e-01
5.083982348442077637e-01 2.337675243616104126e-01 4.824089109897613525e-01 -1.681827008724212646e-02 3.122035562992095947e-01 5.623226761817932129e-01 -1.341202110052108765e-01 -1.490530073642730713e-01
-1.527387499809265137e-01 1.993812471628189087e-01 1.912399083375930786e-01 6.492282152175903320e-01 2.528822720050811768e-01 4.378549456596374512e-01 4.466806948184967041e-01 1.538115739822387695e-01
4.638403281569480896e-02 -4.212358891963958740e-01 3.041387200355529785e-01 1.553194317966699600e-02 2.131780683994293213e-01 6.068690493702888489e-02 3.843089044094085693e-01 -7.285917997360229492e-01
2.558151483535766602e-01 -8.568339794874191284e-02 1.997522860765457153e-01 5.273121595382690430e-01 -1.384341567754745483e-01 1.411333680152893066e-01 7.544367313385009766e-01 3.163126483559608459e-02
1.989025622606277466e-02 -5.592854619026184082e-01 2.959964275360107422e-01 5.541220903396606445e-01 4.653670638799667358e-02 5.177733898162841797e-01 1.463191956281661987e-01 -2.178638987243175507e-02
2.736376821994781494e-01 -1.659630239009857178e-01 -4.203827679157257080e-01 2.956193685531616211e-01 6.960812211036682129e-01 3.844127655029296875e-01 2.690292662009596825e-03 3.401044383645057678e-02
-2.805068902671337128e-02 -2.812211811542510986e-01 -1.117963343858718872e-02 3.103061616420745850e-01 -4.182266443967819214e-02 5.124650597572326660e-01 6.955888867378234863e-01 -2.747717797756195068e-01
5.024478435516357422e-01 1.832256466150283813e-01 1.433469355106353760e-01 4.554778039455413818e-01 4.714569747447967529e-01 4.448044579476118088e-03 9.158416092395782471e-02 5.052596330642700195e-01
6.273823976516723633e-01 -2.383329719305038452e-01 -1.944133788347244263e-01 3.797539472579956055e-01 1.596566885709762573e-01 2.969658672809600830e-01 -3.221709430217742920e-01 -3.874353170394897461e-01
4.503885507583618164e-01 -7.912710309028625488e-03 -9.130896627902984619e-02 3.809242844581604004e-01 -2.163481153547763824e-02 5.031030252575874329e-02 7.850016355514526367e-01 1.562698334455490112e-01
9.302858710289001465e-01 -4.667435958981513977e-02 -1.128766462206840515e-01 -9.684330783784389496e-03 2.046611607074737549e-01 1.199096813797950745e-01 2.127699106931686401e-01 -1.342359036207199097e-01
3.667935431003570557e-01 1.678560376167297363e-01 -2.043542712926864624e-01 -1.136850342154502869e-01 6.619294285774230957e-01 -2.108412235975265503e-01 3.321966826915740967e-01 -4.354795515537261963e-01
1.841081231832504272e-01 -4.702286049723625183e-02 5.772881209850311279e-02 4.446499049663543701e-01 5.920261144638061523e-01 5.442146956920623779e-02 2.197774350643157959e-01 6.009060144424438477e-01
2.049471139907836914e-01 -2.854386270046234131e-01 2.125534228980541229e-02 1.427411437034606934e-01 4.585058391094207764e-01 -4.328528344631195068e-01 6.079321503639221191e-01 -2.975300550460815430e-01
5.630805492401123047e-01 -2.868850231170654297e-01 -3.788988888263702393e-01 2.259534411132335663e-02 5.431599020957946777e-01 3.703626692295074463e-01 1.462735980749130249e-01 5.454472079873085022e-02
1.983534544706344604e-01 -9.226916730403900146e-02 4.231911599636077881e-01 2.717997431755065918e-01 -1.479262709617614746e-01 4.512711763381958008e-01 6.748989820480346680e-01 -1.347596645355224609e-01
3.742389380931854248e-01 6.470510363578796387e-02 4.733159542083740234e-01 6.832022964954376221e-02 4.449614286422729492e-01 5.432672500610351562e-01 -2.136707603931427002e-01 -2.971155941486358643e-01
5.576687455177307129e-01 -3.422684967517852783e-01 3.405862748622894287e-01 3.821098506450653076e-01 3.885259628295898438e-01 -2.598531246185302734e-01 1.670840233564376831e-01 2.519081234931945801e-01
1.784740388393402100e-01 3.666766285896301270e-01 -1.048916503787040710e-01 4.346185326576232910e-01 2.038544863462448120e-01 5.405329912900924683e-02 7.330082654953002930e-01 -2.280790358781814575e-01
6.607251167297363281e-01 -2.197882533073425293e-01 -3.818157017230987549e-01 1.634467393159866333e-01 5.578859448432922363e-01 5.742335692048072815e-02 -4.248464852571487427e-02 -1.621672213077545166e-01
4.385539889335632324e-01 -3.262442350387573242e-01 -3.227227032184600830e-01 5.369210243225097656e-01 2.766093015670776367e-01 -3.670828938484191895e-01 3.078461587429046631e-01 -5.262097716331481934e-02
4.079419374465942383e-01 4.954671263694763184e-01 1.021345928311347961e-01 8.342342451214790344e-03 3.959144279360771179e-02 3.887842297554016113e-01 5.730202198028564453e-01 -3.106797933578491211e-01
3.079376220703125000e-01 2.875801548361778259e-02 3.984645903110504150e-01 2.530676722526550293e-01 3.166604638099670410e-01 -8.426271378993988037e-02 -8.136646449565887451e-02 -7.533496618270874023e-01
1.776581853628158569e-01 -8.947906643152236938e-02 -3.431116640567779541e-01 2.773264348506927490e-01 7.991911172866821289e-01 2.666777074337005615e-01 -1.100775673985481262e-01 -2.094165980815887451e-01
3.162450194358825684e-01 3.085372447967529297e-01 8.777281641960144043e-02 4.026664793491363525e-01 2.945146337151527405e-02 3.871285589411854744e-03 6.025311946868896484e-01 -5.205988883972167969e-01
4.328866302967071533e-02 -4.911136329174041748e-01 1.809401810169219971e-01 1.225754022598266602e-01 4.119277372956275940e-02 2.880910933017730713e-01 6.011496782302856445e-01 -5.129280686378479004e-01
1.806008815765380859e-01 -1.696146577596664429e-01 7.180958390235900879e-01 3.030822277069091797e-01 -4.986579716205596924e-02 4.966269135475158691e-01 1.725156456232070923e-01 -2.284890711307525635e-01
3.354384377598762512e-02 2.811611630022525787e-02 2.962390184402465820e-01 -5.528485402464866638e-03 2.473683804273605347e-01 2.285756617784500122e-01 6.726709008216857910e-01 -5.868324637413024902e-01
3.182913362979888916e-01 8.153325319290161133e-02 -2.433630526065826416e-01 9.851721115410327911e-03 5.728926062583923340e-01 -3.208900988101959229e-01 3.701460659503936768e-01 -5.143303275108337402e-01
1.080900579690933228e-01 1.709844544529914856e-02 2.173999100923538208e-01 4.744758903980255127e-01 2.847030460834503174e-01 2.661364674568176270e-01 -1.553210616111755371e-01 -7.345918416976928711e-01
7.321374416351318359e-01 -2.360289543867111206e-01 -2.819336950778961182e-01 1.273822784423828125e-01 3.059882521629333496e-01 3.678947389125823975e-01 -5.166020244359970093e-02 -2.844434380531311035e-01
-2.815395221114158630e-02 5.088237673044204712e-02 4.248021841049194336e-01 4.682509601116180420e-01 4.808905720710754395e-01 1.524415910243988037e-01 -1.223090291023254395e-01 -5.722312927246093750e-01
3.673660159111022949e-01 -1.947909444570541382e-01 -3.338455259799957275e-01 5.572898387908935547e-01 4.138793349266052246e-01 -3.956609070301055908e-01 2.121714651584625244e-01 -1.794817447662353516e-01
3.780944049358367920e-01 2.820251882076263428e-01 3.232546448707580566e-01 1.747683137655258179e-01 1.664442718029022217e-01 -7.759415358304977417e-02 7.545541524887084961e-01 -1.984753906726837158e-01
4.097726941108703613e-01 7.031767070293426514e-02 6.888219118118286133e-01 2.616496086120605469e-01 4.562012255191802979e-01 -1.998405307531356812e-01 1.901205182075500488e-01 1.993413316085934639e-03
1.624489128589630127e-01 2.287257462739944458e-01 2.191205695271492004e-02 -5.982262641191482544e-02 7.753182649612426758e-01 5.427261590957641602e-01 1.244410946965217590e-01 -7.797670364379882812e-02
1.592889800667762756e-02 -5.034562945365905762e-01 5.029624104499816895e-01 9.272804856300354004e-02 1.006784662604331970e-01 4.691313803195953369e-01 4.832582175731658936e-01 -1.447394788265228271e-01
6.716549992561340332e-01 1.171801611781120300e-02 -1.730148196220397949e-01 -2.661074101924896240e-01 5.252927541732788086e-01 3.192120790481567383e-01 1.794394701719284058e-01 -1.948524713516235352e-01
6.512031704187393188e-02 5.144254118204116821e-02 3.665177226066589355e-01 -5.858679860830307007e-02 1.073537915945053101e-01 4.373524188995361328e-01 7.766500115394592285e-01 -2.221667915582656860e-01
-9.204827994108200073e-02 3.994611278176307678e-02 3.106294274330139160e-01 2.746552415192127228e-02 3.216390013694763184e-01 1.688160747289657593e-01 7.879641652107238770e-01 -3.739632070064544678e-01
5.341662168502807617e-01 -2.929589450359344482e-01 2.998394668102264404e-01 5.420178174972534180e-01 3.538758456707000732e-01 -3.959123790264129639e-02 -1.046553775668144226e-01 3.277284801006317139e-01
2.575215101242065430e-01 -5.372269079089164734e-02 -4.487463831901550293e-01 1.378381401300430298e-01 7.181901335716247559e-01 -2.054543793201446533e-01 3.077808618545532227e-01 -2.401800453662872314e-01
1.999606937170028687e-01 -4.036732912063598633e-01 1.952701658010482788e-01 6.475957483053207397e-02 1.050456538796424866e-01 1.071877405047416687e-02 4.846192002296447754e-01 -7.132559418678283691e-01
4.128606617450714111e-01 -3.186363875865936279e-01 -5.363786220550537109e-01 2.507722191512584686e-02 4.782282114028930664e-01 3.145551681518554688e-01 3.324902951717376709e-01 3.859144076704978943e-02
6.136039495468139648e-01 -3.614793419837951660e-01 -3.352336585521697998e-01 2.716889083385467529e-01 5.166761875152587891e-01 9.688484668731689453e-02 1.326612681150436401e-01 1.126341894268989563e-01
1.930936425924301147e-01 -2.612944543361663818e-01 -2.594393193721771240e-01 4.131067097187042236e-01 4.286674261093139648e-01 -3.920095562934875488e-01 4.906612336635589600e-01 -2.798187434673309326e-01
3.820614218711853027e-01 2.545449435710906982e-01 -2.511737048625946045e-01 1.806381493806838989e-01 -4.812432080507278442e-02 4.441008865833282471e-01 6.787731051445007324e-01 -1.823266744613647461e-01
4.046850502490997314e-01 -9.254098683595657349e-02 -3.646722435951232910e-01 3.382205069065093994e-01 7.057645916938781738e-01 1.173297911882400513e-01 -1.925314515829086304e-01 -1.770567297935485840e-01
3.926225006580352783e-01 -1.389734447002410889e-01 1.503037065267562866e-01 1.099993586540222168e-01 6.471738815307617188e-01 -3.386668264865875244e-01 8.966143941506743431e-04 -5.082449316978454590e-01
1.826324462890625000e-01 -5.024927258491516113e-01 5.093246102333068848e-01 5.865728259086608887e-01 8.569566160440444946e-02 -5.356632173061370850e-02 1.635274738073348999e-01 -2.715013623237609863e-01
2.021685391664505005e-01 1.526414137333631516e-02 -1.317761242389678955e-01 8.227086812257766724e-02 7.278841137886047363e-01 5.948976278305053711e-01 1.251207143068313599e-01 1.881164610385894775e-01
-2.146914042532444000e-02 -4.621225595474243164e-02 2.993749082088470459e-01 -9.632655233144760132e-02 2.197889089584350586e-01 2.562701106071472168e-01 7.451905012130737305e-01 -4.787577092647552490e-01
6.634459495544433594e-01 -3.284569382667541504e-01 -3.844898641109466553e-01 2.160817384719848633e-01 4.156973659992218018e-01 2.323634624481201172e-01 9.727917611598968506e-02 1.455046236515045166e-01
6.916792690753936768e-02 -3.284096121788024902e-01 -2.734446525573730469e-01 2.162928879261016846e-01 5.110586881637573242e-01 6.679048538208007812e-01 2.071965336799621582e-01 1.249005049467086792e-01
4.053684175014495850e-01 -4.849038124084472656e-01 2.360958307981491089e-01 4.582657814025878906e-01 5.052857398986816406e-01 -4.497074708342552185e-02 -2.958182990550994873e-02 2.767396569252014160e-01
5.608841031789779663e-02 -3.824405074119567871e-01 5.072057247161865234e-01 2.856935560703277588e-01 1.046108230948448181e-01 4.693695530295372009e-02 3.713240325450897217e-01 -6.005721092224121094e-01
1.697062104940414429e-01 3.179878294467926025e-01 1.893803477287292480e-01 7.383631169795989990e-02 6.725565791130065918e-01 6.004055738449096680e-01 -2.913022227585315704e-02 -1.228791326284408569e-01
3.250223398208618164e-01 1.284860819578170776e-01 3.651244938373565674e-01 2.476369291543960571e-01 4.562925994396209717e-01 -1.749780625104904175e-01 -2.227264828979969025e-02 -6.662548780441284180e-01
4.414728581905364990e-01 -4.808609932661056519e-02 -6.732279062271118164e-02 -1.284400224685668945e-01 6.335246562957763672e-01 -3.278566598892211914e-01 3.273346126079559326e-01 -4.071471989154815674e-01
8.464510738849639893e-02 3.878468647599220276e-02 6.009403467178344727e-01 5.339351296424865723e-01 3.637377321720123291e-01 1.106663718819618225e-01 -6.468553841114044189e-02 -4.431463181972503662e-01
5.095738768577575684e-01 -3.593863844871520996e-01 -4.769499599933624268e-01 1.275954544544219971e-01 5.699917078018188477e-01 7.813052088022232056e-02 1.365541815757751465e-01 -1.333114057779312134e-01
9.761595726013183594e-02 3.812770592048764229e-03 -2.474639751017093658e-02 4.729417860507965088e-01 -6.159903481602668762e-03 2.166463583707809448e-01 7.135806083679199219e-01 -4.582571685314178467e-01
1.504965275526046753e-01 -7.997080683708190918e-02 2.264221161603927612e-01 -7.368534803390502930e-02 5.344426035881042480e-01 7.860005497932434082e-01 9.959332644939422607e-02 3.023832291364669800e-02
2.910076975822448730e-01 1.161182597279548645e-01 3.094132244586944580e-01 2.741988897323608398e-01 6.486886143684387207e-01 -1.210899576544761658e-01 3.395439982414245605e-01 4.244523346424102783e-01
2.886515855789184570e-01 8.279110491275787354e-02 -2.029854655265808105e-01 -3.256099298596382141e-02 4.936487972736358643e-01 -2.527612447738647461e-01 3.098152279853820801e-01 -6.811751723289489746e-01
9.098486900329589844e-01 -6.280583888292312622e-02 -1.838872283697128296e-01 5.173613503575325012e-02 2.348939478397369385e-01 9.350211918354034424e-02 1.398241221904754639e-01 -2.197070121765136719e-01
7.198382914066314697e-02 -4.245308637619018555e-01 3.100743293762207031e-01 3.179304599761962891e-01 6.709639728069305420e-02 4.190035164356231689e-01 4.693965017795562744e-01 -4.657970964908599854e-01
2.978847026824951172e-01 2.477081120014190674e-01 3.949668705463409424e-01 7.383034229278564453e-01 -1.385106332600116730e-02 6.020915508270263672e-02 3.256875276565551758e-01 -1.972950249910354614e-01
3.970813453197479248e-01 -3.798460960388183594e-02 -1.535185724496841431e-01 1.893177181482315063e-01 5.585022568702697754e-01 -4.484779536724090576e-01 3.119934797286987305e-01 -4.136148691177368164e-01
6.348132491111755371e-01 -2.629263699054718018e-01 2.089756280183792114e-01 3.065584301948547363e-01 4.698534309864044189e-01 -2.862837016582489014e-01 1.035910174250602722e-01 2.770945131778717041e-01
1.925195902585983276e-01 5.135473981499671936e-02 -1.817016117274761200e-02 -8.388197422027587891e-02 8.337755203247070312e-01 4.083780646324157715e-01 2.512099146842956543e-01 1.669492125511169434e-01
1.820427328348159790e-01 -2.949410378932952881e-01 7.443790435791015625e-01 4.352354407310485840e-01 2.913669347763061523e-01 1.580475866794586182e-01 -5.937799438834190369e-02 -1.514613926410675049e-01
1.908579096198081970e-02 -9.584747999906539917e-02 3.453198373317718506e-01 2.088385820388793945e-01 9.977758675813674927e-02 2.581814229488372803e-01 8.380206823348999023e-01 -2.206758111715316772e-01
4.906149804592132568e-01 1.433063298463821411e-01 5.718823075294494629e-01 -2.460114806890487671e-01 4.351737797260284424e-01 3.469848334789276123e-01 9.375346451997756958e-02 -1.806233972311019897e-01
2.649691998958587646e-01 -1.630215346813201904e-01 -3.267103135585784912e-01 -7.600113283842802048e-03 8.273273706436157227e-01 2.421318888664245605e-01 2.297997027635574341e-01 -2.261767536401748657e-02
2.887102365493774414e-01 5.000371932983398438e-01 -2.039120048284530640e-01 4.850547909736633301e-01 1.612791866064071655e-01 1.452450156211853027e-01 5.767052173614501953e-01 -1.002745553851127625e-01
4.818780422210693359e-01 7.471932331100106239e-04 3.973778784275054932e-01 4.368458688259124756e-01 4.330045282840728760e-01 -1.048331707715988159e-01 1.139691174030303955e-01 4.556068480014801025e-01
1.286043226718902588e-01 1.704297810792922974e-01 7.721670866012573242e-01 2.042129337787628174e-01 5.109924077987670898e-01 -6.780089437961578369e-02 1.709617376327514648e-01 -1.467358022928237915e-01
-1.977598518133163452e-01 -6.120042204856872559e-01 9.114953130483627319e-02 4.548867642879486084e-01 2.047907561063766479e-01 1.827789992094039917e-01 5.361161828041076660e-01 -9.134417027235031128e-02
3.263599872589111328e-01 -2.677368521690368652e-01 -6.063158437609672546e-02 1.058652475476264954e-01 4.046988189220428467e-01 -4.521788954734802246e-01 4.840448796749114990e-01 -4.520799219608306885e-01
1.678084880113601685e-01 -5.365091562271118164e-01 1.120828986167907715e-01 7.345244884490966797e-01 1.662479490041732788e-01 2.599023580551147461e-01 -1.519124507904052734e-01 -1.168093755841255188e-01
1.626104414463043213e-01 8.247191458940505981e-02 5.391220450401306152e-01 4.604922533035278320e-01 3.459007441997528076e-01 -2.494838535785675049e-01 5.274083018302917480e-01 6.325772404670715332e-02
2.433212846517562866e-01 -1.752419769763946533e-01 5.403814315795898438e-01 2.287054508924484253e-01 1.791624128818511963e-01 1.718827039003372192e-01 4.489634186029434204e-03 -7.100024819374084473e-01
6.499039381742477417e-02 -6.014639735221862793e-01 4.139691293239593506e-01 1.048604324460029602e-01 1.061145216226577759e-01 4.722891747951507568e-01 4.392548203468322754e-01 -1.561706513166427612e-01
4.969359040260314941e-01 -1.444241851568222046e-01 1.093839854001998901e-01 -1.610401868820190430e-01 6.522839069366455078e-01 4.759552776813507080e-01 1.014016568660736084e-01 1.789070069789886475e-01
8.680633455514907837e-02 -6.240254044532775879e-01 4.204191267490386963e-01 4.141653701663017273e-02 1.360543668270111084e-01 3.533070385456085205e-01 3.663142621517181396e-01 -3.834927380084991455e-01
-3.914739191532135010e-02 -2.123478502035140991e-01 -2.893961071968078613e-01 2.425305098295211792e-01 6.905731558799743652e-01 5.135899186134338379e-01 2.344237864017486572e-01 1.232239380478858948e-01
4.225443601608276367e-01 3.743331134319305420e-01 4.586115777492523193e-01 2.186800539493560791e-01 3.069411218166351318e-01 -1.692585200071334839e-01 5.276058316230773926e-01 -1.481764763593673706e-01
1.714787632226943970e-01 -2.128690481185913086e-01 6.374289393424987793e-01 3.051514327526092529e-01 -1.194772422313690186e-01 4.322095215320587158e-01 4.564963877201080322e-01 -1.279838979244232178e-01
9.099773764610290527e-01 -7.621972262859344482e-02 -1.504600942134857178e-01 -5.375345051288604736e-02 2.194021642208099365e-01 2.201147228479385376e-01 2.054629474878311157e-01 -4.244114831089973450e-02
3.481402993202209473e-01 -1.978521943092346191e-01 -1.095874831080436707e-01 3.130685091018676758e-01 -5.857146531343460083e-02 -4.805174656212329865e-03 7.949483990669250488e-01 -3.069770634174346924e-01
8.232191801071166992e-01 -1.348472088575363159e-01 -1.805303096771240234e-01 -7.368330657482147217e-02 3.193144500255584717e-01 3.793896734714508057e-01 1.287081390619277954e-01 -6.034867465496063232e-02
8.596709966659545898e-01 -1.490192413330078125e-01 -1.551880836486816406e-01 7.418742030858993530e-02 2.306344360113143921e-01 3.795304894447326660e-01 1.059865653514862061e-01 2.651941031217575073e-02
1.731349974870681763e-01 4.639339745044708252e-01 1.139227896928787231e-01 3.111560642719268799e-01 6.411885023117065430e-01 2.966606058180332184e-02 -2.001284807920455933e-01 -4.392480850219726562e-01
3.764318227767944336e-01 -3.405550420284271240e-01 4.008837044239044189e-02 1.380930691957473755e-01 3.512277305126190186e-01 -4.600113630294799805e-01 5.706684589385986328e-01 -2.470030188560485840e-01
3.925489485263824463e-01 1.877097785472869873e-01 2.421325892210006714e-01 5.455852746963500977e-01 4.350795149803161621e-01 1.634736657142639160e-01 1.275290921330451965e-02 4.880560338497161865e-01
8.648280054330825806e-02 -3.415042161941528320e-01 2.222701013088226318e-01 4.640616774559020996e-01 -8.963360637426376343e-02 3.031218349933624268e-01 7.087089419364929199e-01 9.462075680494308472e-02
4.559194147586822510e-01 -7.404489070177078247e-02 -2.102804780006408691e-01 4.608515501022338867e-01 -3.868298232555389404e-02 -1.481946259737014771e-01 6.749792695045471191e-01 -2.258270978927612305e-01
4.683441668748855591e-02 -1.456199586391448975e-01 5.029106140136718750e-01 4.101175665855407715e-01 1.058825924992561340e-01 2.353486716747283936e-01 7.701486349105834961e-02 -6.949492096900939941e-01
1.917066425085067749e-01 2.613601088523864746e-01 6.477201581001281738e-01 1.839100569486618042e-01 4.836224615573883057e-01 -1.781879812479019165e-01 2.227363735437393188e-01 -3.554179072380065918e-01
3.427186608314514160e-02 -1.005157828330993652e-01 -1.243762224912643433e-01 6.836414337158203125e-02 7.057191729545593262e-01 5.786948204040527344e-01 2.986052036285400391e-01 2.156078815460205078e-01
-1.242686882615089417e-01 -6.017531156539916992e-01 3.388862609863281250e-01 5.351389050483703613e-01 2.896584272384643555e-01 3.129468858242034912e-01 1.889881789684295654e-01 6.065271794795989990e-02
1.979660838842391968e-01 2.719030082225799561e-01 4.170874655246734619e-01 7.371704578399658203e-01 -2.092303894460201263e-02 2.885222733020782471e-01 9.187902510166168213e-02 -2.781571745872497559e-01
4.677180349826812744e-01 5.431746132671833038e-03 3.909454643726348877e-01 -2.645878307521343231e-02 5.990896821022033691e-01 -3.236612677574157715e-01 3.073674142360687256e-01 -2.636891007423400879e-01
2.555279247462749481e-02 -4.986222386360168457e-01 4.717095196247100830e-01 5.583953261375427246e-01 2.808974087238311768e-01 3.639326393604278564e-01 -6.258188933134078979e-02 -3.377594053745269775e-02
-2.308058738708496094e-01 1.366418902762234211e-03 -1.311900913715362549e-01 2.411565035581588745e-01 2.667014896869659424e-01 4.120973348617553711e-01 4.605276584625244141e-01 -6.467766761779785156e-01
6.868250966072082520e-01 -4.299200475215911865e-01 -2.485122978687286377e-01 2.339038439095020294e-02 2.503086030483245850e-01 4.141774773597717285e-01 1.042407080531120300e-01 -1.899241209030151367e-01
6.689499020576477051e-01 -4.076679050922393799e-01 -2.059039026498794556e-01 6.722640246152877808e-02 1.674674600362777710e-01 5.415263772010803223e-01 1.257546693086624146e-01 4.782043397426605225e-02
4.639392197132110596e-01 2.043852955102920532e-01 4.267296195030212402e-02 5.638756155967712402e-01 4.899142980575561523e-01 3.068228065967559814e-02 -9.819626063108444214e-02 4.154640436172485352e-01
-1.583979278802871704e-01 -7.108617573976516724e-02 3.549233078956604004e-01 3.302067220211029053e-01 4.875493347644805908e-01 3.138428032398223877e-01 -1.049748584628105164e-01 -6.225981116294860840e-01
3.925151228904724121e-01 -3.347552716732025146e-01 2.076779305934906006e-01 -6.407592445611953735e-02 5.244214534759521484e-01 5.989196300506591797e-01 2.563744038343429565e-02 2.285933494567871094e-01
3.981921672821044922e-01 -2.998760938644409180e-01 -3.325337469577789307e-01 4.648162722587585449e-01 5.202391147613525391e-01 -3.350657522678375244e-01 1.825412213802337646e-01 -9.298155456781387329e-02
-1.208964586257934570e-01 -2.066169828176498413e-01 -2.885200381278991699e-01 -4.769324138760566711e-02 3.028307259082794189e-01 3.175195753574371338e-01 7.498390674591064453e-01 -3.199867010116577148e-01
-2.053467780351638794e-01 -2.907985448837280273e-01 4.918219745159149170e-01 6.103551387786865234e-01 4.350289106369018555e-01 2.441875487565994263e-01 7.213675975799560547e-02 6.902977824211120605e-02
5.723212659358978271e-02 -4.318697154521942139e-01 1.777812093496322632e-01 5.737866759300231934e-01 -1.429047435522079468e-01 3.991010189056396484e-01 5.151675939559936523e-01 -6.538162380456924438e-02
4.705122709274291992e-01 4.012664034962654114e-02 -1.116877142339944839e-02 2.252825498580932617e-01 -2.830861881375312805e-02 -1.788481920957565308e-01 5.699903368949890137e-01 -6.070042252540588379e-01
2.446675151586532593e-01 -1.556484848260879517e-01 -2.353680506348609924e-02 -1.297868788242340088e-01 8.536543846130371094e-01 3.772495388984680176e-01 1.642329692840576172e-01 2.230243943631649017e-02
8.995386362075805664e-01 -5.682612210512161255e-02 -1.657496094703674316e-01 9.852068126201629639e-02 1.481961309909820557e-01 7.353316247463226318e-02 8.259128779172897339e-02 -3.409266173839569092e-01
2.814723365008831024e-02 3.650490939617156982e-01 -1.184867471456527710e-01 4.419651627540588379e-01 9.721301496028900146e-02 5.775465965270996094e-01 5.370309948921203613e-01 -1.586249917745590210e-01
-9.340585209429264069e-03 2.463304102420806885e-01 2.403136342763900757e-03 2.058698087930679321e-01 1.268069595098495483e-01 4.810125827789306641e-01 6.229232549667358398e-01 -5.112332105636596680e-01
5.155662298202514648e-01 -2.928369939327239990e-01 8.334170281887054443e-02 -2.181674987077713013e-01 5.168392062187194824e-01 4.839645624160766602e-01 2.404576689004898071e-01 1.863618046045303345e-01
-1.234909426420927048e-02 2.922510504722595215e-01 4.552281200885772705e-01 7.070002555847167969e-01 2.189677804708480835e-01 3.674333989620208740e-01 7.544551044702529907e-02 1.367797553539276123e-01
-2.447619289159774780e-01 -3.420077860355377197e-01 -2.954160571098327637e-01 7.098463773727416992e-01 2.238359451293945312e-01 2.288348376750946045e-01 3.482503294944763184e-01 -9.068465232849121094e-02
-2.617537230253219604e-02 -4.048157930374145508e-01 7.070578336715698242e-01 4.051759541034698486e-01 2.928001582622528076e-01 1.902831643819808960e-01 2.218086868524551392e-01 1.421535294502973557e-02
1.891005188226699829e-01 -6.620066612958908081e-02 3.612929582595825195e-01 1.337424963712692261e-01 4.294492304325103760e-01 -8.411686122417449951e-02 -8.593774400651454926e-03 -7.873135209083557129e-01
7.621270418167114258e-01 -2.693893015384674072e-01 -1.916832923889160156e-01 6.463515758514404297e-02 6.858570128679275513e-02 1.225671246647834778e-01 7.661653310060501099e-02 -5.292210578918457031e-01
4.167892634868621826e-01 3.437438309192657471e-01 1.868437975645065308e-01 -4.293625429272651672e-02 1.614322811365127563e-01 1.136125102639198303e-01 7.800525426864624023e-01 -1.546694338321685791e-01
5.011503100395202637e-01 -3.347429335117340088e-01 2.586480043828487396e-02 6.781342029571533203e-01 2.995714247226715088e-01 -2.588360607624053955e-01 -1.106494143605232239e-01 8.531082421541213989e-02
6.200606226921081543e-01 -1.899430006742477417e-01 -2.742986381053924561e-01 -6.000835448503494263e-02 6.579180359840393066e-01 1.696651577949523926e-01 4.605494439601898193e-02 -1.919432580471038818e-01
3.117456734180450439e-01 8.354075253009796143e-02 -5.466684326529502869e-02 8.033609986305236816e-01 -3.943861927837133408e-03 -1.682127267122268677e-01 4.673405885696411133e-01 -2.719957381486892700e-02
3.600230216979980469e-01 -1.036710217595100403e-01 3.798110485076904297e-01 5.959939956665039062e-01 -5.965719372034072876e-02 -1.128691136837005615e-01 5.845100879669189453e-01 4.711670428514480591e-02
2.654457390308380127e-01 -4.650825262069702148e-01 -3.171269893646240234e-01 5.467466115951538086e-01 9.119469672441482544e-02 -2.062572985887527466e-01 3.358980715274810791e-01 -3.873620331287384033e-01
3.058927357196807861e-01 2.179966568946838379e-01 4.268426597118377686e-01 2.154301255941390991e-01 7.118311524391174316e-01 -1.686050444841384888e-01 2.116215825080871582e-01 -2.244712859392166138e-01
2.980512678623199463e-01 2.757347226142883301e-01 6.887087970972061157e-02 4.715541005134582520e-01 -1.847102046012878418e-01 6.339646577835083008e-01 3.640110492706298828e-01 -1.987363249063491821e-01
5.551855564117431641e-01 3.177518546581268311e-01 4.344195425510406494e-01 -1.614745110273361206e-01 4.331226944923400879e-01 4.146738946437835693e-01 1.117911189794540405e-01 6.294063478708267212e-02
3.505832552909851074e-01 2.088028937578201294e-01 5.803582072257995605e-01 4.763363897800445557e-01 4.703384041786193848e-01 -9.865979105234146118e-02 1.037382856011390686e-01 1.675320714712142944e-01
-6.986972689628601074e-02 3.780909627676010132e-02 -2.541524916887283325e-02 1.662408411502838135e-01 1.099611446261405945e-01 5.680045485496520996e-01 7.014811038970947266e-01 -3.723040223121643066e-01
-2.213033586740493774e-01 -3.846656382083892822e-01 -7.967692613601684570e-02 2.900505065917968750e-01 2.721880674362182617e-01 4.452789723873138428e-01 2.726055681705474854e-01 -6.049016118049621582e-01
2.824016213417053223e-01 1.946968585252761841e-01 3.472990170121192932e-02 2.645322084426879883e-01 -1.475017368793487549e-01 5.749348402023315430e-01 5.079042315483093262e-01 -4.482024908065795898e-01
1.862267106771469116e-01 -6.826761364936828613e-01 3.013268411159515381e-01 2.915607988834381104e-01 5.354092642664909363e-02 5.445238947868347168e-01 1.443743556737899780e-01 -5.701247975230216980e-02
6.426781415939331055e-02 -6.764649152755737305e-01 2.663508057594299316e-01 4.853487014770507812e-01 1.831794083118438721e-01 4.365301430225372314e-01 -2.434043213725090027e-02 -8.398366719484329224e-02
1.441588699817657471e-01 -7.291089296340942383e-01 3.155436515808105469e-01 1.743917725980281830e-02 1.274933665990829468e-01 4.450460374355316162e-01 2.856544554233551025e-01 -2.276560515165328979e-01
7.580602914094924927e-02 3.854313492774963379e-01 6.047152280807495117e-01 2.651623189449310303e-01 6.258569955825805664e-01 1.129581779241561890e-01 5.864030122756958008e-02 -4.253765568137168884e-02
8.603782057762145996e-01 -5.763217061758041382e-02 -3.551192954182624817e-02 -5.971082299947738647e-02 1.240431070327758789e-01 1.508266925811767578e-01 1.218010187149047852e-01 -4.456796646118164062e-01
5.008801221847534180e-01 -4.078845083713531494e-01 2.751332819461822510e-01 6.548079252243041992e-01 1.769453138113021851e-01 -1.390107572078704834e-01 -7.540708035230636597e-02 1.481823921203613281e-01
1.150652859359979630e-02 -3.548479080200195312e-01 4.963192045688629150e-01 6.517821550369262695e-01 1.483281999826431274e-01 3.766913115978240967e-01 2.126725018024444580e-02 -1.960814744234085083e-01
3.181978762149810791e-01 -6.918277591466903687e-02 3.747342526912689209e-01 6.553833186626434326e-02 4.818845391273498535e-01 7.033429741859436035e-01 -1.434192508459091187e-01 4.206660017371177673e-02
1.436074227094650269e-01 -5.995309352874755859e-01 5.312066078186035156e-01 2.688673734664916992e-01 3.562803864479064941e-01 3.085861504077911377e-01 9.104779362678527832e-02 1.871328204870223999e-01
2.305132895708084106e-01 -1.186463236808776855e-01 4.798780009150505066e-02 3.352550566196441650e-01 3.235018551349639893e-01 -4.152469336986541748e-01 4.870908260345458984e-01 -5.511324405670166016e-01
1.459395885467529297e-01 -1.360120624303817749e-01 -1.428959816694259644e-01 3.516062200069427490e-01 3.676595091819763184e-01 -4.596006870269775391e-01 6.078538894653320312e-01 -3.166441917419433594e-01
4.216955006122589111e-01 -6.487044692039489746e-02 2.974658310413360596e-01 -1.605855673551559448e-01 5.309944152832031250e-01 6.290355324745178223e-01 8.716566115617752075e-02 1.358399540185928345e-01
7.106592655181884766e-01 -2.472834289073944092e-01 -3.414169251918792725e-01 1.225377246737480164e-01 5.310425758361816406e-01 1.258226335048675537e-01 6.351394951343536377e-02 1.901982910931110382e-02
-3.220549225807189941e-01 -4.259944707155227661e-02 1.033529173582792282e-02 7.524249553680419922e-01 4.645018279552459717e-01 2.770974636077880859e-01 -9.144642949104309082e-02 -1.652530431747436523e-01
2.652672231197357178e-01 2.828182876110076904e-01 -1.462356597185134888e-01 4.893144071102142334e-01 -7.186670601367950439e-02 5.997874140739440918e-01 1.797129809856414795e-01 -4.377523660659790039e-01
-8.554441155865788460e-04 1.256571263074874878e-01 2.417859435081481934e-01 4.153215885162353516e-01 5.752376914024353027e-01 6.039367523044347763e-03 -1.430719792842864990e-01 -6.339184641838073730e-01
3.285762071609497070e-01 -3.734381198883056641e-01 2.738182246685028076e-01 -1.387746930122375488e-01 6.403936743736267090e-01 3.999265432357788086e-01 1.652083694934844971e-01 2.469973266124725342e-01
4.506051838397979736e-01 3.265359252691268921e-02 1.473359465599060059e-01 2.299074977636337280e-01 7.292768955230712891e-01 -3.716589212417602539e-01 -3.515271469950675964e-03 -2.265744060277938843e-01
-1.038201376795768738e-01 -4.933244287967681885e-01 -1.205999627709388733e-01 4.091577231884002686e-01 1.393650025129318237e-01 2.569292187690734863e-01 4.042160511016845703e-01 -5.613127946853637695e-01
-2.221316397190093994e-01 1.192931458353996277e-01 -1.004257649183273315e-01 7.497037053108215332e-01 4.938013553619384766e-01 -1.625739634037017822e-01 1.362482160329818726e-01 -2.746853530406951904e-01
7.591475248336791992e-01 -4.292740300297737122e-02 9.324628859758377075e-02 -5.035642907023429871e-02 4.653923809528350830e-01 3.772857785224914551e-01 -2.027396410703659058e-01 -1.028764843940734863e-01
5.594672560691833496e-01 -4.315026104450225830e-01 4.703572988510131836e-01 2.481461167335510254e-01 2.767751216888427734e-01 2.613081634044647217e-01 -8.745653182268142700e-02 2.558401525020599365e-01
-1.597789227962493896e-01 -5.773830786347389221e-02 1.243263483047485352e-01 1.347843110561370850e-01 2.054685354232788086e-01 2.510310709476470947e-01 6.116687059402465820e-01 -6.768609285354614258e-01
2.796324193477630615e-01 4.908915162086486816e-01 3.779163360595703125e-01 4.928076267242431641e-01 1.839589923620223999e-01 2.255080081522464752e-02 4.584818780422210693e-01 -2.249355018138885498e-01
3.536056280136108398e-01 1.327616721391677856e-01 8.464261144399642944e-02 -6.378300487995147705e-02 8.238013982772827148e-01 -1.324879974126815796e-01 1.048055589199066162e-01 -3.727178275585174561e-01
2.309178262948989868e-01 -4.978027045726776123e-01 3.440468013286590576e-01 3.878142237663269043e-01 -8.633986860513687134e-02 6.978048384189605713e-02 5.521595478057861328e-01 -3.360020816326141357e-01
2.733148932456970215e-01 -4.093050956726074219e-01 1.342690140008926392e-01 5.174305438995361328e-01 -4.760884493589401245e-02 -1.776815950870513916e-01 6.584334373474121094e-01 -6.807492673397064209e-02
-1.264065355062484741e-01 -7.255499064922332764e-02 -3.477077186107635498e-01 5.526708364486694336e-01 1.884358078241348267e-01 3.005015254020690918e-01 5.694559216499328613e-01 -3.198783099651336670e-01
2.744780853390693665e-02 -5.948711037635803223e-01 2.349750399589538574e-01 2.088565193116664886e-02 1.353201717138290405e-01 4.763159751892089844e-01 4.850409328937530518e-01 -3.305635750293731689e-01
3.034312725067138672e-01 -2.532901763916015625e-01 2.066678851842880249e-01 1.159187480807304382e-01 3.305312991142272949e-01 -4.326363503932952881e-01 6.508236527442932129e-01 -2.600543797016143799e-01
3.378134965896606445e-01 -4.722114279866218567e-02 -2.370667308568954468e-01 1.493879407644271851e-01 8.269417881965637207e-01 2.545999884605407715e-01 -1.241301968693733215e-01 -2.026638686656951904e-01
-9.682767093181610107e-02 -6.053121089935302734e-01 1.725538223981857300e-01 6.818094104528427124e-02 2.410757839679718018e-01 4.173418283462524414e-01 4.777947664260864258e-01 -3.594699501991271973e-01
6.986243128776550293e-01 -3.917823135852813721e-01 -3.393661379814147949e-01 5.431919172406196594e-02 3.042123913764953613e-01 3.317103981971740723e-01 1.768424212932586670e-01 -8.037718385457992554e-02
4.215431809425354004e-01 -1.174729242920875549e-01 -2.067864239215850830e-01 1.317175775766372681e-01 4.648560285568237305e-01 5.484662055969238281e-01 -2.491412907838821411e-01 -4.115989804267883301e-01
8.730653673410415649e-02 1.258097141981124878e-01 3.396659195423126221e-01 4.873991906642913818e-01 1.729012727737426758e-01 -8.771022409200668335e-02 7.555530071258544922e-01 -1.231673583388328552e-01
4.481296539306640625e-01 -8.830745518207550049e-02 -3.880549594759941101e-02 1.880103647708892822e-01 -3.332501277327537537e-02 5.357464402914047241e-02 8.662329912185668945e-01 1.369630452245473862e-02
2.913807630538940430e-01 -9.921117871999740601e-02 2.113195657730102539e-01 7.249749302864074707e-01 -1.056476533412933350e-01 -1.499093975871801376e-02 5.683931112289428711e-01 -2.350863255560398102e-02
1.430487632751464844e-01 3.294607251882553101e-02 -1.930670067667961121e-02 5.999104380607604980e-01 5.416937470436096191e-01 -7.560489326715469360e-02 -2.333026975393295288e-01 -5.144008398056030273e-01
4.309904277324676514e-01 -1.187612116336822510e-01 1.758495569229125977e-01 5.019437074661254883e-01 5.758553743362426758e-01 5.446305125951766968e-02 -4.070045053958892822e-01 1.305536180734634399e-01
4.919393956661224365e-01 -7.645716890692710876e-03 -3.059218227863311768e-01 5.155599117279052734e-01 2.230971157550811768e-01 -2.532120645046234131e-01 4.635298252105712891e-01 2.641938328742980957e-01
2.583818137645721436e-01 -3.167417645454406738e-01 2.274764925241470337e-01 2.847446203231811523e-01 1.244520023465156555e-02 -1.253799349069595337e-01 5.745100378990173340e-01 -5.951064825057983398e-01
1.415285468101501465e-01 -6.345914602279663086e-01 3.956072330474853516e-01 5.562288165092468262e-01 2.007113844156265259e-01 -3.379214182496070862e-02 8.694884926080703735e-02 -2.497616112232208252e-01
3.974290788173675537e-01 2.099195271730422974e-01 2.808052301406860352e-01 2.271117120981216431e-01 3.592878878116607666e-01 -2.947869002819061279e-01 6.682702302932739258e-01 -7.057453691959381104e-02
1.641744226217269897e-01 -5.410421490669250488e-01 4.413557350635528564e-01 5.118680596351623535e-01 3.467538654804229736e-01 -3.103518113493919373e-02 2.444066256284713745e-01 2.063501924276351929e-01
2.440904080867767334e-01 -1.768797338008880615e-01 4.242060184478759766e-01 6.771337240934371948e-02 3.804689049720764160e-01 7.529433369636535645e-01 -1.136268898844718933e-01 -2.487072255462408066e-03
5.499018430709838867e-01 -2.972949147224426270e-01 -4.647788405418395996e-01 2.438049204647541046e-02 5.667831897735595703e-01 6.443925201892852783e-02 1.865982711315155029e-01 -1.799865663051605225e-01
5.187481641769409180e-01 2.533593475818634033e-01 3.029730021953582764e-01 -2.143899444490671158e-03 1.015544682741165161e-01 7.727578748017549515e-03 7.500196099281311035e-01 -4.482907056808471680e-02
4.033236503601074219e-01 4.345772787928581238e-02 4.852483794093132019e-02 6.733816266059875488e-01 5.982005037367343903e-03 -2.328177392482757568e-01 5.493692159652709961e-01 -1.536154150962829590e-01
-1.272251904010772705e-01 -9.605982154607772827e-02 7.327105998992919922e-01 1.875786185264587402e-01 3.679828643798828125e-01 2.228666692972183228e-01 4.622068405151367188e-01 6.180470436811447144e-02
2.754985988140106201e-01 -2.413804978132247925e-01 1.037425622344017029e-01 4.715722501277923584e-01 2.017230987548828125e-01 -4.358675181865692139e-01 6.222194433212280273e-01 -1.219157353043556213e-01
1.446224600076675415e-01 5.546286106109619141e-01 3.101181387901306152e-01 5.918526649475097656e-01 2.351331561803817749e-01 1.299521476030349731e-01 3.848905563354492188e-01 -6.850406527519226074e-02
-5.291254818439483643e-02 3.089450895786285400e-01 2.856462299823760986e-01 2.715478241443634033e-01 1.895329803228378296e-01 4.007045328617095947e-01 6.381682753562927246e-01 -3.777241110801696777e-01
2.323362529277801514e-01 -1.266878098249435425e-01 -2.572817504405975342e-01 5.375381112098693848e-01 4.060645401477813721e-02 1.519475579261779785e-01 7.213525772094726562e-01 1.724598705768585205e-01
-1.286121457815170288e-01 3.552322089672088623e-02 2.934447526931762695e-01 2.647122144699096680e-01 2.192839235067367554e-01 3.397076427936553955e-01 8.130385875701904297e-01 -3.867785260081291199e-02
7.235395908355712891e-01 -3.740170300006866455e-01 -2.952033281326293945e-01 2.294524312019348145e-01 2.168687582015991211e-01 3.753740191459655762e-01 4.241506755352020264e-02 8.409252762794494629e-02
5.291832238435745239e-02 -1.246857456862926483e-02 3.916783630847930908e-01 3.716124296188354492e-01 4.400634765625000000e-01 -2.505746204406023026e-03 -2.865376137197017670e-02 -7.148799896240234375e-01
1.241523027420043945e-01 -3.929292559623718262e-01 5.044924616813659668e-01 3.548574149608612061e-01 -1.180701050907373428e-02 6.517686247825622559e-01 1.454680114984512329e-01 -6.044545769691467285e-02
2.237797528505325317e-01 -5.466861724853515625e-01 1.926297992467880249e-01 6.002167463302612305e-01 5.143120884895324707e-03 4.457781612873077393e-01 -1.234441846609115601e-01 -1.992674916982650757e-01
4.865658283233642578e-01 6.963796168565750122e-02 4.679483920335769653e-02 7.919516414403915405e-02 2.832292914390563965e-01 4.384290054440498352e-02 6.906793117523193359e-01 4.367651939392089844e-01
3.217021226882934570e-01 3.109522759914398193e-01 1.849717050790786743e-01 2.404712885618209839e-01 -9.803424030542373657e-02 6.035751104354858398e-01 2.429252415895462036e-01 -5.242606997489929199e-01
-1.162438243627548218e-01 -2.421640306711196899e-01 5.314311385154724121e-01 4.272583127021789551e-01 4.105027616024017334e-01 7.353423628956079483e-03 4.262467920780181885e-01 3.355927169322967529e-01
8.438849449157714844e-02 -4.121096432209014893e-02 3.991547226905822754e-01 4.586258828639984131e-01 3.591002523899078369e-01 -2.812463641166687012e-01 6.386401653289794922e-01 7.486104220151901245e-02
3.022214770317077637e-01 2.535085380077362061e-01 6.233600378036499023e-01 2.504162788391113281e-01 2.921548187732696533e-01 -1.120658814907073975e-01 5.417097210884094238e-01 -4.179514572024345398e-02
6.821998953819274902e-01 -1.588772535324096680e-01 -1.083988770842552185e-01 7.907960563898086548e-02 5.818329453468322754e-01 -1.013634353876113892e-01 2.473365366458892822e-01 2.852677702903747559e-01
2.191013246774673462e-01 -2.802018225193023682e-01 6.534232497215270996e-01 4.530742764472961426e-01 2.114384621381759644e-02 4.430483579635620117e-01 1.804979443550109863e-01 -1.092001870274543762e-01
3.878979086875915527e-01 1.518839299678802490e-01 -4.412888586521148682e-01 1.865330636501312256e-01 3.243059813976287842e-01 -1.039720848202705383e-01 6.791332960128784180e-01 1.404620707035064697e-01
-1.728255487978458405e-02 5.014905333518981934e-01 -1.286863684654235840e-01 2.669726908206939697e-01 2.990478873252868652e-01 4.428155422210693359e-01 5.827137827873229980e-01 -1.878920644521713257e-01
6.123281717300415039e-01 8.421602100133895874e-02 -4.002805054187774658e-01 3.140813112258911133e-01 4.315430521965026855e-01 4.154826998710632324e-01 2.086409833282232285e-03 1.518544834107160568e-02
4.673800766468048096e-01 2.185650169849395752e-02 6.568348407745361328e-01 1.074567735195159912e-01 4.266768693923950195e-01 1.401452273130416870e-01 -2.091354429721832275e-01 -3.044138550758361816e-01
2.944364845752716064e-01 9.230910986661911011e-02 3.364213705062866211e-01 1.010215803980827332e-01 8.041156530380249023e-01 -2.493461817502975464e-01 3.554216772317886353e-02 -2.671383917331695557e-01
-2.820329070091247559e-01 -3.111831247806549072e-01 -3.676983714103698730e-01 6.025451421737670898e-01 3.830243051052093506e-01 1.633214354515075684e-01 3.520446121692657471e-01 -1.674603819847106934e-01
-7.993843406438827515e-02 -1.146953627467155457e-01 6.047111749649047852e-01 3.428692519664764404e-01 3.670671880245208740e-01 1.988483220338821411e-01 5.255835652351379395e-01 2.161083370447158813e-01
-2.853395231068134308e-02 1.029153913259506226e-01 2.746167480945587158e-01 1.881365925073623657e-01 2.160388529300689697e-01 1.757379025220870972e-01 7.899580001831054688e-01 -4.197550117969512939e-01
1.570141762495040894e-01 -1.179557889699935913e-01 6.316504478454589844e-01 3.774827420711517334e-01 -2.578903362154960632e-02 5.266095399856567383e-01 7.832840830087661743e-02 -3.685638010501861572e-01
7.878410220146179199e-01 -3.170672357082366943e-01 -2.198257669806480408e-02 -1.417455673217773438e-01 2.466219514608383179e-01 3.382407724857330322e-01 1.792004108428955078e-01 -2.255168557167053223e-01
5.577625706791877747e-03 -2.967405617237091064e-01 3.033680021762847900e-01 6.971396803855895996e-01 8.044695854187011719e-02 5.368502140045166016e-01 3.337359428405761719e-02 -1.951520293951034546e-01
4.182867109775543213e-01 -1.922915577888488770e-01 -3.014079034328460693e-01 4.970764219760894775e-01 4.723958075046539307e-01 -4.256782531738281250e-01 2.069822400808334351e-01 -5.410223081707954407e-02
3.303578495979309082e-02 -2.369251847267150879e-01 5.355259180068969727e-01 4.511915445327758789e-01 5.013186484575271606e-02 5.636708736419677734e-01 6.760890129953622818e-03 -3.634959757328033447e-01
7.440336942672729492e-01 -2.112993448972702026e-01 -2.303125262260437012e-01 2.404642403125762939e-01 -2.093683183193206787e-02 1.295687407255172729e-01 -2.009224519133567810e-02 -5.227518081665039062e-01
8.810407519340515137e-01 -1.886179745197296143e-01 -1.520713120698928833e-01 -9.399654716253280640e-02 1.814809292554855347e-01 2.015362977981567383e-01 2.364383786916732788e-01 -1.636284440755844116e-01
2.246121615171432495e-01 4.580316841602325439e-01 2.637563943862915039e-01 5.426587462425231934e-01 7.561531662940979004e-02 1.330146342515945435e-01 4.509907066822052002e-01 -3.858847618103027344e-01
1.314202696084976196e-01 -4.159915819764137268e-02 4.167189002037048340e-01 1.225844398140907288e-01 -1.015274822711944580e-01 5.896990895271301270e-01 6.291285753250122070e-01 -1.961146742105484009e-01
3.675234317779541016e-01 1.661422550678253174e-01 1.786173880100250244e-01 3.983393311500549316e-01 5.756218433380126953e-01 6.715673953294754028e-02 1.067551001906394958e-01 5.472637414932250977e-01
7.003989070653915405e-02 3.880700469017028809e-02 4.609194397926330566e-01 2.124744057655334473e-01 2.357780188322067261e-01 -2.774974890053272247e-02 7.831636071205139160e-01 -2.574681341648101807e-01
5.575606822967529297e-01 -1.662387102842330933e-01 4.535270109772682190e-02 1.489964425563812256e-01 4.355770349502563477e-01 6.311535239219665527e-01 -2.046423554420471191e-01 8.528386056423187256e-02
-1.786335185170173645e-02 -1.197284534573554993e-01 1.379993557929992676e-01 6.302763819694519043e-01 9.634081274271011353e-02 5.073906183242797852e-01 -1.546226739883422852e-01 -5.276541113853454590e-01
2.711873948574066162e-01 -1.182558313012123108e-01 -1.052430719137191772e-01 5.343549251556396484e-01 6.022806763648986816e-01 -4.664754867553710938e-01 1.273780614137649536e-01 -1.389069706201553345e-01
2.916131615638732910e-01 1.658095270395278931e-01 -6.303568184375762939e-02 1.561682969331741333e-01 2.225265800952911377e-01 1.548996716737747192e-01 7.925458550453186035e-01 -3.968201279640197754e-01
2.149940729141235352e-01 1.445969641208648682e-01 2.633540034294128418e-01 3.337593674659729004e-01 2.469767183065414429e-01 2.404089421033859253e-01 -1.802426427602767944e-01 -7.751370668411254883e-01
1.879035532474517822e-01 1.009034290909767151e-01 -6.342301517724990845e-02 3.187391161918640137e-01 7.501618862152099609e-01 4.834288060665130615e-01 1.336300969123840332e-01 -1.859853565692901611e-01
4.184666574001312256e-01 -1.183021441102027893e-01 2.345293760299682617e-01 1.867762356996536255e-01 6.165719032287597656e-01 -4.412830173969268799e-01 1.725351661443710327e-01 -3.410877287387847900e-01
7.291383743286132812e-01 -3.070009946823120117e-01 -4.657784942537546158e-03 -5.008051544427871704e-02 3.422415852546691895e-01 5.032761096954345703e-01 4.117830190807580948e-03 3.383791446685791016e-02
-7.907868362963199615e-03 -4.817302823066711426e-01 2.103854715824127197e-01 1.649591177701950073e-01 1.617577672004699707e-01 1.969247907400131226e-01 4.797953963279724121e-01 -6.334438323974609375e-01
1.079694554209709167e-01 -7.005108147859573364e-02 1.992642581462860107e-01 1.514681279659271240e-01 6.129648685455322266e-01 -4.466060101985931396e-01 4.498649835586547852e-01 -3.784509897232055664e-01
-3.111616969108581543e-01 2.560077421367168427e-02 -2.589588761329650879e-01 6.671462059020996094e-01 4.484915733337402344e-01 -1.498625148087739944e-02 1.743325591087341309e-01 -3.982690274715423584e-01
2.332662045955657959e-01 -4.192672967910766602e-01 5.399041771888732910e-01 2.426581680774688721e-01 1.030154600739479065e-01 2.139794230461120605e-01 3.895631432533264160e-02 -6.012532711029052734e-01
1.141571849584579468e-01 7.500913739204406738e-02 4.959320425987243652e-01 1.911005526781082153e-01 7.985317111015319824e-01 6.272380799055099487e-02 -1.464745253324508667e-01 -1.892922818660736084e-01
1.707462519407272339e-01 1.655395328998565674e-01 5.497259497642517090e-01 2.032135576009750366e-01 1.615906357765197754e-01 3.469284391030669212e-03 6.984121203422546387e-01 -2.933341860771179199e-01
3.268941938877105713e-01 3.254266083240509033e-01 -3.630557060241699219e-01 3.322501182556152344e-01 3.500228375196456909e-02 3.686734437942504883e-01 5.719025731086730957e-01 -2.842890620231628418e-01
2.198932021856307983e-01 -1.068489551544189453e-01 5.917648077011108398e-01 3.753666877746582031e-01 3.184121251106262207e-01 -1.888349950313568115e-01 5.480428338050842285e-01 -1.083920225501060486e-01
1.863604784011840820e-01 2.237970568239688873e-02 7.157641649246215820e-01 5.722268223762512207e-01 2.879462838172912598e-01 7.422401010990142822e-02 -1.239448413252830505e-01 -1.456790715456008911e-01
4.485938847064971924e-01 -1.038477569818496704e-01 3.097724355757236481e-02 3.193425238132476807e-01 5.573918223381042480e-01 -5.144010186195373535e-01 2.570292353630065918e-01 -2.090021073818206787e-01
7.636492252349853516e-01 -2.127718329429626465e-01 -5.006729438900947571e-02 -1.171273086220026016e-02 2.241352200508117676e-01 5.592212677001953125e-01 3.648501262068748474e-02 6.803044676780700684e-02
6.137918233871459961e-01 2.057283967733383179e-01 5.309890508651733398e-01 -1.434000879526138306e-01 2.541582286357879639e-01 4.393416941165924072e-01 -3.135686041787266731e-03 -1.442056447267532349e-01
2.515441477298736572e-01 1.809721579775214195e-03 1.050287410616874695e-01 3.205719292163848877e-01 6.158404946327209473e-01 -4.986719191074371338e-01 3.524835109710693359e-01 -2.659832239151000977e-01
-2.601248621940612793e-01 -3.708417713642120361e-01 1.011198684573173523e-01 1.957842335104942322e-02 3.259131610393524170e-01 4.844709932804107666e-01 5.440648198127746582e-01 -3.837508857250213623e-01
3.890288770198822021e-01 2.973019182682037354e-01 6.290099024772644043e-02 6.953406929969787598e-01 -1.864907443523406982e-01 4.579292535781860352e-01 1.683294624090194702e-01 -1.064824318746104836e-04
-1.516578942537307739e-01 -6.413970887660980225e-02 6.872603893280029297e-01 2.256769686937332153e-01 4.456712007522583008e-01 1.701281815767288208e-01 4.591355621814727783e-01 1.061001494526863098e-01
1.084779724478721619e-01 -5.370659232139587402e-01 5.885177850723266602e-01 2.549878656864166260e-01 1.175204217433929443e-01 2.552811205387115479e-01 2.500109672546386719e-01 -3.833220005035400391e-01
3.037803471088409424e-01 2.181022465229034424e-01 1.540844738483428955e-01 7.792067527770996094e-01 -1.506631262600421906e-02 1.886492408812046051e-02 4.768356382846832275e-01 -3.590023145079612732e-02
-2.502850294113159180e-01 -2.872721254825592041e-01 -2.284958809614181519e-01 7.942920923233032227e-01 3.577405512332916260e-01 1.316822767257690430e-01 1.032806262373924255e-01 -1.254447996616363525e-01
1.265263259410858154e-01 -2.696181237697601318e-01 2.594186365604400635e-01 5.377243757247924805e-01 -6.653461605310440063e-02 1.396819055080413818e-01 7.281588912010192871e-01 -2.642433904111385345e-02
9.347617626190185547e-02 -7.064377069473266602e-01 7.888719439506530762e-02 5.659087896347045898e-01 2.144677788019180298e-01 2.474977225065231323e-01 5.728185549378395081e-02 -2.349457442760467529e-01
7.969389855861663818e-02 3.244213759899139404e-01 4.003184735774993896e-01 5.104957818984985352e-01 4.438331350684165955e-02 2.898940742015838623e-01 3.873657286167144775e-01 -4.811217188835144043e-01
-9.080182760953903198e-03 -2.686981558799743652e-01 -1.875167898833751678e-02 2.754466235637664795e-01 1.302642375230789185e-01 4.120586514472961426e-01 4.414967894554138184e-01 -6.854311823844909668e-01
2.540476620197296143e-01 -2.890804409980773926e-01 4.581039026379585266e-02 4.190151691436767578e-01 2.633602619171142578e-01 -4.548380076885223389e-01 3.717682361602783203e-01 -5.096784830093383789e-01
4.930506050586700439e-01 3.520655930042266846e-01 2.453240901231765747e-01 3.495849370956420898e-01 -2.149395272135734558e-02 2.371802367269992828e-02 6.052797436714172363e-01 -2.883908152580261230e-01
4.860579967498779297e-01 -4.611050784587860107e-01 1.013910621404647827e-01 7.184779644012451172e-01 9.143270552158355713e-02 -9.836331754922866821e-02 -7.508887350559234619e-02 3.106887266039848328e-02
-7.365244440734386444e-03 -5.719944834709167480e-01 2.521893680095672607e-01 3.140111565589904785e-01 1.415941268205642700e-01 1.750692129135131836e-01 3.826459944248199463e-01 -5.598656535148620605e-01
8.831519633531570435e-02 -1.896651089191436768e-01 1.342371553182601929e-01 5.777121782302856445e-01 -6.345110386610031128e-02 1.826020926237106323e-01 7.526939511299133301e-01 -2.321448363363742828e-02
-1.518749296665191650e-01 -2.864629626274108887e-01 6.504221558570861816e-01 4.968795478343963623e-01 4.241651892662048340e-01 1.664034873247146606e-01 1.316333860158920288e-01 1.081111258827149868e-03
3.579468727111816406e-01 -1.351032257080078125e-01 2.046310575678944588e-03 4.358397051692008972e-02 4.704825878143310547e-01 -2.194031178951263428e-01 4.554592370986938477e-01 -6.121949553489685059e-01
7.632489204406738281e-01 -3.855783864855766296e-02 -2.172802090644836426e-01 4.269037768244743347e-02 1.039261221885681152e-01 2.097655087709426880e-01 2.176944166421890259e-02 -5.582607984542846680e-01
1.392606794834136963e-01 -2.065293192863464355e-01 4.225120544433593750e-01 4.238578975200653076e-01 -1.357252150774002075e-01 3.767467141151428223e-01 5.863955616950988770e-01 -2.748834490776062012e-01
3.901333510875701904e-01 -2.745973132550716400e-02 2.483347505331039429e-01 3.772588679566979408e-03 3.456999659538269043e-01 8.140210509300231934e-01 -4.184787161648273468e-03 5.657971277832984924e-02
5.351869463920593262e-01 3.185716569423675537e-01 1.157197803258895874e-01 2.206183224916458130e-01 -1.293001919984817505e-01 4.016990363597869873e-01 4.592497348785400391e-01 -4.012884199619293213e-01
4.529827237129211426e-01 3.013469278812408447e-01 5.612099170684814453e-01 4.243586361408233643e-01 1.034840941429138184e-01 -9.414602816104888916e-02 4.147586226463317871e-01 -1.317676454782485962e-01
-1.221905350685119629e-01 -4.165890812873840332e-01 3.021183311939239502e-01 5.595989227294921875e-01 2.223701402544975281e-02 5.267311334609985352e-01 2.319605797529220581e-01 -2.745007574558258057e-01
2.902924716472625732e-01 5.002520084381103516e-01 2.980290949344635010e-01 4.444759786128997803e-01 1.229777708649635315e-01 7.999560981988906860e-02 5.795311927795410156e-01 -1.473722457885742188e-01
8.763853460550308228e-02 -3.489186763763427734e-01 2.237783521413803101e-01 3.315768241882324219e-01 -5.481636524200439453e-02 5.528113245964050293e-01 5.682631731033325195e-01 -2.811178863048553467e-01
-7.780765742063522339e-02 -2.266577482223510742e-01 -1.823839545249938965e-01 7.383097410202026367e-01 4.782644808292388916e-01 -2.399876117706298828e-01 6.697653234004974365e-02 -2.709063291549682617e-01
-2.998139560222625732e-01 -1.401361078023910522e-01 1.269671022891998291e-01 7.382607460021972656e-01 5.262773633003234863e-01 2.118846774101257324e-01 -8.595755696296691895e-02 -8.498278446495532990e-03
4.381314516067504883e-01 -5.108097195625305176e-02 -3.555955886840820312e-01 5.265140533447265625e-01 1.737179011106491089e-01 -3.031352460384368896e-01 5.224653482437133789e-01 8.202129602432250977e-02
4.251494705677032471e-01 -3.860561549663543701e-01 -4.263405203819274902e-01 1.323087066411972046e-01 5.794987678527832031e-01 5.750064924359321594e-02 2.996082045137882233e-02 -3.618203401565551758e-01
7.005448341369628906e-01 -3.082203269004821777e-01 2.490091323852539062e-01 4.430876076221466064e-01 2.791998088359832764e-01 -9.153471142053604126e-02 2.680998854339122772e-02 2.624023556709289551e-01
3.129799962043762207e-01 -2.611044794321060181e-03 6.837203502655029297e-01 4.542898535728454590e-01 2.536675333976745605e-01 1.220606416463851929e-01 -1.965202391147613525e-01 -3.321411609649658203e-01
2.427010238170623779e-01 -2.988798022270202637e-01 1.885796189308166504e-01 6.459153294563293457e-01 -7.239754498004913330e-02 -7.149454206228256226e-02 6.233913898468017578e-01 -5.356438923627138138e-03
-2.571525797247886658e-02 -2.194659709930419922e-01 3.462699055671691895e-01 6.013358235359191895e-01 -7.245193421840667725e-02 5.763192176818847656e-01 3.562889099121093750e-01 7.301332056522369385e-02
2.529949247837066650e-01 2.369819283485412598e-01 1.044916361570358276e-01 2.655424876138567924e-03 2.718388140201568604e-01 2.024710923433303833e-02 6.604793667793273926e-01 -5.986387729644775391e-01
1.308835595846176147e-01 1.917661726474761963e-02 -1.416090130805969238e-01 2.722775638103485107e-01 5.062440633773803711e-01 -3.645533323287963867e-01 4.508713185787200928e-01 -5.439177155494689941e-01
1.583930552005767822e-01 -9.929731488227844238e-02 -1.592726260423660278e-01 1.965825706720352173e-01 6.092299893498420715e-02 3.827669098973274231e-02 7.019289731979370117e-01 -6.349474191665649414e-01
2.340857386589050293e-01 -2.049457281827926636e-01 4.826569557189941406e-01 3.108164668083190918e-01 1.683600842952728271e-01 1.710878610610961914e-01 -1.834502667188644409e-01 -6.945261359214782715e-01
5.614920519292354584e-03 -6.192950606346130371e-01 4.418114423751831055e-01 4.358755350112915039e-01 2.926689088344573975e-01 3.567661345005035400e-01 1.353076249361038208e-01 -3.476898884400725365e-03
2.683365345001220703e-01 -2.244136855006217957e-02 -2.032737284898757935e-01 9.343592077493667603e-02 4.984711408615112305e-01 -3.191416263580322266e-01 2.768412530422210693e-01 -6.711747646331787109e-01
6.936764717102050781e-01 -1.151226758956909180e-01 -4.460143744945526123e-01 2.299655824899673462e-01 2.012246251106262207e-01 4.596519172191619873e-01 3.685612231492996216e-02 -2.484652213752269745e-02
4.785700738430023193e-01 2.024291455745697021e-01 4.603786766529083252e-01 2.765640914440155029e-01 6.070733070373535156e-01 -2.469687908887863159e-01 6.079147011041641235e-02 9.126702696084976196e-02
3.539425134658813477e-01 9.769282490015029907e-02 7.827154397964477539e-01 2.326613515615463257e-01 3.538104593753814697e-01 6.569579243659973145e-02 2.232874035835266113e-01 1.380259543657302856e-01
4.866116493940353394e-02 -4.276450872421264648e-01 1.209075376391410828e-02 7.400922775268554688e-01 4.417794048786163330e-01 -2.963211573660373688e-02 -1.625938266515731812e-01 -2.106781005859375000e-01
-7.529436051845550537e-02 1.274113953113555908e-01 5.550234913825988770e-01 4.471075832843780518e-01 3.096972405910491943e-01 3.355787694454193115e-01 3.676027953624725342e-01 -3.556450307369232178e-01
3.750151991844177246e-01 -4.018623828887939453e-01 4.573591351509094238e-01 2.856871187686920166e-01 9.007363021373748779e-02 -1.198298633098602295e-01 1.476503014564514160e-01 -6.023311018943786621e-01
8.543621748685836792e-02 -1.230731084942817688e-01 -2.594279125332832336e-03 1.046025082468986511e-01 1.925325393676757812e-01 7.521253824234008789e-01 4.516495764255523682e-01 -3.998206555843353271e-01
-2.214246094226837158e-01 -4.040558040142059326e-01 8.413689583539962769e-02 2.032940834760665894e-01 4.022986888885498047e-01 2.080399692058563232e-01 6.747230291366577148e-01 -2.809390127658843994e-01
-7.551483064889907837e-02 4.604977965354919434e-01 2.765120863914489746e-01 5.172933340072631836e-01 2.803786396980285645e-01 5.500313639640808105e-01 2.349724024534225464e-01 -4.277068749070167542e-02
-5.570469424128532410e-02 -4.212689399719238281e-01 2.996817529201507568e-01 1.128503009676933289e-01 1.795134097337722778e-01 3.331764638423919678e-01 6.877887845039367676e-01 -3.171753287315368652e-01
2.326150536537170410e-01 3.103816509246826172e-01 6.467829942703247070e-01 1.561320424079895020e-01 4.651563167572021484e-01 -1.283604502677917480e-01 4.060234725475311279e-01 -9.563557803630828857e-02
3.765570521354675293e-01 6.378812342882156372e-02 1.275116652250289917e-01 2.932982742786407471e-01 6.620427370071411133e-01 1.143695563077926636e-01 1.350647360086441040e-01 5.312523841857910156e-01
3.427078425884246826e-01 -8.840888738632202148e-02 2.491928339004516602e-01 3.566460311412811279e-01 4.478591978549957275e-01 5.614944696426391602e-01 -3.995229005813598633e-01 -9.984618425369262695e-02
4.742311239242553711e-01 -1.232634782791137695e-01 -6.854441016912460327e-02 6.446974277496337891e-01 -7.442338019609451294e-02 -1.802059262990951538e-01 5.259963870048522949e-01 -1.577740013599395752e-01
-2.392100542783737183e-01 -7.849321514368057251e-02 9.023192524909973145e-02 2.460652440786361694e-01 2.692860364913940430e-01 3.629793524742126465e-01 7.031583786010742188e-01 -4.113716483116149902e-01
1.460904330015182495e-01 -4.021155834197998047e-01 4.381213486194610596e-01 4.935858249664306641e-01 1.589384824037551880e-01 -1.059764102101325989e-01 1.192066371440887451e-01 -5.750483870506286621e-01
1.226853579282760620e-02 -4.624259471893310547e-01 4.135837554931640625e-01 4.340251982212066650e-01 3.589254617691040039e-01 3.465504348278045654e-01 4.212377667427062988e-01 1.470565423369407654e-02
-2.710644900798797607e-02 -5.074799060821533203e-01 5.529468059539794922e-01 5.125962495803833008e-01 3.070576786994934082e-01 2.693364918231964111e-01 5.290682613849639893e-02 -5.998912081122398376e-02
1.702800691127777100e-01 -3.221352696418762207e-01 5.132486224174499512e-01 3.449057936668395996e-01 9.548016637563705444e-02 2.850630879402160645e-01 -3.307159349787980318e-04 -6.280698776245117188e-01
4.124294519424438477e-01 -3.047141134738922119e-01 3.227284848690032959e-01 2.712689042091369629e-01 4.440025389194488525e-01 3.364255428314208984e-01 7.007341831922531128e-02 4.940446913242340088e-01
2.129804939031600952e-01 -3.532535135746002197e-01 5.010716915130615234e-01 4.070392251014709473e-01 1.419962495565414429e-01 8.358796685934066772e-02 -3.356593102216720581e-02 -6.203393936157226562e-01
8.831474930047988892e-02 -1.621088236570358276e-01 2.576381564140319824e-01 3.952303826808929443e-01 3.467958886176347733e-03 2.868645191192626953e-01 8.127313852310180664e-01 -2.238550595939159393e-02
-1.300593316555023193e-01 -4.211997147649526596e-03 3.914535790681838989e-02 7.489343881607055664e-01 4.561063274741172791e-02 6.200454235076904297e-01 1.724037826061248779e-01 -6.612195819616317749e-02
9.886568412184715271e-03 -5.818092823028564453e-01 2.146352827548980713e-01 6.064496636390686035e-01 4.118421971797943115e-01 2.350889295339584351e-01 -1.293785125017166138e-01 -7.701506465673446655e-02
4.539420604705810547e-01 -2.904504239559173584e-01 3.498063683509826660e-01 5.058585405349731445e-01 4.833170175552368164e-01 3.388348035514354706e-03 -1.806904822587966919e-01 2.550727427005767822e-01
-8.219188451766967773e-02 -5.286093950271606445e-01 5.311998128890991211e-01 3.336191177368164062e-01 4.234403967857360840e-01 3.484863042831420898e-01 1.390098184347152710e-01 1.653878763318061829e-02
3.399148285388946533e-01 5.241307243704795837e-02 2.287054508924484253e-01 6.820387244224548340e-01 -5.200802907347679138e-02 -1.041509136557579041e-01 5.847384333610534668e-01 -9.357595443725585938e-02
-5.407128855586051941e-02 -4.484901726245880127e-01 2.633027136325836182e-01 5.458801388740539551e-01 3.520204452797770500e-03 5.240818858146667480e-01 3.133586347103118896e-01 -2.361178249120712280e-01
1.641770303249359131e-01 1.885308623313903809e-01 -5.564814899116754532e-03 5.793697237968444824e-01 6.603185534477233887e-01 -3.189120292663574219e-01 -8.390670269727706909e-02 -2.388221770524978638e-01
-8.178906887769699097e-02 -3.152523338794708252e-01 9.941276162862777710e-02 1.196024641394615173e-01 2.601667642593383789e-01 1.769576221704483032e-01 3.480847179889678955e-01 -8.059622645378112793e-01
3.243390619754791260e-01 3.188297748565673828e-01 -4.151673316955566406e-01 2.312397509813308716e-01 1.653443425893783569e-01 1.881862133741378784e-01 6.235640048980712891e-01 -3.401926755905151367e-01
-2.237371727824211121e-02 -3.858780264854431152e-01 2.098708152770996094e-01 1.514896154403686523e-01 1.301268190145492554e-01 6.580399274826049805e-01 5.440865755081176758e-01 -1.939664483070373535e-01
1.544529646635055542e-01 -1.985429413616657257e-02 7.273649573326110840e-01 3.797223865985870361e-01 5.369139313697814941e-01 2.402903512120246887e-02 -1.261257007718086243e-02 -1.161390691995620728e-01
2.931468561291694641e-02 2.156451940536499023e-01 4.010609090328216553e-01 6.095147132873535156e-01 3.783996105194091797e-01 3.123997449874877930e-01 2.849531769752502441e-01 3.135307133197784424e-01
5.332090854644775391e-01 -1.328083276748657227e-01 1.856215298175811768e-01 5.501522868871688843e-02 5.514327287673950195e-01 5.940938591957092285e-01 5.917913094162940979e-02 -6.342045497149229050e-03
3.632946610450744629e-01 2.655311822891235352e-01 5.017098784446716309e-01 5.753369927406311035e-01 -5.862621963024139404e-02 1.347554177045822144e-01 3.798596560955047607e-01 -2.211233079433441162e-01
1.420097649097442627e-01 -5.305427908897399902e-01 8.061853051185607910e-02 7.976018786430358887e-01 2.057947963476181030e-01 1.124953329563140869e-01 -1.742113009095191956e-02 1.947267167270183563e-02
2.229697406291961670e-01 -2.325204759836196899e-01 5.974521040916442871e-01 4.978677630424499512e-01 3.621788322925567627e-01 2.274449542164802551e-02 -2.057639956474304199e-01 -3.425896465778350830e-01
4.806399941444396973e-01 -1.737331002950668335e-01 5.572051182389259338e-02 2.346539795398712158e-01 4.094730019569396973e-01 -5.054934620857238770e-01 2.700963318347930908e-01 -4.295242130756378174e-01
2.177749574184417725e-02 -5.406268835067749023e-01 4.149462878704071045e-01 1.731730848550796509e-01 1.908147186040878296e-01 4.525025486946105957e-01 5.136319994926452637e-01 9.613150730729103088e-03
2.274710536003112793e-01 1.418776661157608032e-01 7.917962223291397095e-02 4.642921388149261475e-01 1.921006739139556885e-01 7.175164669752120972e-02 6.326009631156921387e-01 -5.138638615608215332e-01
-2.045150399208068848e-01 -3.122980296611785889e-01 1.490244418382644653e-01 5.623061060905456543e-01 2.022798210382461548e-01 3.183420598506927490e-01 3.192242085933685303e-01 -5.273369550704956055e-01
-7.814321666955947876e-02 -4.537276178598403931e-02 3.183546662330627441e-01 1.342137902975082397e-01 1.555265933275222778e-01 4.482891857624053955e-01 7.737740278244018555e-01 -2.204403877258300781e-01
5.183430910110473633e-01 9.693644940853118896e-03 5.706961154937744141e-01 -1.128297224640846252e-01 4.377003312110900879e-01 4.453139603137969971e-01 5.315571278333663940e-02 9.495571255683898926e-03
2.640534341335296631e-01 -3.603198528289794922e-01 4.629987180233001709e-01 4.943700730800628662e-01 -9.178651869297027588e-02 4.586361050605773926e-01 3.503304421901702881e-01 -1.313224621117115021e-02
3.649057745933532715e-01 -1.656397879123687744e-01 -1.256891936063766479e-01 3.781559467315673828e-01 6.082898378372192383e-01 -4.748916029930114746e-01 2.068142592906951904e-01 -2.056622207164764404e-01
2.050234563648700714e-02 -4.700225889682769775e-01 1.556001156568527222e-01 3.012582957744598389e-01 1.067412197589874268e-01 6.161140799522399902e-01 4.763176739215850830e-01 -2.140599042177200317e-01
-1.401316560804843903e-02 -5.618576705455780029e-02 5.095008015632629395e-01 2.247731238603591919e-01 5.460092425346374512e-01 -1.708232015371322632e-01 5.829733014106750488e-01 -1.391706764698028564e-01
1.160805672407150269e-01 -3.054646253585815430e-01 3.502931892871856689e-01 5.898734927177429199e-01 -5.441389232873916626e-02 6.124336123466491699e-01 1.112470403313636780e-01 -1.793012619018554688e-01
8.185051679611206055e-01 -3.844693303108215332e-01 1.864171475172042847e-01 3.076075613498687744e-01 1.031091287732124329e-01 5.847328901290893555e-02 1.112757027149200439e-01 1.625613272190093994e-01
2.418768852949142456e-01 3.714598417282104492e-01 1.711634099483489990e-01 3.311305940151214600e-01 6.351123452186584473e-01 2.343079298734664917e-01 -3.383070528507232666e-01 -3.030665218830108643e-01
1.458822488784790039e-01 -2.402418404817581177e-01 6.298888325691223145e-01 4.214913249015808105e-01 1.621735692024230957e-01 2.369087338447570801e-01 3.208522498607635498e-02 -5.129638314247131348e-01
1.303144916892051697e-02 3.467920422554016113e-02 -1.292742490768432617e-01 -7.371842861175537109e-02 2.157286703586578369e-01 3.981401324272155762e-01 7.896018028259277344e-01 -3.846501410007476807e-01
-3.276903033256530762e-01 -4.972361624240875244e-01 -6.181425601243972778e-02 5.223608016967773438e-01 4.010669589042663574e-01 2.171745747327804565e-01 2.780258953571319580e-01 -2.887480258941650391e-01
1.287633776664733887e-01 4.171045124530792236e-01 1.666410714387893677e-01 6.662849187850952148e-01 5.760537385940551758e-01 1.972765102982521057e-02 -2.606850466690957546e-04 7.424041628837585449e-02
4.937000870704650879e-01 3.246573805809020996e-01 5.459877252578735352e-01 2.177117317914962769e-01 3.398095369338989258e-01 -1.378345191478729248e-01 3.704706132411956787e-01 -1.834104508161544800e-01
3.800764679908752441e-01 -1.150772273540496826e-01 8.532676100730895996e-02 3.860928863286972046e-02 6.573034524917602539e-01 6.297062039375305176e-01 -7.002519071102142334e-02 -6.824785843491554260e-03
4.449630975723266602e-01 -4.085825681686401367e-01 4.537485539913177490e-01 1.596776992082595825e-01 1.681242734193801880e-01 5.749658346176147461e-01 -4.372920095920562744e-02 2.071710079908370972e-01
3.605873584747314453e-01 -1.018240153789520264e-01 4.057244062423706055e-01 3.896860182285308838e-01 2.830712795257568359e-01 1.986230760812759399e-01 -3.659932613372802734e-01 -5.381538867950439453e-01
6.323450207710266113e-01 -1.464668512344360352e-01 -9.220033884048461914e-03 -1.671961992979049683e-01 5.764462351799011230e-01 3.995768129825592041e-01 -7.877272367477416992e-02 -2.291085273027420044e-01
4.970668852329254150e-01 -3.151121735572814941e-01 1.740500628948211670e-01 -2.975072897970676422e-02 5.573117733001708984e-01 -3.179301321506500244e-01 3.587651848793029785e-01 -2.864644229412078857e-01
3.679310083389282227e-01 -2.411435544490814209e-01 3.448897898197174072e-01 2.990961670875549316e-01 3.296542167663574219e-01 2.720360755920410156e-01 -2.794528901576995850e-01 -5.807751417160034180e-01
