# Supplementary material for: Where is your field going? A machine learning approach to study the relative motion of the domains of physics
Source: PLoS One. 2020 Jun 18;15(6):e0233997. doi: 10.1371/journal.pone.0233997 (PMC7302634; doi:10.1371/journal.pone.0233997)
Supplement: S22 Data — (ZIP) [file pone.0233997.s022.zip › 21/Pacs4Run_21_VS_500_embeddings1996-2000ED8.txt]

-2.364639788866043091e-01 6.091211438179016113e-01 1.627051830291748047e-01 -4.815828502178192139e-01 -2.112326920032501221e-01 1.952818185091018677e-01 3.248016536235809326e-02 -4.804704487323760986e-01
1.624667495489120483e-01 9.789862483739852905e-02 -5.051596462726593018e-02 -9.430533647537231445e-01 4.660189151763916016e-03 -1.596763432025909424e-01 2.649556659162044525e-02 -2.142395079135894775e-01
6.654831767082214355e-02 6.487382054328918457e-01 -9.687018394470214844e-02 -5.617098212242126465e-01 -2.348166257143020630e-01 -7.429324835538864136e-02 4.305048286914825439e-01 6.177018955349922180e-02
-5.370882153511047363e-01 4.004966318607330322e-01 -1.619795113801956177e-01 -5.938040614128112793e-01 9.877136349678039551e-02 2.909874357283115387e-02 4.019942581653594971e-01 -9.809660725295543671e-03
-2.534836828708648682e-01 8.224145858548581600e-04 4.051469564437866211e-01 -4.238784611225128174e-01 9.370620548725128174e-02 5.779622197151184082e-01 1.084179654717445374e-01 -4.871885776519775391e-01
4.946906268596649170e-01 2.325835078954696655e-01 4.299884438514709473e-01 -5.312936305999755859e-01 -1.756650507450103760e-01 3.551255166530609131e-01 6.040680781006813049e-02 -2.709277570247650146e-01
-2.041842341423034668e-01 4.201071262359619141e-01 2.432016655802726746e-02 -3.695095181465148926e-01 -3.394224345684051514e-01 2.388822734355926514e-01 6.188066601753234863e-01 -2.991587221622467041e-01
-2.791272699832916260e-01 -1.336072087287902832e-01 9.626112878322601318e-02 -7.497108578681945801e-01 8.790010958909988403e-02 6.905184686183929443e-02 -4.761650562286376953e-01 -3.060663938522338867e-01
-2.732718586921691895e-01 1.376334875822067261e-01 2.921815812587738037e-01 -3.230512440204620361e-01 -1.479425579309463501e-01 3.954691290855407715e-01 4.480969011783599854e-01 -5.810108780860900879e-01
-2.050243616104125977e-01 8.089528679847717285e-01 2.061830163002014160e-01 -3.556694090366363525e-01 1.070471256971359253e-01 1.079700700938701630e-02 2.406449019908905029e-01 2.550736963748931885e-01
-2.736784517765045166e-01 3.964172676205635071e-02 2.859646677970886230e-01 -7.559407949447631836e-01 2.533035576343536377e-01 4.165424704551696777e-01 9.632255882024765015e-02 -1.528337299823760986e-01
1.405887864530086517e-02 1.087080910801887512e-01 -1.413947939872741699e-01 -8.830506801605224609e-01 -2.623988687992095947e-01 2.512161433696746826e-01 1.657647490501403809e-01 -1.696271747350692749e-01
-5.363921821117401123e-02 7.371108233928680420e-02 -1.180696189403533936e-01 -5.029100775718688965e-01 -1.762114763259887695e-01 6.619414687156677246e-01 -4.223691523075103760e-01 -2.778808772563934326e-01
-2.550452947616577148e-01 7.647175341844558716e-02 2.971788644790649414e-01 -2.567136883735656738e-01 2.369886822998523712e-02 5.864182710647583008e-01 2.516636550426483154e-01 -6.058912277221679688e-01
-1.356898546218872070e-01 1.419438272714614868e-01 7.884812951087951660e-01 -3.523132205009460449e-01 7.925704866647720337e-02 1.832024157047271729e-01 -3.206187188625335693e-01 -2.701326012611389160e-01
-3.393417894840240479e-01 -9.088428318500518799e-02 3.476883769035339355e-01 -7.232269644737243652e-01 1.110860239714384079e-02 2.156866192817687988e-01 -3.157849907875061035e-01 -2.937322556972503662e-01
3.861477598547935486e-02 2.324079126119613647e-01 -1.511538326740264893e-01 -3.277094066143035889e-01 5.677680373191833496e-01 3.460432291030883789e-01 -8.616970479488372803e-02 -6.039230823516845703e-01
-2.506171166896820068e-01 3.590015470981597900e-01 -1.084596887230873108e-01 -4.359970986843109131e-01 6.763688325881958008e-01 7.674007862806320190e-02 8.440954238176345825e-02 -3.687319457530975342e-01
-1.635767370462417603e-01 2.153747677803039551e-01 6.389618664979934692e-02 -5.025891065597534180e-01 -3.655165433883666992e-01 5.664413571357727051e-01 -4.640570580959320068e-01 -1.925956457853317261e-02
-1.792612820863723755e-01 5.930434465408325195e-01 1.574242264032363892e-01 -5.016316771507263184e-01 -3.862800896167755127e-01 -3.907533884048461914e-01 1.778456866741180420e-01 -7.885710150003433228e-02
-3.732229471206665039e-01 3.326222002506256104e-01 -1.272768974304199219e-01 -3.975672125816345215e-01 5.349964499473571777e-01 2.544539272785186768e-01 2.575511634349822998e-01 -3.981299698352813721e-01
1.172033473849296570e-01 3.352254033088684082e-01 9.820554405450820923e-02 -7.385897040367126465e-01 -4.618402421474456787e-01 -2.599862217903137207e-01 -1.708929538726806641e-01 -9.292197972536087036e-02
-2.836491465568542480e-01 3.654262423515319824e-02 -4.297816008329391479e-02 -8.846546411514282227e-01 -1.925254613161087036e-01 2.789900004863739014e-01 -7.471097260713577271e-02 -1.151677072048187256e-01
-1.750347763299942017e-01 2.624104022979736328e-01 -5.077552199363708496e-01 -3.268756866455078125e-01 -6.464818865060806274e-02 1.508628576993942261e-01 -6.001983880996704102e-01 -3.855690658092498779e-01
-1.730168908834457397e-01 1.830296069383621216e-01 -1.967123895883560181e-02 -8.824370503425598145e-01 9.451529383659362793e-02 3.541378378868103027e-01 -1.043870449066162109e-01 1.106333509087562561e-01
-5.861497521400451660e-01 -3.266054391860961914e-02 3.446317613124847412e-01 -5.695983767509460449e-01 -4.869538918137550354e-02 3.118506968021392822e-01 -2.022987455129623413e-01 -2.675849199295043945e-01
7.813992351293563843e-02 1.587584018707275391e-01 1.952259689569473267e-01 -8.687656521797180176e-01 5.270713567733764648e-02 8.667784929275512695e-02 -4.065316319465637207e-01 1.625414192676544189e-02
-5.217643976211547852e-01 2.388631254434585571e-01 -6.861241906881332397e-02 -4.460083544254302979e-01 4.305970370769500732e-01 8.974377810955047607e-02 2.400499582290649414e-01 -4.647402763366699219e-01
-1.953830271959304810e-01 2.505107820034027100e-01 3.413582742214202881e-01 -8.237845301628112793e-01 -2.559031248092651367e-01 -1.496786475181579590e-01 -1.251181066036224365e-01 1.946354098618030548e-02
8.568772673606872559e-02 1.953532546758651733e-01 3.149570226669311523e-01 -7.935425043106079102e-01 1.967895478010177612e-01 1.672275513410568237e-01 -3.943552374839782715e-01 5.813723057508468628e-02
-4.974223971366882324e-01 5.985038280487060547e-01 2.966502010822296143e-01 9.880182147026062012e-02 2.852729558944702148e-01 1.568283438682556152e-01 5.477168783545494080e-02 -4.331573545932769775e-01
-1.327073872089385986e-01 5.475926399230957031e-01 -5.653679370880126953e-01 -2.337028682231903076e-01 -3.358432650566101074e-02 3.561080694198608398e-01 -3.365321159362792969e-01 -2.589946389198303223e-01
-2.022603750228881836e-01 3.468912243843078613e-01 4.062924161553382874e-02 -2.522276341915130615e-01 6.229724287986755371e-01 1.395678073167800903e-01 -4.350306689739227295e-01 -4.203118979930877686e-01
-2.186967283487319946e-01 3.843645751476287842e-01 -1.132229343056678772e-01 -5.081692337989807129e-01 5.872441828250885010e-02 6.117923259735107422e-01 3.875451683998107910e-01 7.382683455944061279e-02
-1.748839914798736572e-01 2.802535295486450195e-01 4.053567349910736084e-01 -6.003695130348205566e-01 -3.844696283340454102e-01 2.714797556400299072e-01 -3.703320920467376709e-01 8.632446825504302979e-02
1.264882832765579224e-01 2.000271379947662354e-01 -3.518386185169219971e-02 -4.157787263393402100e-01 -1.771984249353408813e-01 8.449274897575378418e-01 -1.135994717478752136e-01 -1.080433279275894165e-01
-8.071708679199218750e-02 -1.029821336269378662e-01 3.180852532386779785e-01 -7.926869392395019531e-01 -1.928050220012664795e-01 1.176461353898048401e-01 -1.816704124212265015e-01 -4.114975035190582275e-01
-1.143912039697170258e-02 4.715871214866638184e-01 -3.297450244426727295e-01 -3.835461437702178955e-01 4.620289504528045654e-01 1.406148523092269897e-01 5.477467924356460571e-02 -5.342205166816711426e-01
-2.529959380626678467e-01 7.785582542419433594e-02 1.413855142891407013e-02 -8.440495729446411133e-01 1.626635938882827759e-01 3.588384687900543213e-01 -2.473202794790267944e-01 3.033617325127124786e-02
2.179668657481670380e-02 3.197131454944610596e-01 4.277854263782501221e-01 -7.115517854690551758e-01 -2.646258175373077393e-01 1.329817920923233032e-01 -3.220607936382293701e-01 1.287162005901336670e-01
4.770612418651580811e-01 7.143767923116683960e-02 1.562857180833816528e-01 -7.215138673782348633e-01 -1.124255210161209106e-01 1.074851304292678833e-01 -3.878340870141983032e-02 -4.434017837047576904e-01
-2.147326618432998657e-01 2.199711352586746216e-01 -7.259402424097061157e-02 -5.784834027290344238e-01 -1.063984557986259460e-01 7.286459207534790039e-01 -1.388625502586364746e-01 6.372876465320587158e-02
3.594216406345367432e-01 2.586759924888610840e-01 3.736484944820404053e-01 -5.388874411582946777e-01 -3.075292408466339111e-01 2.056374102830886841e-01 -4.573274850845336914e-01 -1.669741570949554443e-01
-2.260270416736602783e-01 7.233572006225585938e-02 3.445989266037940979e-02 -9.078525900840759277e-01 -5.330232903361320496e-02 1.868432611227035522e-01 -2.775273323059082031e-01 -5.935253202915191650e-02
4.227232038974761963e-01 6.388488411903381348e-02 3.813101947307586670e-01 -5.725991129875183105e-01 -9.200666099786758423e-02 3.765058238059282303e-03 -1.199819743633270264e-01 -5.666404962539672852e-01
7.481682300567626953e-02 2.214811444282531738e-01 7.386628538370132446e-02 -7.938095331192016602e-01 -2.703696191310882568e-01 -5.674647539854049683e-02 -4.828821718692779541e-01 -1.623952947556972504e-02
-6.620155274868011475e-02 2.448140680789947510e-01 -4.530623555183410645e-01 -1.535484343767166138e-01 -1.350560337305068970e-01 3.022667765617370605e-01 -1.906313449144363403e-01 -7.489293813705444336e-01
3.354366421699523926e-01 1.780681014060974121e-01 7.209939509630203247e-02 -8.680267930030822754e-01 7.271103560924530029e-02 2.792142033576965332e-01 -1.143055930733680725e-01 -2.814210765063762665e-02
-4.129437506198883057e-01 6.491501927375793457e-01 -8.054430037736892700e-02 -3.606704771518707275e-01 -1.854739785194396973e-01 3.472521305084228516e-01 1.418455988168716431e-01 3.104933500289916992e-01
5.519146323204040527e-01 6.739957928657531738e-01 -1.246085464954376221e-01 -4.480052292346954346e-01 4.690716415643692017e-02 9.650122374296188354e-02 1.076602339744567871e-01 -4.219669103622436523e-02
6.497618556022644043e-02 2.032821774482727051e-01 6.604754924774169922e-01 -4.579240977764129639e-01 -2.823389172554016113e-01 2.875239551067352295e-01 -2.746518850326538086e-01 -2.659194171428680420e-01
1.301621925085783005e-02 4.417539387941360474e-02 -1.858909875154495239e-01 -8.663846254348754883e-01 -3.069051504135131836e-01 1.173816248774528503e-01 9.347873926162719727e-02 -3.098287284374237061e-01
-3.236461877822875977e-01 1.941973567008972168e-01 2.606349289417266846e-01 -4.774094521999359131e-01 1.747035384178161621e-01 4.763136804103851318e-01 4.247715771198272705e-01 -3.519419729709625244e-01
1.404590308666229248e-01 5.807173252105712891e-01 -3.068100288510322571e-02 -6.170269846916198730e-01 3.824398815631866455e-01 1.642061918973922729e-01 -1.149405688047409058e-01 2.737511098384857178e-01
-6.262023001909255981e-02 6.690821647644042969e-01 1.206382438540458679e-01 -4.259651526808738708e-02 5.872856974601745605e-01 1.393225342035293579e-01 -9.087933599948883057e-02 -3.993311226367950439e-01
-2.422765791416168213e-01 2.062506973743438721e-01 2.175796627998352051e-01 -3.395435810089111328e-01 -1.622917950153350830e-01 4.579676389694213867e-01 5.133289098739624023e-01 -4.863664805889129639e-01
-3.499208018183708191e-02 1.740310043096542358e-01 -2.498087286949157715e-01 -5.364683866500854492e-01 -2.878307700157165527e-01 7.251724600791931152e-01 4.165392741560935974e-02 -8.848299086093902588e-02
-1.696576774120330811e-01 1.149159967899322510e-01 -2.048180550336837769e-01 -7.719113826751708984e-01 -4.010212421417236328e-01 2.540544867515563965e-01 1.974439471960067749e-01 -2.363624721765518188e-01
1.261645853519439697e-01 3.525835275650024414e-01 1.747421622276306152e-01 -7.629612088203430176e-01 -3.373923599720001221e-01 -2.833552956581115723e-01 -2.266907244920730591e-01 -4.012869670987129211e-02
-3.733029216527938843e-02 3.831617832183837891e-01 1.984207183122634888e-01 -8.454441428184509277e-01 -2.296695709228515625e-01 -1.828685998916625977e-01 -5.455561354756355286e-02 9.209707379341125488e-02
-3.034356795251369476e-02 4.096488654613494873e-01 -4.271844029426574707e-01 -5.232128873467445374e-02 -8.224305510520935059e-02 6.208387613296508789e-01 -2.652866840362548828e-01 -4.283238649368286133e-01
2.135704755783081055e-01 1.133424714207649231e-01 5.592436194419860840e-01 -5.669986009597778320e-01 -2.612742781639099121e-02 1.052560582756996155e-01 -4.716822803020477295e-01 -2.702861726284027100e-01
-1.932982802391052246e-01 1.155414655804634094e-01 -1.252783089876174927e-01 -8.321335315704345703e-01 -4.433381259441375732e-01 5.953548848628997803e-02 -6.903328001499176025e-02 -1.904895454645156860e-01
2.835277616977691650e-01 2.834984064102172852e-01 4.234772920608520508e-01 -4.473789036273956299e-01 -8.311921358108520508e-02 3.896724283695220947e-01 4.110837578773498535e-01 -3.633407056331634521e-01
-5.160475373268127441e-01 6.952278614044189453e-01 3.292393684387207031e-01 -3.885149490088224411e-03 2.412107288837432861e-01 2.345126867294311523e-01 6.921574473381042480e-02 -1.548222750425338745e-01
-4.847736284136772156e-02 3.607192039489746094e-01 4.964186996221542358e-02 -9.838072210550308228e-02 3.743059039115905762e-01 -1.074598282575607300e-01 -1.064925715327262878e-01 -8.321029543876647949e-01
-1.483139842748641968e-01 1.154793947935104370e-01 -1.878977864980697632e-01 -8.736593723297119141e-01 -3.373516798019409180e-01 1.661287248134613037e-01 -6.351727247238159180e-02 -1.436733305454254150e-01
-3.730922639369964600e-01 2.460034042596817017e-01 3.978925049304962158e-01 -1.838839501142501831e-01 -1.161145940423011780e-01 5.476369261741638184e-01 3.667019009590148926e-01 -4.003669619560241699e-01
2.975860796868801117e-02 2.566564679145812988e-01 6.377132236957550049e-02 -9.068670868873596191e-01 -1.012011319398880005e-01 2.509488761425018311e-01 -1.255231648683547974e-01 1.333941519260406494e-01
-4.329450726509094238e-01 -6.715420633554458618e-02 3.398454785346984863e-01 -3.680140972137451172e-01 1.530971080064773560e-01 4.096892774105072021e-01 1.652838736772537231e-01 -5.818218588829040527e-01
1.548714339733123779e-01 7.674165815114974976e-02 -5.259818583726882935e-02 -9.082311987876892090e-01 -2.529387772083282471e-01 -2.012470737099647522e-02 -5.847749486565589905e-02 -2.732631266117095947e-01
7.592291384935379028e-02 1.166350245475769043e-01 2.701268494129180908e-01 -7.609214186668395996e-01 9.280739352107048035e-03 1.217034235596656799e-01 -5.578562021255493164e-01 -5.060108751058578491e-02
-7.123499363660812378e-02 4.507545828819274902e-01 4.176278114318847656e-01 1.002694596536457539e-03 -3.291997909545898438e-01 -1.209993213415145874e-01 2.741572856903076172e-01 -6.474229693412780762e-01
-4.975517392158508301e-01 4.304883778095245361e-01 -4.913588762283325195e-01 -3.225407302379608154e-01 -1.315970271825790405e-01 7.763268053531646729e-02 -3.639556467533111572e-01 -2.566078305244445801e-01
-1.318308413028717041e-01 4.196497499942779541e-01 2.267831861972808838e-01 -7.742162942886352539e-01 -3.026609718799591064e-01 -2.226829081773757935e-01 -7.724857330322265625e-02 9.227474778890609741e-02
-2.992921769618988037e-01 7.228850126266479492e-01 2.767039239406585693e-01 9.277985990047454834e-02 -5.169079899787902832e-01 1.418645083904266357e-01 -1.170041412115097046e-01 -4.097711667418479919e-02
4.899655878543853760e-01 2.162480056285858154e-01 3.986736536026000977e-01 -5.781731605529785156e-01 8.565118163824081421e-02 2.722499370574951172e-01 2.065647095441818237e-01 -3.095491826534271240e-01
-8.935011923313140869e-02 4.237929582595825195e-01 -8.060202002525329590e-03 -3.825281262397766113e-01 6.669884324073791504e-01 -4.973199591040611267e-02 -2.610227763652801514e-01 -3.879996836185455322e-01
-3.931395709514617920e-02 3.576138019561767578e-01 8.179711699485778809e-01 -2.456302195787429810e-01 5.056420341134071350e-02 3.268871605396270752e-01 -5.578486248850822449e-02 -1.692097187042236328e-01
-8.684051036834716797e-02 7.834997177124023438e-01 -4.225927218794822693e-02 -2.406554669141769409e-02 4.877163171768188477e-01 7.908056676387786865e-02 -3.121014833450317383e-01 -1.862628757953643799e-01
-5.853307247161865234e-01 3.442867994308471680e-01 8.146231621503829956e-02 -3.495238721370697021e-01 5.530420541763305664e-01 2.039285898208618164e-01 -3.395404666662216187e-02 -2.479034811258316040e-01
3.933954052627086639e-03 3.141641616821289062e-01 8.196982741355895996e-01 -2.130583524703979492e-01 -1.321808695793151855e-01 1.649478077888488770e-01 6.206904654391109943e-04 -3.732374310493469238e-01
6.394076161086559296e-03 4.026228487491607666e-01 8.324494361877441406e-01 -2.969106435775756836e-01 -1.794554442167282104e-01 6.173484399914741516e-02 3.109605237841606140e-02 -1.405123919248580933e-01
-6.795689463615417480e-01 5.465841889381408691e-01 2.038428783416748047e-01 -1.362432390451431274e-01 2.840497493743896484e-01 2.698581516742706299e-01 -1.203009858727455139e-01 -1.064779609441757202e-01
-3.924569487571716309e-01 1.488436907529830933e-01 3.744573891162872314e-01 -3.381654620170593262e-01 -6.059002503752708435e-02 6.242809817194938660e-02 4.522820413112640381e-01 -5.975965261459350586e-01
5.609662458300590515e-02 3.510130047798156738e-01 -1.935094594955444336e-01 -4.271442592144012451e-01 5.037162303924560547e-01 -3.796658664941787720e-02 -2.381027489900588989e-02 -6.308776140213012695e-01
-1.225921437144279480e-01 5.192404985427856445e-01 -2.742292582988739014e-01 -3.734046593308448792e-03 9.802860766649246216e-02 2.757926285266876221e-01 1.844008713960647583e-01 -7.214360237121582031e-01
1.160829141736030579e-01 2.917250990867614746e-01 -4.895324707031250000e-01 -4.426544308662414551e-01 2.292443960905075073e-01 9.039071947336196899e-02 -7.494616508483886719e-02 -6.320568919181823730e-01
3.633938729763031006e-01 2.665853202342987061e-01 6.467577219009399414e-01 -3.327051103115081787e-01 -1.639612764120101929e-02 1.199416965246200562e-01 8.816310763359069824e-02 -4.954404830932617188e-01
7.996934652328491211e-02 1.309813857078552246e-01 4.788715839385986328e-01 -3.154423832893371582e-01 -3.588052392005920410e-01 2.697090804576873779e-01 -4.564495682716369629e-01 -4.876439869403839111e-01
1.554938405752182007e-01 5.847297310829162598e-01 -2.034755647182464600e-01 -1.357043683528900146e-01 1.525227725505828857e-01 -2.514172494411468506e-01 3.561908751726150513e-02 -6.973896622657775879e-01
1.634068042039871216e-02 9.223129749298095703e-01 2.736623287200927734e-01 7.774465531110763550e-02 -2.271844595670700073e-01 1.262866556644439697e-01 -1.946227252483367920e-02 1.401819102466106415e-02
-2.327139228582382202e-01 1.226953137665987015e-02 3.990928232669830322e-01 -6.716542243957519531e-01 1.904560625553131104e-02 4.642691016197204590e-01 -3.267751932144165039e-01 -1.122889593243598938e-01
8.004984259605407715e-02 4.448952674865722656e-01 -3.449799418449401855e-01 -3.250917792320251465e-01 2.877639532089233398e-01 -1.201226338744163513e-01 -1.416896283626556396e-01 -6.735360026359558105e-01
-1.650693565607070923e-01 1.894949674606323242e-01 1.884113103151321411e-01 -8.774020075798034668e-01 -1.743150204420089722e-01 8.196375565603375435e-04 -3.162072598934173584e-01 3.372477740049362183e-02
-1.126991882920265198e-01 7.068563252687454224e-02 2.379036881029605865e-02 -8.570696711540222168e-01 -3.397659063339233398e-01 -9.330340661108493805e-03 -3.058999180793762207e-01 -1.951032280921936035e-01
1.371302753686904907e-01 5.059369206428527832e-01 -4.644813239574432373e-01 -1.685830801725387573e-01 1.086531579494476318e-01 4.320871233940124512e-01 -3.499038815498352051e-01 -4.001529514789581299e-01
-2.281922399997711182e-01 1.914775222539901733e-01 1.183985248208045959e-01 -3.569842576980590820e-01 -4.789103269577026367e-01 4.911378026008605957e-01 3.447664380073547363e-01 -4.247039854526519775e-01
-1.959345191717147827e-01 5.304708480834960938e-01 3.906137943267822266e-01 9.123200923204421997e-02 -3.463807702064514160e-01 2.205473482608795166e-01 2.885639369487762451e-01 -5.171248912811279297e-01
-1.956168860197067261e-01 5.144351124763488770e-01 2.248697429895401001e-01 -5.322548747062683105e-01 -4.314067363739013672e-01 -3.547152876853942871e-01 1.732584983110427856e-01 -1.458618789911270142e-01
1.888301968574523926e-01 9.881860017776489258e-02 4.854774773120880127e-01 -4.761255085468292236e-01 -4.029408097267150879e-01 2.618638575077056885e-01 -4.070903360843658447e-02 -5.095124244689941406e-01
-1.728261075913906097e-02 5.538497567176818848e-01 -2.105722427368164062e-01 -2.908117771148681641e-01 4.773471653461456299e-01 -1.381941586732864380e-01 -1.492820680141448975e-01 -5.429518222808837891e-01
4.163430035114288330e-01 2.951014339923858643e-01 6.384568214416503906e-01 -3.704720437526702881e-01 6.490619480609893799e-02 2.824586033821105957e-01 4.610738530755043030e-02 -3.295077979564666748e-01
-3.465383052825927734e-01 3.067188709974288940e-02 1.203042864799499512e-01 -8.086186647415161133e-01 -2.851784601807594299e-02 2.598717808723449707e-01 -3.610268533229827881e-01 -1.092989742755889893e-01
3.787141442298889160e-01 5.143480896949768066e-01 3.014619648456573486e-01 -6.338247656822204590e-01 2.532267272472381592e-01 1.299013942480087280e-01 -6.718791276216506958e-02 1.178822889924049377e-01
-8.408126421272754669e-03 9.056135267019271851e-02 -1.938461512327194214e-01 -5.771769881248474121e-01 -3.868946731090545654e-01 6.283849477767944336e-01 -9.318611025810241699e-02 -2.603451907634735107e-01
1.378358006477355957e-01 1.781420260667800903e-01 5.400091037154197693e-02 -4.377794861793518066e-01 -1.809888780117034912e-01 7.354927062988281250e-01 -4.021383225917816162e-01 -1.388451904058456421e-01
-3.929081261157989502e-01 4.428986310958862305e-01 -2.257580161094665527e-01 -5.869085788726806641e-01 -1.305158883333206177e-01 -3.969561308622360229e-02 4.769184291362762451e-01 -8.929846435785293579e-02
-2.633555531501770020e-01 -6.109040975570678711e-02 3.046673536300659180e-01 -6.867946386337280273e-01 -3.666663914918899536e-02 1.807231307029724121e-01 -4.858112931251525879e-01 -3.039488494396209717e-01
-1.328855454921722412e-01 1.676471978425979614e-01 6.795734167098999023e-01 -5.255711674690246582e-01 1.495495587587356567e-01 3.499504923820495605e-01 -2.651349902153015137e-01 -3.261606395244598389e-02
4.883040785789489746e-01 1.218658983707427979e-01 3.539575040340423584e-01 -5.761541128158569336e-01 -2.114812731742858887e-01 4.027188941836357117e-02 -4.952741414308547974e-02 -4.905805587768554688e-01
-6.649894267320632935e-02 3.346019685268402100e-01 8.618160486221313477e-01 -2.472884953022003174e-01 5.065073445439338684e-02 1.525555849075317383e-01 -8.774340152740478516e-02 -2.149492502212524414e-01
-1.594910472631454468e-01 2.810774147510528564e-01 -1.068824753165245056e-01 -6.652237772941589355e-01 5.448540449142456055e-01 2.272416353225708008e-01 1.661377549171447754e-01 -2.559398412704467773e-01
-2.394652515649795532e-01 1.821287274360656738e-01 1.231602430343627930e-01 -8.340090513229370117e-01 -3.010131120681762695e-01 1.641692668199539185e-01 -2.805360853672027588e-01 4.985032230615615845e-02
-4.880427569150924683e-02 3.527766764163970947e-01 3.977931439876556396e-01 -1.386294960975646973e-01 -4.563378989696502686e-01 -8.471345901489257812e-02 3.240252137184143066e-01 -6.126142144203186035e-01
3.117247018963098526e-03 5.751147866249084473e-01 -1.297773569822311401e-01 -3.960133492946624756e-01 3.812727034091949463e-01 -2.798348963260650635e-01 6.166546046733856201e-02 -5.177697539329528809e-01
-3.365789353847503662e-01 6.053891181945800781e-01 -2.541854679584503174e-01 -4.555208086967468262e-01 4.754104614257812500e-01 5.130245909094810486e-02 1.351061463356018066e-01 -3.476230800151824951e-02
-4.223702251911163330e-01 6.414135694503784180e-01 1.603692919015884399e-01 -4.823334142565727234e-02 4.148663878440856934e-01 3.999416232109069824e-01 -7.167501002550125122e-02 -2.119968235492706299e-01
1.201493591070175171e-01 2.796174883842468262e-01 6.046266555786132812e-01 -4.276434183120727539e-01 7.683696597814559937e-02 3.031600713729858398e-01 -5.108014345169067383e-01 1.405956503003835678e-02
-1.453658044338226318e-01 4.678777158260345459e-01 4.247701466083526611e-01 -4.981347322463989258e-01 -3.910627365112304688e-01 -4.091486334800720215e-01 -7.731477916240692139e-02 -7.128234207630157471e-02
-2.437920421361923218e-01 5.850107669830322266e-01 -3.967373967170715332e-01 -1.636622399091720581e-01 -2.329819053411483765e-01 -1.096507720649242401e-02 -4.955871999263763428e-01 -3.378378450870513916e-01
1.882666349411010742e-01 8.980076909065246582e-01 1.423015892505645752e-01 -1.678529754281044006e-02 -2.891511321067810059e-01 -1.519215703010559082e-01 2.666399348527193069e-03 -1.758138686418533325e-01
1.720762550830841064e-01 7.314884066581726074e-01 5.246074125170707703e-02 -5.375864505767822266e-01 1.712915897369384766e-01 -2.534202039241790771e-01 1.769061386585235596e-01 1.367652565240859985e-01
-1.734222620725631714e-01 1.626375913619995117e-01 6.558535993099212646e-02 -6.363188624382019043e-01 -2.570297718048095703e-01 4.630937278270721436e-01 -5.033580064773559570e-01 1.952740736305713654e-02
6.573453545570373535e-01 4.518972039222717285e-01 3.791377320885658264e-02 -5.458275079727172852e-01 -3.860358893871307373e-02 2.483358234167098999e-01 -3.060933947563171387e-02 -1.493924390524625778e-02
-9.546793997287750244e-02 4.014197587966918945e-01 -7.980971038341522217e-02 -4.416730701923370361e-01 4.011160135269165039e-01 -3.690634071826934814e-01 -4.434500820934772491e-03 -5.754839777946472168e-01
-2.312264293432235718e-01 6.628112792968750000e-01 1.037729345262050629e-02 -4.326677918434143066e-01 -4.823707342147827148e-01 -2.643838226795196533e-01 1.316233277320861816e-01 1.167068607173860073e-03
-6.369264721870422363e-01 5.807178020477294922e-01 -6.482733413577079773e-03 5.274307727813720703e-02 1.830844730138778687e-01 1.950280815362930298e-01 -1.697183847427368164e-01 -3.923103809356689453e-01
-5.521716922521591187e-02 2.486139535903930664e-01 -2.919817864894866943e-01 -3.084754645824432373e-01 1.869161278009414673e-01 1.824117302894592285e-01 4.877179116010665894e-02 -8.271282911300659180e-01
2.838885784149169922e-01 2.059768736362457275e-01 4.027773141860961914e-01 -4.495804309844970703e-01 -2.725494503974914551e-01 4.664146006107330322e-01 -2.973183393478393555e-01 -3.638748526573181152e-01
3.949700295925140381e-01 3.581965863704681396e-01 4.746655225753784180e-01 -6.665091514587402344e-01 6.946360319852828979e-02 1.213506087660789490e-01 -1.562492549419403076e-01 4.676513373851776123e-02
-5.372012853622436523e-01 5.726242661476135254e-01 -1.492419373244047165e-02 -1.441249102354049683e-01 3.283759057521820068e-01 4.591432213783264160e-01 9.303721785545349121e-02 -1.876763850450515747e-01
2.321008406579494476e-02 3.807826638221740723e-01 6.258934736251831055e-01 -3.855416178703308105e-01 -1.727375835180282593e-01 1.867123246192932129e-01 -4.853061437606811523e-01 1.177250519394874573e-01
-1.165896207094192505e-01 4.083078801631927490e-01 -5.920748710632324219e-01 -3.199273347854614258e-01 8.235338330268859863e-02 1.643510460853576660e-01 -1.621139198541641235e-01 -5.538151860237121582e-01
4.369165599346160889e-01 7.754905819892883301e-01 -1.289494186639785767e-01 -4.002248346805572510e-01 1.427467316389083862e-01 9.144034981727600098e-02 3.236060962080955505e-02 3.354395925998687744e-02
-3.187593221664428711e-01 -2.196782976388931274e-01 2.647927403450012207e-01 -6.650483608245849609e-01 -2.534228563308715820e-02 1.326487213373184204e-01 -7.936702668666839600e-02 -5.596359968185424805e-01
-2.113026976585388184e-01 4.728638231754302979e-01 2.131995856761932373e-01 -3.477169871330261230e-01 1.000650133937597275e-02 6.860281825065612793e-01 2.467890083789825439e-01 1.837121993303298950e-01
-6.633369922637939453e-01 4.832944869995117188e-01 1.115266233682632446e-01 7.856467366218566895e-02 -9.717720560729503632e-03 3.568703532218933105e-01 -2.245017141103744507e-01 -3.604831695556640625e-01
-2.472659051418304443e-01 4.888314008712768555e-01 3.146805465221405029e-01 -2.572980821132659912e-01 -6.349864006042480469e-01 1.550200767815113068e-02 2.886945009231567383e-01 -2.188258618116378784e-01
-2.410117089748382568e-01 4.826375842094421387e-01 1.517120450735092163e-01 1.002749055624008179e-01 3.710734546184539795e-01 4.085041880607604980e-01 -5.070977807044982910e-01 -3.379104733467102051e-01
4.341922104358673096e-01 1.142391264438629150e-01 4.604919552803039551e-01 -4.763382375240325928e-01 -1.646204441785812378e-01 2.574264407157897949e-01 -2.405637875199317932e-02 -5.152946710586547852e-01
-2.947354614734649658e-01 5.539397001266479492e-01 8.398616313934326172e-02 -4.798159301280975342e-01 -5.512266755104064941e-01 -1.436081081628799438e-01 1.739814281463623047e-01 -1.194195970892906189e-01
-4.006651937961578369e-01 4.088960587978363037e-01 1.588253080844879150e-01 -1.462157368659973145e-01 5.372847318649291992e-01 4.500066339969635010e-01 -3.376577794551849365e-02 -3.651656508445739746e-01
-5.892086625099182129e-01 4.895863234996795654e-01 -6.105006486177444458e-02 -2.471074908971786499e-01 3.835776150226593018e-01 4.178380370140075684e-01 8.150819689035415649e-02 -1.413688659667968750e-01
-4.174809902906417847e-02 8.978510499000549316e-01 -5.712255835533142090e-02 -3.071870505809783936e-01 1.894457451999187469e-02 -5.072962120175361633e-02 -1.256126165390014648e-01 2.752865850925445557e-01
-1.432521045207977295e-01 1.609731465578079224e-01 1.145230904221534729e-01 -9.240424036979675293e-01 -1.773531883955001831e-01 8.539740741252899170e-02 -2.165333926677703857e-01 -3.103386424481868744e-02
-2.807418406009674072e-01 2.538682818412780762e-01 -4.494222998619079590e-01 -2.385046035051345825e-01 9.578318893909454346e-02 3.937440812587738037e-01 3.057056292891502380e-02 -6.578198075294494629e-01
-1.632344722747802734e-01 2.959042787551879883e-01 7.224445939064025879e-01 -3.684735596179962158e-01 1.817902624607086182e-01 -2.003442682325839996e-02 3.355818688869476318e-01 -2.864125072956085205e-01
5.455487370491027832e-01 9.855468571186065674e-02 2.219957709312438965e-01 -6.604256629943847656e-01 9.556486457586288452e-02 6.257320940494537354e-02 -1.632667332887649536e-01 -4.092864096164703369e-01
-5.763357281684875488e-01 6.794100403785705566e-01 2.075230330228805542e-01 8.938551880419254303e-03 1.401336938142776489e-01 2.960958182811737061e-01 -2.353523373603820801e-01 -1.981684006750583649e-02
5.042810365557670593e-02 1.740159541368484497e-01 7.130565047264099121e-01 -1.943960189819335938e-01 1.204399466514587402e-01 3.741988837718963623e-01 -2.499350905418395996e-02 -5.155393481254577637e-01
-1.558992117643356323e-01 1.292975097894668579e-01 9.929975122213363647e-02 -8.460178375244140625e-01 1.520348638296127319e-01 1.445278972387313843e-01 -4.331658780574798584e-01 4.165681451559066772e-02
-6.901223957538604736e-02 1.603915393352508545e-01 -9.815723448991775513e-02 -5.031154155731201172e-01 -2.921112775802612305e-01 7.668043375015258789e-01 -2.258757688105106354e-02 -1.814497113227844238e-01
-3.751207292079925537e-01 3.816805481910705566e-01 8.689133077859878540e-02 -5.352367758750915527e-01 -5.985293909907341003e-02 6.173161324113607407e-03 6.108643412590026855e-01 -2.068816721439361572e-01
-3.577140867710113525e-01 8.237448930740356445e-01 8.385150134563446045e-02 1.364346593618392944e-01 1.989223808050155640e-01 2.603067457675933838e-01 -1.281367689371109009e-01 -2.099779695272445679e-01
-1.520721940323710442e-03 8.595738410949707031e-01 -1.975443363189697266e-01 -2.980453073978424072e-01 -5.061513558030128479e-02 -5.789816379547119141e-02 -2.475150972604751587e-01 2.570950984954833984e-01
2.425407990813255310e-02 5.299734473228454590e-01 1.051563471555709839e-01 -1.519389003515243530e-01 4.493349194526672363e-01 -1.523247063159942627e-01 -1.434319280087947845e-02 -6.775588989257812500e-01
-6.793330609798431396e-02 6.044520139694213867e-01 -4.370933771133422852e-01 -5.675608664751052856e-02 -2.001384794712066650e-01 2.244217175757512450e-04 -3.566822409629821777e-01 -5.181441903114318848e-01
3.717169761657714844e-01 1.561085730791091919e-01 3.800822496414184570e-01 -6.865084767341613770e-01 -3.298282623291015625e-01 5.718068033456802368e-02 -1.137630939483642578e-01 -3.109691739082336426e-01
-5.781733393669128418e-01 6.110695004463195801e-01 1.460841298103332520e-01 8.210898190736770630e-02 1.576800346374511719e-01 4.154953062534332275e-01 -8.984787762165069580e-02 -2.421885579824447632e-01
1.893489360809326172e-01 6.195524334907531738e-01 -1.078159511089324951e-01 -1.001411005854606628e-01 2.938614189624786377e-01 -1.240297332406044006e-01 -8.783433586359024048e-02 -6.702213287353515625e-01
4.144575446844100952e-02 2.582723498344421387e-01 4.310699701309204102e-01 -3.227857872843742371e-02 -2.480721920728683472e-01 3.035470247268676758e-01 1.296315044164657593e-01 -7.577794194221496582e-01
3.050191700458526611e-02 3.202897608280181885e-01 2.461132556200027466e-01 -7.325562238693237305e-01 -2.809675335884094238e-01 -2.778816819190979004e-01 -3.782988190650939941e-01 1.742500113323330879e-03
7.636032998561859131e-02 5.738388746976852417e-02 4.683950245380401611e-01 -3.135322034358978271e-01 -5.188009738922119141e-01 1.528530567884445190e-01 -3.120931982994079590e-01 -5.322209596633911133e-01
8.872438222169876099e-02 3.973266780376434326e-01 -2.357575595378875732e-01 -3.313671648502349854e-01 4.122446775436401367e-01 4.844750463962554932e-02 -6.951955705881118774e-02 -7.012474536895751953e-01
-1.781017631292343140e-01 2.256080359220504761e-01 6.983565688133239746e-01 -4.805175960063934326e-01 -1.284969300031661987e-01 -2.772365212440490723e-01 -2.733066976070404053e-01 -1.752528697252273560e-01
1.219166815280914307e-01 1.152558326721191406e-01 3.859825804829597473e-02 -4.477096199989318848e-01 -3.667084574699401855e-01 7.265840768814086914e-01 -1.937745660543441772e-01 -2.645191252231597900e-01
1.925687044858932495e-01 1.794037222862243652e-01 5.594815015792846680e-01 -5.319787859916687012e-01 2.302819676697254181e-02 2.370238006114959717e-01 -5.169028639793395996e-01 -1.039787679910659790e-01
-2.241278886795043945e-01 3.021928071975708008e-01 7.354600429534912109e-01 -5.355207920074462891e-01 -1.011962965130805969e-01 -3.136655548587441444e-03 -1.375397443771362305e-01 -3.993340209126472473e-02
-7.862748950719833374e-02 6.599524617195129395e-01 -1.937055140733718872e-01 -5.105094909667968750e-01 3.795459866523742676e-01 3.917105961591005325e-03 -2.533440291881561279e-01 2.277828454971313477e-01
-1.481908559799194336e-01 1.438877582550048828e-01 6.476693749427795410e-01 -1.094662919640541077e-01 -3.289356827735900879e-01 -2.405976317822933197e-02 -1.397566944360733032e-01 -6.305298805236816406e-01
-2.238496541976928711e-01 7.018467783927917480e-02 1.922077834606170654e-01 -6.752827763557434082e-01 -2.501281499862670898e-01 -4.005011171102523804e-02 -6.132698655128479004e-01 -1.083822697401046753e-01
1.585149765014648438e-02 7.945231199264526367e-01 -1.568086892366409302e-01 1.216469611972570419e-02 -5.113151073455810547e-01 2.477132380008697510e-01 -3.442920744419097900e-02 -1.405500918626785278e-01
-3.585287332534790039e-01 2.837519347667694092e-01 -4.610314667224884033e-01 -1.467888206243515015e-01 -2.514164149761199951e-01 3.468061089515686035e-01 2.163675613701343536e-02 -6.106489896774291992e-01
-2.519059479236602783e-01 5.614027976989746094e-01 -4.188699424266815186e-01 -2.501095235347747803e-01 -3.231014609336853027e-01 -7.815501093864440918e-02 -4.580788016319274902e-01 -2.510468959808349609e-01
2.655496597290039062e-01 6.883592605590820312e-01 3.377665579319000244e-01 -5.196283459663391113e-01 1.556428223848342896e-01 -4.889079555869102478e-02 6.109302863478660583e-02 2.029720991849899292e-01
3.221318423748016357e-01 6.241614222526550293e-01 -1.808573901653289795e-01 1.437551341950893402e-02 -4.454994201660156250e-01 3.537129461765289307e-01 -7.994115352630615234e-02 -3.791627883911132812e-01
4.816674292087554932e-01 7.033913135528564453e-01 -1.137774586677551270e-01 -3.270989656448364258e-01 2.041004449129104614e-01 2.234490960836410522e-01 2.411448657512664795e-01 -5.967219546437263489e-02
1.192822456359863281e-01 8.972997665405273438e-01 2.027057558298110962e-01 -3.042123280465602875e-02 -2.851843237876892090e-01 -1.328243166208267212e-01 -1.986874043941497803e-01 -1.268194243311882019e-02
1.766470074653625488e-01 5.059766769409179688e-01 -6.197932958602905273e-01 -3.327094316482543945e-01 -3.588324785232543945e-02 8.619600534439086914e-02 -1.220811605453491211e-01 -4.408205151557922363e-01
1.980580240488052368e-01 1.706131249666213989e-01 6.208969354629516602e-01 -2.911524772644042969e-01 -1.253570765256881714e-01 5.091400742530822754e-01 -2.841761708259582520e-01 -3.250956535339355469e-01
2.531915344297885895e-02 6.478314399719238281e-01 -4.075103700160980225e-01 -8.324512839317321777e-02 2.064014524221420288e-01 9.531138837337493896e-02 -3.246118128299713135e-01 -4.996200799942016602e-01
6.248265504837036133e-01 6.385386586189270020e-01 -6.921976059675216675e-02 -2.964302003383636475e-01 1.029728651046752930e-01 2.968636751174926758e-01 -1.022890508174896240e-01 1.869921106845140457e-03
-4.312550723552703857e-01 2.645098268985748291e-01 1.909986585378646851e-01 -5.357046723365783691e-01 -3.767085820436477661e-02 4.180429875850677490e-01 4.119892418384552002e-01 -2.732751369476318359e-01
7.259877771139144897e-02 7.106614112854003906e-02 -1.349071711301803589e-01 -8.546116352081298828e-01 -2.522583603858947754e-01 -1.359677524305880070e-03 2.373090684413909912e-01 -3.480895757675170898e-01
5.476263761520385742e-01 2.784171700477600098e-01 1.128397136926651001e-01 -4.364200234413146973e-01 -2.388080358505249023e-01 3.286018371582031250e-01 -4.838443398475646973e-01 -1.424089968204498291e-01
-2.156658656895160675e-02 2.072335779666900635e-01 8.220693469047546387e-01 -2.880243957042694092e-01 -3.430357901379466057e-03 1.569864302873611450e-01 -7.465129345655441284e-02 -4.093943536281585693e-01
-4.479615390300750732e-01 3.500396013259887695e-01 1.099426671862602234e-01 -4.315813183784484863e-01 -1.505670249462127686e-01 2.031780332326889038e-01 5.312517881393432617e-01 -3.636929094791412354e-01
-1.046049892902374268e-01 3.113056719303131104e-01 6.169908046722412109e-01 -2.985743880271911621e-01 -4.617191851139068604e-01 2.143775522708892822e-01 -4.035368561744689941e-01 -1.838029362261295319e-02
2.141040265560150146e-01 6.719487905502319336e-01 -3.127675950527191162e-01 -4.310020506381988525e-01 4.400777220726013184e-01 1.466345191001892090e-01 -6.211626157164573669e-02 5.425987765192985535e-03
-3.631592914462089539e-02 8.583998680114746094e-01 2.447403371334075928e-01 1.782774776220321655e-01 -3.517060875892639160e-01 1.027602404356002808e-01 -8.806936442852020264e-02 -1.677414178848266602e-01
-3.236142918467521667e-02 4.807877540588378906e-01 -2.569517493247985840e-01 -4.047339856624603271e-01 4.609593749046325684e-01 8.013263344764709473e-02 1.739662289619445801e-01 -5.373947024345397949e-01
-9.010497480630874634e-02 7.312513589859008789e-01 1.211735829710960388e-01 -3.046966791152954102e-01 -3.853238821029663086e-01 -3.693298697471618652e-01 2.307373881340026855e-01 -1.072878092527389526e-01
5.610805004835128784e-02 3.855443000793457031e-01 3.190924227237701416e-01 -2.480703890323638916e-01 -2.771366238594055176e-01 2.724214084446430206e-02 5.243332386016845703e-01 -5.765208601951599121e-01
7.163441926240921021e-02 6.577591896057128906e-01 -1.429297178983688354e-01 -5.223629474639892578e-01 2.270909696817398071e-01 1.326916962862014771e-01 -2.807486355304718018e-01 3.477534055709838867e-01
-2.040389329195022583e-01 4.014672935009002686e-01 -5.675619244575500488e-01 -2.214841693639755249e-01 -1.280516684055328369e-01 1.966816633939743042e-01 -2.394852489233016968e-01 -5.599788427352905273e-01
4.435150921344757080e-01 6.337733864784240723e-01 2.046911865472793579e-01 -5.194948911666870117e-01 1.732728481292724609e-01 1.935394555330276489e-01 1.314480602741241455e-01 7.136269658803939819e-02
-4.545874297618865967e-01 5.116444230079650879e-01 1.519113332033157349e-01 -2.268912345170974731e-01 5.895771384239196777e-01 2.499579787254333496e-01 -1.054070815443992615e-01 -1.892683655023574829e-01
4.484365880489349365e-01 3.065745830535888672e-01 4.173202812671661377e-01 -6.380301117897033691e-01 2.785666100680828094e-02 1.802576780319213867e-01 -2.958922982215881348e-01 -5.345010757446289062e-02
-2.830584347248077393e-01 2.021982818841934204e-01 7.042229175567626953e-01 -5.150265693664550781e-01 -1.734768450260162354e-01 -7.822700589895248413e-02 -2.701374292373657227e-01 -9.286359697580337524e-02
-2.597240507602691650e-01 5.838254690170288086e-01 1.529800146818161011e-01 -2.403834909200668335e-01 6.512912511825561523e-01 1.024562865495681763e-02 -1.279483139514923096e-01 -2.642877995967864990e-01
-3.176175653934478760e-01 4.768376350402832031e-01 -3.962860703468322754e-01 -2.965760827064514160e-01 1.731215268373489380e-01 -6.136387959122657776e-02 -5.744336843490600586e-01 -2.510662376880645752e-01
2.656036913394927979e-01 4.830485880374908447e-01 -4.595690369606018066e-01 -2.548347115516662598e-01 2.553955912590026855e-01 2.334945201873779297e-01 -3.241555690765380859e-01 -4.417591094970703125e-01
1.080905944108963013e-01 9.170783758163452148e-01 2.781632840633392334e-01 1.121271774172782898e-01 -1.502003818750381470e-01 -8.069095015525817871e-02 -1.973794959485530853e-02 -1.669601351022720337e-01
1.392736881971359253e-01 4.851833879947662354e-01 6.307183206081390381e-02 -3.903700038790702820e-02 2.877959311008453369e-01 1.709937676787376404e-02 8.060675859451293945e-02 -8.062763810157775879e-01
-1.367961615324020386e-01 8.369494676589965820e-01 -2.364757955074310303e-01 -3.834764063358306885e-01 2.761249430477619171e-02 1.537229269742965698e-01 1.024005413055419922e-01 2.072401195764541626e-01
2.792393863201141357e-01 5.738089680671691895e-01 -5.023335218429565430e-01 -1.981822401285171509e-01 -1.094027608633041382e-01 -2.849968709051609039e-02 -5.100556463003158569e-02 -5.345752239227294922e-01
1.239919215440750122e-01 5.401031970977783203e-01 -3.820033669471740723e-01 -4.219568371772766113e-01 3.438237607479095459e-01 1.341606974601745605e-01 1.885556578636169434e-01 -4.440420269966125488e-01
-1.331188529729843140e-01 2.300157546997070312e-01 4.543875455856323242e-01 -2.107536345720291138e-01 -6.269574165344238281e-01 2.883544266223907471e-01 6.479698419570922852e-02 -4.450444579124450684e-01
-3.230295777320861816e-01 4.659993648529052734e-01 2.709129452705383301e-01 2.227158285677433014e-02 4.948573410511016846e-01 1.788796186447143555e-01 -3.407158553600311279e-01 -4.600408375263214111e-01
2.813371121883392334e-01 5.378822088241577148e-01 -4.614881277084350586e-01 -1.574822217226028442e-01 -1.043055355548858643e-01 1.592895388603210449e-02 -2.247933149337768555e-01 -5.762767791748046875e-01
1.054093688726425171e-01 1.333352625370025635e-01 -1.761047728359699249e-02 -8.744704127311706543e-01 2.172859199345111847e-02 2.275149077177047729e-01 -3.916497528553009033e-01 -2.184341847896575928e-02
-4.267874360084533691e-02 4.095066785812377930e-01 7.153932452201843262e-01 -4.500763118267059326e-01 2.243499010801315308e-01 4.744078032672405243e-03 2.374294698238372803e-01 -9.694603830575942993e-02
-1.696849018335342407e-01 -1.035551354289054871e-02 3.189592063426971436e-01 -6.624705791473388672e-01 -2.443987876176834106e-02 1.832149177789688110e-01 -5.888701677322387695e-01 -2.226305902004241943e-01
-6.736615300178527832e-02 7.989983558654785156e-01 -2.462497800588607788e-01 -3.979813754558563232e-01 2.048308849334716797e-01 -5.263453349471092224e-04 -2.071516513824462891e-01 2.305812984704971313e-01
1.926618367433547974e-01 1.576749384403228760e-01 5.492120385169982910e-01 -5.525402426719665527e-01 -1.246372908353805542e-01 3.680322170257568359e-01 -3.735411763191223145e-01 -2.014205604791641235e-01
3.567631542682647705e-02 6.628353595733642578e-01 -3.299283981323242188e-01 -2.517345845699310303e-01 -5.939158797264099121e-01 7.826958782970905304e-03 3.706265613436698914e-02 -1.816115826368331909e-01
3.079541027545928955e-02 6.371995210647583008e-01 1.057575121521949768e-01 -1.126041337847709656e-01 5.332238078117370605e-01 -4.604674875736236572e-02 -1.005849391222000122e-01 -5.221098065376281738e-01
-9.361260384321212769e-02 5.920584201812744141e-01 6.857213377952575684e-02 -5.169639587402343750e-01 4.362097680568695068e-01 9.699545055627822876e-02 -2.572425603866577148e-01 3.207629024982452393e-01
1.225368231534957886e-01 9.110745191574096680e-01 1.467514485120773315e-01 1.136368419975042343e-02 -2.377525120973587036e-01 -1.316692084074020386e-01 -2.437205910682678223e-01 -2.785113756544888020e-04
-3.796939924359321594e-02 3.157812058925628662e-01 7.448347806930541992e-01 -2.755878865718841553e-01 -2.333266437053680420e-01 3.047966361045837402e-01 6.377450376749038696e-02 -3.416189551353454590e-01
-4.667080044746398926e-01 2.349928766489028931e-01 2.658234536647796631e-01 -4.021674692630767822e-01 -4.184818640351295471e-02 6.801067292690277100e-02 4.550850689411163330e-01 -5.301717519760131836e-01
1.954637169837951660e-01 4.814458787441253662e-01 -5.617583394050598145e-01 -3.354137241840362549e-01 1.052967160940170288e-01 1.629580855369567871e-01 -7.207383960485458374e-02 -5.090104937553405762e-01
-1.880695819854736328e-01 5.014687776565551758e-01 -5.224872827529907227e-01 -3.133684396743774414e-01 -3.453533947467803955e-01 -1.525819767266511917e-02 -3.582733869552612305e-01 -3.067649900913238525e-01
-7.376648187637329102e-01 5.701729059219360352e-01 1.455055475234985352e-01 -1.276299916207790375e-02 3.213398158550262451e-02 -1.553148403763771057e-02 -2.602064907550811768e-01 -2.010902762413024902e-01
-1.087080463767051697e-01 2.586016952991485596e-01 7.157763242721557617e-01 -1.026986911892890930e-01 -1.092997044324874878e-01 -1.615514792501926422e-02 8.767639845609664917e-02 -6.152482032775878906e-01
3.751321136951446533e-02 5.551703572273254395e-01 -3.080017864704132080e-01 -3.657423257827758789e-01 4.236180186271667480e-01 -1.473599821329116821e-01 -9.739903360605239868e-02 -5.010911226272583008e-01
-2.443125545978546143e-01 6.443096995353698730e-01 -8.830128610134124756e-02 -3.573967888951301575e-02 3.373041152954101562e-01 -1.092387735843658447e-01 -4.661094248294830322e-01 -4.160972833633422852e-01
-8.978014439344406128e-02 2.704447805881500244e-01 5.655387639999389648e-01 -3.856349289417266846e-01 -9.251140058040618896e-02 3.775812219828367233e-03 4.173719286918640137e-01 -5.171835422515869141e-01
2.564116418361663818e-01 3.459173738956451416e-01 2.640617489814758301e-01 -8.274260759353637695e-01 1.893011778593063354e-01 -3.104924969375133514e-02 -1.017398536205291748e-01 1.143756508827209473e-01
-6.213770806789398193e-02 2.800789177417755127e-01 7.291085720062255859e-01 -1.564802974462509155e-02 -2.034464925527572632e-01 5.292023997753858566e-03 -1.106236651539802551e-01 -5.763632059097290039e-01
2.407697727903723717e-03 3.761254549026489258e-01 1.001128926873207092e-01 -4.755381345748901367e-01 -3.352064490318298340e-01 -5.962768793106079102e-01 5.092849582433700562e-02 -3.896942734718322754e-01
2.800155878067016602e-01 3.495616614818572998e-01 7.278207540512084961e-01 -2.620898485183715820e-01 3.748210147023200989e-02 1.686886548995971680e-01 1.436481624841690063e-01 -3.879281282424926758e-01
1.962948590517044067e-01 7.415719032287597656e-01 -5.396433547139167786e-02 -5.151073932647705078e-01 1.673038899898529053e-01 7.642397284507751465e-02 -1.359819173812866211e-01 3.016114532947540283e-01
-3.660288155078887939e-01 -1.671662088483572006e-03 3.221701979637145996e-01 -4.305655956268310547e-01 5.494089797139167786e-02 5.111241340637207031e-01 2.777451872825622559e-01 -4.852122962474822998e-01
-3.512877523899078369e-01 5.382614135742187500e-01 3.122929334640502930e-01 -3.253608942031860352e-01 -5.344618558883666992e-01 -1.898081004619598389e-01 2.184472233057022095e-01 -1.186983585357666016e-01
-1.426417529582977295e-01 5.977837443351745605e-01 -1.568978652358055115e-02 -2.042185664176940918e-01 5.635591745376586914e-01 -1.377285420894622803e-01 -2.554307281970977783e-01 -4.225442707538604736e-01
1.901137083768844604e-01 7.041699886322021484e-01 2.953974008560180664e-01 -4.695170819759368896e-01 3.528375625610351562e-01 -1.093889847397804260e-01 1.485897041857242584e-02 1.536701768636703491e-01
2.114268019795417786e-02 7.425349354743957520e-01 -7.790819555521011353e-02 -1.082789152860641479e-01 -6.366744041442871094e-01 -3.721570596098899841e-02 -1.236254870891571045e-01 -9.153291583061218262e-02
-2.538706064224243164e-01 5.842856764793395996e-01 -4.002772569656372070e-01 -1.755713224411010742e-01 -2.032253146171569824e-01 -6.809414923191070557e-02 -5.138654112815856934e-01 -3.051521778106689453e-01
-1.810071431100368500e-02 5.111066102981567383e-01 -3.703877031803131104e-01 3.615956753492355347e-02 -1.590829342603683472e-01 2.573130428791046143e-01 -3.982533514499664307e-01 -5.914598107337951660e-01
-3.135838210582733154e-01 4.186291992664337158e-01 2.356150001287460327e-01 -3.958852961659431458e-02 -3.778384625911712646e-01 -1.099192276597023010e-01 3.303321897983551025e-01 -6.366863846778869629e-01
-6.662447750568389893e-02 5.860546231269836426e-01 3.295312821865081787e-01 9.649427980184555054e-02 -2.899514138698577881e-01 5.943965315818786621e-01 2.127126306295394897e-01 -2.270978838205337524e-01
-1.181221529841423035e-01 4.849280416965484619e-01 1.564362794160842896e-01 -7.120427489280700684e-01 -2.567729651927947998e-01 -3.915551900863647461e-01 1.142481109127402306e-03 1.286665722727775574e-02
-1.020639911293983459e-01 2.018208503723144531e-01 6.980341672897338867e-01 -5.344331264495849609e-01 -3.461591899394989014e-01 -5.481729283928871155e-02 -1.389427632093429565e-01 -1.839684247970581055e-01
-5.103487372398376465e-01 3.214020431041717529e-01 -1.663883961737155914e-02 -2.993250787258148193e-01 -5.309891104698181152e-01 3.409773409366607666e-01 3.274033069610595703e-01 -2.023970633745193481e-01
-1.510521918535232544e-01 5.046364068984985352e-01 2.260368019342422485e-01 -5.685178041458129883e-01 -3.111696243286132812e-01 -3.190719187259674072e-01 3.734296262264251709e-01 -1.006824746727943420e-01
-2.138537615537643433e-01 5.818955898284912109e-01 -4.061026275157928467e-01 -6.154252588748931885e-02 -1.341421306133270264e-01 3.836861997842788696e-02 -5.085279345512390137e-01 -4.109629690647125244e-01
-9.482420235872268677e-02 7.894773483276367188e-01 7.103065494447946548e-03 -4.270061850547790527e-01 -9.256038069725036621e-02 -3.983907699584960938e-01 1.140156760811805725e-01 7.118334621191024780e-02
-8.527857810258865356e-02 1.481235176324844360e-01 4.339995086193084717e-01 -4.383705928921699524e-02 -4.335738420486450195e-01 2.363982945680618286e-01 3.400592878460884094e-02 -7.317669391632080078e-01
-1.463962793350219727e-01 3.591958805918693542e-02 -9.473562240600585938e-02 -6.990391016006469727e-01 -4.078950583934783936e-01 2.960801720619201660e-01 3.377511203289031982e-01 -3.339609801769256592e-01
2.962613105773925781e-01 8.312554657459259033e-02 6.282238960266113281e-01 -4.711418747901916504e-01 -1.504947990179061890e-01 1.092976033687591553e-01 -1.549565345048904419e-01 -4.796597063541412354e-01
1.254636198282241821e-01 3.948286473751068115e-01 7.346408814191818237e-02 -2.701556086540222168e-01 4.054820835590362549e-01 -1.657452732324600220e-01 6.277275085449218750e-02 -7.444196939468383789e-01
-1.447927802801132202e-01 5.409780740737915039e-01 -1.155619323253631592e-01 -1.964656263589859009e-02 1.504077017307281494e-01 -1.419306099414825439e-01 -6.422909498214721680e-01 -4.661898016929626465e-01
4.856284558773040771e-01 2.915235161781311035e-01 2.185800820589065552e-01 -7.553826570510864258e-01 7.659588754177093506e-02 1.074872538447380066e-01 -1.967024803161621094e-01 -6.845846772193908691e-02
3.628733158111572266e-01 2.017098963260650635e-01 2.521785199642181396e-01 -7.208727598190307617e-01 -2.366736978292465210e-01 -1.462338715791702271e-01 1.491406410932540894e-01 -3.804506361484527588e-01
-3.947411477565765381e-01 5.063428878784179688e-01 -4.520073831081390381e-01 -1.664655506610870361e-01 -3.717791438102722168e-01 4.485546424984931946e-02 -3.793452382087707520e-01 -2.676568627357482910e-01
3.242951333522796631e-01 6.862474679946899414e-01 2.754219770431518555e-01 -5.077396631240844727e-01 1.823541373014450073e-01 -2.104823291301727295e-01 1.164552476257085800e-02 1.120222583413124084e-01
-1.480679214000701904e-01 5.829970836639404297e-01 1.359550952911376953e-01 1.365166008472442627e-01 2.257501631975173950e-01 -9.782246500253677368e-02 -4.146156609058380127e-01 -6.071499586105346680e-01
-5.401201248168945312e-01 4.687625765800476074e-01 -9.193492680788040161e-02 -4.981274008750915527e-01 3.526772260665893555e-01 -1.671033352613449097e-02 3.168618977069854736e-01 -8.298826962709426880e-02
-1.789391934871673584e-01 5.915338397026062012e-01 -4.071201384067535400e-01 -7.326664030551910400e-02 -1.597806364297866821e-01 -3.077671304345130920e-02 -4.402465224266052246e-01 -4.760877788066864014e-01
-2.116054445505142212e-01 5.305882096290588379e-01 3.690941929817199707e-01 -8.923680335283279419e-02 -4.220640659332275391e-01 2.852991223335266113e-01 3.815424740314483643e-01 -3.526999056339263916e-01
-2.495454996824264526e-01 2.606065571308135986e-01 5.814813971519470215e-01 -5.056028366088867188e-01 8.538107387721538544e-03 4.954559206962585449e-01 -1.741701811552047729e-01 1.310196984559297562e-02
-2.642886936664581299e-01 5.664912462234497070e-01 -6.621138751506805420e-02 -2.191808670759201050e-01 4.601018726825714111e-01 -2.196845710277557373e-01 -2.887676656246185303e-01 -4.620314836502075195e-01
-2.246064990758895874e-01 4.676953256130218506e-01 3.748207986354827881e-01 1.195470094680786133e-01 -2.761909365653991699e-01 2.013320922851562500e-01 2.928833067417144775e-01 -6.110926866531372070e-01
-6.586047261953353882e-02 5.172045826911926270e-01 -4.708411097526550293e-01 -3.173881396651268005e-02 -2.387981489300727844e-02 4.179543852806091309e-01 -3.658587038516998291e-01 -4.431191086769104004e-01
-3.405332937836647034e-02 3.518268167972564697e-01 6.148213744163513184e-01 -1.677923798561096191e-01 1.585389971733093262e-01 3.866386711597442627e-01 -5.411956310272216797e-01 3.717505931854248047e-02
-4.853253960609436035e-01 3.574450016021728516e-01 2.512592375278472900e-01 -3.252819478511810303e-01 3.226515650749206543e-01 2.814169824123382568e-01 4.406544566154479980e-01 -3.004613518714904785e-01
-2.628249526023864746e-01 -3.253317996859550476e-02 2.214887440204620361e-01 -2.530932426452636719e-01 -2.881872653961181641e-01 1.645896434783935547e-01 2.616215050220489502e-01 -7.988514900207519531e-01
-3.960581123828887939e-01 2.232723385095596313e-01 3.963671624660491943e-01 -3.133866786956787109e-01 -2.091491520404815674e-01 2.671384215354919434e-01 4.566111862659454346e-01 -4.630003273487091064e-01
2.944948896765708923e-02 4.422041475772857666e-01 5.336070656776428223e-01 1.055333763360977173e-01 -2.121005207300186157e-01 1.857230663299560547e-01 1.734431833028793335e-01 -6.309930682182312012e-01
-5.394325852394104004e-01 -8.318101614713668823e-02 2.404173314571380615e-01 -6.989810466766357422e-01 3.543267492204904556e-03 1.570405066013336182e-01 -9.601537883281707764e-02 -3.490346372127532959e-01
-2.860660552978515625e-01 1.700057089328765869e-01 4.907611906528472900e-01 -6.342456936836242676e-01 -1.246867030858993530e-01 4.086788594722747803e-01 -2.436547875404357910e-01 6.494114547967910767e-02
9.463790059089660645e-02 7.752028703689575195e-01 -2.686960697174072266e-01 2.937607280910015106e-02 -3.048377931118011475e-01 3.470851778984069824e-01 1.010529771447181702e-01 -3.056757748126983643e-01
7.199818640947341919e-02 6.682904958724975586e-01 -1.705598384141921997e-01 2.114291489124298096e-02 -5.230752229690551758e-01 4.243115186691284180e-01 8.679295331239700317e-02 -2.397610694169998169e-01
1.507030427455902100e-01 3.278938531875610352e-01 4.089829027652740479e-01 -6.668422818183898926e-01 -4.627312123775482178e-01 1.015014871954917908e-01 -1.797020286321640015e-01 -3.336128965020179749e-02
7.757690036669373512e-04 1.106416210532188416e-01 4.460210204124450684e-01 -2.039325684309005737e-01 -5.443658828735351562e-01 1.277842372655868530e-01 -1.966271698474884033e-01 -6.292133331298828125e-01
-1.181792542338371277e-01 3.153047338128089905e-02 1.712203770875930786e-01 -5.792453885078430176e-01 -1.336439698934555054e-01 6.041675209999084473e-01 -4.640568494796752930e-01 -1.482225805521011353e-01
6.899978965520858765e-03 5.266532897949218750e-01 1.762401759624481201e-01 -1.148273944854736328e-01 4.149107635021209717e-01 -2.160652875900268555e-01 -5.540031939744949341e-02 -6.756021976470947266e-01
-3.125316202640533447e-01 3.231438994407653809e-01 -3.338483721017837524e-02 -5.774745345115661621e-01 1.200704276561737061e-02 8.825301378965377808e-02 6.234644651412963867e-01 -2.582056224346160889e-01
-6.827868819236755371e-01 5.906749367713928223e-01 -6.037545204162597656e-02 -2.034803330898284912e-01 -1.752246767282485962e-01 1.746548861265182495e-01 2.275500446557998657e-01 -1.639165878295898438e-01
4.018953442573547363e-01 7.752950787544250488e-01 -4.565122351050376892e-02 -2.696050107479095459e-01 2.540213763713836670e-01 1.888700425624847412e-01 2.215903997421264648e-01 -1.154375076293945312e-01
4.674892723560333252e-01 3.033572137355804443e-01 3.934989571571350098e-01 -5.062713027000427246e-01 -1.675013303756713867e-01 1.055306866765022278e-01 -4.581220746040344238e-01 -1.709006726741790771e-01
2.414053082466125488e-01 3.377283811569213867e-01 5.275685191154479980e-01 -3.082065582275390625e-01 1.850488632917404175e-01 6.478742361068725586e-01 1.679649204015731812e-02 -8.772412315011024475e-03
-3.183091580867767334e-01 -1.066614910960197449e-01 2.956139743328094482e-01 -5.823622941970825195e-01 -3.013968169689178467e-01 1.647547185420989990e-01 -3.935312032699584961e-01 -4.334953427314758301e-01
-3.887983784079551697e-02 4.371283948421478271e-01 4.121636450290679932e-01 -3.181261569261550903e-02 -4.760078489780426025e-01 -9.238406270742416382e-02 2.182880938053131104e-01 -5.947674512863159180e-01
-2.810758650302886963e-01 6.314193606376647949e-01 -1.416083574295043945e-01 -2.520633041858673096e-01 -6.494924426078796387e-01 1.213985122740268707e-02 9.584812819957733154e-02 -8.684781938791275024e-02
-3.070248365402221680e-01 3.653018772602081299e-01 -4.620193541049957275e-01 -2.172689884901046753e-01 -4.393244087696075439e-01 2.756051421165466309e-01 -3.447619676589965820e-01 -3.518490493297576904e-01
-1.550430357456207275e-01 2.122892439365386963e-01 -2.186513990163803101e-01 -3.929198980331420898e-01 -5.361111164093017578e-01 5.897175073623657227e-01 2.309533804655075073e-01 -2.004474848508834839e-01
6.186141967773437500e-01 4.647513926029205322e-01 2.109596729278564453e-01 -3.596830368041992188e-01 2.261894494295120239e-01 3.640094995498657227e-01 1.626630425453186035e-01 -1.316162198781967163e-01
-2.119225859642028809e-01 4.290997684001922607e-01 2.227521091699600220e-01 -2.590064406394958496e-01 3.585692867636680603e-02 7.886153459548950195e-01 1.220984905958175659e-01 1.270881742238998413e-01
-7.179760187864303589e-02 4.086141884326934814e-01 4.109707772731781006e-01 1.943849772214889526e-01 -2.039263695478439331e-01 3.993161916732788086e-01 1.262249201536178589e-01 -6.357867717742919922e-01
-3.200519084930419922e-01 5.062534809112548828e-01 -3.103929758071899414e-01 -4.568317672237753868e-04 1.772588938474655151e-01 4.407384395599365234e-01 -1.007340922951698303e-01 -5.559782385826110840e-01
-4.930017888545989990e-01 6.727863550186157227e-01 9.392584860324859619e-02 5.119879171252250671e-02 1.277129352092742920e-01 -3.218130767345428467e-02 -4.961301386356353760e-01 -1.713859140872955322e-01
-1.568591147661209106e-01 5.197894573211669922e-01 4.757317304611206055e-01 1.884642690420150757e-01 -2.153058797121047974e-01 -1.681127995252609253e-01 -2.674359828233718872e-02 -6.066638827323913574e-01
-2.398259341716766357e-01 6.115566492080688477e-01 2.059647291898727417e-01 1.856032907962799072e-01 3.586570620536804199e-01 4.068348705768585205e-01 -2.581707835197448730e-01 -3.616771399974822998e-01
-2.264320403337478638e-01 1.850587725639343262e-01 3.001135885715484619e-01 -2.871787548065185547e-01 -1.473163962364196777e-01 -9.542410075664520264e-02 5.009105205535888672e-01 -6.783972978591918945e-01
4.022372364997863770e-01 2.234492152929306030e-01 4.732451140880584717e-01 -7.332488894462585449e-02 -1.375720798969268799e-01 4.463948607444763184e-01 -4.782381281256675720e-02 -5.817703008651733398e-01
-9.692586958408355713e-02 2.150926887989044189e-01 5.628831982612609863e-01 -3.545714914798736572e-01 1.224367916584014893e-01 -8.737741410732269287e-02 4.116067588329315186e-01 -5.565396547317504883e-01
-1.661211252212524414e-01 1.876480132341384888e-01 5.700194835662841797e-01 -4.567494094371795654e-01 -1.179998889565467834e-01 4.448737800121307373e-01 -4.379616975784301758e-01 -1.620295806787908077e-03
-6.180446967482566833e-02 4.051143229007720947e-01 5.801044106483459473e-01 1.185918375849723816e-01 -2.982136607170104980e-01 3.021313250064849854e-01 -5.889448337256908417e-03 -5.488424301147460938e-01
-1.121777072548866272e-01 2.983184754848480225e-01 7.001981139183044434e-01 2.048067562282085419e-02 -1.822468079626560211e-02 6.271820515394210815e-02 3.708391264081001282e-02 -6.341013312339782715e-01
1.537284702062606812e-01 9.353824257850646973e-01 2.708158791065216064e-01 1.042156014591455460e-03 -1.312081962823867798e-01 1.036834269762039185e-01 6.137381773442029953e-03 -9.029594250023365021e-03
6.685757637023925781e-02 8.381429314613342285e-01 3.317469954490661621e-01 1.083842664957046509e-01 -3.596902787685394287e-01 1.644273698329925537e-01 6.066353246569633484e-02 -1.055924817919731140e-01
-1.987269073724746704e-01 7.506928443908691406e-01 3.879349231719970703e-01 2.212763428688049316e-01 -2.255408316850662231e-01 -1.102622002363204956e-01 -2.015448659658432007e-01 -3.063731193542480469e-01
-1.207487061619758606e-01 2.744390666484832764e-01 7.293424606323242188e-01 -2.353276014328002930e-01 1.576819717884063721e-01 5.138767361640930176e-01 -6.466673314571380615e-02 -1.722461879253387451e-01
6.493691802024841309e-01 3.260318636894226074e-01 3.025065958499908447e-01 -5.459194183349609375e-01 -8.135701715946197510e-02 5.660643801093101501e-02 -1.522713247686624527e-02 -2.691273093223571777e-01
-2.738246321678161621e-01 -1.442462354898452759e-01 3.863578140735626221e-01 -6.109564304351806641e-01 -1.351798623800277710e-01 1.756114959716796875e-01 -3.951155245304107666e-01 -4.200521111488342285e-01
-3.185857534408569336e-01 5.521126985549926758e-01 1.424262225627899170e-01 1.477480083703994751e-01 2.738763689994812012e-01 7.483343034982681274e-02 -5.601441264152526855e-01 -3.964721262454986572e-01
1.397653967142105103e-01 1.720466315746307373e-01 4.762044847011566162e-01 -7.241109013557434082e-01 1.229267567396163940e-01 -1.243681535124778748e-01 2.597155272960662842e-01 -3.189480304718017578e-01
9.228267706930637360e-03 3.111141324043273926e-01 1.621513664722442627e-01 -6.341801881790161133e-01 -3.581762909889221191e-01 -9.821994602680206299e-02 -5.786340236663818359e-01 4.348170012235641479e-02
-3.795582354068756104e-01 4.310087561607360840e-01 -4.816702604293823242e-01 -2.771070897579193115e-01 -3.779579401016235352e-01 1.901321262121200562e-01 -3.580099046230316162e-01 -2.328067272901535034e-01
1.166646480560302734e-01 6.499962210655212402e-01 4.233425855636596680e-01 -5.660628676414489746e-01 8.156438916921615601e-02 5.144480150192975998e-03 1.005642190575599670e-01 2.178436070680618286e-01
-4.070668816566467285e-01 3.068675696849822998e-01 -1.935270875692367554e-01 -6.240680813789367676e-01 1.786047965288162231e-01 2.296725511550903320e-01 4.479076266288757324e-01 -1.671666800975799561e-01
8.559873700141906738e-02 2.414918839931488037e-01 6.889814138412475586e-01 -2.631353139877319336e-01 1.920794993638992310e-01 5.116992592811584473e-01 8.220741874538362026e-04 -3.027994930744171143e-01
-1.854376494884490967e-01 6.210082769393920898e-01 -5.001136064529418945e-01 -2.664533555507659912e-01 1.961255520582199097e-01 -1.893365196883678436e-02 -2.882851362228393555e-01 -3.700253367424011230e-01
3.163666427135467529e-01 5.113709568977355957e-01 2.265825420618057251e-01 -6.657547354698181152e-01 3.447897732257843018e-01 -2.370246127247810364e-02 1.010279520414769650e-03 1.562054157257080078e-01
-4.918015599250793457e-01 7.458797693252563477e-01 8.587600290775299072e-02 -3.986511230468750000e-01 -1.694784685969352722e-02 -9.524822235107421875e-02 7.447926700115203857e-02 1.434942781925201416e-01
-3.784101903438568115e-01 6.663080453872680664e-01 -3.575700521469116211e-01 -4.302884340286254883e-01 2.798658609390258789e-01 -1.194605976343154907e-01 -6.672034412622451782e-02 5.279785394668579102e-02
-1.610600650310516357e-01 5.631304979324340820e-01 1.551683545112609863e-01 -5.048740506172180176e-01 -8.527535945177078247e-02 4.789542853832244873e-01 2.239783704280853271e-01 3.018833696842193604e-01
4.754987955093383789e-01 1.072141155600547791e-01 -1.352357119321823120e-01 -8.068629503250122070e-01 3.811885789036750793e-02 9.199694730341434479e-03 -1.923128962516784668e-02 -3.019638657569885254e-01
4.886890649795532227e-01 1.864271461963653564e-01 7.117839902639389038e-02 -7.067849040031433105e-01 -2.494864612817764282e-01 1.679899096488952637e-01 6.593015044927597046e-02 -3.563787341117858887e-01
-8.521360158920288086e-02 3.582128882408142090e-01 4.242966175079345703e-01 -1.213595718145370483e-01 -6.199549436569213867e-01 2.781521081924438477e-01 7.274531573057174683e-02 -4.501798748970031738e-01
-1.399494558572769165e-01 2.700110971927642822e-01 3.297795653343200684e-01 -1.584731340408325195e-01 -3.692850172519683838e-01 2.011370658874511719e-01 3.634963333606719971e-01 -6.816764473915100098e-01
6.054856181144714355e-01 5.482974648475646973e-01 -5.995581671595573425e-02 -3.140114247798919678e-01 -1.018109470605850220e-01 4.434408843517303467e-01 -1.436167955398559570e-01 5.411094054579734802e-02
1.120148003101348877e-01 2.952852547168731689e-01 7.279105186462402344e-01 -3.442456126213073730e-01 -5.279754102230072021e-02 3.786785528063774109e-02 2.095927298069000244e-01 -4.513863921165466309e-01
-1.324542760848999023e-01 1.427738964557647705e-01 7.761669754981994629e-01 -1.562321633100509644e-01 -5.730216391384601593e-03 7.467945665121078491e-02 -1.132147312164306641e-01 -5.628503561019897461e-01
-8.844334632158279419e-02 2.962521314620971680e-01 5.072162151336669922e-01 -4.894610941410064697e-01 -7.789497822523117065e-02 5.703748464584350586e-01 -2.508721649646759033e-01 1.150655820965766907e-01
-2.263844907283782959e-01 2.879171073436737061e-01 6.667220592498779297e-01 -4.693932235240936279e-01 -1.553559154272079468e-01 4.075387418270111084e-01 -9.372692555189132690e-02 4.469422623515129089e-02
2.931018173694610596e-01 6.707925796508789062e-01 3.699267506599426270e-01 -4.783037006855010986e-01 9.093408286571502686e-02 -2.738171219825744629e-01 7.951787859201431274e-02 9.455449134111404419e-02
-1.719661355018615723e-01 1.536118984222412109e-01 -8.286403119564056396e-02 -8.469078540802001953e-01 -4.175015091896057129e-01 -8.233788609504699707e-02 -1.418079733848571777e-01 -1.466799825429916382e-01
9.932511486113071442e-03 7.185999751091003418e-01 4.301136434078216553e-01 3.073422983288764954e-02 -3.224456906318664551e-01 -1.619717031717300415e-01 1.304860711097717285e-01 -3.877377212047576904e-01
8.296846598386764526e-02 5.437608957290649414e-01 -5.818001031875610352e-01 -3.184278309345245361e-01 -5.206391587853431702e-02 -6.529891490936279297e-02 -1.835457235574722290e-01 -4.657135009765625000e-01
5.361630320549011230e-01 1.378918141126632690e-01 2.757536172866821289e-01 -5.186805129051208496e-01 1.207190379500389099e-01 3.543320596218109131e-01 -3.210629224777221680e-01 -3.244068920612335205e-01
-2.335220724344253540e-01 1.816784441471099854e-01 3.628814518451690674e-01 -6.337150335311889648e-01 -3.303700089454650879e-01 4.208129346370697021e-01 -3.021828830242156982e-01 4.049964994192123413e-02
1.140346378087997437e-01 5.532562136650085449e-01 -4.966337084770202637e-01 -1.264485120773315430e-01 -2.666128240525722504e-02 2.989495098590850830e-01 -3.934781551361083984e-01 -4.163682460784912109e-01
-2.393189966678619385e-01 9.121552705764770508e-01 -8.321017771959304810e-02 1.261909753084182739e-01 -1.713521629571914673e-01 1.026993989944458008e-02 3.913465514779090881e-02 -2.384379506111145020e-01
2.412056028842926025e-01 5.728142261505126953e-01 2.296408116817474365e-01 -6.027294993400573730e-01 -3.463535904884338379e-01 -2.098962813615798950e-01 -1.508848220109939575e-01 1.044150516390800476e-01
-3.921483457088470459e-01 6.785234808921813965e-01 -2.056884467601776123e-01 6.035174056887626648e-02 9.986174106597900391e-02 2.443641722202301025e-01 -4.461320936679840088e-01 -2.667496800422668457e-01
-1.720964163541793823e-01 3.879956603050231934e-01 -4.293178319931030273e-01 -4.704604446887969971e-01 4.680298268795013428e-01 1.250450462102890015e-01 -1.064715012907981873e-01 -4.100868999958038330e-01
-2.940498664975166321e-02 3.609952926635742188e-01 2.316488176584243774e-01 -1.712647080421447754e-01 -5.711918473243713379e-01 -3.645209670066833496e-01 -1.996803469955921173e-02 -5.712186098098754883e-01
-1.863301545381546021e-01 7.396127581596374512e-01 9.429898113012313843e-02 6.967157870531082153e-02 1.292237341403961182e-01 -2.643048465251922607e-01 -4.377824664115905762e-01 -3.553850352764129639e-01
-3.425668776035308838e-01 4.641922935843467712e-02 2.419831454753875732e-01 -3.209660947322845459e-01 -1.601401269435882568e-01 1.877204328775405884e-01 4.678251147270202637e-01 -6.627019643783569336e-01
7.414806634187698364e-02 4.740744233131408691e-01 -6.222749948501586914e-01 -4.045558571815490723e-01 2.885968983173370361e-02 2.352731116116046906e-02 -1.428576111793518066e-01 -4.439249336719512939e-01
-1.382747441530227661e-01 8.262315988540649414e-01 -1.692707091569900513e-01 -4.419640898704528809e-01 1.536824181675910950e-02 -1.554630696773529053e-01 1.339883357286453247e-01 1.785460412502288818e-01
-1.051741689443588257e-01 2.006072402000427246e-01 2.305287867784500122e-01 -6.390105932950973511e-02 -2.821882665157318115e-01 4.919938743114471436e-01 3.037525713443756104e-01 -6.910241246223449707e-01
1.835596859455108643e-01 5.050678253173828125e-01 3.564610779285430908e-01 -9.400815516710281372e-02 -2.772091329097747803e-01 2.328029870986938477e-01 4.438685178756713867e-01 -4.972412586212158203e-01
2.706918418407440186e-01 5.182501077651977539e-01 4.270173013210296631e-01 -5.614532232284545898e-01 -3.549971282482147217e-01 -5.504944175481796265e-02 1.748995035886764526e-01 -3.043342009186744690e-02
-3.243697285652160645e-01 4.989807903766632080e-01 -4.379218735266476870e-04 -4.488352835178375244e-01 5.340666770935058594e-01 3.212040290236473083e-02 -6.663352996110916138e-02 -3.919824957847595215e-01
-1.322104781866073608e-01 1.314262747764587402e-01 5.579864382743835449e-01 -4.180239737033843994e-01 -3.346280157566070557e-01 1.892382502555847168e-01 -5.117539763450622559e-01 -2.635818123817443848e-01
-4.287078678607940674e-01 3.069061040878295898e-01 3.822832405567169189e-01 -1.929201632738113403e-01 -5.944392085075378418e-01 -1.101748272776603699e-01 -2.656943202018737793e-01 -3.202649056911468506e-01
3.864569589495658875e-02 4.019995927810668945e-01 1.025013253092765808e-01 -5.974963307380676270e-01 -5.069178342819213867e-01 -4.236578941345214844e-01 -7.913144677877426147e-02 -1.633432060480117798e-01
-2.492602616548538208e-01 5.075889825820922852e-01 -5.242570042610168457e-01 -2.164590656757354736e-01 -1.232341006398200989e-01 3.007410168647766113e-01 -3.507045805454254150e-01 -3.604128658771514893e-01
-1.001451611518859863e-01 4.487338662147521973e-01 7.902980446815490723e-01 9.207864291965961456e-03 -6.524281203746795654e-02 2.845557928085327148e-01 -1.209106966853141785e-01 -2.531896829605102539e-01
-2.300127744674682617e-01 8.455922007560729980e-01 -1.585266739130020142e-01 -3.828142583370208740e-01 -5.580408032983541489e-03 -2.493974566459655762e-02 1.980916261672973633e-01 1.431684046983718872e-01
-2.448830455541610718e-01 4.732677340507507324e-01 -4.736965000629425049e-01 -3.173764646053314209e-01 -2.394581437110900879e-01 2.452996820211410522e-01 -5.022274851799011230e-01 -1.455649286508560181e-01
-5.163252353668212891e-01 -6.591488420963287354e-02 2.639659941196441650e-01 -6.706003546714782715e-01 -2.415528893470764160e-01 1.924378722906112671e-01 -1.125858500599861145e-01 -3.187866508960723877e-01
-2.054752856492996216e-01 5.722997784614562988e-01 -3.168527185916900635e-01 4.677201434969902039e-02 1.987192779779434204e-02 1.606191843748092651e-01 -5.281323194503784180e-01 -4.717546999454498291e-01
5.376279950141906738e-01 5.353155136108398438e-01 3.208384513854980469e-01 -5.432565212249755859e-01 -5.124352127313613892e-02 -8.234723657369613647e-02 1.220966279506683350e-01 -4.487866163253784180e-02
1.080145984888076782e-01 4.970028698444366455e-01 -4.255667030811309814e-01 -4.009220376610755920e-02 -1.807531118392944336e-01 1.837848871946334839e-01 -3.687791824340820312e-01 -5.967911481857299805e-01
-4.543512687087059021e-02 1.867166310548782349e-01 -6.676410883665084839e-02 -6.836932301521301270e-01 -4.827881753444671631e-01 5.013599991798400879e-01 -4.726745560765266418e-02 -6.706870347261428833e-02
-2.382551878690719604e-01 4.355987012386322021e-01 -1.440462321043014526e-01 -2.263703383505344391e-02 3.905437588691711426e-01 2.888199388980865479e-01 -5.849986076354980469e-01 -3.925070762634277344e-01
-2.865849435329437256e-01 5.444409251213073730e-01 3.392232656478881836e-01 1.549031287431716919e-01 3.402467966079711914e-01 4.043339490890502930e-01 -2.635174095630645752e-01 -3.656372427940368652e-01
-3.042514026165008545e-01 2.840965092182159424e-01 3.849058151245117188e-01 -2.526751160621643066e-01 -5.321684479713439941e-01 -2.201396971940994263e-01 -3.354170918464660645e-01 -4.129815697669982910e-01
2.225343734025955200e-01 7.618517875671386719e-01 -4.669505655765533447e-01 -1.264314204454421997e-01 -1.413585990667343140e-01 1.078488975763320923e-01 -2.388011068105697632e-01 -2.176994085311889648e-01
-6.120982170104980469e-01 2.160953730344772339e-01 3.029391355812549591e-02 -4.430593848228454590e-01 5.942075699567794800e-02 3.087182641029357910e-01 4.311437010765075684e-01 -3.109611868858337402e-01
-3.394649922847747803e-02 8.311791419982910156e-01 -1.397178024053573608e-01 -4.444486498832702637e-01 -1.284286230802536011e-01 -1.989089399576187134e-01 1.115520223975181580e-01 1.497685760259628296e-01
8.472271263599395752e-02 4.953505098819732666e-01 -3.128857314586639404e-01 -5.401154756546020508e-01 -9.036410599946975708e-03 4.852160066366195679e-02 5.473617911338806152e-01 -2.361919730901718140e-01
4.730785489082336426e-01 2.950168848037719727e-01 1.220444440841674805e-01 -8.060817122459411621e-01 -1.096009463071823120e-01 2.724452130496501923e-02 4.150615260004997253e-02 -1.001090109348297119e-01
2.358261793851852417e-01 4.974544644355773926e-01 2.150968760251998901e-01 -3.468894660472869873e-01 -4.009007215499877930e-01 8.932640403509140015e-02 -5.918725132942199707e-01 -1.063596308231353760e-01
-2.798397243022918701e-01 -1.518809050321578979e-01 1.346954405307769775e-01 -6.820465326309204102e-01 -3.931222259998321533e-01 8.689434826374053955e-02 -1.030106469988822937e-01 -4.925289452075958252e-01
9.746877849102020264e-02 6.816032528877258301e-01 1.798301041126251221e-01 -5.914689302444458008e-01 1.215870678424835205e-01 -1.455054283142089844e-01 2.904541492462158203e-01 1.530483663082122803e-01
4.102422595024108887e-01 3.472460508346557617e-01 -7.061462104320526123e-02 -5.387511849403381348e-01 1.175683811306953430e-01 4.021200165152549744e-02 -6.328012347221374512e-01 -2.349679358303546906e-03
-3.962104022502899170e-01 8.846686035394668579e-02 1.539845615625381470e-01 -3.771544396877288818e-01 -6.436900049448013306e-02 9.730263799428939819e-02 5.486746430397033691e-01 -5.954656600952148438e-01
-2.161901295185089111e-01 2.848500907421112061e-01 3.052697479724884033e-01 -2.251815348863601685e-01 -5.601170063018798828e-01 5.654178261756896973e-01 8.111456036567687988e-02 -2.970156073570251465e-01
6.594251096248626709e-02 8.918183445930480957e-01 1.057657133787870407e-02 -3.594748377799987793e-01 3.116752207279205322e-02 -8.453404158353805542e-02 1.061122342944145203e-01 2.271566689014434814e-01
-4.032088816165924072e-02 3.533675968647003174e-01 5.300572514533996582e-01 -4.980363547801971436e-01 -3.599111139774322510e-01 2.967887222766876221e-01 -3.374157249927520752e-01 1.141740679740905762e-01
-3.570933938026428223e-01 1.093257218599319458e-01 2.875557541847229004e-01 -3.088348507881164551e-01 -1.189122721552848816e-01 -5.532892793416976929e-02 4.675126373767852783e-01 -6.683528423309326172e-01
1.163782924413681030e-01 5.582050681114196777e-01 -2.045566141605377197e-01 -1.446822285652160645e-01 3.787653148174285889e-01 4.425867497920989990e-01 -3.506043255329132080e-01 -3.870624601840972900e-01
-1.600655764341354370e-01 1.549056172370910645e-01 4.522079527378082275e-01 -6.583380699157714844e-01 -1.614875346422195435e-01 -4.353044629096984863e-01 -2.067378908395767212e-01 -2.327519655227661133e-01
-1.895491480827331543e-01 -5.180680006742477417e-02 2.348818331956863403e-01 -7.837689518928527832e-01 4.225154966115951538e-02 9.969272464513778687e-02 -4.693674445152282715e-01 -2.447331547737121582e-01
-8.113452196121215820e-01 5.218415856361389160e-01 6.785267591476440430e-02 -6.946992129087448120e-02 -1.321309059858322144e-01 3.189235180616378784e-02 -9.468328952789306641e-02 -1.803599298000335693e-01
-2.249714881181716919e-01 3.257157206535339355e-01 7.189898490905761719e-01 -3.647188842296600342e-01 2.531758844852447510e-01 -2.528559230268001556e-02 2.678465247154235840e-01 -2.384358048439025879e-01
-3.939095139503479004e-01 4.111343324184417725e-01 -3.768465518951416016e-01 -5.509916692972183228e-02 -4.648465812206268311e-01 2.956261932849884033e-01 -1.800473630428314209e-01 -4.414298236370086670e-01
-1.782123446464538574e-01 4.970499873161315918e-01 -2.959866225719451904e-01 3.320085257291793823e-02 5.768101289868354797e-02 2.748312056064605713e-01 -5.718826055526733398e-01 -4.759855270385742188e-01
8.504520356655120850e-02 4.599528312683105469e-01 4.691169261932373047e-01 -2.144275009632110596e-01 1.545027196407318115e-01 6.965719461441040039e-01 3.879268094897270203e-02 6.762187927961349487e-02
-6.600179672241210938e-01 5.256258249282836914e-01 2.282554656267166138e-01 8.432371914386749268e-02 -8.417128026485443115e-02 2.196274548768997192e-01 -3.735658228397369385e-01 -1.844188421964645386e-01
-5.561609193682670593e-02 8.393529057502746582e-02 5.107861757278442383e-01 -2.917776107788085938e-01 -4.911152720451354980e-01 3.311719298362731934e-01 -4.033604860305786133e-01 -3.609101176261901855e-01
-1.960759311914443970e-01 3.302624523639678955e-01 8.432097434997558594e-01 -2.325907051563262939e-01 -1.173200737684965134e-02 2.263238131999969482e-01 -1.238188669085502625e-01 -1.438354402780532837e-01
4.076376557350158691e-01 7.802662849426269531e-01 -1.006200686097145081e-01 -3.139128088951110840e-01 1.659591943025588989e-01 2.568117678165435791e-01 1.441699117422103882e-01 4.550799354910850525e-02
-2.763647437095642090e-01 5.151137113571166992e-01 4.197416305541992188e-01 -2.200280278921127319e-01 -1.659656912088394165e-01 6.111953854560852051e-01 5.414651706814765930e-02 1.721882224082946777e-01
-8.475977927446365356e-02 1.539613902568817139e-01 5.107913613319396973e-01 -6.227681636810302734e-01 -1.347041130065917969e-01 -4.197835922241210938e-01 -2.337922453880310059e-01 -2.670983672142028809e-01
-3.387079834938049316e-01 3.701005876064300537e-01 2.575299739837646484e-01 -1.591389477252960205e-01 -6.215900778770446777e-01 -2.262019366025924683e-01 -2.339113354682922363e-01 -4.054620265960693359e-01
1.437532454729080200e-01 7.614678740501403809e-01 -1.906325072050094604e-01 5.166788399219512939e-02 -4.270119667053222656e-01 3.651548624038696289e-01 -2.679618075489997864e-02 -2.099904268980026245e-01
-1.992578953504562378e-01 9.583084285259246826e-02 -1.718829274177551270e-01 -8.324345350265502930e-01 -3.448308706283569336e-01 6.629060208797454834e-02 -2.672431170940399170e-01 -1.841202229261398315e-01
-1.755319386720657349e-01 4.144270718097686768e-01 3.062075972557067871e-01 -5.559839010238647461e-01 -2.866275310516357422e-01 4.306131005287170410e-01 -3.193781673908233643e-01 1.580261141061782837e-01
-8.661556988954544067e-03 5.108888149261474609e-01 3.067922294139862061e-01 -5.373642444610595703e-01 -3.378204703330993652e-01 -3.270959556102752686e-01 3.019216060638427734e-01 -2.092003077268600464e-01
-3.883993923664093018e-01 5.538767576217651367e-01 4.728227481245994568e-02 -3.837107419967651367e-01 -1.445410251617431641e-01 1.277949064970016479e-01 5.873293280601501465e-01 -1.035258620977401733e-01
-1.445498019456863403e-01 2.632781863212585449e-01 3.476166725158691406e-01 -3.011826574802398682e-01 -3.562132827937602997e-03 -8.133671432733535767e-02 5.236993432044982910e-01 -6.460281014442443848e-01
-2.957559525966644287e-01 1.536079198122024536e-01 3.000808358192443848e-01 -2.236719876527786255e-01 -4.520409107208251953e-01 3.164636790752410889e-01 2.146562188863754272e-01 -6.311004757881164551e-01
9.516214579343795776e-02 8.034971952438354492e-01 1.378098153509199619e-03 -4.144413471221923828e-01 1.194246783852577209e-01 1.794214546680450439e-01 2.824097871780395508e-01 2.176310867071151733e-01
2.923519909381866455e-01 8.457762002944946289e-02 5.719302892684936523e-01 -5.328508615493774414e-01 -6.175951659679412842e-02 -9.385874867439270020e-02 -2.444071695208549500e-02 -5.320917367935180664e-01
-3.326036930084228516e-01 4.704308509826660156e-01 3.975979089736938477e-01 -4.608902931213378906e-01 -3.283941373229026794e-02 4.487753212451934814e-01 3.946948796510696411e-02 3.058271110057830811e-01
-3.803078085184097290e-02 2.327658236026763916e-01 7.437604069709777832e-01 -3.338153362274169922e-01 2.588689625263214111e-01 1.869851052761077881e-01 1.949812769889831543e-01 -3.738546669483184814e-01
4.410052299499511719e-02 5.098904371261596680e-01 4.082890450954437256e-01 1.168810576200485229e-02 -2.261427491903305054e-01 6.103656888008117676e-01 1.440816372632980347e-01 -3.560673892498016357e-01
5.348449107259511948e-03 7.483852505683898926e-01 3.294214010238647461e-01 -4.178158044815063477e-01 2.208098471164703369e-01 -1.156846135854721069e-01 2.285678535699844360e-01 2.059590518474578857e-01
5.018564313650131226e-02 3.128806352615356445e-01 6.757209897041320801e-01 -5.939809083938598633e-01 8.752788603305816650e-02 3.396559134125709534e-02 -2.807609140872955322e-01 5.033384263515472412e-02
-2.189576625823974609e-01 4.830242991447448730e-01 3.597602546215057373e-01 -6.098157912492752075e-02 -3.839529454708099365e-01 -4.510299861431121826e-02 3.116527199745178223e-01 -5.822520256042480469e-01
-3.797287121415138245e-02 2.585175037384033203e-01 5.350412130355834961e-01 -9.664268046617507935e-02 -2.397341877222061157e-01 4.656507670879364014e-01 -5.057199001312255859e-01 -3.256719112396240234e-01
-4.919491410255432129e-01 7.074796557426452637e-01 -1.979990303516387939e-01 -1.742209643125534058e-01 -9.123790077865123749e-03 1.784399151802062988e-01 3.834807574748992920e-01 -9.444838017225265503e-02
-2.148180603981018066e-01 2.337231636047363281e-01 7.221172451972961426e-01 -4.744849205017089844e-01 2.123597413301467896e-01 3.195066750049591064e-01 2.255447767674922943e-02 -7.033924758434295654e-02
3.306701779365539551e-01 5.399510264396667480e-02 -8.425884693861007690e-02 -8.176143169403076172e-01 -2.545508742332458496e-01 1.085130423307418823e-01 -3.582863509654998779e-02 -3.664613962173461914e-01
-1.067030206322669983e-01 1.576970070600509644e-01 2.625681832432746887e-02 -8.467584252357482910e-01 -1.932473927736282349e-01 -3.771869242191314697e-01 -6.095515564084053040e-03 -2.576923072338104248e-01
-2.726227045059204102e-01 3.196574449539184570e-01 -1.264515221118927002e-01 -3.638175725936889648e-01 -5.813885927200317383e-01 6.316311191767454147e-04 4.240619838237762451e-01 -3.966120779514312744e-01
2.842399477958679199e-01 6.175718307495117188e-01 3.414811193943023682e-01 -5.329402685165405273e-01 2.586258053779602051e-01 1.217315271496772766e-01 1.996786743402481079e-01 1.249017864465713501e-01
-2.365594059228897095e-01 5.729605555534362793e-01 3.020302653312683105e-01 1.235811263322830200e-01 3.643424808979034424e-01 2.745354473590850830e-01 -4.287940561771392822e-01 -3.424639999866485596e-01
3.865154087543487549e-02 5.872053280472755432e-02 5.642713308334350586e-01 -4.168372452259063721e-01 -4.731814563274383545e-01 1.255999356508255005e-01 -1.949416846036911011e-01 -4.745779335498809814e-01
-9.406593441963195801e-02 1.689383685588836670e-01 8.507574908435344696e-03 -5.874629020690917969e-01 -8.985710144042968750e-02 5.457236766815185547e-01 -5.581316947937011719e-01 5.177380051463842392e-03
-2.332555316388607025e-02 1.839823275804519653e-01 -1.675930991768836975e-02 -9.246202111244201660e-01 -2.351185828447341919e-01 -6.223543733358383179e-02 -2.223171144723892212e-01 -4.270770028233528137e-02
3.724639117717742920e-01 7.627518177032470703e-01 3.076090514659881592e-01 5.782999098300933838e-02 -2.576562166213989258e-01 3.121796250343322754e-01 -5.734703969210386276e-03 -1.328043788671493530e-01
-7.427728921175003052e-02 6.946406364440917969e-01 -5.221480727195739746e-01 -2.179368287324905396e-01 1.382246613502502441e-01 1.277005374431610107e-01 8.169479668140411377e-02 -3.869557082653045654e-01
2.442465871572494507e-01 7.363925129175186157e-02 5.186109542846679688e-01 -6.285958290100097656e-01 -9.899433702230453491e-02 -1.190688535571098328e-01 4.273740947246551514e-02 -4.950020909309387207e-01
-4.240274801850318909e-02 2.693047821521759033e-01 5.599526166915893555e-01 -1.676504164934158325e-01 -2.088697701692581177e-01 -3.072900697588920593e-02 3.175741136074066162e-01 -6.622681021690368652e-01
-3.423635065555572510e-01 -3.144655376672744751e-02 1.004927158355712891e-01 -8.164814710617065430e-01 -2.830102741718292236e-01 1.322502046823501587e-01 -1.244897320866584778e-01 -3.032737970352172852e-01
-4.747620522975921631e-01 3.016723096370697021e-01 -1.271441876888275146e-01 -2.558775246143341064e-01 -4.177939593791961670e-01 7.419376820325851440e-02 4.319409430027008057e-01 -4.851044118404388428e-01
-1.095705181360244751e-01 6.678330302238464355e-01 1.249091550707817078e-01 -3.297579288482666016e-01 -7.646905258297920227e-03 5.165076255798339844e-01 2.664608359336853027e-01 2.825081050395965576e-01
-1.211366578936576843e-01 5.778210759162902832e-01 2.951838076114654541e-01 -5.297749042510986328e-01 -4.658096134662628174e-01 -1.821810156106948853e-01 1.676039546728134155e-01 7.344537228345870972e-02
-3.978068754076957703e-02 9.341569989919662476e-02 4.015204310417175293e-01 -6.125623732805252075e-02 -1.982220262289047241e-01 6.310741305351257324e-01 -6.320508569478988647e-02 -6.190142035484313965e-01
-3.972654342651367188e-01 5.401424169540405273e-01 2.426506429910659790e-01 -5.239786114543676376e-03 -2.119176685810089111e-01 6.617199182510375977e-01 7.809152454137802124e-02 5.137148499488830566e-02
-2.853578329086303711e-01 6.167736649513244629e-01 1.977735459804534912e-01 -2.577053904533386230e-01 -4.938805103302001953e-01 -3.920846283435821533e-01 2.565029775723814964e-03 -1.870288252830505371e-01
-1.090162023901939392e-01 1.707556694746017456e-01 2.869599461555480957e-01 -4.883067011833190918e-01 4.292386770248413086e-02 -1.924089640378952026e-01 5.061897039413452148e-01 -5.857275724411010742e-01
1.746330708265304565e-01 4.727132245898246765e-02 2.721659541130065918e-01 -2.352093309164047241e-01 -3.915689587593078613e-01 1.252561211585998535e-01 -1.870766878128051758e-01 -7.961521148681640625e-01
-4.991203248500823975e-01 -2.623206749558448792e-02 3.030178546905517578e-01 -6.524671912193298340e-01 -1.333637833595275879e-01 -7.416485995054244995e-02 -3.968007862567901611e-01 -2.278602123260498047e-01
-9.024132788181304932e-02 8.315671086311340332e-01 2.047118991613388062e-01 2.815545536577701569e-02 -3.621926903724670410e-01 -9.365051239728927612e-02 -3.411597311496734619e-01 -3.618055954575538635e-02
2.526454627513885498e-01 9.917230159044265747e-02 5.170016884803771973e-01 -5.259546041488647461e-01 -1.815049201250076294e-01 -1.353461388498544693e-02 -3.734398484230041504e-01 -4.580739438533782959e-01
-1.558648496866226196e-01 7.402560710906982422e-01 -1.133512519299983978e-02 -6.204339861869812012e-01 1.969331502914428711e-01 -1.256283093243837357e-02 3.665311634540557861e-02 4.874964058399200439e-02
1.445855349302291870e-01 2.774872817099094391e-02 -1.222439855337142944e-01 -8.597205281257629395e-01 -5.291815847158432007e-02 -1.935957670211791992e-01 8.910314738750457764e-02 -4.195748269557952881e-01
-1.904752999544143677e-01 7.488383054733276367e-01 1.157267857342958450e-02 -3.822934031486511230e-01 1.235575899481773376e-01 2.425707876682281494e-01 3.535532057285308838e-01 2.399401068687438965e-01
-3.613406419754028320e-02 1.791550964117050171e-02 4.013829827308654785e-01 -1.448929756879806519e-01 -4.339384138584136963e-01 1.388566344976425171e-01 -3.399918675422668457e-01 -7.022057771682739258e-01
9.093263000249862671e-02 6.876429319381713867e-01 6.757643818855285645e-02 -5.557819604873657227e-01 2.800145149230957031e-01 2.091574817895889282e-01 2.160665094852447510e-01 1.912548094987869263e-01
-5.257948637008666992e-01 2.928452491760253906e-01 -3.462038040161132812e-01 -1.586109101772308350e-01 -3.267204463481903076e-01 1.174893900752067566e-01 -4.658945500850677490e-01 -3.939025402069091797e-01
-1.922031790018081665e-01 2.368561178445816040e-01 5.166333317756652832e-01 -7.380667924880981445e-01 -4.920518398284912109e-02 -7.361920922994613647e-02 -2.954188585281372070e-01 -1.383467856794595718e-02
-9.697388857603073120e-02 4.727707207202911377e-01 -4.006809592247009277e-01 -1.851629912853240967e-01 1.729743480682373047e-01 2.832326889038085938e-01 -3.823930025100708008e-01 -5.620391964912414551e-01
4.170018732547760010e-01 2.249107658863067627e-01 -2.746774628758430481e-02 -8.471990823745727539e-01 9.118040651082992554e-02 2.174318581819534302e-02 3.512172400951385498e-02 -2.168035358190536499e-01
6.520597636699676514e-02 3.774298429489135742e-01 4.156297147274017334e-01 -3.327711485326290131e-03 -2.647229135036468506e-01 1.028336882591247559e-01 2.651162445545196533e-01 -7.277336716651916504e-01
4.903990775346755981e-02 2.292057424783706665e-01 4.349154531955718994e-01 -1.832686662673950195e-01 -4.768840074539184570e-01 4.741412103176116943e-01 3.385839238762855530e-02 -5.186002850532531738e-01
-6.393144726753234863e-01 4.873422384262084961e-01 1.966463178396224976e-01 6.933093816041946411e-02 5.537442862987518311e-02 8.365806192159652710e-02 -4.752308428287506104e-01 -2.727428376674652100e-01
-1.058638244867324829e-01 5.009436234831809998e-02 -2.663123011589050293e-01 -4.924337267875671387e-01 4.296231642365455627e-02 7.681404352188110352e-01 -1.450497508049011230e-01 -2.448370605707168579e-01
-4.100251793861389160e-01 1.532294750213623047e-01 2.871887981891632080e-01 -3.347285985946655273e-01 -3.147550523281097412e-01 3.279047608375549316e-01 4.484774172306060791e-01 -4.540430307388305664e-01
1.189261768013238907e-02 8.383107185363769531e-01 1.219357028603553772e-01 2.040671110153198242e-01 -2.150025069713592529e-01 -6.124033778905868530e-02 -2.080288529396057129e-01 -3.838354051113128662e-01
1.732534617185592651e-01 8.465713858604431152e-01 -5.210567638278007507e-02 -3.905556499958038330e-01 1.684571057558059692e-01 6.962486356496810913e-02 1.587440520524978638e-01 1.990628838539123535e-01
-3.327775597572326660e-01 2.067888528108596802e-01 6.596172451972961426e-01 -3.829046189785003662e-01 1.723050475120544434e-01 3.566618859767913818e-01 -2.084966599941253662e-01 -2.538093924522399902e-01
-3.675636053085327148e-01 4.714907705783843994e-01 3.941490873694419861e-02 1.576117426156997681e-01 2.043004184961318970e-01 5.575535893440246582e-01 -2.110743708908557892e-02 -5.129800438880920410e-01
-2.332166135311126709e-01 4.252993464469909668e-01 7.434376478195190430e-01 -2.829624116420745850e-01 -1.339118778705596924e-01 2.815695106983184814e-01 -1.857586950063705444e-01 -1.559856254607439041e-02
-2.554949223995208740e-01 6.646082997322082520e-01 4.353581368923187256e-01 -8.945876359939575195e-02 -1.008094549179077148e-01 4.370725452899932861e-01 2.855385839939117432e-01 -1.129231303930282593e-01
-3.228271380066871643e-02 2.852797508239746094e-01 7.755333185195922852e-01 -2.552478909492492676e-01 -2.720034122467041016e-01 2.290763407945632935e-01 -1.479004770517349243e-01 -3.203643858432769775e-01
6.881137490272521973e-01 5.096624493598937988e-01 -6.788082420825958252e-02 -4.350033104419708252e-01 1.061469875276088715e-02 6.438230723142623901e-02 -2.607904374599456787e-01 -2.526976168155670166e-02
-1.757586151361465454e-01 4.260696172714233398e-01 3.264765739440917969e-01 9.589982777833938599e-02 -3.732458949089050293e-01 1.133687943220138550e-01 1.481719613075256348e-01 -7.054573297500610352e-01
-1.491312235593795776e-01 3.169134855270385742e-01 2.568493187427520752e-01 -1.963066123425960541e-02 -4.242058098316192627e-01 1.144594047218561172e-02 1.897003501653671265e-01 -7.712982892990112305e-01
3.029705584049224854e-02 7.140187621116638184e-01 -2.946055680513381958e-02 -5.228514671325683594e-01 2.641386687755584717e-01 1.358356624841690063e-01 -6.968136876821517944e-02 3.492016494274139404e-01
3.712035343050956726e-02 4.132951796054840088e-01 3.394093215465545654e-01 -5.128261446952819824e-01 -3.487232029438018799e-01 4.785479903221130371e-01 -2.673306167125701904e-01 1.659458577632904053e-01
-1.368957161903381348e-01 -1.043270155787467957e-02 1.524049490690231323e-01 -5.188601613044738770e-01 -1.114680692553520203e-01 7.342523336410522461e-01 8.572811633348464966e-02 -3.602868318557739258e-01
-1.319855451583862305e-01 8.551018238067626953e-01 2.532634735107421875e-01 1.761827468872070312e-01 -2.602672874927520752e-01 -7.170945405960083008e-02 -1.357819139957427979e-01 -2.547151744365692139e-01
-3.203735351562500000e-01 5.729891061782836914e-01 -3.865789175033569336e-01 -1.259797252714633942e-02 8.921495825052261353e-02 1.818417459726333618e-01 -4.110589027404785156e-01 -4.576539695262908936e-01
-2.314038872718811035e-01 1.064877584576606750e-01 1.099894791841506958e-01 -7.404249310493469238e-01 7.623019814491271973e-02 1.439002603292465210e-01 -5.888378620147705078e-01 -3.921150788664817810e-02
-2.473179996013641357e-01 3.229858875274658203e-01 3.902246356010437012e-01 -3.993405699729919434e-01 -4.700680971145629883e-01 5.335451960563659668e-01 7.427106797695159912e-02 -1.077737435698509216e-01
-2.336276918649673462e-01 4.723283946514129639e-01 1.728812903165817261e-01 -3.341181874275207520e-01 -6.347307562828063965e-01 2.179641723632812500e-01 1.999986320734024048e-01 -3.006827831268310547e-01
-2.161886543035507202e-01 4.105106294155120850e-01 7.570882439613342285e-01 -1.396404802799224854e-01 -1.087121218442916870e-01 3.376547694206237793e-01 -2.155271470546722412e-01 -1.406430602073669434e-01
-3.715473711490631104e-01 2.728731632232666016e-01 -3.732912838459014893e-01 -7.802968621253967285e-01 -6.851086765527725220e-02 1.580448442837223411e-04 8.890623599290847778e-02 -1.633559167385101318e-01
2.131897509098052979e-01 9.062503576278686523e-01 -9.848731756210327148e-02 1.039058268070220947e-01 9.584518522024154663e-02 6.193265318870544434e-02 -1.161053553223609924e-01 -2.937036752700805664e-01
-7.832901179790496826e-02 3.100657463073730469e-01 7.363004684448242188e-01 -1.125102341175079346e-01 -1.573188751935958862e-01 -1.325187683105468750e-01 -9.812492877244949341e-02 -5.394328832626342773e-01
-7.608214020729064941e-02 5.655258893966674805e-01 4.714707378298044205e-03 -1.600406914949417114e-01 5.484266281127929688e-01 1.203532144427299500e-01 1.068694144487380981e-01 -5.675200819969177246e-01
-1.344981938600540161e-01 1.810018867254257202e-01 6.777640581130981445e-01 -4.420578479766845703e-01 -4.086487591266632080e-01 2.069206088781356812e-01 -2.308092117309570312e-01 -1.768800467252731323e-01
1.937975361943244934e-02 8.685479760169982910e-01 1.519576162099838257e-01 3.200918808579444885e-02 3.140830099582672119e-01 1.824357360601425171e-01 -1.805727779865264893e-01 -2.378987967967987061e-01
-1.710557192564010620e-01 2.965785562992095947e-01 1.845969408750534058e-01 -3.983485400676727295e-01 -1.954096853733062744e-01 -3.316182643175125122e-02 5.788460969924926758e-01 -5.618505477905273438e-01
-3.756431639194488525e-01 3.981931805610656738e-01 4.454849287867546082e-02 -2.133270949125289917e-01 -3.086496591567993164e-01 -9.836178272962570190e-02 5.259395837783813477e-01 -5.208544135093688965e-01
-9.268967062234878540e-02 3.067277073860168457e-01 2.391625940799713135e-01 -1.480179131031036377e-01 -4.771094024181365967e-01 5.795826911926269531e-01 1.452986299991607666e-01 -4.832780361175537109e-01
5.208925902843475342e-02 6.098602414131164551e-01 -1.592353135347366333e-01 -3.775672912597656250e-01 -6.676307916641235352e-01 1.998954638838768005e-02 -8.792123943567276001e-02 -5.986415594816207886e-02
-3.095778524875640869e-01 5.716107487678527832e-01 3.622991144657135010e-01 2.616092860698699951e-01 -1.611955910921096802e-01 -6.231985613703727722e-02 -1.780669838190078735e-01 -5.622694492340087891e-01
8.890408277511596680e-02 8.074152469635009766e-01 1.364616155624389648e-01 -4.492442607879638672e-01 1.822581142187118530e-01 -1.484786868095397949e-01 1.760801970958709717e-01 1.829381436109542847e-01
7.545374333858489990e-02 4.318055510520935059e-01 3.105697035789489746e-01 -5.177804827690124512e-01 -1.432400196790695190e-01 -2.521383464336395264e-01 4.410618543624877930e-01 -4.057998359203338623e-01
3.052205592393875122e-02 7.873659729957580566e-01 1.417378634214401245e-01 1.053287237882614136e-01 -3.654344677925109863e-01 -5.816909950226545334e-03 -4.371142983436584473e-01 -1.526243090629577637e-01
-4.712849557399749756e-01 3.926022946834564209e-01 4.132532775402069092e-01 -1.432635486125946045e-01 -4.288126230239868164e-01 -2.259440273046493530e-01 -8.689150214195251465e-02 -4.358557760715484619e-01
6.245559081435203552e-02 7.302246689796447754e-01 3.926438689231872559e-01 -2.522288635373115540e-02 -3.223573863506317139e-01 2.983730733394622803e-01 2.523864805698394775e-01 -2.267733514308929443e-01
-3.954519927501678467e-01 2.017361670732498169e-01 5.986925363540649414e-01 -5.076879858970642090e-01 -3.238744735717773438e-01 2.491042315959930420e-01 -1.280603408813476562e-01 -5.825214833021163940e-02
-4.522442221641540527e-01 5.958919525146484375e-01 3.489701449871063232e-01 -1.060566678643226624e-02 1.325487196445465088e-01 1.356917619705200195e-01 3.789184093475341797e-01 -3.727397620677947998e-01
-4.018332362174987793e-01 7.203587293624877930e-01 1.797717362642288208e-01 -1.816898882389068604e-01 -2.765243351459503174e-01 -2.945044252555817366e-04 3.756905794143676758e-01 -1.915072351694107056e-01
-2.633713483810424805e-01 8.101338148117065430e-01 2.278623580932617188e-01 1.441777199506759644e-01 -2.132130712270736694e-01 -2.176818251609802246e-01 -1.152882054448127747e-01 -3.089883029460906982e-01
-1.313668489456176758e-01 6.302549242973327637e-01 3.064983785152435303e-01 -5.896074771881103516e-01 -2.454448491334915161e-01 -2.220889180898666382e-01 1.834261715412139893e-01 -2.704608999192714691e-02
-2.051183134317398071e-01 2.934870123863220215e-01 -5.421946048736572266e-01 -3.577596247196197510e-01 -3.503687977790832520e-01 3.636897802352905273e-01 -2.591859996318817139e-01 -3.572378158569335938e-01
-2.539020776748657227e-01 2.785683572292327881e-01 6.274639368057250977e-01 -4.619589820504188538e-02 -3.405935764312744141e-01 2.759626507759094238e-01 -3.618780374526977539e-01 -3.727913498878479004e-01
1.036349907517433167e-01 5.771195292472839355e-01 2.411137968301773071e-01 1.498076692223548889e-02 -5.570646747946739197e-02 4.685682356357574463e-01 2.631432414054870605e-01 -5.531084537506103516e-01
-2.390514500439167023e-02 1.113320440053939819e-01 -1.035415977239608765e-01 -9.224513173103332520e-01 -6.352631002664566040e-02 -1.968831866979598999e-01 -2.484548538923263550e-01 -1.444578319787979126e-01
-2.736840546131134033e-01 5.349936485290527344e-01 -3.730423450469970703e-01 -2.576199918985366821e-02 4.048240929841995239e-02 2.836617529392242432e-01 -5.433918833732604980e-01 -3.488219678401947021e-01
-4.978697299957275391e-01 4.990882575511932373e-01 1.914335936307907104e-01 -3.972260653972625732e-02 4.141310751438140869e-01 -1.861486234702169895e-03 -3.563639819622039795e-01 -4.078095257282257080e-01
-2.361709997057914734e-02 5.040333271026611328e-01 9.130495786666870117e-02 -1.890331208705902100e-01 6.252259016036987305e-01 9.841097891330718994e-02 -3.067382844164967537e-03 -5.483803153038024902e-01
-1.766264885663986206e-01 3.956573009490966797e-01 1.824081242084503174e-01 -1.658176183700561523e-01 3.237729966640472412e-01 -1.286596059799194336e-01 -7.312849760055541992e-01 -3.087559938430786133e-01
1.951237767934799194e-01 6.818388700485229492e-01 3.554828166961669922e-01 -4.610716924071311951e-02 -5.093758106231689453e-01 -4.783829674124717712e-02 -6.503786146640777588e-02 -3.202292025089263916e-01
-2.173888534307479858e-01 4.697283804416656494e-01 -6.243278384208679199e-01 -3.621949255466461182e-01 -3.787199035286903381e-03 9.026235342025756836e-02 -1.964601427316665649e-01 -4.054241180419921875e-01
-1.506963372230529785e-01 6.794757395982742310e-02 5.066960453987121582e-01 -3.965622186660766602e-01 -3.155648708343505859e-01 4.106033593416213989e-02 -8.194861561059951782e-02 -6.713333725929260254e-01
