# Supplementary material for: Where is your field going? A machine learning approach to study the relative motion of the domains of physics
Source: PLoS One. 2020 Jun 18;15(6):e0233997. doi: 10.1371/journal.pone.0233997 (PMC7302634; doi:10.1371/journal.pone.0233997)
Supplement: S22 Data — (ZIP) [file pone.0233997.s022.zip › 21/Pacs4Run_21_VS_500_embeddings1997-2001ED8.txt]

-3.691177666187286377e-01 -9.772044420242309570e-02 -2.080933898687362671e-01 -6.199479475617408752e-02 4.416726827621459961e-01 4.160300791263580322e-01 6.360561251640319824e-01 1.852926164865493774e-01
-1.972879171371459961e-01 3.034728467464447021e-01 -3.677635192871093750e-01 6.269873976707458496e-01 3.998932540416717529e-01 1.202423647046089172e-01 3.571444451808929443e-01 -1.967065632343292236e-01
3.136592507362365723e-01 -1.787372678518295288e-01 -1.758666932582855225e-01 5.824004113674163818e-02 5.028009414672851562e-01 5.959932804107666016e-01 2.243181765079498291e-01 -4.207311570644378662e-01
1.728966385126113892e-01 -2.871486842632293701e-01 -1.846572458744049072e-01 3.674232661724090576e-01 5.257797241210937500e-01 4.917300641536712646e-01 3.196615278720855713e-01 3.132537305355072021e-01
1.680809706449508667e-01 8.131872117519378662e-02 -4.070880636572837830e-02 -1.396256536245346069e-01 7.337177395820617676e-01 3.847479522228240967e-01 4.961501657962799072e-01 1.069851368665695190e-01
-4.323333501815795898e-01 1.211948916316032410e-01 -5.348201394081115723e-01 -7.887359708547592163e-02 5.434569120407104492e-01 2.626115223392844200e-03 5.866845697164535522e-02 -4.553588032722473145e-01
1.407118141651153564e-02 4.013208746910095215e-01 -7.922484874725341797e-01 2.017026245594024658e-01 -2.795898728072643280e-02 9.151610732078552246e-02 3.932332694530487061e-01 8.131846785545349121e-02
3.112615272402763367e-02 1.225738450884819031e-01 -6.168606281280517578e-01 -5.090526342391967773e-01 4.340719282627105713e-01 -6.264138966798782349e-02 3.839243650436401367e-01 -6.793309748172760010e-02
5.195302888751029968e-02 -5.984670519828796387e-01 -3.279165029525756836e-01 8.916931599378585815e-02 2.778273522853851318e-01 6.495696306228637695e-01 2.357333339750766754e-02 -1.548329889774322510e-01
-3.223941475152969360e-02 2.499297261238098145e-01 -2.260091155767440796e-01 -4.344871342182159424e-01 6.582208275794982910e-01 1.090756580233573914e-01 4.955348968505859375e-01 -7.700403034687042236e-02
1.792425662279129028e-01 2.359940409660339355e-01 -7.926391363143920898e-01 -2.855251133441925049e-01 1.230104044079780579e-01 1.957757174968719482e-01 1.709850728511810303e-01 -3.459509909152984619e-01
9.943656623363494873e-03 2.785767242312431335e-02 -7.109438180923461914e-01 1.957572847604751587e-01 3.996318876743316650e-01 -2.745324969291687012e-01 3.914679586887359619e-01 -2.589249908924102783e-01
2.977098710834980011e-02 4.177674949169158936e-01 -8.408653736114501953e-01 -4.325696825981140137e-02 8.502362668514251709e-02 8.937361836433410645e-02 3.053747117519378662e-01 8.478204905986785889e-02
2.178845927119255066e-02 1.909965723752975464e-01 -4.368787407875061035e-01 -5.605926513671875000e-01 4.128934144973754883e-01 1.725888065993785858e-02 4.301253855228424072e-01 -3.195806145668029785e-01
1.455609798431396484e-01 3.306634128093719482e-01 -4.464744925498962402e-01 3.002203404903411865e-01 5.483784079551696777e-01 3.267115950584411621e-01 1.962345987558364868e-01 -3.661075830459594727e-01
-3.925683498382568359e-01 -3.987602423876523972e-03 -8.162891268730163574e-01 -3.479033708572387695e-01 1.365402936935424805e-01 1.657441705465316772e-01 5.724900588393211365e-02 9.548606723546981812e-02
1.216874793171882629e-01 2.130748927593231201e-01 -1.881739646196365356e-01 -1.618994474411010742e-01 -1.577407307922840118e-02 9.469551593065261841e-02 8.632689714431762695e-01 -3.517400324344635010e-01
3.074988126754760742e-01 -3.648657351732254028e-02 -1.933670192956924438e-01 7.147408276796340942e-02 -3.139642253518104553e-02 4.562176465988159180e-01 7.356234788894653320e-01 -3.336938619613647461e-01
6.857693195343017578e-02 1.016304343938827515e-01 -6.143736839294433594e-01 3.587756156921386719e-01 2.069265395402908325e-01 -2.774123549461364746e-01 5.780420899391174316e-01 1.577480435371398926e-01
-2.517103254795074463e-01 -1.349643170833587646e-01 -1.086376011371612549e-01 2.558248937129974365e-01 7.137083411216735840e-01 5.547446012496948242e-01 1.378126591444015503e-01 7.116482406854629517e-02
3.105508685111999512e-01 -1.655018702149391174e-02 -3.082433938980102539e-01 -1.702022999525070190e-01 -3.451653197407722473e-02 4.711351394653320312e-01 5.576779842376708984e-01 -4.951132237911224365e-01
3.133341968059539795e-01 3.555887378752231598e-03 -7.671766877174377441e-01 3.059424757957458496e-01 2.463995665311813354e-01 2.057306319475173950e-01 2.201113700866699219e-01 -2.610778212547302246e-01
-2.587398886680603027e-01 -4.582330584526062012e-02 -8.631650805473327637e-01 2.321898043155670166e-01 2.266445755958557129e-01 1.988057494163513184e-01 1.148613169789314270e-02 -2.023968249559402466e-01
2.007302492856979370e-01 3.057779073715209961e-01 -6.982847452163696289e-01 2.489197403192520142e-01 4.369381070137023926e-01 2.430692613124847412e-01 2.186581790447235107e-01 -1.372431069612503052e-01
-2.352040112018585205e-01 1.253755837678909302e-01 -7.893246412277221680e-01 4.520153105258941650e-01 1.857009828090667725e-01 2.028126865625381470e-01 1.245339959859848022e-01 -1.023828014731407166e-01
-3.486800193786621094e-01 1.993257403373718262e-01 -4.867834150791168213e-01 3.285319209098815918e-01 4.315271377563476562e-01 5.496984720230102539e-01 -5.825769901275634766e-02 -4.496690630912780762e-02
-6.700789183378219604e-02 -6.820064783096313477e-01 -4.878361523151397705e-01 -1.699932105839252472e-02 -1.546103954315185547e-01 2.805387787520885468e-02 5.135384202003479004e-01 -6.075354665517807007e-02
2.147456854581832886e-01 2.886005640029907227e-01 -8.138313889503479004e-01 -1.786781400442123413e-01 1.723173856735229492e-01 2.096408903598785400e-01 2.407035976648330688e-01 2.115793228149414062e-01
2.910129725933074951e-01 -2.769849002361297607e-01 -1.877032518386840820e-01 -3.989278972148895264e-01 4.181160777807235718e-02 4.924186468124389648e-01 6.319310069084167480e-01 2.557151205837726593e-02
2.677549421787261963e-01 1.390778124332427979e-01 -2.983292639255523682e-01 -1.105170622467994690e-01 5.961804464459419250e-02 5.221797823905944824e-01 4.243682324886322021e-01 -5.928202867507934570e-01
-1.333104968070983887e-01 1.234022229909896851e-01 -7.121477127075195312e-01 3.041591048240661621e-01 2.837845385074615479e-01 5.178269147872924805e-01 -6.117730587720870972e-02 1.221141889691352844e-01
5.367697477340698242e-01 -3.786408603191375732e-01 -4.998852312564849854e-01 -2.168592624366283417e-02 4.206389486789703369e-01 1.144753322005271912e-01 3.137791752815246582e-01 -1.722052991390228271e-01
5.919874086976051331e-02 2.691230475902557373e-01 -1.735795587301254272e-01 -3.563471883535385132e-02 -1.655864566564559937e-01 3.684338629245758057e-01 8.534482121467590332e-01 3.365160524845123291e-02
-1.554602235555648804e-01 6.193307042121887207e-01 -6.544576287269592285e-01 7.939541339874267578e-02 2.687982022762298584e-01 1.427903473377227783e-01 2.335589677095413208e-01 -1.022352576255798340e-01
-6.901134550571441650e-02 -4.727019071578979492e-01 -2.673945426940917969e-01 1.230820640921592712e-01 6.486681755632162094e-03 -1.369187086820602417e-01 8.158329725265502930e-01 -2.773218043148517609e-02
2.402275502681732178e-01 -1.242598295211791992e-01 -5.640934109687805176e-01 1.487274747341871262e-02 6.375607848167419434e-01 -1.887981146574020386e-01 4.065487384796142578e-01 3.189564123749732971e-02
-1.781582832336425781e-01 4.270839691162109375e-02 -7.058122754096984863e-01 2.250833362340927124e-01 4.690981805324554443e-01 1.710925847291946411e-01 1.188985779881477356e-01 3.926060795783996582e-01
2.376327812671661377e-01 -5.442868471145629883e-01 -1.495201289653778076e-01 -5.462887138128280640e-02 5.825472474098205566e-01 2.722448706626892090e-01 2.649907469749450684e-01 -3.718109130859375000e-01
1.812710165977478027e-01 6.931629776954650879e-02 -8.803586363792419434e-01 2.892377674579620361e-01 1.255211979150772095e-01 1.759360879659652710e-01 2.126749604940414429e-01 -1.081971898674964905e-01
4.168303310871124268e-01 -1.309786140918731689e-01 -6.925542950630187988e-01 1.971830427646636963e-01 3.561201989650726318e-01 -6.797680258750915527e-02 3.965570628643035889e-01 -4.341048747301101685e-02
5.050273239612579346e-02 2.962454594671726227e-02 -2.785185277462005615e-01 1.815592199563980103e-01 -1.065601482987403870e-01 2.340077310800552368e-01 7.106651067733764648e-01 -5.611379742622375488e-01
7.141791284084320068e-02 2.893256545066833496e-01 -7.820567488670349121e-01 3.774122297763824463e-01 2.547619044780731201e-01 1.617219895124435425e-01 2.498080432415008545e-01 -6.062778830528259277e-02
-1.591179221868515015e-01 -8.125393092632293701e-02 -7.461015582084655762e-01 2.453601211309432983e-01 5.064613223075866699e-01 2.315074205398559570e-01 -5.384020879864692688e-02 1.954804062843322754e-01
2.456669509410858154e-01 3.527147769927978516e-01 -3.047287464141845703e-01 3.150677382946014404e-01 6.249630451202392578e-01 2.826055586338043213e-01 3.476519584655761719e-01 -1.783428192138671875e-01
-4.638353288173675537e-01 5.035485327243804932e-02 -5.404495596885681152e-01 2.559673488140106201e-01 5.616045594215393066e-01 -1.719166487455368042e-01 2.567280530929565430e-01 1.176938712596893311e-01
-1.895321756601333618e-01 2.766628004610538483e-02 -7.593594789505004883e-01 2.554640769958496094e-01 3.645800650119781494e-01 5.140655487775802612e-02 5.560160800814628601e-02 -4.275166690349578857e-01
-6.124730706214904785e-01 4.005618989467620850e-01 -4.342349767684936523e-01 6.197327282279729843e-03 3.400421440601348877e-01 1.211587712168693542e-02 2.470735609531402588e-01 -3.146549761295318604e-01
-1.472115367650985718e-01 -3.040681779384613037e-01 -3.872117400169372559e-01 -2.225130647420883179e-01 -9.400413930416107178e-02 -2.004811763763427734e-01 7.365733981132507324e-01 -3.079876005649566650e-01
3.241008520126342773e-02 4.604501426219940186e-01 -3.829721808433532715e-01 3.479138314723968506e-01 5.578645467758178711e-01 2.387748360633850098e-01 3.142229020595550537e-01 -2.286073565483093262e-01
-3.978338837623596191e-01 2.168595790863037109e-02 -6.863913536071777344e-01 -1.646892875432968140e-01 5.332546234130859375e-01 -7.026986777782440186e-02 1.297377943992614746e-01 1.920211166143417358e-01
-2.165547013282775879e-01 -4.816787242889404297e-01 -1.565158218145370483e-01 3.548713028430938721e-01 5.171654224395751953e-01 -4.566711839288473129e-03 3.248430788516998291e-01 -4.445838034152984619e-01
-5.145241618156433105e-01 1.384609639644622803e-01 -8.002449870109558105e-01 1.750683994032442570e-03 2.499002218246459961e-01 -1.203713752329349518e-02 8.331971615552902222e-02 -7.849434763193130493e-02
-1.860963702201843262e-01 1.536530554294586182e-01 -6.580340266227722168e-01 4.661422967910766602e-01 4.958583116531372070e-01 1.454623788595199585e-01 1.442831158638000488e-01 6.007464602589607239e-02
3.516652286052703857e-01 2.727263979613780975e-02 -4.418226480484008789e-01 1.009184345602989197e-01 6.393089294433593750e-01 -1.080092117190361023e-01 4.433263540267944336e-01 -2.308159619569778442e-01
-5.400861054658889771e-02 -4.899602234363555908e-01 -5.773406028747558594e-01 4.759219884872436523e-01 1.672273576259613037e-01 3.254009783267974854e-01 1.929494440555572510e-01 -1.616110950708389282e-01
-4.368758797645568848e-01 3.496981859207153320e-01 -4.555004537105560303e-01 1.235622018575668335e-01 5.056741237640380859e-01 -4.695504158735275269e-02 2.341656386852264404e-01 -3.890472948551177979e-01
-1.387215852737426758e-01 -1.464116759598255157e-02 -5.669276714324951172e-01 4.291511476039886475e-01 4.658547639846801758e-01 5.048136115074157715e-01 -5.464849621057510376e-02 1.097206864506006241e-02
1.338308155536651611e-01 -9.295783936977386475e-02 -5.868878364562988281e-01 -4.658688008785247803e-01 3.974953889846801758e-01 1.036768257617950439e-01 4.445926249027252197e-01 -2.134546339511871338e-01
1.851411312818527222e-01 3.741687163710594177e-02 -2.164780050516128540e-01 -4.599510133266448975e-01 6.799362897872924805e-01 1.424576789140701294e-01 4.717043638229370117e-01 -2.815268188714981079e-02
-1.449163164943456650e-02 5.121937766671180725e-02 -9.810886532068252563e-02 1.894683577120304108e-03 -1.868221163749694824e-01 6.511188149452209473e-01 7.015048265457153320e-01 -1.912336647510528564e-01
3.816529214382171631e-01 -4.924949258565902710e-02 -1.294647306203842163e-01 1.686464846134185791e-01 5.330662131309509277e-01 6.296007633209228516e-01 3.456701338291168213e-01 8.165811747312545776e-02
-2.988654673099517822e-01 1.580708660185337067e-02 -5.101326704025268555e-01 4.802157580852508545e-01 5.219931602478027344e-01 3.759941756725311279e-01 2.660566009581089020e-02 7.092736661434173584e-02
-1.704646497964859009e-01 4.461556077003479004e-01 -4.084302186965942383e-01 3.845413327217102051e-01 5.215100646018981934e-01 2.822278141975402832e-01 2.219211906194686890e-01 -2.373296320438385010e-01
-2.335082888603210449e-01 -5.306608676910400391e-01 -1.822437644004821777e-01 -1.511190682649612427e-01 1.407930999994277954e-01 -1.933952569961547852e-01 7.217335104942321777e-01 -1.723354458808898926e-01
3.385637998580932617e-01 -2.286486327648162842e-01 -4.470264017581939697e-01 -3.660431802272796631e-01 -3.010843135416507721e-02 5.789379477500915527e-01 3.973935544490814209e-01 7.264178246259689331e-02
8.375815302133560181e-02 -7.992739230394363403e-02 -3.088846802711486816e-01 -4.928186833858489990e-01 5.959551334381103516e-01 2.409674413502216339e-02 5.207719206809997559e-01 1.461841762065887451e-01
-2.690163850784301758e-01 3.087376989424228668e-02 -8.757684826850891113e-01 3.264457285404205322e-01 1.999519765377044678e-01 -8.377253077924251556e-03 1.109869182109832764e-01 -2.776023373007774353e-02
3.152466565370559692e-02 3.713008761405944824e-01 -5.086934566497802734e-01 3.413120210170745850e-01 5.950937271118164062e-01 2.854493558406829834e-01 2.235857695341110229e-01 1.644719392061233521e-02
1.973189860582351685e-01 3.518337309360504150e-01 -4.945156276226043701e-01 3.873597681522369385e-01 5.297126173973083496e-01 2.407317012548446655e-01 3.023497462272644043e-01 -1.127941235899925232e-01
1.983820945024490356e-01 2.810564935207366943e-01 -5.352398753166198730e-01 -5.304948687553405762e-01 2.951983213424682617e-01 3.656107559800148010e-02 4.701732993125915527e-01 6.483408063650131226e-02
-1.803850233554840088e-01 -4.959179088473320007e-02 1.014030501246452332e-01 -1.523012295365333557e-02 4.439914971590042114e-02 3.348878622055053711e-01 8.287692666053771973e-01 -3.918004631996154785e-01
1.045559346675872803e-02 5.245954729616641998e-03 -7.384076714515686035e-01 4.130706489086151123e-01 3.916229009628295898e-01 2.118892818689346313e-01 9.928362816572189331e-02 -2.754400074481964111e-01
7.845457643270492554e-03 -4.755914583802223206e-02 -2.726064920425415039e-01 1.721359938383102417e-01 -3.750378191471099854e-01 6.258754730224609375e-01 5.962650775909423828e-01 7.632873952388763428e-02
3.196829855442047119e-01 1.058049798011779785e-01 -2.171293795108795166e-01 -3.801791965961456299e-01 9.802705794572830200e-02 5.523101687431335449e-01 5.511196851730346680e-01 -2.766551375389099121e-01
-2.532674670219421387e-01 -7.036747038364410400e-02 -2.718385159969329834e-01 -3.060511052608489990e-01 7.676431536674499512e-01 1.077920384705066681e-02 2.326800972223281860e-01 -3.461332917213439941e-01
-1.212618574500083923e-01 1.608572527766227722e-02 -5.238580703735351562e-01 3.687775731086730957e-01 5.256621241569519043e-01 5.375522375106811523e-01 -6.726767867803573608e-02 6.931548565626144409e-02
-3.709743916988372803e-01 -2.529940605163574219e-01 -6.633483171463012695e-01 -4.185637533664703369e-01 3.941071331501007080e-01 4.369650408625602722e-02 7.459335774183273315e-02 1.426579952239990234e-01
-5.581026673316955566e-01 -3.486010432243347168e-01 1.179824173450469971e-01 -1.777425706386566162e-01 2.625007629394531250e-01 5.817873477935791016e-01 3.377563357353210449e-01 -4.890383686870336533e-03
1.152971386909484863e-02 -4.823087155818939209e-01 -2.871124744415283203e-01 -5.389367789030075073e-02 -3.117062896490097046e-02 -2.693110518157482147e-02 7.885460853576660156e-01 2.416724562644958496e-01
-5.194383859634399414e-01 -3.663149848580360413e-02 -5.077090263366699219e-01 -4.381179511547088623e-01 4.436559379100799561e-01 1.640742570161819458e-01 9.649361670017242432e-02 2.146259546279907227e-01
1.230356469750404358e-01 4.183772951364517212e-02 -8.206526935100555420e-02 1.353625208139419556e-01 -5.752514675259590149e-02 4.409118294715881348e-01 8.639373779296875000e-01 -1.181268692016601562e-01
-5.546128749847412109e-01 -1.321335881948471069e-01 -4.919872581958770752e-01 -3.550782799720764160e-01 4.129078090190887451e-01 3.123024404048919678e-01 -6.031968072056770325e-02 1.874804794788360596e-01
-5.759454369544982910e-01 9.802301973104476929e-02 -1.746469922363758087e-02 -4.695683419704437256e-01 4.498970806598663330e-01 3.550895154476165771e-01 3.304320573806762695e-01 1.405506487935781479e-02
1.007003057748079300e-02 1.670598685741424561e-01 -3.245576918125152588e-01 1.775892823934555054e-01 -1.599888503551483154e-01 1.882572472095489502e-01 7.734541296958923340e-01 -4.193395078182220459e-01
5.376348644495010376e-02 1.441903859376907349e-01 -2.718089520931243896e-01 -5.294819474220275879e-01 6.412934064865112305e-01 4.089555740356445312e-01 2.067847251892089844e-01 -2.873615734279155731e-02
1.363635808229446411e-01 -1.468655765056610107e-01 -3.694440722465515137e-01 -4.426302313804626465e-01 -3.520213440060615540e-02 7.169979810714721680e-01 2.891834974288940430e-01 -1.687386631965637207e-01
-3.284223079681396484e-01 -4.463983327150344849e-02 -1.781065613031387329e-01 1.275518387556076050e-01 -2.548607289791107178e-01 3.510444164276123047e-01 6.413429379463195801e-01 -4.925928711891174316e-01
-1.867372393608093262e-01 -2.221004664897918701e-01 -2.443886101245880127e-01 -3.901633918285369873e-01 -1.014245674014091492e-01 1.778242439031600952e-01 5.886316895484924316e-01 -5.616508722305297852e-01
-5.012205839157104492e-01 3.001029193401336670e-01 -4.551237225532531738e-01 -3.718424960970878601e-02 5.671626925468444824e-01 -5.512248352169990540e-02 3.355507254600524902e-01 1.135332062840461731e-01
1.336907148361206055e-01 5.764228105545043945e-02 -9.309154152870178223e-01 -5.317482352256774902e-02 2.853539288043975830e-01 1.473367679864168167e-02 1.663855612277984619e-01 6.726827472448348999e-03
-3.704983275383710861e-03 3.909895718097686768e-01 -6.198366880416870117e-01 3.353011608123779297e-01 4.817445576190948486e-01 2.799625098705291748e-01 1.999281793832778931e-01 7.811328396201133728e-03
-2.901012599468231201e-01 1.177151873707771301e-01 -1.242597475647926331e-01 2.237534970045089722e-01 5.254265666007995605e-01 6.979051232337951660e-01 1.546947062015533447e-01 2.222680151462554932e-01
-8.625930547714233398e-02 -9.675991535186767578e-02 -4.282922148704528809e-01 9.736303985118865967e-02 -2.084094882011413574e-01 -5.102240294218063354e-02 7.019101381301879883e-01 -5.015649795532226562e-01
-5.118910074234008789e-01 2.298909239470958710e-02 -4.416074454784393311e-01 -1.861016899347305298e-01 3.930458724498748779e-01 7.865396887063980103e-02 2.671228535473346710e-02 -5.885603427886962891e-01
-4.829202890396118164e-01 -5.584535598754882812e-01 4.364975914359092712e-02 -6.588409096002578735e-02 3.526627421379089355e-01 4.110822379589080811e-01 3.806258141994476318e-01 1.021569892764091492e-01
-4.939863085746765137e-01 2.320094257593154907e-01 -5.385357737541198730e-01 -9.254176169633865356e-02 3.686781227588653564e-01 -1.645432263612747192e-01 3.900487720966339111e-01 2.973691523075103760e-01
-1.652752310037612915e-01 7.136078178882598877e-02 -3.518061637878417969e-01 1.372149139642715454e-01 -2.693875133991241455e-01 1.782491952180862427e-01 7.309228181838989258e-01 -4.317470788955688477e-01
5.219569429755210876e-02 6.223587319254875183e-02 -1.286470293998718262e-01 -2.943601608276367188e-01 7.665622234344482422e-01 1.745240762829780579e-02 5.493409633636474609e-01 2.250953577458858490e-02
-8.530913852155208588e-03 2.376098930835723877e-01 -7.405785322189331055e-01 4.086310863494873047e-01 3.121154010295867920e-01 3.425516784191131592e-01 1.140274032950401306e-01 1.651681400835514069e-02
-2.893123030662536621e-01 -1.181841716170310974e-01 2.583458460867404938e-02 -5.889555811882019043e-01 4.953296482563018799e-01 3.551479876041412354e-01 4.280603229999542236e-01 8.824600838124752045e-03
1.655081361532211304e-01 1.613346636295318604e-01 -4.590230882167816162e-01 2.474268823862075806e-01 6.185464859008789062e-01 -1.332018375396728516e-01 4.951654672622680664e-01 -1.706588119268417358e-01
-7.677473872900009155e-02 3.813208043575286865e-01 -8.549866080284118652e-01 1.138631626963615417e-01 1.970904320478439331e-02 2.665701694786548615e-02 3.135104775428771973e-01 7.311215996742248535e-02
-3.113909810781478882e-02 -1.031748279929161072e-01 -1.317051798105239868e-01 2.446130663156509399e-01 -1.408019512891769409e-01 3.119551539421081543e-01 8.306394219398498535e-01 -3.226462900638580322e-01
1.902492940425872803e-01 2.595972120761871338e-01 -8.409286737442016602e-01 2.466319501399993896e-01 1.086712256073951721e-01 1.759179383516311646e-01 2.670339345932006836e-01 -1.198437884449958801e-01
2.072532922029495239e-01 -4.077377915382385254e-02 -4.786769449710845947e-01 9.814935922622680664e-02 1.432801932096481323e-01 2.368317246437072754e-01 6.623708009719848633e-01 -4.486256241798400879e-01
1.728311479091644287e-01 1.867706030607223511e-01 -3.088019192218780518e-01 -2.690478265285491943e-01 -8.936158567667007446e-02 7.493926286697387695e-01 4.442861080169677734e-01 -2.315349504351615906e-02
8.485355228185653687e-02 1.064085736870765686e-01 -7.155174016952514648e-01 4.036017656326293945e-01 1.360150426626205444e-01 -1.978624910116195679e-01 4.937229156494140625e-01 7.214976102113723755e-02
-5.682890415191650391e-01 -3.292917013168334961e-01 -5.327642560005187988e-01 2.814140319824218750e-01 1.641436666250228882e-01 2.668791413307189941e-01 3.479673340916633606e-02 -3.258904218673706055e-01
-3.300024271011352539e-01 7.973127067089080811e-02 -3.916875123977661133e-01 1.851106733083724976e-01 4.076482057571411133e-01 6.982103586196899414e-01 -5.714816972613334656e-02 2.002889811992645264e-01
-5.785201787948608398e-01 3.187562227249145508e-01 -3.986537456512451172e-01 1.029541715979576111e-01 5.325956344604492188e-01 -2.798801101744174957e-02 2.189709246158599854e-01 -2.485855817794799805e-01
-2.721959054470062256e-01 -4.053918421268463135e-01 -2.837693393230438232e-01 -3.365354239940643311e-02 -2.198371738195419312e-01 1.763889007270336151e-02 7.224119305610656738e-01 -3.307430148124694824e-01
-1.758200973272323608e-01 -5.569166690111160278e-02 -9.565538763999938965e-01 -1.460491716861724854e-01 1.641074866056442261e-01 1.916346373036503792e-03 4.203917831182479858e-02 3.095151297748088837e-02
-1.673800870776176453e-02 9.269204735755920410e-02 -1.605581492185592651e-01 2.837509512901306152e-01 -5.464153364300727844e-02 3.931052982807159424e-01 7.253314852714538574e-01 -4.485658705234527588e-01
3.134205937385559082e-02 -7.198564708232879639e-02 -7.433363199234008789e-01 1.936105340719223022e-01 4.198839962482452393e-01 -2.457366436719894409e-01 4.079098105430603027e-01 2.687834203243255615e-02
-5.979234576225280762e-01 5.103920027613639832e-02 -6.197212338447570801e-01 2.717561423778533936e-01 2.949661314487457275e-01 1.674933582544326782e-01 4.682428389787673950e-02 -2.544113695621490479e-01
-4.374395906925201416e-01 2.105668634176254272e-01 -2.364337816834449768e-02 -3.664283454418182373e-01 6.084160208702087402e-01 3.835476338863372803e-01 3.133490085601806641e-01 1.183764487504959106e-01
-4.180608987808227539e-01 -2.953828871250152588e-01 -6.078647971153259277e-01 -4.515774846076965332e-01 3.297950625419616699e-01 1.462691724300384521e-01 4.566176980733871460e-02 1.797438859939575195e-01
-5.930392146110534668e-01 8.823918551206588745e-02 -3.830707073211669922e-01 -4.511547684669494629e-01 3.412680923938751221e-01 1.879853457212448120e-01 5.110959708690643311e-02 -3.685376048088073730e-01
4.996084049344062805e-02 1.436883509159088135e-01 -7.904291152954101562e-01 3.150552213191986084e-01 3.958612382411956787e-01 2.916969954967498779e-01 7.382789254188537598e-02 7.467146962881088257e-02
-4.566587805747985840e-01 -1.510679721832275391e-01 -8.548233509063720703e-01 5.880940333008766174e-02 1.160185784101486206e-01 -1.001345887780189514e-01 7.510647177696228027e-02 7.301704585552215576e-02
-2.106039375066757202e-01 -5.333852767944335938e-01 -2.438529729843139648e-01 3.811460435390472412e-01 5.137564539909362793e-01 4.042395055294036865e-01 8.511230349540710449e-02 -1.783537268638610840e-01
-1.658789440989494324e-02 6.491314172744750977e-01 -6.246819496154785156e-01 -1.193309798836708069e-01 1.306214034557342529e-01 1.767076551914215088e-01 3.510650396347045898e-01 -4.849596694111824036e-02
1.750182360410690308e-01 -1.050224900245666504e-01 -2.338770627975463867e-01 2.658777832984924316e-01 -9.353296458721160889e-02 6.881630420684814453e-01 4.310361444950103760e-01 -4.060054421424865723e-01
-3.544162213802337646e-01 -2.175888121128082275e-01 -8.546399474143981934e-01 4.116817191243171692e-02 1.789405196905136108e-01 4.227767884731292725e-02 2.947502955794334412e-02 2.454871684312820435e-01
3.166154623031616211e-01 -5.146103501319885254e-01 -5.472902655601501465e-01 -2.031321674585342407e-01 4.385417103767395020e-01 1.795751154422760010e-01 1.340150833129882812e-01 -2.271907627582550049e-01
-2.761409804224967957e-02 -3.974483907222747803e-01 -3.071503341197967529e-01 -3.620201051235198975e-01 -2.343943417072296143e-01 6.170328259468078613e-01 4.008298814296722412e-01 -1.397768110036849976e-01
-4.729006290435791016e-01 -1.635434180498123169e-01 -3.244933485984802246e-01 3.842682242393493652e-01 4.160317480564117432e-01 5.632853507995605469e-02 1.234439164400100708e-01 -5.524193644523620605e-01
-2.880795598030090332e-01 -2.106527984142303467e-01 -2.358135022222995758e-02 1.953144520521163940e-01 6.641699075698852539e-01 5.962721705436706543e-01 1.570333540439605713e-01 1.122942268848419189e-01
-8.283209800720214844e-02 -1.574587225914001465e-01 -2.138559371232986450e-01 -1.390298902988433838e-01 -2.047442831099033356e-02 1.196205615997314453e-01 7.232002615928649902e-01 -6.045947670936584473e-01
-2.206150442361831665e-01 6.356373429298400879e-02 -1.234105005860328674e-01 -3.097282648086547852e-01 -2.416798323392868042e-01 6.819019913673400879e-01 5.588794350624084473e-01 1.952633634209632874e-02
-3.989730179309844971e-01 -9.728704579174518585e-03 -4.984599947929382324e-01 8.280897140502929688e-02 6.146351099014282227e-01 -2.359955310821533203e-01 3.411701619625091553e-01 1.885174214839935303e-01
4.028282687067985535e-02 5.248697474598884583e-02 -2.118298113346099854e-01 2.529473006725311279e-01 -9.139996767044067383e-02 3.668487966060638428e-01 7.423228025436401367e-01 -4.390821456909179688e-01
-1.458722203969955444e-01 -7.148576527833938599e-02 -4.883450865745544434e-01 -4.813329577445983887e-01 5.751665234565734863e-01 3.965217471122741699e-01 -2.472742274403572083e-02 1.216199249029159546e-01
-2.235788553953170776e-01 1.694243699312210083e-01 -1.137170046567916870e-01 2.290434092283248901e-01 4.064200818538665771e-01 7.391055226325988770e-01 3.373118340969085693e-01 1.751621067523956299e-01
-1.880708634853363037e-01 -3.519239425659179688e-01 -5.244707465171813965e-01 2.712259814143180847e-02 -1.547978669404983521e-01 -1.983192265033721924e-01 6.842834949493408203e-01 1.828572303056716919e-01
-7.737104594707489014e-02 2.227206677198410034e-01 -7.349079251289367676e-01 4.266508817672729492e-01 3.890262246131896973e-01 1.916308850049972534e-01 1.784239113330841064e-01 4.888395965099334717e-02
-5.659162998199462891e-01 -9.389226138591766357e-02 -5.360298752784729004e-01 -3.226248025894165039e-01 4.100487530231475830e-01 2.360100671648979187e-02 3.281175345182418823e-02 -3.312622606754302979e-01
-2.378080785274505615e-01 -5.755767226219177246e-01 -1.078171804547309875e-01 4.141676723957061768e-01 4.193762242794036865e-01 1.941571533679962158e-01 3.637258708477020264e-01 -2.883220314979553223e-01
-3.418883681297302246e-02 -4.413086473941802979e-01 -4.655631184577941895e-01 -1.130795944482088089e-02 -2.280354052782058716e-01 3.769177198410034180e-02 6.510953903198242188e-01 -3.314433693885803223e-01
-8.065683394670486450e-02 -1.993131935596466064e-01 -2.506472468376159668e-01 -5.589680671691894531e-01 -1.393650006502866745e-02 6.736453771591186523e-01 3.314134478569030762e-01 1.211288198828697205e-01
2.136662155389785767e-01 1.759944707155227661e-01 -2.845931649208068848e-01 -3.420369327068328857e-01 -7.645637542009353638e-02 6.303610205650329590e-01 5.259662866592407227e-01 -2.134222686290740967e-01
-6.427549123764038086e-01 -2.909293472766876221e-01 9.162496030330657959e-02 2.188618332147598267e-01 1.904019564390182495e-01 5.069683194160461426e-01 3.726935684680938721e-01 1.173043921589851379e-01
-5.290332436561584473e-01 2.507874667644500732e-01 -4.843182265758514404e-01 -2.134966999292373657e-01 4.904758036136627197e-01 -1.188362613320350647e-01 2.339207381010055542e-01 -2.601482272148132324e-01
1.725260913372039795e-02 -2.090911567211151123e-01 -3.949214518070220947e-01 -3.014120459556579590e-01 -1.751897335052490234e-01 7.945886254310607910e-01 2.073073387145996094e-01 6.428249180316925049e-02
2.569909393787384033e-01 6.677255779504776001e-02 -2.739029526710510254e-01 -3.290653824806213379e-01 8.435581624507904053e-02 7.701213955879211426e-01 3.699766695499420166e-01 -9.541875123977661133e-02
-4.330003857612609863e-01 1.403093636035919189e-01 -7.155515551567077637e-01 -9.420945495367050171e-02 1.789482384920120239e-01 4.431630074977874756e-01 -1.509705036878585815e-01 1.439666748046875000e-01
8.713204413652420044e-02 -2.573216855525970459e-01 -5.252691507339477539e-01 -2.592598795890808105e-01 -1.513595581054687500e-01 -4.392595961689949036e-02 6.077169775962829590e-01 -4.346389174461364746e-01
3.467793464660644531e-01 5.596469715237617493e-02 -5.075469017028808594e-01 8.416893333196640015e-02 6.185849905014038086e-01 -1.184126958250999451e-01 4.567309319972991943e-01 -8.155772835016250610e-02
-1.261699795722961426e-01 -5.713892579078674316e-01 -1.552524119615554810e-01 4.554248750209808350e-01 2.123385220766067505e-01 5.531241893768310547e-01 2.718592286109924316e-01 -3.374698013067245483e-02
-5.413468480110168457e-01 2.869745492935180664e-01 -4.762917757034301758e-01 1.744459420442581177e-01 3.254111707210540771e-01 -9.142671525478363037e-02 2.435121089220046997e-01 -4.401755332946777344e-01
2.534494102001190186e-01 7.597510516643524170e-02 -2.808035016059875488e-01 -3.017145991325378418e-01 1.460926979780197144e-02 7.575140595436096191e-01 3.368441164493560791e-01 -2.694512307643890381e-01
4.054404497146606445e-01 -3.588351234793663025e-02 -1.569223701953887939e-01 -1.006750017404556274e-01 6.269907951354980469e-01 5.590370297431945801e-01 2.741992175579071045e-01 1.369128525257110596e-01
-2.485971152782440186e-01 -4.032442867755889893e-01 -1.761044561862945557e-01 -3.317942619323730469e-01 -1.995624452829360962e-01 6.882972121238708496e-01 3.305866122245788574e-01 -1.078318580985069275e-01
4.166467860341072083e-02 -2.872228920459747314e-01 -3.204228878021240234e-01 -4.923501908779144287e-01 -6.092054769396781921e-02 7.022969722747802734e-01 2.681789994239807129e-01 -4.284184426069259644e-02
-4.308682382106781006e-01 5.320016294717788696e-03 -5.850072503089904785e-01 -5.113318562507629395e-01 4.133957326412200928e-01 -3.063920326530933380e-02 1.853222846984863281e-01 -6.671927869319915771e-02
-5.171238780021667480e-01 3.524590432643890381e-01 -5.543518662452697754e-01 1.660910695791244507e-01 4.562216699123382568e-01 1.427429318428039551e-01 1.042537093162536621e-01 -1.846098899841308594e-01
-1.527260988950729370e-02 2.671615183353424072e-01 -3.744920790195465088e-01 6.452054381370544434e-01 3.245461881160736084e-01 4.264315366744995117e-01 2.680490314960479736e-01 -1.132812872529029846e-01
1.751077324151992798e-01 1.315126717090606689e-01 -4.278168082237243652e-01 -5.648306012153625488e-01 5.003644227981567383e-01 1.273808628320693970e-01 4.015581607818603516e-01 -1.488005369901657104e-01
-4.321085512638092041e-01 -6.847245246171951294e-02 -8.879438638687133789e-01 7.952037453651428223e-02 8.448299765586853027e-02 -6.387038528919219971e-02 4.896247759461402893e-02 -1.455160416662693024e-02
-3.643502295017242432e-01 -2.756002247333526611e-01 -4.559586346149444580e-01 -6.960640847682952881e-02 -3.709896802902221680e-01 -3.509869053959846497e-02 6.630861759185791016e-01 1.321310643106698990e-03
-3.208003565669059753e-02 7.936917245388031006e-02 -8.549630045890808105e-01 3.825485110282897949e-01 4.011803492903709412e-02 2.253479510545730591e-01 1.143890321254730225e-01 -2.233620136976242065e-01
-4.716367423534393311e-01 1.516631096601486206e-01 -1.914333403110504150e-01 -4.911084175109863281e-01 5.039577484130859375e-01 2.785474620759487152e-02 4.647655785083770752e-01 7.724370807409286499e-02
-3.554603457450866699e-01 1.442890316247940063e-01 -6.126993298530578613e-01 4.280456304550170898e-01 3.566781580448150635e-01 3.705584108829498291e-01 2.251993492245674133e-02 1.707775890827178955e-01
4.748712107539176941e-02 -4.756242334842681885e-01 -4.033830761909484863e-01 5.081955194473266602e-01 -1.010070070624351501e-01 4.779330790042877197e-01 3.209273517131805420e-01 -9.449529647827148438e-02
-2.939763069152832031e-01 1.484523154795169830e-02 -7.539554238319396973e-01 -1.443665027618408203e-01 3.179223537445068359e-01 4.049808979034423828e-01 -1.561518758535385132e-01 1.860103607177734375e-01
-5.944527983665466309e-01 3.143784403800964355e-01 -4.767085015773773193e-01 9.025983512401580811e-02 3.251023590564727783e-01 -8.236781507730484009e-02 3.253757655620574951e-01 3.066738545894622803e-01
4.632177203893661499e-02 1.775665581226348877e-01 -5.439758896827697754e-01 1.667926907539367676e-01 5.605577230453491211e-01 -2.431278526782989502e-01 5.178062915802001953e-01 3.369750082492828369e-02
-5.443241000175476074e-01 1.034847740083932877e-02 -7.118239998817443848e-01 1.950412392616271973e-01 3.339201509952545166e-01 1.748180016875267029e-02 2.142081782221794128e-02 -2.158760726451873779e-01
-3.294347226619720459e-02 2.212743461132049561e-01 -7.624822854995727539e-01 3.576434254646301270e-01 3.425902426242828369e-01 7.608630508184432983e-02 2.345124930143356323e-01 2.500223219394683838e-01
-2.785918414592742920e-01 1.443311125040054321e-01 -6.484036566689610481e-04 -3.822434246540069580e-01 7.148798704147338867e-01 2.954360544681549072e-01 3.362511396408081055e-01 -2.098674327135086060e-01
-1.529481112957000732e-01 1.776509284973144531e-01 -4.081268608570098877e-02 1.039526909589767456e-01 -9.220618009567260742e-02 5.408439040184020996e-01 7.126041650772094727e-01 -3.517903685569763184e-01
-4.884685873985290527e-01 -5.361943040043115616e-03 -7.200840115547180176e-01 -2.656051814556121826e-01 3.297331631183624268e-01 -1.874789744615554810e-01 1.615795493125915527e-01 -4.818875715136528015e-02
-2.073587179183959961e-01 -5.995123982429504395e-01 -2.009492665529251099e-01 3.044290542602539062e-01 3.960073590278625488e-01 2.136344909667968750e-01 2.564650774002075195e-01 -4.430504143238067627e-01
-2.146600335836410522e-01 -5.868818163871765137e-01 -1.621496975421905518e-01 5.216916203498840332e-01 1.615855991840362549e-01 3.929396271705627441e-01 3.564634323120117188e-01 5.880944803357124329e-02
-1.581873595714569092e-01 9.473166614770889282e-02 -2.136145681142807007e-01 8.255527913570404053e-02 -1.161953732371330261e-01 1.178557649254798889e-01 7.921087145805358887e-01 -5.086537599563598633e-01
-5.793488621711730957e-01 -2.127142623066902161e-02 2.329701185226440430e-01 2.783745825290679932e-01 2.872181236743927002e-01 4.395149648189544678e-01 4.612857997417449951e-01 -2.090040296316146851e-01
-3.538792431354522705e-01 8.890724182128906250e-02 -7.694652676582336426e-01 -1.584402173757553101e-01 2.226648926734924316e-01 3.915587365627288818e-01 -1.820975393056869507e-01 1.167375072836875916e-01
-2.533133924007415771e-01 -3.502170443534851074e-01 -2.492552399635314941e-01 -2.217494882643222809e-03 -2.859599590301513672e-01 1.844395995140075684e-01 7.570760250091552734e-01 -2.491826564073562622e-01
-3.222045898437500000e-01 -1.438054721802473068e-02 -5.191108584403991699e-02 1.767119318246841431e-01 -1.528712213039398193e-01 3.455875515937805176e-01 7.557092308998107910e-01 -3.849140405654907227e-01
1.816162765026092529e-01 4.672170430421829224e-02 -3.216944932937622070e-01 -2.277656942605972290e-01 5.326624512672424316e-01 4.252196550369262695e-01 5.867156386375427246e-01 2.629977278411388397e-02
2.102198004722595215e-01 1.785831600427627563e-01 -1.463226526975631714e-01 -2.582702934741973877e-01 5.318050980567932129e-01 4.363101124763488770e-01 5.695296525955200195e-01 -1.955880671739578247e-01
-2.462904900312423706e-01 -4.060250818729400635e-01 -3.983281254768371582e-01 1.242054328322410583e-01 -2.839754819869995117e-01 4.878654703497886658e-02 6.450218558311462402e-01 -3.183033466339111328e-01
-6.836213916540145874e-02 4.146511852741241455e-01 -2.768248021602630615e-01 3.592411875724792480e-01 6.011022925376892090e-01 3.416104018688201904e-01 2.983771264553070068e-01 -2.250648438930511475e-01
-5.172840356826782227e-01 8.619555085897445679e-02 -5.977533459663391113e-01 -4.452567994594573975e-01 3.698571026325225830e-01 1.739062219858169556e-01 4.208205640316009521e-02 2.483264729380607605e-02
-4.691763818264007568e-01 -9.568683803081512451e-02 -4.291641414165496826e-01 3.334893882274627686e-01 5.756862759590148926e-01 -2.425591051578521729e-01 2.798891663551330566e-01 -8.205404877662658691e-02
-3.680321276187896729e-01 -4.946776032447814941e-01 -1.697100698947906494e-01 3.506648838520050049e-01 3.823360800743103027e-01 6.476096063852310181e-02 2.740014493465423584e-01 -4.925723969936370850e-01
2.790023088455200195e-01 5.331700667738914490e-02 -2.729402482509613037e-01 -1.987305879592895508e-01 -7.643771171569824219e-02 7.170948386192321777e-01 5.060421228408813477e-01 -1.708171665668487549e-01
-2.415513992309570312e-01 1.300904154777526855e-01 -6.894154101610183716e-02 -1.921363919973373413e-01 5.853202939033508301e-01 5.416162610054016113e-01 2.934683263301849365e-01 4.012336432933807373e-01
-6.661223173141479492e-01 -4.929138720035552979e-01 2.368578687310218811e-02 1.092915683984756470e-01 3.170590102672576904e-01 2.767503857612609863e-01 3.272328376770019531e-01 1.288907229900360107e-01
-2.724477648735046387e-01 -6.724341511726379395e-01 -4.030920267105102539e-01 3.031617105007171631e-01 4.081604778766632080e-01 1.962664574384689331e-01 1.136745363473892212e-01 3.430436551570892334e-02
-5.627959966659545898e-01 -4.112188816070556641e-01 1.170094087719917297e-01 -1.127231717109680176e-01 2.828666269779205322e-01 4.039521813392639160e-01 4.899535179138183594e-01 6.720612943172454834e-02
-1.877989172935485840e-01 -4.284569323062896729e-01 -4.868614673614501953e-01 3.032644279301166534e-02 -1.582999378442764282e-01 -1.244229674339294434e-01 6.704514026641845703e-01 2.305585145950317383e-01
-4.208018779754638672e-01 -4.482461139559745789e-02 2.206007689237594604e-01 2.773860394954681396e-01 3.527210354804992676e-01 3.891826421022415161e-02 7.536023259162902832e-01 3.828323632478713989e-02
2.112118713557720184e-02 -3.657464385032653809e-01 -2.669565677642822266e-01 -3.656007349491119385e-01 1.054590344429016113e-01 -1.829646229743957520e-01 7.625210881233215332e-01 -1.865948885679244995e-01
-2.934646308422088623e-01 -6.151974201202392578e-02 -6.672720313072204590e-01 4.042422864586114883e-03 3.962725102901458740e-01 3.453907370567321777e-02 1.612314432859420776e-01 5.297216773033142090e-01
-5.422890186309814453e-01 1.997953802347183228e-01 -3.567497730255126953e-01 -4.174079298973083496e-01 2.965980172157287598e-01 1.835146993398666382e-01 2.551479935646057129e-01 4.216115176677703857e-01
-3.019269704818725586e-01 2.880546450614929199e-01 -1.180291026830673218e-01 -3.775882720947265625e-01 5.083656907081604004e-01 6.819619331508874893e-03 5.439109206199645996e-01 3.391750454902648926e-01
7.586732506752014160e-02 5.173064395785331726e-02 -2.939668595790863037e-01 1.201472729444503784e-01 -9.193608164787292480e-02 3.209058940410614014e-01 5.975448489189147949e-01 -6.497874855995178223e-01
-6.362155824899673462e-02 -4.379557073116302490e-01 -2.726950943470001221e-01 4.932677149772644043e-01 1.194455195218324661e-03 2.752445638179779053e-01 4.730502367019653320e-01 -4.323586225509643555e-01
-2.623146176338195801e-01 -1.908747702836990356e-01 -1.381688402034342289e-03 7.573042809963226318e-02 5.793056488037109375e-01 6.763998866081237793e-01 1.780806481838226318e-01 2.533697783946990967e-01
-1.060342416167259216e-01 -4.344088211655616760e-02 -4.890511184930801392e-02 -3.028867840766906738e-01 -1.255682110786437988e-01 6.594229936599731445e-01 6.649296879768371582e-01 6.871741061331704259e-05
-3.123750984668731689e-01 -2.704546153545379639e-01 -6.099746748805046082e-02 2.527450621128082275e-01 -3.056469373404979706e-02 -9.112489409744739532e-03 8.095376491546630859e-01 -3.245100080966949463e-01
-1.850559934973716736e-02 6.732480227947235107e-02 -8.216960430145263672e-01 4.480559527873992920e-01 1.820913106203079224e-01 2.138296701014041901e-02 1.880118697881698608e-01 -2.241054475307464600e-01
-2.013374567031860352e-01 -5.703848600387573242e-01 -4.347733855247497559e-01 2.103251665830612183e-01 4.829207658767700195e-01 1.714739799499511719e-01 1.617462337017059326e-01 -3.347868621349334717e-01
-2.234992980957031250e-01 -4.831542074680328369e-01 -3.570255339145660400e-01 -1.438374221324920654e-01 -1.461930871009826660e-01 -1.069975085556507111e-02 7.346891164779663086e-01 -8.484526723623275757e-02
-6.794512737542390823e-03 -4.939765334129333496e-01 -4.104227721691131592e-01 6.474274992942810059e-01 7.563699781894683838e-02 2.338662743568420410e-01 3.248512446880340576e-01 -4.887905344367027283e-02
-5.811255574226379395e-01 -4.550237655639648438e-01 -1.493104547262191772e-02 -3.282080963253974915e-02 1.459441930055618286e-01 4.135269522666931152e-01 4.096617996692657471e-01 3.062995076179504395e-01
6.714665889739990234e-02 -4.654865860939025879e-01 -2.820391058921813965e-01 1.332803815603256226e-01 -2.120060175657272339e-01 1.903522312641143799e-01 7.685934305191040039e-01 9.791556745767593384e-02
6.515572778880596161e-03 -1.081102341413497925e-01 -2.462151348590850830e-01 1.239238306879997253e-01 -6.620174646377563477e-02 2.467478662729263306e-01 6.878846287727355957e-01 -6.114230155944824219e-01
-5.788736343383789062e-01 3.481708765029907227e-01 -4.510869383811950684e-01 1.787547171115875244e-01 3.313031196594238281e-01 5.627831071615219116e-02 2.092445045709609985e-01 -3.892780840396881104e-01
1.012230515480041504e-01 -5.673677921295166016e-01 -1.547243297100067139e-01 4.380767345428466797e-01 3.212788999080657959e-01 4.371123015880584717e-01 3.966034352779388428e-01 -2.038275822997093201e-02
-4.505214691162109375e-01 -2.849890887737274170e-01 -3.930048346519470215e-01 5.226280540227890015e-02 -3.165705800056457520e-01 5.512946099042892456e-02 5.531508326530456543e-01 -3.865167796611785889e-01
1.529880613088607788e-01 2.437293156981468201e-02 -1.729843914508819580e-01 -3.949992358684539795e-03 -1.714613884687423706e-01 6.533304452896118164e-01 6.880605816841125488e-01 -1.280415803194046021e-01
-4.918669164180755615e-01 -2.818540930747985840e-01 -3.067445456981658936e-01 5.916735157370567322e-02 -2.947666347026824951e-01 1.087366640567779541e-01 6.150993108749389648e-01 -3.224498331546783447e-01
-1.882503181695938110e-01 -1.463863700628280640e-01 -1.207389608025550842e-01 1.903523318469524384e-02 -3.387270867824554443e-01 4.958456754684448242e-01 7.527353167533874512e-01 3.135895729064941406e-02
-3.059855848550796509e-02 -5.651420950889587402e-01 -2.517849504947662354e-01 5.547438263893127441e-01 4.304417595267295837e-02 3.539478182792663574e-01 4.224372804164886475e-01 5.437534675002098083e-02
-3.972087204456329346e-01 7.062111049890518188e-02 -7.910767197608947754e-01 6.123719364404678345e-02 4.097661674022674561e-01 -1.146296411752700806e-01 1.623277217149734497e-01 -1.693801023066043854e-02
-1.814905107021331787e-01 2.029720544815063477e-01 -8.698889613151550293e-01 2.263958305120468140e-01 -7.911529392004013062e-02 6.153911352157592773e-02 2.640276849269866943e-01 1.953066438436508179e-01
-2.364101707935333252e-01 -3.005935251712799072e-01 -5.685173869132995605e-01 -3.865211904048919678e-01 5.045365095138549805e-01 3.358086347579956055e-01 -1.136958003044128418e-01 2.986730262637138367e-02
-3.272151648998260498e-01 -3.247990040108561516e-03 1.504375040531158447e-01 5.051184892654418945e-01 2.656523585319519043e-01 4.765414297580718994e-01 5.634484887123107910e-01 -2.562107983976602554e-03
-3.715327382087707520e-02 4.630998671054840088e-01 -1.095704808831214905e-01 -3.995186090469360352e-01 5.270099043846130371e-01 6.748034060001373291e-02 5.706007480621337891e-01 6.825745850801467896e-02
-3.040883541107177734e-01 1.313845217227935791e-01 1.671570912003517151e-02 -1.769643463194370270e-02 -1.818850263953208923e-02 4.185484647750854492e-01 7.042734622955322266e-01 -4.670772552490234375e-01
9.359812736511230469e-02 2.015802860260009766e-01 -1.916182935237884521e-01 -3.132909536361694336e-01 4.955508112907409668e-01 5.375165343284606934e-01 4.097264707088470459e-01 3.366983234882354736e-01
-5.877715349197387695e-01 -5.445465445518493652e-01 -4.623516649007797241e-02 1.449510604143142700e-01 1.752688288688659668e-01 4.436982274055480957e-01 3.006692230701446533e-01 1.298301219940185547e-01
1.211829930543899536e-01 -1.289685368537902832e-01 -2.356370389461517334e-01 -2.105632424354553223e-01 2.066935785114765167e-02 7.032262682914733887e-01 3.906306028366088867e-01 4.703970253467559814e-01
-6.464365124702453613e-02 -4.937351047992706299e-01 -6.207181215286254883e-01 4.357849061489105225e-01 -8.560165017843246460e-02 3.821097910404205322e-01 1.227224990725517273e-01 -9.192878752946853638e-02
-4.647361338138580322e-01 6.195861101150512695e-02 -3.583143651485443115e-01 -4.740147292613983154e-01 4.838332533836364746e-01 2.227437943220138550e-01 1.805599331855773926e-01 3.328527510166168213e-01
-3.180845677852630615e-01 -1.371163576841354370e-01 -4.866124689579010010e-01 -3.141780793666839600e-01 6.525925993919372559e-01 -1.853892952203750610e-02 2.271515280008316040e-01 2.582693994045257568e-01
-1.355807632207870483e-01 1.720853298902511597e-01 -4.029155895113945007e-02 1.363378912210464478e-01 -1.228173747658729553e-01 6.010530591011047363e-01 6.876879930496215820e-01 -2.872792780399322510e-01
-4.165754094719886780e-02 -1.031223833560943604e-01 -2.506350874900817871e-01 2.581682503223419189e-01 -2.175429165363311768e-01 3.030377626419067383e-01 7.463851571083068848e-01 -4.023854434490203857e-01
-5.507408455014228821e-02 -3.224948793649673462e-02 -4.404700174927711487e-02 1.915678381919860840e-01 -1.850562393665313721e-01 5.185727477073669434e-01 8.041421771049499512e-01 -8.649049699306488037e-02
-4.580112993717193604e-01 -4.093223810195922852e-01 -3.250520527362823486e-01 -2.458354532718658447e-01 -2.551205456256866455e-01 6.853006035089492798e-02 6.179273724555969238e-01 -7.049716264009475708e-02
-5.833020806312561035e-01 -8.631440997123718262e-02 -4.353248476982116699e-01 -4.786479473114013672e-01 3.104287087917327881e-01 2.025655210018157959e-01 -1.712769502773880959e-03 -3.103147447109222412e-01
-1.683984100818634033e-01 7.103414088487625122e-02 -1.897503882646560669e-01 1.941165626049041748e-01 4.820906519889831543e-01 7.803044319152832031e-01 8.789306879043579102e-02 2.095184624195098877e-01
-8.476040512323379517e-02 3.772940933704376221e-01 -1.756933331489562988e-01 -4.357614815235137939e-01 5.409440398216247559e-01 4.825083017349243164e-01 2.839238941669464111e-01 1.538222283124923706e-01
-5.719248056411743164e-01 2.425611950457096100e-02 -2.808866798877716064e-01 -4.238241016864776611e-01 3.725222349166870117e-01 1.692024320363998413e-01 2.973812818527221680e-01 3.974314033985137939e-01
-3.494609296321868896e-01 1.097303032875061035e-01 -5.728099942207336426e-01 2.919515967369079590e-01 5.955801606178283691e-01 1.735635548830032349e-01 1.028958335518836975e-01 2.388758808374404907e-01
-1.184563860297203064e-01 -4.225487411022186279e-01 -4.700750112533569336e-01 3.674774989485740662e-02 -1.259681731462478638e-01 -1.579211652278900146e-01 7.218319177627563477e-01 1.524837613105773926e-01
-1.190668120980262756e-01 -3.483938574790954590e-01 -5.768428444862365723e-01 6.597259640693664551e-02 -1.808172911405563354e-01 -1.382253170013427734e-01 6.419075727462768555e-01 2.519888877868652344e-01
-7.065714150667190552e-02 -1.003230921924114227e-02 -1.056401953101158142e-01 -5.213963240385055542e-02 4.255617558956146240e-01 7.830617427825927734e-01 1.572381705045700073e-01 4.025124907493591309e-01
-4.694539010524749756e-01 2.955447137355804443e-01 -3.588236570358276367e-01 1.916247904300689697e-01 6.024915575981140137e-01 2.792111039161682129e-01 9.512801468372344971e-02 -2.771057188510894775e-01
-2.492702156305313110e-01 -4.132463932037353516e-01 -4.122439324855804443e-01 6.172109395265579224e-02 -2.484418749809265137e-01 1.012058407068252563e-01 5.367581248283386230e-01 -4.829719960689544678e-01
-5.296999216079711914e-01 3.132896125316619873e-01 -1.190351843833923340e-01 3.019933104515075684e-01 3.047273457050323486e-01 6.152847409248352051e-01 2.102347761392593384e-01 1.629669219255447388e-02
-1.764997392892837524e-01 -4.372748136520385742e-01 -1.833164393901824951e-01 3.688894212245941162e-01 3.426013290882110596e-01 6.674582362174987793e-01 2.066003233194351196e-01 4.893412813544273376e-02
-2.567950189113616943e-01 1.026707068085670471e-01 -2.042849212884902954e-01 -2.661706805229187012e-01 7.021799683570861816e-01 -8.212883956730365753e-03 4.115281403064727783e-01 3.853001296520233154e-01
-3.584710657596588135e-01 5.067628249526023865e-02 -6.411489844322204590e-01 5.234104990959167480e-01 1.809475719928741455e-01 2.879291176795959473e-01 6.220291554927825928e-02 -2.537430822849273682e-01
-6.606948375701904297e-01 3.113584518432617188e-01 -5.459928512573242188e-01 -1.950503289699554443e-01 3.011419475078582764e-01 1.156557351350784302e-01 7.898118346929550171e-02 -1.417208015918731689e-01
1.916485577821731567e-01 4.791338741779327393e-01 -6.611015200614929199e-01 1.887138350866734982e-03 1.245066821575164795e-01 2.256302088499069214e-01 3.910927772521972656e-01 2.779896855354309082e-01
-2.307604849338531494e-01 -1.818632781505584717e-01 -1.078715398907661438e-01 -7.943521253764629364e-03 -2.907727658748626709e-01 3.476574420928955078e-01 8.061541318893432617e-01 2.160483747720718384e-01
-4.881617128849029541e-01 -3.530321270227432251e-02 -5.549106597900390625e-01 2.756051719188690186e-01 4.320599436759948730e-01 1.670719869434833527e-02 7.549584656953811646e-02 -4.288510978221893311e-01
2.281293869018554688e-01 3.827635943889617920e-01 -3.456800580024719238e-01 4.931159690022468567e-02 7.128768563270568848e-01 2.649860978126525879e-01 2.665680348873138428e-01 -1.733585596084594727e-01
-2.361513823270797729e-01 1.665831208229064941e-01 -4.190052151679992676e-01 -5.266771912574768066e-01 5.794458985328674316e-01 3.446015417575836182e-01 9.117187559604644775e-02 -2.661422081291675568e-02
-2.354687750339508057e-01 -1.660766894929111004e-03 -4.119645953178405762e-01 3.214446902275085449e-01 5.125166177749633789e-01 6.317993402481079102e-01 -8.508281409740447998e-02 4.927101731300354004e-02
-2.256739884614944458e-01 -6.671367287635803223e-01 -4.793047010898590088e-01 2.774485051631927490e-01 2.656185925006866455e-01 3.486090302467346191e-01 4.705259948968887329e-02 -5.471491441130638123e-02
-1.249540001153945923e-01 -4.853599965572357178e-01 -9.272488951683044434e-02 -3.517200648784637451e-01 5.706412196159362793e-01 1.301517616957426071e-02 4.476251006126403809e-01 3.005634844303131104e-01
-3.236364722251892090e-01 -1.781191118061542511e-02 -4.497148096561431885e-02 -1.743119955062866211e-01 -2.561142742633819580e-01 5.065366625785827637e-01 7.306342720985412598e-01 8.083776384592056274e-02
-4.889998435974121094e-01 1.719562262296676636e-01 -6.256408691406250000e-01 -1.004532426595687866e-01 3.341871201992034912e-01 3.355042040348052979e-01 -4.012199863791465759e-02 3.223958313465118408e-01
-5.674505233764648438e-01 -5.788681656122207642e-02 -5.252066850662231445e-01 3.080171644687652588e-01 4.408068954944610596e-01 -1.891863495111465454e-01 2.510745227336883545e-01 1.038836911320686340e-01
-3.767285943031311035e-01 -3.411263823509216309e-01 -8.291801810264587402e-01 -1.435945183038711548e-01 -9.918663650751113892e-02 6.843052338808774948e-03 9.951433539390563965e-02 1.173081547021865845e-01
-5.093207955360412598e-01 1.946642845869064331e-01 -4.514771997928619385e-01 -4.179793000221252441e-01 2.383908331394195557e-01 1.514858603477478027e-01 2.591933608055114746e-01 4.209520518779754639e-01
3.902626633644104004e-01 -8.123173564672470093e-02 -2.276292443275451660e-01 1.267577614635229111e-02 1.849821507930755615e-01 7.086968421936035156e-01 3.097662329673767090e-01 -3.958484530448913574e-01
-5.921128392219543457e-01 -1.082675680518150330e-01 2.076976299285888672e-01 2.880086302757263184e-01 3.957737088203430176e-01 4.273874759674072266e-01 4.150791764259338379e-01 2.428399166092276573e-03
-1.155251041054725647e-01 -5.885730981826782227e-01 -3.954273462295532227e-01 5.394833087921142578e-01 2.409955263137817383e-01 2.487157881259918213e-01 2.299303710460662842e-01 -1.415070742368698120e-01
3.703351318836212158e-01 2.262858748435974121e-01 -5.260574221611022949e-01 3.129537403583526611e-01 2.479417324066162109e-01 4.948961138725280762e-01 2.005225569009780884e-01 -3.006054461002349854e-01
2.594402246177196503e-02 -1.220493987202644348e-01 -1.072094738483428955e-01 1.196366474032402039e-01 -1.890425831079483032e-01 4.184488058090209961e-01 8.566327691078186035e-01 -1.181855127215385437e-01
-3.261523842811584473e-01 1.409902572631835938e-01 1.414811611175537109e-01 -3.719316124916076660e-01 5.584828257560729980e-01 4.779986739158630371e-01 4.155154228210449219e-01 4.855315014719963074e-02
-2.045656889677047729e-01 -4.068167209625244141e-01 -4.647609293460845947e-01 -2.208424732089042664e-02 -2.535778880119323730e-01 -6.187689304351806641e-02 6.923542022705078125e-01 1.693449467420578003e-01
-3.280958235263824463e-01 -4.436575993895530701e-02 -2.933507785201072693e-02 -5.520625114440917969e-01 4.864293336868286133e-01 3.840881586074829102e-01 4.478980004787445068e-01 1.197194214910268784e-03
-2.224150858819484711e-02 1.900709606707096100e-02 -9.108245372772216797e-01 -3.108349815011024475e-02 3.509642481803894043e-01 5.370284244418144226e-02 1.054772064089775085e-01 1.771757900714874268e-01
-1.217336356639862061e-01 -4.900840222835540771e-01 -4.240567982196807861e-01 -9.737417846918106079e-02 2.095469273626804352e-02 -2.257926166057586670e-01 6.917109489440917969e-01 1.606471538543701172e-01
-5.243955254554748535e-01 -3.611515462398529053e-02 -1.812175363302230835e-01 -6.421039104461669922e-01 3.021261096000671387e-01 2.755312919616699219e-01 3.325854539871215820e-01 2.750986069440841675e-02
3.420456647872924805e-01 1.617330759763717651e-01 -3.016695380210876465e-01 -3.697011470794677734e-01 3.207443356513977051e-01 4.616572856903076172e-01 4.892329871654510498e-01 -2.716808021068572998e-01
-1.706097722053527832e-01 1.827914714813232422e-01 -3.620915710926055908e-01 -4.928019642829895020e-01 6.438196897506713867e-01 3.716232180595397949e-01 1.044008582830429077e-01 -2.909915521740913391e-03
-2.723430991172790527e-01 -3.025492131710052490e-01 -5.181468725204467773e-01 -9.848735481500625610e-02 -2.877336442470550537e-01 -8.647245168685913086e-02 6.688007712364196777e-01 1.362156718969345093e-01
3.744366765022277832e-01 -3.988597393035888672e-01 -5.532299876213073730e-01 -2.865772843360900879e-01 3.774929046630859375e-01 1.452260911464691162e-01 2.396943271160125732e-01 -3.024455010890960693e-01
-2.313985526561737061e-01 -9.270041435956954956e-02 -4.228937998414039612e-02 -6.285060644149780273e-01 4.073076248168945312e-01 2.643825411796569824e-01 5.392984747886657715e-01 1.200533062219619751e-01
-3.292439877986907959e-01 -5.833972096443176270e-01 -3.562705218791961670e-01 4.210005700588226318e-01 4.348837733268737793e-01 2.047255635261535645e-01 9.254162758588790894e-02 -8.646047115325927734e-02
1.390559673309326172e-01 1.193584948778152466e-01 -1.717632263898849487e-01 -4.150561988353729248e-01 6.342380046844482422e-01 2.377433776855468750e-01 4.797037243843078613e-01 2.752223908901214600e-01
4.302917420864105225e-02 3.152773082256317139e-01 -5.983424931764602661e-02 5.750579759478569031e-02 2.300607413053512573e-01 8.092807531356811523e-01 4.279951453208923340e-01 -2.861328795552253723e-02
-6.549164652824401855e-02 5.667472481727600098e-01 -7.172626852989196777e-01 -3.947543911635875702e-03 1.094598174095153809e-01 1.260322183370590210e-01 3.394479453563690186e-01 1.301415562629699707e-01
6.869460642337799072e-02 1.065403595566749573e-01 -8.255712389945983887e-01 1.010935381054878235e-01 3.426624536514282227e-01 -2.050704061985015869e-01 3.490591347217559814e-01 1.040608286857604980e-01
7.157515734434127808e-02 -3.595697283744812012e-01 -5.148115158081054688e-01 -3.018489778041839600e-01 -2.722581028938293457e-01 2.780923247337341309e-01 3.733042180538177490e-01 -4.675757288932800293e-01
2.367838621139526367e-01 1.368684023618698120e-01 -1.252854615449905396e-01 1.226527094841003418e-01 7.676854133605957031e-01 -1.188860042020678520e-03 5.407873392105102539e-01 -1.125477254390716553e-01
1.369364559650421143e-01 3.332841992378234863e-01 -1.543894708156585693e-01 -4.551402032375335693e-01 5.382006168365478516e-01 2.655983865261077881e-01 4.716992974281311035e-01 2.376523464918136597e-01
-2.567175924777984619e-01 3.197988495230674744e-02 -8.970823138952255249e-02 -9.619723260402679443e-02 7.183624505996704102e-01 3.799851238727569580e-02 4.615678787231445312e-01 4.303932785987854004e-01
-2.013570219278335571e-01 -6.600435823202133179e-02 -1.037692949175834656e-01 -3.471536934375762939e-01 -1.817910522222518921e-01 7.253172397613525391e-01 5.090251564979553223e-01 7.466978579759597778e-02
-3.613904118537902832e-01 -5.500356554985046387e-01 -2.519366443157196045e-01 -1.436707079410552979e-01 -1.459684371948242188e-01 7.224749028682708740e-02 6.719382405281066895e-01 -6.867957860231399536e-02
-1.346970498561859131e-01 1.978102624416351318e-01 -1.250171102583408356e-02 1.695645451545715332e-01 4.072771966457366943e-02 3.135540783405303955e-01 7.736562490463256836e-01 -4.640048146247863770e-01
-4.677924513816833496e-01 9.863569587469100952e-02 2.582124173641204834e-01 2.405577749013900757e-01 4.479230344295501709e-01 2.194761186838150024e-01 5.787841677665710449e-01 -2.512046694755554199e-01
-4.760497510433197021e-01 -1.523413658142089844e-01 2.038163542747497559e-01 2.444167882204055786e-01 3.336491584777832031e-01 2.186989039182662964e-01 6.115918755531311035e-01 -3.401358127593994141e-01
-3.993003070354461670e-01 -7.220539730042219162e-03 -5.625432729721069336e-01 -1.560737490653991699e-01 5.841795802116394043e-01 3.533639311790466309e-01 -1.265146136283874512e-01 -1.324968487024307251e-01
-9.549709036946296692e-03 -1.765410043299198151e-02 -2.451249808073043823e-01 1.283325627446174622e-02 -1.923660188913345337e-01 7.175531983375549316e-01 4.334294497966766357e-01 4.467636346817016602e-01
-5.217698216438293457e-01 -3.436372876167297363e-01 -3.243474960327148438e-01 -2.555899322032928467e-03 5.000177621841430664e-01 -6.894343532621860504e-03 1.194236800074577332e-01 -4.900352060794830322e-01
-3.038341999053955078e-01 -1.086706668138504028e-01 -1.007341071963310242e-01 -6.213644146919250488e-01 4.001758694648742676e-01 8.440312743186950684e-02 5.606580972671508789e-01 1.342835873365402222e-01
-1.850490570068359375e-01 -2.558011114597320557e-01 -7.315309047698974609e-01 -5.270799398422241211e-01 2.065841108560562134e-01 -4.968036711215972900e-02 1.905852407217025757e-01 7.683874666690826416e-02
-6.890754103660583496e-01 3.162960335612297058e-02 -3.412912189960479736e-01 1.321457624435424805e-01 5.346350073814392090e-01 -6.236111000180244446e-02 1.739281564950942993e-01 -2.650623023509979248e-01
4.469053447246551514e-02 4.212604165077209473e-01 -2.089493423700332642e-01 -4.732089042663574219e-01 5.037701129913330078e-01 4.452530145645141602e-01 2.960641980171203613e-01 1.151835992932319641e-01
-1.250003278255462646e-01 -6.076370477676391602e-01 -2.907878756523132324e-01 -1.075970306992530823e-01 1.706401705741882324e-01 -2.229499965906143188e-01 6.623553633689880371e-01 3.844561055302619934e-02
-5.287840962409973145e-01 -5.892502069473266602e-01 7.900393567979335785e-03 2.693325839936733246e-02 3.941297531127929688e-01 3.109871447086334229e-01 2.814417183399200439e-01 -2.027876675128936768e-01
-4.042096734046936035e-01 -1.290946006774902344e-01 -1.957665979862213135e-01 -5.269585847854614258e-01 4.859926104545593262e-01 6.252941489219665527e-02 3.786218166351318359e-01 3.471107184886932373e-01
-8.450942486524581909e-02 -7.895760983228683472e-02 -8.543053865432739258e-01 -1.930458545684814453e-01 3.959658145904541016e-01 -6.488121300935745239e-02 2.050483375787734985e-01 1.283595561981201172e-01
-2.124388813972473145e-01 -2.751753926277160645e-01 -6.139448285102844238e-01 -3.576867282390594482e-01 3.477194905281066895e-01 3.374613821506500244e-02 -3.182756528258323669e-02 -5.012179017066955566e-01
-5.941016674041748047e-01 1.076927706599235535e-01 -4.123364090919494629e-01 -5.594917386770248413e-02 3.369264602661132812e-01 1.084911674261093140e-01 1.044386774301528931e-01 -5.710487365722656250e-01
-1.310382634401321411e-01 -5.888810753822326660e-01 -9.230068325996398926e-02 2.902513444423675537e-01 3.243802487850189209e-01 1.911701411008834839e-01 4.036275446414947510e-01 -4.884659349918365479e-01
-1.679860949516296387e-01 -5.718401074409484863e-02 -9.121334552764892578e-02 -1.210882514715194702e-01 -2.472203969955444336e-01 6.303554773330688477e-01 6.500084996223449707e-01 2.540698051452636719e-01
-5.404281020164489746e-01 -4.213100075721740723e-01 1.290274560451507568e-01 -1.125059500336647034e-01 5.340555906295776367e-01 2.365847229957580566e-01 3.969549536705017090e-01 4.867012798786163330e-02
-4.936925470829010010e-01 2.191472500562667847e-01 3.409691900014877319e-02 -4.073236584663391113e-01 4.265550971031188965e-01 4.436904191970825195e-01 3.639964163303375244e-01 1.728090494871139526e-01
1.002177745103836060e-01 7.099670171737670898e-02 -1.245738193392753601e-02 -2.842090092599391937e-03 7.604464292526245117e-01 1.562372893095016479e-01 5.812980532646179199e-01 2.101338803768157959e-01
-1.713360697031021118e-01 5.191970467567443848e-01 -7.567693591117858887e-01 -3.411165624856948853e-02 8.388398587703704834e-02 8.229546248912811279e-02 2.787747681140899658e-01 1.889188587665557861e-01
-1.707195192575454712e-01 -4.392330646514892578e-01 -5.141873955726623535e-01 1.883667707443237305e-01 6.218427419662475586e-01 2.891081273555755615e-01 -4.787786677479743958e-02 -7.412260770797729492e-02
-1.599074155092239380e-01 2.992013096809387207e-01 2.673091366887092590e-03 1.810632348060607910e-01 -4.367319494485855103e-02 6.033023595809936523e-01 6.508059501647949219e-01 -2.503749132156372070e-01
9.100366383790969849e-02 -3.347201347351074219e-01 -2.387089282274246216e-01 3.775575160980224609e-01 -7.048381119966506958e-02 6.814320087432861328e-01 4.537033736705780029e-01 7.060308009386062622e-02
-3.497956991195678711e-01 -8.313390612602233887e-02 -6.786156296730041504e-01 -4.769880473613739014e-01 2.902400195598602295e-01 -4.597715288400650024e-02 1.255443841218948364e-01 -2.838669717311859131e-01
-5.764011740684509277e-01 -3.299083188176155090e-02 -7.389205694198608398e-02 -4.771512150764465332e-01 1.731010675430297852e-01 4.322677850723266602e-01 3.852694034576416016e-01 2.613200843334197998e-01
4.061775505542755127e-01 -1.084285229444503784e-02 -1.732353568077087402e-01 -1.247492656111717224e-01 6.466907262802124023e-01 5.089604854583740234e-01 3.124801814556121826e-01 1.201494410634040833e-01
-5.155354738235473633e-01 -3.805555105209350586e-01 9.689212776720523834e-03 -2.828146815299987793e-01 7.572098076343536377e-02 5.102238655090332031e-01 4.295684695243835449e-01 2.423462122678756714e-01
-2.161060571670532227e-01 1.915205717086791992e-01 1.778974831104278564e-01 3.114177882671356201e-01 4.998338222503662109e-01 5.593958497047424316e-01 4.689538478851318359e-01 7.289934158325195312e-02
-1.174928694963455200e-01 -2.504458650946617126e-02 -5.453162193298339844e-01 -4.254193902015686035e-01 5.494525432586669922e-01 4.287305474281311035e-01 -1.026230826973915100e-01 1.047724708914756775e-01
-3.295266926288604736e-01 3.066858947277069092e-01 -3.261181712150573730e-01 3.956908881664276123e-01 3.469064533710479736e-01 6.708206236362457275e-02 2.477017194032669067e-01 -5.901113152503967285e-01
-3.113443963229656219e-02 1.554751098155975342e-01 -7.562597990036010742e-01 5.633181706070899963e-02 4.964479506015777588e-01 1.206568852066993713e-01 2.194392383098602295e-01 3.009716272354125977e-01
2.610713243484497070e-01 -5.250231623649597168e-01 -5.425601601600646973e-01 -5.395154282450675964e-02 5.015793442726135254e-01 2.708931863307952881e-01 4.417155683040618896e-02 -1.788686066865921021e-01
-2.836641296744346619e-02 -5.610543489456176758e-01 -3.364393115043640137e-01 -8.801101893186569214e-02 7.813191413879394531e-02 -1.372081786394119263e-01 7.134672999382019043e-01 1.717848479747772217e-01
-6.247120499610900879e-01 1.189048290252685547e-01 -3.966052532196044922e-01 -4.663799107074737549e-01 3.042261004447937012e-01 1.431333571672439575e-01 1.527083367109298706e-01 -2.905684709548950195e-01
3.753487765789031982e-02 3.644850850105285645e-01 -5.055245161056518555e-01 3.336807787418365479e-01 5.188967585563659668e-01 4.594691991806030273e-01 1.337321698665618896e-01 2.436609007418155670e-02
-4.347866475582122803e-01 2.258680164813995361e-01 -2.685012221336364746e-01 2.138679027557373047e-01 7.362077832221984863e-01 6.088608503341674805e-02 2.592556476593017578e-01 -1.708488762378692627e-01
-3.188252449035644531e-01 2.222773432731628418e-01 -4.004654586315155029e-01 6.852542757987976074e-01 1.156324446201324463e-01 3.031550645828247070e-01 2.623828351497650146e-01 -2.118458300828933716e-01
3.639896214008331299e-01 8.121202886104583740e-02 -1.962857693433761597e-01 1.340324431657791138e-01 4.230298399925231934e-01 5.743844509124755859e-01 5.434316992759704590e-01 -1.528338436037302017e-02
-1.741547733545303345e-01 1.456531435251235962e-01 -6.587851047515869141e-02 -5.108641386032104492e-01 6.122752428054809570e-01 1.405408084392547607e-01 5.226302146911621094e-01 1.239280775189399719e-01
-2.249081283807754517e-01 -3.878483548760414124e-02 -5.826670527458190918e-01 4.815963208675384521e-01 3.874463438987731934e-01 3.840775787830352783e-02 2.402174025774002075e-01 4.088789224624633789e-01
-4.608843624591827393e-01 -4.184065386652946472e-03 -3.528183698654174805e-01 -5.737928152084350586e-01 3.564123511314392090e-01 1.647527515888214111e-01 2.631662786006927490e-01 3.322939574718475342e-01
-5.576558113098144531e-01 1.499894191510975361e-03 -6.456665396690368652e-01 3.474299982190132141e-02 3.456295132637023926e-01 -2.409714907407760620e-01 1.958250254392623901e-01 -2.346294224262237549e-01
-5.790847539901733398e-01 1.787699908018112183e-01 -3.527999520301818848e-01 -4.585203528404235840e-01 3.060072958469390869e-01 -1.415469795465469360e-01 3.682623505592346191e-01 -2.206814587116241455e-01
5.399693176150321960e-02 4.358917772769927979e-01 -2.786335349082946777e-01 5.018106102943420410e-01 3.347249329090118408e-01 3.954804837703704834e-01 3.545041084289550781e-01 -2.889868617057800293e-01
3.833089396357536316e-02 2.421091198921203613e-01 -2.145090699195861816e-01 -2.425868064165115356e-02 1.466016173362731934e-01 5.562867522239685059e-01 7.444230914115905762e-01 -9.054600447416305542e-02
-3.245249688625335693e-01 -5.343632698059082031e-01 -4.379613697528839111e-01 4.730393886566162109e-01 4.093652367591857910e-01 8.255706727504730225e-02 1.161461398005485535e-01 -7.535015791654586792e-02
1.700451821088790894e-01 2.832881510257720947e-01 -2.127748429775238037e-01 5.317615270614624023e-01 4.526001214981079102e-01 4.541465938091278076e-01 3.421054184436798096e-01 -1.861635148525238037e-01
-5.639120936393737793e-01 -2.522523105144500732e-01 -1.139244362711906433e-01 3.702645301818847656e-01 4.101475775241851807e-01 5.538420286029577255e-03 3.153837025165557861e-01 -4.478601217269897461e-01
-5.421194434165954590e-01 -2.308386936783790588e-02 -4.075170755386352539e-01 -2.960783541202545166e-01 6.519626379013061523e-01 1.353191137313842773e-01 8.123989403247833252e-02 -4.329674690961837769e-02
-1.337639689445495605e-01 -4.701072573661804199e-01 -3.982934355735778809e-01 -2.200261801481246948e-01 -3.476814627647399902e-01 5.053304433822631836e-01 4.203516244888305664e-01 3.347217664122581482e-02
1.138527989387512207e-01 -1.591146141290664673e-01 -2.517167329788208008e-01 1.659886091947555542e-01 2.364040911197662354e-01 8.149051666259765625e-01 2.271976470947265625e-01 3.150085806846618652e-01
-2.285553514957427979e-01 -9.899553656578063965e-02 -8.442805409431457520e-01 -1.039052084088325500e-01 2.386040389537811279e-01 -8.662939816713333130e-02 1.607129126787185669e-01 3.522657752037048340e-01
-5.174788236618041992e-01 2.853374481201171875e-01 -2.406295835971832275e-01 -9.564022719860076904e-02 4.585337638854980469e-01 -2.032682672142982483e-02 4.542151689529418945e-01 4.083756804466247559e-01
-2.461202293634414673e-01 1.467815041542053223e-01 -3.801497220993041992e-01 5.266979932785034180e-01 2.090581208467483521e-01 6.687446832656860352e-01 3.306211531162261963e-02 -6.275071203708648682e-02
-5.222684144973754883e-01 -2.800220847129821777e-01 -5.006259307265281677e-02 -3.393467664718627930e-01 3.501642048358917236e-01 4.225769042968750000e-01 3.802426159381866455e-01 2.922161817550659180e-01
-5.934567376971244812e-02 1.524812430143356323e-01 -6.803632527589797974e-02 -5.215996503829956055e-01 5.263556838035583496e-01 -3.738136962056159973e-02 6.334471702575683594e-01 1.297281682491302490e-01
-1.288703083992004395e-02 -3.562392592430114746e-01 -3.393278717994689941e-01 1.179077774286270142e-01 -2.470066994428634644e-01 1.215821132063865662e-01 8.052954077720642090e-01 -1.399526596069335938e-01
1.969947069883346558e-01 3.849294483661651611e-01 -1.964163929224014282e-01 -4.365957379341125488e-01 5.209740996360778809e-01 4.065355956554412842e-01 3.589923977851867676e-01 1.351528167724609375e-01
-4.593086838722229004e-01 5.179997067898511887e-03 -4.390635490417480469e-01 3.787761032581329346e-01 3.967978954315185547e-01 5.404883027076721191e-01 6.350541021674871445e-03 5.607078224420547485e-02
-4.840188324451446533e-01 3.872025907039642334e-01 -6.734109669923782349e-02 -4.224559292197227478e-02 1.939687877893447876e-01 4.528980851173400879e-01 3.859357535839080811e-01 4.666832983493804932e-01
-3.605488538742065430e-01 -3.536469638347625732e-01 -4.967962801456451416e-01 -4.349083006381988525e-01 4.075548648834228516e-01 1.432481780648231506e-02 1.947561651468276978e-01 3.236519396305084229e-01
-5.506969094276428223e-01 -4.675995931029319763e-02 -3.126416802406311035e-01 1.888245046138763428e-01 5.185909867286682129e-01 5.271118879318237305e-01 -1.586357131600379944e-02 1.187923327088356018e-01
-6.730701923370361328e-01 -3.277739882469177246e-01 1.065013036131858826e-01 1.059371456503868103e-01 2.381678521633148193e-01 3.743809461593627930e-01 4.512900114059448242e-01 1.281717866659164429e-01
-5.994290113449096680e-03 -2.129264771938323975e-01 -7.868161201477050781e-01 -2.226591855287551880e-01 4.829498529434204102e-01 9.393567591905593872e-02 5.450111627578735352e-02 2.023234665393829346e-01
-2.553555667400360107e-01 -2.775003314018249512e-01 -5.076802968978881836e-01 9.421916306018829346e-02 -4.144536852836608887e-01 6.280646473169326782e-02 6.101047396659851074e-01 -2.079093307256698608e-01
-1.823273748159408569e-01 -2.735162973403930664e-01 -4.919375479221343994e-01 2.001411318778991699e-01 -2.914856672286987305e-01 -7.258160412311553955e-02 6.616988182067871094e-01 -2.860230505466461182e-01
-3.711398541927337646e-01 2.997903525829315186e-01 -5.967704653739929199e-01 1.372810453176498413e-02 2.344345748424530029e-01 1.479770690202713013e-01 2.893846035003662109e-01 5.054278373718261719e-01
-2.911180257797241211e-01 -3.538003563880920410e-01 -3.357142210006713867e-01 -1.824073195457458496e-01 -3.312321603298187256e-01 1.722751110792160034e-01 6.938490867614746094e-01 1.525744050741195679e-01
-9.728841483592987061e-02 -3.415907323360443115e-01 -8.661113381385803223e-01 -1.046841368079185486e-01 3.269715607166290283e-01 -5.453205108642578125e-02 4.520082101225852966e-02 -2.856696024537086487e-02
-2.441947460174560547e-01 -4.788580834865570068e-01 -2.863249778747558594e-01 -8.238051086664199829e-02 -1.028613746166229248e-01 2.081148512661457062e-02 7.680249810218811035e-01 1.463541090488433838e-01
-4.075491428375244141e-01 2.959131300449371338e-01 -5.678653717041015625e-01 5.158287286758422852e-02 2.281614989042282104e-01 5.881218314170837402e-01 -1.378682851791381836e-01 6.522680073976516724e-02
-9.032002091407775879e-02 3.610143065452575684e-01 -1.964476406574249268e-01 -4.643166661262512207e-01 5.872576832771301270e-01 4.413273632526397705e-01 2.541069090366363525e-01 5.583488196134567261e-02
-4.313405752182006836e-01 -4.983129203319549561e-01 -2.505763769149780273e-01 7.653997745364904404e-03 -1.751210093498229980e-01 5.375570803880691528e-02 6.547417640686035156e-01 -2.013414949178695679e-01
-6.676853299140930176e-01 1.540560871362686157e-01 -4.371999502182006836e-01 -4.737433791160583496e-01 1.066649258136749268e-01 1.261359751224517822e-01 1.473125368356704712e-01 -2.567055523395538330e-01
-3.366563320159912109e-01 -1.128196045756340027e-01 1.778515428304672241e-02 -4.955961406230926514e-01 6.327187418937683105e-01 2.243555933237075806e-01 3.949595391750335693e-01 -1.460855603218078613e-01
-2.931675612926483154e-01 -4.934225380420684814e-01 -3.242980837821960449e-01 3.492479026317596436e-01 5.642486810684204102e-01 3.527035415172576904e-01 -1.089390832930803299e-02 -2.342087589204311371e-02
1.192837879061698914e-01 -7.703249901533126831e-02 -3.340128064155578613e-01 1.301959753036499023e-01 -1.985078006982803345e-01 2.117622494697570801e-01 7.831785082817077637e-01 -3.920519053936004639e-01
1.954651176929473877e-01 4.423671066761016846e-01 -6.245772838592529297e-01 5.609693005681037903e-02 2.575636506080627441e-01 1.657977849245071411e-01 4.098945856094360352e-01 3.331960439682006836e-01
-3.234208226203918457e-01 1.533338427543640137e-01 -4.938922524452209473e-01 4.524430632591247559e-01 4.047620892524719238e-01 3.403778076171875000e-01 3.317304700613021851e-02 -3.774436414241790771e-01
8.250688016414642334e-02 -4.658764600753784180e-01 -1.581770181655883789e-01 2.977612316608428955e-01 3.207959532737731934e-01 6.270136237144470215e-01 3.217172324657440186e-01 2.508226633071899414e-01
-3.053506016731262207e-01 -5.162842273712158203e-01 -2.222934663295745850e-01 1.840732693672180176e-01 9.245012700557708740e-02 -1.589902788400650024e-01 7.137349843978881836e-01 1.169260740280151367e-01
5.100591182708740234e-01 1.079386994242668152e-01 -3.281953036785125732e-01 -2.764423787593841553e-01 4.287414848804473877e-01 2.736010849475860596e-01 5.342045426368713379e-01 -2.302689244970679283e-03
-2.947568595409393311e-01 -1.710955649614334106e-01 -2.137927114963531494e-01 -3.862096071243286133e-01 -2.907016277313232422e-01 5.263634324073791504e-01 5.522677302360534668e-01 -1.497129946947097778e-01
-6.744434684514999390e-02 7.501524090766906738e-01 -3.715286850929260254e-01 1.359046250581741333e-01 1.829497963190078735e-01 2.315988540649414062e-01 4.327765405178070068e-01 4.260226711630821228e-02
-2.699880003929138184e-01 -8.900785446166992188e-02 -2.710539102554321289e-02 6.702105700969696045e-02 -1.875126808881759644e-01 4.465326964855194092e-01 7.523537278175354004e-01 3.367031216621398926e-01
-5.074678063392639160e-01 -3.254716396331787109e-01 -3.424852490425109863e-01 -2.158559113740921021e-01 -2.729852199554443359e-01 3.079034388065338135e-02 6.226463317871093750e-01 -9.745353460311889648e-02
-4.944178760051727295e-01 3.395445048809051514e-01 -2.632118165493011475e-01 1.618998125195503235e-02 8.507950603961944580e-02 5.180469155311584473e-01 3.357225358486175537e-01 4.270798861980438232e-01
-1.320661306381225586e-01 -1.798161119222640991e-02 -7.610842585563659668e-02 -4.382873177528381348e-01 -5.947826430201530457e-02 6.724476218223571777e-01 5.702949166297912598e-01 5.819995701313018799e-02
-3.184432685375213623e-01 5.791446566581726074e-02 -2.598348855972290039e-01 6.292283535003662109e-02 5.813530683517456055e-01 6.940746903419494629e-01 3.492148220539093018e-02 5.325361341238021851e-02
-1.235249862074851990e-01 7.378147542476654053e-02 -1.926296055316925049e-01 -2.322356402873992920e-01 6.606926321983337402e-01 2.188568701967597008e-03 5.942597389221191406e-01 3.139970004558563232e-01
-1.580622345209121704e-01 -1.408198922872543335e-01 -8.576326966285705566e-01 -4.337697327136993408e-01 5.989749729633331299e-02 9.831959009170532227e-02 4.086441174149513245e-02 1.287319064140319824e-01
-2.800316512584686279e-01 4.119306802749633789e-02 -2.828348577022552490e-01 3.681471645832061768e-01 6.438761353492736816e-01 5.015716552734375000e-01 6.682884693145751953e-02 1.836870312690734863e-01
-2.820562571287155151e-02 -5.008801221847534180e-01 -9.017567336559295654e-02 4.533301889896392822e-01 3.421748280525207520e-01 5.586527585983276367e-01 3.003261685371398926e-01 -1.237387806177139282e-01
-5.387278795242309570e-01 -4.848352670669555664e-01 7.722390443086624146e-02 -8.271691948175430298e-02 2.677772641181945801e-01 3.826790750026702881e-01 4.715407788753509521e-01 1.462969332933425903e-01
-4.171780347824096680e-01 2.636010944843292236e-01 -3.570020794868469238e-01 8.130715042352676392e-02 2.107375264167785645e-01 4.113883674144744873e-01 2.534141242504119873e-01 5.869806408882141113e-01
-9.333457797765731812e-02 -4.755428731441497803e-01 -2.247704565525054932e-02 3.976776599884033203e-01 4.568306803703308105e-01 5.550144910812377930e-01 2.820288836956024170e-01 -1.010891199111938477e-01
2.291292250156402588e-01 1.833091527223587036e-01 -5.442416071891784668e-01 2.527085840702056885e-01 6.598359942436218262e-01 3.688246756792068481e-02 3.189589679241180420e-01 -1.239287033677101135e-01
-4.706475138664245605e-01 -4.142228066921234131e-01 1.514013260602951050e-01 -6.937856972217559814e-02 9.075745195150375366e-02 5.247083306312561035e-01 5.016189813613891602e-01 -2.097557187080383301e-01
-1.028817743062973022e-01 4.250970184803009033e-01 -8.319548368453979492e-01 1.444511860609054565e-01 4.919759556651115417e-02 8.661177009344100952e-02 2.923167049884796143e-01 1.794182695448398590e-02
1.816895008087158203e-01 3.862465023994445801e-01 -1.121731996536254883e-01 -3.519185483455657959e-01 4.984017014503479004e-01 3.478097915649414062e-01 5.399014949798583984e-01 1.431906372308731079e-01
-7.585175633430480957e-01 5.670195817947387695e-02 -3.371271789073944092e-01 3.680156469345092773e-01 4.698996990919113159e-02 1.847468316555023193e-01 3.375518620014190674e-01 1.485425978899002075e-01
-1.411490291357040405e-01 -4.623617827892303467e-01 -3.587203621864318848e-01 4.022151827812194824e-01 5.044688582420349121e-01 3.834218084812164307e-01 1.284460276365280151e-01 2.405031472444534302e-01
1.334731094539165497e-02 -5.468764901161193848e-01 -6.614182591438293457e-01 -3.264350295066833496e-01 2.499957233667373657e-01 2.323609218001365662e-02 2.233467064797878265e-02 -3.052498996257781982e-01
-5.039696097373962402e-01 -4.422417879104614258e-01 5.462149903178215027e-02 3.380390703678131104e-01 6.006701663136482239e-02 9.291043132543563843e-02 6.410875320434570312e-01 -9.974600374698638916e-02
-1.158129572868347168e-01 -6.428353190422058105e-01 -1.934413611888885498e-01 3.379833698272705078e-01 3.310166597366333008e-01 5.261743068695068359e-01 1.829535067081451416e-01 -4.235862568020820618e-02
4.417762160301208496e-02 -5.563580393791198730e-01 -5.598356723785400391e-01 -3.814112246036529541e-01 4.125949442386627197e-01 1.293251216411590576e-01 6.341630965471267700e-02 -1.965767443180084229e-01
-4.940657317638397217e-01 3.165457546710968018e-01 -1.964632868766784668e-01 -1.117350882850587368e-03 9.356709569692611694e-02 5.212963223457336426e-01 3.142924606800079346e-01 4.876622557640075684e-01
-4.804966151714324951e-01 2.465710192918777466e-01 -5.743328332901000977e-01 -1.473895274102687836e-02 2.593342661857604980e-01 5.258380770683288574e-01 -1.543597131967544556e-01 -1.032650023698806763e-01
-2.894929349422454834e-01 1.827490925788879395e-01 -6.069244742393493652e-01 -8.080233633518218994e-02 4.515030384063720703e-01 -8.940422534942626953e-02 2.875606417655944824e-01 4.619209766387939453e-01
1.126409135758876801e-02 -1.286313682794570923e-01 -4.193773269653320312e-01 -3.733174502849578857e-01 -1.156177967786788940e-01 6.773845553398132324e-01 2.538521289825439453e-01 3.625265359878540039e-01
-3.748867511749267578e-01 -3.874748647212982178e-01 -3.425713777542114258e-01 -2.145953029394149780e-01 -3.408917188644409180e-01 1.831747740507125854e-01 6.172290444374084473e-01 1.232280880212783813e-01
-6.038377285003662109e-01 3.695028126239776611e-01 -1.986528038978576660e-01 4.788403864949941635e-03 2.913166284561157227e-01 -1.002318933606147766e-01 5.320019125938415527e-01 2.853488326072692871e-01
-4.495085775852203369e-01 -1.581083387136459351e-01 -6.639665365219116211e-01 5.081617832183837891e-01 1.192033849656581879e-02 6.508046388626098633e-02 1.466215550899505615e-01 -2.190622836351394653e-01
-1.320832967758178711e-01 3.927298486232757568e-01 -2.330521196126937866e-01 -4.651093780994415283e-01 5.315238833427429199e-01 4.903330206871032715e-01 1.823894977569580078e-01 -3.830207139253616333e-02
-3.619170784950256348e-01 -3.284577429294586182e-01 -3.106070160865783691e-01 2.390416562557220459e-01 7.635391354560852051e-01 1.110172420740127563e-01 1.462064683437347412e-02 -1.094690039753913879e-01
-2.244401425123214722e-01 -4.305500984191894531e-01 -2.310932725667953491e-01 -3.132197856903076172e-01 1.838575452566146851e-01 -2.412610948085784912e-01 7.173128128051757812e-01 7.870450615882873535e-02
-4.441367983818054199e-01 -7.584122568368911743e-02 2.997799515724182129e-01 2.200695276260375977e-01 3.628241121768951416e-01 2.497997879981994629e-01 6.482810378074645996e-01 -2.106715887784957886e-01
7.353768497705459595e-02 1.318386048078536987e-01 -1.318611353635787964e-01 -2.485522925853729248e-01 1.308215707540512085e-01 7.639255523681640625e-01 4.263671636581420898e-01 3.399407267570495605e-01
-1.085942983627319336e-01 -2.465824335813522339e-01 -7.769566178321838379e-01 -3.395865261554718018e-01 3.362568616867065430e-01 2.768261432647705078e-01 -1.255016028881072998e-01 -5.451340600848197937e-02
2.993191825225949287e-03 -1.419498622417449951e-01 -1.420646160840988159e-01 2.588955461978912354e-01 9.289455413818359375e-02 4.010345786809921265e-02 9.393575787544250488e-01 -1.381690148264169693e-03
-2.607178092002868652e-01 -1.210985332727432251e-01 -8.029385209083557129e-01 4.567238688468933105e-02 4.541206955909729004e-01 1.083326786756515503e-01 8.374452590942382812e-03 2.292018532752990723e-01
3.381010890007019043e-02 -6.726779937744140625e-01 -1.865278780460357666e-01 1.935464590787887573e-01 4.823357164859771729e-01 3.605071902275085449e-01 2.692493498325347900e-01 -1.974840313196182251e-01
2.469581738114356995e-02 3.777124285697937012e-01 -6.020361781120300293e-01 3.178347647190093994e-01 5.082158446311950684e-01 2.756270766258239746e-01 2.365777194499969482e-01 5.508436262607574463e-02
-2.559525668621063232e-01 -1.819685101509094238e-02 -2.377916276454925537e-01 1.691032499074935913e-01 4.337545931339263916e-01 7.602519989013671875e-01 3.083374351263046265e-02 2.862509191036224365e-01
1.900719255208969116e-01 -7.730497419834136963e-02 3.615637868642807007e-02 5.730671435594558716e-02 2.084760963916778564e-01 8.062123656272888184e-01 5.095431804656982422e-01 1.518193259835243225e-02
-2.751146554946899414e-01 -3.680889010429382324e-01 -1.828512698411941528e-01 -3.879768848419189453e-01 5.326923727989196777e-01 -4.476862028241157532e-02 5.044949054718017578e-01 2.541286349296569824e-01
-1.784477531909942627e-01 -6.260036230087280273e-01 -1.792842894792556763e-01 3.448237478733062744e-01 3.751711249351501465e-01 1.880243867635726929e-01 2.755388617515563965e-01 -4.161747395992279053e-01
-4.087349176406860352e-01 -1.360990256071090698e-01 -8.419514298439025879e-01 9.612614661455154419e-02 1.956161558628082275e-01 1.892850846052169800e-01 -8.548271656036376953e-02 1.220191046595573425e-01
-3.915136456489562988e-01 2.182301729917526245e-01 5.891758017241954803e-03 -3.732500672340393066e-01 4.297271966934204102e-01 4.703691303730010986e-01 4.733835160732269287e-01 1.724473088979721069e-01
-1.103088036179542542e-01 4.010601937770843506e-01 -4.565150737762451172e-01 2.939898371696472168e-01 5.358639359474182129e-01 1.905145496129989624e-01 1.918000131845474243e-01 -4.146246016025543213e-01
-6.008983254432678223e-01 4.301558434963226318e-01 -4.397391676902770996e-01 -2.107697427272796631e-01 3.162789046764373779e-01 2.565281093120574951e-01 6.925638765096664429e-02 -2.132074981927871704e-01
-4.103173911571502686e-01 3.572489321231842041e-01 -4.663042426109313965e-01 -9.231561422348022461e-02 5.712050199508666992e-01 -1.621186919510364532e-02 2.877091169357299805e-01 2.621765136718750000e-01
-3.962753713130950928e-01 -1.802677288651466370e-02 -1.549301203340291977e-02 -6.215364933013916016e-01 3.938593268394470215e-01 3.285644948482513428e-01 4.392958879470825195e-01 -5.718242377042770386e-03
2.428447753190994263e-01 -4.861105605959892273e-02 -7.493489235639572144e-02 3.354004025459289551e-02 6.132714152336120605e-01 5.632348656654357910e-01 3.960841894149780273e-01 2.858408391475677490e-01
-2.262093573808670044e-01 3.995899260044097900e-01 -3.277908265590667725e-01 3.032907843589782715e-01 4.146782159805297852e-01 6.341099739074707031e-01 9.189406037330627441e-02 -8.501251041889190674e-02
-4.190997481346130371e-01 -1.292462050914764404e-01 -6.478628516197204590e-01 -1.626531183719635010e-01 2.365281283855438232e-01 -9.899394214153289795e-02 3.157168626785278320e-01 4.427708983421325684e-01
-5.248725414276123047e-01 2.428879737854003906e-01 -2.576452493667602539e-01 -6.638891249895095825e-02 2.942282855510711670e-01 -1.575502157211303711e-01 5.364835858345031738e-01 4.421749114990234375e-01
-9.056164324283599854e-02 -1.670064926147460938e-01 -1.033021509647369385e-01 -3.248336315155029297e-01 -1.378456205129623413e-01 6.847924590110778809e-01 5.843927860260009766e-01 1.351378560066223145e-01
-2.202040851116180420e-01 4.414571821689605713e-01 -1.151792183518409729e-01 -2.378244102001190186e-01 5.398468375205993652e-01 1.804015785455703735e-01 5.366577506065368652e-01 2.735292315483093262e-01
1.711879372596740723e-01 -1.153884679079055786e-01 -7.823161482810974121e-01 3.183516860008239746e-01 2.852444052696228027e-01 -1.838626116514205933e-01 3.445547223091125488e-01 -1.006281077861785889e-01
-6.808836013078689575e-02 -5.678419470787048340e-01 -3.358132243156433105e-01 2.863525152206420898e-01 5.358537435531616211e-01 4.327969253063201904e-01 6.007666513323783875e-02 -9.464275091886520386e-03
3.012993931770324707e-01 -5.708877444267272949e-01 -2.897717654705047607e-01 7.604763656854629517e-02 3.633768260478973389e-01 5.544988512992858887e-01 2.225007265806198120e-01 6.735606491565704346e-02
-3.848410546779632568e-01 2.601275742053985596e-01 -2.968507111072540283e-01 -5.089977979660034180e-01 3.867536485195159912e-01 -9.008146077394485474e-02 5.282257795333862305e-01 1.778412237763404846e-02
-6.015176773071289062e-01 2.983108162879943848e-01 -4.352441728115081787e-01 1.899425238370895386e-01 4.926416277885437012e-01 1.767190992832183838e-01 1.444315761327743530e-01 -1.699574142694473267e-01
1.946604400873184204e-01 -5.516688227653503418e-01 -3.492401540279388428e-01 -5.506890416145324707e-01 3.362452983856201172e-01 2.115921974182128906e-01 2.416220158338546753e-01 -1.277824938297271729e-01
-1.481639146804809570e-01 -3.177475035190582275e-01 -7.416115403175354004e-01 1.604472100734710693e-01 4.463162720203399658e-01 -2.576190605759620667e-02 2.959065735340118408e-01 1.180274710059165955e-01
2.422785311937332153e-01 -9.065099060535430908e-02 -1.189235821366310120e-01 3.589989542961120605e-01 5.623604059219360352e-01 3.720908463001251221e-01 4.858455955982208252e-01 -3.151409626007080078e-01
4.238093197345733643e-01 1.731308251619338989e-01 -2.317894697189331055e-01 -3.049514591693878174e-01 5.465150475502014160e-01 3.951166272163391113e-01 4.050832986831665039e-01 1.574847698211669922e-01
-5.961043238639831543e-01 -5.159752368927001953e-01 -2.338347956538200378e-02 -1.857131905853748322e-02 4.745284914970397949e-01 9.095303714275360107e-02 3.788185417652130127e-01 2.416932024061679840e-02
-3.606927022337913513e-02 4.350168630480766296e-03 -2.638876140117645264e-01 -1.887478679418563843e-01 -1.554180830717086792e-01 7.138726711273193359e-01 4.143531024456024170e-01 4.335440099239349365e-01
4.477267712354660034e-02 -4.560615718364715576e-01 -7.320356965065002441e-01 -1.667860597372055054e-01 4.631114602088928223e-01 9.733177721500396729e-02 -3.079819679260253906e-02 -3.761920705437660217e-02
-4.462322592735290527e-01 1.082106605172157288e-01 -1.419249176979064941e-01 9.369833022356033325e-02 2.613043785095214844e-01 8.279928565025329590e-01 3.665900602936744690e-02 7.105813920497894287e-02
-2.731375694274902344e-01 5.207079052925109863e-01 -1.197992116212844849e-01 4.634602069854736328e-01 3.995500504970550537e-01 2.225088924169540405e-01 3.988297581672668457e-01 -2.385297417640686035e-01
-1.796473264694213867e-01 1.370722651481628418e-01 -8.856609463691711426e-03 -7.016907632350921631e-02 6.484116315841674805e-01 2.326674461364746094e-01 6.131042838096618652e-01 3.057244718074798584e-01
-3.099668622016906738e-01 -4.651196599006652832e-01 -3.479424715042114258e-01 3.067507147789001465e-01 5.855569243431091309e-01 1.206384301185607910e-01 1.093591526150703430e-01 -3.209896385669708252e-01
1.372396498918533325e-01 5.502988696098327637e-01 -4.217873811721801758e-01 3.527416288852691650e-01 1.863975226879119873e-01 4.631706178188323975e-01 3.283023536205291748e-01 -1.376657932996749878e-01
-7.260151505470275879e-01 1.456437855958938599e-01 -5.475330948829650879e-01 -2.073646290227770805e-03 3.627362549304962158e-01 8.143866807222366333e-02 1.126365661621093750e-01 3.156377747654914856e-02
1.003397703170776367e-01 4.501136541366577148e-01 -6.315554976463317871e-01 -7.592817395925521851e-02 5.104026198387145996e-01 3.248275816440582275e-01 1.282895505428314209e-01 -1.483867317438125610e-02
1.588051766157150269e-02 3.348978757858276367e-01 1.413460522890090942e-01 -1.428646743297576904e-01 6.179475784301757812e-01 4.768651127815246582e-01 4.863115251064300537e-01 -3.799811750650405884e-02
-1.522203069180250168e-02 1.834404468536376953e-01 -6.276063323020935059e-01 4.395973980426788330e-01 4.772606492042541504e-01 3.775701522827148438e-01 7.225531339645385742e-02 -5.852075293660163879e-02
1.252998262643814087e-01 -7.109780311584472656e-01 -4.372703135013580322e-01 -1.323914080858230591e-01 4.554809927940368652e-01 1.238813772797584534e-01 1.643657088279724121e-01 -1.423094123601913452e-01
1.219818443059921265e-01 2.064830958843231201e-01 -2.313814461231231689e-01 -4.603204131126403809e-01 6.939665675163269043e-01 2.276401072740554810e-01 3.725177943706512451e-01 6.981202960014343262e-02
-2.888467609882354736e-01 2.649405002593994141e-01 -2.553814947605133057e-01 5.659055709838867188e-01 3.509664535522460938e-01 1.515635848045349121e-01 3.848485052585601807e-01 -4.082255065441131592e-01
-2.105481773614883423e-01 -5.411401391029357910e-01 -6.433996558189392090e-01 5.158312991261482239e-02 1.145176738500595093e-01 4.542935490608215332e-01 1.588541567325592041e-01 3.848886117339134216e-02
-6.550566554069519043e-01 -4.084042012691497803e-01 7.796680927276611328e-02 -9.996825829148292542e-03 1.688674390316009521e-01 4.791110455989837646e-01 3.731491267681121826e-01 -2.498464286327362061e-02
-5.084046125411987305e-01 1.463088989257812500e-01 -1.088320761919021606e-01 -6.191196441650390625e-01 2.268880754709243774e-01 3.300636708736419678e-01 3.996277153491973877e-01 6.958603858947753906e-02
-6.203917786478996277e-02 -7.581012845039367676e-01 -2.390696555376052856e-01 2.308329790830612183e-01 3.255873918533325195e-01 3.920418322086334229e-01 1.981468051671981812e-01 -1.096779331564903259e-01
-8.565554022789001465e-02 3.144559562206268311e-01 7.622421719133853912e-03 -9.588250517845153809e-02 5.309592485427856445e-01 6.794608235359191895e-01 3.311236798763275146e-01 1.769222915172576904e-01
-6.828534603118896484e-02 -1.903370469808578491e-01 -5.832815766334533691e-01 1.620688140392303467e-01 7.580320239067077637e-01 -2.734102867543697357e-02 1.117487847805023193e-01 6.911854445934295654e-02
-5.887936055660247803e-02 3.903075754642486572e-01 -7.438564896583557129e-01 1.909999549388885498e-02 3.033578991889953613e-01 3.975411653518676758e-01 1.228200048208236694e-01 1.592362225055694580e-01
-5.383000969886779785e-01 -4.984934814274311066e-03 -3.834868371486663818e-01 -5.128973126411437988e-01 2.695581912994384766e-01 2.463102638721466064e-01 2.283072322607040405e-01 3.385672271251678467e-01
-3.505714535713195801e-01 3.653645515441894531e-02 -5.889815092086791992e-01 -4.867962896823883057e-01 5.075768232345581055e-01 1.462024003267288208e-01 1.030123382806777954e-01 4.768478497862815857e-02
5.357221141457557678e-02 -6.607213020324707031e-01 -4.994402527809143066e-01 2.466061115264892578e-01 2.404087930917739868e-01 3.912178575992584229e-01 1.929922699928283691e-01 4.720394685864448547e-02
-1.275571137666702271e-01 -2.797116637229919434e-01 -4.290337562561035156e-01 -2.628440558910369873e-01 -4.089534878730773926e-01 2.909469902515411377e-01 6.266582012176513672e-01 8.797700703144073486e-02
-5.821162462234497070e-01 -1.566073447465896606e-01 1.592155545949935913e-01 -4.473291337490081787e-03 1.244142204523086548e-01 4.720638692378997803e-01 5.943197607994079590e-01 1.403787434101104736e-01
-2.092201560735702515e-01 1.469241641461849213e-02 -8.688482642173767090e-01 3.163551166653633118e-02 1.389834284782409668e-01 3.882649838924407959e-01 -2.003094926476478577e-02 1.721791774034500122e-01
-4.663079604506492615e-02 -2.033817470073699951e-01 -4.108128547668457031e-01 -5.936830043792724609e-01 -1.444320827722549438e-01 5.239927768707275391e-01 3.108029067516326904e-01 -2.078630030155181885e-01
-6.024450063705444336e-01 3.161159157752990723e-01 -4.130030572414398193e-01 -8.619593083858489990e-02 5.458203554153442383e-01 1.244347076863050461e-02 2.224237173795700073e-01 -1.076229959726333618e-01
-1.346692144870758057e-01 -5.525974631309509277e-01 -3.246661424636840820e-01 -3.956503570079803467e-01 4.373468458652496338e-01 7.916796952486038208e-02 4.103238582611083984e-01 2.205621451139450073e-01
-5.007826685905456543e-01 4.284103512763977051e-01 -7.997515797615051270e-02 -1.073042489588260651e-02 2.404481470584869385e-01 3.634079098701477051e-01 4.699085950851440430e-01 3.853250741958618164e-01
-2.548717558383941650e-01 1.518673449754714966e-01 -8.475933670997619629e-01 3.315763473510742188e-01 -1.253926455974578857e-01 1.263895034790039062e-01 2.236356586217880249e-01 -4.369139298796653748e-02
-1.428476125001907349e-01 5.183782577514648438e-01 -7.425115108489990234e-01 9.075329452753067017e-02 -1.169921904802322388e-01 2.197961062192916870e-01 2.988617420196533203e-01 -1.808934961445629597e-03
4.808508604764938354e-02 -4.431251883506774902e-01 -3.965304493904113770e-01 2.913125418126583099e-02 -1.690606772899627686e-01 2.405601441860198975e-01 5.912667512893676758e-01 -4.551877975463867188e-01
8.189133368432521820e-03 -4.950302839279174805e-01 -2.906967997550964355e-01 6.392982006072998047e-01 2.712101936340332031e-01 1.529033780097961426e-01 3.957824110984802246e-01 8.996207267045974731e-02
-8.908545598387718201e-03 -4.955131113529205322e-01 -3.331315219402313232e-01 -2.613075077533721924e-01 4.286660999059677124e-02 -9.266593307256698608e-02 7.436308264732360840e-01 1.082496792078018188e-01
-4.746228158473968506e-01 1.769175976514816284e-01 4.823751747608184814e-02 -4.702494442462921143e-01 3.540435433387756348e-01 4.350356757640838623e-01 4.360522329807281494e-01 1.234002113342285156e-01
-4.161859750747680664e-01 2.148852944374084473e-01 -2.152069360017776489e-01 -5.663386583328247070e-01 4.895658195018768311e-01 2.853448688983917236e-01 2.704384326934814453e-01 1.390216797590255737e-01
-1.950242072343826294e-01 -2.131578624248504639e-01 -7.112200260162353516e-01 -2.961665987968444824e-01 3.362112343311309814e-01 7.918832451105117798e-02 9.078984707593917847e-02 4.420737326145172119e-01
-6.553017497062683105e-01 -2.559891343116760254e-01 1.444108132272958755e-02 1.255056634545326233e-02 2.139573544263839722e-02 4.920689761638641357e-01 4.509450793266296387e-01 2.423677891492843628e-01
4.559780284762382507e-02 -1.211628243327140808e-01 -5.792780518531799316e-01 -1.395003646612167358e-01 7.414366602897644043e-01 8.861729502677917480e-02 2.020925134420394897e-01 1.726104617118835449e-01
1.516720950603485107e-01 1.644911319017410278e-01 -1.623105555772781372e-01 4.554032385349273682e-01 2.990559935569763184e-01 4.417963325977325439e-01 5.517786145210266113e-01 -3.565436303615570068e-01
2.358432710170745850e-01 6.909016519784927368e-02 -5.865436792373657227e-01 2.162590771913528442e-01 3.932926058769226074e-01 -2.660988569259643555e-01 5.432882905006408691e-01 -1.677891612052917480e-01
-8.480732887983322144e-02 -4.890584051609039307e-01 -4.320929348468780518e-01 -1.135122030973434448e-01 -1.245469003915786743e-01 8.243785798549652100e-02 7.263175845146179199e-01 -6.476919353008270264e-02
-4.755710810422897339e-02 -3.151504555717110634e-03 -2.542917728424072266e-01 -5.221764445304870605e-01 4.215213656425476074e-01 6.274940967559814453e-01 2.092358171939849854e-01 2.125731408596038818e-01
-3.891548812389373779e-01 -4.738742485642433167e-02 -3.225893378257751465e-01 -1.942113935947418213e-01 7.017316818237304688e-01 -5.308581516146659851e-02 3.723812997341156006e-01 2.657398283481597900e-01
-1.556773483753204346e-01 8.140714466571807861e-02 -1.609281823039054871e-02 5.080788731575012207e-01 4.592960178852081299e-01 4.922319352626800537e-01 4.797679483890533447e-01 1.652635186910629272e-01
-4.102247655391693115e-01 -3.197702169418334961e-01 -3.872224986553192139e-01 4.061491489410400391e-01 3.421900868415832520e-01 9.524973481893539429e-02 1.079876646399497986e-01 -5.260573029518127441e-01
-6.533798575401306152e-01 1.984037645161151886e-02 -3.262046575546264648e-01 -5.212371945381164551e-01 3.152969479560852051e-01 4.793062806129455566e-03 3.039774894714355469e-01 -5.259279906749725342e-02
-2.946547567844390869e-01 -4.337925910949707031e-01 -9.656115621328353882e-02 -7.014877349138259888e-02 -1.279045492410659790e-01 6.460446715354919434e-01 5.242249965667724609e-01 -4.703765362501144409e-02
-5.381800532341003418e-01 1.269446462392807007e-01 -4.139423370361328125e-01 -4.440480470657348633e-01 3.945531547069549561e-01 1.032199114561080933e-01 2.374254763126373291e-01 3.209718465805053711e-01
-2.433266490697860718e-01 1.592178791761398315e-01 -2.542684674263000488e-01 -2.444474548101425171e-01 6.807484030723571777e-01 5.283560156822204590e-01 2.164816558361053467e-01 -3.989932313561439514e-02
8.797901123762130737e-02 2.546671032905578613e-01 -2.229455113410949707e-01 -4.254562556743621826e-01 5.662837028503417969e-01 5.282613635063171387e-01 2.774277329444885254e-01 1.413618624210357666e-01
-3.669618442654609680e-02 -2.133345976471900940e-02 -7.237814068794250488e-01 -3.400770723819732666e-01 4.051945209503173828e-01 -2.063875645399093628e-02 4.405091702938079834e-01 5.427255295217037201e-03
-3.502686619758605957e-01 -1.462999284267425537e-01 -6.029887795448303223e-01 -4.218579828739166260e-01 3.039834797382354736e-01 8.837528526782989502e-02 2.542521357536315918e-01 3.866373002529144287e-01
-4.043400287628173828e-01 4.209876060485839844e-01 -2.588781714439392090e-01 -2.670601904392242432e-01 3.001873791217803955e-01 1.204471588134765625e-01 5.247626900672912598e-01 3.754245042800903320e-01
2.855684459209442139e-01 1.417625993490219116e-01 -6.148623228073120117e-01 -1.682506799697875977e-01 4.086158871650695801e-01 -2.251776754856109619e-01 5.094252824783325195e-01 -1.216728985309600830e-01
-5.359293818473815918e-01 -3.827474415302276611e-01 -6.165536865592002869e-02 2.550234496593475342e-01 4.116802215576171875e-01 5.002205967903137207e-01 2.786924839019775391e-01 -8.671580813825130463e-03
4.068541899323463440e-02 1.471469178795814514e-02 -1.057573258876800537e-01 5.052577704191207886e-02 -8.250629156827926636e-02 5.530606508255004883e-01 7.083353996276855469e-01 -4.122720658779144287e-01
-1.871568709611892700e-01 -6.193505525588989258e-01 -3.116553723812103271e-01 2.843312621116638184e-01 4.771299064159393311e-01 4.137380421161651611e-01 6.587203592061996460e-02 -1.525090355426073074e-02
-2.023222595453262329e-01 -2.616900205612182617e-01 1.620568484067916870e-01 2.979858517646789551e-01 9.146760404109954834e-02 5.380784869194030762e-01 6.627490520477294922e-01 -1.959464401006698608e-01
-1.740763895213603973e-02 -3.401480615139007568e-01 -5.356552824378013611e-02 -1.776893436908721924e-01 -9.927941113710403442e-02 6.095314621925354004e-01 6.768226623535156250e-01 1.003966778516769409e-01
