# Supplementary material for: Where is your field going? A machine learning approach to study the relative motion of the domains of physics
Source: PLoS One. 2020 Jun 18;15(6):e0233997. doi: 10.1371/journal.pone.0233997 (PMC7302634; doi:10.1371/journal.pone.0233997)
Supplement: S22 Data — (ZIP) [file pone.0233997.s022.zip › 21/Pacs4Run_21_VS_500_embeddings1998-2002ED8.txt]

2.429299503564834595e-01 6.419813036918640137e-01 -1.789357662200927734e-01 1.545788347721099854e-02 5.414620637893676758e-01 3.075413107872009277e-01 3.263464868068695068e-01 -4.819900542497634888e-02
-2.571014165878295898e-01 4.636257588863372803e-01 -2.207807898521423340e-01 -1.590067893266677856e-01 4.052769541740417480e-01 -1.531903892755508423e-01 -1.560134738683700562e-01 6.579254865646362305e-01
-2.070480883121490479e-01 5.744894146919250488e-01 2.190039604902267456e-01 -4.607509821653366089e-02 4.989702701568603516e-01 -1.025056913495063782e-01 4.339564144611358643e-01 3.594585657119750977e-01
-2.789430320262908936e-02 9.630941748619079590e-01 5.919825658202171326e-02 -2.269900403916835785e-02 -4.082449711859226227e-03 -1.090922728180885315e-01 4.808292165398597717e-02 2.311324179172515869e-01
2.882782816886901855e-01 5.270363688468933105e-01 -3.156442642211914062e-01 -6.602955460548400879e-01 2.109290808439254761e-01 -1.139632910490036011e-01 4.744205623865127563e-02 2.092304825782775879e-01
4.440611600875854492e-01 6.442615389823913574e-01 1.885886639356613159e-01 -3.337837457656860352e-01 4.387695193290710449e-01 6.788490712642669678e-02 -1.331831067800521851e-01 -1.609185785055160522e-01
4.363145530223846436e-01 -7.715786248445510864e-02 -4.571053981781005859e-01 -3.868158161640167236e-01 6.145337820053100586e-01 1.537016481161117554e-01 2.018873840570449829e-01 5.540785565972328186e-02
-6.275376677513122559e-02 6.564165353775024414e-01 -3.010936379432678223e-01 -1.021181419491767883e-01 3.041889891028404236e-02 1.125199813395738602e-02 -1.575629115104675293e-01 6.619785428047180176e-01
4.725424349308013916e-01 1.143726408481597900e-01 2.504439353942871094e-01 -1.170054823160171509e-01 7.523415088653564453e-01 2.537545561790466309e-01 3.404528647661209106e-02 2.358854264020919800e-01
8.536886423826217651e-02 2.080252915620803833e-01 2.380617856979370117e-01 -9.985680133104324341e-02 7.993919849395751953e-01 4.951081424951553345e-02 2.942496836185455322e-01 3.933586478233337402e-01
2.446695566177368164e-01 1.127030774950981140e-01 3.067534789443016052e-02 -6.835017800331115723e-01 4.431260824203491211e-01 4.330401718616485596e-01 -1.569122374057769775e-01 2.254182398319244385e-01
2.507353425025939941e-01 3.987948894500732422e-01 3.982823193073272705e-01 -2.445375770330429077e-01 7.254338264465332031e-01 1.256144046783447266e-01 -5.501893162727355957e-02 -1.208585053682327271e-01
5.000949501991271973e-01 5.406796932220458984e-01 1.626950055360794067e-01 -2.493399381637573242e-01 5.314239263534545898e-01 1.108095794916152954e-01 -1.257196962833404541e-01 -2.417332082986831665e-01
2.999936938285827637e-01 9.007690846920013428e-02 1.931633800268173218e-01 1.497775223106145859e-02 8.354602456092834473e-01 2.421559989452362061e-01 3.676371276378631592e-02 3.261420428752899170e-01
-3.496290743350982666e-01 2.987755835056304932e-01 5.905281007289886475e-02 -1.873164623975753784e-01 5.885100364685058594e-01 5.139997005462646484e-01 -3.613263666629791260e-01 -9.392325580120086670e-02
-3.459275960922241211e-01 5.235568881034851074e-01 -1.771841198205947876e-01 1.756201684474945068e-02 5.398597121238708496e-01 2.668954730033874512e-01 -4.601100683212280273e-01 1.169244479387998581e-02
7.148565053939819336e-01 3.626398146152496338e-01 1.509424299001693726e-01 -2.487170696258544922e-02 2.476752549409866333e-01 3.869372010231018066e-01 3.476344347000122070e-01 4.644748196005821228e-02
-2.924264594912528992e-02 4.123905003070831299e-01 -1.980140209197998047e-01 -6.962063312530517578e-01 5.295535922050476074e-01 -1.564777195453643799e-01 -5.699796136468648911e-03 1.488240715116262436e-02
1.073179617524147034e-01 7.191045880317687988e-01 -2.538959980010986328e-01 -1.447890102863311768e-01 4.355380684137344360e-02 -1.635141819715499878e-01 4.451794624328613281e-01 3.989057838916778564e-01
2.202830910682678223e-01 4.619689285755157471e-01 -4.251316189765930176e-02 -5.993080139160156250e-01 3.364053368568420410e-01 1.386920809745788574e-01 -4.713515937328338623e-01 1.500206887722015381e-01
-1.720552146434783936e-01 4.890951812267303467e-01 2.708645537495613098e-03 1.255357563495635986e-01 6.866030693054199219e-01 1.889114379882812500e-01 -4.300935864448547363e-01 1.527241468429565430e-01
2.719283290207386017e-02 1.608504205942153931e-01 1.042688116431236267e-01 -7.035848498344421387e-01 3.831718862056732178e-01 5.116140246391296387e-01 -3.843742609024047852e-02 -2.396602630615234375e-01
5.703377127647399902e-01 5.022164583206176758e-01 -2.731449306011199951e-01 -4.877013862133026123e-01 1.462342739105224609e-01 2.438653111457824707e-01 -1.687768995761871338e-01 -2.631103806197643280e-02
4.518187642097473145e-01 4.754001498222351074e-01 -3.114769458770751953e-01 -5.625972747802734375e-01 1.423088163137435913e-01 2.711779773235321045e-01 -1.496116816997528076e-01 -2.003694921731948853e-01
8.204478025436401367e-02 4.810211062431335449e-01 1.076958850026130676e-01 -6.971359848976135254e-01 5.082564949989318848e-01 -3.565688431262969971e-02 -6.830491125583648682e-02 5.374688655138015747e-03
4.863131046295166016e-01 4.502353370189666748e-01 2.210124433040618896e-01 -1.953930556774139404e-01 6.423141360282897949e-01 1.443716883659362793e-01 -1.894365400075912476e-01 -6.682761758565902710e-02
-3.332358896732330322e-01 2.483263760805130005e-01 -3.929646015167236328e-01 7.308629900217056274e-02 9.364992380142211914e-02 6.766639351844787598e-01 2.369254529476165771e-01 3.804562985897064209e-01
-1.655792444944381714e-01 5.056805610656738281e-01 1.178432330489158630e-01 4.279762804508209229e-01 6.355555653572082520e-01 3.033399879932403564e-01 1.213025972247123718e-01 -9.570512920618057251e-02
-3.974015712738037109e-01 6.587210893630981445e-01 2.178375869989395142e-01 -3.423513770103454590e-01 1.102552413940429688e-01 5.322170257568359375e-02 1.470292210578918457e-01 4.548563957214355469e-01
-6.520044803619384766e-02 4.682956039905548096e-01 6.216454133391380310e-02 -1.935240775346755981e-01 5.741731449961662292e-02 2.294957190752029419e-01 -7.165680080652236938e-02 8.209947347640991211e-01
1.771840006113052368e-01 4.927795529365539551e-01 1.651995331048965454e-01 -1.459511518478393555e-01 2.976535856723785400e-01 1.017215475440025330e-01 -2.951215505599975586e-01 7.008137106895446777e-01
2.646206319332122803e-01 2.984618246555328369e-01 -2.107586562633514404e-01 -4.292749762535095215e-01 6.658585071563720703e-01 -3.722224012017250061e-02 2.099489420652389526e-02 -4.086641967296600342e-01
-4.177981615066528320e-01 6.396098136901855469e-01 7.331494241952896118e-03 4.892008751630783081e-02 3.275611698627471924e-01 4.822273850440979004e-01 -1.880626678466796875e-01 -1.966975480318069458e-01
-1.813048273324966431e-01 3.929787278175354004e-01 -1.205591633915901184e-01 1.010748222470283508e-01 7.937712073326110840e-01 3.955584391951560974e-02 -3.521690070629119873e-01 1.796810030937194824e-01
2.987879700958728790e-02 5.527085065841674805e-01 -3.978051841259002686e-01 -5.962851047515869141e-01 -7.141511142253875732e-02 5.638381093740463257e-02 4.021587073802947998e-01 -9.901956468820571899e-02
2.754154503345489502e-01 7.952156662940979004e-01 6.193705485202372074e-04 -4.638948440551757812e-01 -8.501647040247917175e-03 3.655006363987922668e-02 2.568280994892120361e-01 -9.597243368625640869e-02
-1.955631077289581299e-01 4.140218496322631836e-01 -9.233998507261276245e-02 -6.654474735260009766e-01 5.441967844963073730e-01 -1.686064600944519043e-01 4.200901463627815247e-02 1.124770790338516235e-01
-4.735207855701446533e-01 2.995367944240570068e-01 -1.058662384748458862e-01 -2.634784281253814697e-01 3.120576404035091400e-02 7.191749811172485352e-01 1.176025271415710449e-01 2.709436416625976562e-01
1.072354242205619812e-01 2.678807675838470459e-01 3.975089788436889648e-01 -6.073532700538635254e-01 3.167114257812500000e-01 4.144777059555053711e-01 7.866343110799789429e-02 3.340111970901489258e-01
3.680448234081268311e-02 4.335590898990631104e-01 4.169105291366577148e-01 -5.482451319694519043e-01 3.549979031085968018e-01 3.437391817569732666e-01 -1.999353617429733276e-01 2.283216416835784912e-01
2.973936796188354492e-01 5.488871335983276367e-01 8.570769429206848145e-02 -5.921864509582519531e-01 5.928334966301918030e-02 3.467930555343627930e-01 3.260394036769866943e-01 -1.488881856203079224e-01
2.600014507770538330e-01 5.361649990081787109e-01 5.798228085041046143e-02 -5.135192871093750000e-01 3.403616845607757568e-01 2.821688055992126465e-01 -3.992515802383422852e-01 -1.516422480344772339e-01
2.344797998666763306e-01 5.140457749366760254e-01 -2.638367004692554474e-02 -6.729612350463867188e-01 3.838433921337127686e-01 1.477344781160354614e-01 -1.709559559822082520e-01 -1.697532236576080322e-01
3.976518213748931885e-01 5.739085674285888672e-01 1.106089875102043152e-01 -5.990425348281860352e-01 -3.094662912189960480e-03 2.781912386417388916e-01 2.520009577274322510e-01 -2.261067740619182587e-02
-4.953894615173339844e-01 3.230193257331848145e-01 -3.039771318435668945e-01 -1.391115188598632812e-01 5.806539058685302734e-01 2.921442687511444092e-01 -3.108742535114288330e-01 1.390806138515472412e-01
3.889292180538177490e-01 1.522661298513412476e-01 -3.603080213069915771e-01 -6.448388695716857910e-01 1.321347057819366455e-01 4.336528182029724121e-01 2.727527916431427002e-01 1.250877045094966888e-03
5.594013333320617676e-01 2.132815718650817871e-01 -4.265694022178649902e-01 -3.737176954746246338e-01 4.057123959064483643e-01 1.986381597816944122e-02 3.797233402729034424e-01 1.037676781415939331e-01
4.318302571773529053e-01 3.694846034049987793e-01 -2.471577823162078857e-01 -6.739813685417175293e-01 2.671490609645843506e-01 1.602174937725067139e-01 -2.041105628013610840e-01 1.515470594167709351e-01
5.655376315116882324e-01 1.731139123439788818e-01 8.915009675547480583e-04 -3.594991266727447510e-01 3.888601660728454590e-01 4.150875508785247803e-01 4.442163109779357910e-01 1.096515543758869171e-02
4.056439548730850220e-02 2.068868726491928101e-01 1.171637922525405884e-01 -4.378723725676536560e-02 8.185981512069702148e-01 -1.857333444058895111e-02 2.327971756458282471e-01 4.639667272567749023e-01
7.560803294181823730e-01 3.534352481365203857e-01 -1.397025883197784424e-01 -3.550188541412353516e-01 2.769773304462432861e-01 2.359616607427597046e-01 1.594644337892532349e-01 -6.903345696628093719e-03
4.070719704031944275e-02 4.525232911109924316e-01 -7.352668046951293945e-02 -7.051919102668762207e-01 4.884376227855682373e-01 -1.562967151403427124e-01 1.669192910194396973e-01 1.357423025183379650e-03
-2.563986778259277344e-01 2.737762220203876495e-02 -1.674523204565048218e-01 -1.194896027445793152e-01 4.065348505973815918e-01 7.749339342117309570e-01 -3.183129057288169861e-02 3.526833951473236084e-01
3.287123739719390869e-01 4.253147840499877930e-01 -5.794136524200439453e-01 -2.888541109859943390e-02 1.341723650693893433e-01 1.043438538908958435e-01 -2.454561591148376465e-01 5.341933965682983398e-01
-2.994040772318840027e-02 4.044932723045349121e-01 2.853710353374481201e-01 -5.991372466087341309e-01 3.627268373966217041e-01 2.287051826715469360e-02 2.899399586021900177e-02 5.120079517364501953e-01
3.031819164752960205e-01 6.431998014450073242e-01 -3.226493895053863525e-01 -1.831419020891189575e-01 -7.983501255512237549e-02 3.579356372356414795e-01 -3.850067555904388428e-01 2.720467150211334229e-01
3.345881402492523193e-01 2.881606817245483398e-01 1.357790827751159668e-01 -6.276157498359680176e-02 7.282208204269409180e-01 1.874240785837173462e-01 1.228818786330521107e-03 4.660518467426300049e-01
1.304216980934143066e-01 7.246888279914855957e-01 -2.530051171779632568e-01 -6.051461696624755859e-01 -7.389150559902191162e-02 4.133403301239013672e-03 1.288007497787475586e-01 7.440473884344100952e-02
-1.639550626277923584e-01 4.745032191276550293e-01 -7.090371102094650269e-02 2.196797132492065430e-01 5.557419657707214355e-01 4.561291038990020752e-01 -2.679076194763183594e-01 -3.255788981914520264e-01
-3.909123539924621582e-01 6.232843399047851562e-01 -2.527333199977874756e-01 3.156461417675018311e-01 2.144639045000076294e-01 4.591718614101409912e-01 -8.719632029533386230e-02 -1.753874868154525757e-01
1.300383210182189941e-01 3.819488584995269775e-01 -2.378966212272644043e-01 -7.985345125198364258e-01 1.196149811148643494e-01 2.515487074851989746e-01 2.153000384569168091e-01 -1.378926336765289307e-01
5.755834579467773438e-01 4.912893176078796387e-01 -1.986168324947357178e-01 -4.533338248729705811e-01 1.504234820604324341e-01 3.487515747547149658e-01 -1.738975197076797485e-01 -8.878748118877410889e-02
-2.410774528980255127e-01 5.422851443290710449e-01 1.752931028604507446e-01 3.951347768306732178e-01 5.096581578254699707e-01 3.513519763946533203e-01 1.451240628957748413e-01 2.380936890840530396e-01
2.223824411630630493e-01 6.413687467575073242e-01 -3.815798163414001465e-01 -5.413879752159118652e-01 -8.102656900882720947e-02 3.963150084018707275e-02 3.029444515705108643e-01 -2.401823736727237701e-02
3.553970456123352051e-01 2.042025029659271240e-01 3.045991063117980957e-01 -4.785106331110000610e-02 8.040617108345031738e-01 6.653331220149993896e-02 -1.821071282029151917e-02 2.926611900329589844e-01
1.591569185256958008e-01 4.484738409519195557e-01 -3.497934639453887939e-01 -6.703264713287353516e-01 4.034773409366607666e-01 -1.467972993850708008e-01 1.256601512432098389e-01 -4.139620065689086914e-02
2.408381700515747070e-01 1.770188957452774048e-01 1.510055214166641235e-01 1.313650161027908325e-01 7.818246483802795410e-01 1.703495085239410400e-01 1.337443590164184570e-01 4.609183371067047119e-01
2.724125050008296967e-02 6.110481619834899902e-01 4.814806208014488220e-02 2.734195590019226074e-01 5.981566905975341797e-01 2.265604287385940552e-01 -3.735546171665191650e-01 1.172779686748981476e-02
-4.617385566234588623e-02 5.249231457710266113e-01 -2.660587802529335022e-02 -7.512201666831970215e-01 3.922204375267028809e-01 -5.663490295410156250e-02 7.519001606851816177e-03 -1.353091001510620117e-02
8.317770063877105713e-02 6.870786547660827637e-01 -1.579754948616027832e-01 -5.906739830970764160e-01 -1.405614763498306274e-01 2.651724033057689667e-02 3.174282312393188477e-01 1.610310524702072144e-01
-4.495091438293457031e-01 6.321445852518081665e-02 3.208462148904800415e-02 -2.469855099916458130e-01 3.099930584430694580e-01 6.861810684204101562e-01 3.576239943504333496e-01 1.925587654113769531e-01
5.676258802413940430e-01 2.326215207576751709e-01 -4.275999218225479126e-02 1.688114425633102655e-04 2.868712842464447021e-01 3.813948333263397217e-01 5.774855613708496094e-01 2.461968511343002319e-01
2.344926148653030396e-01 5.448205471038818359e-01 -2.144296020269393921e-01 -6.948473453521728516e-01 1.990025341510772705e-01 1.431691944599151611e-01 -2.419191747903823853e-01 2.768840454518795013e-02
-6.249538064002990723e-02 4.626032710075378418e-01 -3.043167665600776672e-02 -7.096387147903442383e-01 4.042488336563110352e-01 -7.849142700433731079e-02 2.542255222797393799e-01 -2.082567811012268066e-01
-5.193666219711303711e-01 3.577975928783416748e-01 -1.866222918033599854e-01 -3.727426007390022278e-02 6.568096280097961426e-01 2.932757735252380371e-01 7.879247888922691345e-03 -2.203413397073745728e-01
-3.003257513046264648e-01 6.217663288116455078e-01 -1.801755726337432861e-01 5.394144449383020401e-03 3.669528365135192871e-01 3.961461484432220459e-01 -3.617794811725616455e-01 -2.612439393997192383e-01
6.232864260673522949e-01 1.805686801671981812e-01 4.157959297299385071e-02 -4.763948917388916016e-02 2.226239144802093506e-01 5.831297636032104492e-01 3.720053434371948242e-01 2.166120707988739014e-01
5.153656378388404846e-02 1.639630794525146484e-01 7.053129374980926514e-02 -7.059572935104370117e-01 3.497559428215026855e-01 5.268467068672180176e-01 -1.021829843521118164e-01 -2.382682859897613525e-01
-5.184798240661621094e-01 4.176940321922302246e-01 -2.551221549510955811e-01 -2.299306094646453857e-01 4.876518249511718750e-01 3.293056786060333252e-01 -3.031967878341674805e-01 -2.408462576568126678e-02
4.219767749309539795e-01 2.511907517910003662e-01 -2.443338511511683464e-03 -1.589261591434478760e-01 1.714196354150772095e-01 3.639929890632629395e-01 7.548372745513916016e-01 4.382230713963508606e-02
9.397126734256744385e-02 5.483899712562561035e-01 -4.873470664024353027e-01 4.271377027034759521e-01 1.631021499633789062e-01 9.935586899518966675e-02 4.830306172370910645e-01 2.629699185490608215e-02
5.112262964248657227e-01 1.676906794309616089e-01 -3.144822418689727783e-01 -2.738874554634094238e-01 5.189619064331054688e-01 1.728291958570480347e-01 4.472022354602813721e-01 -1.934757083654403687e-01
7.748548407107591629e-03 5.861482620239257812e-01 1.262628436088562012e-01 4.697668254375457764e-01 4.715682864189147949e-01 3.729782700538635254e-01 -8.075395226478576660e-02 2.274565100669860840e-01
-2.371603101491928101e-01 3.676145672798156738e-01 -4.743117466568946838e-02 -5.822804942727088928e-02 -7.844032347202301025e-02 8.064942955970764160e-01 1.016356721520423889e-01 3.688614070415496826e-01
3.917761147022247314e-01 1.611354574561119080e-02 -1.819418519735336304e-01 -2.032359242439270020e-01 5.977149009704589844e-01 1.122938916087150574e-01 1.670679599046707153e-01 6.116040945053100586e-01
1.321982499212026596e-02 7.036488652229309082e-01 -2.711772918701171875e-01 -5.759745240211486816e-01 2.271299213171005249e-01 -1.830214560031890869e-01 -1.179526150226593018e-01 -2.054758183658123016e-02
-3.024383820593357086e-02 7.512090802192687988e-01 -1.492550671100616455e-01 -2.437598854303359985e-01 5.958559736609458923e-02 -1.496163606643676758e-01 5.700553655624389648e-01 4.664564505219459534e-02
5.051195621490478516e-01 2.345078438520431519e-01 -4.215628504753112793e-01 -5.299581289291381836e-01 3.556006252765655518e-01 5.593748763203620911e-02 2.518838047981262207e-01 1.956103295087814331e-01
-1.797707527875900269e-01 6.207308769226074219e-01 2.821174860000610352e-01 2.360831499099731445e-01 4.507809579372406006e-01 4.747658967971801758e-01 -1.308604925870895386e-01 3.632514178752899170e-02
3.528670668601989746e-01 3.718653023242950439e-01 -1.978790313005447388e-01 2.592583894729614258e-01 4.366388320922851562e-01 -1.255850959569215775e-02 6.004948616027832031e-01 2.818240821361541748e-01
-5.865126252174377441e-01 2.758993208408355713e-01 -4.490744173526763916e-01 -8.820046484470367432e-02 4.985962808132171631e-01 3.394570648670196533e-01 -3.170177713036537170e-02 -7.483985275030136108e-02
3.849184215068817139e-01 5.399675369262695312e-01 3.582005202770233154e-01 -4.606238305568695068e-01 3.735707998275756836e-01 2.719938158988952637e-01 -7.848611474037170410e-02 -9.750796481966972351e-03
-6.298428028821945190e-02 6.077803671360015869e-02 -1.491313613951206207e-02 -1.591517925262451172e-01 5.404954552650451660e-01 1.581669449806213379e-01 4.954175353050231934e-01 6.357644796371459961e-01
-2.011359035968780518e-01 -9.773928672075271606e-02 -2.451247870922088623e-01 7.660983502864837646e-02 7.495911717414855957e-01 5.403848290443420410e-01 -3.761383146047592163e-02 1.694656163454055786e-01
1.004391014575958252e-01 4.511591196060180664e-01 -8.868196606636047363e-02 -7.410253882408142090e-01 3.710006773471832275e-01 6.886278092861175537e-02 1.424480378627777100e-01 -2.582811713218688965e-01
3.724079728126525879e-01 1.956899464130401611e-02 -2.931097149848937988e-01 -3.918409645557403564e-01 4.979367852210998535e-01 3.813379704952239990e-01 3.464981913566589355e-01 -3.287190794944763184e-01
4.509957134723663330e-02 1.683323383331298828e-01 2.617393154650926590e-03 -1.522591114044189453e-01 8.721415996551513672e-01 -7.451176643371582031e-02 2.201171964406967163e-01 3.630511760711669922e-01
-3.049981296062469482e-01 1.505441367626190186e-01 -3.880462348461151123e-01 -2.494621276855468750e-01 4.210953116416931152e-01 5.508000850677490234e-01 -3.975896537303924561e-01 1.808910667896270752e-01
-3.059782683849334717e-01 2.101095765829086304e-01 -4.567272067070007324e-01 -2.245181351900100708e-01 4.854353666305541992e-01 4.943139553070068359e-01 -3.408917784690856934e-01 -8.379694819450378418e-02
5.303919315338134766e-01 4.437982141971588135e-01 2.985928393900394440e-02 -3.187029063701629639e-01 4.865035414695739746e-01 2.289686948060989380e-01 -1.469739824533462524e-01 -3.294703364372253418e-01
-9.910006076097488403e-02 5.259051322937011719e-01 -1.301424801349639893e-01 -1.031909584999084473e-01 6.104409098625183105e-01 2.009065002202987671e-01 -5.129315257072448730e-01 9.958519786596298218e-02
1.141975745558738708e-01 6.761856079101562500e-01 -9.700876474380493164e-02 -2.901503145694732666e-01 -7.860825955867767334e-02 -4.044744651764631271e-03 6.500901579856872559e-01 8.556437492370605469e-02
1.785990446805953979e-01 5.993640422821044922e-01 -5.190410614013671875e-01 4.833933115005493164e-01 1.857482492923736572e-01 1.195190697908401489e-01 1.965751498937606812e-01 1.355118602514266968e-01
2.265960425138473511e-01 6.918485760688781738e-01 -1.075248420238494873e-01 -5.991504788398742676e-01 1.939204931259155273e-01 1.045160889625549316e-01 -8.248940855264663696e-02 -2.100555747747421265e-01
-6.083698198199272156e-02 2.370867282152175903e-01 1.626902222633361816e-01 -7.651137113571166992e-01 4.704803824424743652e-01 1.960902065038681030e-01 2.921547275036573410e-03 2.615532577037811279e-01
-3.724343776702880859e-01 4.457892775535583496e-01 -3.851068317890167236e-01 2.108855918049812317e-02 4.695725440979003906e-01 4.001108705997467041e-01 -3.572582006454467773e-01 -7.477954030036926270e-02
5.735182762145996094e-01 4.586094915866851807e-01 -5.912265777587890625e-01 -1.594908833503723145e-01 2.144092321395874023e-01 4.703198373317718506e-02 3.355883061885833740e-02 -1.909403353929519653e-01
2.585918009281158447e-01 4.510262906551361084e-01 2.030060999095439911e-02 -5.085749626159667969e-01 4.927829802036285400e-01 2.124517112970352173e-01 -3.410381376743316650e-01 -2.576181590557098389e-01
5.590344071388244629e-01 5.783122181892395020e-01 -5.356601476669311523e-01 -2.888248674571514130e-02 1.014818772673606873e-01 7.204490154981613159e-02 -2.041455209255218506e-01 9.002812951803207397e-02
-2.876789569854736328e-01 4.343197345733642578e-01 -5.254220962524414062e-01 -5.520861968398094177e-02 5.560315847396850586e-01 1.650947332382202148e-01 -2.742433845996856689e-01 -1.945608109235763550e-01
1.281212866306304932e-01 2.529722154140472412e-01 -1.189583688974380493e-01 4.074900746345520020e-01 4.677975177764892578e-01 2.039201259613037109e-01 5.014807581901550293e-01 4.769591391086578369e-01
1.950853019952774048e-01 3.456065952777862549e-01 -1.438700556755065918e-01 1.445207446813583374e-01 4.895533621311187744e-01 -7.182240486145019531e-02 6.972801685333251953e-01 2.643716633319854736e-01
5.371240377426147461e-01 2.066604048013687134e-01 -3.942777514457702637e-01 -3.670525848865509033e-01 4.865233302116394043e-01 -1.950227096676826477e-02 3.741605281829833984e-01 3.905585780739784241e-02
2.487223297357559204e-01 2.046816051006317139e-01 2.156776934862136841e-01 -4.411970824003219604e-02 8.384866118431091309e-01 3.953143581748008728e-02 4.777742549777030945e-02 3.753319978713989258e-01
3.883633315563201904e-01 5.894510746002197266e-01 2.017054110765457153e-01 -2.204911708831787109e-01 6.000548005104064941e-01 -8.479531109333038330e-02 6.419301778078079224e-02 -2.025909870862960815e-01
2.204078733921051025e-01 2.277343720197677612e-01 2.005696296691894531e-01 -6.908907294273376465e-01 3.214624822139739990e-01 5.210582613945007324e-01 2.480209246277809143e-02 8.089645206928253174e-02
6.706059575080871582e-01 3.835832178592681885e-01 2.355681359767913818e-01 -2.208730131387710571e-01 2.528159916400909424e-01 4.735603332519531250e-01 1.026633605360984802e-01 -1.262123044580221176e-02
-4.029200673103332520e-01 5.531143024563789368e-02 -3.151338100433349609e-01 -1.509169638156890869e-01 3.881162106990814209e-01 7.485046386718750000e-01 3.861853480339050293e-02 -1.122808922082185745e-02
5.273833274841308594e-01 5.259010195732116699e-02 -3.816253840923309326e-01 -3.442379832267761230e-01 4.452291727066040039e-01 1.138659492135047913e-01 2.181822955608367920e-01 4.429056048393249512e-01
2.355202734470367432e-01 1.759326010942459106e-01 1.672146618366241455e-01 -2.586445510387420654e-01 2.137467861175537109e-01 3.758301138877868652e-01 5.965053439140319824e-01 5.253242254257202148e-01
3.508215546607971191e-01 4.989524185657501221e-01 2.833713889122009277e-01 1.789182052016258240e-02 2.378890812397003174e-01 2.371687442064285278e-01 -9.677866846323013306e-02 6.520314216613769531e-01
6.655287742614746094e-01 2.582581341266632080e-01 -2.260992825031280518e-01 -2.382895797491073608e-01 2.326438128948211670e-01 5.187248587608337402e-01 8.350729942321777344e-02 -2.286902517080307007e-01
1.985563635826110840e-01 6.078388690948486328e-01 5.583441257476806641e-02 -6.824620366096496582e-01 2.368237823247909546e-01 1.921975314617156982e-01 -3.425149014219641685e-03 -1.708749234676361084e-01
5.381478667259216309e-01 2.140092849731445312e-01 9.357713162899017334e-02 1.453947625122964382e-03 2.214464843273162842e-01 6.016792058944702148e-01 4.085014462471008301e-01 2.791204750537872314e-01
1.712202131748199463e-01 5.236284136772155762e-01 -4.157902598381042480e-01 -1.604166626930236816e-01 -2.438017725944519043e-01 2.390940785408020020e-01 1.568351686000823975e-01 5.972263216972351074e-01
4.745175242424011230e-01 2.549732625484466553e-01 -4.881791174411773682e-01 -4.421095252037048340e-01 4.465804398059844971e-01 -1.141344904899597168e-01 2.247692495584487915e-01 1.142807453870773315e-01
-1.624260097742080688e-01 3.916134834289550781e-01 -8.424047380685806274e-02 4.946596026420593262e-01 3.885122537612915039e-01 5.982502698898315430e-01 -7.069800049066543579e-02 2.337279021739959717e-01
-3.923299610614776611e-01 6.501746773719787598e-01 -1.901314556598663330e-01 6.270947307348251343e-02 3.288668990135192871e-01 1.522164940834045410e-01 -4.194684922695159912e-01 2.756642103195190430e-01
-7.151585817337036133e-02 6.995970010757446289e-01 -3.858570456504821777e-01 -1.364263296127319336e-01 1.064406931400299072e-01 -2.538606226444244385e-01 4.722443222999572754e-01 1.978944540023803711e-01
2.188250422477722168e-02 8.238954544067382812e-01 8.755138143897056580e-03 -5.235764384269714355e-02 2.435584813356399536e-01 -1.347125768661499023e-01 4.830667972564697266e-01 -8.413036167621612549e-02
-8.734348416328430176e-02 6.159372329711914062e-01 1.946444213390350342e-01 2.989493012428283691e-01 2.253055125474929810e-01 6.073988676071166992e-01 -5.333254858851432800e-02 -2.513858973979949951e-01
5.288699269294738770e-01 3.607207536697387695e-01 -2.553874813020229340e-02 -2.326633781194686890e-01 3.760552778840065002e-02 6.635733842849731445e-01 1.683920472860336304e-01 -2.555252909660339355e-01
4.032425582408905029e-01 2.272786796092987061e-01 -6.454992890357971191e-01 -4.310226738452911377e-01 2.011330723762512207e-01 1.563003361225128174e-01 -1.150114908814430237e-01 3.243117630481719971e-01
2.529119849205017090e-01 5.151072144508361816e-01 -1.850787401199340820e-01 -7.378959655761718750e-01 2.274826020002365112e-01 1.508723497390747070e-01 5.063107237219810486e-02 -1.219884082674980164e-01
-2.301411479711532593e-01 4.194735586643218994e-01 -4.388548135757446289e-01 -8.786636590957641602e-02 5.566187500953674316e-01 2.308127880096435547e-01 -4.049237966537475586e-01 -2.090473771095275879e-01
4.450231194496154785e-01 2.629500254988670349e-02 -2.181484401226043701e-01 -5.730045437812805176e-01 2.891521155834197998e-01 4.789937138557434082e-01 3.003064692020416260e-01 1.487015485763549805e-01
-5.235786437988281250e-01 1.527758985757827759e-01 -1.873349398374557495e-01 -9.245657920837402344e-02 6.431598663330078125e-01 4.578685462474822998e-01 -7.851502299308776855e-02 1.715219467878341675e-01
5.017318725585937500e-01 5.283129215240478516e-01 7.329472899436950684e-02 -1.227164864540100098e-01 1.449919342994689941e-01 2.578892707824707031e-01 5.102820396423339844e-01 -3.174931406974792480e-01
-6.905074417591094971e-02 2.022642493247985840e-01 -3.551971614360809326e-01 -2.323148697614669800e-01 -1.108066886663436890e-01 8.318817615509033203e-01 1.288389414548873901e-01 2.308268398046493530e-01
1.257030814886093140e-01 5.648553967475891113e-01 1.379890143871307373e-01 5.142892003059387207e-01 2.493530064821243286e-01 5.065084099769592285e-01 1.332435309886932373e-01 2.124176323413848877e-01
-3.431011736392974854e-01 1.588247418403625488e-01 -3.417770862579345703e-01 -1.700831502676010132e-01 2.889529466629028320e-01 6.831241846084594727e-01 -1.747906953096389771e-01 3.614030778408050537e-01
1.619700044393539429e-01 5.456379652023315430e-01 -5.782509446144104004e-01 9.421419352293014526e-02 8.762317895889282227e-02 1.253100782632827759e-01 -2.556944489479064941e-01 4.939983189105987549e-01
-3.931649029254913330e-03 5.150686502456665039e-01 2.628400921821594238e-01 1.963647902011871338e-01 6.449121832847595215e-01 3.449347913265228271e-01 -2.992087602615356445e-01 5.125582963228225708e-02
1.448824554681777954e-01 5.571108683943748474e-02 -1.916224509477615356e-01 1.223855018615722656e-01 7.299158573150634766e-01 1.509729921817779541e-01 6.068859696388244629e-01 -1.809631474316120148e-02
-7.628550380468368530e-02 2.873465120792388916e-01 3.183592855930328369e-01 -6.668710708618164062e-01 4.662586450576782227e-01 2.201025635004043579e-01 6.651846319437026978e-02 3.086680471897125244e-01
5.409800410270690918e-01 5.651436001062393188e-02 -2.498309612274169922e-01 -2.087106108665466309e-01 6.411573886871337891e-01 8.317077159881591797e-02 4.144619107246398926e-01 9.160891920328140259e-02
2.605129592120647430e-02 5.415449142456054688e-01 -1.316044181585311890e-01 5.934059023857116699e-01 3.105024099349975586e-01 4.677297472953796387e-01 -2.261720411479473114e-02 1.445883065462112427e-01
6.534003019332885742e-01 2.036136686801910400e-01 -2.516673207283020020e-01 -8.713334053754806519e-02 3.853613138198852539e-01 1.539852023124694824e-01 3.994647860527038574e-01 3.590181171894073486e-01
4.890928566455841064e-01 3.274777829647064209e-01 -3.718747198581695557e-01 -4.996330440044403076e-01 3.410794138908386230e-01 1.543448958545923233e-02 3.850131928920745850e-01 -2.853059209883213043e-02
-9.017352014780044556e-02 4.955810606479644775e-01 9.827863425016403198e-02 4.904969334602355957e-01 3.501261472702026367e-01 5.148145556449890137e-01 1.293603777885437012e-01 3.027635216712951660e-01
-2.570919319987297058e-02 7.441002130508422852e-01 -4.955283105373382568e-01 8.800782263278961182e-02 -1.920455396175384521e-01 2.394934743642807007e-01 -5.022088438272476196e-02 3.091916143894195557e-01
-1.972836554050445557e-01 3.180149570107460022e-02 -1.405141353607177734e-01 -1.331873685121536255e-01 5.150059461593627930e-01 6.399850845336914062e-01 -3.191805481910705566e-01 3.819637894630432129e-01
5.838729739189147949e-01 2.585263848304748535e-01 -4.302956759929656982e-01 -4.748354256153106689e-01 3.172821104526519775e-01 7.476543635129928589e-02 1.794619262218475342e-01 2.077716141939163208e-01
1.686341129243373871e-02 6.523272991180419922e-01 -5.829123854637145996e-01 3.232804238796234131e-01 2.811260521411895752e-01 -1.223962008953094482e-01 1.710224449634552002e-01 -8.140244334936141968e-02
-2.493709325790405273e-02 6.784468293190002441e-01 1.746777296066284180e-01 2.885870039463043213e-01 4.127167165279388428e-01 3.300462067127227783e-01 -2.590589225292205811e-01 2.809197008609771729e-01
-1.344806849956512451e-01 6.540061831474304199e-01 2.693938016891479492e-01 2.909896075725555420e-01 4.660925865173339844e-01 3.146741688251495361e-01 -1.669366657733917236e-01 2.298108041286468506e-01
6.772229075431823730e-01 2.303546220064163208e-01 -2.202827930450439453e-01 -3.028831779956817627e-01 1.956703364849090576e-01 5.265011191368103027e-01 3.312055021524429321e-02 -1.773579716682434082e-01
-2.116012275218963623e-01 5.943515300750732422e-01 2.499940097332000732e-01 -1.639986783266067505e-01 4.434430003166198730e-01 -1.572384238243103027e-01 1.774405688047409058e-01 5.096347928047180176e-01
5.018195509910583496e-01 3.140523433685302734e-01 -5.882079601287841797e-01 -4.124482274055480957e-01 2.374717742204666138e-01 2.201596796512603760e-01 -3.430891316384077072e-03 -1.690303087234497070e-01
3.948785960674285889e-01 5.000671744346618652e-01 2.182001471519470215e-01 -2.795182764530181885e-01 1.930105388164520264e-01 3.111251890659332275e-01 5.365070700645446777e-01 -2.153369933366775513e-01
2.176928669214248657e-01 2.325278222560882568e-01 -2.011272162199020386e-01 4.803742840886116028e-02 5.370892882347106934e-01 -8.573909103870391846e-02 5.326390862464904785e-01 5.256049036979675293e-01
7.590427994728088379e-02 1.861887574195861816e-01 2.012872099876403809e-01 -7.287853360176086426e-01 4.558223783969879150e-01 3.305700123310089111e-01 2.513868808746337891e-01 8.764507621526718140e-02
3.650404885411262512e-02 5.014043450355529785e-01 9.039645642042160034e-02 5.485059022903442383e-01 4.185019433498382568e-01 4.333187341690063477e-01 6.555050611495971680e-02 2.665049731731414795e-01
6.255230307579040527e-01 1.131091415882110596e-01 7.446499168872833252e-02 2.078160643577575684e-02 5.287221670150756836e-01 4.128494560718536377e-01 3.064921796321868896e-01 2.145252972841262817e-01
3.918118178844451904e-01 4.015863239765167236e-01 1.867545843124389648e-01 -2.390052527189254761e-01 3.004299998283386230e-01 2.665337920188903809e-01 5.645904541015625000e-01 -3.363784551620483398e-01
3.552105128765106201e-01 1.717028766870498657e-01 -1.604868620634078979e-01 2.220612168312072754e-01 6.216933727264404297e-01 2.060942351818084717e-01 5.445953607559204102e-01 2.090807110071182251e-01
-1.139535084366798401e-01 5.205535888671875000e-02 -3.767298161983489990e-01 -1.038537845015525818e-01 1.495559811592102051e-01 8.960410356521606445e-01 5.137523263692855835e-02 6.081117317080497742e-02
7.048842906951904297e-01 1.655222177505493164e-01 -2.353820055723190308e-01 -1.306027621030807495e-01 3.422985374927520752e-01 2.612643241882324219e-01 2.652252912521362305e-01 3.840665221214294434e-01
-1.100826263427734375e-01 5.053531527519226074e-01 2.137786597013473511e-01 3.208118141628801823e-04 6.582839488983154297e-01 -3.465925343334674835e-03 6.277174502611160278e-02 4.995081424713134766e-01
4.370791018009185791e-01 1.095826476812362671e-01 -3.648806810379028320e-01 -3.319025635719299316e-01 4.027217924594879150e-01 2.742832899093627930e-01 4.776490032672882080e-01 -2.968021035194396973e-01
2.968076169490814209e-01 6.345636844635009766e-01 -2.826658487319946289e-01 -5.577397346496582031e-01 -1.050467342138290405e-01 1.811535060405731201e-01 2.483851611614227295e-01 -1.127558872103691101e-01
3.340171575546264648e-01 5.262619256973266602e-01 -2.848527953028678894e-02 -6.507890820503234863e-01 2.460472732782363892e-01 2.279571592807769775e-01 9.090656042098999023e-02 -2.576336562633514404e-01
3.683511018753051758e-01 4.538822770118713379e-01 -2.159012407064437866e-01 -4.992306232452392578e-01 2.850469946861267090e-01 2.706418037414550781e-01 -3.969665467739105225e-01 -2.244606465101242065e-01
-1.431671679019927979e-01 5.875691175460815430e-01 -8.530722558498382568e-02 -6.355485916137695312e-01 3.395840227603912354e-01 -5.678227543830871582e-02 -3.122032284736633301e-01 8.398859947919845581e-02
-1.444506496191024780e-01 5.024113059043884277e-01 -2.903518378734588623e-01 -5.680532455444335938e-01 4.791592359542846680e-01 -2.614994645118713379e-01 -1.463036984205245972e-01 -1.864736527204513550e-02
6.323438882827758789e-02 3.324209749698638916e-01 1.432916074991226196e-01 2.482142485678195953e-02 7.790514826774597168e-01 1.505008786916732788e-01 1.112438831478357315e-02 4.844107627868652344e-01
1.946628093719482422e-01 6.633293032646179199e-01 -5.919978022575378418e-01 3.417667448520660400e-01 9.613030403852462769e-02 5.685440823435783386e-02 2.058183848857879639e-01 -1.861140917753800750e-04
-3.327728807926177979e-02 7.200667262077331543e-01 -3.076278567314147949e-01 -7.050808519124984741e-02 -1.255563646554946899e-01 4.124481081962585449e-01 -4.139966368675231934e-01 1.533598452806472778e-01
-2.387355864048004150e-01 3.807930946350097656e-01 -7.519103884696960449e-01 6.271393597126007080e-02 2.542089521884918213e-01 4.309656471014022827e-02 4.027645587921142578e-01 -9.731734753586351871e-04
6.539842486381530762e-01 1.061759069561958313e-01 -9.221341460943222046e-02 -1.261828541755676270e-01 5.246524810791015625e-01 3.943448662757873535e-01 2.531315982341766357e-01 -2.043580859899520874e-01
1.222069561481475830e-01 3.688755929470062256e-01 -5.800548791885375977e-01 -6.415536254644393921e-02 1.377542018890380859e-01 1.758285760879516602e-01 -2.978754639625549316e-01 6.081076264381408691e-01
4.167703986167907715e-01 8.186630904674530029e-02 -4.712875783443450928e-01 -6.051144599914550781e-01 1.354584395885467529e-01 3.984509408473968506e-01 1.677701324224472046e-01 1.614500135183334351e-01
-3.458726704120635986e-01 1.788251101970672607e-01 -5.021308064460754395e-01 -2.131756246089935303e-01 2.596117556095123291e-01 6.045442223548889160e-01 -2.136782407760620117e-01 2.688572406768798828e-01
-2.203982789069414139e-03 7.000401616096496582e-01 -5.016807317733764648e-01 -4.604679942131042480e-01 1.120477542281150818e-02 -1.444944739341735840e-01 1.380178779363632202e-01 -7.855869084596633911e-02
-1.126009076833724976e-01 6.735268831253051758e-01 1.421813070774078369e-01 2.644529640674591064e-01 5.676454901695251465e-01 2.736968398094177246e-01 -1.978655159473419189e-01 -8.514585345983505249e-02
1.625083386898040771e-02 1.411393284797668457e-01 -5.960587412118911743e-02 -1.001830678433179855e-02 8.559452891349792480e-01 -9.188557416200637817e-02 4.723923802375793457e-01 1.091909557580947876e-01
-3.400966227054595947e-01 1.960040926933288574e-01 -4.507242441177368164e-01 1.911271736025810242e-02 2.901078462600708008e-01 7.386286258697509766e-01 -1.076842769980430603e-01 -3.268430009484291077e-02
4.919992685317993164e-01 1.283827573060989380e-01 -5.303678512573242188e-01 -3.153207600116729736e-01 4.873801469802856445e-01 1.235224306583404541e-02 1.941518634557723999e-01 2.921479642391204834e-01
-4.833990335464477539e-01 4.225957989692687988e-01 -2.986803948879241943e-01 9.053515270352363586e-03 5.722972750663757324e-01 2.967701554298400879e-01 -8.858083188533782959e-02 -2.738668620586395264e-01
-5.650584101676940918e-01 2.987520992755889893e-01 -4.041566252708435059e-01 -1.028959006071090698e-01 4.954918622970581055e-01 3.185192942619323730e-01 -2.016293071210384369e-02 -2.648634910583496094e-01
1.592886447906494141e-02 7.331499457359313965e-01 -4.482492506504058838e-01 1.376353502273559570e-01 -2.346024066209793091e-01 3.291093111038208008e-01 -7.627914845943450928e-02 2.705491185188293457e-01
-2.572480440139770508e-01 1.985943317413330078e-01 -7.983255386352539062e-01 -9.692394174635410309e-03 4.012850522994995117e-01 -4.236036445945501328e-03 2.832682728767395020e-01 -1.252108216285705566e-01
5.522313117980957031e-01 1.466202884912490845e-01 4.520417656749486923e-03 -1.508921980857849121e-01 3.440698087215423584e-01 4.076359272003173828e-01 5.633648037910461426e-01 2.209595292806625366e-01
-5.003915429115295410e-01 2.584456503391265869e-01 -2.758399546146392822e-01 -2.245784252882003784e-01 5.504263043403625488e-01 4.678786098957061768e-01 -1.725991517305374146e-01 -6.797713786363601685e-02
3.278356194496154785e-01 4.298236966133117676e-01 -1.349982172250747681e-01 -7.004696726799011230e-01 2.358341366052627563e-01 2.906830310821533203e-01 -2.421559244394302368e-01 -1.179385464638471603e-02
-1.115454956889152527e-01 5.759318470954895020e-01 1.639241427183151245e-01 3.121536374092102051e-01 3.838697969913482666e-01 5.329428315162658691e-01 -1.721930503845214844e-02 -3.160196542739868164e-01
1.176571398973464966e-01 5.051391720771789551e-01 -5.934679508209228516e-01 4.423288404941558838e-01 2.791196703910827637e-01 7.870677113533020020e-02 3.141476511955261230e-01 -1.846438832581043243e-02
-1.028503328561782837e-01 6.745370030403137207e-01 -2.333451509475708008e-01 -1.102252826094627380e-01 5.833671614527702332e-02 -1.366226822137832642e-01 6.365844607353210449e-01 2.012791335582733154e-01
2.924136221408843994e-01 3.434513509273529053e-01 -7.045589685440063477e-01 8.224145323038101196e-02 1.106189712882041931e-01 2.091605514287948608e-01 -1.514007300138473511e-01 4.631001353263854980e-01
3.863074779510498047e-01 5.882752537727355957e-01 -3.703248500823974609e-01 -1.699576973915100098e-01 -2.719115316867828369e-01 3.249760866165161133e-01 2.970485202968120575e-02 3.977999985218048096e-01
7.508111186325550079e-03 4.857352077960968018e-01 -1.769014000892639160e-01 -6.336963176727294922e-01 4.490827322006225586e-01 -2.364731580018997192e-01 2.563068866729736328e-01 8.861045539379119873e-02
-1.071240454912185669e-01 2.175613641738891602e-01 -3.103842139244079590e-01 -2.468239068984985352e-01 -1.204829961061477661e-01 8.199335932731628418e-01 1.515457034111022949e-01 2.723195254802703857e-01
-3.580911457538604736e-01 4.016433656215667725e-02 9.598349221050739288e-03 -2.065745741128921509e-01 3.956601917743682861e-01 5.414465665817260742e-01 1.014574244618415833e-01 6.061248183250427246e-01
6.882358342409133911e-02 3.492754101753234863e-01 -5.561303496360778809e-01 -5.477422475814819336e-02 2.190458327531814575e-01 3.350436389446258545e-01 -5.285215377807617188e-01 3.484515845775604248e-01
-1.617091149091720581e-01 8.766263723373413086e-02 -9.078921377658843994e-02 -4.963881894946098328e-02 5.093067884445190430e-01 1.180813834071159363e-01 6.283556818962097168e-01 5.359955430030822754e-01
-4.235046207904815674e-01 3.396836817264556885e-01 -3.416726291179656982e-01 -1.061327159404754639e-01 6.282549500465393066e-01 2.380757182836532593e-01 -3.339740037918090820e-01 1.197146028280258179e-01
3.993401527404785156e-01 4.491155147552490234e-01 -4.127447307109832764e-01 -4.180957004427909851e-02 5.141144990921020508e-02 2.263828217983245850e-01 -2.739458382129669189e-01 5.811867117881774902e-01
-6.012058258056640625e-01 2.005613148212432861e-01 -3.875891566276550293e-01 -3.034806251525878906e-01 2.923578619956970215e-01 5.143976211547851562e-01 6.295558810234069824e-02 -4.426575824618339539e-02
2.880373895168304443e-01 2.562496066093444824e-01 6.335815787315368652e-02 -4.474144577980041504e-01 7.273214310407638550e-02 5.592114925384521484e-01 5.291590094566345215e-01 -2.217202782630920410e-01
-7.856200635433197021e-02 6.474909782409667969e-01 -8.956733345985412598e-02 2.313641309738159180e-01 4.575411677360534668e-01 3.658219277858734131e-01 -3.204830586910247803e-01 -2.591387927532196045e-01
-1.780415624380111694e-01 4.346269667148590088e-01 -2.684172987937927246e-01 2.819746434688568115e-01 2.966399192810058594e-01 6.980889439582824707e-01 -1.406068056821823120e-01 -1.809680610895156860e-01
2.348755598068237305e-01 7.081632018089294434e-01 -2.636937201023101807e-01 -4.687473550438880920e-02 -2.133138030767440796e-01 3.898812830448150635e-01 -3.806595802307128906e-01 1.708648353815078735e-01
2.832806706428527832e-01 6.106777787208557129e-01 -4.995298385620117188e-01 -4.166699349880218506e-01 2.526798844337463379e-01 -1.566529273986816406e-01 -1.779710352420806885e-01 -6.016625463962554932e-02
2.230389863252639771e-01 6.515143513679504395e-01 -4.480536878108978271e-01 4.534372389316558838e-01 3.163031935691833496e-01 -7.649382948875427246e-02 1.143721789121627808e-01 -2.110405080020427704e-02
-3.582137227058410645e-01 9.503008425235748291e-02 -2.877390980720520020e-01 -1.080669090151786804e-01 2.342708706855773926e-01 7.344935536384582520e-01 1.588781625032424927e-01 3.854530155658721924e-01
4.028554074466228485e-03 7.206530570983886719e-01 -3.437131941318511963e-01 5.825034901499748230e-02 -2.008159607648849487e-01 4.038472473621368408e-01 -2.939625382423400879e-01 2.632063329219818115e-01
-3.557794392108917236e-01 5.981410145759582520e-01 1.348100304603576660e-01 4.229960143566131592e-01 2.258963882923126221e-01 4.108316004276275635e-01 2.735243737697601318e-01 1.546658128499984741e-01
-2.956658601760864258e-01 4.055207371711730957e-01 -3.211477100849151611e-01 1.313385069370269775e-01 2.473027072846889496e-02 7.769268751144409180e-01 -9.652728587388992310e-02 1.191825345158576965e-01
-1.474164426326751709e-01 1.720889955759048462e-01 -2.522265538573265076e-03 -9.389852732419967651e-02 8.415982127189636230e-01 -1.375367045402526855e-01 3.939519822597503662e-01 2.396422922611236572e-01
-4.268635213375091553e-01 5.669505596160888672e-01 -6.058457493782043457e-01 -8.423785120248794556e-02 1.778354495763778687e-01 -1.298082061111927032e-02 2.706433534622192383e-01 -1.310253739356994629e-01
-1.410315036773681641e-01 4.391137957572937012e-01 3.782699406147003174e-01 4.362626001238822937e-02 4.338811933994293213e-01 1.492385268211364746e-01 4.761214256286621094e-01 4.528588354587554932e-01
2.758021056652069092e-01 8.552960306406021118e-02 -2.390500344336032867e-02 -2.075133174657821655e-01 3.932713270187377930e-01 2.794889509677886963e-01 6.154395937919616699e-01 5.113143920898437500e-01
2.613407969474792480e-01 5.756628513336181641e-01 -6.181757897138595581e-02 -5.999161005020141602e-01 3.670514747500419617e-02 1.331564635038375854e-01 4.649541378021240234e-01 -3.649896010756492615e-02
-2.805099189281463623e-01 -8.949777111411094666e-03 -6.300398707389831543e-01 -2.751465737819671631e-01 3.284040391445159912e-01 5.820172429084777832e-01 -1.504769455641508102e-02 4.193601757287979126e-02
4.338759481906890869e-01 2.084313482046127319e-01 -5.836598202586174011e-02 9.548444300889968872e-02 3.267754912376403809e-01 3.949290215969085693e-01 7.021164298057556152e-01 -8.093216456472873688e-03
5.640549659729003906e-01 5.797404646873474121e-01 2.713063545525074005e-02 -2.975571751594543457e-01 3.161947727203369141e-01 2.224707454442977905e-01 -2.762845531105995178e-02 -3.259306848049163818e-01
-4.882356524467468262e-01 3.130225241184234619e-01 -3.435406386852264404e-01 -1.834176182746887207e-01 5.207685232162475586e-01 2.991807460784912109e-01 -3.416141569614410400e-01 1.859339922666549683e-01
-4.255088791251182556e-02 7.690851092338562012e-01 -2.652031779289245605e-01 1.408165097236633301e-01 -7.589355111122131348e-02 2.154765874147415161e-01 -1.393315792083740234e-01 4.949062466621398926e-01
3.228220343589782715e-01 3.968775644898414612e-02 -1.817480474710464478e-01 5.510435625910758972e-02 3.284396827220916748e-01 4.347905218601226807e-01 7.255132198333740234e-01 1.867012530565261841e-01
1.465247571468353271e-01 6.868003010749816895e-01 -6.055228710174560547e-01 3.502280414104461670e-01 4.741913825273513794e-02 5.331868305802345276e-02 1.114195883274078369e-01 3.511957358568906784e-03
5.385041832923889160e-01 1.434585750102996826e-01 -1.432635784149169922e-01 -4.553250968456268311e-01 4.495538175106048584e-01 4.259390234947204590e-01 1.699963361024856567e-01 -2.217347770929336548e-01
3.766050934791564941e-01 1.707543283700942993e-01 -6.202261429280042648e-03 -1.982001364231109619e-01 1.100982055068016052e-01 4.897152483463287354e-01 4.544773101806640625e-01 5.754976868629455566e-01
-1.544742137193679810e-01 -2.461909130215644836e-02 -2.914894223213195801e-01 -8.575381338596343994e-02 2.908885776996612549e-01 8.801861405372619629e-01 1.539306342601776123e-01 1.316979900002479553e-02
3.143740296363830566e-01 6.122034788131713867e-01 -3.200764358043670654e-01 -1.098773777484893799e-01 -1.603901684284210205e-01 4.212873578071594238e-01 -4.190906882286071777e-01 1.816841214895248413e-01
-8.315031975507736206e-02 2.194892317056655884e-01 2.343191206455230713e-01 -7.838674634695053101e-02 7.608096003532409668e-01 6.377747282385826111e-03 4.628849923610687256e-01 3.012075424194335938e-01
3.964816331863403320e-01 2.111293524503707886e-01 -7.783164829015731812e-02 6.695199012756347656e-02 3.475688099861145020e-01 2.991532087326049805e-01 7.576800584793090820e-01 5.753656849265098572e-02
-2.832581102848052979e-01 4.050954431295394897e-02 -5.766565203666687012e-01 -1.778185814619064331e-01 3.295911848545074463e-01 6.643984913825988770e-01 5.048104003071784973e-02 -3.697837516665458679e-02
1.312353368848562241e-02 8.007548451423645020e-01 -1.144582852721214294e-01 -1.373264938592910767e-01 5.983819440007209778e-02 -2.043703198432922363e-01 5.168817639350891113e-01 1.189350858330726624e-01
4.861162006855010986e-01 1.643876582384109497e-01 4.747910425066947937e-02 -1.322666555643081665e-01 3.450055420398712158e-01 4.543243050575256348e-01 5.507288575172424316e-01 2.969468533992767334e-01
2.482669502496719360e-01 7.221232056617736816e-01 3.572116196155548096e-01 -1.314936727285385132e-01 4.756139516830444336e-01 -1.315956003963947296e-02 -4.595256596803665161e-02 -2.086080759763717651e-01
-4.083597660064697266e-01 4.849629700183868408e-01 -1.666503101587295532e-01 7.155467569828033447e-02 5.953634381294250488e-01 3.012462258338928223e-01 -1.353385299444198608e-01 -3.188062310218811035e-01
6.558232903480529785e-01 2.127592414617538452e-01 -1.842336654663085938e-01 1.131804846227169037e-02 3.205965757369995117e-01 2.382536083459854126e-01 4.869832992553710938e-01 3.063647449016571045e-01
2.806572020053863525e-01 3.979467153549194336e-01 -4.346590042114257812e-01 -5.188673734664916992e-01 3.188259601593017578e-01 -1.622907221317291260e-01 4.134365618228912354e-01 7.615915685892105103e-02
-4.979580938816070557e-01 2.253455668687820435e-01 -2.588344812393188477e-01 -8.920839428901672363e-02 6.891348361968994141e-01 2.072296291589736938e-01 1.470676511526107788e-01 -2.946593761444091797e-01
-5.013919472694396973e-01 3.860732316970825195e-01 -4.912097454071044922e-01 -8.388306945562362671e-02 3.643736243247985840e-01 3.938027620315551758e-01 -2.451551556587219238e-01 5.727440118789672852e-02
-3.689676821231842041e-01 5.789467692375183105e-01 -3.169767260551452637e-01 1.539892107248306274e-01 2.987632453441619873e-01 4.579164087772369385e-01 -1.784819960594177246e-01 -2.714660167694091797e-01
4.644428789615631104e-01 3.310085237026214600e-01 3.326066136360168457e-01 -3.921492695808410645e-01 3.957780301570892334e-01 4.838738143444061279e-01 2.208352275192737579e-02 -1.380437761545181274e-01
-1.994869858026504517e-01 2.731751799583435059e-01 8.949195034801959991e-03 -6.619586348533630371e-01 6.474633216857910156e-01 -8.616776764392852783e-02 1.387916356325149536e-01 -3.760530054569244385e-02
-9.644661098718643188e-02 3.244008719921112061e-01 -3.626421391963958740e-01 2.722823321819305420e-01 1.399430930614471436e-01 7.703611254692077637e-01 -5.630134046077728271e-02 -2.522000670433044434e-01
-1.484813243150711060e-01 7.578059434890747070e-01 -2.371729165315628052e-02 -4.346600547432899475e-02 1.171074509620666504e-01 -1.579279899597167969e-01 5.719239115715026855e-01 1.883595585823059082e-01
-8.158434927463531494e-02 7.466034889221191406e-01 -3.263042867183685303e-01 -1.050578802824020386e-01 -2.676970958709716797e-01 2.208083122968673706e-01 3.417810797691345215e-01 2.849263250827789307e-01
-3.539904057979583740e-01 6.146099567413330078e-01 -8.385914564132690430e-02 3.666436672210693359e-02 3.590483069419860840e-01 2.966051548719406128e-02 -2.933219373226165771e-01 5.222409367561340332e-01
6.010756492614746094e-01 2.033603042364120483e-01 -2.546990811824798584e-01 -2.926764786243438721e-01 3.883156776428222656e-01 1.440317034721374512e-01 5.216030478477478027e-01 -5.672346055507659912e-02
-1.017013862729072571e-01 2.566748857498168945e-01 -3.366042375564575195e-01 -1.881812959909439087e-01 -1.279959678649902344e-01 8.205422163009643555e-01 1.368424296379089355e-01 2.581898272037506104e-01
3.574632704257965088e-01 1.283243596553802490e-01 -1.845628023147583008e-01 9.630274772644042969e-02 3.147906661033630371e-01 4.610628783702850342e-01 7.063214182853698730e-01 4.305003955960273743e-02
-1.048009842634201050e-01 1.820924729108810425e-01 2.050320208072662354e-01 -1.018677428364753723e-01 5.799023509025573730e-01 8.596942573785781860e-02 6.580395698547363281e-01 3.560201823711395264e-01
-1.885051429271697998e-01 3.620383739471435547e-01 -1.534318923950195312e-01 3.228693604469299316e-01 3.845266997814178467e-01 6.604040861129760742e-01 3.861389309167861938e-02 -3.465868830680847168e-01
5.385785698890686035e-01 3.155316412448883057e-01 -5.780451297760009766e-01 -4.187375307083129883e-01 1.938751190900802612e-01 1.621689051389694214e-01 -1.159289618954062462e-03 1.923748850822448730e-01
3.758881241083145142e-02 6.573219299316406250e-01 -2.615450918674468994e-01 -5.442121624946594238e-01 -1.034477800130844116e-01 9.653913788497447968e-03 4.014147222042083740e-01 1.732450723648071289e-01
4.452171027660369873e-01 4.376295208930969238e-02 -4.812074899673461914e-01 -5.274804830551147461e-01 1.393895745277404785e-01 4.554277956485748291e-01 2.498338818550109863e-01 -2.844589017331600189e-02
-5.160686094313859940e-03 5.764843821525573730e-01 -4.928318560123443604e-01 -3.009457886219024658e-01 2.002461850643157959e-01 -1.276575773954391479e-01 5.028020739555358887e-01 -1.580590158700942993e-01
3.584798574447631836e-01 6.334088444709777832e-01 -3.293223679065704346e-01 -6.869095563888549805e-02 -1.754889041185379028e-01 4.121813178062438965e-01 -1.183162629604339600e-01 3.773926794528961182e-01
-2.348515540361404419e-01 1.934671215713024139e-02 -5.880874395370483398e-01 -1.198654100298881531e-01 4.737569689750671387e-01 5.486211180686950684e-01 -1.540213078260421753e-01 1.873568296432495117e-01
4.899211227893829346e-01 5.308299064636230469e-01 1.261296272277832031e-01 -2.286445796489715576e-01 1.424058824777603149e-01 2.619162499904632568e-01 5.041046738624572754e-01 -2.588607072830200195e-01
-3.335073888301849365e-01 3.411290943622589111e-01 1.797788143157958984e-01 -5.428279638290405273e-01 5.002423524856567383e-01 -8.384507149457931519e-02 1.140348985791206360e-01 4.185034334659576416e-01
-1.469207257032394409e-01 6.143212318420410156e-01 -2.627841830253601074e-01 -5.121100544929504395e-01 4.046803116798400879e-01 -3.167419731616973877e-01 -4.058495163917541504e-02 6.302803009748458862e-02
-1.967307031154632568e-01 9.305962920188903809e-02 -1.497672051191329956e-01 2.328058034181594849e-01 5.569964051246643066e-01 6.263192296028137207e-01 -1.857917159795761108e-01 3.727853596210479736e-01
5.713834166526794434e-01 1.896710395812988281e-01 6.160769611597061157e-03 -6.753416359424591064e-02 1.574740856885910034e-01 7.675831317901611328e-01 -1.014417558908462524e-01 -9.313786774873733521e-02
-2.555648982524871826e-01 5.313640832901000977e-01 -3.100550770759582520e-01 2.186545580625534058e-01 3.795531392097473145e-01 4.670760631561279297e-01 -2.888940572738647461e-01 -2.504289448261260986e-01
5.816394835710525513e-02 6.805580258369445801e-01 1.660629808902740479e-01 9.418407082557678223e-02 3.323157727718353271e-01 -1.385247707366943359e-01 6.049932837486267090e-01 3.702007606625556946e-02
-5.245742388069629669e-03 6.701580286026000977e-01 2.275013737380504608e-02 -4.777503907680511475e-01 4.863319098949432373e-01 -2.417232245206832886e-01 1.507050637155771255e-02 -1.640782803297042847e-01
3.038588762283325195e-01 2.518961727619171143e-01 -2.351258099079132080e-01 4.289056360721588135e-01 6.357524991035461426e-01 1.441596001386642456e-01 1.744013428688049316e-01 3.867752850055694580e-01
1.241854652762413025e-01 6.590782403945922852e-01 -5.701979994773864746e-01 3.357636928558349609e-01 2.346004843711853027e-01 -9.620290249586105347e-02 2.103754878044128418e-01 -6.148785725235939026e-02
2.664086818695068359e-01 5.677859783172607422e-01 1.880461275577545166e-01 -2.652371227741241455e-01 5.700708031654357910e-01 -5.996100977063179016e-02 1.101669296622276306e-01 -4.002758562564849854e-01
2.037395834922790527e-01 6.897845268249511719e-01 -3.828174769878387451e-01 -6.054920330643653870e-02 -2.020120918750762939e-01 2.941186428070068359e-01 -3.000551164150238037e-01 3.393000364303588867e-01
-1.632125228643417358e-01 1.927916258573532104e-01 -3.700342178344726562e-01 -1.346891522407531738e-01 -5.330502172000706196e-04 8.522853255271911621e-01 1.460658162832260132e-01 1.827587783336639404e-01
-2.664191424846649170e-01 2.264276295900344849e-01 -2.921932935714721680e-01 -2.974516451358795166e-01 -2.945261634886264801e-02 7.163968086242675781e-01 1.303984224796295166e-01 4.156939685344696045e-01
1.852267682552337646e-01 7.913323491811752319e-02 1.108724176883697510e-01 -3.637759685516357422e-01 2.211063951253890991e-01 3.935754001140594482e-01 5.994301438331604004e-01 5.016943216323852539e-01
-7.628311216831207275e-02 4.723052680492401123e-01 3.285494148731231689e-01 1.249510720372200012e-01 7.464027404785156250e-01 4.814462363719940186e-02 -6.144347414374351501e-02 2.904153764247894287e-01
-1.832945346832275391e-01 1.561321169137954712e-01 -2.441301643848419189e-01 -2.368130534887313843e-01 -4.121088609099388123e-02 7.256631255149841309e-01 2.292668223381042480e-01 4.954769909381866455e-01
-3.170746266841888428e-01 7.947007417678833008e-01 7.185468077659606934e-02 1.193751767277717590e-01 4.123018682003021240e-01 -1.474488973617553711e-01 2.185805290937423706e-01 -9.481275826692581177e-02
4.978657364845275879e-01 6.304468512535095215e-01 -4.642541110515594482e-01 -3.120273947715759277e-01 8.202458918094635010e-02 3.586315363645553589e-02 -1.470229178667068481e-01 -1.101975217461585999e-01
2.869305014610290527e-01 5.864401459693908691e-01 2.247980684041976929e-01 3.410273492336273193e-01 4.598908424377441406e-01 1.877091079950332642e-02 3.124424517154693604e-01 3.121742606163024902e-01
-1.453034579753875732e-02 2.412963211536407471e-01 -1.384798735380172729e-01 -6.776536256074905396e-02 6.491611003875732422e-01 2.223066519945859909e-03 6.993644833564758301e-01 8.526685833930969238e-02
3.738888800144195557e-01 4.417020082473754883e-01 3.469923734664916992e-01 -7.227723300457000732e-02 1.971123814582824707e-01 2.904013991355895996e-01 -1.288712620735168457e-01 6.322062015533447266e-01
3.328419625759124756e-01 2.788308262825012207e-01 -2.522655427455902100e-01 -4.885115325450897217e-01 1.527738571166992188e-01 1.045621186494827271e-01 5.398758649826049805e-01 4.283095896244049072e-01
3.584058284759521484e-01 3.280158638954162598e-01 3.007753193378448486e-01 -5.291730761528015137e-01 4.104302227497100830e-01 4.547804892063140869e-01 -4.897428676486015320e-02 -1.256362497806549072e-01
-9.255213290452957153e-02 1.194325163960456848e-01 -2.669109106063842773e-01 -9.385219961404800415e-02 3.616547212004661560e-02 9.257549643516540527e-01 1.530784964561462402e-01 1.239230707287788391e-01
6.897884011268615723e-01 2.173579484224319458e-01 -2.425234913825988770e-01 3.221940249204635620e-02 3.183048963546752930e-01 2.179819196462631226e-01 4.411779046058654785e-01 2.713293433189392090e-01
-3.373839855194091797e-01 6.878280639648437500e-01 1.194013804197311401e-01 2.547186017036437988e-01 7.895503193140029907e-02 4.679816663265228271e-01 3.242698907852172852e-01 -5.945295840501785278e-02
1.019980162382125854e-01 5.605634450912475586e-01 1.579263508319854736e-01 4.461205005645751953e-01 3.062840104103088379e-01 5.715325474739074707e-01 3.832980245351791382e-02 -1.716743111610412598e-01
2.746750414371490479e-01 4.330549836158752441e-01 1.390581279993057251e-01 3.687022030353546143e-01 5.827385187149047852e-01 4.252538457512855530e-02 4.078448712825775146e-01 2.720451354980468750e-01
3.644601106643676758e-01 2.432439923286437988e-01 -1.262438595294952393e-01 3.799438178539276123e-01 3.490707874298095703e-01 3.149318397045135498e-01 5.587393045425415039e-01 3.383550047874450684e-01
6.411390900611877441e-01 2.042584568262100220e-01 -1.673797667026519775e-01 -3.564517199993133545e-02 3.526374101638793945e-01 2.133352905511856079e-01 4.710919559001922607e-01 3.551620244979858398e-01
2.933416068553924561e-01 5.046010613441467285e-01 -5.001470446586608887e-01 4.823380410671234131e-01 3.926494419574737549e-01 3.305826568976044655e-03 1.487940400838851929e-01 1.438975892961025238e-02
4.325492084026336670e-01 4.058592915534973145e-01 -6.166840791702270508e-01 -2.825313806533813477e-01 3.422625064849853516e-01 -1.167800277471542358e-01 1.965652704238891602e-01 -1.365179270505905151e-01
3.180495277047157288e-02 3.284804522991180420e-01 3.687198162078857422e-01 -1.407244987785816193e-02 6.860591769218444824e-01 9.485885500907897949e-02 3.787934780120849609e-01 3.630110323429107666e-01
1.115215867757797241e-01 4.714846611022949219e-01 -1.429652720689773560e-01 2.180696427822113037e-01 4.242492914199829102e-01 -1.115594357252120972e-01 5.579187870025634766e-01 4.399604797363281250e-01
-1.341838985681533813e-01 5.383956432342529297e-01 -6.715226173400878906e-01 1.232583448290824890e-01 1.465063095092773438e-01 -4.177883267402648926e-02 4.502722024917602539e-01 5.909862462431192398e-03
-3.016902506351470947e-01 2.377194464206695557e-01 -7.051514387130737305e-01 -2.387720393016934395e-03 3.558740019798278809e-01 -5.383499083109200001e-04 4.770506024360656738e-01 3.169099241495132446e-02
-3.176980316638946533e-01 2.253694385290145874e-01 -7.576052546501159668e-01 1.199984103441238403e-01 3.112434744834899902e-01 9.928157925605773926e-02 3.399848937988281250e-01 1.938871741294860840e-01
5.261072516441345215e-01 4.421086981892585754e-02 1.573849171400070190e-01 9.283547848463058472e-02 5.173265337944030762e-01 6.389437913894653320e-01 2.613258361816406250e-02 1.063443347811698914e-01
2.870813310146331787e-01 1.292453259229660034e-01 -1.776421815156936646e-01 4.239625334739685059e-01 5.988982915878295898e-01 2.612460851669311523e-01 3.575869500637054443e-01 3.671264946460723877e-01
3.742510080337524414e-01 5.780747532844543457e-01 -4.304399788379669189e-01 -1.515441238880157471e-01 -2.392603158950805664e-01 2.662495076656341553e-01 8.381740748882293701e-02 4.270386099815368652e-01
-1.123110279440879822e-01 5.588595867156982422e-01 1.002083066850900650e-02 3.383856117725372314e-01 1.771201491355895996e-01 6.371301412582397461e-01 7.643651962280273438e-02 -3.425028622150421143e-01
5.034291148185729980e-01 1.195530891418457031e-01 -6.047429442405700684e-01 -1.095492020249366760e-01 3.449643552303314209e-01 1.633606851100921631e-01 -3.679156303405761719e-02 4.555331766605377197e-01
5.089780688285827637e-01 7.461886852979660034e-02 -5.599085092544555664e-01 -4.380770921707153320e-01 2.717967927455902100e-01 1.814507097005844116e-01 2.443650215864181519e-01 2.518974840641021729e-01
2.494243830442428589e-01 4.318969547748565674e-01 -6.527575254440307617e-01 3.932267129421234131e-01 2.351522296667098999e-01 8.683574944734573364e-02 -5.723083391785621643e-02 3.231413364410400391e-01
6.967794299125671387e-01 2.475105524063110352e-01 -3.951984643936157227e-02 -8.174997568130493164e-02 2.148363739252090454e-01 3.390671610832214355e-01 -7.204219698905944824e-02 5.279025435447692871e-01
-3.526054322719573975e-01 1.589846312999725342e-01 -2.191243767738342285e-01 -9.312622994184494019e-02 7.839766889810562134e-02 6.554619073867797852e-01 3.946235775947570801e-01 4.496677517890930176e-01
-5.009205937385559082e-01 3.432651460170745850e-01 -2.907009124755859375e-01 -2.057174444198608398e-01 6.337108612060546875e-01 1.961855292320251465e-01 -1.071118488907814026e-01 -2.299345582723617554e-01
1.958589106798171997e-01 4.391068518161773682e-01 -5.972290039062500000e-01 3.947806954383850098e-01 3.857604563236236572e-01 -1.001052260398864746e-01 2.326014339923858643e-01 2.082172781229019165e-01
1.709570586681365967e-01 5.271836519241333008e-01 -3.415372967720031738e-01 5.772036910057067871e-01 2.722203731536865234e-01 2.152514457702636719e-01 3.321450948715209961e-01 -1.108240410685539246e-01
-3.438209295272827148e-01 1.542775928974151611e-01 -1.554826050996780396e-01 -7.351737469434738159e-02 1.980193555355072021e-01 8.602415919303894043e-01 2.215209305286407471e-01 -1.035682391375303268e-02
1.343972384929656982e-01 4.121259152889251709e-01 2.126262485980987549e-01 -5.211147665977478027e-01 3.883943259716033936e-01 2.754784226417541504e-01 4.108628630638122559e-01 -3.158676922321319580e-01
2.982927858829498291e-01 4.983921051025390625e-01 -9.931415319442749023e-03 4.659253656864166260e-01 3.345362246036529541e-01 1.762209534645080566e-01 5.485411286354064941e-01 -3.970061242580413818e-02
3.263703286647796631e-01 1.222700104117393494e-01 -6.467946618795394897e-02 2.323274016380310059e-01 4.446296989917755127e-01 3.910335898399353027e-01 6.663256883621215820e-01 1.605632156133651733e-01
3.144944608211517334e-01 6.126869916915893555e-01 -2.470165044069290161e-01 -1.777089983224868774e-01 4.867204725742340088e-01 -1.952128112316131592e-01 -1.691255420446395874e-01 -3.598635494709014893e-01
6.879503130912780762e-01 9.947345405817031860e-02 -1.520044263452291489e-02 6.631603930145502090e-03 5.096139311790466309e-01 4.431663751602172852e-01 1.641599982976913452e-01 1.830386519432067871e-01
2.764766216278076172e-01 2.782789468765258789e-01 -5.509262681007385254e-01 -5.374882221221923828e-01 4.481522738933563232e-01 -1.390045732259750366e-01 -1.160324811935424805e-01 1.417104005813598633e-01
4.725518226623535156e-01 4.815318882465362549e-01 2.520674839615821838e-02 -2.279634624719619751e-01 5.415307283401489258e-01 1.020585447549819946e-01 7.463937997817993164e-02 -4.277577698230743408e-01
-2.581444382667541504e-01 1.994238942861557007e-01 2.277333736419677734e-01 -1.064885482192039490e-01 6.508448719978332520e-01 9.893223643302917480e-02 4.695664942264556885e-01 4.201311469078063965e-01
-1.690694540739059448e-01 8.304598927497863770e-01 -1.635551303625106812e-01 1.330017149448394775e-01 -7.883675396442413330e-02 3.726282119750976562e-01 -1.855155229568481445e-01 2.404771149158477783e-01
-4.354380667209625244e-01 5.413854122161865234e-01 -2.320678085088729858e-01 5.876085534691810608e-02 5.237002372741699219e-01 2.532201707363128662e-01 -5.520691722631454468e-02 -3.443214297294616699e-01
-2.761020958423614502e-01 6.563364267349243164e-01 1.296801567077636719e-01 -2.393197566270828247e-01 6.312691569328308105e-01 8.474887162446975708e-02 -9.331271797418594360e-02 6.714754551649093628e-02
-1.653897017240524292e-01 7.113333940505981445e-01 1.959263114258646965e-03 -2.903086245059967041e-01 3.766593039035797119e-01 -7.488580793142318726e-02 -1.556609421968460083e-01 4.589744806289672852e-01
1.856607347726821899e-01 3.882578909397125244e-01 -5.222443863749504089e-02 2.762119770050048828e-01 3.979005813598632812e-01 6.540127843618392944e-02 7.250645160675048828e-01 2.178177982568740845e-01
-4.204010367393493652e-01 6.039110422134399414e-01 -3.562386929988861084e-01 -1.898628659546375275e-02 3.471897840499877930e-01 -2.473542094230651855e-01 3.846510052680969238e-01 4.008410498499870300e-02
-1.529282331466674805e-02 8.748717606067657471e-02 -8.366484194993972778e-02 -1.659017950296401978e-01 4.236682355403900146e-01 1.107640415430068970e-01 6.663511395454406738e-01 5.672756433486938477e-01
3.758918941020965576e-01 6.233612298965454102e-01 -2.475527226924896240e-01 -2.114453166723251343e-01 -1.522633731365203857e-01 2.179091274738311768e-01 6.772129982709884644e-02 5.374753475189208984e-01
4.854953587055206299e-01 6.404861807823181152e-01 -4.319124519824981689e-01 -1.655282825231552124e-01 -1.219116076827049255e-01 9.986103326082229614e-02 -2.150768637657165527e-01 2.627374827861785889e-01
7.533289194107055664e-01 2.696204781532287598e-01 -3.187924325466156006e-01 -3.261623382568359375e-01 2.459518164396286011e-01 2.491373717784881592e-01 7.968245446681976318e-02 1.512582451105117798e-01
4.239729940891265869e-01 8.507115393877029419e-02 -3.930336833000183105e-01 -1.869107484817504883e-01 3.083695471286773682e-01 2.172642797231674194e-01 5.817499756813049316e-01 3.779815137386322021e-01
2.108901143074035645e-01 3.265355527400970459e-01 1.284973174333572388e-01 7.951067388057708740e-02 6.327677965164184570e-01 5.313712731003761292e-02 5.893523693084716797e-01 2.747930288314819336e-01
3.888840973377227783e-01 5.359264612197875977e-01 -2.445338964462280273e-01 4.177637398242950439e-01 3.843248784542083740e-01 8.370380848646163940e-02 3.824231624603271484e-01 1.620779782533645630e-01
1.305190175771713257e-01 1.556797325611114502e-01 -7.227180153131484985e-02 -2.328587882220745087e-02 5.805824995040893555e-01 1.894494742155075073e-01 7.599360346794128418e-01 4.993149265646934509e-02
-4.316803514957427979e-01 3.463660478591918945e-01 -3.759849369525909424e-01 -2.898782305419445038e-02 1.695814579725265503e-01 6.723300218582153320e-01 -2.099579870700836182e-01 1.631253361701965332e-01
-4.913330078125000000e-02 3.103855252265930176e-01 -2.513945102691650391e-01 4.314377605915069580e-01 1.541931927204132080e-01 7.763198018074035645e-01 2.106703072786331177e-02 1.581686735153198242e-01
5.949778109788894653e-02 1.948804222047328949e-02 -9.301789104938507080e-02 1.906446963548660278e-01 8.487851023674011230e-01 9.792041033506393433e-02 4.306011795997619629e-01 1.887869089841842651e-01
-3.902863264083862305e-01 1.656186431646347046e-01 -4.085640609264373779e-01 -4.029532074928283691e-01 2.193808853626251221e-01 5.850849747657775879e-01 -1.954336762428283691e-01 2.496082335710525513e-01
3.656839132308959961e-01 6.465803980827331543e-01 1.865930259227752686e-01 -1.206412017345428467e-01 2.011780813336372375e-02 2.075333893299102783e-01 -1.410038471221923828e-01 5.792071223258972168e-01
1.465158015489578247e-01 4.400863051414489746e-01 -1.634115129709243774e-01 -7.085765600204467773e-01 -9.149400889873504639e-02 4.401523470878601074e-01 1.886549144983291626e-01 -1.355627179145812988e-01
4.231204092502593994e-01 6.342846751213073730e-01 -3.467686176300048828e-01 -2.161425501108169556e-01 -6.687202025204896927e-03 1.949426368810236454e-03 4.922492206096649170e-01 9.658221900463104248e-02
-4.304697271436452866e-03 4.080489575862884521e-01 -6.317297220230102539e-01 7.017619162797927856e-02 1.968835443258285522e-01 1.702619642019271851e-01 -2.641105353832244873e-01 5.403367280960083008e-01
-1.131175756454467773e-01 1.430089771747589111e-01 -1.379925608634948730e-01 1.333929151296615601e-01 1.732564866542816162e-01 9.458049535751342773e-01 7.063816487789154053e-02 1.904174312949180603e-02
-2.488166391849517822e-01 8.618095517158508301e-01 8.644363284111022949e-02 -6.262718234211206436e-03 2.286031283438205719e-02 1.247877627611160278e-01 3.105152249336242676e-01 2.744973301887512207e-01
5.585201978683471680e-01 3.065685033798217773e-01 2.725814580917358398e-01 -2.728685140609741211e-01 4.403839409351348877e-01 4.746818542480468750e-01 1.613687425851821899e-01 3.521089442074298859e-03
-9.183479100465774536e-02 4.166904389858245850e-01 -1.281530559062957764e-01 6.483290926553308964e-04 2.828560769557952881e-01 1.284152865409851074e-01 7.919992804527282715e-01 -2.788387238979339600e-01
2.708049118518829346e-01 5.204440951347351074e-01 -1.091010496020317078e-01 -3.687382042407989502e-01 1.531478464603424072e-01 8.387473225593566895e-02 5.930179953575134277e-01 -3.546442389488220215e-01
-2.773969173431396484e-01 2.337655872106552124e-01 -1.283370256423950195e-01 -1.195797547698020935e-01 -9.004765190184116364e-03 7.610541582107543945e-01 3.209215700626373291e-01 3.941570520401000977e-01
-4.259231314063072205e-02 5.954383015632629395e-01 -7.201131433248519897e-02 -7.096315026283264160e-01 1.752869933843612671e-01 -1.858034171164035797e-02 2.780278325080871582e-01 -1.628076881170272827e-01
-1.080122403800487518e-02 3.191257119178771973e-01 1.812700778245925903e-01 -1.127404496073722839e-01 7.280587553977966309e-01 1.330929249525070190e-01 5.472865104675292969e-01 -7.188190519809722900e-02
2.462654411792755127e-01 2.710276246070861816e-01 -4.159881770610809326e-01 -5.331476330757141113e-01 3.010382354259490967e-01 -5.657622590661048889e-02 4.796797037124633789e-01 2.910105884075164795e-01
5.329853892326354980e-01 1.967764943838119507e-01 8.153022825717926025e-02 1.729059815406799316e-01 2.260600179433822632e-01 5.591163635253906250e-01 4.542211294174194336e-01 2.657647132873535156e-01
1.978657394647598267e-01 2.514425218105316162e-01 -2.042110115289688110e-01 3.122043311595916748e-01 6.090104579925537109e-01 2.175235934555530548e-02 4.006383717060089111e-01 4.759980142116546631e-01
6.197218298912048340e-01 1.683486104011535645e-01 -2.606776952743530273e-01 1.520690768957138062e-01 5.693352222442626953e-01 1.493515521287918091e-01 3.870263993740081787e-01 1.696368865668773651e-02
3.118196427822113037e-01 2.412979006767272949e-01 1.294969916343688965e-01 -1.485639512538909912e-01 3.662622570991516113e-01 1.735494732856750488e-01 6.255335807800292969e-01 5.001432895660400391e-01
2.246669530868530273e-01 7.271009683609008789e-01 -4.747207462787628174e-01 -3.667663931846618652e-01 -5.161734670400619507e-02 9.186990559101104736e-03 2.087243199348449707e-01 -1.210659667849540710e-01
3.074974417686462402e-01 4.385522603988647461e-01 1.786833405494689941e-01 -3.337669372558593750e-01 2.628537416458129883e-01 3.376117646694183350e-01 5.366188883781433105e-01 -3.142539858818054199e-01
2.489926218986511230e-01 4.354132711887359619e-01 -5.641442537307739258e-01 -6.156845688819885254e-01 1.604837030172348022e-01 -3.403894230723381042e-02 -6.828874349594116211e-02 1.396946012973785400e-01
3.293380737304687500e-01 7.983386516571044922e-01 -1.672612726688385010e-01 -6.066212058067321777e-02 -2.185546904802322388e-01 1.407503336668014526e-01 1.059043779969215393e-01 3.791348040103912354e-01
9.598645567893981934e-02 6.592655777931213379e-01 -2.401394695043563843e-01 -3.484189808368682861e-01 9.493391215801239014e-02 -1.554501205682754517e-01 5.075885653495788574e-01 2.937161922454833984e-01
2.064093481749296188e-03 3.709307014942169189e-01 6.248187273740768433e-02 2.567482292652130127e-01 2.699948251247406006e-01 8.038488626480102539e-01 -2.568026483058929443e-01 -8.697518706321716309e-02
-1.955547183752059937e-01 8.308853507041931152e-01 -1.902090311050415039e-01 1.146670877933502197e-01 -6.816319376230239868e-02 1.179224252700805664e-01 1.318455189466476440e-01 4.314214885234832764e-01
-2.240718342363834381e-02 3.770323991775512695e-01 2.242113947868347168e-01 -6.813543289899826050e-02 7.366619110107421875e-01 -1.726807951927185059e-01 2.154049873352050781e-01 4.284187853336334229e-01
-3.170731961727142334e-01 1.828761547803878784e-01 -1.803082041442394257e-02 -1.557240039110183716e-01 9.710028767585754395e-02 8.688479661941528320e-01 2.316611707210540771e-01 1.531467139720916748e-01
-2.529684603214263916e-01 7.538416981697082520e-02 -4.084302484989166260e-01 -1.535656452178955078e-01 1.743118762969970703e-01 8.351355791091918945e-01 1.085728257894515991e-01 1.739461906254291534e-02
3.408285379409790039e-01 6.452554464340209961e-02 -1.018253862857818604e-01 2.019982933998107910e-01 3.997964262962341309e-01 4.970884919166564941e-01 6.132336258888244629e-01 2.133326530456542969e-01
4.611483309417963028e-03 3.633472025394439697e-01 3.096777498722076416e-01 -1.938809524290263653e-03 7.686709165573120117e-01 2.639986341819167137e-03 -5.520661547780036926e-02 4.220709204673767090e-01
3.080406188964843750e-01 2.546444535255432129e-01 -8.246507644653320312e-01 -2.054878324270248413e-01 1.530258208513259888e-01 1.703053265810012817e-01 -1.241251360625028610e-02 2.557698786258697510e-01
4.647653400897979736e-01 6.107488870620727539e-01 1.287274509668350220e-01 -3.022035360336303711e-01 4.676267206668853760e-01 5.334020778536796570e-02 -2.839300781488418579e-02 -2.841744124889373779e-01
6.808029413223266602e-01 4.226883351802825928e-01 9.070094674825668335e-02 -2.586934864521026611e-01 1.770153194665908813e-01 4.060630798339843750e-01 -1.708310842514038086e-02 2.935635745525360107e-01
3.016977198421955109e-02 4.808687865734100342e-01 3.029752373695373535e-01 3.066539168357849121e-01 4.409232437610626221e-01 5.845336318016052246e-01 2.664549462497234344e-02 -2.126537710428237915e-01
-2.930519580841064453e-01 1.054545417428016663e-01 -5.621833801269531250e-01 -1.890907138586044312e-01 2.169775068759918213e-01 6.952204704284667969e-01 -7.784852385520935059e-02 1.213398948311805725e-01
2.331500649452209473e-01 6.127872467041015625e-01 3.316442072391510010e-01 -4.075520336627960205e-01 5.247522592544555664e-01 -2.717102877795696259e-02 -7.258203346282243729e-03 -1.337552368640899658e-01
5.588901042938232422e-01 3.033254742622375488e-01 3.567865788936614990e-01 -6.625694036483764648e-02 3.418379426002502441e-01 5.489684343338012695e-01 2.138170897960662842e-01 -3.406181465834379196e-03
-7.650467753410339355e-02 4.611242413520812988e-01 -4.415251612663269043e-01 4.415773451328277588e-01 2.454125732183456421e-01 4.826035499572753906e-01 9.091955423355102539e-02 -3.002942800521850586e-01
5.659504532814025879e-01 1.693983227014541626e-01 -4.802967905998229980e-01 -3.627465367317199707e-01 4.072276055812835693e-01 4.270354658365249634e-02 1.462019085884094238e-01 3.157553970813751221e-01
5.184095501899719238e-01 3.147543370723724365e-01 1.407442092895507812e-01 4.281539004296064377e-04 1.909982711076736450e-01 4.052115082740783691e-01 -2.195837497711181641e-01 6.028919219970703125e-01
-1.497722268104553223e-01 4.498147964477539062e-01 -5.793394893407821655e-02 -1.599755138158798218e-02 1.448735445737838745e-01 2.149722427129745483e-01 7.970712184906005859e-01 -2.628661394119262695e-01
3.157070651650428772e-02 4.145139455795288086e-01 4.736332222819328308e-03 -2.087293118238449097e-01 2.268109917640686035e-01 3.075061738491058350e-01 6.995169520378112793e-01 -3.850505650043487549e-01
1.955752521753311157e-01 5.606369972229003906e-01 -4.178036451339721680e-01 -3.031906485557556152e-01 -2.884085476398468018e-01 1.986951380968093872e-01 2.270402014255523682e-01 4.546928405761718750e-01
5.381534099578857422e-01 2.162135988473892212e-01 1.374569982290267944e-01 -3.663130402565002441e-01 2.367439270019531250e-01 6.503919959068298340e-01 1.240782886743545532e-01 -1.269245445728302002e-01
-1.057001575827598572e-01 4.533646106719970703e-01 1.651821285486221313e-01 -1.375859230756759644e-01 5.292662382125854492e-01 -1.668960005044937134e-01 2.177648842334747314e-01 6.177980899810791016e-01
-5.204793810844421387e-01 4.138082563877105713e-01 -2.628190517425537109e-01 -9.637882001698017120e-03 3.863961696624755859e-01 4.417003989219665527e-01 -3.143005669116973877e-01 2.133333235979080200e-01
-1.863943487405776978e-01 1.466453104512766004e-04 -2.837388515472412109e-01 -1.851126700639724731e-01 2.660412490367889404e-01 8.659714460372924805e-01 1.605722755193710327e-01 -6.336339563131332397e-02
3.856163620948791504e-01 4.703386425971984863e-01 -9.684671461582183838e-02 -3.668079674243927002e-01 2.342157512903213501e-01 4.959592968225479126e-02 6.058762073516845703e-01 -2.484983652830123901e-01
-1.985668838024139404e-01 3.002641499042510986e-01 -3.821115195751190186e-01 -1.477172821760177612e-01 -1.350844651460647583e-01 7.282790541648864746e-01 3.370606303215026855e-01 2.008353322744369507e-01
8.883722126483917236e-02 5.403427481651306152e-01 -7.317474484443664551e-02 -3.101387619972229004e-01 6.120991706848144531e-01 -2.898063957691192627e-01 1.769915521144866943e-01 -3.295722603797912598e-01
3.956130743026733398e-01 1.382666975259780884e-01 -1.949353665113449097e-01 7.703707367181777954e-02 3.376211524009704590e-01 3.346401751041412354e-01 7.442949414253234863e-01 2.215890213847160339e-02
2.309688031673431396e-01 -2.125877328217029572e-02 -4.683845043182373047e-01 -1.781059056520462036e-01 5.403119921684265137e-01 1.913197934627532959e-01 5.329813957214355469e-01 -2.872044444084167480e-01
4.406491518020629883e-01 3.031970262527465820e-01 4.150092601776123047e-01 -2.450587898492813110e-01 3.934386372566223145e-01 5.165873765945434570e-01 2.368986457586288452e-01 6.193637475371360779e-02
2.802318148314952850e-02 7.408349961042404175e-02 -1.711958497762680054e-01 -2.227210402488708496e-01 3.481335341930389404e-01 1.924063712358474731e-01 6.502784490585327148e-01 5.776973962783813477e-01
2.334111928939819336e-01 1.712042093276977539e-01 1.414044201374053955e-01 -4.515263736248016357e-01 3.665076196193695068e-01 4.760920405387878418e-01 4.995403289794921875e-01 -2.860154807567596436e-01
-1.695306152105331421e-01 5.438349246978759766e-01 3.213014900684356689e-01 3.454465866088867188e-01 2.943461835384368896e-01 4.848849177360534668e-01 3.621637523174285889e-01 4.394941031932830811e-03
-5.617343634366989136e-02 3.887214958667755127e-01 -6.819543987512588501e-02 -1.385036408901214600e-01 2.455152720212936401e-01 2.469739019870758057e-01 7.286588549613952637e-01 -4.119327664375305176e-01
1.242225393652915955e-01 -1.173194795846939087e-01 -2.675238251686096191e-01 -1.894772052764892578e-01 6.104950904846191406e-01 3.830866217613220215e-01 4.721244275569915771e-01 -3.478119671344757080e-01
-1.450178679078817368e-02 6.776719093322753906e-01 -4.683293700218200684e-01 1.917856745421886444e-02 -1.790038347244262695e-01 2.057832628488540649e-01 -5.303359776735305786e-02 4.936078190803527832e-01
-4.624186083674430847e-02 7.228989601135253906e-01 -2.690366804599761963e-01 -4.279744327068328857e-01 -6.349891424179077148e-02 -8.745861053466796875e-02 4.546735286712646484e-01 -3.642480075359344482e-02
-1.027220860123634338e-01 1.573182195425033569e-01 -2.471799701452255249e-01 1.114309802651405334e-01 1.206576675176620483e-01 9.235504865646362305e-01 1.514887809753417969e-01 -2.705149166285991669e-02
3.820326328277587891e-01 9.037365019321441650e-02 1.357901096343994141e-01 -1.783294081687927246e-01 4.469068646430969238e-01 3.737118840217590332e-01 5.461667776107788086e-01 3.974405825138092041e-01
3.523110747337341309e-01 3.762890994548797607e-01 -6.318175196647644043e-01 -1.452124416828155518e-01 -4.527279175817966461e-03 3.410674631595611572e-01 3.905259668827056885e-01 -2.124742865562438965e-01
3.957129716873168945e-01 1.810318678617477417e-01 2.385464906692504883e-01 -2.126571983098983765e-01 2.259617894887924194e-01 7.390726804733276367e-01 2.971763610839843750e-01 1.513617336750030518e-01
-3.856976330280303955e-02 7.684140801429748535e-01 -1.379997581243515015e-01 -2.188153415918350220e-01 -3.612675517797470093e-02 -9.441508352756500244e-02 5.714018940925598145e-01 6.639827042818069458e-02
-6.842525303363800049e-02 8.035417199134826660e-01 -4.115326404571533203e-01 -7.183101959526538849e-03 -1.468507051467895508e-01 3.725814819335937500e-02 5.208712071180343628e-02 3.931433260440826416e-01
6.237213015556335449e-01 5.037090778350830078e-01 -8.387564867734909058e-02 -3.888146877288818359e-01 -2.543593384325504303e-02 4.166822731494903564e-01 1.290397644042968750e-01 -9.008062630891799927e-02
4.207372069358825684e-01 1.796304136514663696e-01 7.451443374156951904e-02 -1.203183010220527649e-01 3.698726296424865723e-01 6.521746516227722168e-01 4.208523631095886230e-01 -1.772859543561935425e-01
-8.525620400905609131e-02 4.563883841037750244e-01 4.986109957098960876e-02 4.936115741729736328e-01 2.167510986328125000e-01 5.557457208633422852e-01 2.612183094024658203e-01 3.379841446876525879e-01
-3.223040401935577393e-01 5.833310484886169434e-01 1.068992614746093750e-01 3.450756669044494629e-01 3.035029470920562744e-01 1.834390163421630859e-01 4.329912662506103516e-01 3.348059654235839844e-01
1.926655918359756470e-01 6.465702652931213379e-01 -2.969754636287689209e-01 2.150006406009197235e-02 1.923000253736972809e-02 5.258831754326820374e-02 -4.278860241174697876e-02 6.717172265052795410e-01
4.369774460792541504e-01 4.486709833145141602e-01 3.463606834411621094e-01 -3.425382077693939209e-02 1.035590916872024536e-01 3.791996538639068604e-01 5.154827609658241272e-02 5.739617347717285156e-01
-6.910657137632369995e-02 7.248303890228271484e-01 -4.141966998577117920e-01 -8.288583159446716309e-02 -7.392643392086029053e-02 1.035998463630676270e-01 -1.298045516014099121e-01 5.083001255989074707e-01
6.847742199897766113e-02 3.920247554779052734e-01 -5.029540657997131348e-01 -4.725125432014465332e-01 5.139380097389221191e-01 -3.054367899894714355e-01 4.364599287509918213e-02 7.789546996355056763e-02
4.080443680286407471e-01 2.071331888437271118e-01 -6.393652558326721191e-01 -2.867276370525360107e-01 2.027843147516250610e-01 3.590735793113708496e-01 -3.289834260940551758e-01 -1.459788829088211060e-01
-5.078601241111755371e-01 7.571431994438171387e-01 2.727032825350761414e-02 1.220616549253463745e-01 2.201839536428451538e-01 9.901197254657745361e-02 1.116416081786155701e-01 2.870915234088897705e-01
4.572008550167083740e-01 2.960567772388458252e-01 -1.787941753864288330e-01 1.664755940437316895e-01 2.381045967340469360e-01 4.127300083637237549e-01 6.358850002288818359e-01 1.106656864285469055e-01
-9.760116040706634521e-02 3.666072189807891846e-01 -2.412226498126983643e-01 1.063861250877380371e-01 5.557289123535156250e-01 5.630222707986831665e-02 6.537682414054870605e-01 2.171385288238525391e-01
-5.621899291872978210e-02 3.863359987735748291e-01 -9.164141118526458740e-02 -1.566983014345169067e-01 7.431443333625793457e-01 -1.580844819545745850e-01 3.087844550609588623e-01 3.768675625324249268e-01
-3.317619860172271729e-01 3.390828073024749756e-01 -7.269668579101562500e-01 6.198445335030555725e-02 3.387813866138458252e-01 2.109935134649276733e-02 3.564497828483581543e-01 -1.896309293806552887e-02
2.940712682902812958e-02 5.267211794853210449e-01 8.383310586214065552e-02 -7.687091231346130371e-01 2.765875756740570068e-01 6.313119083642959595e-02 1.626490950584411621e-01 1.296821385622024536e-01
-4.020861163735389709e-02 4.678799211978912354e-01 2.601826488971710205e-01 3.752828538417816162e-01 3.829126060009002686e-01 5.611343383789062500e-01 1.763672977685928345e-01 -2.798933982849121094e-01
-2.026839107275009155e-01 5.652775168418884277e-01 -6.976283788681030273e-01 1.445300430059432983e-01 1.142154335975646973e-01 4.652062430977821350e-03 3.372554183006286621e-01 -7.069746404886245728e-02
-1.513257026672363281e-01 2.549611330032348633e-01 -7.840676307678222656e-01 1.842035204172134399e-01 8.167654275894165039e-02 4.682104885578155518e-01 1.865619271993637085e-01 5.200831219553947449e-02
5.388543382287025452e-02 7.768119573593139648e-01 1.529029197990894318e-02 6.375651061534881592e-02 1.096385642886161804e-01 1.828622259199619293e-02 -1.913568526506423950e-01 5.834280252456665039e-01
1.915682405233383179e-01 -3.489378839731216431e-02 -3.605542778968811035e-01 -2.551959753036499023e-01 5.615977644920349121e-01 2.533302009105682373e-01 6.099587082862854004e-01 -1.238626390695571899e-01
-7.372580468654632568e-02 3.104413747787475586e-01 -1.493632495403289795e-01 -6.001049652695655823e-02 3.883918821811676025e-01 1.061469987034797668e-01 8.003582954406738281e-01 -2.638014853000640869e-01
4.402559399604797363e-01 1.735702306032180786e-01 -1.582455039024353027e-01 3.749829232692718506e-01 6.380432844161987305e-01 2.936558723449707031e-01 2.550877630710601807e-01 2.280162274837493896e-01
4.909156560897827148e-01 3.315475285053253174e-01 -5.735728740692138672e-01 -2.910881638526916504e-01 3.476524353027343750e-01 -1.180498674511909485e-01 3.166656792163848877e-01 -1.687918044626712799e-02
5.795092787593603134e-03 7.285820692777633667e-02 3.023571707308292389e-02 -1.345582753419876099e-01 8.357281088829040527e-01 -2.166181802749633789e-02 2.903286516666412354e-01 4.386759996414184570e-01
-3.225870132446289062e-01 7.865631580352783203e-02 -4.526757076382637024e-02 -2.448995858430862427e-01 1.492116749286651611e-01 6.315107345581054688e-01 4.246148169040679932e-01 4.757712781429290771e-01
1.915722191333770752e-01 3.885143399238586426e-01 -6.349003911018371582e-01 -4.566944837570190430e-01 3.892171978950500488e-01 -1.776746362447738647e-01 -8.302728831768035889e-02 1.036174744367599487e-01
3.340243995189666748e-01 4.718699157238006592e-01 8.076174557209014893e-02 3.496770262718200684e-01 5.764080286026000977e-01 -2.235225029289722443e-02 4.487713575363159180e-01 5.318142846226692200e-02
4.837690591812133789e-01 2.457104027271270752e-01 -3.376045227050781250e-01 -2.366262227296829224e-01 3.935227692127227783e-01 2.774077281355857849e-02 6.149288415908813477e-01 -4.310452193021774292e-02
-7.792194187641143799e-02 5.524020791053771973e-01 -3.514155447483062744e-01 -6.324426531791687012e-01 1.268404424190521240e-01 -1.011469513177871704e-01 3.724614381790161133e-01 -1.601904630661010742e-02
4.309509396553039551e-01 5.286646485328674316e-01 -4.809049367904663086e-01 -3.493246138095855713e-01 -6.349620968103408813e-02 3.107902593910694122e-02 1.421014815568923950e-01 3.953570425510406494e-01
2.750496566295623779e-01 3.195447325706481934e-01 -3.641898334026336670e-01 -7.302285432815551758e-01 3.699407875537872314e-01 -2.329559624195098877e-02 9.930691123008728027e-02 9.544862061738967896e-02
4.815946221351623535e-01 5.075262784957885742e-01 -4.491469264030456543e-01 -1.557688564062118530e-01 -5.151410028338432312e-02 2.133738696575164795e-01 -9.645655751228332520e-02 4.764457941055297852e-01
-5.148963928222656250e-01 4.756542146205902100e-01 -2.944114208221435547e-01 -9.938611090183258057e-02 2.378607243299484253e-01 5.852435231208801270e-01 7.503113709390163422e-03 -1.137328818440437317e-01
2.583700120449066162e-01 7.236805558204650879e-01 -2.581031918525695801e-01 -1.676889210939407349e-01 -1.882301419973373413e-01 1.171818450093269348e-01 8.659668266773223877e-02 5.080681443214416504e-01
2.038129270076751709e-01 5.603176951408386230e-01 -4.966918528079986572e-01 1.110968813300132751e-01 1.004210859537124634e-01 5.765780806541442871e-02 -2.247294932603836060e-01 5.670509934425354004e-01
-1.519491225481033325e-01 2.540819346904754639e-01 -1.396057903766632080e-01 2.592799067497253418e-01 2.030223011970520020e-01 8.719112277030944824e-01 -5.175424367189407349e-02 1.466699838638305664e-01
-8.669701963663101196e-02 5.067331194877624512e-01 -6.544338464736938477e-01 3.784005045890808105e-01 2.940343916416168213e-01 1.775885224342346191e-01 2.035218775272369385e-01 -6.942378729581832886e-02
1.515463888645172119e-01 5.545436143875122070e-01 8.938377350568771362e-02 3.050681948661804199e-01 4.651664495468139648e-01 2.382517419755458832e-02 5.355706214904785156e-01 2.543141245841979980e-01
-2.515125460922718048e-02 4.787980318069458008e-01 3.189371433109045029e-03 -7.311418056488037109e-01 4.166414439678192139e-01 4.595677834004163742e-03 1.540541052818298340e-01 -1.954419612884521484e-01
4.531518816947937012e-01 2.905255258083343506e-01 -2.380645573139190674e-01 -3.370007276535034180e-01 4.744734168052673340e-01 1.098547428846359253e-01 4.791462123394012451e-01 -2.706105113029479980e-01
3.522728979587554932e-01 7.214357852935791016e-01 -3.336936980485916138e-02 -1.367506980895996094e-01 -3.836025949567556381e-03 3.748742043972015381e-01 -7.349837571382522583e-02 4.355142414569854736e-01
3.095986843109130859e-01 3.786642253398895264e-01 3.157362639904022217e-01 1.661751419305801392e-01 2.491359412670135498e-01 3.643857538700103760e-01 7.845083624124526978e-02 6.576156020164489746e-01
3.305036723613739014e-01 3.800153732299804688e-01 -5.629224777221679688e-01 4.077924191951751709e-01 4.398259222507476807e-01 -2.366138622164726257e-02 8.711353689432144165e-02 2.481608986854553223e-01
3.723227083683013916e-01 1.782180368900299072e-01 -5.176947712898254395e-01 -2.707284092903137207e-01 2.938517928123474121e-01 2.580895125865936279e-01 5.387327075004577637e-01 -2.124155759811401367e-01
5.455384850502014160e-01 3.046085834503173828e-01 -5.529437065124511719e-01 -3.850772678852081299e-01 3.255874514579772949e-01 4.144716076552867889e-04 1.357662975788116455e-01 1.764379888772964478e-01
2.803833484649658203e-01 3.736829385161399841e-02 -9.343676269054412842e-02 8.002889156341552734e-02 8.197181820869445801e-01 1.441612690687179565e-01 4.513806998729705811e-01 -9.159086644649505615e-02
2.407326102256774902e-01 3.394845724105834961e-01 1.966740041971206665e-01 -6.119766235351562500e-01 2.907967865467071533e-01 4.821785688400268555e-01 -2.908950150012969971e-01 1.091937646269798279e-01
2.803384065628051758e-01 3.592883646488189697e-01 -6.474298834800720215e-01 -4.142150282859802246e-01 2.994850277900695801e-01 5.824202299118041992e-02 2.451225668191909790e-01 -2.200318425893783569e-01
-1.842692643404006958e-01 6.752786040306091309e-01 -2.804985344409942627e-01 -1.099513918161392212e-01 3.654642775654792786e-02 -2.453282848000526428e-02 6.432257890701293945e-01 5.998552218079566956e-02
4.003487825393676758e-01 6.045275330543518066e-01 4.372274503111839294e-02 -2.426165044307708740e-01 -4.672827664762735367e-03 6.243180632591247559e-01 -4.457568004727363586e-02 1.473462134599685669e-01
5.635168552398681641e-01 2.957710623741149902e-01 -8.350128680467605591e-02 1.478391140699386597e-01 3.530076742172241211e-01 2.021847367286682129e-01 5.162545442581176758e-01 3.662342131137847900e-01
3.507384061813354492e-01 4.995148777961730957e-01 1.241715326905250549e-01 -5.066648125648498535e-01 4.058957472443580627e-02 4.420459270477294922e-01 3.498095870018005371e-01 -1.895272880792617798e-01
-1.465531736612319946e-01 9.651271998882293701e-02 -1.442997306585311890e-01 -5.731530115008354187e-02 7.434254288673400879e-01 2.750673145055770874e-02 5.923899412155151367e-01 -2.018322795629501343e-01
3.707875683903694153e-02 2.654508948326110840e-01 1.240204423666000366e-01 -6.330721974372863770e-01 5.926035642623901367e-01 7.152307033538818359e-02 2.848078012466430664e-01 -2.731106877326965332e-01
-1.930609904229640961e-02 6.768835186958312988e-01 -5.265718698501586914e-01 4.104077816009521484e-01 1.274391412734985352e-01 4.545012488961219788e-02 2.415145784616470337e-01 -1.382308900356292725e-01
2.459293156862258911e-01 3.047544658184051514e-01 -1.775915473699569702e-01 3.666948676109313965e-01 4.538689255714416504e-01 1.570925861597061157e-01 5.191193819046020508e-01 4.248289167881011963e-01
2.282726466655731201e-01 2.444287538528442383e-01 1.200821623206138611e-01 -7.127478718757629395e-01 2.097425013780593872e-01 4.841804206371307373e-01 2.217559516429901123e-01 1.952396035194396973e-01
3.139970898628234863e-01 5.915252566337585449e-01 -4.051620066165924072e-01 -5.430701375007629395e-01 1.053363308310508728e-01 -1.097316741943359375e-01 2.283579558134078979e-01 1.309132725000381470e-01
-2.349700778722763062e-01 1.619401574134826660e-01 -4.012482613325119019e-02 -2.582736909389495850e-01 4.285774827003479004e-01 7.413814961910247803e-02 6.429502964019775391e-01 4.976834952831268311e-01
-3.021329641342163086e-01 2.183786481618881226e-01 -1.662975996732711792e-01 -1.481683105230331421e-01 2.014579325914382935e-01 8.700503110885620117e-01 5.070406571030616760e-02 1.061793714761734009e-01
2.403327524662017822e-01 1.289284676313400269e-01 -6.594803184270858765e-02 -6.266259402036666870e-02 6.801419854164123535e-01 2.349952012300491333e-01 5.691504478454589844e-01 -2.749430537223815918e-01
4.479014873504638672e-02 5.031602382659912109e-01 -1.812654584646224976e-01 -7.768595814704895020e-01 1.764940470457077026e-01 1.266471445560455322e-01 4.129372164607048035e-02 -2.440509051084518433e-01
5.057627558708190918e-01 4.968748986721038818e-01 7.221007347106933594e-02 6.198127567768096924e-02 8.435932546854019165e-02 3.036352694034576416e-01 -1.262595057487487793e-01 6.107462048530578613e-01
1.069447025656700134e-01 2.739753127098083496e-01 5.323554947972297668e-02 -9.365407750010490417e-04 7.282994389533996582e-01 1.125303730368614197e-01 5.947213172912597656e-01 -1.178516000509262085e-01
4.287141561508178711e-01 4.395481348037719727e-01 2.380127757787704468e-01 -1.528271287679672241e-01 -7.287182658910751343e-02 4.880752563476562500e-01 3.318073228001594543e-02 5.462294816970825195e-01
-4.673609510064125061e-02 1.396540254354476929e-01 -1.585692763328552246e-01 -9.002988785505294800e-02 4.036909639835357666e-01 2.161871790885925293e-01 5.614052414894104004e-01 6.482157111167907715e-01
-1.846081763505935669e-01 7.801252603530883789e-01 1.400674581527709961e-01 -3.699442744255065918e-01 4.266903698444366455e-01 -1.141244322061538696e-01 -7.580456882715225220e-02 3.381374757736921310e-03
-3.453970849514007568e-01 3.613060414791107178e-01 -5.335585772991180420e-02 -1.498547941446304321e-01 5.927511453628540039e-01 -1.546888500452041626e-01 4.338090121746063232e-01 4.017247557640075684e-01
5.449472069740295410e-01 2.509499788284301758e-01 -3.151627779006958008e-01 -4.227714836597442627e-01 3.263519406318664551e-01 6.373602896928787231e-02 4.821755588054656982e-01 1.375941783189773560e-01
1.272455751895904541e-01 3.375909328460693359e-01 -7.263413071632385254e-01 -1.033528819680213928e-01 1.364283114671707153e-01 2.907043695449829102e-01 -4.365595579147338867e-01 1.946319192647933960e-01
2.220894694328308105e-01 6.120104193687438965e-01 -2.880469858646392822e-01 -8.798445016145706177e-02 1.516992747783660889e-01 1.660000979900360107e-01 -4.939296841621398926e-01 4.368888139724731445e-01
4.092614650726318359e-01 6.095287203788757324e-01 -1.790403202176094055e-02 -2.259274870157241821e-01 5.784358382225036621e-01 -1.312936693429946899e-01 1.360022276639938354e-01 -1.982255429029464722e-01
-3.417094051837921143e-01 6.594893932342529297e-01 -1.846367865800857544e-02 9.057712554931640625e-02 5.432477593421936035e-01 2.307049632072448730e-01 -1.739455610513687134e-01 -2.473119497299194336e-01
-8.600226789712905884e-02 2.107030600309371948e-01 8.829583227634429932e-02 -8.047247678041458130e-02 8.100187182426452637e-01 -9.543854743242263794e-02 2.373377829790115356e-01 4.608336687088012695e-01
2.047118693590164185e-01 6.583206057548522949e-01 -4.811545610427856445e-01 1.087110266089439392e-01 2.030284889042377472e-02 6.370152533054351807e-02 -2.522965073585510254e-01 4.617961645126342773e-01
-2.206448167562484741e-01 3.248502612113952637e-01 -2.607771456241607666e-01 3.446180000901222229e-02 2.470634579658508301e-01 6.121930480003356934e-01 -3.910718560218811035e-01 4.334028661251068115e-01
-4.043619036674499512e-01 3.272908926010131836e-01 -1.691298186779022217e-01 -1.287465542554855347e-01 4.417572915554046631e-01 -1.177574023604393005e-01 6.476882696151733398e-01 2.359561622142791748e-01
-1.977234184741973877e-01 6.861160397529602051e-01 2.056542485952377319e-01 -4.566021263599395752e-02 2.718014121055603027e-01 -1.938310451805591583e-02 3.748701214790344238e-01 4.806165695190429688e-01
1.150286123156547546e-01 6.300340890884399414e-01 -4.263595640659332275e-01 -1.086259037256240845e-01 -1.601647138595581055e-01 1.661998629570007324e-01 6.766516715288162231e-02 5.817126631736755371e-01
2.434402704238891602e-02 2.340634167194366455e-01 1.443775296211242676e-01 4.431098699569702148e-01 5.628920197486877441e-01 5.848485827445983887e-01 2.461839094758033752e-02 2.606320083141326904e-01
2.154012322425842285e-01 5.783513560891151428e-02 -6.776607036590576172e-02 -1.223861575126647949e-01 5.409478545188903809e-01 2.391790002584457397e-01 6.206393837928771973e-01 4.423372149467468262e-01
-3.214702904224395752e-01 6.725074052810668945e-01 -4.305608868598937988e-01 -3.871855735778808594e-01 1.341219991445541382e-01 -3.714558854699134827e-02 2.944855988025665283e-01 5.482005700469017029e-02
1.561737209558486938e-01 4.227487742900848389e-01 -6.427040696144104004e-02 4.165036678314208984e-01 5.134013891220092773e-01 3.229042142629623413e-02 5.875902175903320312e-01 9.696078300476074219e-02
-1.293978095054626465e-01 5.477833747863769531e-01 -3.893581926822662354e-01 4.352245926856994629e-01 4.313508868217468262e-01 5.122595280408859253e-02 3.296929597854614258e-01 -2.116223722696304321e-01
4.801892638206481934e-01 5.241370201110839844e-01 -1.322128474712371826e-01 -3.995346724987030029e-01 2.143480181694030762e-01 3.558140993118286133e-01 -1.432659178972244263e-01 -3.528692722320556641e-01
1.152656003832817078e-01 2.291809022426605225e-01 2.390710264444351196e-01 -5.751577019691467285e-01 5.111508369445800781e-01 2.997607886791229248e-01 -3.140081763267517090e-01 3.106375634670257568e-01
-1.658041924238204956e-01 4.908302426338195801e-01 4.173760488629341125e-02 3.050431311130523682e-01 3.452050685882568359e-01 6.108586788177490234e-01 6.729920208454132080e-02 -3.741087615489959717e-01
5.785510540008544922e-01 4.587329626083374023e-01 -5.462029483169317245e-03 -2.537420690059661865e-01 2.609508931636810303e-01 1.505798697471618652e-01 4.233256280422210693e-01 3.470641970634460449e-01
-3.620831668376922607e-01 6.649784445762634277e-01 -1.104698143899440765e-02 -1.656074225902557373e-01 2.367472201585769653e-01 9.506448358297348022e-02 -1.247572377324104309e-01 5.643586516380310059e-01
4.211355447769165039e-01 3.445646762847900391e-01 3.390232026576995850e-01 1.811769790947437286e-02 1.627514958381652832e-01 6.408507823944091797e-01 3.881894350051879883e-01 2.804111316800117493e-02
1.535929143428802490e-01 8.001201748847961426e-01 -1.906742900609970093e-01 -2.547872439026832581e-02 -2.217472940683364868e-01 2.844134867191314697e-01 -1.715649217367172241e-01 3.737831115722656250e-01
2.421848028898239136e-01 3.974106609821319580e-01 3.719889223575592041e-01 -3.669114112854003906e-01 3.230078816413879395e-01 3.218990564346313477e-01 4.805983603000640869e-01 2.673645317554473877e-01
6.932154297828674316e-02 1.027266681194305420e-01 -2.180883884429931641e-01 -3.217612802982330322e-01 3.650722503662109375e-01 1.542826443910598755e-01 6.663457751274108887e-01 4.821319878101348877e-01
5.063533782958984375e-01 4.217828512191772461e-01 -1.378242075443267822e-01 4.751999080181121826e-01 4.786500334739685059e-01 2.440951019525527954e-01 -9.337943978607654572e-03 1.792194247245788574e-01
1.249582096934318542e-01 3.917083740234375000e-01 -4.841812252998352051e-01 5.515488386154174805e-01 2.466311305761337280e-01 4.719649851322174072e-01 -1.514148339629173279e-02 9.222368150949478149e-02
