# Supplementary material for: Where is your field going? A machine learning approach to study the relative motion of the domains of physics
Source: PLoS One. 2020 Jun 18;15(6):e0233997. doi: 10.1371/journal.pone.0233997 (PMC7302634; doi:10.1371/journal.pone.0233997)
Supplement: S22 Data — (ZIP) [file pone.0233997.s022.zip › 21/Pacs4Run_21_VS_500_embeddings1999-2003ED8.txt]

-3.781644105911254883e-01 -2.508796192705631256e-02 -5.484206080436706543e-01 -1.310351938009262085e-01 -5.122219920158386230e-01 1.076676044613122940e-02 -3.736412525177001953e-01 3.692314624786376953e-01
-5.642663836479187012e-01 2.341261506080627441e-01 -2.095751166343688965e-01 2.765684202313423157e-02 -1.727364808320999146e-01 -3.732806444168090820e-01 -4.228823184967041016e-01 4.838347434997558594e-01
-4.988210797309875488e-01 2.115826457738876343e-01 -1.986996233463287354e-01 -5.409548282623291016e-01 -2.502935230731964111e-01 -9.938027709722518921e-02 -2.880538702011108398e-01 4.677589833736419678e-01
-5.440683960914611816e-01 2.880618572235107422e-01 -4.602195620536804199e-01 -1.455857604742050171e-01 -1.467758268117904663e-01 -5.842824578285217285e-01 5.494092404842376709e-02 1.485435068607330322e-01
-4.222467839717864990e-01 -2.524596154689788818e-01 -6.187027096748352051e-01 1.565197110176086426e-01 3.641931712627410889e-02 1.320275217294692993e-01 -5.370444059371948242e-01 -2.085815668106079102e-01
-5.290176272392272949e-01 -4.034169614315032959e-01 5.658528208732604980e-02 4.922228679060935974e-02 -2.370158433914184570e-01 2.973079979419708252e-01 -6.333155035972595215e-01 -7.818701118230819702e-02
-5.102391242980957031e-01 -1.427625417709350586e-01 6.277203559875488281e-02 4.960401356220245361e-02 -4.163665771484375000e-01 -6.818110346794128418e-01 -1.499187797307968140e-01 2.284095734357833862e-01
-5.165386199951171875e-01 -2.045473754405975342e-01 -6.210147142410278320e-01 4.837384447455406189e-02 7.869169116020202637e-02 3.264996409416198730e-01 -4.262462556362152100e-01 -9.417398273944854736e-02
-6.868268251419067383e-01 -7.920021563768386841e-02 -8.775620162487030029e-02 -2.932958602905273438e-01 -1.521776765584945679e-01 -1.232613399624824524e-01 -4.717115163803100586e-01 -4.091572463512420654e-01
-6.989475488662719727e-01 -3.400606215000152588e-01 -1.695450097322463989e-01 -4.791859388351440430e-01 -1.451624929904937744e-01 2.754583954811096191e-01 -1.663449406623840332e-02 -2.006001621484756470e-01
-4.994440674781799316e-01 5.245836917310953140e-03 -2.323011606931686401e-01 -5.234232544898986816e-01 -1.502868682146072388e-01 2.475531250238418579e-01 -2.849421501159667969e-01 5.074756741523742676e-01
-7.249465584754943848e-01 -4.057424142956733704e-02 -3.968629837036132812e-01 1.664760410785675049e-01 3.534116968512535095e-02 4.108766019344329834e-01 -2.642748951911926270e-01 2.183619141578674316e-01
-4.135888218879699707e-01 -1.784566342830657959e-01 -4.908139705657958984e-01 -1.721563190221786499e-01 1.843887753784656525e-02 4.548130929470062256e-01 -2.357654720544815063e-01 5.135962367057800293e-01
5.905925482511520386e-02 -3.601379990577697754e-01 -5.583677291870117188e-01 2.353941500186920166e-01 -4.272646009922027588e-01 -2.392742186784744263e-01 -1.692285686731338501e-01 4.808140993118286133e-01
-4.430406093597412109e-01 -2.053980380296707153e-01 -3.922992050647735596e-01 -2.362142652273178101e-01 -5.776081979274749756e-02 3.519818782806396484e-01 -2.018330246210098267e-01 6.195697188377380371e-01
-5.328835248947143555e-01 4.513092339038848877e-01 -3.569206222891807556e-02 -2.012130171060562134e-01 -4.268793761730194092e-01 -3.139766156673431396e-01 -4.128936231136322021e-01 1.389469802379608154e-01
-1.490400433540344238e-01 5.399985238909721375e-03 -3.786248564720153809e-01 3.575679659843444824e-01 -4.718447327613830566e-01 -2.369886636734008789e-01 -5.481351017951965332e-01 3.567812740802764893e-01
-4.363604485988616943e-01 -7.150466442108154297e-01 -4.732909500598907471e-01 -1.886962503194808960e-01 5.028570815920829773e-02 -8.234030567109584808e-03 5.862217769026756287e-02 1.807050108909606934e-01
-3.845682442188262939e-01 -5.327197536826133728e-02 -1.345827579498291016e-01 -5.779996514320373535e-01 -2.428803741931915283e-01 -6.280470490455627441e-01 -1.172505542635917664e-01 1.728922724723815918e-01
-7.382344007492065430e-01 -1.078164577484130859e-01 -1.495344638824462891e-01 2.482429891824722290e-01 -3.553952556103467941e-03 -1.321385502815246582e-01 -5.822890996932983398e-01 5.353941768407821655e-02
-1.824811249971389771e-01 4.355334118008613586e-02 -4.578164517879486084e-01 2.907046079635620117e-01 -3.455488681793212891e-01 -6.181538105010986328e-02 -5.703411102294921875e-01 4.713643491268157959e-01
-8.531979322433471680e-01 -3.686191439628601074e-01 -2.742937207221984863e-01 4.672565311193466187e-02 6.048438698053359985e-02 -1.504917591810226440e-01 -1.045229211449623108e-01 -1.467029154300689697e-01
-1.304854899644851685e-01 -4.623641967773437500e-01 -2.237009853124618530e-01 5.130426958203315735e-02 -2.138747125864028931e-01 1.850795596837997437e-01 -7.525537610054016113e-01 -2.649239301681518555e-01
-7.056329846382141113e-01 1.127540245652198792e-01 -2.430931180715560913e-01 -3.315638005733489990e-01 -7.184831053018569946e-02 -6.408784538507461548e-02 -5.432745814323425293e-01 -1.261867880821228027e-01
-6.150404810905456543e-01 -3.950040638446807861e-01 -3.901138603687286377e-01 8.141960948705673218e-02 -4.814833030104637146e-02 -1.344839483499526978e-01 -3.188095986843109131e-01 -4.299246966838836670e-01
-6.388568282127380371e-01 2.796942926943302155e-02 3.000292479991912842e-01 -7.677933666855096817e-03 -4.308387637138366699e-01 -1.775401681661605835e-01 -3.132628500461578369e-01 4.309610426425933838e-01
5.313232913613319397e-02 1.451862007379531860e-01 -7.733136415481567383e-01 -6.403008103370666504e-02 -4.094664156436920166e-01 2.112248167395591736e-02 -4.537179172039031982e-01 3.908453509211540222e-03
-4.460232853889465332e-01 -2.360638231039047241e-01 -6.680397391319274902e-01 2.066750079393386841e-02 1.423701196908950806e-01 2.355430871248245239e-01 -4.374963939189910889e-01 1.774263828992843628e-01
-6.917273998260498047e-01 -2.585064060986042023e-02 -2.591132819652557373e-01 -2.051095962524414062e-01 1.243736036121845245e-02 -4.790379106998443604e-02 -6.390148997306823730e-01 -2.908530458807945251e-02
-4.382245242595672607e-01 2.361705303192138672e-01 -3.000039756298065186e-01 -3.600515127182006836e-01 -1.220891848206520081e-01 -7.966315746307373047e-02 -7.100077867507934570e-01 -8.473612368106842041e-02
-3.908592462539672852e-01 -3.860607147216796875e-01 -5.769819766283035278e-02 2.357442677021026611e-01 -7.487033605575561523e-01 3.088358230888843536e-02 2.707241177558898926e-01 6.693148612976074219e-02
-7.321279644966125488e-01 -1.155510097742080688e-01 5.912080407142639160e-03 1.544473767280578613e-01 -1.337261497974395752e-01 -1.618315130472183228e-01 -1.802575141191482544e-01 5.917624831199645996e-01
-5.614219307899475098e-01 -1.104625836014747620e-01 -5.158534049987792969e-01 -2.027470320463180542e-01 1.663740724325180054e-02 2.635093629360198975e-01 -4.440485239028930664e-01 -3.138458728790283203e-01
8.693600445985794067e-02 -1.343045085668563843e-01 -5.682299137115478516e-01 3.158870637416839600e-01 -5.598880052566528320e-01 -7.293276488780975342e-02 -4.764317870140075684e-01 -7.715824246406555176e-02
-2.727792859077453613e-01 2.537775039672851562e-02 -3.784821033477783203e-01 3.251147568225860596e-01 -3.577293455600738525e-01 9.597083553671836853e-04 -5.315998792648315430e-01 5.151984691619873047e-01
-5.312815904617309570e-01 -2.688541114330291748e-01 -5.190529227256774902e-01 -1.161981672048568726e-01 1.122317463159561157e-01 -4.967466294765472412e-01 -2.621807456016540527e-01 -1.856003999710083008e-01
-4.241260588169097900e-01 -3.787498772144317627e-01 -6.648760288953781128e-02 1.394104510545730591e-01 -6.528482586145401001e-02 -2.515225298702716827e-02 -7.404626607894897461e-01 3.156422972679138184e-01
-4.181593954563140869e-01 -2.709043025970458984e-01 -4.415965378284454346e-01 4.038470387458801270e-01 -5.352279543876647949e-01 2.918719872832298279e-02 3.082366585731506348e-01 1.064089909195899963e-01
-6.333258152008056641e-01 -2.541141808032989502e-01 -3.209535181522369385e-01 3.177987039089202881e-01 -1.074010971933603287e-02 1.753596030175685883e-02 -5.627911686897277832e-01 -1.147191002964973450e-01
-3.750803470611572266e-01 -5.983239412307739258e-01 -3.544682860374450684e-01 -1.208070367574691772e-01 1.903377287089824677e-02 -4.629464149475097656e-01 -3.735681474208831787e-01 -8.274178951978683472e-02
-6.302620768547058105e-01 -2.464790940284729004e-01 -4.002823233604431152e-01 6.442704051733016968e-02 3.064855188131332397e-02 -7.867332547903060913e-02 -5.678885579109191895e-01 -2.191233038902282715e-01
-4.461080729961395264e-01 -2.478723078966140747e-01 -2.391363382339477539e-01 -3.782027363777160645e-01 -1.189936250448226929e-01 -5.066465139389038086e-01 -3.186077177524566650e-01 -4.086100757122039795e-01
-5.799769163131713867e-01 -5.572756528854370117e-01 -2.576084434986114502e-01 -1.717155128717422485e-01 9.180304408073425293e-02 -4.243530333042144775e-01 -2.539628148078918457e-01 -6.497665494680404663e-02
-4.605259001255035400e-01 -6.981409192085266113e-01 -1.209444701671600342e-01 -3.196490406990051270e-01 -1.104306206107139587e-01 -1.779364496469497681e-01 -2.338181883096694946e-01 -2.918644845485687256e-01
-1.800673454999923706e-01 -3.551070094108581543e-01 -2.755415737628936768e-01 4.810846149921417236e-01 -5.001095533370971680e-01 -9.387180209159851074e-02 -4.147437512874603271e-01 3.212091028690338135e-01
-4.416007995605468750e-01 8.310682326555252075e-02 -3.433996140956878662e-01 -4.439386725425720215e-01 -1.354777663946151733e-01 1.498200595378875732e-01 -2.627616524696350098e-01 6.109281182289123535e-01
-7.143282890319824219e-01 1.204155460000038147e-01 -2.509832084178924561e-01 -1.455719172954559326e-01 -1.066315397620201111e-01 -2.525259554386138916e-01 -4.985193610191345215e-01 -2.595965862274169922e-01
-6.171031594276428223e-01 -5.927454829216003418e-01 -4.054656028747558594e-01 -1.626818031072616577e-01 2.984361909329891205e-02 1.329699009656906128e-01 -9.790401905775070190e-02 -2.209344059228897095e-01
-4.686762988567352295e-01 -3.278416991233825684e-01 -2.229067832231521606e-01 -5.690984725952148438e-01 -1.925388425588607788e-01 3.511019051074981689e-01 -1.263903677463531494e-01 -3.506901860237121582e-01
-2.808465361595153809e-01 -5.740216374397277832e-01 4.039552062749862671e-02 -1.645626127719879150e-01 -1.601122915744781494e-01 1.557631790637969971e-01 -6.666539907455444336e-01 2.618900537490844727e-01
-8.469218015670776367e-01 -3.564317226409912109e-01 -3.364712744951248169e-02 -6.742867082357406616e-02 -5.985195934772491455e-02 -4.430196806788444519e-02 -2.557331323623657227e-01 -2.811703681945800781e-01
-4.587644636631011963e-01 -1.343087852001190186e-01 8.629639446735382080e-02 -1.451846808195114136e-01 -1.317946761846542358e-01 2.620775625109672546e-02 -7.946833372116088867e-01 3.056018650531768799e-01
-8.244025707244873047e-01 4.997363314032554626e-02 -2.252281606197357178e-01 3.657424151897430420e-01 -2.649077475070953369e-01 -2.428309172391891479e-01 4.251629114151000977e-03 6.486007571220397949e-02
-4.111103713512420654e-01 -7.443447709083557129e-01 -3.399685621261596680e-01 -3.754952847957611084e-01 -3.071823157370090485e-02 1.140521094202995300e-01 -6.291434913873672485e-02 4.953922703862190247e-02
-3.778350651264190674e-01 -1.427201330661773682e-01 -8.435801416635513306e-02 1.992696970701217651e-01 -7.462844252586364746e-01 2.085773497819900513e-01 8.048314601182937622e-02 4.279305040836334229e-01
-5.521416664123535156e-01 8.256128430366516113e-02 -2.571402192115783691e-01 -3.948574662208557129e-01 -7.464674115180969238e-02 -5.830649286508560181e-02 -6.554789543151855469e-01 -1.663291305303573608e-01
-8.430302143096923828e-01 -1.048123557120561600e-02 1.985212564468383789e-01 3.821080550551414490e-02 -4.706115722656250000e-01 -1.459836661815643311e-01 7.437708228826522827e-02 -9.235052857547998428e-04
-6.685738563537597656e-01 -1.680313944816589355e-01 -3.932605683803558350e-01 3.175782039761543274e-02 -1.222930178046226501e-01 2.074519991874694824e-01 -1.354737579822540283e-01 5.410794615745544434e-01
-5.980147719383239746e-01 -1.905403733253479004e-01 -3.378662467002868652e-01 -1.214048191905021667e-01 4.253557324409484863e-02 -6.031378507614135742e-01 -2.788363993167877197e-01 -1.839723587036132812e-01
1.020730510354042053e-01 6.638831645250320435e-02 -4.257521629333496094e-01 9.752707183361053467e-02 -8.292061090469360352e-01 -2.747440338134765625e-01 -1.754034459590911865e-01 2.375466749072074890e-02
-5.133630633354187012e-01 -4.709102511405944824e-01 -2.072975486516952515e-01 -1.688283383846282959e-01 -6.939821690320968628e-02 -3.871714174747467041e-01 -3.918315470218658447e-01 -3.673917353153228760e-01
-6.071242094039916992e-01 -5.479027628898620605e-01 -2.737832069396972656e-01 1.941154599189758301e-01 -5.170474573969841003e-02 -4.585449770092964172e-02 -3.479020893573760986e-01 -3.045535981655120850e-01
1.894509047269821167e-02 7.327871769666671753e-02 -6.255469918251037598e-01 -3.802024573087692261e-02 -3.801140189170837402e-01 -4.955349862575531006e-02 -5.127699971199035645e-01 4.377687275409698486e-01
-1.906302273273468018e-01 -4.920351803302764893e-01 -2.554717361927032471e-01 1.406139135360717773e-01 -1.745719164609909058e-01 1.550856083631515503e-01 -7.033787965774536133e-01 -2.953890264034271240e-01
-4.590104520320892334e-01 -4.566316679120063782e-02 -5.381826162338256836e-01 -1.538625061511993408e-01 6.384678930044174194e-02 2.901276051998138428e-01 -2.533007562160491943e-01 5.670082569122314453e-01
2.058129012584686279e-01 -8.795063197612762451e-02 -4.071283042430877686e-01 1.453847158700227737e-02 -6.818102598190307617e-01 -1.662667542695999146e-01 -4.790096879005432129e-01 2.489593774080276489e-01
-3.570616617798805237e-02 1.827021688222885132e-01 -9.173783063888549805e-01 -1.488361600786447525e-02 -3.087859749794006348e-01 -3.439870849251747131e-02 -1.540715694427490234e-01 5.718820542097091675e-02
-3.827708959579467773e-01 -2.031513750553131104e-01 -3.793175816535949707e-01 -2.555903792381286621e-01 -1.251849383115768433e-01 2.544250488281250000e-01 -1.757223904132843018e-01 7.012317180633544922e-01
-4.940987229347229004e-01 -2.978701293468475342e-01 -3.140246868133544922e-01 -3.054433465003967285e-01 -4.438633099198341370e-02 -5.570673942565917969e-01 -2.025506794452667236e-01 -3.491587042808532715e-01
-5.935697555541992188e-01 -7.939331978559494019e-02 -2.000891119241714478e-01 -2.442931830883026123e-01 -3.369254991412162781e-02 -1.189938113093376160e-01 -7.160224318504333496e-01 -1.169363111257553101e-01
-2.881880700588226318e-01 -4.816902279853820801e-01 -5.540487170219421387e-01 -4.793516397476196289e-01 -1.362427473068237305e-01 3.181525506079196930e-03 2.657901942729949951e-01 2.428122311830520630e-01
-5.169902443885803223e-01 -2.374605238437652588e-01 -2.439140081405639648e-01 -2.439530640840530396e-01 -3.754336014389991760e-02 -6.182815432548522949e-01 -3.672548532485961914e-01 -1.968980878591537476e-01
-2.147411257028579712e-01 -5.012158676981925964e-02 -3.389765620231628418e-01 -5.022828578948974609e-01 -2.050881236791610718e-01 -6.995940804481506348e-01 -2.295213490724563599e-01 2.793721854686737061e-03
-5.084630846977233887e-01 -8.065342158079147339e-02 -3.366118669509887695e-01 -3.526793718338012695e-01 9.131236933171749115e-03 -1.709369421005249023e-01 -6.587612032890319824e-01 -1.843933761119842529e-01
-4.331062436103820801e-01 -6.661313176155090332e-01 -4.354356229305267334e-01 -1.750435680150985718e-01 -6.030865386128425598e-02 2.697136625647544861e-02 2.711164355278015137e-01 2.656591236591339111e-01
-6.727081537246704102e-01 -3.973511606454849243e-02 -2.045453786849975586e-01 -4.308332502841949463e-01 -7.761887460947036743e-02 -9.599124640226364136e-02 -4.599904119968414307e-01 -3.026528358459472656e-01
-5.880215764045715332e-02 2.897232770919799805e-01 -6.307466030120849609e-01 2.154505252838134766e-02 -5.251688361167907715e-01 7.296236697584390640e-03 -4.395340681076049805e-01 2.127240747213363647e-01
-6.957416534423828125e-01 -1.246779114007949829e-01 -1.925154626369476318e-01 -5.386067628860473633e-01 -1.526302546262741089e-01 2.050790786743164062e-01 -1.082451120018959045e-01 -3.101116716861724854e-01
-2.159512341022491455e-01 -5.359671115875244141e-01 -6.023351550102233887e-01 -4.507560133934020996e-01 -8.054745197296142578e-02 -1.544808447360992432e-01 2.635007798671722412e-01 1.819146238267421722e-02
-4.115936160087585449e-01 -4.981130063533782959e-01 -3.991719484329223633e-01 -5.676455497741699219e-01 -1.524474769830703735e-01 1.101204007863998413e-01 -1.357940286397933960e-01 -2.170430719852447510e-01
2.053612098097801208e-02 -9.549810737371444702e-02 -3.340382874011993408e-01 3.062248528003692627e-01 -6.147667765617370605e-01 -2.546656727790832520e-01 -5.850695371627807617e-01 -1.984040718525648117e-03
-3.334297239780426025e-01 -4.230278134346008301e-01 -3.633459508419036865e-01 1.976429373025894165e-01 -5.602880120277404785e-01 2.577054500579833984e-01 2.996929287910461426e-01 2.619897425174713135e-01
-8.078145980834960938e-01 -2.529369592666625977e-01 -1.472761183977127075e-01 7.339225709438323975e-02 -6.638235878199338913e-03 -2.412082552909851074e-01 -4.018769562244415283e-01 -1.914452612400054932e-01
-5.779883861541748047e-01 -4.170798882842063904e-02 -3.462325930595397949e-01 -2.210322916507720947e-01 -1.571076735854148865e-02 2.647438943386077881e-01 -2.301836460828781128e-01 6.100302338600158691e-01
-6.756355613470077515e-02 -4.545575678348541260e-01 -3.205589056015014648e-01 4.545109272003173828e-01 -5.340013504028320312e-01 -1.164713129401206970e-01 -3.936750590801239014e-01 1.605341434478759766e-01
3.174877539277076721e-02 2.157976776361465454e-01 -7.172890901565551758e-01 -1.886347383260726929e-01 -4.955648481845855713e-01 2.213259413838386536e-02 -2.165212482213973999e-01 3.307279348373413086e-01
9.710529446601867676e-02 -2.480960786342620850e-01 -2.825423479080200195e-01 1.167479455471038818e-01 -7.074569463729858398e-01 9.929377585649490356e-02 -4.638694524765014648e-01 3.317062854766845703e-01
2.588074840605258942e-02 -1.330121755599975586e-01 -2.311399579048156738e-01 -5.021420717239379883e-01 -7.523574829101562500e-01 -2.770418822765350342e-01 1.320432722568511963e-01 1.258410364389419556e-01
-2.650906145572662354e-01 -3.134133219718933105e-01 -2.963370382785797119e-01 -4.586811661720275879e-01 -9.021766483783721924e-02 -7.091043591499328613e-01 -1.415645331144332886e-01 -4.781509563326835632e-02
-6.827078461647033691e-01 -9.797014296054840088e-02 -4.461298584938049316e-01 -2.984965443611145020e-01 -1.603368520736694336e-01 1.670734398066997528e-02 1.577332764863967896e-01 -4.304798543453216553e-01
-6.122810244560241699e-01 -1.474504470825195312e-01 -3.786180317401885986e-01 -2.774810791015625000e-01 5.071143433451652527e-02 -1.317029297351837158e-01 -5.617845654487609863e-01 -2.179537117481231689e-01
-5.173658579587936401e-02 -4.561704695224761963e-01 -6.930386275053024292e-02 2.613802254199981689e-01 -7.262696623802185059e-01 -3.077600267715752125e-04 -3.563236594200134277e-01 2.483451366424560547e-01
-4.207277894020080566e-01 -3.634988665580749512e-01 -5.772312879562377930e-01 9.666771441698074341e-02 -1.128060929477214813e-02 3.056293129920959473e-01 -4.001722633838653564e-01 -3.076392114162445068e-01
-6.541077494621276855e-01 -3.556072115898132324e-01 -4.383856058120727539e-01 1.491955965757369995e-01 1.538988202810287476e-01 6.074159964919090271e-02 -3.976717889308929443e-01 2.138417810201644897e-01
-4.911216199398040771e-01 -8.912473917007446289e-02 -1.617718935012817383e-01 -4.559297263622283936e-01 -1.050213351845741272e-01 3.921678289771080017e-02 -3.779788613319396973e-01 6.011478304862976074e-01
-6.794956922531127930e-01 -1.224029809236526489e-01 -4.300404489040374756e-01 -4.857280291616916656e-03 3.409327566623687744e-02 -2.700002193450927734e-01 -4.326498508453369141e-01 -2.776623964309692383e-01
-2.115469574928283691e-01 -3.222274780273437500e-01 -3.333500921726226807e-01 3.077992796897888184e-01 -5.026631951332092285e-01 3.377017676830291748e-01 -2.430169880390167236e-01 4.688118696212768555e-01
-4.603097438812255859e-01 -1.175599023699760437e-01 -2.901635169982910156e-01 2.420833855867385864e-01 -7.053219079971313477e-01 9.172343462705612183e-02 2.997231781482696533e-01 -1.891277432441711426e-01
-2.121880352497100830e-01 -6.770179271697998047e-01 -4.500645995140075684e-01 -3.880416452884674072e-01 -1.442204266786575317e-01 2.376862019300460815e-01 -1.662280112504959106e-01 -1.963738501071929932e-01
-5.099858716130256653e-02 -2.792090475559234619e-01 -9.088779240846633911e-02 2.097470462322235107e-01 -7.029428482055664062e-01 -3.014313876628875732e-01 -4.278421998023986816e-01 3.148784041404724121e-01
-1.426428854465484619e-01 -4.379254281520843506e-01 -1.483220010995864868e-01 -7.444220185279846191e-01 -3.431734442710876465e-01 1.871321350336074829e-02 -6.897608935832977295e-02 2.980518341064453125e-01
-7.317563891410827637e-01 -1.416370570659637451e-01 -3.640826418995857239e-02 -4.851829707622528076e-01 -1.744671612977981567e-01 1.807046681642532349e-01 -6.663340609520673752e-03 3.802711665630340576e-01
-1.198672503232955933e-01 -4.499261975288391113e-01 -2.328782379627227783e-01 4.168895483016967773e-01 -6.611482501029968262e-01 -1.345477104187011719e-01 -2.215712964534759521e-01 2.255106270313262939e-01
-8.803114891052246094e-01 2.080701669910922647e-04 -1.984519362449645996e-01 -4.466748982667922974e-02 -2.772507071495056152e-01 -7.115870714187622070e-02 2.489741146564483643e-01 -1.993838548660278320e-01
-4.689264595508575439e-01 -1.910285651683807373e-01 -3.320282995700836182e-01 3.315364122390747070e-01 -2.754701972007751465e-01 -1.106778010725975037e-01 -5.273261070251464844e-01 3.965485095977783203e-01
-6.652873754501342773e-01 3.482987880706787109e-01 -2.040359079837799072e-01 -2.255247086286544800e-01 -1.778972148895263672e-01 -2.973586320877075195e-02 -5.112499594688415527e-01 -2.228912115097045898e-01
-1.205953806638717651e-01 -2.206301391124725342e-01 -2.232939153909683228e-01 3.994357287883758545e-01 -6.780785322189331055e-01 -2.526876628398895264e-01 -3.727612197399139404e-01 2.545143663883209229e-01
-4.079506695270538330e-01 -2.220254950225353241e-02 -7.097126245498657227e-01 -1.695796996355056763e-01 3.073470667004585266e-02 3.228489160537719727e-01 -4.144878685474395752e-01 -1.538114100694656372e-01
-4.099012017250061035e-01 1.229931563138961792e-01 -5.434261560440063477e-01 -5.702615380287170410e-01 -1.233691051602363586e-01 4.174188897013664246e-02 6.511044502258300781e-02 4.184995293617248535e-01
-6.145389080047607422e-01 -1.778935939073562622e-01 -3.976373672485351562e-01 2.193685621023178101e-01 -1.621022447943687439e-02 1.207474544644355774e-01 -5.924003124237060547e-01 -1.366637945175170898e-01
-3.161523640155792236e-01 -3.922873139381408691e-01 -1.601350009441375732e-01 5.032988786697387695e-01 -5.795463323593139648e-01 -1.108452379703521729e-01 -1.400409936904907227e-01 3.153303563594818115e-01
-4.632754325866699219e-01 1.393346041440963745e-01 -4.433503150939941406e-01 -2.043366879224777222e-01 -1.658665090799331665e-01 -5.109100341796875000e-01 -2.516588568687438965e-01 -4.192562103271484375e-01
-5.486742258071899414e-01 -3.372794017195701599e-02 -6.141219139099121094e-01 -3.557491004467010498e-01 -6.738159805536270142e-02 -1.645432226359844208e-02 3.332903981208801270e-01 2.796829640865325928e-01
-2.319998890161514282e-01 -6.635805219411849976e-02 9.474685043096542358e-02 -4.337251782417297363e-01 -8.324189782142639160e-01 -1.877392232418060303e-01 9.183381497859954834e-02 8.987396210432052612e-02
-5.359986424446105957e-01 -3.155747950077056885e-01 -1.863014698028564453e-01 -6.700630784034729004e-01 -1.283061504364013672e-01 2.042228877544403076e-01 -1.635662764310836792e-01 -2.109545320272445679e-01
-1.109453439712524414e-01 -2.648470997810363770e-01 -2.958101034164428711e-01 -8.086482882499694824e-01 -3.066535592079162598e-01 -4.467223957180976868e-02 -5.834171175956726074e-02 2.769399881362915039e-01
-6.170433163642883301e-01 -5.814982652664184570e-01 -4.850263297557830811e-01 2.995617873966693878e-02 1.459515541791915894e-01 8.665444701910018921e-02 -1.050033196806907654e-01 7.164494693279266357e-02
-5.327495932579040527e-02 -3.603448271751403809e-01 -2.371525205671787262e-02 -5.808147192001342773e-01 -4.752409756183624268e-01 1.932166516780853271e-01 -2.292381525039672852e-01 4.622428119182586670e-01
-3.806704282760620117e-01 -6.523200869560241699e-01 -8.354770392179489136e-02 -1.669149845838546753e-02 -1.392684280872344971e-01 2.000517547130584717e-01 -5.978397130966186523e-01 -7.403390854597091675e-02
-1.112922676838934422e-03 -2.622239589691162109e-01 -4.498886168003082275e-01 -6.791772842407226562e-01 -2.400693446397781372e-01 3.009205758571624756e-01 -2.607641518115997314e-01 2.266529947519302368e-01
-4.676386117935180664e-01 -7.776921391487121582e-01 -3.779773712158203125e-01 4.510453436523675919e-03 -1.448707096278667450e-02 6.881245970726013184e-02 -4.073823243379592896e-02 -1.643691658973693848e-01
-2.767600417137145996e-01 -4.049752950668334961e-01 -2.778393030166625977e-01 4.512932002544403076e-01 -5.687875151634216309e-01 3.707963526248931885e-01 -6.885398924350738525e-02 1.130865216255187988e-01
-6.563082933425903320e-01 -1.320666223764419556e-01 4.228959977626800537e-02 -1.232584193348884583e-01 -3.701234161853790283e-01 -6.232971549034118652e-01 8.422736823558807373e-02 -4.745395481586456299e-02
-3.912765383720397949e-01 -2.168771475553512573e-01 4.584361985325813293e-02 -2.396142184734344482e-01 -2.226400226354598999e-01 1.901166290044784546e-01 -8.063293695449829102e-01 -6.686138361692428589e-02
-6.149678230285644531e-01 -3.457237184047698975e-01 1.536136269569396973e-01 -7.028853055089712143e-03 -1.718234717845916748e-01 -1.996303647756576538e-01 -2.057537287473678589e-01 6.057498455047607422e-01
-7.036340832710266113e-01 1.044662967324256897e-01 -2.589651942253112793e-01 -5.312989279627799988e-02 4.265445284545421600e-03 -1.977240145206451416e-01 -6.190739274024963379e-01 4.165016114711761475e-02
-3.300397992134094238e-01 4.511500522494316101e-02 -1.895755082368850708e-01 -5.559391975402832031e-01 -3.099553585052490234e-01 -6.367831230163574219e-01 -2.001207917928695679e-01 -4.916954785585403442e-02
-1.987392753362655640e-01 -5.201005339622497559e-01 -6.849267482757568359e-01 -3.431533277034759521e-01 9.823271632194519043e-02 -2.807818055152893066e-01 -1.033646911382675171e-01 -6.282536685466766357e-02
-1.252092421054840088e-01 -3.664376586675643921e-02 -5.259535908699035645e-01 -4.616762697696685791e-01 -1.698517352342605591e-01 -5.932421088218688965e-01 -3.091866970062255859e-01 1.297135800123214722e-01
-4.789932370185852051e-01 -5.449831485748291016e-01 -5.090562105178833008e-01 -1.737059652805328369e-01 -6.873704493045806885e-02 3.497017547488212585e-03 3.840100169181823730e-01 1.790142059326171875e-01
-6.225734353065490723e-01 -3.529559671878814697e-01 -1.089654956012964249e-02 -5.612224936485290527e-01 -1.805232316255569458e-01 1.052103787660598755e-01 -1.984955072402954102e-01 -2.994609475135803223e-01
-7.723277211189270020e-01 -9.453955292701721191e-02 -5.878886952996253967e-02 -4.435766339302062988e-01 -2.585508227348327637e-01 2.721106410026550293e-01 7.163965702056884766e-02 -2.198431044816970825e-01
-3.494193851947784424e-01 -8.085552453994750977e-01 -4.304945766925811768e-01 9.133747965097427368e-02 -2.894566580653190613e-02 -9.612931311130523682e-02 1.041084341704845428e-02 -1.424409002065658569e-01
-2.852558344602584839e-02 2.689417302608489990e-01 -3.606081604957580566e-01 -1.037933975458145142e-01 -7.479162216186523438e-01 2.612534463405609131e-01 -3.936786055564880371e-01 5.856995657086372375e-02
-6.582968831062316895e-01 -3.502297699451446533e-01 -3.238045275211334229e-01 -2.269184961915016174e-02 1.175234466791152954e-01 -2.565400302410125732e-01 -5.041552782058715820e-01 -6.944780796766281128e-02
-2.721077799797058105e-01 1.468601226806640625e-01 -3.646331429481506348e-01 3.686756789684295654e-01 -4.759171009063720703e-01 -5.576940178871154785e-01 -2.563232183456420898e-01 1.796916574239730835e-01
-7.063232064247131348e-01 -3.028793036937713623e-01 -2.867382466793060303e-01 -1.301521062850952148e-01 7.445443421602249146e-02 -2.599072754383087158e-01 -4.637670516967773438e-01 -1.484523862600326538e-01
-1.900042593479156494e-01 2.937129735946655273e-01 -6.084852814674377441e-01 1.863921433687210083e-01 -6.355557441711425781e-01 1.501572579145431519e-01 -1.463413685560226440e-01 1.572920531034469604e-01
-1.601047515869140625e-01 -3.457664549350738525e-01 -1.858503222465515137e-01 2.399870008230209351e-01 -6.816082596778869629e-01 3.910271450877189636e-02 -2.044909447431564331e-01 5.047204494476318359e-01
-7.413658499717712402e-01 -2.898251712322235107e-01 2.599262893199920654e-01 -2.171387672424316406e-01 -3.583065569400787354e-01 -1.775275766849517822e-01 -4.963329434394836426e-02 -2.988381087779998779e-01
-5.454332828521728516e-01 -6.955288648605346680e-01 -1.083029881119728088e-01 -3.978655934333801270e-01 -1.075129061937332153e-01 3.301478922367095947e-02 -1.886599063873291016e-01 2.177135087549686432e-02
-3.859634399414062500e-01 2.048143744468688965e-01 -3.978115320205688477e-01 -6.222473978996276855e-01 -1.666137278079986572e-01 1.887093931436538696e-01 -2.528770565986633301e-01 3.692145645618438721e-01
-5.893552303314208984e-01 -2.902832329273223877e-01 -3.121846020221710205e-01 -5.725691318511962891e-01 -1.164186820387840271e-01 6.076170876622200012e-02 -1.434132009744644165e-01 -3.244825601577758789e-01
-7.985941767692565918e-01 2.078879922628402710e-01 -4.038581550121307373e-01 -1.004953160881996155e-01 -9.839011728763580322e-02 -8.224776387214660645e-02 -4.232968762516975403e-02 -3.572003543376922607e-01
-4.870820939540863037e-01 -1.882830560207366943e-01 -2.334797978401184082e-01 5.333442091941833496e-01 -5.861081480979919434e-01 7.863641530275344849e-02 8.089399896562099457e-03 1.963665932416915894e-01
-7.631698995828628540e-02 -2.532446980476379395e-01 -1.527236700057983398e-01 2.832800149917602539e-01 -6.517013907432556152e-01 -3.464497625827789307e-01 -4.435555040836334229e-01 2.915255129337310791e-01
-1.859455555677413940e-01 3.855947256088256836e-01 -7.323983311653137207e-01 -1.323327571153640747e-01 -4.575986564159393311e-01 1.861976832151412964e-01 -8.442593365907669067e-02 1.078319549560546875e-01
-7.386503815650939941e-01 1.364834755659103394e-01 9.679919481277465820e-02 1.099694706499576569e-02 -5.979462862014770508e-01 -2.282921373844146729e-01 1.271411776542663574e-01 -2.132820710539817810e-02
-7.795376777648925781e-01 -2.497038990259170532e-01 6.155489757657051086e-02 -4.349386394023895264e-01 -2.459067851305007935e-01 2.233613729476928711e-01 1.549572199583053589e-01 -5.134328454732894897e-02
-9.608972072601318359e-02 1.417212933301925659e-01 -5.196837782859802246e-01 4.327529668807983398e-02 -4.056935608386993408e-01 1.006072163581848145e-01 -5.523880124092102051e-01 4.678634405136108398e-01
-3.332698345184326172e-01 -2.866562008857727051e-01 -9.112402796745300293e-03 -1.663994193077087402e-01 -1.476383954286575317e-01 9.524037688970565796e-02 -8.326658010482788086e-01 2.340676039457321167e-01
-1.085937023162841797e-01 3.540101349353790283e-01 -5.193575024604797363e-01 -1.219640225172042847e-01 -7.129918336868286133e-01 7.344424724578857422e-02 -8.185958862304687500e-02 2.404667884111404419e-01
-2.392954528331756592e-01 -1.093914061784744263e-01 -4.041900932788848877e-01 1.576402783393859863e-01 -8.001660108566284180e-01 -1.552719273604452610e-03 3.153956532478332520e-01 5.299511924386024475e-02
-4.146067202091217041e-01 -7.265292108058929443e-02 -8.285736292600631714e-02 -7.499754428863525391e-01 -2.996656000614166260e-01 6.931467354297637939e-02 -6.924530863761901855e-02 3.925498425960540771e-01
-2.199184149503707886e-02 2.926628291606903076e-01 -7.028849124908447266e-01 -2.405673265457153320e-01 -5.595676302909851074e-01 -1.249814927577972412e-01 1.757552288472652435e-02 1.813832968473434448e-01
-2.768542766571044922e-01 -5.338972210884094238e-01 -7.085465192794799805e-01 -1.451053768396377563e-01 1.531866937875747681e-01 -2.874701321125030518e-01 -9.421756118535995483e-02 1.515240781009197235e-02
-5.761696696281433105e-01 -7.465454339981079102e-01 -2.675744295120239258e-01 -4.776953719556331635e-03 -3.365081176161766052e-02 5.642089247703552246e-02 -4.355003312230110168e-02 -1.812936812639236450e-01
-7.419080138206481934e-01 -3.674543499946594238e-01 -2.727924883365631104e-01 -2.286238968372344971e-01 -1.405798345804214478e-01 3.546165302395820618e-02 4.093618597835302353e-03 -4.084463119506835938e-01
-4.030027687549591064e-01 -1.656376868486404419e-01 -3.100654780864715576e-01 3.939986228942871094e-01 -5.201473236083984375e-01 1.432490646839141846e-01 1.684598624706268311e-02 5.171266794204711914e-01
-4.854042530059814453e-01 -3.972187340259552002e-01 -2.142818719148635864e-01 -6.323371529579162598e-01 -1.206477060914039612e-01 3.566985130310058594e-01 -1.260937303304672241e-01 -5.606709420680999756e-02
-1.911217123270034790e-01 2.090263413265347481e-03 -3.789736628532409668e-01 -7.136633396148681641e-01 -1.772005409002304077e-01 2.093851566314697266e-01 -3.200763463973999023e-01 3.644728660583496094e-01
-5.381450057029724121e-01 -4.279232621192932129e-01 -5.056667923927307129e-01 -1.354607846587896347e-02 6.575742363929748535e-02 -1.168803125619888306e-01 -4.324302077293395996e-01 -2.577172219753265381e-01
-5.184550881385803223e-01 3.670076429843902588e-01 -3.608812987804412842e-01 -2.677944600582122803e-01 -1.038936749100685120e-01 -1.948788911104202271e-01 -3.318783342838287354e-01 4.854335188865661621e-01
-1.571498811244964600e-01 -5.449354052543640137e-01 -7.716305851936340332e-01 -1.900417208671569824e-01 7.242260128259658813e-02 -1.224798783659934998e-01 -8.182328939437866211e-02 -1.409902572631835938e-01
-5.121766924858093262e-01 5.253746733069419861e-02 -1.014638543128967285e-01 8.427224308252334595e-02 -5.720084905624389648e-01 -6.076260805130004883e-01 1.126298978924751282e-01 -9.181276708841323853e-02
-6.774278283119201660e-01 -3.058848083019256592e-01 -1.037187799811363220e-01 -4.272501170635223389e-01 -1.897799074649810791e-01 2.226879298686981201e-01 -1.080044284462928772e-01 -3.961748480796813965e-01
-6.283861398696899414e-02 2.333012819290161133e-01 -7.971206903457641602e-01 -1.339711248874664307e-01 -4.634231030941009521e-01 1.207121908664703369e-01 -1.116208732128143311e-01 2.155936807394027710e-01
-1.918244361877441406e-01 1.114309355616569519e-01 -5.169309973716735840e-01 -6.433734297752380371e-01 -3.282810747623443604e-01 -4.949117451906204224e-02 1.213978230953216553e-01 3.803741037845611572e-01
-2.970179319381713867e-01 -9.159760177135467529e-02 -2.685332894325256348e-01 2.859934568405151367e-01 -8.135769963264465332e-01 2.795085906982421875e-01 9.657195955514907837e-02 -1.135678216814994812e-02
-2.412842661142349243e-01 8.092311769723892212e-02 -3.517706394195556641e-01 -3.541303575038909912e-01 -2.701146006584167480e-01 -2.450437396764755249e-01 -3.105274438858032227e-01 6.757566332817077637e-01
-2.017037570476531982e-01 3.201879560947418213e-01 -6.147200465202331543e-01 1.484271045774221420e-02 -4.171449840068817139e-01 7.740126922726631165e-03 -3.347101509571075439e-01 4.388548135757446289e-01
-1.887569129467010498e-01 -4.523768424987792969e-01 -2.114439159631729126e-01 -6.516048908233642578e-01 -3.001873195171356201e-01 2.130460739135742188e-01 -1.254286617040634155e-01 3.730888962745666504e-01
-5.248064994812011719e-01 -4.713367819786071777e-01 -4.066448509693145752e-01 -3.192644715309143066e-01 -4.402417689561843872e-02 3.327299654483795166e-01 2.481414936482906342e-02 3.490943908691406250e-01
-5.488232970237731934e-01 -3.461716175079345703e-01 -3.036693930625915527e-01 -1.305513679981231689e-01 -5.405519902706146240e-02 -5.401206612586975098e-01 -1.619713008403778076e-01 -3.857622742652893066e-01
-1.986941844224929810e-01 3.877987265586853027e-01 -6.379578113555908203e-01 -2.789509296417236328e-02 -3.929685354232788086e-01 -6.624799966812133789e-02 -3.615114092826843262e-01 3.359473943710327148e-01
-1.638092994689941406e-01 -5.510256886482238770e-01 -4.587039649486541748e-01 -5.321276187896728516e-01 -1.811434775590896606e-01 1.488608717918395996e-01 -1.642832309007644653e-01 -3.066050708293914795e-01
2.603875473141670227e-02 2.105987071990966797e-01 -3.780697882175445557e-01 -8.621323853731155396e-02 -6.544867753982543945e-01 1.455136537551879883e-01 -5.808026790618896484e-01 1.331979185342788696e-01
-3.842710256576538086e-01 -6.665879487991333008e-02 -6.403378248214721680e-01 -5.243723392486572266e-01 -1.591687649488449097e-01 1.515248864889144897e-01 2.952448427677154541e-01 1.656178683042526245e-01
-5.391959547996520996e-01 1.721969246864318848e-01 -4.964191615581512451e-01 -1.179337128996849060e-01 -1.672619283199310303e-01 2.228558436036109924e-02 -2.117837071418762207e-01 5.881751179695129395e-01
-4.870186150074005127e-01 -6.084708571434020996e-01 1.029499545693397522e-01 -3.351330757141113281e-01 -2.841210365295410156e-01 -1.681398749351501465e-01 -1.404734849929809570e-01 -3.754125237464904785e-01
-6.694928407669067383e-01 -3.081956803798675537e-01 -3.287667930126190186e-01 2.800077199935913086e-01 -3.769803047180175781e-02 7.238553371280431747e-03 -4.288280904293060303e-01 -2.914375960826873779e-01
-6.182359457015991211e-01 -4.124102592468261719e-01 -1.341432631015777588e-01 1.028496176004409790e-01 -1.278646886348724365e-01 1.562473922967910767e-02 -5.323548316955566406e-01 -3.451584279537200928e-01
-4.782258570194244385e-01 -1.458320170640945435e-01 -1.157519295811653137e-01 4.913077056407928467e-01 -6.686049103736877441e-01 6.268551200628280640e-02 -5.356864631175994873e-02 2.035183906555175781e-01
-3.168824613094329834e-01 4.909271374344825745e-02 -1.112100202590227127e-02 -5.184804797172546387e-01 -7.224774360656738281e-01 -1.826482415199279785e-01 1.631298512220382690e-01 -2.151372432708740234e-01
-3.415017127990722656e-01 -6.821287870407104492e-01 -4.754757881164550781e-01 -2.197128385305404663e-01 -5.072174966335296631e-02 3.722272217273712158e-01 -4.797658696770668030e-02 -1.727877743542194366e-02
-7.475543618202209473e-01 -9.247031062841415405e-02 2.562940716743469238e-01 1.531453579664230347e-01 -5.246747136116027832e-01 -2.560870945453643799e-01 -4.512706026434898376e-02 -2.389372512698173523e-02
-5.325866490602493286e-02 2.567053735256195068e-01 -5.985898971557617188e-01 9.287968277931213379e-02 -4.321375191211700439e-01 -5.295409262180328369e-02 -5.807512998580932617e-01 1.936755180358886719e-01
-2.283761948347091675e-01 -2.636221349239349365e-01 -3.004490137100219727e-01 4.791878759860992432e-01 -7.131078839302062988e-01 1.622167825698852539e-01 -1.531981825828552246e-01 -1.225677318871021271e-02
-5.225221514701843262e-01 7.309510558843612671e-02 -4.154393970966339111e-01 4.552345871925354004e-01 -3.277728855609893799e-01 -4.798747897148132324e-01 2.638518996536731720e-02 -5.821004882454872131e-02
-6.952947378158569336e-02 -4.922309517860412598e-01 -6.447324752807617188e-01 -5.493979454040527344e-01 -9.145315736532211304e-02 4.112857580184936523e-02 3.822766616940498352e-02 1.544012278318405151e-01
-1.755764037370681763e-01 -2.331976592540740967e-02 1.047716662287712097e-01 -4.813860356807708740e-01 -7.892378568649291992e-01 -1.997870802879333496e-01 -1.106002181768417358e-01 -2.255567908287048340e-01
-2.916085124015808105e-01 4.503204300999641418e-02 -1.799534410238265991e-01 -5.725272297859191895e-01 -3.652491569519042969e-01 -6.280837059020996094e-01 -1.426460742950439453e-01 6.724475324153900146e-02
-5.267121195793151855e-01 3.093707859516143799e-01 -4.173034131526947021e-01 -1.870909035205841064e-01 -8.935488760471343994e-02 5.847368761897087097e-02 -5.928136706352233887e-01 -2.342808246612548828e-01
-5.157666280865669250e-02 -5.250911116600036621e-01 -2.588958442211151123e-01 2.986688017845153809e-01 -5.821536183357238770e-01 -1.449732780456542969e-01 -2.535501122474670410e-01 3.757412135601043701e-01
8.844182640314102173e-02 -3.384164273738861084e-01 -2.182204574346542358e-01 1.733073443174362183e-01 -7.076892852783203125e-01 -5.317113175988197327e-02 -5.095078349113464355e-01 1.916956156492233276e-01
-4.572021663188934326e-01 1.152587309479713440e-01 -1.556972414255142212e-01 7.655247300863265991e-02 -6.374673843383789062e-01 -5.371478199958801270e-01 1.671360582113265991e-01 -1.573305577039718628e-01
-2.233725637197494507e-01 -4.894745051860809326e-01 -6.018016859889030457e-02 -3.192665874958038330e-01 -1.915812343358993530e-01 2.908005118370056152e-01 -6.924600005149841309e-01 -6.478701531887054443e-02
-6.856002211570739746e-01 -1.651840209960937500e-01 -2.437738180160522461e-01 -4.312057513743638992e-03 -2.223078757524490356e-01 -5.376126766204833984e-01 3.190953433513641357e-01 -5.433549731969833374e-02
-3.983208239078521729e-01 1.981097906827926636e-01 -3.597042262554168701e-01 -5.678157806396484375e-01 -3.067435324192047119e-01 3.244344890117645264e-01 -6.369312852621078491e-02 3.832558095455169678e-01
-5.098811388015747070e-01 -6.024693325161933899e-02 -1.545335501432418823e-01 8.118319511413574219e-02 -5.519002079963684082e-01 2.317553162574768066e-01 1.908500343561172485e-01 5.578460097312927246e-01
-1.783416271209716797e-01 5.271884202957153320e-01 -5.244861841201782227e-01 -1.341393440961837769e-01 -5.690435171127319336e-01 -1.884494125843048096e-01 -1.944517344236373901e-01 7.236390374600887299e-03
-7.906443476676940918e-01 -7.490111887454986572e-02 2.115465700626373291e-01 -2.868702448904514313e-02 -5.078699588775634766e-01 -1.151282414793968201e-01 1.251659095287322998e-01 -1.919466704130172729e-01
5.041047930717468262e-02 -4.478877782821655273e-01 -1.792871356010437012e-01 2.514721453189849854e-01 -7.239334583282470703e-01 1.018987968564033508e-03 -3.863355815410614014e-01 1.677421182394027710e-01
-3.802681267261505127e-01 -4.524215757846832275e-01 -6.010547280311584473e-01 -4.490765929222106934e-01 -3.389882296323776245e-02 1.391935050487518311e-01 2.387237697839736938e-01 1.012984365224838257e-01
-1.125899776816368103e-01 -1.471509188413619995e-01 3.893771441653370857e-03 -5.347188711166381836e-01 -8.090472221374511719e-01 -1.371453553438186646e-01 6.706999242305755615e-02 -4.319905489683151245e-02
-5.038431379944086075e-03 1.599951237440109253e-01 -4.023186266422271729e-01 1.538547277450561523e-01 -6.178116798400878906e-01 -1.632468253374099731e-01 -6.017849445343017578e-01 1.354945749044418335e-01
-4.891177713871002197e-01 -4.875950515270233154e-01 -2.985402941703796387e-01 -3.415720760822296143e-01 1.270963996648788452e-02 -4.160196781158447266e-01 -2.843285501003265381e-01 -2.512774467468261719e-01
-8.587800264358520508e-01 -1.741267889738082886e-01 3.678762167692184448e-02 1.079137399792671204e-01 -3.116280138492584229e-01 -2.814693748950958252e-01 1.408714503049850464e-01 1.516457200050354004e-01
-5.192497372627258301e-01 -5.152342915534973145e-01 -1.272915005683898926e-01 -6.116189956665039062e-01 -1.921013742685317993e-01 1.028073430061340332e-01 1.506590247154235840e-01 6.679753214120864868e-02
-1.954004466533660889e-01 -1.132867187261581421e-01 -4.269149303436279297e-01 1.046249493956565857e-01 -8.061332702636718750e-01 3.218546137213706970e-02 3.221502304077148438e-01 3.338485583662986755e-02
-7.680684328079223633e-02 1.293039619922637939e-01 -3.811800479888916016e-01 2.921375632286071777e-01 -8.019410967826843262e-01 9.116427041590213776e-03 -3.191717565059661865e-01 -4.093173891305923462e-02
-7.208831310272216797e-01 5.606074631214141846e-02 -2.638833820819854736e-01 3.596764802932739258e-01 -2.833673357963562012e-01 -4.039522707462310791e-01 1.483686119318008423e-01 -1.126738041639328003e-01
-1.794734001159667969e-01 -5.114906430244445801e-01 -2.859829366207122803e-01 4.066249132156372070e-01 -6.583068966865539551e-01 -3.295115381479263306e-02 3.183697536587715149e-02 1.535218954086303711e-01
-1.798322796821594238e-02 -3.394758403301239014e-01 -4.480342194437980652e-02 -2.270934432744979858e-01 -6.895432472229003906e-01 -4.434047639369964600e-01 -1.409002840518951416e-01 -3.727246820926666260e-01
-6.718807816505432129e-01 3.741509094834327698e-02 -5.046676844358444214e-02 4.784549176692962646e-01 -5.076462030410766602e-01 -2.182849347591400146e-01 -9.535173326730728149e-02 3.557073324918746948e-02
-2.013205289840698242e-01 -2.431385219097137451e-01 -3.050495088100433350e-01 4.762956202030181885e-01 -4.945337772369384766e-01 -1.250345110893249512e-01 -4.208577275276184082e-01 3.783153891563415527e-01
-3.536355197429656982e-01 -1.092226281762123108e-01 -3.035225570201873779e-01 2.697512805461883545e-01 -6.802018880844116211e-01 4.840215146541595459e-01 3.417860716581344604e-02 -1.077777124010026455e-03
-4.887858629226684570e-01 4.276067912578582764e-01 -5.124577879905700684e-01 -3.445473015308380127e-01 -3.321783542633056641e-01 1.823613792657852173e-02 1.740876585245132446e-01 2.365024685859680176e-01
-1.203863322734832764e-01 -4.926305636763572693e-02 2.715125083923339844e-01 -3.928034305572509766e-01 -8.423711657524108887e-01 -8.775767683982849121e-02 -1.943267136812210083e-01 3.637335030362010002e-03
-6.459565162658691406e-01 4.224755167961120605e-01 -3.112651109695434570e-01 -1.690713018178939819e-01 -1.456657797098159790e-01 -1.745835244655609131e-01 -4.589808881282806396e-01 -1.281487494707107544e-01
-2.496117949485778809e-01 -9.168003499507904053e-02 -5.104176402091979980e-01 -3.902915418148040771e-01 -6.509134918451309204e-02 -6.999722719192504883e-01 -8.416491001844406128e-02 1.230989843606948853e-01
-6.009311079978942871e-01 -5.876409355551004410e-03 -1.943129301071166992e-01 -5.319913029670715332e-01 -3.284029290080070496e-02 -2.030143588781356812e-01 -5.144076943397521973e-01 -1.056712493300437927e-01
-5.456022620201110840e-01 8.282637596130371094e-02 -2.964331209659576416e-01 3.370829522609710693e-01 -4.570171535015106201e-01 -5.061918497085571289e-01 1.622442603111267090e-01 -5.042461678385734558e-02
-5.698820948600769043e-01 -5.829541087150573730e-01 -3.486898168921470642e-02 -4.338214695453643799e-01 -2.350624799728393555e-01 1.813909858465194702e-01 2.254880368709564209e-01 8.354726433753967285e-02
-2.946240305900573730e-01 -3.598495200276374817e-02 -2.704667747020721436e-01 3.735649287700653076e-01 -8.221230506896972656e-01 -8.085804991424083710e-03 5.476625636219978333e-02 -1.422957181930541992e-01
-4.041353762149810791e-01 -2.381083667278289795e-01 -1.628145426511764526e-01 2.152357399463653564e-01 -7.628047466278076172e-01 2.451481670141220093e-01 2.118946462869644165e-01 1.423934102058410645e-01
-2.940216362476348877e-01 -8.092031478881835938e-01 -3.500524163246154785e-01 -2.056573778390884399e-01 4.823080450296401978e-02 -2.423831522464752197e-01 -1.700087189674377441e-01 -6.270001828670501709e-02
-6.094363331794738770e-01 -1.167482137680053711e-01 -6.283359527587890625e-01 -1.736012101173400879e-01 -1.534205116331577301e-02 -1.863921582698822021e-01 3.721923530101776123e-01 1.284885555505752563e-01
-1.320183277130126953e-01 -3.797269761562347412e-01 -6.578444242477416992e-01 -5.113763809204101562e-01 -2.025357484817504883e-01 6.086210533976554871e-02 2.695924341678619385e-01 1.634278595447540283e-01
-3.661900758743286133e-01 1.693771928548812866e-01 -5.380563735961914062e-01 -5.938153266906738281e-01 -1.985345780849456787e-01 1.009524837136268616e-01 1.418248750269412994e-02 3.811643421649932861e-01
-5.607432723045349121e-01 -6.291542649269104004e-01 -3.567106127738952637e-01 -1.864709854125976562e-01 -5.172661691904067993e-02 2.070745527744293213e-01 -1.839518100023269653e-01 -2.198281884193420410e-01
-5.974694490432739258e-01 -5.881523489952087402e-01 -3.950780928134918213e-01 6.873752921819686890e-02 1.287624835968017578e-01 7.708592712879180908e-02 -3.355979025363922119e-01 3.387318924069404602e-02
-1.399671938270330429e-02 -1.230286210775375366e-01 -2.868351638317108154e-01 -2.579734623432159424e-01 -5.614065527915954590e-01 -5.890558958053588867e-01 -2.093920856714248657e-01 -3.603249788284301758e-01
-2.746291160583496094e-01 -1.755878031253814697e-01 -3.391135632991790771e-01 4.587792456150054932e-01 -4.758538305759429932e-01 -1.641316115856170654e-01 -2.751466035842895508e-01 4.890700280666351318e-01
-5.723316073417663574e-01 1.160281524062156677e-01 -6.917865276336669922e-01 8.919013291597366333e-02 1.068330630660057068e-01 1.573421061038970947e-01 -3.656382262706756592e-01 5.088393762707710266e-02
-2.388264238834381104e-01 -4.510503727942705154e-03 1.046447530388832092e-01 -5.304250121116638184e-01 -8.042551279067993164e-01 -2.737490646541118622e-02 2.284121233969926834e-03 -5.531120672821998596e-02
-6.351841688156127930e-01 -2.025219984352588654e-02 -4.606416821479797363e-01 -4.484324753284454346e-01 -1.036806330084800720e-01 -7.633384317159652710e-02 2.775671705603599548e-02 -4.068186581134796143e-01
-6.902805566787719727e-01 -1.861441135406494141e-02 -3.138170838356018066e-01 4.271542429924011230e-01 -2.483599632978439331e-01 -3.935311138629913330e-01 1.159980073571205139e-01 -1.105409041047096252e-01
-5.740137100219726562e-01 2.190373390913009644e-01 -1.866411566734313965e-01 1.015714406967163086e-01 -5.226292610168457031e-01 -5.166851282119750977e-01 1.003954932093620300e-01 1.649093180894851685e-01
-3.471210002899169922e-01 -3.218194246292114258e-01 9.947177022695541382e-03 3.943844735622406006e-01 -7.528941631317138672e-01 1.674053817987442017e-01 -1.402497440576553345e-01 7.587524503469467163e-02
-4.844208955764770508e-01 -6.536392122507095337e-02 -7.408641576766967773e-01 -2.831974625587463379e-01 1.953609986230731010e-03 2.952974755316972733e-03 2.955977916717529297e-01 2.111703902482986450e-01
-5.623341798782348633e-01 2.041923552751541138e-01 -6.824796795845031738e-01 -1.037765517830848694e-01 -9.437926113605499268e-03 1.694826781749725342e-01 -1.978205442428588867e-01 -3.123957514762878418e-01
-2.059303075075149536e-01 -4.940405860543251038e-02 7.692109793424606323e-02 -5.568587183952331543e-01 -7.016591429710388184e-01 -2.997378408908843994e-01 -4.632664844393730164e-02 -2.341555655002593994e-01
-5.068281292915344238e-01 3.873186931014060974e-02 -4.013773798942565918e-01 -6.264818310737609863e-01 -1.342699974775314331e-01 -1.292170882225036621e-01 -1.812560558319091797e-01 -3.470769822597503662e-01
-4.912242889404296875e-01 1.237993016839027405e-01 -2.030481994152069092e-01 -4.773117601871490479e-01 -3.325529024004936218e-02 8.649075031280517578e-02 -6.682522296905517578e-01 1.384553164243698120e-01
-2.598986327648162842e-01 -1.092087700963020325e-01 1.163343265652656555e-01 -3.363356888294219971e-01 -8.189231157302856445e-01 -3.355768322944641113e-01 6.158827990293502808e-02 -8.264861255884170532e-02
-3.012759685516357422e-01 -3.424164354801177979e-01 -4.242156073451042175e-02 4.022921025753021240e-01 -7.549835443496704102e-01 2.075516879558563232e-01 -1.200856417417526245e-01 2.910199388861656189e-02
-5.736202001571655273e-01 -2.950870990753173828e-01 -6.822811365127563477e-01 1.104546561837196350e-01 7.549799978733062744e-02 1.428861767053604126e-01 -1.516888588666915894e-01 -2.388507574796676636e-01
-3.999343514442443848e-01 -5.194471478462219238e-01 -3.968562781810760498e-01 -5.692403912544250488e-01 -1.138944178819656372e-01 1.988907754421234131e-01 -6.503477692604064941e-02 -1.787135452032089233e-01
-4.264131188392639160e-01 -6.205020546913146973e-01 -1.397688388824462891e-01 -5.083493590354919434e-01 -2.420748323202133179e-01 2.389169037342071533e-01 1.687504202127456665e-01 1.050551012158393860e-01
-3.895538449287414551e-01 1.345927119255065918e-01 -3.069012798368930817e-02 -2.567751705646514893e-01 -1.961167752742767334e-01 -9.840817004442214966e-02 -7.454155087471008301e-01 3.993332386016845703e-01
-4.278775751590728760e-01 -6.747418642044067383e-01 -3.032561242580413818e-01 -3.418609499931335449e-01 -1.048363968729972839e-01 2.088056504726409912e-02 9.105294942855834961e-02 3.648201823234558105e-01
-3.459172248840332031e-01 -5.281298421323299408e-03 -3.483356833457946777e-01 -1.392007023096084595e-01 -4.153059124946594238e-01 -7.431271076202392578e-01 1.123133525252342224e-01 -4.761997982859611511e-02
-1.611245572566986084e-01 1.583826690912246704e-01 -2.399119585752487183e-01 2.102243453264236450e-01 -8.450866937637329102e-01 2.239425033330917358e-01 -2.093911617994308472e-01 -1.975735276937484741e-01
-1.280650645494461060e-01 -3.438295722007751465e-01 -7.674140483140945435e-02 3.813199102878570557e-01 -6.982531547546386719e-01 -2.549926042556762695e-01 -3.279800713062286377e-01 2.322427183389663696e-01
1.092203110456466675e-01 -1.889846920967102051e-01 -3.573763072490692139e-01 1.651624590158462524e-01 -6.590810418128967285e-01 -2.347792498767375946e-02 -5.261318683624267578e-01 2.925841212272644043e-01
-3.641475737094879150e-01 -5.807923078536987305e-01 -1.486730873584747314e-01 -5.757389664649963379e-01 -2.886262238025665283e-01 1.401729732751846313e-01 2.384009361267089844e-01 1.292637288570404053e-01
-3.762941062450408936e-01 -5.922046303749084473e-01 -1.462816298007965088e-01 -5.763391852378845215e-01 -2.939081192016601562e-01 1.574150174856185913e-01 1.689751297235488892e-01 1.200714111328125000e-01
7.769676297903060913e-02 1.874407008290290833e-02 -4.715301394462585449e-01 9.140998870134353638e-02 -8.119688630104064941e-01 1.127439737319946289e-01 -2.838515341281890869e-01 -1.016813442111015320e-01
-1.030599102377891541e-01 -4.167013801634311676e-03 -4.092419743537902832e-01 -4.810503125190734863e-01 -2.252350300550460815e-01 -6.195876002311706543e-01 -2.410032749176025391e-01 3.126832246780395508e-01
-2.290026545524597168e-01 1.557274013757705688e-01 -5.225253105163574219e-01 1.418784111738204956e-01 -2.515227496623992920e-01 -5.503021478652954102e-01 -2.889813184738159180e-01 4.248979091644287109e-01
-2.672838270664215088e-01 -7.735186070203781128e-02 -3.973836600780487061e-01 1.275099366903305054e-01 -8.074119091033935547e-01 6.496044807136058807e-03 3.074238002300262451e-01 4.402199760079383850e-02
1.393349766731262207e-01 -3.235331177711486816e-01 -2.411789745092391968e-01 -1.732986867427825928e-01 -7.190917730331420898e-01 -3.432116508483886719e-01 -9.734892845153808594e-02 -3.786135911941528320e-01
-4.369764626026153564e-01 -2.184993624687194824e-01 -2.786757946014404297e-01 -2.939194142818450928e-01 -8.966495096683502197e-02 -7.177413105964660645e-01 -2.163230776786804199e-01 -1.651436835527420044e-01
-4.164357185363769531e-01 -7.003856897354125977e-01 -5.557820945978164673e-02 -3.174410760402679443e-01 -2.368151694536209106e-01 -1.143852099776268005e-01 -5.703263729810714722e-02 -3.997066915035247803e-01
-3.836370110511779785e-01 -1.216760128736495972e-01 -6.700549721717834473e-01 -1.106578558683395386e-01 1.487953495234251022e-02 3.088513910770416260e-01 -4.781397879123687744e-01 -2.292824238538742065e-01
-3.856762945652008057e-01 1.196179911494255066e-02 -4.317559599876403809e-01 3.883959949016571045e-01 -5.145789980888366699e-01 2.441045194864273071e-01 -8.537842333316802979e-02 4.268229901790618896e-01
-2.225229740142822266e-01 -2.463597953319549561e-01 -3.895758390426635742e-01 -7.124578356742858887e-01 -1.279273182153701782e-01 -5.209669098258018494e-02 -2.682524323463439941e-01 3.733444809913635254e-01
-4.099385142326354980e-01 -8.263372182846069336e-01 -3.037767708301544189e-01 1.942832618951797485e-01 -9.486314654350280762e-02 -6.627366412431001663e-03 9.122889488935470581e-02 4.153673350811004639e-02
-3.309591412544250488e-01 -4.925689101219177246e-01 -7.119653820991516113e-01 -2.234123200178146362e-01 1.375294774770736694e-01 -2.664726376533508301e-01 7.271458394825458527e-03 -3.254806622862815857e-02
-4.181389212608337402e-01 -8.163066953420639038e-02 -5.651701092720031738e-01 -8.515632152557373047e-02 2.520722523331642151e-02 1.641044467687606812e-01 -6.289683580398559570e-01 -2.620315551757812500e-01
1.944516599178314209e-02 -1.108649373054504395e-02 -3.299219906330108643e-01 2.390817850828170776e-01 -8.168607950210571289e-01 -2.156770825386047363e-01 -3.430541157722473145e-01 4.501050338149070740e-02
1.056042760610580444e-01 -4.888227283954620361e-01 -2.045061588287353516e-01 1.246629506349563599e-01 -6.346575021743774414e-01 1.231175586581230164e-01 -4.440498352050781250e-01 2.782232463359832764e-01
-1.896589435636997223e-02 -5.416446924209594727e-01 -5.316681861877441406e-01 -5.247174501419067383e-01 -2.692786455154418945e-01 5.487995222210884094e-02 1.895384192466735840e-01 1.918709129095077515e-01
-7.094821929931640625e-01 -1.455095261335372925e-01 -3.326198756694793701e-01 1.349536776542663574e-01 -1.879385113716125488e-01 -4.681434035301208496e-01 2.961429059505462646e-01 6.658734381198883057e-02
-8.027268648147583008e-01 -2.681252956390380859e-01 -1.105608493089675903e-01 -1.085251048207283020e-01 -2.963515818119049072e-01 -5.848718807101249695e-03 7.249598205089569092e-02 -4.081946611404418945e-01
-5.908188223838806152e-01 -8.424355834722518921e-02 -6.123409867286682129e-01 -4.229172766208648682e-01 -3.886427357792854309e-02 -8.079171180725097656e-02 2.001716494560241699e-01 -2.047174721956253052e-01
-2.049838602542877197e-01 5.006836652755737305e-01 -3.592398762702941895e-01 -7.193128764629364014e-02 -7.172002196311950684e-01 -1.257067024707794189e-01 -1.887279301881790161e-01 -8.528412133455276489e-02
-4.290540516376495361e-02 -3.803462907671928406e-02 -2.116367965936660767e-01 3.099035918712615967e-01 -7.345089316368103027e-01 -1.680041551589965820e-01 -5.353936553001403809e-01 3.881838545203208923e-02
-4.433979094028472900e-01 -5.682938694953918457e-01 -2.904768884181976318e-01 8.190864324569702148e-02 9.356620721518993378e-03 2.121384590864181519e-01 -5.867354869842529297e-01 -2.392790513113141060e-03
3.886724263429641724e-02 8.979663252830505371e-02 -6.414321660995483398e-01 -3.324571549892425537e-01 -2.146041989326477051e-01 -4.610480368137359619e-01 -3.759488761425018311e-01 2.617351710796356201e-01
-2.638448402285575867e-02 -3.712981939315795898e-01 -5.441959947347640991e-02 -5.002451539039611816e-01 -4.063561558723449707e-01 -1.254102680832147598e-02 -3.280997872352600098e-01 5.790534019470214844e-01
-3.623931854963302612e-02 -5.902966260910034180e-01 -4.807881414890289307e-01 -5.864255428314208984e-01 -1.307497024536132812e-01 -7.340188324451446533e-02 1.193690765649080276e-02 2.292564809322357178e-01
-4.062474891543388367e-02 -3.552028536796569824e-01 -3.691143393516540527e-01 -4.534147977828979492e-01 -4.452834129333496094e-01 2.480360269546508789e-01 -1.624823175370693207e-02 5.198914408683776855e-01
-2.457547038793563843e-01 -3.528824746608734131e-01 -1.515039056539535522e-01 -5.414705872535705566e-01 -2.599941492080688477e-01 -4.843029081821441650e-01 -4.227820336818695068e-01 -1.343268156051635742e-01
-2.720397114753723145e-01 -8.730802685022354126e-02 -3.310299515724182129e-01 1.939921379089355469e-01 -8.289550542831420898e-01 1.932171434164047241e-01 2.143497169017791748e-01 2.670071460306644440e-02
3.452196717262268066e-02 2.363085299730300903e-01 -4.250343739986419678e-01 -2.459732741117477417e-01 -7.077586054801940918e-01 2.830714881420135498e-01 -3.473898172378540039e-01 8.847364224493503571e-03
-5.399100482463836670e-02 -3.771863281726837158e-01 -1.884958148002624512e-01 -4.688147604465484619e-01 -3.842980861663818359e-01 5.337566882371902466e-02 -1.874167621135711670e-01 6.433027386665344238e-01
-5.532349273562431335e-02 3.243695795536041260e-01 -3.938226997852325439e-01 -9.214610792696475983e-03 -8.010192513465881348e-01 1.289932876825332642e-01 -2.652635872364044189e-01 -8.891993016004562378e-02
-2.417948991060256958e-01 8.346504718065261841e-02 -5.259290933609008789e-01 -1.100865527987480164e-01 -1.741610467433929443e-01 -1.696219444274902344e-01 -3.973934352397918701e-01 6.548458933830261230e-01
-2.906692624092102051e-01 -3.565356731414794922e-01 -5.052479729056358337e-02 -4.046367108821868896e-01 -4.224688410758972168e-01 2.982660010457038879e-02 -6.658186763525009155e-02 6.620479822158813477e-01
-5.205478072166442871e-01 -3.808070421218872070e-01 1.792841702699661255e-01 -4.639605060219764709e-02 -2.065249234437942505e-01 -1.624654084444046021e-01 -2.818868756294250488e-01 6.334136724472045898e-01
-8.217758536338806152e-01 9.877747856080532074e-03 -1.145334616303443909e-01 1.785472035408020020e-01 -2.946783304214477539e-01 -4.007390141487121582e-01 1.344726383686065674e-01 -1.186596006155014038e-01
-7.277674674987792969e-01 -2.188005000352859497e-01 -8.821436017751693726e-02 -4.464508593082427979e-01 -2.499964982271194458e-01 2.423544228076934814e-01 1.109527945518493652e-01 -2.860705852508544922e-01
-3.156371116638183594e-01 -1.173070445656776428e-01 -3.227504193782806396e-01 2.326252870261669159e-02 -7.435991168022155762e-01 3.670946136116981506e-02 4.592438042163848877e-01 1.292715668678283691e-01
-3.931400477886199951e-01 -3.516632318496704102e-01 -8.925995975732803345e-02 4.560117423534393311e-01 -6.359091997146606445e-01 7.019472867250442505e-02 -1.027944087982177734e-01 2.932325303554534912e-01
-8.331866860389709473e-01 -1.813981235027313232e-01 2.897094190120697021e-02 -3.523629605770111084e-01 -3.124898970127105713e-01 1.438692118972539902e-02 2.196445912122726440e-01 -4.236859828233718872e-02
-4.240636825561523438e-01 -5.619749426841735840e-01 -4.998944103717803955e-01 -8.310470730066299438e-04 -4.471143335103988647e-02 2.936530411243438721e-01 1.380136162042617798e-01 3.836404979228973389e-01
-6.801190320402383804e-03 -4.130537211894989014e-01 -3.683058321475982666e-01 -5.817121863365173340e-01 -4.514042735099792480e-01 1.080542579293251038e-01 6.951846927404403687e-02 3.674612343311309814e-01
-2.495872527360916138e-01 -1.380497962236404419e-01 -3.359434306621551514e-01 1.645743101835250854e-01 -8.348780274391174316e-01 1.019340455532073975e-01 2.644281983375549316e-01 3.703722730278968811e-02
-4.213983714580535889e-01 -5.277642235159873962e-02 2.609349489212036133e-01 -2.710624933242797852e-01 -8.012484312057495117e-01 -1.660374850034713745e-01 9.218385815620422363e-02 -3.259306307882070541e-03
-3.215643167495727539e-01 -5.828999727964401245e-02 -4.353062808513641357e-01 -4.096852838993072510e-01 -1.492989510297775269e-01 1.939599215984344482e-01 -2.130663096904754639e-01 6.561685800552368164e-01
-3.238681554794311523e-01 -1.069642305374145508e-01 -2.798327505588531494e-01 1.608133465051651001e-01 -8.137552738189697266e-01 4.144085571169853210e-02 3.371313810348510742e-01 4.391244426369667053e-02
-3.855708837509155273e-01 6.902062892913818359e-02 -4.591691195964813232e-01 -6.306403875350952148e-01 -2.690472602844238281e-01 -3.176810219883918762e-02 2.053926140069961548e-01 3.499226570129394531e-01
-6.517702341079711914e-01 -3.762989342212677002e-01 7.759981602430343628e-02 -4.705639183521270752e-01 -2.981566190719604492e-01 1.316536664962768555e-01 -1.431116461753845215e-02 -3.157651424407958984e-01
-4.115137159824371338e-01 4.270504117012023926e-01 -3.337731957435607910e-01 1.776659190654754639e-01 -5.931945443153381348e-01 -3.582941293716430664e-01 -1.518460065126419067e-01 4.475630447268486023e-02
-3.020733296871185303e-01 -5.649856328964233398e-01 -3.724764883518218994e-01 -3.318620920181274414e-01 1.241545379161834717e-01 -2.235402464866638184e-01 -4.988074302673339844e-01 1.627224981784820557e-01
-3.798102140426635742e-01 2.733273804187774658e-01 -4.658851623535156250e-01 -5.349884629249572754e-01 -2.722109854221343994e-01 9.228485077619552612e-02 -3.527114167809486389e-02 4.403581619262695312e-01
-2.984014451503753662e-01 -2.389001995325088501e-01 -3.532530665397644043e-01 3.735431432723999023e-01 -6.556543111801147461e-01 3.792581856250762939e-01 4.819183424115180969e-02 -1.162727698683738708e-01
-7.209610939025878906e-02 -1.543464958667755127e-01 -1.901698410511016846e-01 -7.173970341682434082e-01 -3.734476566314697266e-01 -1.954508274793624878e-01 -1.646533906459808350e-01 4.640919268131256104e-01
7.056209444999694824e-02 5.819199234247207642e-02 -1.716024726629257202e-01 -4.785932898521423340e-01 -8.506950139999389648e-01 2.675379067659378052e-02 -5.838121473789215088e-02 7.300448417663574219e-02
-6.647656559944152832e-01 -5.298308134078979492e-01 2.154894471168518066e-01 -1.782126128673553467e-01 -2.821378111839294434e-01 2.195013612508773804e-01 5.626989156007766724e-02 2.611931860446929932e-01
-5.639917850494384766e-01 -4.789473116397857666e-01 -4.541966617107391357e-01 -1.842738837003707886e-01 -4.834835231304168701e-02 3.663101196289062500e-01 1.436167061328887939e-01 2.347870469093322754e-01
-1.986391246318817139e-01 -3.612000644207000732e-01 -2.046234905719757080e-01 -1.265628337860107422e-01 -7.489319443702697754e-01 1.371115297079086304e-01 4.289098680019378662e-01 9.233544021844863892e-02
-6.898185610771179199e-01 -2.176417112350463867e-01 -1.161260604858398438e-01 -4.244425892829895020e-02 -2.913101017475128174e-01 -5.196758508682250977e-01 3.110966384410858154e-01 -9.894584864377975464e-02
-5.410706996917724609e-01 -1.953788995742797852e-01 -2.343869954347610474e-01 -7.040929794311523438e-01 -2.673410475254058838e-01 9.830138832330703735e-02 1.927196234464645386e-01 -1.050578989088535309e-02
-2.351701855659484863e-01 -4.041814208030700684e-01 -6.717433333396911621e-01 -7.774926722049713135e-02 2.727037109434604645e-02 2.980984151363372803e-01 -3.937230706214904785e-01 -2.818229794502258301e-01
-2.697173953056335449e-01 -1.149437054991722107e-01 2.085779309272766113e-01 -5.723393559455871582e-01 -7.218380570411682129e-01 -1.196767911314964294e-01 9.986639488488435745e-04 8.711848407983779907e-02
-3.028536736965179443e-01 -2.863151431083679199e-01 -9.670543670654296875e-02 -1.349593251943588257e-01 -1.457684040069580078e-01 1.489597465842962265e-02 -8.802805542945861816e-01 4.871467500925064087e-02
8.879016339778900146e-02 -3.031798303127288818e-01 -2.881587147712707520e-01 -6.100311279296875000e-01 -6.105337142944335938e-01 1.175951212644577026e-01 -6.107128784060478210e-02 2.339122146368026733e-01
1.295544672757387161e-02 -4.586413204669952393e-01 -5.378431677818298340e-01 -5.623751282691955566e-01 -2.847626209259033203e-01 5.253999680280685425e-02 1.734669953584671021e-01 2.645716667175292969e-01
2.456993982195854187e-02 -4.218477308750152588e-01 -6.144425868988037109e-01 -5.614576935768127441e-01 -2.648129761219024658e-01 7.235410064458847046e-02 2.168498188257217407e-01 7.925628870725631714e-02
-2.678774297237396240e-01 -2.762138843536376953e-01 -7.419353127479553223e-01 -3.195169568061828613e-01 9.590118378400802612e-02 -2.644484043121337891e-01 -2.045637816190719604e-01 -2.800219058990478516e-01
-4.673332870006561279e-01 1.155085265636444092e-01 -4.167115688323974609e-01 5.512621626257896423e-02 -2.063419818878173828e-01 -3.915586769580841064e-01 -2.971859872341156006e-01 5.543962121009826660e-01
-3.881894946098327637e-01 -5.292843654751777649e-02 -4.216447174549102783e-01 2.504927851259708405e-02 -4.363916814327239990e-01 -4.081095755100250244e-02 -5.653293132781982422e-01 3.954684734344482422e-01
-4.408887922763824463e-01 2.171285450458526611e-01 -4.707184731960296631e-01 -4.004375338554382324e-01 -5.587681755423545837e-02 1.157780736684799194e-01 -2.801985740661621094e-01 5.305736064910888672e-01
-3.989633917808532715e-01 -5.690578371286392212e-02 -5.115227103233337402e-01 -4.628811776638031006e-01 -5.674936622381210327e-02 -5.875993967056274414e-01 -1.146010830998420715e-01 6.969208363443613052e-03
-8.355595469474792480e-01 1.998790772631764412e-03 -3.899808824062347412e-01 -4.290270805358886719e-02 -3.802432119846343994e-02 -1.790546774864196777e-01 -2.907374687492847443e-02 -3.369848728179931641e-01
7.945370860397815704e-03 -3.723909556865692139e-01 -2.361786663532257080e-01 -6.809891462326049805e-01 -3.606405556201934814e-01 -8.754796534776687622e-02 -8.218353986740112305e-02 4.441337883472442627e-01
-8.200397491455078125e-01 -2.268064301460981369e-03 -1.439248025417327881e-01 1.769821532070636749e-02 -2.615923881530761719e-01 -3.079260885715484619e-01 2.546403110027313232e-01 -2.800200879573822021e-01
-1.544309854507446289e-01 9.211403876543045044e-02 -6.624766588211059570e-01 1.462470740079879761e-01 -6.277279257774353027e-01 2.964473366737365723e-01 1.282967478036880493e-01 -9.497010707855224609e-02
-2.282563894987106323e-01 -2.358962036669254303e-02 -4.327122271060943604e-01 1.881433278322219849e-01 -7.301622033119201660e-01 4.030752778053283691e-01 8.563183993101119995e-02 -1.475314497947692871e-01
-3.793287649750709534e-02 1.461084485054016113e-01 -3.374821543693542480e-01 -4.595640897750854492e-01 -5.126892924308776855e-01 -5.350372791290283203e-01 -3.151424825191497803e-01 -6.074780970811843872e-02
-7.091876864433288574e-01 -5.723827481269836426e-01 -1.532685607671737671e-01 -1.762371063232421875e-01 -1.154464185237884521e-01 2.428889721632003784e-01 -1.895747706294059753e-02 -2.054211050271987915e-01
-7.122831344604492188e-01 -4.429228231310844421e-02 -2.270452678203582764e-02 -3.732988238334655762e-01 -2.279089987277984619e-01 5.485108122229576111e-02 -3.065421581268310547e-01 -4.493375420570373535e-01
-3.507903590798377991e-02 -1.961085796356201172e-01 -1.009615790098905563e-02 -4.112932980060577393e-01 -6.715283989906311035e-01 -5.017630457878112793e-01 -1.390517204999923706e-01 -2.626691460609436035e-01
-1.365417987108230591e-01 -1.508667618036270142e-01 -4.120339155197143555e-01 -5.932100415229797363e-01 -1.731507778167724609e-01 1.992869079113006592e-01 -2.883471846580505371e-01 5.329961180686950684e-01
-4.378073513507843018e-01 -1.615990251302719116e-01 -7.085277438163757324e-01 -3.595872521400451660e-01 -6.025139614939689636e-02 8.093606680631637573e-02 3.388223946094512939e-01 1.609800606966018677e-01
-5.414856076240539551e-01 -6.919077783823013306e-02 -4.689719676971435547e-01 -5.546526908874511719e-01 -1.423003375530242920e-01 5.310262367129325867e-02 2.018285691738128662e-01 -3.326074481010437012e-01
-3.679348230361938477e-01 -9.189985692501068115e-02 -2.736010551452636719e-01 9.197881817817687988e-02 -7.700734138488769531e-01 1.412476599216461182e-01 3.989532887935638428e-01 -2.707436867058277130e-02
-4.346896409988403320e-01 3.947106599807739258e-01 -4.820748567581176758e-01 -2.221045494079589844e-01 -3.125221431255340576e-01 -5.223084092140197754e-01 -1.190986298024654388e-02 5.388867482542991638e-02
-4.238544106483459473e-01 -3.069491684436798096e-01 -2.325854003429412842e-01 5.589506030082702637e-01 -5.784035921096801758e-01 -3.292872011661529541e-02 3.143873810768127441e-02 1.516066640615463257e-01
-6.055872440338134766e-01 -9.744782000780105591e-03 -3.791963756084442139e-01 -4.958982765674591064e-02 -1.965454518795013428e-01 -6.062615513801574707e-01 2.749909162521362305e-01 7.153311371803283691e-02
-8.289486765861511230e-01 -1.194410100579261780e-01 -2.082448303699493408e-01 2.979093044996261597e-02 -1.604117304086685181e-01 -4.303075373172760010e-01 1.608195304870605469e-01 1.325331926345825195e-01
-1.385896503925323486e-01 -3.841424584388732910e-01 -2.637505829334259033e-01 -4.651845395565032959e-01 -6.575553119182586670e-02 -1.920078881084918976e-02 -5.230998396873474121e-01 5.185949802398681641e-01
-7.535653114318847656e-01 -8.488265797495841980e-03 -1.242131441831588745e-01 -2.532438635826110840e-01 -1.607182770967483521e-01 -7.892996072769165039e-02 -3.506336212158203125e-01 -4.444117546081542969e-01
1.381784528493881226e-01 -2.174357920885086060e-01 -3.433660864830017090e-01 1.312200427055358887e-01 -7.284010052680969238e-01 -1.414907574653625488e-01 -4.744090735912322998e-01 1.511878222227096558e-01
-6.672194600105285645e-01 -3.535725772380828857e-01 1.599681824445724487e-01 9.412904828786849976e-02 -1.921207606792449951e-01 -3.531645238399505615e-01 -2.139135897159576416e-01 4.335438013076782227e-01
-3.853236138820648193e-01 -2.178422957658767700e-01 -4.300023019313812256e-01 -4.743563234806060791e-01 -1.989018768072128296e-01 -4.871760904788970947e-01 1.750058829784393311e-01 -2.943215668201446533e-01
-4.759775474667549133e-02 -3.502477109432220459e-01 1.367434766143560410e-02 3.413080936297774315e-03 -8.077790141105651855e-01 -2.022254616022109985e-01 -2.043714672327041626e-01 -3.737545013427734375e-01
-6.706902980804443359e-01 -5.192530751228332520e-01 1.640957444906234741e-01 1.567698419094085693e-01 -1.818857789039611816e-01 1.847931533120572567e-03 -4.033735021948814392e-03 4.426560401916503906e-01
-2.884559631347656250e-01 -6.873102188110351562e-01 -2.821671068668365479e-01 -2.653282284736633301e-01 -1.940791904926300049e-01 -1.803137734532356262e-02 2.092615514993667603e-01 4.610835611820220947e-01
-2.825598120689392090e-01 -2.979156672954559326e-01 -2.296300679445266724e-01 -6.910641789436340332e-01 -2.229910343885421753e-01 -4.688839428126811981e-03 -1.593783795833587646e-01 4.753503799438476562e-01
-2.463006973266601562e-01 -1.490608006715774536e-01 -2.918254137039184570e-01 4.994513690471649170e-01 -7.490627765655517578e-01 -1.101794615387916565e-01 -7.586495578289031982e-02 5.927315354347229004e-02
-1.988401561975479126e-01 -5.206729173660278320e-01 7.837744802236557007e-02 -5.131006240844726562e-01 -5.291002988815307617e-01 -1.464283764362335205e-01 -3.428112715482711792e-02 3.426127433776855469e-01
-3.084734082221984863e-01 -1.235291734337806702e-01 -5.932414904236793518e-02 -7.231535315513610840e-01 -4.443330168724060059e-01 1.315285265445709229e-01 -5.144314840435981750e-02 3.817541301250457764e-01
-2.948291301727294922e-01 2.122721672058105469e-01 -3.848776519298553467e-01 -3.260121122002601624e-02 -4.651047289371490479e-01 -6.867508888244628906e-01 5.995318666100502014e-02 1.651638448238372803e-01
-4.204221963882446289e-01 1.525291651487350464e-01 -4.707764089107513428e-01 -6.228184700012207031e-01 -2.609260976314544678e-01 -4.723077639937400818e-02 2.300887256860733032e-01 2.592155337333679199e-01
1.193669512867927551e-01 -4.278028905391693115e-01 -2.678976953029632568e-01 -6.543014645576477051e-01 -3.144798278808593750e-01 -3.015009462833404541e-01 -3.362330198287963867e-01 -1.911385334096848965e-03
2.652836143970489502e-01 -4.587813615798950195e-01 -3.951593041419982910e-01 -4.590633213520050049e-01 -2.657190859317779541e-01 -4.186148941516876221e-01 -3.189572989940643311e-01 6.837985664606094360e-02
-1.337289065122604370e-01 -7.400131821632385254e-01 -4.396032989025115967e-01 -2.643849551677703857e-01 3.132477402687072754e-02 -1.164805144071578979e-01 -3.958671092987060547e-01 -9.327029809355735779e-03
-5.706977844238281250e-01 -4.831471741199493408e-01 -2.703443169593811035e-01 -9.837502241134643555e-02 -3.229896351695060730e-02 -4.135328829288482666e-01 -2.826872766017913818e-01 -3.257980346679687500e-01
-4.347143173217773438e-01 -9.787861257791519165e-02 -2.910140454769134521e-01 -3.876454234123229980e-01 1.089245919138193130e-02 -3.650443553924560547e-01 -6.271473169326782227e-01 -1.994873881340026855e-01
1.135852281004190445e-02 -3.587113618850708008e-01 -4.064041376113891602e-01 -6.969712972640991211e-01 -2.703934907913208008e-01 1.987425386905670166e-01 -1.997960954904556274e-01 -2.602579295635223389e-01
8.335981518030166626e-02 -5.153303146362304688e-01 -2.517900764942169189e-01 1.827553957700729370e-01 -5.648655891418457031e-01 -1.111272573471069336e-01 -4.503474831581115723e-01 3.105684816837310791e-01
-5.733912587165832520e-01 -2.956323325634002686e-01 -1.128760399296879768e-03 -6.299629211425781250e-01 -2.055317163467407227e-01 -2.965657711029052734e-01 -2.279448658227920532e-01 -6.939668953418731689e-02
-7.337270379066467285e-01 -2.366619259119033813e-01 2.999218925833702087e-02 -4.156747758388519287e-01 -2.932300567626953125e-01 1.402296870946884155e-01 1.420023757964372635e-02 -3.551065623760223389e-01
-5.652446150779724121e-01 3.360489308834075928e-01 -2.690848112106323242e-01 -4.206694364547729492e-01 -1.864613741636276245e-01 -3.770459443330764771e-02 -4.309324324131011963e-01 -3.103353977203369141e-01
-7.744408398866653442e-02 -5.494377613067626953e-01 -5.386540293693542480e-01 -4.775340259075164795e-01 -2.832234501838684082e-01 1.389010846614837646e-01 1.179092377424240112e-01 2.460124194622039795e-01
-5.522703528404235840e-01 4.266748577356338501e-02 -5.746688246726989746e-01 -3.544342517852783203e-01 -1.649039983749389648e-01 -4.519646987318992615e-02 -4.592072591185569763e-02 -4.538328647613525391e-01
-7.161872386932373047e-01 4.831191524863243103e-02 1.212013065814971924e-01 2.192599773406982422e-01 -5.693302154541015625e-01 -2.581055164337158203e-01 -5.861496925354003906e-02 1.666915863752365112e-01
3.259555622935295105e-02 -5.538409352302551270e-01 -4.267344772815704346e-01 -4.847446680068969727e-01 -2.613750994205474854e-01 3.831956982612609863e-01 -2.439842224121093750e-01 -2.082854136824607849e-02
2.339353226125240326e-02 2.386500984430313110e-01 -4.028238058090209961e-01 -2.397294640541076660e-01 -6.293082833290100098e-01 3.477148115634918213e-01 -4.535188972949981689e-01 1.216036267578601837e-02
-4.904601573944091797e-01 -7.055939435958862305e-01 -3.626872003078460693e-01 5.202173069119453430e-02 8.611807227134704590e-02 4.807195067405700684e-02 2.309977542608976364e-03 3.429362177848815918e-01
-7.360280156135559082e-01 -6.259857416152954102e-01 -8.560027182102203369e-02 -2.813518978655338287e-02 -4.706456512212753296e-02 3.826621919870376587e-02 -1.124056130647659302e-01 2.048685699701309204e-01
-4.369988143444061279e-01 1.527275592088699341e-01 -5.392584800720214844e-01 -6.261260062456130981e-02 -1.603424362838268280e-02 1.706794947385787964e-01 -3.148338496685028076e-01 6.020609736442565918e-01
-6.593978404998779297e-01 -2.561058998107910156e-01 2.199791818857192993e-01 -1.978598982095718384e-01 -5.146939158439636230e-01 -8.812817931175231934e-02 6.413096189498901367e-02 -3.677983283996582031e-01
-1.527193188667297363e-01 4.886425435543060303e-01 -3.875226080417633057e-01 -3.548290133476257324e-01 -6.077795028686523438e-01 1.216351836919784546e-01 -2.683260142803192139e-01 7.508609443902969360e-02
1.260806322097778320e-01 -1.966004371643066406e-01 -2.973428666591644287e-01 -2.842956483364105225e-01 -6.148051023483276367e-01 -4.455540776252746582e-01 -1.227312535047531128e-01 -4.297073185443878174e-01
-5.930705666542053223e-01 -1.573293358087539673e-01 -6.586452126502990723e-01 -3.949912264943122864e-02 8.925255388021469116e-02 2.013523280620574951e-01 -3.258050978183746338e-01 -1.829843819141387939e-01
-1.791366636753082275e-01 -4.365906119346618652e-01 -5.740325450897216797e-01 -5.196843743324279785e-01 5.590855702757835388e-02 -1.951303035020828247e-01 -2.854997217655181885e-01 -2.345245480537414551e-01
-4.232427775859832764e-01 -2.577681541442871094e-01 -3.607538640499114990e-01 3.165501952171325684e-01 -6.217257976531982422e-01 2.495177239179611206e-01 2.588264048099517822e-01 -9.099774062633514404e-02
-1.976736634969711304e-01 2.561030387878417969e-01 -3.206166028976440430e-01 1.452382951974868774e-01 -7.120714187622070312e-01 4.145465791225433350e-01 -2.998132407665252686e-01 5.162285268306732178e-02
-8.251579105854034424e-02 -7.716504484415054321e-02 -4.853641241788864136e-02 -3.705444633960723877e-01 -7.130298614501953125e-01 -4.207949340343475342e-01 -1.242950111627578735e-01 -3.829474747180938721e-01
4.621611535549163818e-02 -5.688041448593139648e-01 -5.782704353332519531e-01 -4.326424002647399902e-01 -9.494787454605102539e-02 -2.786197662353515625e-01 -2.548796832561492920e-01 3.379615396261215210e-02
-2.362622618675231934e-01 4.222687482833862305e-01 -3.736110925674438477e-01 -4.016840457916259766e-02 -4.528378248214721680e-01 -4.835591316223144531e-01 -3.319495320320129395e-01 2.749335467815399170e-01
-5.094128847122192383e-01 9.326425194740295410e-02 -6.308742165565490723e-01 1.201212033629417419e-02 5.314048379659652710e-02 2.038544267416000366e-01 -5.368034243583679199e-01 -3.339451551437377930e-02
-1.616026163101196289e-01 -1.448221355676651001e-01 -4.791951477527618408e-01 -5.917748808860778809e-01 -2.680945396423339844e-01 -1.489679515361785889e-01 -1.810144484043121338e-01 4.962389767169952393e-01
-6.394506096839904785e-01 -8.609349280595779419e-02 -2.017460167407989502e-01 -1.279532015323638916e-01 -2.655174732208251953e-01 -6.437557339668273926e-01 1.934130042791366577e-01 -6.548112630844116211e-02
-3.992627859115600586e-01 -2.184787094593048096e-01 -2.531164586544036865e-01 7.043892890214920044e-02 -7.319369912147521973e-01 1.092022564262151718e-02 3.854546546936035156e-01 -1.984954178333282471e-01
-4.631433486938476562e-01 -2.167947888374328613e-01 -4.658866524696350098e-01 -2.053838372230529785e-01 -9.495346248149871826e-02 -6.341434717178344727e-01 -8.721230179071426392e-02 -2.459785491228103638e-01
-3.799025118350982666e-01 -2.585891783237457275e-01 -1.944157481193542480e-01 4.009381532669067383e-01 -7.180586457252502441e-01 2.730238735675811768e-01 -5.835793912410736084e-03 -8.522016927599906921e-03
-2.294441610574722290e-01 -9.249711781740188599e-02 -3.347953557968139648e-01 1.732039898633956909e-01 -7.837872505187988281e-01 3.977789282798767090e-01 9.516448527574539185e-02 -1.229024976491928101e-01
-6.815590262413024902e-01 -1.209011673927307129e-01 -2.298984676599502563e-01 -5.205252170562744141e-01 -1.253756135702133179e-01 -2.899734079837799072e-01 7.236796896904706955e-03 -3.117760419845581055e-01
-4.104115962982177734e-01 1.117020696401596069e-01 -5.969826579093933105e-01 -3.495516479015350342e-01 7.557977456599473953e-03 2.354461252689361572e-01 -4.929915070533752441e-01 -2.048849910497665405e-01
-3.547747135162353516e-01 -1.538149267435073853e-01 -2.782725989818572998e-01 3.066262900829315186e-01 -6.925929784774780273e-01 4.449305236339569092e-01 3.484683483839035034e-02 1.257822476327419281e-02
7.864791899919509888e-02 -5.560650825500488281e-01 -4.265829622745513916e-01 -4.394747614860534668e-01 -1.537791639566421509e-01 -3.077805936336517334e-01 -4.357855618000030518e-01 3.477147221565246582e-02
-4.427040517330169678e-01 2.435744553804397583e-01 -3.193573951721191406e-01 -4.752320349216461182e-01 -1.707543581724166870e-01 2.513352334499359131e-01 -3.205271363258361816e-01 4.709413945674896240e-01
1.702011227607727051e-01 -4.456427991390228271e-01 -4.538383483886718750e-01 -5.416852235794067383e-01 -1.984830200672149658e-01 -3.191809356212615967e-01 -3.333322703838348389e-01 1.437344849109649658e-01
-3.821690678596496582e-01 -1.556258499622344971e-01 -1.396983563899993896e-01 4.038534760475158691e-01 -7.928772568702697754e-01 1.080856248736381531e-01 -4.242006689310073853e-02 7.055407017469406128e-02
-2.384533882141113281e-01 -6.716730445623397827e-02 -4.812644422054290771e-01 -3.322982192039489746e-01 -1.600573956966400146e-01 -7.513005137443542480e-01 -8.068436384201049805e-02 -3.202894236892461777e-03
-6.282070279121398926e-01 -5.162459015846252441e-01 -4.089654386043548584e-01 6.793214380741119385e-02 1.341654360294342041e-01 4.965394735336303711e-02 -1.123297363519668579e-01 3.659164607524871826e-01
-5.834596753120422363e-01 4.591017588973045349e-02 -1.915928162634372711e-02 -2.658621966838836670e-02 -5.576441884040832520e-01 -5.758221149444580078e-01 1.174056679010391235e-01 -8.420232683420181274e-03
-2.337862849235534668e-01 -7.497910261154174805e-01 -3.231201469898223877e-01 -3.212662637233734131e-01 -4.554538056254386902e-02 1.234259158372879028e-01 -3.960767984390258789e-01 -3.679097443819046021e-02
-1.140104904770851135e-01 1.864575296640396118e-01 -3.765369579195976257e-02 -3.705614060163497925e-02 -9.255590438842773438e-01 6.295841187238693237e-02 -2.925735712051391602e-01 5.676123872399330139e-02
-5.038685202598571777e-01 -5.948499441146850586e-01 -4.303675293922424316e-01 -1.083056926727294922e-01 1.682609468698501587e-01 -1.645937003195285797e-02 -1.715066134929656982e-01 3.705760240554809570e-01
-4.567441344261169434e-01 -9.245312213897705078e-02 -3.545176982879638672e-01 -3.990795612335205078e-01 -1.027007326483726501e-01 -6.021159887313842773e-01 -1.965023279190063477e-01 -2.935740649700164795e-01
-2.695286571979522705e-01 -6.027577519416809082e-01 -2.638433277606964111e-01 -5.149860382080078125e-01 -1.617706120014190674e-01 4.237743318080902100e-01 -1.148016080260276794e-01 1.013885959982872009e-01
-5.298738479614257812e-01 -5.641255900263786316e-02 -1.244958117604255676e-01 2.095999419689178467e-01 -3.332933187484741211e-01 -5.781565308570861816e-01 -5.137328431010246277e-02 4.567618668079376221e-01
-3.588458597660064697e-01 -4.297127425670623779e-01 -4.247139692306518555e-01 -6.549372076988220215e-01 -1.216219440102577209e-01 1.287143230438232422e-01 5.177884548902511597e-02 -2.078741043806076050e-01
-1.157499030232429504e-01 -2.677942514419555664e-01 -4.353449940681457520e-01 4.476029574871063232e-01 -5.458548069000244141e-01 -1.686709076166152954e-01 -2.864223420619964600e-01 3.414224684238433838e-01
-6.458897590637207031e-01 -5.202063918113708496e-01 -4.722241759300231934e-01 3.929488360881805420e-02 1.300905495882034302e-01 -2.165797054767608643e-01 1.169109344482421875e-01 -1.008648797869682312e-01
-2.682575881481170654e-01 -7.358274459838867188e-01 -6.038624048233032227e-01 -2.873316407203674316e-02 -1.638523302972316742e-02 -1.050142794847488403e-01 -9.295976161956787109e-02 3.438889607787132263e-02
6.980589777231216431e-02 2.100002318620681763e-01 -4.214605987071990967e-01 -2.704745531082153320e-01 -6.838168501853942871e-01 3.120343685150146484e-01 -3.650302886962890625e-01 -4.498486965894699097e-02
-5.771626234054565430e-01 -5.258262753486633301e-01 -5.371199846267700195e-01 6.108629703521728516e-02 2.131631970405578613e-02 1.679500490427017212e-01 1.763321310281753540e-01 1.959747672080993652e-01
-4.538730084896087646e-01 -1.224537845700979233e-02 -2.023991644382476807e-01 -4.121214747428894043e-01 -1.491710543632507324e-01 -5.638005733489990234e-01 -4.529745578765869141e-01 -1.942437887191772461e-01
-2.522005736827850342e-01 6.411001831293106079e-02 -5.390236973762512207e-01 3.375069499015808105e-01 -6.887032985687255859e-01 2.196335941553115845e-01 7.237354665994644165e-02 6.175156682729721069e-03
-6.769400835037231445e-01 -1.325082033872604370e-01 7.110849767923355103e-02 -7.883200049400329590e-02 -3.833763003349304199e-01 -4.904617965221405029e-01 7.411764562129974365e-02 3.462648987770080566e-01
-5.594583749771118164e-01 -4.870057404041290283e-01 2.659021131694316864e-02 2.416298687458038330e-01 -3.447028994560241699e-01 -7.229138165712356567e-02 -1.711878925561904907e-01 -4.872252047061920166e-01
-3.714572265744209290e-02 -5.031367540359497070e-01 -1.015117391943931580e-01 -4.864177405834197998e-01 -3.861337006092071533e-01 5.002278089523315430e-02 -1.848028898239135742e-01 5.592972636222839355e-01
-4.356848597526550293e-01 -8.123770356178283691e-01 -3.624006211757659912e-01 -5.497958045452833176e-03 -2.098247967660427094e-02 5.750557780265808105e-02 -1.171944290399551392e-01 3.709636628627777100e-02
-2.526810169219970703e-01 -4.237015247344970703e-01 -3.625020086765289307e-01 -1.794203817844390869e-01 -3.913109600543975830e-01 -3.004114627838134766e-01 1.160724386572837830e-01 -5.798153877258300781e-01
-5.777692198753356934e-01 -2.442456930875778198e-01 -6.464426964521408081e-02 -3.986746668815612793e-01 -1.591966003179550171e-01 -1.222261972725391388e-02 -4.815278053283691406e-01 -4.313288331031799316e-01
-1.342168003320693970e-01 4.326018691062927246e-01 -3.770165145397186279e-01 -4.618357121944427490e-01 -5.396891832351684570e-01 -1.610069870948791504e-01 -1.793925464153289795e-01 3.000639379024505615e-01
-5.261557102203369141e-01 9.648176282644271851e-02 -5.805943533778190613e-02 -1.100603342056274414e-01 -4.956263601779937744e-01 -6.721527576446533203e-01 8.019930683076381683e-03 2.946577407419681549e-02
-3.991256654262542725e-01 2.381436377763748169e-01 -4.276603758335113525e-01 -1.749206334352493286e-01 -1.626460999250411987e-01 2.312616258859634399e-01 -6.068166494369506836e-01 -3.497619628906250000e-01
-3.929614722728729248e-01 1.320096570998430252e-02 -3.234224766492843628e-02 -1.876634061336517334e-01 -2.113319337368011475e-01 1.163186132907867432e-02 -8.731877803802490234e-01 4.347391054034233093e-02
-3.618068695068359375e-01 -2.349172681570053101e-01 -3.433955013751983643e-01 -3.811979293823242188e-02 -6.053867340087890625e-01 2.156109809875488281e-01 4.848092794418334961e-01 2.156732678413391113e-01
-4.094681739807128906e-01 1.557029783725738525e-01 -4.453766345977783203e-01 -5.580789446830749512e-01 -9.460938721895217896e-02 1.853732019662857056e-01 -2.302899658679962158e-01 4.493689537048339844e-01
-1.625894010066986084e-01 3.694659173488616943e-01 -7.211458683013916016e-01 -2.196786701679229736e-01 -4.976164400577545166e-01 -2.456661686301231384e-02 1.264654844999313354e-01 6.730764359235763550e-02
-2.740803062915802002e-01 -4.975732862949371338e-01 2.957114949822425842e-02 -4.122922718524932861e-01 -4.412446916103363037e-01 1.226643938571214676e-02 4.829695681110024452e-04 5.582060217857360840e-01
-2.802581191062927246e-01 -5.037838816642761230e-01 -2.245424091815948486e-01 -6.230344176292419434e-01 -3.174168765544891357e-01 1.180372834205627441e-01 2.284385263919830322e-01 2.493902295827865601e-01
-1.244524121284484863e-01 -5.281037092208862305e-01 -5.305504202842712402e-01 -4.421297907829284668e-01 -2.205280363559722900e-01 9.749605506658554077e-02 2.286093086004257202e-01 3.438825607299804688e-01
-1.035726293921470642e-01 -2.006966173648834229e-01 -3.552196621894836426e-01 3.012081682682037354e-01 -8.321635723114013672e-01 5.571506172418594360e-02 -1.091345697641372681e-01 -1.567656099796295166e-01
-3.342296481132507324e-01 -2.916044592857360840e-01 2.459180951118469238e-01 -4.292278885841369629e-01 -7.150004506111145020e-01 -4.200538620352745056e-02 7.613108307123184204e-02 1.993964910507202148e-01
-5.287057757377624512e-01 -2.963886260986328125e-01 -4.957634583115577698e-02 -2.569870352745056152e-01 -7.923699170351028442e-02 -1.827650666236877441e-01 -7.087668180465698242e-01 -1.486335098743438721e-01
-4.621637165546417236e-01 -5.633585453033447266e-01 -8.441098034381866455e-02 2.072488516569137573e-01 -1.289574503898620605e-01 9.728875756263732910e-02 -6.256428956985473633e-01 -3.782032430171966553e-02
-6.630765795707702637e-01 3.207227289676666260e-01 -1.906753629446029663e-01 -3.097699582576751709e-01 -3.074302673339843750e-01 -4.074718058109283447e-02 -1.593028753995895386e-01 -4.512214362621307373e-01
-5.581260845065116882e-02 -2.722928822040557861e-01 -1.532784849405288696e-01 -6.215526461601257324e-01 -4.900224208831787109e-01 1.225564554333686829e-01 -2.147336453199386597e-01 4.600727856159210205e-01
-5.742511749267578125e-01 -4.599823951721191406e-01 1.454279869794845581e-01 -8.189945667982101440e-02 -2.172617167234420776e-01 -5.915899202227592468e-02 -1.591866016387939453e-01 5.956107974052429199e-01
-3.843523263931274414e-01 -2.762514054775238037e-01 -1.272895783185958862e-01 1.913149096071720123e-02 -5.105822533369064331e-02 3.674999251961708069e-02 -8.120621442794799805e-01 3.098185062408447266e-01
-8.793348670005798340e-01 5.249693617224693298e-02 -1.439027190208435059e-01 -6.168742477893829346e-02 -2.865651249885559082e-01 -1.864966601133346558e-01 2.858629226684570312e-01 -2.971143275499343872e-02
-3.695065528154373169e-02 -1.900116950273513794e-01 -6.854944229125976562e-01 -6.090360879898071289e-01 -1.876138150691986084e-01 2.464917600154876709e-01 -1.590834408998489380e-01 -2.092581428587436676e-02
-5.947984457015991211e-01 2.729194164276123047e-01 -3.959349989891052246e-01 -2.616360187530517578e-01 -1.049203611910343170e-02 -1.044607833027839661e-01 -1.927196830511093140e-01 5.462132096290588379e-01
-6.255584359169006348e-01 1.524724960327148438e-01 -1.684069074690341949e-02 -1.199747715145349503e-02 -5.048943758010864258e-01 -5.704935193061828613e-01 -6.570692360401153564e-02 1.739806681871414185e-02
-8.647636324167251587e-02 -2.415479570627212524e-01 -6.004610061645507812e-01 -6.281819343566894531e-01 -9.193794429302215576e-02 1.351901143789291382e-02 -2.714710831642150879e-01 3.109314143657684326e-01
-7.115194797515869141e-01 -1.720938384532928467e-01 -8.566598594188690186e-02 9.669199935160577297e-04 -2.300990372896194458e-01 -6.138299107551574707e-01 9.062218666076660156e-02 1.372559070587158203e-01
-7.370038330554962158e-02 -2.922553122043609619e-01 -3.086076676845550537e-01 -6.333674192428588867e-01 -2.395342290401458740e-01 4.222500026226043701e-01 -3.232374191284179688e-01 2.694585621356964111e-01
-8.071765303611755371e-01 3.007154446095228195e-03 -3.314250409603118896e-01 1.603888273239135742e-01 -1.544095128774642944e-01 -3.132337033748626709e-01 -5.757889244705438614e-03 3.014946877956390381e-01
6.312025710940361023e-03 -4.389385133981704712e-02 -6.238139271736145020e-01 -6.645470261573791504e-01 -1.407360732555389404e-01 1.206950396299362183e-01 -2.866497337818145752e-01 2.252219319343566895e-01
1.150896493345499039e-02 -3.809861540794372559e-01 -2.919428646564483643e-01 -6.005883812904357910e-01 -4.737511873245239258e-01 7.060931622982025146e-02 5.796285811811685562e-03 4.234623610973358154e-01
-6.642537713050842285e-01 -5.165684595704078674e-02 9.490294009447097778e-02 3.331841826438903809e-01 -5.703507065773010254e-01 -1.029258593916893005e-01 -1.193500012159347534e-01 -2.931589484214782715e-01
-6.603472232818603516e-01 -6.331478059291839600e-02 -5.784689784049987793e-01 -3.834921419620513916e-01 -5.271615460515022278e-02 6.997910141944885254e-02 5.569279193878173828e-02 -2.597354054450988770e-01
-3.631341159343719482e-01 -3.217993676662445068e-01 -6.225537061691284180e-01 -4.911186993122100830e-01 -1.288022547960281372e-01 1.109402999281883240e-02 1.287591159343719482e-01 -3.201811015605926514e-01
-8.572985976934432983e-02 -1.668069213628768921e-01 -2.456593811511993408e-01 -5.493864417076110840e-01 -2.999753952026367188e-01 -6.516318917274475098e-01 -2.956622540950775146e-01 2.502526342868804932e-02
-4.988596439361572266e-01 -5.201174020767211914e-01 -4.658319652080535889e-01 -4.727894663810729980e-01 2.784922719001770020e-02 1.401870101690292358e-01 -1.038461029529571533e-01 -9.421014040708541870e-02
-6.682822108268737793e-01 -3.810348808765411377e-01 -4.446471333503723145e-01 -1.350179016590118408e-01 1.096359118819236755e-01 -1.915433555841445923e-01 -1.264388859272003174e-01 3.571759760379791260e-01
-4.160115420818328857e-01 -3.462316393852233887e-01 -3.637120723724365234e-01 3.372859656810760498e-01 -5.082644820213317871e-01 3.772006034851074219e-01 9.437669068574905396e-02 2.269134223461151123e-01
4.099896177649497986e-02 -1.733428388833999634e-01 -2.493997663259506226e-01 -2.538183927536010742e-01 -6.825213432312011719e-01 -3.694875836372375488e-01 -1.596479266881942749e-01 -4.623887538909912109e-01
-7.470537424087524414e-01 2.288202345371246338e-01 -3.774008452892303467e-01 -3.974558711051940918e-01 -1.669053733348846436e-01 -1.195518001914024353e-01 2.101030796766281128e-01 -5.344171822071075439e-02
-3.170723021030426025e-01 -2.889689207077026367e-01 1.056625917553901672e-01 1.343877911567687988e-01 -8.744039535522460938e-01 -3.737071156501770020e-02 1.361905038356781006e-01 4.701830446720123291e-02
-7.840526700019836426e-01 8.404427021741867065e-02 1.808940470218658447e-01 6.182694062590599060e-02 -5.153331160545349121e-01 -2.667151689529418945e-01 3.803376853466033936e-02 5.917011946439743042e-02
-7.879842519760131836e-01 -2.046705335378646851e-01 -7.914395630359649658e-02 -3.384310305118560791e-01 -1.801309436559677124e-01 -3.479269146919250488e-01 2.506905496120452881e-01 6.742710247635841370e-03
-4.261972382664680481e-02 6.205264013260602951e-03 -4.081271588802337646e-01 2.503212392330169678e-01 -5.708481073379516602e-01 -1.839739382266998291e-01 -5.707316994667053223e-01 2.889085412025451660e-01
-3.642742633819580078e-01 -3.601000905036926270e-01 1.820362955331802368e-01 -9.224503487348556519e-02 -3.815793395042419434e-01 -2.830787003040313721e-02 -2.356690615415573120e-01 7.028812766075134277e-01
-5.691528320312500000e-01 -5.964139699935913086e-01 -1.277304589748382568e-01 -8.702813088893890381e-02 4.259167239069938660e-02 -1.774915754795074463e-01 -4.435926377773284912e-01 2.576329112052917480e-01
-3.576413691043853760e-01 -1.261078566312789917e-01 -4.799044728279113770e-01 -6.195058822631835938e-01 -2.112840116024017334e-01 5.504782125353813171e-02 7.866273075342178345e-02 4.338600337505340576e-01
6.002087891101837158e-02 -4.072025716304779053e-01 -1.421669274568557739e-01 -6.401124596595764160e-01 -4.262223839759826660e-01 -3.320788219571113586e-02 -2.843214869499206543e-01 3.701635897159576416e-01
-5.548915266990661621e-01 1.731438040733337402e-01 -3.796232938766479492e-01 -4.570204615592956543e-01 -3.790391087532043457e-01 8.208097517490386963e-02 3.481580018997192383e-01 1.936828494071960449e-01
-5.168688297271728516e-01 -1.926221996545791626e-01 -2.264087200164794922e-01 -6.344723701477050781e-02 -7.795006781816482544e-02 -2.879261970520019531e-01 -6.273052692413330078e-01 -3.974507451057434082e-01
-1.809524297714233398e-01 -6.797358393669128418e-02 1.343676745891571045e-01 -3.457994163036346436e-01 -8.682864308357238770e-01 -2.479531913995742798e-01 -1.963769644498825073e-02 -9.600033611059188843e-02
-5.096195936203002930e-01 -2.116557210683822632e-01 -2.986374199390411377e-01 -2.083462178707122803e-01 -5.103023722767829895e-02 -2.209560424089431763e-01 -6.644917726516723633e-01 -2.644281685352325439e-01
-4.108062684535980225e-01 -1.641158461570739746e-01 -4.029303789138793945e-01 -4.496259391307830811e-01 9.276812523603439331e-02 1.350889801979064941e-01 -6.422881484031677246e-01 1.997480168938636780e-02
-7.498333603143692017e-02 -2.813625335693359375e-01 1.444846242666244507e-01 -5.338323116302490234e-01 -7.596383690834045410e-01 -1.444456279277801514e-01 -4.943695291876792908e-02 -9.487424790859222412e-02
-7.151944041252136230e-01 -1.131973788142204285e-01 -1.600391566753387451e-01 -1.837696880102157593e-01 -1.675747185945510864e-01 -6.122948527336120605e-01 1.081830114126205444e-01 -4.012263938784599304e-02
-5.198019742965698242e-01 -6.930602192878723145e-01 1.081297174096107483e-01 6.333968788385391235e-02 -1.308973133563995361e-01 -1.991366744041442871e-01 -1.062756031751632690e-01 4.070448875427246094e-01
-6.653510928153991699e-01 -4.099982082843780518e-01 -1.159761175513267517e-01 -5.855731964111328125e-01 -8.248268067836761475e-02 1.233130041509866714e-02 -1.161903142929077148e-01 -1.113879829645156860e-01
-3.444324433803558350e-02 6.607966125011444092e-02 -5.971077680587768555e-01 -3.536894023418426514e-01 -2.675541937351226807e-01 -6.379413008689880371e-01 -1.582628637552261353e-01 9.597709029912948608e-02
8.811571449041366577e-02 -2.607973217964172363e-01 -3.476552069187164307e-01 2.218681424856185913e-01 -6.805108189582824707e-01 -2.183904349803924561e-01 -4.334541261196136475e-01 2.354969531297683716e-01
-4.427303075790405273e-01 -2.457942217588424683e-01 2.269336208701133728e-02 1.065830513834953308e-01 -1.927255988121032715e-01 1.935901492834091187e-01 -8.010664582252502441e-01 1.239850595593452454e-01
-3.907110989093780518e-01 2.407865524291992188e-01 -3.320645093917846680e-01 -6.323977112770080566e-01 -3.577151894569396973e-01 -3.609735518693923950e-02 5.591510236263275146e-02 3.831231594085693359e-01
2.165200859308242798e-01 -4.806513190269470215e-01 -4.390088319778442383e-01 -4.086987376213073730e-01 -1.891908496618270874e-01 -4.102103710174560547e-01 -3.908337354660034180e-01 7.425113767385482788e-02
-2.917950451374053955e-01 -8.008510619401931763e-02 -4.916904270648956299e-01 -5.382669568061828613e-01 -2.575103938579559326e-01 5.657987669110298157e-02 -3.206492364406585693e-01 4.523522555828094482e-01
-4.478760063648223877e-01 -1.317342370748519897e-01 5.700414627790451050e-02 -6.356843709945678711e-01 -5.657786130905151367e-01 1.466184109449386597e-01 1.328050345182418823e-01 1.243776828050613403e-01
-3.536217808723449707e-01 -7.989091873168945312e-01 -3.551052808761596680e-01 -2.413565367460250854e-01 8.180465549230575562e-02 -3.768657799810171127e-03 -1.125539243221282959e-01 1.815714091062545776e-01
-3.529774844646453857e-01 -6.167759895324707031e-01 -1.974789053201675415e-01 -1.704568415880203247e-01 9.788160771131515503e-02 -4.497489333152770996e-01 -3.798014223575592041e-01 2.661520540714263916e-01
-5.672231316566467285e-01 6.298463791608810425e-02 -3.888225853443145752e-01 -4.959800839424133301e-01 -2.674349844455718994e-01 1.465324163436889648e-01 3.579801917076110840e-01 2.365765571594238281e-01
-1.766424030065536499e-01 -8.253588527441024780e-02 -4.428620934486389160e-01 -3.909395933151245117e-01 -4.159500300884246826e-01 -5.075861811637878418e-01 7.449940592050552368e-02 -4.204953312873840332e-01
1.077026128768920898e-01 -1.100175641477108002e-02 -5.035886168479919434e-01 -2.778780460357666016e-01 -6.132957339286804199e-01 2.044683545827865601e-01 -7.573910057544708252e-02 4.835140407085418701e-01
-6.367000341415405273e-01 7.917001098394393921e-02 -4.185764491558074951e-01 1.502530872821807861e-01 -2.437530905008316040e-01 -9.696305543184280396e-02 -5.297558903694152832e-01 2.027411758899688721e-01
-1.870147734880447388e-01 1.782278157770633698e-02 -3.292181789875030518e-01 -2.729479968547821045e-01 -4.235782623291015625e-01 -6.355854272842407227e-01 -4.109171628952026367e-01 -1.719954907894134521e-01
-3.105772733688354492e-01 -3.084458112716674805e-01 1.024359911680221558e-01 -4.762715995311737061e-01 -5.522412061691284180e-01 4.856335371732711792e-02 -1.315406411886215210e-01 4.964307546615600586e-01
-3.615739569067955017e-02 1.261740028858184814e-01 -4.647364839911460876e-02 -4.379539191722869873e-01 -8.338690996170043945e-01 -4.079863429069519043e-02 -3.013176321983337402e-01 3.185670822858810425e-02
-5.463903546333312988e-01 3.273676633834838867e-01 -3.080952465534210205e-01 -4.533323049545288086e-01 -1.950694471597671509e-01 -1.170092821121215820e-01 -4.897046685218811035e-01 4.797016456723213196e-02
-2.328251861035823822e-02 -3.128552138805389404e-01 -6.065737009048461914e-01 3.490936458110809326e-01 -4.431119561195373535e-01 9.967111796140670776e-02 -2.756279706954956055e-01 -3.599005937576293945e-01
-7.086472511291503906e-01 -6.794326752424240112e-02 1.311459839344024658e-01 -4.607552289962768555e-02 -3.532795906066894531e-01 -3.672517836093902588e-01 -1.669326797127723694e-02 4.625167250633239746e-01
-6.013005971908569336e-01 -8.459723554551601410e-03 5.015248432755470276e-02 -7.161246985197067261e-02 -4.530682563781738281e-01 -6.433267593383789062e-01 -5.627065151929855347e-02 9.173876047134399414e-02
-7.166208028793334961e-01 2.159789437428116798e-03 4.455768689513206482e-02 1.475908309221267700e-01 -4.712950289249420166e-01 -4.834566414356231689e-01 4.078005254268646240e-02 7.189951092004776001e-02
-6.082383915781974792e-02 2.580439858138561249e-02 -1.420860886573791504e-01 -6.819719076156616211e-01 -5.998975634574890137e-01 -1.849975436925888062e-01 -1.993766427040100098e-01 2.766011059284210205e-01
-8.727985620498657227e-01 1.182601079344749451e-01 -8.973647654056549072e-02 2.388096153736114502e-01 -2.993469834327697754e-01 -1.869958788156509399e-01 -3.506974130868911743e-02 1.826155632734298706e-01
