# Supplementary material for: Where is your field going? A machine learning approach to study the relative motion of the domains of physics
Source: PLoS One. 2020 Jun 18;15(6):e0233997. doi: 10.1371/journal.pone.0233997 (PMC7302634; doi:10.1371/journal.pone.0233997)
Supplement: S22 Data — (ZIP) [file pone.0233997.s022.zip › 21/Pacs4Run_21_VS_500_embeddings2000-2004ED8.txt]

-1.400596797466278076e-01 1.437235027551651001e-01 -9.344230592250823975e-02 -2.260785847902297974e-01 -1.494277864694595337e-01 -1.271300613880157471e-01 -8.409071564674377441e-01 -3.927702009677886963e-01
2.171738818287849426e-02 6.522871851921081543e-01 -5.438117980957031250e-01 -2.583921253681182861e-01 5.028186365962028503e-02 -2.488427162170410156e-01 -3.468635380268096924e-01 -1.636665612459182739e-01
-6.851365417242050171e-02 6.442503333091735840e-01 -5.028764158487319946e-02 -1.575061120092868805e-02 -2.373729944229125977e-01 -3.771705925464630127e-01 -5.024002790451049805e-01 -3.556132018566131592e-01
-9.786791354417800903e-02 2.982655167579650879e-01 -4.204713106155395508e-01 -1.136688292026519775e-01 1.475009024143218994e-01 -7.243664860725402832e-01 -4.025248885154724121e-01 -5.703650042414665222e-02
-4.593831002712249756e-01 2.211264222860336304e-01 -2.827094197273254395e-01 -2.515190653502941132e-02 4.268296360969543457e-01 5.037098526954650879e-01 -4.718693196773529053e-01 3.074520826339721680e-02
-4.848474562168121338e-01 3.926947116851806641e-01 1.650220304727554321e-01 -1.336803287267684937e-01 6.238337755203247070e-01 1.771586835384368896e-01 -2.847303152084350586e-01 -2.529542446136474609e-01
-3.185032904148101807e-01 3.262482881546020508e-01 -4.402346611022949219e-01 1.332838237285614014e-01 3.893238604068756104e-01 3.741881549358367920e-01 -4.947991669178009033e-01 -2.100726515054702759e-01
-2.849247157573699951e-01 3.494952917098999023e-01 -5.466883778572082520e-01 -3.452181518077850342e-01 -1.471350491046905518e-01 -5.015561580657958984e-01 -1.197231486439704895e-01 -3.018049895763397217e-01
-1.960565745830535889e-01 7.284254431724548340e-01 -3.331606984138488770e-01 -2.927298843860626221e-01 -1.688109785318374634e-01 -3.745897412300109863e-01 -2.238024324178695679e-01 -1.239719316363334656e-01
3.257551044225692749e-02 5.816015005111694336e-01 9.936119616031646729e-02 1.087958514690399170e-01 -9.324263036251068115e-02 -6.650997698307037354e-02 -6.262080669403076172e-01 -4.834408462047576904e-01
2.504412457346916199e-02 4.241046607494354248e-01 -4.291441440582275391e-01 1.751371771097183228e-01 2.914696931838989258e-01 2.289178073406219482e-01 -5.009964108467102051e-01 -4.650968015193939209e-01
-7.512266039848327637e-01 2.099133878946304321e-01 8.817538619041442871e-02 3.137173354625701904e-01 -4.862838238477706909e-02 3.837240114808082581e-02 -3.933170437812805176e-01 -3.561823666095733643e-01
-5.567845702171325684e-02 3.636493086814880371e-01 8.858703821897506714e-02 1.105801612138748169e-01 1.486854702234268188e-01 3.372034728527069092e-01 -5.841368436813354492e-01 -6.062623262405395508e-01
-8.142849206924438477e-01 4.161685407161712646e-01 -2.116665691137313843e-01 1.348951756954193115e-01 7.225270569324493408e-02 -1.868432313203811646e-01 -2.457341700792312622e-01 1.510956510901451111e-02
-1.255261749029159546e-01 -1.323908474296331406e-02 -2.051257193088531494e-01 -5.968679785728454590e-01 3.939780592918395996e-01 3.599137365818023682e-01 -3.573229014873504639e-01 -4.162977337837219238e-01
-1.045192480087280273e-01 1.732752025127410889e-01 -6.288237571716308594e-01 1.833688467741012573e-01 -2.279514670372009277e-01 -3.411216735839843750e-01 -5.575265884399414062e-01 -2.254906296730041504e-01
-3.070732764899730682e-02 4.633917212486267090e-01 1.170403584837913513e-01 2.273995056748390198e-02 4.751568660140037537e-02 2.403357177972793579e-01 -5.086197257041931152e-01 -6.718606352806091309e-01
-4.233041703701019287e-01 5.219569802284240723e-01 -4.136091172695159912e-01 -1.461506783962249756e-01 5.094003677368164062e-01 1.197711080312728882e-01 -1.271483898162841797e-01 -2.567906975746154785e-01
-7.237212061882019043e-01 4.351522400975227356e-02 -3.974819183349609375e-01 1.751932203769683838e-01 3.440972566604614258e-01 -4.434671625494956970e-02 -2.479927837848663330e-01 -3.221485316753387451e-01
-5.181149393320083618e-02 2.042227834463119507e-01 -4.730836153030395508e-01 -7.456002235412597656e-01 1.676015406847000122e-01 1.438304185867309570e-01 -3.171899020671844482e-01 -1.627693921327590942e-01
-2.229740172624588013e-01 -5.659523233771324158e-02 -3.659255802631378174e-02 3.146091103553771973e-01 1.950006186962127686e-01 8.333913981914520264e-02 -6.525428891181945801e-01 -6.131709814071655273e-01
3.636708110570907593e-02 2.291905879974365234e-01 -4.413078427314758301e-01 -6.214501261711120605e-01 1.236539185047149658e-01 1.828901469707489014e-01 -3.390238583087921143e-01 -4.489097893238067627e-01
-9.499669075012207031e-02 5.168017148971557617e-01 -4.719172120094299316e-01 -1.686813533306121826e-01 -1.301581598818302155e-02 -2.105496376752853394e-01 -5.126142129302024841e-02 -6.523833870887756348e-01
-7.192780971527099609e-01 4.821617528796195984e-02 -3.524785041809082031e-01 6.454000622034072876e-02 5.074629187583923340e-01 1.115662753582000732e-01 -2.788822650909423828e-01 -6.455032527446746826e-02
-1.575059294700622559e-01 9.612666815519332886e-02 -3.185285925865173340e-01 -4.931607246398925781e-01 -4.012835323810577393e-01 3.923525810241699219e-01 -5.134407877922058105e-01 -2.066227942705154419e-01
-2.936744391918182373e-01 2.563383579254150391e-01 -2.719961339607834816e-03 -7.156942784786224365e-02 7.458677291870117188e-01 7.200502604246139526e-02 -5.250791311264038086e-01 7.553137838840484619e-02
-3.644396662712097168e-01 8.231058716773986816e-01 -1.846870332956314087e-01 -2.736704237759113312e-02 8.956789225339889526e-02 -1.710741072893142700e-01 -3.325848281383514404e-01 8.319175988435745239e-02
-2.710398733615875244e-01 3.508006036281585693e-01 -1.605430841445922852e-01 5.062287673354148865e-02 3.466516733169555664e-01 5.356031060218811035e-01 -5.021998286247253418e-01 -3.404363095760345459e-01
-5.727441310882568359e-01 7.303076386451721191e-01 -1.911668032407760620e-01 8.882099390029907227e-02 8.264911919832229614e-02 -7.960296422243118286e-02 -2.813726365566253662e-01 -4.292946681380271912e-02
1.943462528288364410e-02 4.400111734867095947e-01 -2.586063742637634277e-01 -2.106114178895950317e-01 3.031478524208068848e-01 -3.750726580619812012e-01 -1.312953829765319824e-01 -6.670542359352111816e-01
-1.720679700374603271e-01 2.532786503434181213e-02 1.606895625591278076e-01 -6.118053793907165527e-01 2.898957729339599609e-01 -5.256161093711853027e-01 -4.533168077468872070e-01 -6.177455186843872070e-02
-4.475748538970947266e-01 6.716129779815673828e-01 -2.626827359199523926e-01 1.020582467317581177e-01 3.641768395900726318e-01 -4.426446557044982910e-02 -3.591204583644866943e-01 -7.512088865041732788e-02
-6.182396411895751953e-01 5.031453371047973633e-01 -4.719124138355255127e-01 -6.356606632471084595e-02 1.560587882995605469e-01 -1.695205718278884888e-01 -2.226979881525039673e-01 1.876069903373718262e-01
2.280232012271881104e-01 2.201060354709625244e-01 -4.553945958614349365e-01 -4.638686776161193848e-01 1.708528399467468262e-01 2.085421085357666016e-01 -5.191522240638732910e-01 -3.671524226665496826e-01
-3.617405295372009277e-01 -7.310561835765838623e-02 -4.280130863189697266e-01 -6.138590574264526367e-01 5.925477668642997742e-02 4.222772121429443359e-01 -3.271225392818450928e-01 -1.222413256764411926e-01
-4.349898695945739746e-01 4.386684596538543701e-01 -2.195900529623031616e-01 2.616671323776245117e-01 1.801777184009552002e-01 3.021801114082336426e-01 -6.140200495719909668e-01 2.944134734570980072e-02
-1.271111369132995605e-01 4.041154682636260986e-01 -1.193013116717338562e-01 -1.035652160644531250e-01 7.301710844039916992e-01 -1.077362373471260071e-01 -3.376343548297882080e-01 -3.698932826519012451e-01
-4.000872373580932617e-01 1.248251050710678101e-01 -5.975681543350219727e-01 2.901756763458251953e-01 1.758772879838943481e-01 -2.426773756742477417e-01 -5.409882068634033203e-01 2.378799580037593842e-02
-4.325319826602935791e-01 2.536007165908813477e-01 -4.016647934913635254e-01 -5.283230543136596680e-02 6.462752223014831543e-01 1.621274203062057495e-01 -3.041212260723114014e-01 -2.191578596830368042e-01
-3.609625399112701416e-01 2.622302174568176270e-01 2.185498178005218506e-01 -6.952917575836181641e-01 3.283115327358245850e-01 -2.878574132919311523e-01 -1.820775121450424194e-01 -2.143457829952239990e-01
-5.031362175941467285e-01 3.346409499645233154e-01 -3.814740478992462158e-01 7.728639990091323853e-02 5.747138857841491699e-01 9.443590044975280762e-02 -3.739944100379943848e-01 -6.548193842172622681e-02
-3.751215934753417969e-01 2.293452806770801544e-02 -3.885617554187774658e-01 2.348183095455169678e-01 5.135785341262817383e-01 -1.560585200786590576e-01 -5.991124510765075684e-01 -7.473140209913253784e-02
-7.513344287872314453e-01 -7.388990372419357300e-02 6.022225320339202881e-02 1.923166960477828979e-01 3.492769896984100342e-01 -1.374876797199249268e-01 -4.981320798397064209e-01 -1.979054324328899384e-02
5.408004857599735260e-03 6.603670120239257812e-01 2.492577433586120605e-01 -7.087840139865875244e-02 -1.445268541574478149e-01 1.743650250136852264e-02 -5.149192810058593750e-01 -4.586929678916931152e-01
-4.640077352523803711e-01 5.355247855186462402e-02 -4.532430171966552734e-01 3.646472990512847900e-01 3.402333855628967285e-01 -2.124516367912292480e-01 -5.029393434524536133e-01 -1.720160394906997681e-01
8.925935626029968262e-02 6.652828771620988846e-03 -3.789269924163818359e-01 -6.064754128456115723e-01 4.430870711803436279e-01 -2.545320056378841400e-02 -4.556090831756591797e-01 -2.757479250431060791e-01
-5.905665159225463867e-01 -1.551663409918546677e-02 -1.812867969274520874e-01 3.823951780796051025e-01 2.358714342117309570e-01 8.390983194112777710e-02 -4.896196424961090088e-01 -4.116987287998199463e-01
-7.956464290618896484e-01 3.285917639732360840e-01 -1.664209924638271332e-02 2.594186365604400635e-01 -1.255453228950500488e-01 7.068011164665222168e-02 -3.181585967540740967e-01 -2.634718418121337891e-01
-5.985273718833923340e-01 1.479536294937133789e-01 -4.566022455692291260e-01 2.638273835182189941e-01 4.120335355401039124e-02 -2.806702554225921631e-01 -4.923680424690246582e-01 1.374211162328720093e-01
-7.099658846855163574e-01 2.206407040357589722e-01 -2.261899709701538086e-01 2.546407580375671387e-01 3.359999656677246094e-01 -1.224563345313072205e-01 -1.712420880794525146e-01 -4.171893894672393799e-01
-5.174530744552612305e-01 7.802694290876388550e-02 -4.828553795814514160e-01 -2.585655450820922852e-01 3.033550679683685303e-01 -3.353131115436553955e-01 -3.427626192569732666e-02 -4.695898592472076416e-01
-3.399492800235748291e-01 1.661457121372222900e-01 -6.156000867486000061e-02 -6.123022735118865967e-02 7.635947465896606445e-01 4.032866284251213074e-02 -5.088533759117126465e-01 7.520835101604461670e-02
-4.344224333763122559e-01 -3.992354124784469604e-02 1.340101212263107300e-01 3.245562016963958740e-01 1.499619334936141968e-01 2.296618930995464325e-02 -7.074264883995056152e-01 -4.036331474781036377e-01
-7.731499075889587402e-01 1.570453792810440063e-01 9.894588589668273926e-02 2.253760993480682373e-01 -1.754443645477294922e-01 2.350823283195495605e-01 -4.103112518787384033e-01 -2.501833736896514893e-01
-4.916343986988067627e-01 8.078350126743316650e-02 -1.298103332519531250e-01 -2.040017843246459961e-01 1.307475566864013672e-01 -6.143899559974670410e-01 -8.568432182073593140e-03 -5.464968681335449219e-01
-8.933158218860626221e-02 3.403560221195220947e-01 -2.007319964468479156e-02 -1.008189991116523743e-01 8.358355611562728882e-02 1.270869076251983643e-01 -5.007799863815307617e-01 -7.692153453826904297e-01
-2.172845155000686646e-01 7.251247763633728027e-01 5.719382315874099731e-02 -7.391776889562606812e-02 4.828238189220428467e-01 -1.944860219955444336e-01 -3.268702030181884766e-01 -2.011432051658630371e-01
-5.916027426719665527e-01 1.968236416578292847e-01 -6.447356343269348145e-01 9.124498814344406128e-02 -4.408284276723861694e-02 -1.969635784626007080e-01 -3.505895733833312988e-01 1.536426246166229248e-01
2.167412458220496774e-04 -2.851870842278003693e-02 3.088900148868560791e-01 -5.325961112976074219e-01 3.598457276821136475e-01 -1.502213627099990845e-01 -5.651125311851501465e-01 -3.856261372566223145e-01
-5.423117280006408691e-01 2.613166812807321548e-03 -4.281301498413085938e-01 1.135597750544548035e-01 5.542080998420715332e-01 5.412091687321662903e-02 -2.956335246562957764e-01 -3.350000381469726562e-01
-1.359068453311920166e-01 2.407093942165374756e-01 -4.638434350490570068e-01 -5.775711536407470703e-01 -1.353549957275390625e-01 2.941128015518188477e-01 -2.439288944005966187e-01 -4.588294923305511475e-01
-6.399981379508972168e-01 6.508061289787292480e-01 -2.640362083911895752e-01 -1.827599406242370605e-01 7.291081547737121582e-02 -4.372211173176765442e-02 -1.755780577659606934e-01 1.602576076984405518e-01
-5.617956519126892090e-01 6.590824723243713379e-01 -1.768468022346496582e-01 2.922409586608409882e-02 2.523695230484008789e-01 -6.769306957721710205e-02 -3.622961342334747314e-01 1.354101449251174927e-01
-1.930158585309982300e-01 1.515176296234130859e-01 -5.105880498886108398e-01 8.624651283025741577e-02 -1.900650113821029663e-01 -3.981392979621887207e-01 -6.766042113304138184e-01 1.386212855577468872e-01
6.997641175985336304e-02 5.151039958000183105e-01 5.670011416077613831e-02 4.965141415596008301e-02 -2.251160331070423126e-02 9.967478364706039429e-02 -6.036334037780761719e-01 -5.909956097602844238e-01
-2.903780341148376465e-01 3.767644464969635010e-01 -3.098146319389343262e-01 -6.132661104202270508e-01 -1.513184905052185059e-01 4.137118160724639893e-01 -2.927590012550354004e-01 -1.479399949312210083e-01
-3.530448675155639648e-01 -4.375739768147468567e-02 -1.570595055818557739e-01 -8.528434038162231445e-01 -8.092178404331207275e-02 9.877410531044006348e-02 -2.873300611972808838e-01 -1.502391993999481201e-01
-5.626729503273963928e-02 4.173170030117034912e-01 -1.485094726085662842e-01 -4.759880602359771729e-01 -3.857920467853546143e-01 3.153668940067291260e-01 -5.627545118331909180e-01 -9.527057409286499023e-02
-6.906809210777282715e-01 4.020138084888458252e-02 -2.689335048198699951e-01 1.055999621748924255e-01 3.961983323097229004e-01 -1.443085968494415283e-01 -4.680725932121276855e-01 2.024288475513458252e-01
-5.277704596519470215e-01 1.995630264282226562e-01 -6.087310314178466797e-01 1.452644467353820801e-01 2.436321973800659180e-01 -3.189169168472290039e-01 -3.566821515560150146e-01 4.112027585506439209e-02
7.062447071075439453e-02 5.213201642036437988e-01 -5.388987064361572266e-02 3.843519464135169983e-02 1.673615425825119019e-01 3.297277688980102539e-01 -5.345655679702758789e-01 -5.443947911262512207e-01
-2.094701081514358521e-01 -2.586200833320617676e-01 7.406066358089447021e-02 2.534223198890686035e-01 -8.526968955993652344e-02 -5.306151881814002991e-02 -7.374594211578369141e-01 -5.153611898422241211e-01
-2.869890630245208740e-01 -1.482038050889968872e-01 -5.386277437210083008e-01 -6.819034814834594727e-01 1.054777875542640686e-01 9.233595430850982666e-02 -3.421888053417205811e-01 -6.177286058664321899e-02
-2.507208883762359619e-01 -1.363103985786437988e-01 -3.819770812988281250e-01 -7.469343543052673340e-01 -8.755854517221450806e-02 9.381419420242309570e-02 -3.237655460834503174e-01 -3.056946098804473877e-01
-2.723636329174041748e-01 5.860931705683469772e-03 -5.489756464958190918e-01 2.715663015842437744e-01 -2.093497812747955322e-01 -3.309559822082519531e-01 -6.298838853836059570e-01 2.341620437800884247e-02
-7.974810600280761719e-01 -8.348340541124343872e-02 -3.564431667327880859e-01 1.632738411426544189e-01 -1.895366907119750977e-01 1.252548396587371826e-01 -2.585496604442596436e-01 -2.913477122783660889e-01
1.470561027526855469e-01 3.420455753803253174e-01 6.678842753171920776e-02 -4.391648620367050171e-02 -1.201617997139692307e-02 1.127722784876823425e-01 -6.052054166793823242e-01 -6.898218989372253418e-01
-6.763049960136413574e-01 6.286965217441320419e-03 -5.206800699234008789e-01 1.484949886798858643e-01 6.146302074193954468e-02 -2.292498052120208740e-01 -4.067975878715515137e-01 1.661207675933837891e-01
-4.552789032459259033e-01 2.464454472064971924e-01 -6.043555140495300293e-01 2.348063439130783081e-01 9.124416857957839966e-02 -3.308147490024566650e-01 -4.402749836444854736e-01 -3.123152127955108881e-04
-5.555576086044311523e-01 6.523457169532775879e-01 -1.738225072622299194e-01 4.575368016958236694e-02 3.003773093223571777e-01 -1.178834587335586548e-01 -3.442931473255157471e-01 1.040790453553199768e-01
-2.148286998271942139e-01 -2.275139093399047852e-01 -3.123416006565093994e-01 3.674162924289703369e-01 -2.363379001617431641e-01 2.053467556834220886e-02 -6.870244145393371582e-01 -3.758380413055419922e-01
-2.268647402524948120e-01 -2.497123479843139648e-01 4.290425777435302734e-02 2.131577879190444946e-01 2.049616724252700806e-01 1.435851026326417923e-02 -5.323404073715209961e-01 -7.164477705955505371e-01
-1.400097310543060303e-01 4.276482164859771729e-01 -1.688586324453353882e-01 -5.841569900512695312e-01 -4.175646305084228516e-01 1.751157790422439575e-01 -3.020422458648681641e-01 -3.626379966735839844e-01
-6.728068590164184570e-01 6.885300576686859131e-02 3.190850839018821716e-02 2.519027590751647949e-01 -1.089100167155265808e-01 1.922143101692199707e-01 -6.184483766555786133e-01 -2.164049744606018066e-01
-6.691408902406692505e-02 -1.161186993122100830e-01 -4.339553117752075195e-01 -6.084551215171813965e-01 4.285739362239837646e-01 2.372185327112674713e-02 -4.248101413249969482e-01 -2.424913793802261353e-01
-1.881880313158035278e-01 4.056860208511352539e-01 2.105484604835510254e-01 2.123652771115303040e-02 6.257357001304626465e-01 -1.158299148082733154e-01 -4.096212387084960938e-01 -4.271666705608367920e-01
-5.267716050148010254e-01 5.372173786163330078e-01 -2.424315363168716431e-01 1.344861835241317749e-01 2.933068871498107910e-01 -1.122718602418899536e-01 -4.714843332767486572e-01 1.900478154420852661e-01
-3.270905315876007080e-01 -4.526782780885696411e-02 3.451730310916900635e-02 -2.838370203971862793e-01 -5.939533710479736328e-01 -3.990762829780578613e-01 -5.207026600837707520e-01 -1.613516360521316528e-01
-2.447150498628616333e-01 3.517027571797370911e-02 3.354924321174621582e-01 -5.434281826019287109e-01 2.607629299163818359e-01 -2.458334863185882568e-01 -2.063847035169601440e-01 -5.999852418899536133e-01
-5.694795846939086914e-01 2.926119267940521240e-01 -4.327131509780883789e-01 1.012263819575309753e-01 5.196706652641296387e-01 -1.191335171461105347e-01 -2.201694846153259277e-01 -2.446608841419219971e-01
-5.487737059593200684e-01 3.381333649158477783e-01 -5.530900359153747559e-01 3.469408676028251648e-02 3.613912463188171387e-01 7.704661041498184204e-02 -3.575052320957183838e-01 1.142416372895240784e-01
-6.147462129592895508e-02 -8.049456775188446045e-02 -3.225890100002288818e-01 -6.819452643394470215e-01 2.017630040645599365e-01 7.282236963510513306e-02 -6.115562319755554199e-01 -2.482191100716590881e-02
7.245482504367828369e-02 5.601432323455810547e-01 9.892948716878890991e-02 3.396852687001228333e-02 -2.239404171705245972e-01 3.020498715341091156e-02 -7.637215852737426758e-01 -1.889883577823638916e-01
-4.414495825767517090e-01 1.279784142971038818e-01 -2.128628939390182495e-01 1.108489483594894409e-01 4.705131649971008301e-01 4.596689939498901367e-01 -5.363909602165222168e-01 -1.036927029490470886e-01
-5.052810907363891602e-01 -1.759004741907119751e-01 1.849518269300460815e-01 1.110657528042793274e-01 1.841716617345809937e-01 3.397119939327239990e-01 -6.910844445228576660e-01 -2.007140517234802246e-01
-5.937432050704956055e-01 4.651902616024017334e-01 -2.177714109420776367e-01 2.084165215492248535e-01 3.194913864135742188e-01 -5.239390581846237183e-02 -4.705139696598052979e-01 1.183292493224143982e-01
-7.357194423675537109e-01 5.045874714851379395e-01 -1.640708595514297485e-01 1.633358597755432129e-01 1.388720422983169556e-01 -1.250970363616943359e-01 -3.331800103187561035e-01 6.757806241512298584e-02
-7.973691225051879883e-01 1.853757202625274658e-01 -2.605352178215980530e-02 2.234576046466827393e-01 -1.163600906729698181e-01 -1.063841581344604492e-02 -1.469436138868331909e-01 -4.939442873001098633e-01
-3.693711161613464355e-01 6.793849468231201172e-01 -4.847329556941986084e-01 -7.247449830174446106e-03 2.809231877326965332e-01 -1.088031679391860962e-01 -2.017501443624496460e-01 -1.884766519069671631e-01
8.150790631771087646e-02 -2.679789960384368896e-01 -1.549655646085739136e-01 -5.265544652938842773e-01 2.473775148391723633e-01 2.761889435350894928e-02 -7.447336912155151367e-01 -6.068884581327438354e-02
-1.153509616851806641e-01 7.682580351829528809e-01 9.043109416961669922e-02 -8.802260458469390869e-02 -1.231305003166198730e-01 -1.549014151096343994e-01 -4.413699507713317871e-01 -3.828642368316650391e-01
-3.023920767009258270e-02 -2.799354493618011475e-01 -2.262674123048782349e-01 -6.127679944038391113e-01 4.289237037301063538e-02 1.997537463903427124e-01 -6.051856875419616699e-01 -2.933412492275238037e-01
-4.465973936021327972e-03 -9.442120790481567383e-02 -6.708345562219619751e-02 -5.337193608283996582e-01 4.781418442726135254e-01 2.100800126791000366e-01 -6.530172824859619141e-01 -5.023349076509475708e-02
-3.149081766605377197e-01 3.993075191974639893e-01 -3.011597692966461182e-01 2.096184492111206055e-01 6.936746835708618164e-02 4.630711078643798828e-01 -6.218950748443603516e-01 -2.737164869904518127e-02
-2.062384188175201416e-01 1.086434870958328247e-01 -1.373654752969741821e-01 1.233340203762054443e-01 -6.040304303169250488e-01 2.312744408845901489e-02 -6.356512904167175293e-01 -3.770165145397186279e-01
-2.644354104995727539e-01 7.869210094213485718e-02 2.633652985095977783e-01 2.381211668252944946e-01 5.259512737393379211e-02 -4.389142394065856934e-01 -5.994767546653747559e-01 -4.929851293563842773e-01
-4.021986573934555054e-02 2.115237265825271606e-01 -4.187769889831542969e-01 -4.358060061931610107e-01 4.328038394451141357e-01 9.262871742248535156e-02 -4.116222560405731201e-01 -4.722361564636230469e-01
-7.026559114456176758e-01 -5.416238680481910706e-02 -4.091237485408782959e-01 -4.836507886648178101e-02 -2.089928388595581055e-01 -7.149098813533782959e-02 -1.007358729839324951e-01 -5.241021513938903809e-01
-7.864033579826354980e-01 3.804422616958618164e-01 -4.505562484264373779e-01 -2.883880957961082458e-02 -3.580144792795181274e-02 1.086992397904396057e-01 -8.568640053272247314e-02 -1.120775938034057617e-01
-1.248061358928680420e-01 3.534162044525146484e-01 -3.670352995395660400e-01 1.535243839025497437e-01 5.929314494132995605e-01 4.741380736231803894e-02 -5.287709832191467285e-01 -2.604253888130187988e-01
-3.104883134365081787e-01 2.222931683063507080e-01 3.640788495540618896e-01 -5.730603933334350586e-01 9.719829261302947998e-02 -3.059490621089935303e-01 -5.254846215248107910e-01 1.185099706053733826e-01
1.099759861826896667e-01 -7.583341747522354126e-02 2.120454050600528717e-02 -5.926440954208374023e-01 2.024701237678527832e-01 -9.213888645172119141e-02 -4.178730547428131104e-01 -6.374765038490295410e-01
-1.665655821561813354e-01 1.033528819680213928e-01 2.246991246938705444e-01 5.837005004286766052e-02 -3.531259000301361084e-01 2.144771516323089600e-01 -8.403618335723876953e-01 -1.754170507192611694e-01
-2.500094287097454071e-02 -6.236254051327705383e-02 -4.015665054321289062e-01 -7.100397348403930664e-01 2.676829099655151367e-01 -2.181109786033630371e-02 -5.058262944221496582e-01 -4.564817622303962708e-02
-1.651604026556015015e-01 1.939661651849746704e-01 -7.161971181631088257e-02 1.951441019773483276e-01 -5.445221066474914551e-01 -1.107993163168430328e-02 -7.259065508842468262e-01 -2.613835036754608154e-01
1.962567865848541260e-02 4.582790434360504150e-01 2.592264711856842041e-01 1.083358675241470337e-01 -7.978178560733795166e-02 -2.965119779109954834e-01 -7.344368696212768555e-01 -2.774492800235748291e-01
-4.470350742340087891e-01 3.097244203090667725e-01 -3.766689300537109375e-01 -2.110292948782444000e-02 5.751128196716308594e-01 2.847097218036651611e-01 -3.563811182975769043e-01 -1.519327610731124878e-01
-3.332868218421936035e-01 4.485292732715606689e-01 1.715832799673080444e-01 9.396644681692123413e-02 -1.939717382192611694e-01 -2.024558335542678833e-01 -3.265925645828247070e-01 -6.813183426856994629e-01
-6.601316332817077637e-01 3.159401714801788330e-01 1.599833518266677856e-01 3.319475948810577393e-01 -1.120058074593544006e-01 1.046812683343887329e-01 -5.042935013771057129e-01 -2.254079580307006836e-01
-1.019457131624221802e-01 1.420365571975708008e-01 4.259367659687995911e-02 -1.050201579928398132e-01 -5.758497714996337891e-01 4.282666195649653673e-04 -6.024277210235595703e-01 -5.119248032569885254e-01
-2.666814438998699188e-02 7.645631581544876099e-02 1.686988957226276398e-02 -6.390618085861206055e-01 5.247124433517456055e-01 3.115612827241420746e-02 -5.482679009437561035e-01 -8.869680017232894897e-02
-3.666433691978454590e-01 -9.050587564706802368e-02 -8.473131060600280762e-02 -3.486489951610565186e-01 -4.610972404479980469e-01 -5.097174048423767090e-01 -3.306012749671936035e-01 -3.833091557025909424e-01
-5.576100945472717285e-01 -3.197083473205566406e-01 -2.020200192928314209e-01 1.646392047405242920e-01 2.960777878761291504e-01 2.859287559986114502e-01 -4.251428544521331787e-01 -4.108230471611022949e-01
-5.001274868845939636e-02 6.584542244672775269e-02 -5.512917041778564453e-01 6.239136680960655212e-02 -2.233096957206726074e-01 -2.083412110805511475e-01 -7.636454105377197266e-01 9.444804489612579346e-02
-2.580148875713348389e-01 3.151327371597290039e-02 -2.443035989999771118e-01 3.334987163543701172e-01 4.301430284976959229e-01 1.334647387266159058e-01 -5.443429946899414062e-01 -5.122348666191101074e-01
-3.170021474361419678e-01 -5.602807179093360901e-02 -1.804537922143936157e-01 4.205854535102844238e-01 1.879809945821762085e-01 -7.065723184496164322e-03 -8.065341711044311523e-01 -3.210423886775970459e-02
-3.902743160724639893e-01 -1.361565664410591125e-02 -6.581612825393676758e-01 -3.288158401846885681e-02 -1.902701407670974731e-01 -3.344784080982208252e-01 -1.140992715954780579e-01 -5.021412372589111328e-01
-9.694300591945648193e-03 3.310705721378326416e-01 -2.540099322795867920e-01 -9.411607682704925537e-02 1.814773380756378174e-01 -2.487765848636627197e-01 -1.058973595499992371e-01 -8.431378602981567383e-01
-5.714253187179565430e-01 1.212128326296806335e-01 -1.328760385513305664e-01 -6.381333470344543457e-01 -3.088998198509216309e-01 2.733913958072662354e-01 -1.514074206352233887e-01 -2.020499557256698608e-01
-2.695734202861785889e-01 -9.970126301050186157e-02 2.056709676980972290e-01 -5.635093450546264648e-01 5.964157581329345703e-01 -1.026816740632057190e-01 -3.540539145469665527e-01 -2.567823827266693115e-01
-4.374576807022094727e-01 2.945539355278015137e-01 1.399585902690887451e-01 6.372043490409851074e-02 6.706387400627136230e-01 3.622896969318389893e-02 -4.370526671409606934e-01 -2.369309514760971069e-01
-4.150188565254211426e-01 -3.497270941734313965e-01 -3.816103041172027588e-01 1.866443306207656860e-01 4.136205017566680908e-01 1.226036846637725830e-01 -5.233822464942932129e-01 -2.548434734344482422e-01
-2.913733422756195068e-01 2.803642451763153076e-01 -3.463475406169891357e-01 -2.497969008982181549e-02 -3.359796106815338135e-01 -5.894813537597656250e-01 -4.967478215694427490e-01 9.374471008777618408e-02
-3.723595440387725830e-01 6.541525721549987793e-01 -3.204272389411926270e-01 -3.838943317532539368e-02 1.469269245862960815e-01 1.398991793394088745e-01 -4.631545543670654297e-01 2.713191807270050049e-01
-1.074301078915596008e-01 3.811093866825103760e-01 1.098027452826499939e-01 -7.665559649467468262e-01 -1.712821125984191895e-01 1.285018622875213623e-01 -4.367769658565521240e-01 -8.321778476238250732e-02
-7.803099155426025391e-01 2.049723118543624878e-01 -1.962814480066299438e-01 2.935710549354553223e-01 -1.740702539682388306e-01 2.173826657235622406e-02 -4.045900702476501465e-01 -1.729922890663146973e-01
-1.987551301717758179e-01 -2.558143436908721924e-01 -5.132352933287620544e-03 2.066980153322219849e-01 1.665069460868835449e-01 -1.372916251420974731e-01 -5.015885829925537109e-01 -7.444059848785400391e-01
-8.227427005767822266e-01 1.251142024993896484e-01 -5.661400407552719116e-02 5.271773040294647217e-02 5.296841263771057129e-02 -3.928170502185821533e-01 -2.819876885041594505e-03 -3.799181580543518066e-01
-4.830875098705291748e-01 3.338895738124847412e-01 -4.238316416740417480e-01 2.109457403421401978e-01 4.796730875968933105e-01 -1.422608196735382080e-01 -4.208884239196777344e-01 -5.950889736413955688e-02
-8.057415485382080078e-02 1.792853772640228271e-01 1.134590134024620056e-01 -6.591831445693969727e-01 5.010545253753662109e-01 -2.269178479909896851e-01 -4.317945837974548340e-01 -1.580355763435363770e-01
-6.231811642646789551e-01 2.478088885545730591e-01 -3.655179440975189209e-01 1.141338646411895752e-01 4.883445799350738525e-01 -6.183233857154846191e-02 -3.980330228805541992e-01 -5.359545350074768066e-02
-1.519824713468551636e-01 1.157155334949493408e-01 -6.757630109786987305e-01 -6.286392807960510254e-01 7.176467031240463257e-02 -1.582105010747909546e-01 -1.805007159709930420e-01 -2.211491018533706665e-01
-2.554990649223327637e-01 5.006369352340698242e-01 3.586706146597862244e-02 -5.651255846023559570e-01 -4.237194657325744629e-01 1.790179461240768433e-01 -3.836444318294525146e-01 -6.827170401811599731e-02
-5.744096264243125916e-02 -2.290366031229496002e-02 -3.481907546520233154e-01 -6.984783411026000977e-01 1.992153823375701904e-01 1.078285202383995056e-01 -5.792106986045837402e-01 -1.638062670826911926e-02
-7.111993432044982910e-01 3.502271324396133423e-02 2.948465645313262939e-01 1.337413936853408813e-01 2.396131753921508789e-01 -1.064625158905982971e-01 -4.702245891094207764e-01 -3.135088384151458740e-01
-1.889624893665313721e-01 4.239924848079681396e-01 4.845333471894264221e-02 1.610543280839920044e-01 -4.770745337009429932e-01 -1.410109102725982666e-01 -5.906112790107727051e-01 -3.999145328998565674e-01
-1.781409084796905518e-01 -1.208938583731651306e-01 -3.654025197029113770e-01 3.919060826301574707e-01 2.092656791210174561e-01 -3.756990283727645874e-02 -7.742722034454345703e-01 -1.477842181921005249e-01
9.134318679571151733e-02 -1.016267836093902588e-01 -3.873566165566444397e-02 -5.979968309402465820e-01 3.713398277759552002e-01 1.533562969416379929e-02 -5.991726517677307129e-01 -3.536827564239501953e-01
-1.782303452491760254e-01 4.455485939979553223e-01 2.675381861627101898e-02 -6.110163331031799316e-01 -4.401321709156036377e-01 1.006544157862663269e-01 -4.147942960262298584e-01 -1.405761390924453735e-01
-2.479668408632278442e-01 1.759707778692245483e-01 -1.950697391293942928e-03 -7.154817581176757812e-01 -4.039229750633239746e-01 3.773761168122291565e-02 -3.431023955345153809e-01 -3.366477191448211670e-01
-2.130532413721084595e-01 6.335920095443725586e-01 1.091588959097862244e-01 -2.586650475859642029e-02 5.396711826324462891e-01 -1.330734491348266602e-01 -4.549361467361450195e-01 -1.570489406585693359e-01
2.241478487849235535e-02 3.353680372238159180e-01 2.408935427665710449e-01 -2.287125680595636368e-03 -2.823950946331024170e-01 -2.832491695880889893e-01 -8.118649721145629883e-01 -9.944366663694381714e-02
-2.834633737802505493e-02 3.765960633754730225e-01 9.560363739728927612e-02 1.214531064033508301e-01 -3.204110264778137207e-01 1.402830928564071655e-01 -8.175329566001892090e-01 -2.068296670913696289e-01
-4.825008809566497803e-01 7.824214175343513489e-03 -2.164585739374160767e-01 -3.293473720550537109e-01 -4.717375338077545166e-02 -5.880466699600219727e-01 -4.452885687351226807e-02 -5.116646885871887207e-01
-1.193783655762672424e-01 3.736601173877716064e-01 -3.554440438747406006e-01 -5.709263682365417480e-01 -5.264334008097648621e-02 3.687704205513000488e-01 -2.986175119876861572e-01 -4.073010683059692383e-01
-4.413333535194396973e-01 -1.183759188279509544e-03 -3.017062544822692871e-01 -6.674700975418090820e-01 -3.429643213748931885e-01 2.011643648147583008e-01 -2.277307957410812378e-01 -2.423376888036727905e-01
1.719153076410293579e-01 5.572122931480407715e-01 -2.834085226058959961e-01 -2.879287600517272949e-01 -1.486943811178207397e-01 -1.416032612323760986e-01 -5.107164382934570312e-01 -4.401630461215972900e-01
-2.384725809097290039e-01 -1.304575800895690918e-01 -2.727260589599609375e-01 3.836773633956909180e-01 1.856725215911865234e-01 1.139530837535858154e-01 -8.081455826759338379e-01 -6.297014653682708740e-02
-4.258924722671508789e-01 -7.159405946731567383e-02 4.251865148544311523e-01 -4.750521481037139893e-01 2.390448451042175293e-01 -3.861397206783294678e-01 -4.384594261646270752e-01 -9.240563213825225830e-02
-1.909218728542327881e-01 -1.609305143356323242e-01 1.161861494183540344e-01 2.301600873470306396e-01 -1.809423714876174927e-01 1.132288798689842224e-01 -8.773431181907653809e-01 -2.364009171724319458e-01
-3.405348956584930420e-01 6.683648824691772461e-01 1.025810390710830688e-01 -1.037926878780126572e-02 4.616492688655853271e-01 -4.428925365209579468e-02 -4.565116465091705322e-01 -5.665037781000137329e-02
-2.756664156913757324e-01 1.560896039009094238e-01 3.729495108127593994e-01 2.354077100753784180e-01 -1.372755020856857300e-01 -2.890137732028961182e-01 -6.715839505195617676e-01 -3.895348906517028809e-01
7.852597534656524658e-02 2.825952172279357910e-01 1.942773163318634033e-01 -6.203157305717468262e-01 3.502587378025054932e-01 1.187029108405113220e-02 -4.802282154560089111e-01 -3.714797198772430420e-01
-6.350781917572021484e-01 -1.987423300743103027e-01 -8.672066032886505127e-02 2.280841618776321411e-01 3.669018149375915527e-01 2.525601983070373535e-01 -4.341245889663696289e-01 -3.328161239624023438e-01
-4.820696711540222168e-01 3.669014871120452881e-01 -2.453664541244506836e-01 1.472619175910949707e-01 3.255085945129394531e-01 3.259466588497161865e-01 -5.746385455131530762e-01 9.324573725461959839e-02
-8.088287711143493652e-01 -3.086683899164199829e-02 -3.207099139690399170e-01 2.156040519475936890e-01 3.609603643417358398e-02 9.312610328197479248e-02 -2.924867272377014160e-01 -3.161953687667846680e-01
-4.923302531242370605e-01 1.831115931272506714e-01 -2.904574573040008545e-01 1.018159464001655579e-01 5.003123283386230469e-01 1.664877831935882568e-01 -5.663369894027709961e-01 1.748741567134857178e-01
-4.707927405834197998e-01 3.980942666530609131e-01 -5.130335092544555664e-01 8.687671273946762085e-02 -2.732365950942039490e-02 4.111139476299285889e-01 -4.228984713554382324e-01 2.280301600694656372e-02
-1.672339141368865967e-01 4.145233631134033203e-01 7.114531844854354858e-02 -5.484030842781066895e-01 -3.315794169902801514e-01 3.554389774799346924e-01 -4.809558093547821045e-01 -1.636931449174880981e-01
2.252862602472305298e-01 4.218703508377075195e-01 1.458305865526199341e-01 -6.994093302637338638e-03 -1.310727298259735107e-01 -8.452503383159637451e-02 -7.464662194252014160e-01 -4.103896915912628174e-01
-5.812108516693115234e-01 2.541528344154357910e-01 2.240976244211196899e-01 2.590500414371490479e-01 -1.429582238197326660e-01 2.382530719041824341e-01 -5.071792602539062500e-01 -3.818915486335754395e-01
-3.162666559219360352e-01 -1.260525882244110107e-01 3.773488402366638184e-01 -5.718246102333068848e-01 3.038828969001770020e-01 -1.442213654518127441e-01 -5.321621298789978027e-01 -1.355350762605667114e-01
-1.413774490356445312e-01 5.449032187461853027e-01 -3.346999883651733398e-01 -6.149855852127075195e-01 -1.739104241132736206e-01 1.944760233163833618e-01 -2.015210837125778198e-01 -2.901465296745300293e-01
-7.987236380577087402e-01 1.061605513095855713e-01 -2.389860898256301880e-01 2.478669136762619019e-01 -2.716113328933715820e-01 7.671426981687545776e-02 -3.795389831066131592e-01 -9.225141257047653198e-02
2.666488885879516602e-01 6.207908987998962402e-01 -3.403353989124298096e-01 -1.083520874381065369e-01 6.416185293346643448e-03 -2.410111129283905029e-01 -5.734585523605346680e-01 -1.701945960521697998e-01
-3.257679045200347900e-01 1.600675731897354126e-01 1.438445895910263062e-01 8.311580121517181396e-02 -5.223764181137084961e-01 1.583610475063323975e-01 -6.146043539047241211e-01 -4.061530828475952148e-01
-3.678240776062011719e-01 -1.005032360553741455e-01 -6.040479540824890137e-01 -3.804206848144531250e-01 -1.314784772694110870e-02 -5.257509350776672363e-01 -1.045211777091026306e-01 -2.397897839546203613e-01
-3.107632696628570557e-01 5.051437765359878540e-02 -3.857061266899108887e-02 3.110842406749725342e-01 9.542061388492584229e-02 2.712317705154418945e-01 -5.976002216339111328e-01 -6.023417711257934570e-01
1.017413884401321411e-01 5.988041758537292480e-01 -2.947770059108734131e-01 -2.091731727123260498e-01 -7.030369341373443604e-02 6.731096655130386353e-02 -5.117607116699218750e-01 -4.786053299903869629e-01
-6.659329533576965332e-01 2.477862834930419922e-01 -1.975358277559280396e-01 9.073974564671516418e-03 6.060152649879455566e-01 5.674896016716957092e-02 -2.229343205690383911e-01 -1.893618553876876831e-01
-8.053076863288879395e-01 2.100466638803482056e-01 5.261092633008956909e-02 2.553676366806030273e-01 9.224971383810043335e-02 1.427770555019378662e-01 -2.970748841762542725e-01 -3.496150672435760498e-01
-6.178691983222961426e-01 -7.139853388071060181e-02 1.552042663097381592e-01 1.491114497184753418e-01 -7.840515114367008209e-03 3.372019529342651367e-01 -6.727109551429748535e-01 -2.260104566812515259e-02
-4.046844542026519775e-01 7.321020960807800293e-01 -3.828402161598205566e-01 -1.454101949930191040e-01 6.570554524660110474e-02 -1.990496814250946045e-01 -2.599664330482482910e-01 1.450035423040390015e-01
-1.263462156057357788e-01 5.309452414512634277e-01 -3.478035926818847656e-01 -6.154842972755432129e-01 -1.585169285535812378e-01 2.208923846483230591e-01 -2.903954386711120605e-01 -2.099880427122116089e-01
-6.990082263946533203e-01 2.268569767475128174e-01 4.137308895587921143e-02 2.060422599315643311e-01 -1.442102491855621338e-01 -1.413972675800323486e-01 -1.292131245136260986e-01 -5.985585451126098633e-01
-4.957042336463928223e-01 -2.512833774089813232e-01 -1.718052178621292114e-01 -1.681775450706481934e-01 -5.010384321212768555e-01 -4.380664527416229248e-01 -3.506662249565124512e-01 -2.596627473831176758e-01
-2.757332623004913330e-01 -2.661590576171875000e-01 -1.966290734708309174e-02 -2.686916887760162354e-01 -3.771814405918121338e-01 -4.264045059680938721e-01 -4.161618351936340332e-01 -5.322324037551879883e-01
-1.271858811378479004e-01 3.749649971723556519e-02 -5.350921675562858582e-02 -5.920023918151855469e-01 6.099584102630615234e-01 -3.240701258182525635e-01 -3.679820597171783447e-01 -1.288651823997497559e-01
-3.520938456058502197e-01 -2.936554551124572754e-01 -2.311257869005203247e-01 -1.726592481136322021e-01 -4.426202774047851562e-01 -5.096261501312255859e-01 -4.267257452011108398e-01 -2.623730599880218506e-01
-6.529417037963867188e-01 -1.643286272883415222e-02 -5.262222290039062500e-01 2.337952405214309692e-01 2.100178301334381104e-01 -1.745841056108474731e-01 -4.071850478649139404e-01 3.794984146952629089e-02
-8.226940631866455078e-01 -5.650107562541961670e-02 1.838167458772659302e-01 1.279549002647399902e-01 2.576268017292022705e-01 -2.502542436122894287e-01 -3.739262819290161133e-01 -3.164562210440635681e-02
-3.497198224067687988e-01 4.346030652523040771e-01 -1.408591270446777344e-01 -5.865498781204223633e-01 -4.454131722450256348e-01 -3.122228942811489105e-02 -3.327687084674835205e-01 1.217849850654602051e-01
-3.307341933250427246e-01 -4.189613163471221924e-01 -1.587071716785430908e-01 -2.271244227886199951e-01 -1.571071296930313110e-01 -5.229048728942871094e-01 -5.811159610748291016e-01 5.004987493157386780e-02
-5.897782444953918457e-01 1.101372241973876953e-01 -4.139399826526641846e-01 5.429020151495933533e-02 5.343525409698486328e-01 2.209721654653549194e-01 -2.508692443370819092e-01 -2.616123557090759277e-01
-5.296131968498229980e-01 1.691555529832839966e-01 -1.506917327642440796e-01 -3.679091632366180420e-01 1.809580996632575989e-02 -4.722286760807037354e-01 1.180254667997360229e-01 -5.436669588088989258e-01
-3.639038503170013428e-01 -7.614747434854507446e-02 -4.828879833221435547e-01 -5.471277236938476562e-01 2.620938122272491455e-01 -4.364734888076782227e-01 -6.669835001230239868e-02 -2.561154663562774658e-01
-6.590474843978881836e-01 6.899803131818771362e-02 -3.376549184322357178e-01 2.814478874206542969e-01 2.050073891878128052e-01 -2.026529461145401001e-01 -5.333499312400817871e-01 -1.065902411937713623e-02
-2.154625952243804932e-01 1.988121420145034790e-01 -4.501854777336120605e-01 3.786761313676834106e-02 -3.514383733272552490e-01 -5.249746441841125488e-01 -5.573965311050415039e-01 -1.227122172713279724e-02
-3.952773809432983398e-01 -1.484519839286804199e-01 -4.105377942323684692e-02 2.348107695579528809e-01 8.687956631183624268e-02 4.256379604339599609e-01 -6.047474741935729980e-01 -4.587602615356445312e-01
-2.223543673753738403e-01 -7.870712131261825562e-02 -1.908910274505615234e-02 -7.930424213409423828e-01 3.779810667037963867e-01 -6.271588802337646484e-02 -4.057886302471160889e-01 -6.013167276978492737e-02
-4.835722446441650391e-01 -5.193586647510528564e-02 -9.139387868344783783e-03 2.722529768943786621e-01 -2.735381424427032471e-01 1.242323368787765503e-01 -4.501116275787353516e-01 -6.296015977859497070e-01
-1.936365514993667603e-01 2.711972296237945557e-01 -4.365471303462982178e-01 -6.347293853759765625e-01 -1.913045942783355713e-01 3.133094310760498047e-01 -3.536251187324523926e-01 -1.889212727546691895e-01
-9.863829612731933594e-02 -4.307225942611694336e-01 -2.871382832527160645e-01 -5.718894600868225098e-01 2.465811520814895630e-01 -6.432183831930160522e-02 -5.235014557838439941e-01 -2.371692359447479248e-01
-4.368374049663543701e-01 -1.301593482494354248e-01 -4.522187113761901855e-01 -4.377772808074951172e-01 1.537571102380752563e-02 -5.906234383583068848e-01 -1.294530034065246582e-01 -1.739259064197540283e-01
-2.619358301162719727e-01 2.338185310363769531e-01 2.714173197746276855e-01 3.031392097473144531e-01 1.267920136451721191e-01 -4.539950191974639893e-01 -5.735678076744079590e-01 -3.999876081943511963e-01
-5.005271732807159424e-02 -2.462510615587234497e-01 -3.617611229419708252e-01 -6.186293959617614746e-01 9.154796600341796875e-02 1.591619253158569336e-01 -5.990951061248779297e-01 -1.750811189413070679e-01
-3.745410740375518799e-01 -2.274557352066040039e-01 -5.435263738036155701e-02 -2.973113358020782471e-01 -5.277119874954223633e-01 -3.932183980941772461e-01 -4.644949436187744141e-01 -2.603428065776824951e-01
-3.298399150371551514e-01 -1.930422894656658173e-02 -1.941098719835281372e-01 2.052911967039108276e-01 5.212892293930053711e-01 1.515431106090545654e-01 -5.286111831665039062e-01 -4.866952598094940186e-01
-6.536117196083068848e-01 -6.915018707513809204e-02 -1.748079955577850342e-01 -1.914259791374206543e-01 -4.350870102643966675e-02 -4.317877590656280518e-01 3.357463702559471130e-02 -5.579850077629089355e-01
2.060255967080593109e-03 -1.449470520019531250e-01 -2.302615791559219360e-01 -5.601225495338439941e-01 4.637342393398284912e-01 1.795705854892730713e-01 -5.593207478523254395e-01 -2.282406240701675415e-01
1.838547140359878540e-01 4.285319149494171143e-01 1.968841105699539185e-01 1.261134166270494461e-03 -1.370196044445037842e-01 -2.003814578056335449e-01 -8.009338378906250000e-01 -2.082562744617462158e-01
-4.053101241588592529e-01 -1.564904600381851196e-01 -5.573183894157409668e-01 2.286362275481224060e-02 1.831102743744850159e-02 -4.332902729511260986e-01 -1.357535123825073242e-01 -5.418518185615539551e-01
5.592933297157287598e-02 2.214191257953643799e-01 3.616984486579895020e-01 -4.446428716182708740e-01 2.074764966964721680e-01 -3.003513216972351074e-01 -4.739587903022766113e-01 -5.112906098365783691e-01
-3.185348510742187500e-01 -1.886379271745681763e-01 3.813774287700653076e-01 -5.340483188629150391e-01 3.467773199081420898e-01 -1.978586167097091675e-01 -2.980958521366119385e-01 -4.289885163307189941e-01
-2.823627591133117676e-01 1.650445908308029175e-01 -4.271973669528961182e-01 -7.443960905075073242e-01 -1.001319363713264465e-01 2.196237891912460327e-01 -3.092166483402252197e-01 -5.032224580645561218e-02
-4.596877992153167725e-01 9.286326915025711060e-02 -3.298827409744262695e-01 -1.074061319231987000e-01 9.074859321117401123e-02 -4.607095122337341309e-01 1.971975900232791901e-03 -6.627309918403625488e-01
-3.170424401760101318e-01 -3.427612408995628357e-02 1.211460530757904053e-01 3.921143412590026855e-01 -2.823301963508129120e-02 -6.796713173389434814e-02 -7.223140597343444824e-01 -4.502499401569366455e-01
-6.375247985124588013e-02 7.895567268133163452e-02 -5.454731583595275879e-01 2.108521610498428345e-01 -1.273611485958099365e-01 -3.799423873424530029e-01 -6.974063515663146973e-01 2.737274579703807831e-02
4.502522293478250504e-03 7.710121870040893555e-01 -1.231356039643287659e-01 -1.972146332263946533e-01 2.742294967174530029e-01 -2.707613110542297363e-01 -4.495941698551177979e-01 2.855840139091014862e-02
-8.256518840789794922e-01 1.527136117219924927e-01 1.100088357925415039e-01 1.799262762069702148e-01 -1.234686970710754395e-01 2.765844017267227173e-02 -1.950527876615524292e-01 -4.432232379913330078e-01
-4.333584010601043701e-01 -1.772751472890377045e-02 4.505042135715484619e-01 -4.600299596786499023e-01 1.852433532476425171e-01 -3.512959778308868408e-01 -4.885311126708984375e-01 -3.029824607074260712e-02
-2.339488565921783447e-01 -1.749863475561141968e-01 -2.624023854732513428e-01 -2.583866417407989502e-01 -7.599014788866043091e-02 -5.316740274429321289e-01 -6.525882482528686523e-01 2.543731331825256348e-01
-2.562417089939117432e-01 -2.164931409060955048e-02 -1.154903545975685120e-01 -8.174098134040832520e-01 -3.419562801718711853e-02 1.265734285116195679e-01 -4.777395427227020264e-01 8.336260169744491577e-02
6.779589504003524780e-02 5.126485824584960938e-01 9.058649837970733643e-02 -6.371092796325683594e-02 -1.693137586116790771e-01 -1.739185303449630737e-01 -7.835092544555664062e-01 -2.180107384920120239e-01
-4.315041601657867432e-01 -2.049365341663360596e-01 -5.625351071357727051e-01 -2.875058352947235107e-01 3.547556400299072266e-01 -3.647803366184234619e-01 -1.415776833891868591e-02 -3.370209038257598877e-01
-2.172692865133285522e-01 -1.940696090459823608e-01 -4.778065532445907593e-02 -6.694695353507995605e-01 4.318996369838714600e-01 -3.202370107173919678e-01 -3.898536562919616699e-01 -1.535702645778656006e-01
-8.139744997024536133e-01 3.180353939533233643e-01 1.518986076116561890e-01 2.455591410398483276e-01 -3.590672835707664490e-02 -2.063464745879173279e-02 -3.456062078475952148e-01 -1.782348752021789551e-01
-2.123236656188964844e-01 5.991317033767700195e-01 1.653806678950786591e-02 -8.818016503937542439e-04 5.750265121459960938e-01 -1.697565615177154541e-01 -4.837421178817749023e-01 -4.697538912296295166e-02
-2.200860232114791870e-01 -2.179164737462997437e-01 -7.048531621694564819e-02 -4.172556400299072266e-01 -5.122003555297851562e-01 -3.390118777751922607e-01 -4.385006129741668701e-01 -3.942627310752868652e-01
-3.567529320716857910e-01 -9.795400500297546387e-02 -3.317030668258666992e-01 -5.804113745689392090e-01 2.697900533676147461e-01 -3.485789000988006592e-01 -2.105561783537268639e-03 -4.710942506790161133e-01
-2.642445266246795654e-01 -1.788068711757659912e-01 2.855437099933624268e-01 1.887722164392471313e-01 -2.218084484338760376e-01 -6.797515600919723511e-02 -7.846198678016662598e-01 -3.340432047843933105e-01
-3.329012989997863770e-01 8.333050608634948730e-01 2.381083369255065918e-02 2.187307924032211304e-03 9.641527384519577026e-02 -1.011592969298362732e-01 -4.153538346290588379e-01 4.647254198789596558e-02
1.403037160634994507e-01 3.560082986950874329e-02 -4.046282470226287842e-01 -5.719352960586547852e-01 3.721521198749542236e-01 9.435632079839706421e-02 -4.947287738323211670e-01 -3.099300563335418701e-01
-3.180391490459442139e-01 1.125894263386726379e-01 -5.354491993784904480e-03 3.392099440097808838e-01 9.392578899860382080e-02 -4.544925689697265625e-01 -4.384595155715942383e-01 -6.028685569763183594e-01
-4.671996533870697021e-01 -2.482029050588607788e-02 -1.425271481275558472e-02 2.516204416751861572e-01 -2.941111028194427490e-01 7.902850955724716187e-02 -4.596342444419860840e-01 -6.431033611297607422e-01
-3.382338285446166992e-01 -4.849999397993087769e-02 -4.596753120422363281e-01 -5.098268389701843262e-01 1.681257337331771851e-01 -5.485732555389404297e-01 -9.826766699552536011e-02 -2.704911231994628906e-01
-2.993061840534210205e-01 9.200499951839447021e-02 2.375364769250154495e-03 -8.245401382446289062e-01 8.012530207633972168e-02 -3.121697306632995605e-01 -3.279900550842285156e-01 1.031089276075363159e-01
-1.807271242141723633e-01 -4.743856787681579590e-01 -9.879218786954879761e-02 -2.241426110267639160e-01 -5.628412961959838867e-02 -5.129104852676391602e-01 -6.438624858856201172e-01 -3.862721845507621765e-02
-5.396183207631111145e-02 4.258859455585479736e-01 -4.344421625137329102e-01 4.056337848305702209e-02 2.741301655769348145e-01 3.564019203186035156e-01 -6.505006551742553711e-01 1.759258215315639973e-03
-3.126878142356872559e-01 -2.849900722503662109e-01 -1.555587947368621826e-01 -2.431123107671737671e-01 -3.784447610378265381e-01 -5.457085967063903809e-01 -4.937049448490142822e-01 -2.300912141799926758e-01
-1.189990565180778503e-01 -3.457964584231376648e-02 3.491562306880950928e-01 -5.475461483001708984e-01 3.260933756828308105e-01 -3.372256457805633545e-01 -5.474202036857604980e-01 -2.078451365232467651e-01
-4.919634759426116943e-01 -1.657795011997222900e-01 -1.146919429302215576e-01 -3.559860587120056152e-01 -4.595569074153900146e-01 -5.089979171752929688e-01 -2.884632647037506104e-01 -1.926820725202560425e-01
-5.226927399635314941e-01 -1.533020138740539551e-01 -5.211693644523620605e-01 -2.876096069812774658e-01 3.306331634521484375e-01 -2.813980579376220703e-01 1.325649023056030273e-02 -4.003438949584960938e-01
-3.457962870597839355e-01 -2.787977457046508789e-01 -5.853483825922012329e-02 2.561564743518829346e-01 4.591324627399444580e-01 -1.681495755910873413e-01 -6.913812160491943359e-01 -1.287221908569335938e-01
-3.671437203884124756e-01 4.512006342411041260e-01 2.994016706943511963e-01 6.639357656240463257e-02 5.397639274597167969e-01 -8.775419741868972778e-02 -4.960708022117614746e-01 -1.498057246208190918e-01
-4.099124968051910400e-01 5.491727590560913086e-02 -4.284223020076751709e-01 1.673466414213180542e-01 3.778449296951293945e-01 3.802844583988189697e-01 -5.666388869285583496e-01 -9.456533193588256836e-02
-6.554339528083801270e-01 -3.022903576493263245e-02 -3.840926289558410645e-02 2.844159305095672607e-01 3.390437960624694824e-01 1.547561585903167725e-01 -5.033072829246520996e-01 -3.080689609050750732e-01
-5.937441587448120117e-01 9.574092924594879150e-02 4.523840174078941345e-02 3.820288479328155518e-01 -1.077317912131547928e-02 1.516982465982437134e-01 -6.258624196052551270e-01 -2.747304141521453857e-01
-6.220870018005371094e-01 4.294760823249816895e-01 -1.835801154375076294e-01 2.424027621746063232e-01 -2.098917663097381592e-01 -1.832867562770843506e-01 -4.896788299083709717e-01 1.366135925054550171e-01
-1.967944055795669556e-01 9.181208908557891846e-02 -5.011400580406188965e-01 -4.627584218978881836e-01 -3.406310221180319786e-03 -5.831984877586364746e-01 -1.453679502010345459e-01 -3.553757965564727783e-01
8.958327025175094604e-02 3.657997846603393555e-01 1.611214280128479004e-01 -7.029653191566467285e-01 1.546617299318313599e-01 7.099787145853042603e-02 -4.831877648830413818e-01 -2.749793231487274170e-01
2.109277993440628052e-03 1.847190111875534058e-01 -4.692154228687286377e-01 -1.678504422307014465e-02 -2.883523106575012207e-01 -4.249072670936584473e-01 -6.911677718162536621e-01 6.343037635087966919e-02
-2.718356251716613770e-01 5.493562668561935425e-02 -5.912053585052490234e-01 -2.477124482393264771e-01 -1.582188606262207031e-01 -6.022200584411621094e-01 -3.478167355060577393e-01 -5.936037749052047729e-02
-2.760298550128936768e-01 -2.374159544706344604e-02 2.307851463556289673e-01 1.963106393814086914e-01 4.839714616537094116e-02 -1.098776087164878845e-01 -6.537027955055236816e-01 -6.242607831954956055e-01
-1.139518991112709045e-01 -2.091445177793502808e-01 -3.619551658630371094e-01 -6.901937723159790039e-01 9.806470014154911041e-03 1.277273893356323242e-01 -4.284967482089996338e-01 -3.686117231845855713e-01
5.780850723385810852e-02 2.720998525619506836e-01 -5.449011921882629395e-01 -2.757568657398223877e-01 -3.135494589805603027e-01 6.024961918592453003e-02 -6.663708686828613281e-01 6.055876240134239197e-02
-3.134841322898864746e-01 4.029611945152282715e-01 -2.856497764587402344e-01 1.571008712053298950e-01 2.797134816646575928e-01 3.816565573215484619e-01 -6.340774297714233398e-01 8.436735719442367554e-02
-5.392199754714965820e-01 5.891156196594238281e-01 -1.371220797300338745e-01 1.208033114671707153e-01 9.649943560361862183e-02 -2.326817959547042847e-01 -4.602184295654296875e-01 2.313759326934814453e-01
9.659131616353988647e-02 4.380157589912414551e-01 -6.212235093116760254e-01 -3.867687284946441650e-01 -1.023936122655868530e-01 2.646500617265701294e-02 -2.774539291858673096e-01 -4.184949994087219238e-01
6.118634343147277832e-02 1.114863976836204529e-01 -3.056231141090393066e-01 -6.474921107292175293e-01 4.231777191162109375e-01 -8.076989091932773590e-03 -4.725770652294158936e-01 -2.621102929115295410e-01
-1.909624785184860229e-01 -1.948858052492141724e-01 1.205663457512855530e-01 -5.151917338371276855e-01 5.788056850433349609e-01 -1.677581965923309326e-01 -5.260052084922790527e-01 -7.585377991199493408e-02
1.171727478504180908e-02 -4.702277109026908875e-02 -3.314513862133026123e-01 -6.411138772964477539e-01 3.474030792713165283e-01 -1.480434387922286987e-01 -5.780083537101745605e-01 -8.074768818914890289e-03
-4.537676572799682617e-01 -5.870532244443893433e-02 -5.417259410023689270e-02 3.076488971710205078e-01 -3.506067991256713867e-01 8.280584216117858887e-02 -4.905002415180206299e-01 -5.680611729621887207e-01
-5.260381102561950684e-01 1.791629344224929810e-01 -4.353360459208488464e-02 4.351323246955871582e-01 5.384585261344909668e-02 -3.537026345729827881e-01 -5.404484868049621582e-01 -2.825948894023895264e-01
-3.771823942661285400e-01 3.183161020278930664e-01 -1.133669689297676086e-01 -6.397432684898376465e-01 -3.569642603397369385e-01 -4.571490734815597534e-02 -3.640759289264678955e-01 2.687382102012634277e-01
-1.571314781904220581e-01 -1.750628054141998291e-01 4.344213008880615234e-02 -5.460450649261474609e-01 5.673786401748657227e-01 -1.861821115016937256e-01 -5.284188985824584961e-01 -9.381636977195739746e-02
-4.287430942058563232e-01 -5.933830887079238892e-02 3.014807775616645813e-02 -7.125676870346069336e-01 9.271974861621856689e-02 8.102869242429733276e-02 -4.584534466266632080e-01 2.804540395736694336e-01
-5.145922303199768066e-01 8.658261597156524658e-02 -6.539086252450942993e-02 -5.866419672966003418e-01 -4.565040469169616699e-01 2.494193017482757568e-01 -2.108220756053924561e-01 -2.534201443195343018e-01
-4.351206123828887939e-01 1.482912600040435791e-01 -6.268913745880126953e-01 1.955758631229400635e-01 -5.459054186940193176e-02 -3.775040507316589355e-01 -4.564634263515472412e-01 5.990610644221305847e-02
-1.782008558511734009e-01 -2.194728851318359375e-01 2.127742469310760498e-01 1.111642271280288696e-01 -3.311907947063446045e-01 6.271357834339141846e-02 -7.787955403327941895e-01 -3.772305846214294434e-01
-8.493989109992980957e-01 -1.426226198673248291e-01 2.103093415498733521e-01 1.058668568730354309e-01 1.199814155697822571e-01 -6.921012699604034424e-02 -4.277054071426391602e-01 -2.499582618474960327e-02
-3.223581016063690186e-01 -1.670686751604080200e-01 -1.249474734067916870e-01 -7.327216267585754395e-01 -2.561404407024383545e-01 1.566209346055984497e-01 -4.747399389743804932e-01 -1.282431650906801224e-02
-3.421563804149627686e-01 -3.976202011108398438e-01 -1.451007425785064697e-01 7.246120274066925049e-02 4.092957675457000732e-01 1.970122456550598145e-01 -3.719535768032073975e-01 -5.948412418365478516e-01
-2.256742715835571289e-01 2.248845398426055908e-01 -8.640496432781219482e-02 1.147582158446311951e-01 6.718132495880126953e-01 2.459474653005599976e-01 -5.887869000434875488e-01 -1.391743719577789307e-01
-5.000497698783874512e-01 9.100007265806198120e-02 -4.103834182024002075e-02 -6.835590004920959473e-01 -3.187448978424072266e-01 2.034829109907150269e-01 -3.443510234355926514e-01 1.055981665849685669e-01
-1.085068732500076294e-01 -6.879395246505737305e-02 1.726679354906082153e-01 -1.115214973688125610e-01 -4.162617027759552002e-01 1.191783994436264038e-01 -6.306669712066650391e-01 -5.966777801513671875e-01
-2.195583134889602661e-01 -9.733358770608901978e-02 -3.887373805046081543e-01 -7.648590803146362305e-01 -1.127669773995876312e-02 7.636011391878128052e-02 -4.436386227607727051e-01 5.848858505487442017e-02
-8.288403153419494629e-01 6.698562949895858765e-02 -1.269011199474334717e-01 1.470499485731124878e-01 1.444009989500045776e-01 -2.167114615440368652e-01 -1.718297749757766724e-01 -4.164950251579284668e-01
-4.000735580921173096e-01 -8.121856302022933960e-02 -5.665970444679260254e-01 -3.119747899472713470e-02 1.155454292893409729e-01 -3.713831305503845215e-01 -1.856103390455245972e-01 -5.706241130828857422e-01
-3.774506449699401855e-01 -5.164036899805068970e-02 3.858930766582489014e-01 -5.736925601959228516e-01 1.307622939348220825e-01 -3.788307309150695801e-01 -4.219928681850433350e-01 -1.952902078628540039e-01
-1.653309538960456848e-02 -4.164960086345672607e-01 -2.824531793594360352e-01 -5.036303997039794922e-01 1.023991703987121582e-01 1.290031522512435913e-01 -6.112130880355834961e-01 -3.035219609737396240e-01
-3.099769055843353271e-01 -1.165349483489990234e-01 -4.097163677215576172e-01 4.102684855461120605e-01 8.514174818992614746e-02 5.968726426362991333e-02 -7.078476548194885254e-01 -2.056361883878707886e-01
-2.149661481380462646e-01 -9.092205017805099487e-02 -3.166879341006278992e-02 6.938000023365020752e-02 -4.812387228012084961e-01 1.031930446624755859e-01 -6.529423594474792480e-01 -5.207043290138244629e-01
-4.078575670719146729e-01 -1.101035922765731812e-01 4.099788963794708252e-01 -5.780643820762634277e-01 2.460638284683227539e-01 -1.896071583032608032e-01 -4.507270455360412598e-01 -1.401253640651702881e-01
-6.341281533241271973e-01 1.257154643535614014e-01 -3.000217080116271973e-01 6.509542465209960938e-02 -3.094639480113983154e-01 -1.740924715995788574e-01 -5.250587463378906250e-01 2.933662831783294678e-01
1.095194816589355469e-01 4.642956852912902832e-01 -3.383285105228424072e-01 -3.209746181964874268e-01 -1.602372825145721436e-01 2.451454252004623413e-01 -4.461169838905334473e-01 -5.197610855102539062e-01
-3.702916204929351807e-02 1.410468220710754395e-01 -2.396143227815628052e-01 -8.961664140224456787e-02 -4.802751541137695312e-01 2.997174672782421112e-02 -4.509713649749755859e-01 -6.916290521621704102e-01
-2.025973498821258545e-01 -2.446798831224441528e-01 2.594529390335083008e-01 1.540179997682571411e-01 -1.950762420892715454e-01 5.169177427887916565e-02 -8.381341099739074707e-01 -2.546628117561340332e-01
-3.494372665882110596e-01 -2.442832849919795990e-02 2.128476351499557495e-01 3.319878578186035156e-01 7.433431688696146011e-03 -3.173544406890869141e-01 -6.610389351844787598e-01 -4.289931058883666992e-01
-9.891521930694580078e-02 3.143810927867889404e-01 3.273824751377105713e-01 1.295978575944900513e-01 -1.776082962751388550e-01 -3.821210265159606934e-01 -7.430803775787353516e-01 -1.941022276878356934e-01
-4.903558790683746338e-01 6.390534341335296631e-02 4.017993435263633728e-02 3.387626707553863525e-01 -2.280462831258773804e-01 -4.667784273624420166e-02 -4.499367177486419678e-01 -6.184381246566772461e-01
2.440184056758880615e-01 5.637927651405334473e-01 -3.726484626531600952e-02 4.231750220060348511e-02 -1.476533431559801102e-02 -2.979247458279132843e-02 -6.921246647834777832e-01 -3.731904029846191406e-01
-1.269838660955429077e-01 1.382841318845748901e-01 2.229515016078948975e-01 -1.767862290143966675e-01 -3.181552290916442871e-01 -1.411179751157760620e-01 -4.924089014530181885e-01 -7.212406396865844727e-01
-5.981484651565551758e-01 2.274284213781356812e-01 4.081317037343978882e-02 3.280950188636779785e-01 -2.463031113147735596e-01 -1.535743325948715210e-01 -3.537517189979553223e-01 -5.213366746902465820e-01
-7.054662108421325684e-01 1.687271445989608765e-01 -8.450277149677276611e-02 3.303513228893280029e-01 -2.979011535644531250e-01 -4.255313798785209656e-02 -4.274982213973999023e-01 -2.902848422527313232e-01
-5.441729724407196045e-02 4.414312243461608887e-01 -2.618956565856933594e-01 -7.125899940729141235e-02 2.006133198738098145e-01 -1.045110821723937988e-01 -1.203188449144363403e-01 -8.141654133796691895e-01
-7.974547892808914185e-02 6.613545119762420654e-02 -1.010581478476524353e-01 -3.868933767080307007e-02 -4.270902574062347412e-01 1.341079622507095337e-01 -5.160499215126037598e-01 -7.147436738014221191e-01
-6.557862758636474609e-01 1.837114542722702026e-01 9.850022941827774048e-02 8.308870345354080200e-02 -1.864131391048431396e-01 -4.130136966705322266e-01 -1.336430013179779053e-01 -5.444241762161254883e-01
9.231827408075332642e-02 5.028310418128967285e-01 3.266094624996185303e-02 -1.399319432675838470e-02 -1.654157340526580811e-01 1.048122495412826538e-01 -6.336227655410766602e-01 -5.454814434051513672e-01
-7.116957753896713257e-02 3.987892568111419678e-01 -1.084337309002876282e-01 8.763587474822998047e-02 -2.365892231464385986e-01 -8.440213650465011597e-02 -8.383568525314331055e-01 -2.247748374938964844e-01
-3.580425679683685303e-01 1.308852136135101318e-01 -1.996186226606369019e-01 2.129975557327270508e-01 3.295037150382995605e-01 4.290332496166229248e-01 -6.894587278366088867e-01 3.825450688600540161e-02
-3.858655989170074463e-01 -2.402628399431705475e-02 4.165464267134666443e-02 2.601191699504852295e-01 4.579764604568481445e-02 2.367879450321197510e-01 -4.575574398040771484e-01 -7.166649699211120605e-01
-4.056977629661560059e-01 6.064001917839050293e-01 -3.287687599658966064e-01 -8.551268279552459717e-02 6.880986690521240234e-02 2.583507001399993896e-01 -4.408673048019409180e-01 2.940117716789245605e-01
-8.811689019203186035e-01 1.603041887283325195e-01 1.544161587953567505e-01 1.782047450542449951e-01 -4.258602485060691833e-02 -5.403945222496986389e-02 -2.180825471878051758e-01 -2.999144494533538818e-01
-2.651652395725250244e-01 1.810410320758819580e-01 -5.836053490638732910e-01 2.461464256048202515e-01 -1.639586240053176880e-01 -2.654403150081634521e-01 -6.287300586700439453e-01 5.555037036538124084e-02
-4.932741224765777588e-01 -9.367985278367996216e-02 -4.309287294745445251e-02 -3.772402107715606689e-01 -3.211886584758758545e-01 -4.898931682109832764e-01 -1.015645191073417664e-01 -5.002647042274475098e-01
1.849451512098312378e-01 4.546116292476654053e-01 1.209806129336357117e-01 1.648305356502532959e-02 -1.014097779989242554e-01 -1.339507102966308594e-01 -8.363423347473144531e-01 -1.285306066274642944e-01
-2.298504710197448730e-01 2.918064892292022705e-01 -1.913779824972152710e-01 2.695246934890747070e-01 4.014851450920104980e-01 -9.452973492443561554e-03 -7.616602778434753418e-01 -1.065024808049201965e-01
-2.087133675813674927e-01 -7.976933568716049194e-02 7.192087173461914062e-02 -4.703517258167266846e-01 -5.942298173904418945e-01 -2.624005377292633057e-01 -4.598684310913085938e-01 -3.003834784030914307e-01
-3.806892931461334229e-01 2.859350740909576416e-01 -3.954683542251586914e-01 -7.048478126525878906e-01 -1.540482491254806519e-01 -2.868335843086242676e-01 -7.946828752756118774e-02 -8.827079087495803833e-02
-3.838067352771759033e-01 -8.766892552375793457e-02 4.001141786575317383e-01 -4.766039252281188965e-01 3.105534613132476807e-01 -3.022990524768829346e-01 -5.167071223258972168e-01 -5.430832132697105408e-02
-2.050013244152069092e-01 -1.142471954226493835e-01 -2.503732405602931976e-02 -1.344760060310363770e-01 -5.724070072174072266e-01 7.117187976837158203e-02 -6.586223840713500977e-01 -3.996408283710479736e-01
-1.146397218108177185e-01 2.961550652980804443e-01 -1.586331576108932495e-01 4.359077289700508118e-02 -6.007216572761535645e-01 -4.393706470727920532e-02 -6.852079033851623535e-01 -1.994450986385345459e-01
-2.456898838281631470e-01 -1.845509111881256104e-01 -2.863253653049468994e-01 -7.921057939529418945e-01 -1.865551434457302094e-02 4.315708205103874207e-02 -4.396747946739196777e-01 -2.528139390051364899e-02
-2.832320034503936768e-01 8.913740515708923340e-02 5.117678642272949219e-01 -4.488074481487274170e-01 6.275936961174011230e-02 -3.837568163871765137e-01 -4.670125842094421387e-01 -2.814089953899383545e-01
-9.582508355379104614e-02 -1.599216014146804810e-01 3.736748918890953064e-02 4.956892877817153931e-02 3.257017731666564941e-01 2.551142573356628418e-01 -4.955496490001678467e-01 -7.380074262619018555e-01
-2.232515066862106323e-01 7.537170499563217163e-02 4.775541424751281738e-01 -4.411509931087493896e-01 1.139238178730010986e-01 -4.312120974063873291e-01 -5.563870668411254883e-01 -1.153970509767532349e-01
-5.108084678649902344e-01 -4.493878409266471863e-02 3.774680569767951965e-02 2.918725013732910156e-01 -1.686161756515502930e-01 1.532521098852157593e-02 -3.933286666870117188e-01 -6.834231019020080566e-01
-2.225896343588829041e-02 -6.986077874898910522e-02 3.183997049927711487e-02 -6.003845334053039551e-01 5.551291108131408691e-01 -1.742785274982452393e-01 -5.214591026306152344e-01 -1.506239771842956543e-01
-4.253313839435577393e-01 2.009318023920059204e-02 2.933657765388488770e-01 -6.742127537727355957e-01 3.893554806709289551e-01 -1.774655431509017944e-01 -2.833495438098907471e-01 -1.211799159646034241e-01
-3.743568658828735352e-01 -1.844369433820247650e-02 4.176304638385772705e-01 -5.047572851181030273e-01 2.076208889484405518e-01 -3.833381235599517822e-01 -4.748516678810119629e-01 -1.215860247611999512e-01
-7.925842404365539551e-01 5.811066552996635437e-02 -3.186824619770050049e-01 1.050457805395126343e-01 -1.706738770008087158e-01 2.095619440078735352e-01 -4.267902970314025879e-01 2.538525499403476715e-02
-7.257571220397949219e-01 6.271483898162841797e-01 -5.211153253912925720e-02 -1.024562343955039978e-01 -8.373539894819259644e-02 -1.167122498154640198e-01 -1.662939190864562988e-01 1.358732134103775024e-01
-4.611794650554656982e-01 -1.284015178680419922e-01 -5.081269145011901855e-01 -2.171337455511093140e-01 1.944517195224761963e-01 -4.351443648338317871e-01 -1.003393717110157013e-02 -4.880818128585815430e-01
-2.513324618339538574e-01 7.676884531974792480e-01 -3.382564289495348930e-03 -1.390719860792160034e-01 3.805266320705413818e-01 6.289863493293523788e-03 -4.249917268753051758e-01 5.172938108444213867e-02
-1.813896745443344116e-01 -4.965718984603881836e-01 -1.942979544401168823e-01 -3.124947547912597656e-01 7.499207556247711182e-02 -5.213568806648254395e-01 -5.383523702621459961e-01 -1.336012035608291626e-01
-4.481348991394042969e-01 -1.493202000856399536e-01 -4.996688067913055420e-01 -2.607729472219944000e-02 9.334599971771240234e-02 -4.994329214096069336e-01 -1.322247982025146484e-01 -5.008986592292785645e-01
-1.408574432134628296e-01 -1.376908868551254272e-01 1.581307947635650635e-01 1.479064226150512695e-01 -3.560535311698913574e-01 -1.697835326194763184e-02 -8.201106786727905273e-01 -3.386366963386535645e-01
-3.456910252571105957e-01 -4.735353589057922363e-02 3.711488470435142517e-02 -1.478293985128402710e-01 -5.151423811912536621e-01 -5.304220318794250488e-01 -4.437041282653808594e-01 -3.338139951229095459e-01
1.286091357469558716e-01 6.089149713516235352e-01 8.637542277574539185e-02 -2.208282239735126495e-02 -1.310109347105026245e-01 -2.108288183808326721e-02 -6.902002692222595215e-01 -3.327900767326354980e-01
-3.621079921722412109e-01 -3.372607827186584473e-01 -1.499787420034408569e-01 -3.207701146602630615e-01 -3.021220564842224121e-01 -4.942328631877899170e-01 -5.310745835304260254e-01 1.102806627750396729e-01
-5.491983890533447266e-01 -1.298093795776367188e-01 -5.393876433372497559e-01 6.277333199977874756e-02 4.276925697922706604e-02 -3.521337807178497314e-01 -2.724902331829071045e-02 -5.099816918373107910e-01
-7.597102224826812744e-02 5.887716412544250488e-01 1.686294190585613251e-02 -5.310417339205741882e-02 5.975300073623657227e-01 -9.425266832113265991e-02 -4.349733591079711914e-01 -2.989055812358856201e-01
-1.426962167024612427e-01 8.473920077085494995e-02 -5.809990167617797852e-01 -5.088056921958923340e-01 -7.822622358798980713e-02 -5.299789905548095703e-01 -2.808121740818023682e-01 -1.008043214678764343e-01
-4.330312013626098633e-01 4.870179295539855957e-02 -3.571542799472808838e-01 3.622337579727172852e-01 6.693542748689651489e-02 5.041912198066711426e-02 -7.176228761672973633e-01 1.712736040353775024e-01
-3.837034702301025391e-01 1.867120414972305298e-01 -2.862589359283447266e-01 1.235393360257148743e-01 -7.130291312932968140e-02 1.859244853258132935e-01 -7.644196599721908569e-02 -8.217109441757202148e-01
-9.497474879026412964e-02 3.370031416416168213e-01 1.461020559072494507e-01 1.357097625732421875e-01 -1.662225127220153809e-01 -4.927662014961242676e-01 -7.257800102233886719e-01 -2.010984420776367188e-01
-8.231446743011474609e-01 1.811109185218811035e-01 4.369971901178359985e-02 1.632686555385589600e-01 -3.913500905036926270e-02 -1.577759832143783569e-01 -1.343216150999069214e-01 -4.654012322425842285e-01
-7.738742232322692871e-02 1.027955487370491028e-01 -2.808582484722137451e-01 -2.828113436698913574e-01 -1.650325357913970947e-01 -5.018501281738281250e-01 -6.775263547897338867e-01 2.940226197242736816e-01
-3.969011008739471436e-01 1.444600801914930344e-02 4.611407220363616943e-01 -6.485959887504577637e-01 5.905697122216224670e-02 8.146090433001518250e-03 -4.409129917621612549e-01 -1.047612428665161133e-01
-8.608754277229309082e-01 4.722192287445068359e-01 -6.783121079206466675e-02 6.814737617969512939e-02 8.835934102535247803e-03 -1.343528553843498230e-02 -1.583503037691116333e-01 -3.638956323266029358e-02
-8.735280036926269531e-01 4.016532003879547119e-01 -1.938758641481399536e-01 7.037906348705291748e-02 8.809718489646911621e-02 7.989708334207534790e-03 -1.362530887126922607e-01 -8.180790394544601440e-02
-3.402042090892791748e-01 1.839986741542816162e-01 2.376544773578643799e-01 -7.987090945243835449e-01 -1.061318889260292053e-01 -2.634468115866184235e-02 -2.578513324260711670e-01 -2.784680426120758057e-01
-2.642351686954498291e-01 4.910342693328857422e-01 -2.790168821811676025e-01 -4.357149004936218262e-01 -2.316330373287200928e-01 -4.188726246356964111e-01 -3.796945810317993164e-01 2.192970663309097290e-01
-5.339964032173156738e-01 2.336183190345764160e-02 -9.901231527328491211e-02 -5.446246862411499023e-01 -4.316145777702331543e-01 2.918702960014343262e-01 -1.848654150962829590e-01 -3.197310566902160645e-01
5.096473917365074158e-02 4.135373830795288086e-01 -6.545854210853576660e-01 -2.849627733230590820e-01 1.269942224025726318e-01 -1.842884272336959839e-01 -4.508914053440093994e-01 -2.516166567802429199e-01
-1.115062534809112549e-01 4.589009284973144531e-02 -8.678967505693435669e-02 -2.487760409712791443e-02 -1.931740194559097290e-01 -4.749661311507225037e-02 -8.983877301216125488e-01 3.614367842674255371e-01
-9.425123035907745361e-02 2.061393409967422485e-01 7.497370243072509766e-02 -6.633946299552917480e-01 4.900971949100494385e-01 -1.135238111019134521e-01 -4.960656762123107910e-01 6.120344996452331543e-02
-1.969951093196868896e-01 -1.166574358940124512e-01 -6.661936640739440918e-01 8.856869488954544067e-02 7.417242974042892456e-02 -4.163387715816497803e-01 -3.169182240962982178e-01 -4.654557406902313232e-01
-7.065074443817138672e-01 1.644389629364013672e-01 -2.272194027900695801e-01 3.643473684787750244e-01 -1.297924816608428955e-01 -3.394521474838256836e-01 -3.610098958015441895e-01 -1.644005328416824341e-01
-1.184323579072952271e-01 -3.467378616333007812e-01 -1.478791385889053345e-01 -1.773492097854614258e-01 -8.432930707931518555e-02 -5.674206018447875977e-01 -6.900764107704162598e-01 8.451440930366516113e-02
-3.331423699855804443e-01 -1.018787920475006104e-01 -1.368284225463867188e-01 -1.006800532341003418e-01 -5.664514899253845215e-01 -9.285019338130950928e-02 -4.748975336551666260e-01 -5.429201722145080566e-01
-4.286327362060546875e-01 3.282868564128875732e-01 -6.330967694520950317e-02 -6.025869250297546387e-01 -4.922695755958557129e-01 1.107669323682785034e-01 -2.908123135566711426e-01 -4.703536629676818848e-02
-7.972661405801773071e-02 4.722149074077606201e-01 1.467885971069335938e-01 -7.302175462245941162e-02 9.644046425819396973e-03 1.029238700866699219e-01 -8.279727697372436523e-01 -2.180649042129516602e-01
-1.999611556529998779e-01 -2.542076408863067627e-01 6.272473186254501343e-02 1.150102764368057251e-01 -2.967017292976379395e-01 4.629911482334136963e-02 -7.764502763748168945e-01 -4.303275048732757568e-01
-9.892080910503864288e-03 1.564714312553405762e-01 -3.502586483955383301e-01 6.862414628267288208e-02 -5.339683890342712402e-01 4.639339447021484375e-02 -5.865738391876220703e-01 -4.654944837093353271e-01
9.784374386072158813e-03 3.992149531841278076e-01 1.576799303293228149e-01 9.714287007227540016e-04 -3.491985797882080078e-01 1.795595437288284302e-01 -7.579030394554138184e-01 -2.950753867626190186e-01
-2.810155153274536133e-01 1.630836278200149536e-01 4.394623935222625732e-01 -5.077349543571472168e-01 8.965096622705459595e-02 -4.579768478870391846e-01 -4.563219845294952393e-01 -1.322958618402481079e-01
-3.791709840297698975e-01 1.892323419451713562e-02 -5.092628598213195801e-01 1.509068161249160767e-01 1.763437837362289429e-01 -4.679778814315795898e-01 -2.093429565429687500e-01 -5.289846658706665039e-01
-1.386099159717559814e-01 3.004243075847625732e-01 -3.512897491455078125e-01 -1.367129832506179810e-01 1.926345825195312500e-01 -2.292571961879730225e-01 -2.495408430695533752e-02 -8.112632036209106445e-01
-8.856089115142822266e-01 -7.991700619459152222e-02 3.242368996143341064e-02 -1.001956090331077576e-01 -3.748803585767745972e-02 -3.745960891246795654e-01 -3.101420588791370392e-02 -2.356479763984680176e-01
-1.299471855163574219e-01 2.310155034065246582e-01 1.259077042341232300e-01 8.595984429121017456e-02 -4.316245317459106445e-01 -1.390426009893417358e-01 -6.939026117324829102e-01 -4.683699309825897217e-01
-3.918628096580505371e-01 2.688319189473986626e-03 -4.152429997920989990e-01 3.486464619636535645e-01 -1.539266258478164673e-01 -3.659207224845886230e-01 -6.122258901596069336e-01 -1.415745466947555542e-01
6.723756343126296997e-02 4.058009386062622070e-01 -5.261855721473693848e-01 -5.474498271942138672e-01 -2.181159108877182007e-01 -1.308279484510421753e-01 -4.353495538234710693e-01 -3.537313081324100494e-03
-3.406627178192138672e-01 5.412674322724342346e-02 2.331710606813430786e-02 4.112479276955127716e-03 -3.459869325160980225e-01 3.351444751024246216e-02 -8.355869054794311523e-01 2.478363811969757080e-01
-4.343831837177276611e-01 4.945160821080207825e-02 2.104071201756596565e-03 4.387751817703247070e-01 7.771895825862884521e-02 -2.092536166310310364e-02 -7.734732031822204590e-01 1.076984256505966187e-01
-3.563209176063537598e-01 -9.771410375833511353e-02 -2.490383088588714600e-01 -3.668774068355560303e-01 1.837246865034103394e-01 -4.121370911598205566e-01 1.510612783022224903e-03 -6.806279420852661133e-01
2.973982095718383789e-01 5.687245726585388184e-01 -1.341547220945358276e-01 -2.226185798645019531e-01 9.499766863882541656e-03 8.297739177942276001e-02 -5.713312625885009766e-01 -4.326143562793731689e-01
9.256570786237716675e-02 9.177716821432113647e-02 -2.501065842807292938e-02 -1.008100137114524841e-01 -2.388416528701782227e-01 -1.230341345071792603e-01 -8.688189387321472168e-01 -3.810397982597351074e-01
-7.091590166091918945e-01 -4.690975695848464966e-02 -2.974789775907993317e-02 2.962960302829742432e-01 2.398829907178878784e-01 -1.956423372030258179e-02 -3.826949298381805420e-01 -4.492601752281188965e-01
-6.199303641915321350e-02 -9.776611626148223877e-02 -2.183020114898681641e-01 1.771151423454284668e-01 3.637442886829376221e-01 1.111621260643005371e-01 -5.356618762016296387e-01 -6.899075508117675781e-01
-5.691255927085876465e-01 -1.087593846023082733e-02 -1.655309796333312988e-01 -3.853245824575424194e-02 4.120432138442993164e-01 -2.722298800945281982e-01 -5.036005973815917969e-01 3.867689073085784912e-01
-1.381592601537704468e-01 3.153584524989128113e-02 -5.173233151435852051e-01 8.275356143712997437e-02 -8.967873454093933105e-02 -4.940805435180664062e-01 -6.582208871841430664e-01 1.415389031171798706e-01
-2.441034764051437378e-01 2.822337448596954346e-01 9.014859795570373535e-02 1.516840979456901550e-02 -6.134222745895385742e-01 -1.033634617924690247e-01 -5.610508918762207031e-01 -3.881390690803527832e-01
-5.672664642333984375e-01 1.064435765147209167e-02 2.820956110954284668e-01 3.102323412895202637e-02 -2.814128994941711426e-01 2.928208410739898682e-01 -6.492071747779846191e-01 1.055841371417045593e-01
-2.107991427183151245e-01 -1.443967223167419434e-01 1.908264495432376862e-02 2.896473407745361328e-01 -2.764940559864044189e-01 1.509723905473947525e-02 -8.259386420249938965e-01 -3.026584684848785400e-01
-5.580841898918151855e-01 4.599426984786987305e-01 -1.677088737487792969e-01 1.623355746269226074e-01 2.098667025566101074e-01 -2.854895889759063721e-01 -4.742717742919921875e-01 2.683908641338348389e-01
-1.291982978582382202e-01 2.043316215276718140e-01 -9.414795786142349243e-02 -1.508676260709762573e-01 3.139892518520355225e-01 -9.090318530797958374e-02 -2.028461918234825134e-02 -8.959171772003173828e-01
-1.946599930524826050e-01 -3.003337234258651733e-02 -2.758823335170745850e-02 -7.971072196960449219e-01 3.201528191566467285e-01 -2.280527502298355103e-01 -4.031245112419128418e-01 -8.971725404262542725e-02
-5.166386961936950684e-01 -1.653323322534561157e-01 2.446915358304977417e-01 -4.833815693855285645e-01 9.475447237491607666e-02 -5.359880328178405762e-01 -2.617435753345489502e-01 -2.178226709365844727e-01
-4.008246958255767822e-01 1.415717154741287231e-01 -2.082036137580871582e-01 1.493629068136215210e-01 2.490383982658386230e-01 1.899589300155639648e-01 -2.982816398143768311e-01 -7.527034282684326172e-01
-1.432147175073623657e-01 6.895871460437774658e-02 7.445139437913894653e-02 5.752816051244735718e-02 -1.472517997026443481e-01 -8.588273078203201294e-02 -9.006173610687255859e-01 3.545577228069305420e-01
-2.284099459648132324e-01 2.604744583368301392e-02 -1.178990304470062256e-01 9.343989938497543335e-02 -9.366008453071117401e-03 3.352076187729835510e-02 -9.150426983833312988e-01 2.932657897472381592e-01
-7.931452989578247070e-02 -1.797008961439132690e-01 -4.463050365447998047e-01 -6.579335331916809082e-01 1.897946000099182129e-01 1.455367952585220337e-01 -4.818038344383239746e-01 -2.000353783369064331e-01
-4.175326824188232422e-01 -8.739566802978515625e-02 4.273053705692291260e-01 -2.591241709887981415e-02 -1.467788033187389374e-02 4.482404589653015137e-01 -6.413055658340454102e-01 -1.495302468538284302e-01
-2.734046578407287598e-01 -2.880476713180541992e-01 -3.777974843978881836e-01 -7.042717337608337402e-01 -7.109887897968292236e-03 9.747046232223510742e-02 -3.844667971134185791e-01 -2.149026244878768921e-01
-3.067752718925476074e-01 -1.028540134429931641e-01 -7.919986546039581299e-02 1.975515633821487427e-01 2.706214785575866699e-01 1.474226862192153931e-01 -8.665987849235534668e-01 6.362280249595642090e-02
-3.015373945236206055e-01 -1.071719154715538025e-01 -9.821017831563949585e-02 1.523335427045822144e-01 5.515313521027565002e-02 4.815980792045593262e-02 -9.039101004600524902e-01 2.057283818721771240e-01
-1.814627796411514282e-01 5.195803046226501465e-01 -4.289816915988922119e-01 -3.244040012359619141e-01 2.537600994110107422e-01 7.102916389703750610e-02 -4.813672006130218506e-01 -3.266354799270629883e-01
-1.756689697504043579e-01 -2.659659087657928467e-01 1.716820150613784790e-01 6.062373891472816467e-02 5.138089135289192200e-02 -3.165097534656524658e-02 -5.562859177589416504e-01 -7.430725693702697754e-01
-3.069683611392974854e-01 4.852409660816192627e-01 -1.840926259756088257e-01 1.957715153694152832e-01 7.118481397628784180e-02 2.791156172752380371e-01 -6.823947429656982422e-01 2.223957031965255737e-01
-5.468326210975646973e-01 2.936282567679882050e-02 5.208209902048110962e-02 -7.392671108245849609e-01 -5.308390036225318909e-02 1.515512019395828247e-01 -9.621434658765792847e-02 -3.403534889221191406e-01
-4.301528334617614746e-01 -3.464929461479187012e-01 -1.382001489400863647e-01 9.225628525018692017e-02 3.509565889835357666e-01 1.802478432655334473e-01 -6.914635896682739258e-01 -1.830818504095077515e-01
-1.841834038496017456e-01 6.086155176162719727e-01 -3.206874132156372070e-01 4.519955068826675415e-02 2.476308494806289673e-01 2.677853107452392578e-01 -5.845207571983337402e-01 1.268296539783477783e-01
-4.852560758590698242e-01 5.947266146540641785e-02 2.209176123142242432e-01 2.194863706827163696e-01 2.586623728275299072e-01 1.850043386220932007e-01 -7.431860566139221191e-01 -1.027244105935096741e-01
-4.784914851188659668e-01 -3.954892233014106750e-02 -5.725578591227531433e-02 -5.460545420646667480e-01 -4.280844032764434814e-01 3.532382249832153320e-01 -3.094837963581085205e-01 -2.534053325653076172e-01
-3.722688853740692139e-01 2.303102761507034302e-01 -4.656255543231964111e-01 2.225134372711181641e-01 2.810637950897216797e-01 3.311745524406433105e-01 -5.758178234100341797e-01 -1.476959139108657837e-01
-3.642471730709075928e-01 -1.297723948955535889e-01 3.755646944046020508e-01 -5.472603440284729004e-01 4.205428957939147949e-01 -8.137035369873046875e-02 -3.757015466690063477e-01 -2.920807898044586182e-01
-4.920796751976013184e-01 -1.585160195827484131e-01 4.066185951232910156e-01 -5.808586478233337402e-01 2.066769599914550781e-01 -1.436381228268146515e-02 -4.005188643932342529e-01 -1.632720381021499634e-01
-2.929696142673492432e-01 -2.007773518562316895e-01 -1.979607641696929932e-01 -2.902565002441406250e-01 -3.460243642330169678e-01 -5.418691635131835938e-01 -5.747824907302856445e-01 8.179257810115814209e-02
-4.508955776691436768e-01 -4.717255756258964539e-02 -5.726270079612731934e-01 1.231949552893638611e-01 -3.824258595705032349e-02 -5.238929986953735352e-01 -2.533417642116546631e-01 -3.335877060890197754e-01
-2.731477320194244385e-01 -1.320198029279708862e-01 -7.754811644554138184e-02 2.863480448722839355e-01 -3.985942304134368896e-01 6.394347548484802246e-02 -6.128250956535339355e-01 -5.305013060569763184e-01
-5.246768593788146973e-01 3.382547795772552490e-01 1.415389329195022583e-01 1.889568567276000977e-01 -1.056946963071823120e-01 -5.691375136375427246e-01 -2.535592019557952881e-01 -3.939272165298461914e-01
-7.015365362167358398e-01 2.573170363903045654e-01 1.829498261213302612e-02 1.781346350908279419e-01 5.726134870201349258e-03 -4.159774184226989746e-01 -4.863069355487823486e-01 -1.812321366742253304e-03
-3.381898999214172363e-01 -1.630128026008605957e-01 1.399052888154983521e-01 -6.764578223228454590e-01 4.044261872768402100e-01 -2.146395295858383179e-01 -3.014822602272033691e-01 -2.852426767349243164e-01
-5.708071589469909668e-01 4.185422360897064209e-01 -3.545761406421661377e-01 7.899529486894607544e-02 -1.015302836894989014e-01 -3.732189238071441650e-01 -3.928647935390472412e-01 2.511845231056213379e-01
-2.565774023532867432e-01 1.068362891674041748e-01 3.949493765830993652e-01 -7.123232483863830566e-01 1.024055704474449158e-01 1.243951395153999329e-01 -4.511984288692474365e-01 -1.726949810981750488e-01
-4.033721983432769775e-01 -7.529594749212265015e-02 -5.186192989349365234e-01 -3.056772947311401367e-01 -4.806614667177200317e-02 -5.963612794876098633e-01 -1.547693610191345215e-01 -2.954761981964111328e-01
-3.709227144718170166e-01 1.932181268930435181e-01 3.759419023990631104e-01 -6.156741976737976074e-01 2.370014637708663940e-01 -2.728014290332794189e-01 -3.979040682315826416e-01 -1.256114989519119263e-01
-5.178906917572021484e-01 -9.923911653459072113e-03 -5.806736946105957031e-01 2.465531229972839355e-01 9.386518597602844238e-02 -3.475343286991119385e-01 -4.507982730865478516e-01 -3.017542511224746704e-02
-6.040726974606513977e-02 4.295915067195892334e-01 -3.618063926696777344e-01 -3.863134384155273438e-01 1.788141578435897827e-01 -5.193936824798583984e-01 -1.116980910301208496e-01 -4.663039147853851318e-01
-6.866163611412048340e-01 1.189778223633766174e-01 -3.775762915611267090e-01 1.860451400279998779e-01 -2.257639318704605103e-01 2.559587061405181885e-01 -3.145112097263336182e-01 -3.490327894687652588e-01
-5.049346685409545898e-01 -1.215511653572320938e-02 2.371674776077270508e-02 4.019333124160766602e-01 -2.389080375432968140e-01 1.549332030117511749e-02 -6.482252478599548340e-01 -3.244490921497344971e-01
-1.803379058837890625e-01 -5.600139126181602478e-02 1.233355030417442322e-01 -6.580347418785095215e-01 4.716618061065673828e-01 -1.358498334884643555e-01 -5.235861539840698242e-01 3.252988681197166443e-02
-2.911140210926532745e-02 -2.950990498065948486e-01 -4.804166257381439209e-01 -4.934422671794891357e-01 3.240236043930053711e-01 7.120605558156967163e-02 -5.269181132316589355e-01 -2.237841933965682983e-01
-4.299895465373992920e-01 4.495189338922500610e-02 -4.811532199382781982e-01 1.431275308132171631e-01 9.145023301243782043e-03 -6.323015093803405762e-01 -2.464112639427185059e-01 -3.169969916343688965e-01
4.289657995104789734e-02 2.208288908004760742e-01 -3.320663571357727051e-01 1.841962933540344238e-01 4.137617647647857666e-01 -2.891432046890258789e-01 -7.060311436653137207e-01 -2.278500497341156006e-01
-8.290587663650512695e-01 4.721067473292350769e-02 -5.148200392723083496e-01 3.179017454385757446e-03 1.089811474084854126e-01 7.648473232984542847e-02 -1.407829225063323975e-01 -8.852390944957733154e-02
-2.288602292537689209e-01 -6.106066051870584488e-03 -5.184276103973388672e-01 -1.104221642017364502e-01 -1.373387221246957779e-02 -4.910179972648620605e-01 -2.155119776725769043e-01 -6.155425906181335449e-01
-1.369221955537796021e-01 1.107346918433904648e-02 1.223680451512336731e-01 2.598008215427398682e-01 3.733927905559539795e-01 -3.072617202997207642e-02 -7.287103533744812012e-01 -4.767329394817352295e-01
-4.061373174190521240e-01 4.658057540655136108e-02 1.308745145797729492e-01 1.957545578479766846e-01 -1.593222916126251221e-01 4.530403316020965576e-01 -6.118140816688537598e-01 -4.153184890747070312e-01
-3.369649946689605713e-01 9.203209728002548218e-02 -5.713546276092529297e-01 -2.191977053880691528e-01 -9.517671167850494385e-02 -6.389586329460144043e-01 -2.386136949062347412e-01 -1.709609925746917725e-01
-5.347132682800292969e-02 -4.111059010028839111e-03 -6.229467317461967468e-02 3.052648603916168213e-01 3.970982134342193604e-01 -1.082249544560909271e-02 -7.491303682327270508e-01 -4.255070686340332031e-01
-4.688299000263214111e-01 3.370650112628936768e-02 -5.027871727943420410e-01 -4.247955977916717529e-02 -4.435084015130996704e-02 -3.536003232002258301e-01 -2.416203916072845459e-02 -6.299831867218017578e-01
-3.156343102455139160e-01 -1.207799166440963745e-01 -3.990583866834640503e-02 -7.715954780578613281e-01 -2.777272760868072510e-01 -9.869227558374404907e-02 -4.478543698787689209e-01 -3.727020695805549622e-02
-5.364733338356018066e-01 -4.503440558910369873e-01 -4.680506587028503418e-01 -7.695184648036956787e-02 -5.609233304858207703e-02 -1.120680719614028931e-01 -5.175213217735290527e-01 -2.931849658489227295e-02
-2.466390095651149750e-02 1.069083460606634617e-03 -2.328170686960220337e-01 1.778141828253865242e-03 -4.797108173370361328e-01 -3.196510719135403633e-03 -5.170662999153137207e-01 -6.690989136695861816e-01
-3.635485172271728516e-01 8.221585750579833984e-01 -6.879188120365142822e-02 -1.812361031770706177e-01 -1.789342314004898071e-01 -2.117464244365692139e-01 -2.710545957088470459e-01 -6.312038004398345947e-02
-3.530586361885070801e-01 1.730898916721343994e-01 -6.925030797719955444e-02 -1.088217948563396931e-03 7.922596335411071777e-01 5.757964402437210083e-02 -3.846824765205383301e-01 -2.482366561889648438e-01
-4.456218704581260681e-02 -6.120152305811643600e-03 -3.569090962409973145e-01 -6.814334392547607422e-01 3.196046054363250732e-01 1.185654774308204651e-01 -5.263094305992126465e-01 -1.141703501343727112e-01
-5.323246121406555176e-01 1.569006890058517456e-01 -4.426292777061462402e-01 1.290527880191802979e-01 -3.974103927612304688e-02 -5.282521843910217285e-01 -4.089265167713165283e-01 1.777269393205642700e-01
-8.902447670698165894e-02 2.408282160758972168e-01 1.207993105053901672e-01 7.971372455358505249e-02 -2.294665873050689697e-01 3.108955621719360352e-01 -7.916662693023681641e-01 -3.702476024627685547e-01
-9.488775581121444702e-02 5.706690549850463867e-01 -7.391525804996490479e-02 -3.964793384075164795e-01 -5.003110766410827637e-01 -7.682436704635620117e-02 -4.921254217624664307e-01 -6.536895781755447388e-02
-5.260952711105346680e-01 -2.386978268623352051e-01 -3.461354672908782959e-01 2.787575125694274902e-01 4.145531356334686279e-01 5.587338469922542572e-03 -4.693240523338317871e-01 -2.767329514026641846e-01
1.242600008845329285e-01 2.656442224979400635e-01 5.240159481763839722e-02 8.199184387922286987e-02 -1.819550842046737671e-01 2.758880145847797394e-02 -9.313842058181762695e-01 -5.637976899743080139e-02
-1.762627661228179932e-01 -2.738564610481262207e-01 8.978790789842605591e-02 2.246890664100646973e-01 3.918669819831848145e-01 -1.589987240731716156e-02 -7.525523900985717773e-01 -3.394692540168762207e-01
-4.026786983013153076e-01 6.764078885316848755e-02 1.771679073572158813e-01 1.793247461318969727e-01 -2.232287526130676270e-01 2.728400230407714844e-01 -8.033546209335327148e-01 -8.798819035291671753e-03
-1.002578139305114746e-01 1.176936626434326172e-01 -1.301525384187698364e-01 -5.032877996563911438e-02 -5.826798677444458008e-01 3.583559300750494003e-03 -6.134476661682128906e-01 -4.906903803348541260e-01
-8.268972635269165039e-01 4.260154664516448975e-01 -2.787745743989944458e-02 1.667755246162414551e-01 1.448356062173843384e-01 -8.143126219511032104e-02 -2.770150601863861084e-01 -4.260031133890151978e-02
-5.374985337257385254e-01 -1.495118588209152222e-01 -2.094657272100448608e-01 -3.898199498653411865e-01 3.347109854221343994e-01 -3.295821845531463623e-01 7.493580132722854614e-02 -5.163670778274536133e-01
-2.150726616382598877e-01 1.764704436063766479e-01 5.001248717308044434e-01 -4.448087215423583984e-01 3.897636011242866516e-02 -3.719061613082885742e-01 -3.861986696720123291e-01 -4.308590888977050781e-01
-6.195359826087951660e-01 -2.235640585422515869e-02 2.865068241953849792e-02 -7.196503281593322754e-01 5.718972533941268921e-02 -1.367717683315277100e-01 -2.715287208557128906e-01 3.539592027664184570e-02
-8.269103169441223145e-01 4.186348617076873779e-01 -2.710305452346801758e-01 -1.385470479726791382e-01 -2.037555724382400513e-01 5.274269357323646545e-02 -6.334622204303741455e-02 6.356090307235717773e-04
-4.110591709613800049e-01 -2.109087556600570679e-01 -1.205328330397605896e-01 -2.191966176033020020e-01 -5.852358341217041016e-01 -3.631342947483062744e-01 -4.669114351272583008e-01 -1.777608692646026611e-01
-6.855867803096771240e-02 3.126320838928222656e-01 -4.573383033275604248e-01 -1.688721179962158203e-01 2.200643718242645264e-02 -4.349259436130523682e-01 -1.491065025329589844e-01 -6.693334579467773438e-01
-7.267699241638183594e-01 -2.202255129814147949e-01 -1.796476989984512329e-01 -1.018474474549293518e-01 5.067019462585449219e-01 -9.778889268636703491e-02 -8.481364697217941284e-02 -3.273487389087677002e-01
-2.807453572750091553e-01 4.485096335411071777e-01 1.280975639820098877e-01 -5.115190148353576660e-01 -4.775395095348358154e-01 9.983462840318679810e-02 -4.442788064479827881e-01 8.103039115667343140e-02
-2.807067930698394775e-01 3.766848519444465637e-02 2.485031187534332275e-01 -2.114381790161132812e-01 -3.360984921455383301e-01 -2.393237799406051636e-01 -4.120012223720550537e-01 -6.879985332489013672e-01
-1.966748237609863281e-01 1.117126196622848511e-01 -3.902530074119567871e-01 1.688799075782299042e-02 -2.835491299629211426e-01 -5.459100008010864258e-01 -6.368042230606079102e-01 1.109923943877220154e-01
-1.087236683815717697e-02 6.531491875648498535e-01 1.578821390867233276e-01 -9.338873438537120819e-03 -2.258363068103790283e-01 4.787935316562652588e-02 -6.243985295295715332e-01 -3.241850733757019043e-01
-2.246444523334503174e-01 2.808834016323089600e-01 2.783829867839813232e-01 1.361097693443298340e-01 -1.950464546680450439e-01 -4.620251357555389404e-01 -5.508236289024353027e-01 -4.687210023403167725e-01
-2.698609232902526855e-01 1.744043529033660889e-01 2.247029840946197510e-01 8.056128770112991333e-02 -1.524356603622436523e-01 -6.578761935234069824e-01 -5.007873177528381348e-01 -3.646243214607238770e-01
-1.645831316709518433e-01 -9.538942947983741760e-03 -1.276595592498779297e-01 1.345795951783657074e-02 -5.772074460983276367e-01 1.144695803523063660e-01 -6.696376204490661621e-01 -4.020659625530242920e-01
-4.366081953048706055e-01 6.381996721029281616e-02 -4.226063191890716553e-01 -2.989455163478851318e-01 -4.708960652351379395e-02 -5.123766064643859863e-01 2.364460378885269165e-02 -5.215645432472229004e-01
-2.846589088439941406e-01 2.706186771392822266e-01 1.677915006875991821e-01 2.176156640052795410e-01 -2.323486357927322388e-01 -7.959213852882385254e-02 -7.703111767768859863e-01 -3.413564264774322510e-01
-3.023048341274261475e-01 -3.650522530078887939e-01 -8.311047405004501343e-02 -2.599126398563385010e-01 -1.144380420446395874e-01 -5.116820931434631348e-01 -6.367297172546386719e-01 1.433430761098861694e-01
-4.786197468638420105e-02 2.566516697406768799e-01 -2.445691674947738647e-01 -1.572922617197036743e-01 -1.988177001476287842e-01 1.812420785427093506e-02 -1.516231000423431396e-01 -8.856848478317260742e-01
-2.516483962535858154e-01 5.169683322310447693e-02 -6.129345893859863281e-01 -2.972898539155721664e-03 3.317404072731733322e-03 -5.235465168952941895e-01 -2.029606699943542480e-01 -4.929483830928802490e-01
-3.075134009122848511e-02 1.952857673168182373e-01 -6.257734298706054688e-01 -8.064102381467819214e-02 3.767441511154174805e-01 -3.031179308891296387e-01 -4.253248274326324463e-01 -3.848436474800109863e-01
-5.830467492341995239e-02 -5.571994557976722717e-02 -2.283245697617530823e-02 2.114045619964599609e-02 6.135383248329162598e-02 -1.157658174633979797e-01 -9.093072414398193359e-01 3.853853344917297363e-01
-1.017921864986419678e-01 3.123016655445098877e-01 1.042591631412506104e-01 8.662030845880508423e-02 -3.715871572494506836e-01 2.410740554332733154e-01 -7.234655022621154785e-01 -3.926028013229370117e-01
-1.500907242298126221e-01 2.342687398195266724e-01 -2.333988100290298462e-01 7.590509951114654541e-02 1.911493688821792603e-01 -4.112876020371913910e-03 -2.018356323242187500e-01 -8.860371708869934082e-01
-2.780704386532306671e-02 3.324866294860839844e-02 -1.687691956758499146e-01 -9.078454971313476562e-02 -5.532686114311218262e-01 4.716436192393302917e-02 -7.128309607505798340e-01 -3.807069063186645508e-01
-2.545811235904693604e-01 -5.814008414745330811e-02 3.953802287578582764e-01 -4.542806744575500488e-01 4.589847624301910400e-01 -8.346176892518997192e-02 -5.174596905708312988e-01 -2.893345952033996582e-01
-5.921222567558288574e-01 -4.502747207880020142e-02 -7.196531444787979126e-02 1.692327857017517090e-01 -1.338028162717819214e-01 1.659274101257324219e-01 -7.528482079505920410e-01 3.646400198340415955e-02
-3.743727803230285645e-01 -1.663478761911392212e-01 -1.193745434284210205e-01 -4.495697021484375000e-01 -3.697605133056640625e-01 -5.536808967590332031e-01 -3.602931201457977295e-01 -2.066728323698043823e-01
-4.946663975715637207e-01 1.805735938251018524e-02 -3.110338151454925537e-01 2.167083173990249634e-01 1.038020756095647812e-02 -6.252750158309936523e-01 -2.028767317533493042e-01 -4.231299161911010742e-01
-3.504203259944915771e-01 3.117139451205730438e-02 1.037624552845954895e-01 -2.331156730651855469e-01 -4.599317312240600586e-01 -4.723680615425109863e-01 -3.729151189327239990e-01 -4.872268140316009521e-01
-5.441144704818725586e-01 5.577879548072814941e-01 -1.473035365343093872e-01 9.284881502389907837e-02 3.186709582805633545e-01 -3.445272743701934814e-01 -3.622423112392425537e-01 1.049910560250282288e-01
-4.161347448825836182e-01 1.715048849582672119e-01 6.277648732066154480e-03 5.033895745873451233e-02 -4.637736380100250244e-01 -2.538237273693084717e-01 -3.328689634799957275e-01 -6.360269188880920410e-01
-4.075450301170349121e-01 3.067615032196044922e-01 -1.368067227303981781e-02 1.380813568830490112e-01 5.299041271209716797e-01 -2.169086635112762451e-01 -5.440007448196411133e-01 -3.110725581645965576e-01
-5.889109373092651367e-01 -4.473168775439262390e-02 4.371294006705284119e-02 2.954081892967224121e-01 5.422535538673400879e-02 2.567999362945556641e-01 -6.881418228149414062e-01 -1.399301141500473022e-01
-1.884605139493942261e-01 -5.169626697897911072e-02 -5.091884136199951172e-01 -7.035864591598510742e-01 -6.269849091768264771e-02 1.615896522998809814e-01 -3.338955044746398926e-01 -2.568556070327758789e-01
-2.582412362098693848e-01 -4.065280258655548096e-01 1.247110776603221893e-02 -4.942825138568878174e-01 7.705543935298919678e-02 -5.024555325508117676e-01 -4.668358862400054932e-01 -2.173493504524230957e-01
-2.826135456562042236e-01 1.053280830383300781e-01 5.983476340770721436e-02 -1.878880411386489868e-01 -4.512130618095397949e-01 -1.865888573229312897e-02 -3.961532413959503174e-01 -7.136349081993103027e-01
1.001838780939579010e-02 1.679385453462600708e-02 -4.614205658435821533e-01 -1.089799776673316956e-01 -2.367416024208068848e-01 -3.666786551475524902e-01 -7.409337759017944336e-01 1.880143731832504272e-01
-1.170052066445350647e-01 1.664567142724990845e-01 4.740474373102188110e-02 4.158867895603179932e-02 -1.105702072381973267e-01 -2.376007437705993652e-01 -9.083076119422912598e-01 -2.468251138925552368e-01
-1.976158320903778076e-01 1.937077790498733521e-01 -3.066726028919219971e-01 -7.513230293989181519e-02 2.558138966560363770e-01 -6.037060618400573730e-01 -5.607768297195434570e-01 2.817091643810272217e-01
-4.555352926254272461e-01 1.263015717267990112e-02 2.343754172325134277e-01 3.342517912387847900e-01 -2.024745941162109375e-01 -3.052606880664825439e-01 -6.392541527748107910e-01 -2.878301739692687988e-01
-1.235643103718757629e-01 2.844651341438293457e-01 -6.846593022346496582e-01 -1.311865895986557007e-01 4.279045015573501587e-02 1.535966545343399048e-01 -6.256670355796813965e-01 -3.099720552563667297e-02
-6.940499544143676758e-01 3.387281000614166260e-01 6.864257901906967163e-02 3.254951536655426025e-01 -6.739721447229385376e-02 -1.007819250226020813e-01 -3.487478792667388916e-01 -3.956948518753051758e-01
-3.539924919605255127e-01 1.616507172584533691e-01 -6.167877316474914551e-01 -2.741207778453826904e-01 -4.996284469962120056e-02 -5.339894294738769531e-01 -9.459942579269409180e-02 -3.104817569255828857e-01
-6.409938335418701172e-01 3.827291727066040039e-01 -3.238052725791931152e-01 1.074630650691688061e-03 4.198128879070281982e-01 -1.211829036474227905e-01 -3.198367059230804443e-01 2.111175954341888428e-01
-2.426128685474395752e-01 5.197743773460388184e-01 -1.997946016490459442e-02 -2.423072755336761475e-01 6.798888444900512695e-01 6.131479144096374512e-02 -2.554247379302978516e-01 -2.839219868183135986e-01
-5.473583936691284180e-01 5.480543375015258789e-01 -1.636230051517486572e-01 1.130098775029182434e-01 3.644298613071441650e-01 -1.008479297161102295e-01 -4.500097930431365967e-01 1.224878132343292236e-01
-4.650022983551025391e-01 6.074869632720947266e-01 3.973952680826187134e-02 1.939535439014434814e-01 2.792760729789733887e-01 9.248675405979156494e-02 -5.365688800811767578e-01 3.286641463637351990e-02
-3.716671764850616455e-01 -1.917158961296081543e-01 -5.129972100257873535e-01 -6.099310144782066345e-02 -2.417982071638107300e-01 -3.836747407913208008e-01 -5.736616253852844238e-01 1.531728059053421021e-01
-1.870725452899932861e-01 -4.895867407321929932e-02 -4.761623218655586243e-03 -4.695324599742889404e-01 -5.863525867462158203e-01 -1.552208364009857178e-01 -6.075233221054077148e-01 -7.166553288698196411e-02
6.567699462175369263e-02 4.136029481887817383e-01 1.104818582534790039e-01 6.958071142435073853e-02 -9.640897065401077271e-02 -5.113137960433959961e-01 -6.983989477157592773e-01 -2.215260565280914307e-01
-1.033685430884361267e-01 1.847186535596847534e-01 1.703156679868698120e-01 -5.630096197128295898e-01 -3.722646534442901611e-01 2.254390418529510498e-01 -4.188141524791717529e-01 -4.943659901618957520e-01
-3.513241112232208252e-01 -7.082715630531311035e-02 -1.091230884194374084e-01 3.975296318531036377e-01 2.986820936203002930e-01 7.378791272640228271e-02 -7.790732979774475098e-01 -2.596520120278000832e-03
-1.572485268115997314e-01 -1.474223881959915161e-01 -2.865226007997989655e-02 -5.699727535247802734e-01 -4.787835776805877686e-01 -2.579270899295806885e-01 -5.214062333106994629e-01 -2.454080432653427124e-01
-5.843235254287719727e-01 -3.506912887096405029e-01 -2.479737810790538788e-02 -4.471638500690460205e-01 1.263036280870437622e-01 4.010941982269287109e-01 -3.955425322055816650e-01 4.157168418169021606e-02
-2.184462547302246094e-01 9.968858212232589722e-02 -1.646738648414611816e-01 1.927444636821746826e-01 4.350574016571044922e-01 2.053102850914001465e-01 -4.570415019989013672e-01 -6.616352796554565430e-01
1.540752351284027100e-01 1.399912834167480469e-01 -3.225707709789276123e-01 -1.928550004959106445e-01 -3.230839073657989502e-01 -2.843287289142608643e-01 -7.699689269065856934e-01 -1.932355910539627075e-01
-3.523194491863250732e-01 -2.476327717304229736e-01 -1.643722057342529297e-01 1.656938493251800537e-01 4.742406904697418213e-01 2.399130463600158691e-01 -5.800334811210632324e-01 -3.757324814796447754e-01
-3.986670672893524170e-01 6.603740155696868896e-02 -4.063672721385955811e-01 -3.371644020080566406e-01 5.873592197895050049e-02 -6.251541376113891602e-01 -2.483227476477622986e-02 -4.037387073040008545e-01
-1.747505962848663330e-01 1.565009653568267822e-01 -1.531113833189010620e-01 2.309660017490386963e-01 5.277157425880432129e-01 -3.913244307041168213e-01 -6.398720145225524902e-01 -1.647008210420608521e-01
-1.201536655426025391e-01 1.393525488674640656e-02 -2.737178504467010498e-01 1.091956198215484619e-01 3.622855246067047119e-01 -1.064471825957298279e-01 -2.218664139509201050e-01 -8.406647443771362305e-01
-2.494845688343048096e-01 1.641468256711959839e-01 -6.276996135711669922e-01 -2.237035632133483887e-01 -1.179549470543861389e-01 -5.331957340240478516e-01 -2.153001576662063599e-01 -3.495680987834930420e-01
