# Supplementary material for: Where is your field going? A machine learning approach to study the relative motion of the domains of physics
Source: PLoS One. 2020 Jun 18;15(6):e0233997. doi: 10.1371/journal.pone.0233997 (PMC7302634; doi:10.1371/journal.pone.0233997)
Supplement: S22 Data — (ZIP) [file pone.0233997.s022.zip › 21/Pacs4Run_21_VS_500_embeddings2001-2005ED8.txt]

-2.656959593296051025e-01 4.323190450668334961e-02 7.308273762464523315e-02 3.326745927333831787e-01 -1.012150794267654419e-01 5.589123964309692383e-01 5.844255685806274414e-01 -3.838520050048828125e-01
-5.496469140052795410e-01 5.579839348793029785e-01 7.662901282310485840e-02 5.200164914131164551e-01 -1.691249758005142212e-01 9.844343364238739014e-02 2.345954179763793945e-01 -1.300917863845825195e-01
-5.905716419219970703e-01 2.338779568672180176e-01 1.434394568204879761e-01 5.416393745690584183e-03 -3.848443925380706787e-01 2.567795813083648682e-01 4.076827168464660645e-01 -4.423525035381317139e-01
-6.214461922645568848e-01 2.154722064733505249e-01 -3.193409740924835205e-01 4.500004053115844727e-01 -2.931027710437774658e-01 3.874666392803192139e-01 1.524375528097152710e-01 -6.017190217971801758e-02
-3.046046793460845947e-01 6.421450972557067871e-01 -2.581268548965454102e-02 2.574020028114318848e-01 -3.425323665142059326e-01 2.703434042632579803e-02 4.495760202407836914e-01 -3.282768428325653076e-01
1.550081074237823486e-01 -1.452693492174148560e-01 5.475777387619018555e-02 7.159797549247741699e-01 -3.733037710189819336e-01 -4.098578169941902161e-02 4.792865738272666931e-02 -5.439773797988891602e-01
-4.449886910151690245e-05 3.086170647293329239e-03 6.224505305290222168e-01 4.793563485145568848e-01 -4.639560282230377197e-01 6.224738806486129761e-02 -3.388701379299163818e-01 -2.209082096815109253e-01
1.836346238851547241e-01 -2.400818513706326485e-03 1.545700132846832275e-01 6.473718285560607910e-01 -4.683823287487030029e-01 -6.396551430225372314e-02 2.432394213974475861e-02 -5.470146536827087402e-01
-3.698571324348449707e-01 6.177138686180114746e-01 -1.901991851627826691e-02 2.699957787990570068e-01 -2.852528393268585205e-01 5.425972342491149902e-01 5.050462856888771057e-02 1.733327955007553101e-01
-5.604534149169921875e-01 -9.298091381788253784e-02 4.108704030513763428e-01 1.902888119220733643e-01 -1.704375594854354858e-01 1.957902610301971436e-01 3.181612193584442139e-01 -5.510107278823852539e-01
-2.905087769031524658e-01 -1.311969012022018433e-01 5.921170115470886230e-02 6.408671140670776367e-01 -5.804637074470520020e-01 -1.402506381273269653e-01 1.831751614809036255e-01 -3.066168725490570068e-01
-1.407965272665023804e-01 -3.138345777988433838e-01 4.124928414821624756e-01 2.772437036037445068e-01 -5.552171468734741211e-01 -5.833537876605987549e-02 2.461227923631668091e-01 -5.122735500335693359e-01
1.230503469705581665e-01 -2.830516993999481201e-01 3.594112396240234375e-01 1.953038126230239868e-01 -3.295604288578033447e-01 5.052879452705383301e-01 -2.818877398967742920e-01 -5.422487854957580566e-01
-3.814063221216201782e-02 8.439788222312927246e-02 6.182824969291687012e-01 6.789670586585998535e-01 4.022346809506416321e-02 2.639524871483445168e-03 3.719289600849151611e-01 -9.053530544042587280e-02
-4.165922105312347412e-01 3.723391294479370117e-01 -2.567772865295410156e-01 9.498234838247299194e-02 -3.562369644641876221e-01 5.438779592514038086e-01 2.576504647731781006e-01 -3.518044948577880859e-01
-3.770645558834075928e-01 4.486400485038757324e-01 1.014373674988746643e-01 1.756714284420013428e-01 -7.118960618972778320e-01 1.063109189271926880e-01 2.772032320499420166e-01 1.430205851793289185e-01
-9.235665202140808105e-03 4.840755462646484375e-01 2.486557215452194214e-01 5.953122973442077637e-01 -5.549209117889404297e-01 -7.732994854450225830e-02 -8.546415716409683228e-02 -1.677433848381042480e-01
3.603687286376953125e-01 1.145913004875183105e-01 -5.455109104514122009e-02 5.056938529014587402e-01 -6.187568306922912598e-01 3.713653385639190674e-01 -2.146644592285156250e-01 -1.773357689380645752e-01
-3.262144625186920166e-01 -2.444537431001663208e-01 4.956771731376647949e-01 1.621053069829940796e-01 -4.884669482707977295e-01 -6.375508382916450500e-03 3.611277937889099121e-01 -4.390883147716522217e-01
3.550013527274131775e-02 -4.917908310890197754e-01 9.092310816049575806e-02 1.791339367628097534e-01 -6.984578967094421387e-01 2.476439923048019409e-01 2.656256258487701416e-01 -3.111231625080108643e-01
-6.812706589698791504e-02 1.726520806550979614e-01 -6.671047210693359375e-02 4.050800204277038574e-01 -3.662133514881134033e-01 5.539702177047729492e-01 -4.551905691623687744e-01 -3.857669532299041748e-01
-9.179453551769256592e-02 1.129188016057014465e-01 2.110897004604339600e-01 8.401261568069458008e-01 6.001050770282745361e-02 1.627200692892074585e-01 3.893346786499023438e-01 2.163139730691909790e-01
-3.049172163009643555e-01 8.083193749189376831e-02 3.065581917762756348e-01 6.467452645301818848e-01 -2.040329873561859131e-01 -9.436599165201187134e-02 5.715667009353637695e-01 1.049356311559677124e-01
-1.189760565757751465e-01 5.518693327903747559e-01 3.103889226913452148e-01 5.313720703125000000e-01 -5.137867107987403870e-02 1.372395753860473633e-01 -1.436540484428405762e-01 -5.103687047958374023e-01
-8.949926495552062988e-02 5.203651189804077148e-01 -8.844110369682312012e-02 5.503547191619873047e-01 -2.258870303630828857e-01 3.861218690872192383e-01 -2.503571212291717529e-01 -3.843230009078979492e-01
3.413531780242919922e-01 6.085860729217529297e-02 3.700172528624534607e-02 6.119665503501892090e-01 -5.786060094833374023e-01 2.344403862953186035e-01 -2.602397203445434570e-01 -2.154761701822280884e-01
-5.503550171852111816e-02 -2.328963726758956909e-01 5.634589120745658875e-02 4.710516631603240967e-01 -2.405323088169097900e-02 2.604577243328094482e-01 8.015872240066528320e-01 -8.189493417739868164e-02
-3.104357123374938965e-01 -9.287045896053314209e-02 2.166784256696701050e-01 6.371130347251892090e-01 -5.724896788597106934e-01 1.295674741268157959e-01 -3.029006123542785645e-01 -7.656011730432510376e-02
-9.029885753989219666e-03 -8.154176920652389526e-02 1.744772493839263916e-01 5.453102588653564453e-01 -5.519886612892150879e-01 -1.725803613662719727e-01 2.091321200132369995e-01 -5.359591841697692871e-01
-5.469024181365966797e-01 3.434981107711791992e-01 3.754571974277496338e-01 1.709141433238983154e-01 -6.114096045494079590e-01 8.068716526031494141e-02 1.637396216392517090e-01 7.472879439592361450e-02
1.343131959438323975e-01 1.338432580232620239e-01 2.412009239196777344e-01 7.172039151191711426e-01 -5.864947438240051270e-01 -6.201421841979026794e-02 -1.243369430303573608e-01 -1.679437905550003052e-01
3.772253394126892090e-01 6.060736775398254395e-01 5.147331953048706055e-01 3.098745048046112061e-01 -6.081685796380043030e-02 2.991541326045989990e-01 1.854327023029327393e-01 -4.273052141070365906e-02
-2.170303165912628174e-01 2.025287896394729614e-01 4.271532297134399414e-01 3.650283515453338623e-01 -7.570396065711975098e-01 -1.459675189107656479e-02 -1.155095845460891724e-01 -9.751982986927032471e-02
-7.248309254646301270e-02 1.773751974105834961e-01 -4.049220979213714600e-01 3.900425434112548828e-01 -5.903683304786682129e-01 4.034734666347503662e-01 -4.173614084720611572e-02 -3.662261664867401123e-01
2.114080190658569336e-01 1.360306981950998306e-02 2.174264043569564819e-01 8.142281174659729004e-01 1.595008969306945801e-01 1.414642184972763062e-01 4.450106024742126465e-01 -3.732104599475860596e-02
3.226937353610992432e-02 -1.118788570165634155e-01 1.291327923536300659e-01 2.723317444324493408e-01 -2.830111384391784668e-01 5.970427393913269043e-01 -3.775351643562316895e-01 -5.625956058502197266e-01
-8.718067407608032227e-02 3.703330755233764648e-01 2.209607064723968506e-01 4.975349307060241699e-01 -4.091373682022094727e-01 5.719323083758354187e-02 -1.534103602170944214e-01 -6.038948893547058105e-01
-2.643969282507896423e-02 -1.686069518327713013e-01 1.686015725135803223e-02 7.469007968902587891e-01 -1.451309025287628174e-01 1.243187487125396729e-01 -1.625845730304718018e-01 -5.914184451103210449e-01
7.541155070066452026e-02 4.825646877288818359e-01 -2.532573640346527100e-01 3.445499837398529053e-01 -2.947257161140441895e-01 5.777747035026550293e-01 -1.554380804300308228e-01 -3.657083809375762939e-01
-2.564226686954498291e-01 -3.529817983508110046e-02 3.277814090251922607e-01 6.676120162010192871e-01 -3.880637586116790771e-01 -2.022795565426349640e-02 4.059942364692687988e-01 2.530238628387451172e-01
-4.995755106210708618e-02 4.885440766811370850e-01 1.633691936731338501e-01 5.028135180473327637e-01 -5.467092245817184448e-02 3.130595684051513672e-01 -2.447054535150527954e-01 -5.643066763877868652e-01
-5.618060752749443054e-02 4.538235664367675781e-01 1.537415683269500732e-01 4.258990585803985596e-01 -2.260424494743347168e-01 2.672926485538482666e-01 -2.485925853252410889e-01 -6.336581707000732422e-01
1.775780022144317627e-01 2.463493347167968750e-01 1.437883824110031128e-01 6.124911904335021973e-01 -5.818734169006347656e-01 8.300638943910598755e-02 -1.922456324100494385e-01 -3.599060177803039551e-01
-4.924865812063217163e-02 5.393559336662292480e-01 6.581069231033325195e-01 1.251405477523803711e-01 -5.596544593572616577e-02 4.754210710525512695e-01 1.530677378177642822e-01 7.292302697896957397e-02
-4.207502603530883789e-01 -1.006767079234123230e-01 4.466668367385864258e-01 1.856159567832946777e-01 -9.675393998622894287e-02 1.416824758052825928e-01 4.034689366817474365e-01 -6.218090653419494629e-01
5.202742815017700195e-01 -6.978055089712142944e-02 4.538387805223464966e-02 2.691380083560943604e-01 -5.848731398582458496e-01 4.147637784481048584e-01 -5.091174691915512085e-02 -3.650382459163665771e-01
1.476669758558273315e-01 2.602376043796539307e-01 -4.063094407320022583e-02 -1.885301619768142700e-02 -8.020741343498229980e-01 3.444223105907440186e-01 8.788627572357654572e-03 -3.826715350151062012e-01
1.066535487771034241e-01 -3.505091965198516846e-01 -7.489390671253204346e-02 3.144433200359344482e-01 -7.002180218696594238e-01 3.969154953956604004e-01 -9.136535972356796265e-02 -3.241756856441497803e-01
1.471410840749740601e-01 2.022359669208526611e-01 -1.649026870727539062e-01 1.810005903244018555e-01 -7.704198956489562988e-01 3.177276253700256348e-01 -3.383677452802658081e-02 -4.264426827430725098e-01
-9.670265763998031616e-02 7.745303213596343994e-02 5.727908015251159668e-01 6.929527521133422852e-01 -1.372944712638854980e-01 1.828248202800750732e-01 1.820416897535324097e-01 3.016007244586944580e-01
-2.755460739135742188e-01 -7.023787498474121094e-02 2.020838856697082520e-01 6.419451236724853516e-01 -5.966184735298156738e-01 1.261082738637924194e-01 -3.019035458564758301e-01 -5.663100257515907288e-02
3.164556995034217834e-02 3.148262798786163330e-01 -8.741591125726699829e-02 5.580339431762695312e-01 -5.502651333808898926e-01 4.646105468273162842e-01 1.006357148289680481e-01 2.281607687473297119e-01
3.509834781289100647e-02 8.847849071025848389e-02 9.925165027379989624e-02 4.194975495338439941e-01 -5.396017432212829590e-01 4.409516155719757080e-01 -5.032654404640197754e-01 -2.573443651199340820e-01
-3.060645759105682373e-01 3.755206614732742310e-02 3.063120841979980469e-01 1.013320460915565491e-01 -5.148696899414062500e-02 1.454867720603942871e-01 4.995430707931518555e-01 -7.262634038925170898e-01
-3.297524750232696533e-01 -3.445926820859313011e-03 4.245951473712921143e-01 3.160272836685180664e-01 -5.592178702354431152e-01 3.250969946384429932e-02 4.468027949333190918e-01 -3.125427365303039551e-01
-2.005770504474639893e-01 2.602955400943756104e-01 -4.287211894989013672e-01 1.522646397352218628e-01 -2.890556752681732178e-01 5.337740778923034668e-01 3.670060634613037109e-01 -4.264590144157409668e-01
-4.241476058959960938e-01 -1.310352832078933716e-01 3.611850142478942871e-01 1.909811943769454956e-01 -3.945441246032714844e-01 8.359537459909915924e-03 4.282255768775939941e-01 -5.448744893074035645e-01
2.706327736377716064e-01 -3.657459914684295654e-01 6.438028812408447266e-02 1.740745604038238525e-01 -6.373025178909301758e-01 4.123118519783020020e-01 1.867517232894897461e-01 -3.840696513652801514e-01
2.313445359468460083e-01 -1.543146818876266479e-01 -1.200822442770004272e-01 4.784566462039947510e-01 -1.250910013914108276e-01 6.882324814796447754e-01 -2.256166487932205200e-01 -3.729766309261322021e-01
-2.607414722442626953e-01 1.414171606302261353e-01 1.063517928123474121e-01 1.628941595554351807e-01 -5.255892276763916016e-01 6.525101065635681152e-01 -1.965608447790145874e-01 3.654041290283203125e-01
4.112817347049713135e-02 -9.529142081737518311e-02 -9.456688910722732544e-02 6.089472174644470215e-01 -6.604219079017639160e-01 2.594462335109710693e-01 -2.578706741333007812e-01 -1.987497508525848389e-01
-4.493361115455627441e-01 2.754847705364227295e-01 4.590972661972045898e-01 3.443216383457183838e-01 -4.222439825534820557e-01 1.143084838986396790e-01 -2.814195156097412109e-01 -3.497489988803863525e-01
1.174786984920501709e-01 -3.061587512493133545e-01 1.631214171648025513e-01 1.868640631437301636e-01 -3.041997253894805908e-01 5.455720424652099609e-01 -2.571505010128021240e-01 -6.120669245719909668e-01
-8.561709523200988770e-02 1.043361797928810120e-01 -4.580616950988769531e-01 1.097383201122283936e-01 -4.117365479469299316e-01 6.343104839324951172e-01 2.228795588016510010e-01 -3.719794154167175293e-01
-1.214023772627115250e-02 1.626915037631988525e-01 1.748773753643035889e-01 6.864597797393798828e-01 -1.294548511505126953e-01 -1.689002662897109985e-02 6.737508773803710938e-01 -2.430702559649944305e-02
1.589004397392272949e-01 2.180105075240135193e-02 -1.181229390203952789e-02 5.333771705627441406e-01 -3.604865670204162598e-01 1.657471805810928345e-01 7.154650092124938965e-01 1.425886005163192749e-01
-7.877655327320098877e-02 -5.414772033691406250e-01 -5.753023177385330200e-02 1.425950676202774048e-01 -4.030878543853759766e-01 4.762782156467437744e-01 4.154413640499114990e-01 -3.391773998737335205e-01
-8.056663721799850464e-02 6.461077928543090820e-01 1.396688520908355713e-01 5.436636209487915039e-01 -3.888221085071563721e-01 5.559096485376358032e-02 -1.090570315718650818e-01 -3.079119026660919189e-01
-3.625038862228393555e-01 -1.169582083821296692e-01 3.603557348251342773e-01 3.751520514488220215e-01 -4.236122369766235352e-01 -2.082725912332534790e-01 3.926046192646026611e-01 -4.553607702255249023e-01
-1.162059679627418518e-01 -2.645814418792724609e-01 1.959840357303619385e-01 2.146952301263809204e-01 -2.609886527061462402e-01 6.717734932899475098e-01 -4.239403307437896729e-01 -3.645121157169342041e-01
1.432982534170150757e-01 2.743849754333496094e-01 -1.373407095670700073e-01 6.025705337524414062e-01 -7.008428126573562622e-02 5.170481204986572266e-01 -3.389009237289428711e-01 -3.675872683525085449e-01
2.064526081085205078e-01 2.025699019432067871e-01 8.373239040374755859e-01 1.810092478990554810e-01 -3.060402274131774902e-01 2.205728590488433838e-01 1.750457286834716797e-01 9.753640741109848022e-02
2.541098743677139282e-02 1.920399963855743408e-01 2.529205679893493652e-01 5.732545852661132812e-01 2.867748141288757324e-01 3.855586647987365723e-01 5.773375630378723145e-01 7.530800998210906982e-02
-1.579972654581069946e-01 8.313370868563652039e-03 1.041477397084236145e-01 3.012343347072601318e-01 -1.854829788208007812e-01 2.153615653514862061e-01 8.902600407600402832e-01 -5.618755705654621124e-03
1.246358752250671387e-01 -3.761193528771400452e-02 2.288507968187332153e-01 8.349632620811462402e-01 5.845814198255538940e-02 2.999481260776519775e-01 2.883803546428680420e-01 2.386741936206817627e-01
8.338462561368942261e-03 5.221288204193115234e-01 2.725920081138610840e-01 3.925934135913848877e-01 -2.810428142547607422e-01 1.696964800357818604e-01 -2.322273254394531250e-01 -5.806587338447570801e-01
4.330085515975952148e-01 2.954901456832885742e-01 -1.587976962327957153e-01 4.764543771743774414e-01 -4.935303926467895508e-01 2.484567910432815552e-01 3.397653251886367798e-02 -4.080517292022705078e-01
7.066209614276885986e-02 -2.140277326107025146e-01 2.411051541566848755e-01 6.884794235229492188e-01 4.095197841525077820e-02 3.195853829383850098e-01 5.387730002403259277e-01 1.515763103961944580e-01
-5.992145836353302002e-02 3.734441995620727539e-01 -2.306258380413055420e-01 3.506384491920471191e-01 -5.481965541839599609e-01 4.470290243625640869e-01 -1.749031841754913330e-01 -3.871275782585144043e-01
-3.420704603195190430e-01 -2.823997735977172852e-01 4.479360282421112061e-01 1.009210273623466492e-01 -4.245241284370422363e-01 9.916949272155761719e-02 5.405258536338806152e-01 -3.319380879402160645e-01
5.873764306306838989e-02 5.067449212074279785e-01 -2.893293797969818115e-01 4.301322698593139648e-01 -4.875259995460510254e-01 4.183163940906524658e-01 -8.632204681634902954e-02 -2.256386131048202515e-01
-1.015352383255958557e-01 4.215394258499145508e-01 2.408468425273895264e-01 4.256890416145324707e-01 -2.512692213058471680e-01 2.337599992752075195e-01 -2.683266103267669678e-01 -6.188679933547973633e-01
1.420069336891174316e-01 3.328410983085632324e-01 -3.448109030723571777e-01 2.535331845283508301e-01 -3.828020393848419189e-01 6.015036702156066895e-01 -5.538880452513694763e-02 -4.176903963088989258e-01
8.174033463001251221e-02 3.748277425765991211e-01 -1.258684247732162476e-01 7.148967981338500977e-01 -3.770363330841064453e-01 9.409575164318084717e-02 -7.262703031301498413e-02 -4.118463397026062012e-01
2.686807513236999512e-01 3.645358383655548096e-01 -3.209080696105957031e-01 2.867839634418487549e-01 -3.817639946937561035e-01 5.346186161041259766e-01 1.200296636670827866e-02 -4.218914508819580078e-01
-3.659220337867736816e-01 -1.413108259439468384e-01 4.013349413871765137e-01 6.119646430015563965e-01 1.405831575393676758e-01 4.372382462024688721e-01 2.749856710433959961e-01 1.549315452575683594e-01
-7.166406512260437012e-02 -4.449349641799926758e-02 5.174291133880615234e-01 7.673709392547607422e-01 -5.345289036631584167e-02 2.598052620887756348e-01 7.913780957460403442e-02 2.442839443683624268e-01
-1.175515651702880859e-01 -3.383767008781433105e-01 -1.746396422386169434e-01 -6.003326736390590668e-03 -6.378875374794006348e-01 5.249708890914916992e-01 2.019371092319488525e-01 -3.433282673358917236e-01
-6.579568982124328613e-02 3.366988599300384521e-01 2.704495750367641449e-02 6.991561055183410645e-01 -9.293229877948760986e-02 1.360515058040618896e-01 -1.555951833724975586e-01 -5.842925310134887695e-01
2.904856801033020020e-01 -2.275094985961914062e-01 9.093248099088668823e-02 1.635078340768814087e-01 -3.156500756740570068e-01 5.185198783874511719e-01 1.241897121071815491e-01 -6.670330762863159180e-01
1.766517944633960724e-02 2.165355235338211060e-01 9.836718440055847168e-02 3.527133762836456299e-01 -2.184465676546096802e-01 5.731943994760513306e-02 8.563221693038940430e-01 -1.855409890413284302e-01
-2.487672027200460434e-03 -5.677760243415832520e-01 5.564943328499794006e-02 2.028565555810928345e-01 -6.321190595626831055e-01 3.773176372051239014e-01 2.808177471160888672e-01 -1.121375039219856262e-01
9.481649100780487061e-02 5.383344888687133789e-01 1.076258346438407898e-01 3.781108856201171875e-01 -3.396717905998229980e-01 1.435648947954177856e-01 -4.489323869347572327e-02 -6.392585039138793945e-01
5.701272487640380859e-01 -2.911617755889892578e-01 2.143501788377761841e-01 1.747845262289047241e-01 -3.509522974491119385e-01 2.853448390960693359e-01 2.875998020172119141e-01 -4.757954478263854980e-01
-1.490926593542098999e-01 -1.728345453739166260e-01 -3.338183462619781494e-02 4.662328213453292847e-02 -8.882232010364532471e-03 8.448815941810607910e-01 4.787882566452026367e-01 3.833453729748725891e-02
-1.724893152713775635e-01 -1.287086904048919678e-01 1.505464222282171249e-02 6.398859620094299316e-01 -3.029465675354003906e-01 6.052071601152420044e-02 2.454054309055209160e-03 -6.697427630424499512e-01
-1.903205215930938721e-01 1.820100396871566772e-01 4.015281796455383301e-01 8.099836111068725586e-01 -2.487178891897201538e-01 -5.504535883665084839e-02 2.118167877197265625e-01 5.995979532599449158e-02
2.212873697280883789e-01 -2.263857573270797729e-01 1.124873682856559753e-01 7.086989879608154297e-01 -4.890769720077514648e-01 -1.119505707174539566e-02 -4.969144240021705627e-02 -3.782628178596496582e-01
-3.001622557640075684e-01 -5.760689973831176758e-01 8.354013785719871521e-03 4.351112246513366699e-01 -2.323679253458976746e-02 3.851209580898284912e-01 2.229655236005783081e-01 -4.359860718250274658e-01
7.617820054292678833e-02 3.792770802974700928e-01 8.138592243194580078e-01 7.567650824785232544e-02 1.228905934840440750e-02 2.895909249782562256e-01 2.166364192962646484e-01 -2.265103012323379517e-01
-4.515760838985443115e-01 2.606100142002105713e-01 4.863631427288055420e-01 4.819076880812644958e-02 -2.420795559883117676e-01 2.115323990583419800e-01 2.737484872341156006e-01 -5.576766729354858398e-01
8.264114707708358765e-02 2.884311676025390625e-01 7.033416628837585449e-02 5.396102666854858398e-01 -6.721433401107788086e-01 2.297697067260742188e-01 -3.002486526966094971e-01 -1.383174806833267212e-01
2.667756974697113037e-01 3.439040184020996094e-01 1.493868678808212280e-01 4.904262721538543701e-01 -3.088968992233276367e-01 1.299676448106765747e-01 -1.175244599580764771e-01 -6.493115425109863281e-01
6.982254236936569214e-02 -1.453834027051925659e-01 6.174936294555664062e-01 5.230220556259155273e-01 -7.626091688871383667e-02 4.297490417957305908e-01 1.414640396833419800e-01 3.295845389366149902e-01
7.224197685718536377e-02 -6.568919122219085693e-02 -1.447724103927612305e-01 5.016085505485534668e-01 -2.051754593849182129e-01 7.941306233406066895e-01 -2.082938253879547119e-01 4.205986112356185913e-02
1.649570912122726440e-01 -3.124381601810455322e-01 5.045897960662841797e-01 6.232324242591857910e-01 -6.375811994075775146e-02 2.341877222061157227e-01 3.519183993339538574e-01 2.222306430339813232e-01
-7.948002219200134277e-02 9.021725505590438843e-02 6.467696428298950195e-01 5.889295935630798340e-01 3.833096474409103394e-02 3.702469170093536377e-01 1.405518800020217896e-01 2.491744309663772583e-01
9.533949941396713257e-02 -1.143829748034477234e-01 2.987599074840545654e-01 -1.611066162586212158e-01 -2.380850911140441895e-01 3.217449486255645752e-01 5.193428993225097656e-01 -6.577938795089721680e-01
-2.695724666118621826e-01 4.615782946348190308e-02 9.925025701522827148e-02 5.710958242416381836e-01 -6.879192590713500977e-01 -6.595887243747711182e-02 -4.576714336872100830e-02 -3.309395611286163330e-01
-1.735192239284515381e-01 -8.130197972059249878e-02 2.255995124578475952e-01 -3.001298606395721436e-01 -4.107229411602020264e-01 6.244754195213317871e-01 3.369451761245727539e-01 -3.874443471431732178e-01
-1.894491612911224365e-01 7.860261201858520508e-02 -5.416892170906066895e-01 3.641650378704071045e-01 -2.028855085372924805e-01 4.865372478961944580e-01 3.578029870986938477e-01 -3.549413084983825684e-01
1.421713083982467651e-01 4.155172035098075867e-02 8.836694806814193726e-02 6.829271912574768066e-01 -2.900510132312774658e-01 4.288091510534286499e-02 -8.717314153909683228e-02 -6.405426859855651855e-01
3.259077370166778564e-01 5.489911437034606934e-01 4.172655940055847168e-01 9.100520610809326172e-02 -2.073486149311065674e-01 6.031090617179870605e-01 -1.532494556158781052e-03 5.713188648223876953e-02
-9.484922885894775391e-02 -4.170983135700225830e-01 -3.243808075785636902e-02 4.067526757717132568e-01 -7.388536930084228516e-01 1.282722055912017822e-01 1.310399174690246582e-02 -2.966522276401519775e-01
-1.930716037750244141e-01 -7.426366209983825684e-02 7.869243621826171875e-01 1.971364319324493408e-01 -2.453563064336776733e-01 2.257561087608337402e-01 3.869488835334777832e-01 1.954490691423416138e-01
3.873582780361175537e-01 -3.866623938083648682e-01 1.283514052629470825e-01 2.805961072444915771e-01 -7.048808932304382324e-01 2.810500860214233398e-01 -2.433004230260848999e-02 -1.697043776512145996e-01
-2.727035284042358398e-01 3.054606318473815918e-01 -2.774610817432403564e-01 2.635512053966522217e-01 -4.143226444721221924e-01 6.741838455200195312e-01 1.766188442707061768e-02 2.436876296997070312e-01
1.987231224775314331e-01 -1.728186607360839844e-01 -2.117499709129333496e-01 1.123228073120117188e-01 -6.536758542060852051e-01 3.183783888816833496e-01 1.969793885946273804e-01 -5.529291033744812012e-01
6.993381679058074951e-02 -7.439791411161422729e-02 -1.357295662164688110e-01 8.193242549896240234e-01 1.759609393775463104e-02 1.569209694862365723e-01 -6.418525427579879761e-02 -5.203900933265686035e-01
1.849873960018157959e-01 3.601900935173034668e-01 1.119913235306739807e-01 3.565915524959564209e-01 -2.627314329147338867e-01 3.651992678642272949e-01 -2.837808430194854736e-01 -6.429721117019653320e-01
1.189887449145317078e-01 1.282141357660293579e-01 1.861917078495025635e-01 7.663164734840393066e-01 -4.967943131923675537e-01 -7.432202249765396118e-02 -1.186402812600135803e-01 -2.847643494606018066e-01
-4.257186949253082275e-01 -1.704428941011428833e-01 9.992774575948715210e-02 2.285355776548385620e-01 6.850925832986831665e-02 3.203937113285064697e-01 4.284312725067138672e-01 -6.607570648193359375e-01
1.266262680292129517e-01 -2.809574007987976074e-01 3.017604351043701172e-01 1.973416805267333984e-01 -2.144086062908172607e-01 4.665922820568084717e-01 -2.378103435039520264e-01 -6.743831634521484375e-01
-1.334075480699539185e-01 5.810214206576347351e-02 4.617388546466827393e-01 6.705484390258789062e-01 1.005819588899612427e-01 3.754645586013793945e-01 2.764430642127990723e-01 2.974519729614257812e-01
-2.459984868764877319e-01 -1.747785955667495728e-01 5.248835086822509766e-01 -2.712499201297760010e-01 -3.187547326087951660e-01 5.349216461181640625e-01 3.707945644855499268e-01 -1.860745549201965332e-01
-2.479998171329498291e-01 -9.133438766002655029e-02 2.487262189388275146e-01 -2.822047770023345947e-01 -3.658454120159149170e-01 5.761728882789611816e-01 3.002994358539581299e-01 -4.823402166366577148e-01
8.322512358427047729e-02 -1.111605856567621231e-02 1.238327822647988796e-03 2.576001286506652832e-01 -2.821802198886871338e-01 6.490951180458068848e-01 -2.966686189174652100e-01 -5.810580253601074219e-01
7.164229755289852619e-04 2.491360753774642944e-01 7.151991128921508789e-01 5.089172720909118652e-01 -4.591865092515945435e-02 2.633215785026550293e-01 1.023588031530380249e-01 2.924038767814636230e-01
4.275404512882232666e-01 7.447224855422973633e-02 4.885989427566528320e-02 4.647666215896606445e-01 -2.102416381239891052e-02 3.050921559333801270e-01 7.060701251029968262e-01 3.477726876735687256e-02
-4.769732058048248291e-01 1.232810616493225098e-01 3.056056201457977295e-01 -1.742557063698768616e-02 -7.647735476493835449e-01 2.294387668371200562e-01 1.048860698938369751e-01 1.227934584021568298e-01
-2.759312987327575684e-01 -2.290785871446132660e-02 5.580548644065856934e-01 2.301763594150543213e-01 -6.620606780052185059e-01 1.283654570579528809e-01 -2.108127176761627197e-01 -2.443085312843322754e-01
-1.771586984395980835e-01 1.641031540930271149e-02 5.854956433176994324e-02 -1.823825947940349579e-02 -1.238888129591941833e-01 8.890790343284606934e-01 3.435706496238708496e-01 2.018270194530487061e-01
1.641650348901748657e-01 -1.102297306060791016e-01 -5.012875795364379883e-02 4.064487218856811523e-01 -5.179912224411964417e-02 5.951768159866333008e-01 -2.176293283700942993e-01 -6.236221790313720703e-01
3.765391707420349121e-01 -2.023444473743438721e-01 -4.501510038971900940e-02 2.089030891656875610e-01 -8.219117522239685059e-01 2.754202783107757568e-01 1.250539571046829224e-01 -6.763424724340438843e-02
-5.306450724601745605e-01 -2.455619275569915771e-01 4.096332490444183350e-01 1.145877987146377563e-01 -3.124248683452606201e-01 4.443028569221496582e-01 2.252403646707534790e-02 -4.262203276157379150e-01
-1.250333040952682495e-01 -7.541612535715103149e-02 4.442161917686462402e-01 4.410761892795562744e-01 -6.606107950210571289e-01 1.254629045724868774e-01 -2.974709272384643555e-01 -2.148636877536773682e-01
1.356890648603439331e-01 -9.043681621551513672e-02 -2.140798419713973999e-01 7.414323091506958008e-02 -7.596899271011352539e-01 3.098199367523193359e-01 1.908120959997177124e-01 -4.610376954078674316e-01
1.489078551530838013e-01 -4.372825026512145996e-01 1.629540137946605682e-02 4.395402036607265472e-03 -3.556701242923736572e-01 4.423366785049438477e-01 4.423187375068664551e-01 -5.181862115859985352e-01
2.318602353334426880e-01 1.917272061109542847e-01 8.295123577117919922e-01 2.892369925975799561e-01 -1.564298570156097412e-02 3.576096296310424805e-01 8.593821525573730469e-02 4.709583893418312073e-02
-3.107500672340393066e-01 3.843772411346435547e-01 -2.014941871166229248e-01 4.159365966916084290e-02 -3.488161042332649231e-02 7.373192906379699707e-01 1.264654099941253662e-01 -3.905234336853027344e-01
1.257241666316986084e-01 3.922708630561828613e-01 7.078293561935424805e-01 3.447013497352600098e-01 -2.569280862808227539e-01 2.908308804035186768e-01 4.580631479620933533e-02 2.403804212808609009e-01
-6.034013628959655762e-02 -6.758313160389661789e-03 1.169783174991607666e-01 3.584192395210266113e-01 -3.971607685089111328e-01 6.516128182411193848e-01 -5.194320678710937500e-01 4.493967443704605103e-02
-4.702733755111694336e-01 -9.546330571174621582e-02 3.745866715908050537e-01 -6.263964623212814331e-02 -1.212316527962684631e-01 4.869194328784942627e-01 1.952350884675979614e-01 -5.792982578277587891e-01
6.476290524005889893e-02 1.013904288411140442e-01 4.674209654331207275e-02 1.622778773307800293e-01 -3.477311730384826660e-01 3.161699473857879639e-01 8.539748191833496094e-01 8.278514444828033447e-02
1.473353654146194458e-01 4.039691388607025146e-01 -1.000783988274633884e-03 4.353864192962646484e-01 -6.382307410240173340e-01 1.485424190759658813e-01 -8.663755655288696289e-02 -4.343147277832031250e-01
1.206331476569175720e-01 1.461384296417236328e-01 3.345191180706024170e-01 1.877615898847579956e-01 -2.695156335830688477e-01 3.026193380355834961e-01 7.604757547378540039e-01 2.727517783641815186e-01
-2.998360693454742432e-01 -1.215628534555435181e-01 4.362166225910186768e-01 6.881034374237060547e-01 1.031632348895072937e-01 3.689364492893218994e-01 2.231898158788681030e-01 1.870274245738983154e-01
-3.380208611488342285e-01 -5.174917727708816528e-02 2.113283127546310425e-01 9.876527637243270874e-02 2.402626276016235352e-01 4.688113033771514893e-01 4.360887408256530762e-01 -6.008044481277465820e-01
8.770135045051574707e-02 2.053021490573883057e-01 8.466561883687973022e-02 1.556479036808013916e-01 -1.694979071617126465e-01 2.694516479969024658e-01 8.863872885704040527e-01 -1.781811714172363281e-01
3.445382416248321533e-01 -1.279463469982147217e-01 1.201716717332601547e-02 5.239546895027160645e-01 -1.201566979289054871e-01 3.344114720821380615e-01 6.504140496253967285e-01 2.023441195487976074e-01
3.551512062549591064e-01 -2.727722823619842529e-01 2.667311728000640869e-01 3.015797436237335205e-01 -4.941271543502807617e-01 3.873260319232940674e-01 5.529545620083808899e-02 -4.900269508361816406e-01
6.346411071717739105e-03 -6.506662368774414062e-01 -3.610498085618019104e-02 2.686524093151092529e-01 -5.182403922080993652e-01 3.728952407836914062e-01 2.777422070503234863e-01 -1.354651004076004028e-01
3.151713311672210693e-01 3.577253818511962891e-01 1.173414438962936401e-01 4.442196786403656006e-01 -6.143574118614196777e-01 1.777690351009368896e-01 -1.193402558565139771e-01 -3.719145357608795166e-01
-2.277049869298934937e-01 -5.154045820236206055e-01 2.868508920073509216e-02 2.369294613599777222e-01 -1.941654644906520844e-02 4.896630346775054932e-01 2.757811844348907471e-01 -5.561905503273010254e-01
6.336079537868499756e-02 2.418272010982036591e-02 1.988767385482788086e-01 1.440347880125045776e-01 -2.598575055599212646e-01 3.850421011447906494e-01 8.215758204460144043e-01 2.105525434017181396e-01
3.963429927825927734e-01 -3.037376403808593750e-01 1.702762991189956665e-01 3.696540296077728271e-01 -6.832828521728515625e-01 2.088146954774856567e-01 -1.086617708206176758e-01 -2.504619657993316650e-01
-2.589428424835205078e-01 -5.875775963068008423e-02 3.216872215270996094e-01 -2.858574129641056061e-02 -1.801266074180603027e-01 2.474528998136520386e-01 5.084376335144042969e-01 -6.877564787864685059e-01
-3.782292604446411133e-01 2.001092582941055298e-01 5.311015248298645020e-01 3.016225695610046387e-01 -4.654107391834259033e-01 9.875898808240890503e-02 -2.350407242774963379e-01 -4.028018116950988770e-01
1.659662574529647827e-01 -1.978344619274139404e-01 -1.099706068634986877e-01 1.561838835477828979e-01 -7.195119857788085938e-01 2.426337897777557373e-01 1.359448134899139404e-01 -5.493452548980712891e-01
-2.204621285200119019e-01 4.999253153800964355e-01 8.718471229076385498e-02 5.760393738746643066e-01 4.644493386149406433e-02 2.901180982589721680e-01 -1.525670737028121948e-01 -5.024404525756835938e-01
-2.055440843105316162e-01 5.213218331336975098e-01 6.270725280046463013e-02 6.341706514358520508e-01 -8.776750415563583374e-02 2.508790791034698486e-01 3.435380756855010986e-01 3.020075261592864990e-01
-3.225861787796020508e-01 1.360968500375747681e-01 -4.393249377608299255e-02 3.994928002357482910e-01 -2.951949536800384521e-01 6.629219651222229004e-01 5.826958268880844116e-02 4.311500191688537598e-01
-3.955022394657135010e-01 1.013020053505897522e-01 3.174732923507690430e-01 4.287306964397430420e-01 -4.475339651107788086e-01 2.218957841396331787e-01 -3.496138155460357666e-01 -4.206687808036804199e-01
-5.199167132377624512e-01 -2.372545599937438965e-01 3.743765354156494141e-01 2.229162305593490601e-01 -3.791010007262229919e-02 2.347141653299331665e-01 4.321454167366027832e-01 -4.901732206344604492e-01
-6.157076954841613770e-01 2.163934707641601562e-01 1.774724870920181274e-01 2.640391290187835693e-01 -2.554868161678314209e-01 1.043979600071907043e-01 5.956088900566101074e-01 -2.047982662916183472e-01
2.355140447616577148e-02 -6.522941589355468750e-02 7.677227258682250977e-01 4.475964307785034180e-01 -1.747229397296905518e-01 2.389649152755737305e-01 2.421264499425888062e-01 2.432949244976043701e-01
-2.976383566856384277e-01 -2.867255806922912598e-01 3.240705654025077820e-02 8.901336789131164551e-02 -1.340737789869308472e-01 8.064399361610412598e-01 3.297193944454193115e-01 2.078229337930679321e-01
-2.248712070286273956e-02 -2.594927847385406494e-01 2.133658081293106079e-01 2.203421443700790405e-01 -2.885326147079467773e-01 6.609012484550476074e-01 -4.301558732986450195e-01 -3.647010624408721924e-01
-2.692007422447204590e-01 4.052575677633285522e-02 -1.397853251546621323e-02 -1.177514251321554184e-02 -8.335938304662704468e-02 9.509745836257934570e-01 9.349278360605239868e-02 7.424298673868179321e-02
-2.404286712408065796e-02 2.617014944553375244e-01 7.424230575561523438e-01 2.403433918952941895e-01 -3.510291874408721924e-01 1.369291394948959351e-01 3.624205291271209717e-01 2.205846905708312988e-01
3.519652485847473145e-01 5.194216370582580566e-01 3.453933596611022949e-01 4.799242317676544189e-02 -1.968889087438583374e-01 5.352469682693481445e-01 3.852113187313079834e-01 1.052599027752876282e-01
-4.693879187107086182e-02 7.219064980745315552e-02 1.904462277889251709e-01 6.625597476959228516e-01 -3.300692737102508545e-01 -6.386964768171310425e-02 6.289176940917968750e-01 9.363600611686706543e-02
-1.002355366945266724e-01 -4.737763106822967529e-01 2.367401272058486938e-01 -7.468052208423614502e-02 -5.183490514755249023e-01 5.979301333427429199e-01 -3.358654305338859558e-02 -2.766437232494354248e-01
1.973550468683242798e-01 9.912728518247604370e-02 -1.685637384653091431e-01 6.991268992424011230e-01 -4.175668060779571533e-01 4.059668257832527161e-02 1.306855827569961548e-01 -4.908601939678192139e-01
4.477591440081596375e-02 1.412080321460962296e-02 2.118748277425765991e-01 1.512155830860137939e-01 -3.352645635604858398e-01 2.598065733909606934e-01 8.633326888084411621e-01 6.923667341470718384e-02
4.628720879554748535e-02 -3.742415010929107666e-01 4.531637132167816162e-01 6.563525646924972534e-02 -3.384984135627746582e-01 3.486454486846923828e-01 -7.568930089473724365e-02 -6.373944282531738281e-01
-2.910674363374710083e-02 -1.509703695774078369e-01 3.905409872531890869e-01 -3.171163201332092285e-01 -3.685175478458404541e-01 5.556157231330871582e-01 2.928405106067657471e-01 -4.393244683742523193e-01
-6.108471751213073730e-01 3.299634158611297607e-01 3.702462613582611084e-01 4.977630078792572021e-01 -1.037138625979423523e-01 1.586857438087463379e-01 -1.149649098515510559e-01 -2.898017466068267822e-01
2.049618363380432129e-01 1.354216337203979492e-01 2.388302534818649292e-01 5.895758271217346191e-01 -5.751351118087768555e-01 2.026757299900054932e-01 -3.770008385181427002e-01 -1.449980884790420532e-01
3.933286666870117188e-01 2.751566767692565918e-01 6.041997671127319336e-01 9.976299852132797241e-02 -1.288107782602310181e-01 5.184791088104248047e-01 3.072241246700286865e-01 1.215390786528587341e-01
-3.161564096808433533e-02 3.527700603008270264e-01 -8.454014360904693604e-02 2.888587713241577148e-01 1.108165234327316284e-01 3.264095485210418701e-01 7.885214090347290039e-01 -2.082734704017639160e-01
-2.173146456480026245e-01 4.292266070842742920e-02 -9.166734665632247925e-02 3.977054655551910400e-01 3.309697806835174561e-01 8.134349584579467773e-01 8.114413917064666748e-02 -8.097962290048599243e-02
-6.805586814880371094e-01 3.085268437862396240e-01 6.274353712797164917e-02 4.229984283447265625e-01 4.107887856662273407e-03 1.258019506931304932e-01 3.704835772514343262e-01 -3.250934183597564697e-01
4.151619598269462585e-02 3.219111561775207520e-01 6.676549911499023438e-01 3.949068188667297363e-01 -1.727373301982879639e-01 4.039942026138305664e-01 -1.482713129371404648e-02 3.156987130641937256e-01
-8.482191711664199829e-03 -5.377188920974731445e-01 2.409540563821792603e-01 1.502240747213363647e-01 -5.121214985847473145e-01 2.394017726182937622e-01 3.097596168518066406e-01 -4.632790386676788330e-01
-2.224710881710052490e-01 -4.708168208599090576e-01 -1.148871034383773804e-01 4.479987621307373047e-01 1.373699307441711426e-02 3.450045287609100342e-01 2.712723314762115479e-01 -5.675655603408813477e-01
-3.966118991374969482e-01 1.109346821904182434e-01 1.411166191101074219e-01 2.955272495746612549e-01 -4.239715337753295898e-01 -4.670269787311553955e-02 6.430429816246032715e-01 -3.573583960533142090e-01
2.499908059835433960e-01 2.934300303459167480e-01 -4.339462146162986755e-02 -5.249577388167381287e-02 -5.810185670852661133e-01 5.635006427764892578e-01 -1.365984976291656494e-01 -4.159204661846160889e-01
3.848688602447509766e-01 -1.122580394148826599e-01 -1.275002025067806244e-03 4.411273598670959473e-01 -3.608652055263519287e-01 6.121469140052795410e-01 -2.455531060695648193e-01 -2.818423509597778320e-01
6.721907109022140503e-02 -2.904531955718994141e-01 1.802227348089218140e-01 3.176498413085937500e-01 -4.065888226032257080e-01 5.056149363517761230e-01 -4.119437932968139648e-01 -4.325253963470458984e-01
-7.277607917785644531e-02 3.402943909168243408e-01 -1.382631529122591019e-02 5.554831624031066895e-01 -3.212732970714569092e-01 3.031161846593022346e-03 6.803916692733764648e-01 6.318447738885879517e-02
4.916195571422576904e-01 -4.092650488018989563e-02 6.800270080566406250e-02 1.680923998355865479e-01 -4.373634159564971924e-01 6.520588397979736328e-01 -1.850809901952743530e-01 -2.702469229698181152e-01
-1.342495679855346680e-01 2.697440087795257568e-01 9.624136728234589100e-04 5.641990303993225098e-01 -2.425651997327804565e-01 4.092863574624061584e-02 7.273568511009216309e-01 3.650688380002975464e-02
5.098031759262084961e-01 -2.295857667922973633e-01 1.139789223670959473e-01 1.733377426862716675e-01 -2.755658626556396484e-01 3.532266020774841309e-01 1.778390854597091675e-01 -6.418890953063964844e-01
-5.360826104879379272e-02 4.032460153102874756e-01 -2.132306694984436035e-01 2.743738889694213867e-01 -3.092252612113952637e-01 6.600115895271301270e-01 1.708638519048690796e-01 3.915869593620300293e-01
-3.422126546502113342e-02 -2.153030782938003540e-02 -1.606465727090835571e-01 -2.029533311724662781e-02 -1.669555902481079102e-01 9.563725590705871582e-01 1.336860209703445435e-01 1.084044277667999268e-01
1.569667756557464600e-01 2.103929370641708374e-01 6.709652543067932129e-01 4.208487570285797119e-01 8.888210356235504150e-02 4.326252341270446777e-01 2.578624784946441650e-01 2.055007517337799072e-01
3.237092792987823486e-01 -4.621984064579010010e-01 3.484160900115966797e-01 1.912794262170791626e-01 -5.853587388992309570e-01 2.014337629079818726e-01 1.139616817235946655e-01 -3.569253087043762207e-01
3.534114062786102295e-01 5.765083804726600647e-02 1.240285113453865051e-01 6.704362034797668457e-01 -5.779482126235961914e-01 7.285924255847930908e-02 -1.807461231946945190e-01 -1.868342757225036621e-01
1.228081360459327698e-01 -7.470361888408660889e-02 1.513375788927078247e-01 4.267447292804718018e-01 -8.127323389053344727e-01 -4.298121854662895203e-02 7.500390708446502686e-02 -3.260623514652252197e-01
-3.289280533790588379e-01 2.079177945852279663e-01 1.720026284456253052e-01 3.118714690208435059e-01 -4.177881479263305664e-01 5.739535093307495117e-01 -1.569181978702545166e-01 4.394712746143341064e-01
3.651990741491317749e-02 4.226889014244079590e-01 -3.585207462310791016e-02 5.930820107460021973e-01 -3.475295901298522949e-01 3.336977064609527588e-01 1.263821721076965332e-01 4.678304195404052734e-01
1.963529586791992188e-01 1.975935697555541992e-01 -3.585067987442016602e-01 3.815562725067138672e-01 -5.050368309020996094e-01 5.257666707038879395e-01 -1.153750941157341003e-01 -3.216922581195831299e-01
-3.413324356079101562e-01 1.283581703901290894e-01 -4.409781992435455322e-01 2.093097120523452759e-01 -2.392478883266448975e-01 6.004142761230468750e-01 2.272577732801437378e-01 -3.992006182670593262e-01
6.134075671434402466e-02 -2.930977344512939453e-01 5.827404856681823730e-01 5.471974611282348633e-01 1.650929823517799377e-02 4.249347448348999023e-01 1.760238558053970337e-01 2.439116537570953369e-01
-1.734046638011932373e-01 -7.392023503780364990e-02 8.854771405458450317e-02 5.520868673920631409e-02 2.369901351630687714e-02 9.314734339714050293e-01 2.781479656696319580e-01 8.948338776826858521e-02
-4.173738136887550354e-02 -2.991466820240020752e-01 4.210049510002136230e-01 6.724873185157775879e-01 3.983724862337112427e-02 3.279702067375183105e-01 3.771750032901763916e-01 1.669502407312393188e-01
4.838998615741729736e-02 -1.106657981872558594e-01 3.401394933462142944e-02 6.301609277725219727e-01 -1.991373151540756226e-01 1.821075379848480225e-01 7.100869417190551758e-01 1.005460992455482483e-01
-3.568070232868194580e-01 3.797042071819305420e-01 -2.458375692367553711e-01 2.797449752688407898e-02 -2.051340192556381226e-01 6.855304837226867676e-01 2.009237110614776611e-01 -3.389577269554138184e-01
-3.066273033618927002e-01 1.757387518882751465e-01 2.684729546308517456e-02 3.372201621532440186e-01 -6.096661090850830078e-01 4.700718820095062256e-01 -1.481448020786046982e-02 4.096066653728485107e-01
-7.810286432504653931e-02 3.188973367214202881e-01 -2.127118259668350220e-01 3.370175361633300781e-01 -2.700408995151519775e-01 6.897846460342407227e-01 1.469587981700897217e-01 4.038010835647583008e-01
1.084411144256591797e-01 -5.481035113334655762e-01 1.083289682865142822e-01 8.094383031129837036e-02 -7.615309208631515503e-02 5.138095617294311523e-01 4.258880913257598877e-01 -4.672857522964477539e-01
-4.773262441158294678e-01 -1.164645031094551086e-01 1.385492980480194092e-01 1.642932891845703125e-01 -2.303206920623779297e-02 3.218308985233306885e-01 5.254317522048950195e-01 -5.763881206512451172e-01
-1.986889839172363281e-01 4.400748014450073242e-01 3.851703107357025146e-01 3.640146851539611816e-01 -9.040399640798568726e-02 9.702472388744354248e-02 -9.861916303634643555e-02 -6.772605776786804199e-01
-1.629621088504791260e-01 -5.079822540283203125e-01 2.454285770654678345e-01 -6.910003721714019775e-02 -5.232757329940795898e-01 5.733811855316162109e-01 4.513714835047721863e-02 -2.139311581850051880e-01
-3.490485548973083496e-01 -1.226890012621879578e-01 2.043640613555908203e-01 3.701443672180175781e-01 3.188580572605133057e-01 7.578374743461608887e-01 -7.036893814802169800e-02 5.831941962242126465e-02
-2.633518874645233154e-01 5.423211306333541870e-02 -3.126543164253234863e-01 4.858345687389373779e-01 2.074560075998306274e-01 7.109092473983764648e-01 1.608357578516006470e-01 -1.400672197341918945e-01
-3.302113711833953857e-01 8.353131264448165894e-02 4.296518266201019287e-01 4.847770929336547852e-01 -3.932223021984100342e-01 1.744242608547210693e-01 -3.368774354457855225e-01 -4.072338938713073730e-01
2.911359667778015137e-01 2.339248657226562500e-01 7.654173970222473145e-01 5.639369040727615356e-02 -2.259545587003231049e-02 4.625541567802429199e-01 2.135021090507507324e-01 -1.068875715136528015e-01
5.436126887798309326e-02 2.031645365059375763e-02 6.739051640033721924e-02 7.474352717399597168e-01 3.095125779509544373e-02 2.815519273281097412e-01 5.672472119331359863e-01 1.772916316986083984e-01
-8.193314820528030396e-02 -4.020692035555839539e-02 7.173278331756591797e-01 6.142389774322509766e-01 -4.610440507531166077e-02 2.101019173860549927e-01 1.647050380706787109e-01 1.625589132308959961e-01
1.279772371053695679e-01 2.981662452220916748e-01 -1.585362851619720459e-01 4.832003712654113770e-01 -5.309870839118957520e-01 3.940619826316833496e-01 1.049453020095825195e-01 4.334245920181274414e-01
-9.171113371849060059e-02 2.563560605049133301e-01 3.531756624579429626e-02 6.486228108406066895e-01 -7.785643637180328369e-02 1.627919524908065796e-01 -1.197502315044403076e-01 -6.760241985321044922e-01
2.553441524505615234e-01 4.844845831394195557e-01 3.667405545711517334e-01 4.804652631282806396e-01 1.226973384618759155e-01 3.758251368999481201e-01 3.686916530132293701e-01 2.061455100774765015e-01
2.031213939189910889e-01 1.290886551141738892e-01 3.232862353324890137e-01 5.486294031143188477e-01 2.046343833208084106e-01 4.344818294048309326e-01 5.275735259056091309e-01 1.660910993814468384e-01
-5.893570557236671448e-02 3.690123260021209717e-01 8.189573287963867188e-01 -2.475127577781677246e-02 -2.908359766006469727e-01 8.206298202276229858e-02 2.579589188098907471e-01 -1.766066998243331909e-01
-2.111503481864929199e-01 1.592375338077545166e-02 -2.922548353672027588e-01 4.862234294414520264e-01 -4.886538982391357422e-01 5.464429259300231934e-01 -6.721348036080598831e-03 3.096905946731567383e-01
-1.116800457239151001e-01 1.840996742248535156e-01 2.095827609300613403e-01 5.082868337631225586e-01 -2.709872722625732422e-01 4.928123950958251953e-01 -1.049708873033523560e-01 5.692427158355712891e-01
-3.394761383533477783e-01 6.954095512628555298e-02 -8.401239663362503052e-02 3.123604953289031982e-01 -2.407608181238174438e-02 3.152053654193878174e-01 6.625227332115173340e-01 -4.862328469753265381e-01
-2.091406434774398804e-01 2.266551926732063293e-02 5.908357352018356323e-02 2.683939933776855469e-01 -4.109964072704315186e-01 7.128765583038330078e-01 -1.820468604564666748e-01 4.122720658779144287e-01
2.446344867348670959e-02 -6.083519458770751953e-01 -2.864365838468074799e-02 2.789273560047149658e-01 -2.943008542060852051e-01 4.164851009845733643e-01 2.333027422428131104e-01 -4.859893321990966797e-01
3.236283063888549805e-01 4.984004795551300049e-01 3.735653758049011230e-01 2.424740977585315704e-02 -1.725670099258422852e-01 5.571014881134033203e-01 3.897097706794738770e-01 1.212736442685127258e-01
-3.009833395481109619e-01 -5.428901910781860352e-01 -1.908017396926879883e-01 4.555306434631347656e-01 -2.540517747402191162e-01 3.633396923542022705e-01 2.080712318420410156e-01 -3.618207275867462158e-01
2.512366510927677155e-02 4.416107237339019775e-01 -8.918592333793640137e-02 4.295871555805206299e-01 -3.266788125038146973e-01 5.059464573860168457e-01 1.874314695596694946e-01 4.626209437847137451e-01
1.595565825700759888e-01 3.490474820137023926e-01 -9.453188627958297729e-02 5.314365625381469727e-01 -4.492992460727691650e-01 3.913786411285400391e-01 -6.706617772579193115e-03 4.541521966457366943e-01
2.705963328480720520e-02 2.918252348899841309e-01 7.096420526504516602e-01 4.043551981449127197e-01 2.113557010889053345e-01 4.377695024013519287e-01 8.054518699645996094e-02 6.488288193941116333e-02
-2.273298799991607666e-01 2.103871479630470276e-02 -1.654230505228042603e-01 7.297375798225402832e-01 -3.875612616539001465e-01 -7.530967146158218384e-02 2.401604354381561279e-01 -4.176655411720275879e-01
-2.154165357351303101e-01 -2.202361635863780975e-02 2.918790876865386963e-01 1.020361087284982204e-03 1.533366274088621140e-02 8.565828204154968262e-01 3.319200873374938965e-01 1.541945040225982666e-01
-2.618073523044586182e-01 -2.687443792819976807e-01 2.913064658641815186e-01 1.269815564155578613e-01 -2.317600250244140625e-01 6.883507966995239258e-01 -3.924324214458465576e-01 -2.769601643085479736e-01
-2.521796524524688721e-01 5.552982911467552185e-02 5.662386417388916016e-01 6.589807868003845215e-01 -8.646051585674285889e-02 1.591013073921203613e-01 2.995884716510772705e-01 2.364276796579360962e-01
-7.402949035167694092e-02 -5.965848565101623535e-01 -1.327285766601562500e-01 3.734287619590759277e-01 -9.117387980222702026e-02 4.251228570938110352e-01 2.593188583850860596e-01 -4.746069014072418213e-01
-1.786441355943679810e-02 1.634789258241653442e-01 6.219730377197265625e-01 1.839774847030639648e-01 -3.430475294589996338e-01 2.314345240592956543e-01 5.182142257690429688e-01 3.353623449802398682e-01
-8.402791619300842285e-02 1.854498982429504395e-01 1.483911275863647461e-02 7.740236818790435791e-02 -3.607691824436187744e-02 9.528509378433227539e-01 1.293184757232666016e-01 1.624391227960586548e-01
3.795031011104583740e-01 3.943992853164672852e-01 6.819564104080200195e-01 1.714948266744613647e-01 -1.892488151788711548e-01 3.846821486949920654e-01 1.439143866300582886e-01 3.800823539495468140e-02
4.356012120842933655e-02 -3.431508839130401611e-01 2.463064156472682953e-02 2.401929646730422974e-01 -4.202980175614356995e-02 6.304646730422973633e-01 -1.391380876302719116e-01 -6.351683735847473145e-01
2.953284680843353271e-01 -2.659657895565032959e-01 1.204431429505348206e-01 3.269658684730529785e-01 -6.595928072929382324e-01 3.163757324218750000e-01 -1.506904959678649902e-01 -4.034430384635925293e-01
-4.653472006320953369e-01 3.063597381114959717e-01 -1.531985253095626831e-01 -1.136743812821805477e-03 -2.370588630437850952e-01 6.455731987953186035e-01 2.202296555042266846e-01 -3.803443312644958496e-01
-2.028116136789321899e-01 2.292105108499526978e-01 6.139364242553710938e-01 5.800515413284301758e-01 -8.305823057889938354e-02 1.561062783002853394e-01 2.903544306755065918e-01 2.781705856323242188e-01
2.574970014393329620e-02 -3.918603658676147461e-01 1.000820696353912354e-01 1.841301769018173218e-01 -3.989299833774566650e-01 4.876498281955718994e-01 -1.194119453430175781e-01 -6.250241398811340332e-01
6.871410459280014038e-02 -1.614036411046981812e-01 -1.779563277959823608e-01 7.677824497222900391e-01 -4.771280884742736816e-01 1.348314285278320312e-01 2.967147156596183777e-03 -3.197333216667175293e-01
-1.264217942953109741e-01 3.021064586937427521e-02 -2.428968697786331177e-01 3.234203159809112549e-01 -9.209720045328140259e-02 5.895783901214599609e-01 -1.365030705928802490e-01 -6.669238805770874023e-01
-3.178075551986694336e-01 1.781344711780548096e-01 4.227010607719421387e-01 5.125550031661987305e-01 -2.036650180816650391e-01 1.717530041933059692e-01 -2.964122891426086426e-01 -5.167580246925354004e-01
3.618260845541954041e-02 3.608227372169494629e-01 -1.212656572461128235e-01 3.197056651115417480e-01 1.936387717723846436e-01 4.256575405597686768e-01 7.100806832313537598e-01 -1.693686991930007935e-01
-5.411378294229507446e-02 -8.293499052524566650e-02 -1.211421638727188110e-01 7.466012835502624512e-01 -2.218736410140991211e-01 5.799528956413269043e-02 6.143954768776893616e-02 -6.014469265937805176e-01
-2.516340613365173340e-01 4.200202822685241699e-01 -1.471168994903564453e-01 3.591709136962890625e-01 -3.406896591186523438e-01 5.096709132194519043e-01 2.775893509387969971e-01 3.958866894245147705e-01
-3.677738010883331299e-01 4.328319132328033447e-01 2.638837695121765137e-02 5.621194839477539062e-01 -2.817121446132659912e-01 2.931408584117889404e-03 5.175296664237976074e-01 1.162625253200531006e-01
1.359693855047225952e-01 -4.702202975749969482e-01 3.977645561099052429e-02 -2.716080099344253540e-02 -2.129976898431777954e-01 5.514252781867980957e-01 4.557195007801055908e-01 -4.482936859130859375e-01
4.323327839374542236e-01 -1.314474269747734070e-02 -4.388668015599250793e-02 3.598308563232421875e-01 -1.902070790529251099e-01 3.430208861827850342e-01 7.246013879776000977e-01 5.120981112122535706e-02
2.002734988927841187e-01 1.590238958597183228e-01 7.036023139953613281e-01 3.017992377281188965e-01 -1.412266492843627930e-01 4.902043342590332031e-01 -1.614836975932121277e-02 2.965751290321350098e-01
-1.952386349439620972e-01 3.685315549373626709e-01 -3.807746171951293945e-01 2.307434976100921631e-01 -2.179024964570999146e-01 6.713716983795166016e-01 3.599351942539215088e-01 -7.734540849924087524e-03
-1.193206291645765305e-02 -5.094659924507141113e-01 1.849003434181213379e-01 1.343340873718261719e-01 -5.539225339889526367e-01 4.220347106456756592e-01 2.871589064598083496e-01 -3.473677635192871094e-01
-5.124880373477935791e-02 4.549986720085144043e-01 -3.311032950878143311e-01 1.674537807703018188e-01 -4.724480509757995605e-01 5.552617907524108887e-01 -4.673970863223075867e-03 -3.480449020862579346e-01
2.786408066749572754e-01 -8.377603441476821899e-02 -1.035405695438385010e-01 5.363602563738822937e-02 -8.451887369155883789e-01 2.461605519056320190e-01 2.250245511531829834e-01 -2.759861648082733154e-01
-1.193427368998527527e-01 -3.694806396961212158e-01 -3.244266808032989502e-01 5.381836891174316406e-01 -2.065770626068115234e-01 4.717120230197906494e-01 -2.014220319688320160e-02 -4.344593286514282227e-01
-7.624627649784088135e-02 1.839263290166854858e-01 5.072965025901794434e-01 6.001591086387634277e-01 9.705496020615100861e-03 4.432022273540496826e-01 1.236587986350059509e-01 3.619437515735626221e-01
1.153932604938745499e-02 -2.782591283321380615e-01 3.882198929786682129e-01 7.086405158042907715e-01 -4.487577080726623535e-02 2.255616635084152222e-01 4.259391427040100098e-01 1.877142488956451416e-01
-5.510391592979431152e-01 1.453398028388619423e-03 1.680388450622558594e-01 2.063107788562774658e-01 -2.685029804706573486e-01 6.512984633445739746e-02 4.802909791469573975e-01 -5.643911957740783691e-01
2.562467455863952637e-01 1.369898468255996704e-01 4.720391333103179932e-02 3.760277926921844482e-01 2.106275260448455811e-01 4.782186150550842285e-01 7.052641510963439941e-01 -3.862393647432327271e-02
-1.400159001350402832e-01 -4.211624562740325928e-01 5.211115479469299316e-01 -1.230802983045578003e-01 -2.712916433811187744e-01 4.544187188148498535e-01 4.565706849098205566e-01 -1.666121184825897217e-01
-1.070255562663078308e-01 -4.796832799911499023e-01 2.264791727066040039e-01 -1.365322768688201904e-01 -3.711062073707580566e-01 6.558968424797058105e-01 6.506908684968948364e-02 -3.411176204681396484e-01
1.109025180339813232e-01 -4.888710081577301025e-01 1.986537724733352661e-01 -5.310419574379920959e-02 -2.554183602333068848e-01 5.406487584114074707e-01 4.562683701515197754e-01 -3.751026988029479980e-01
-2.699458301067352295e-01 6.369133293628692627e-02 -2.935565114021301270e-01 5.581330060958862305e-01 -4.123430550098419189e-01 5.283067226409912109e-01 1.289404276758432388e-02 2.758326828479766846e-01
-3.244345486164093018e-01 1.386954486370086670e-01 -3.548843562602996826e-01 4.031246304512023926e-01 -1.299612373113632202e-01 2.271066904067993164e-01 6.864383816719055176e-01 -2.176886796951293945e-01
1.351721286773681641e-01 -2.680332027375698090e-02 3.073188364505767822e-01 3.984267413616180420e-01 2.870513200759887695e-01 4.773247539997100830e-01 6.461352705955505371e-01 -9.645855054259300232e-03
5.354315638542175293e-01 -2.881736122071743011e-02 1.160645484924316406e-02 2.189243733882904053e-01 -7.362694293260574341e-02 6.098587512969970703e-01 2.360716834664344788e-02 -5.352699756622314453e-01
1.453187018632888794e-01 1.089483723044395447e-01 7.242068052291870117e-01 3.024821281433105469e-01 -1.121156588196754456e-01 5.252144336700439453e-01 -5.223748460412025452e-02 2.447303086519241333e-01
6.573629975318908691e-01 -8.348312973976135254e-02 3.986819460988044739e-02 1.936781257390975952e-01 -3.655677139759063721e-01 5.908499360084533691e-01 -7.474838942289352417e-02 -1.829563677310943604e-01
3.169215619564056396e-01 -3.354337513446807861e-01 2.081531435251235962e-01 1.642816662788391113e-01 -8.108401298522949219e-01 1.743459701538085938e-01 1.556821614503860474e-01 6.807085871696472168e-02
-1.175394058227539062e-01 -1.519591957330703735e-01 1.897865533828735352e-01 6.332778334617614746e-01 -6.589998006820678711e-01 -4.380215704441070557e-02 -8.467838913202285767e-02 -2.875124514102935791e-01
-4.083363413810729980e-01 1.255929917097091675e-01 4.531526267528533936e-01 4.159246385097503662e-01 -5.402821898460388184e-01 3.506287932395935059e-02 -1.690661907196044922e-01 -3.426800668239593506e-01
-2.454466223716735840e-01 1.317379176616668701e-01 -5.018439888954162598e-01 3.263161480426788330e-01 -2.632094621658325195e-01 5.517391562461853027e-01 1.782913953065872192e-01 -3.982312679290771484e-01
1.556817144155502319e-01 -1.444006264209747314e-01 -5.704335868358612061e-02 5.100135207176208496e-01 -5.465213060379028320e-01 9.565789252519607544e-02 8.242374658584594727e-02 -6.139337420463562012e-01
-6.782126426696777344e-02 -3.772363364696502686e-01 3.620611429214477539e-01 -2.491392344236373901e-01 -3.913264274597167969e-01 5.919899344444274902e-01 3.512988388538360596e-01 -1.814799904823303223e-01
-4.394622743129730225e-01 5.141564086079597473e-02 1.493394523859024048e-01 4.812735319137573242e-01 -2.721283435821533203e-01 -7.940857857465744019e-02 6.641756892204284668e-01 -1.697463691234588623e-01
-3.405482470989227295e-01 -2.294808775186538696e-01 1.114278137683868408e-01 1.819082945585250854e-01 2.103973925113677979e-01 4.997145235538482666e-01 3.182970583438873291e-01 -6.249510049819946289e-01
4.385353922843933105e-01 1.741155982017517090e-01 3.384086787700653076e-01 4.308616220951080322e-01 2.558282911777496338e-01 5.309767127037048340e-01 3.575403690338134766e-01 4.459678754210472107e-02
3.874777257442474365e-01 3.591633439064025879e-01 5.000384449958801270e-01 9.435591101646423340e-02 -1.156062781810760498e-01 5.518697500228881836e-01 3.700246214866638184e-01 8.413032442331314087e-02
-3.910674750804901123e-01 -3.802308440208435059e-02 3.981548547744750977e-01 -2.697566449642181396e-01 -5.422288775444030762e-01 4.805258214473724365e-01 2.983527183532714844e-01 -1.982048526406288147e-02
-2.272903472185134888e-01 -3.475736081600189209e-01 2.021230459213256836e-01 1.519202291965484619e-01 -2.004358172416687012e-01 6.447737812995910645e-01 -2.022430747747421265e-01 -5.165153145790100098e-01
-3.470255136489868164e-01 -1.232515349984169006e-01 5.215913653373718262e-01 3.192147016525268555e-01 -4.858898520469665527e-01 2.454853206872940063e-01 -3.534060716629028320e-01 -2.630191147327423096e-01
1.262683570384979248e-01 -2.110764384269714355e-01 -9.372011758387088776e-03 5.567627549171447754e-01 -3.238257467746734619e-01 5.821852087974548340e-01 -4.006857573986053467e-01 -1.583622843027114868e-01
1.419004797935485840e-01 -7.720865774899721146e-03 2.016067504882812500e-01 7.136863470077514648e-01 1.585526615381240845e-01 4.214647114276885986e-01 4.077230691909790039e-01 2.465797960758209229e-01
-4.269940853118896484e-01 -4.595702514052391052e-02 3.688866198062896729e-01 8.197525143623352051e-02 -3.657020628452301025e-01 6.722671538591384888e-02 5.610761642456054688e-01 -4.687247872352600098e-01
-3.244462907314300537e-01 3.815064206719398499e-02 1.643216013908386230e-01 6.995394825935363770e-02 -1.651387512683868408e-01 8.371520638465881348e-01 1.180452331900596619e-01 3.454779088497161865e-01
-3.454488217830657959e-01 -3.433504402637481689e-01 6.802419573068618774e-02 3.226590752601623535e-01 -2.426691651344299316e-01 7.124960422515869141e-01 -2.933404743671417236e-01 3.810356929898262024e-02
9.930152446031570435e-02 -1.672803014516830444e-01 -2.920685112476348877e-01 2.770110666751861572e-01 -6.907799839973449707e-01 2.363298833370208740e-01 2.794977426528930664e-01 -4.347064495086669922e-01
2.490421682596206665e-01 5.544522404670715332e-01 3.819794356822967529e-01 6.753268092870712280e-02 -1.723257452249526978e-01 5.182083845138549805e-01 4.019813835620880127e-01 1.423611789941787720e-01
5.052073672413825989e-02 -4.639710783958435059e-01 5.587959885597229004e-01 4.666320979595184326e-01 -1.139844022691249847e-02 3.847379684448242188e-01 2.513477504253387451e-01 2.021172493696212769e-01
-3.099157512187957764e-01 -6.313052028417587280e-02 1.775298118591308594e-01 1.144762933254241943e-01 1.207423657178878784e-01 9.005011320114135742e-01 1.193142682313919067e-01 1.250130385160446167e-01
-2.909939587116241455e-01 -3.209166526794433594e-01 4.181376099586486816e-01 -1.769797205924987793e-01 -4.229552447795867920e-01 4.312793612480163574e-01 4.724626243114471436e-01 -1.343878209590911865e-01
-4.177453815937042236e-01 -3.054209053516387939e-02 3.840553760528564453e-01 1.504275351762771606e-01 -1.247205883264541626e-01 1.228682473301887512e-01 5.066496729850769043e-01 -6.058738827705383301e-01
7.315671443939208984e-02 2.922300994396209717e-01 1.951303333044052124e-01 5.436896085739135742e-01 1.856563985347747803e-01 3.405689299106597900e-01 -2.436609715223312378e-01 -6.047720909118652344e-01
-3.206165432929992676e-01 -1.828368008136749268e-01 4.322720170021057129e-01 -7.885079830884933472e-02 -3.409406542778015137e-01 5.387514829635620117e-01 5.136828422546386719e-01 -1.831372827291488647e-02
-3.285808265209197998e-01 -1.912462408654391766e-03 1.236334964632987976e-01 4.506166577339172363e-01 3.716310262680053711e-01 7.302581071853637695e-01 4.737073183059692383e-02 -7.739030290395021439e-03
-7.902181148529052734e-02 -1.998405009508132935e-01 2.138035297393798828e-01 1.575302034616470337e-01 -3.803204894065856934e-01 7.185017466545104980e-01 -4.574805498123168945e-01 -1.145194098353385925e-01
-1.744697615504264832e-02 -5.783098340034484863e-01 3.036789894104003906e-01 2.169907689094543457e-01 -5.001569390296936035e-01 2.643651962280273438e-01 1.574012488126754761e-01 -4.255892932415008545e-01
-2.169694006443023682e-01 1.255374252796173096e-01 -6.577286869287490845e-02 2.658408284187316895e-01 2.730116546154022217e-01 8.821262121200561523e-01 8.873508870601654053e-02 -4.014192521572113037e-02
1.417059004306793213e-01 -1.996663659811019897e-01 2.548901140689849854e-01 1.523635387420654297e-01 -2.588737308979034424e-01 6.899348497390747070e-01 -4.213249683380126953e-01 -3.623929023742675781e-01
-4.422873556613922119e-01 -2.141530066728591919e-01 -1.530759483575820923e-01 1.968647837638854980e-01 -5.247334390878677368e-02 4.646506607532501221e-01 4.564051628112792969e-01 -5.190114378929138184e-01
5.464962869882583618e-02 4.319190382957458496e-01 -2.122609764337539673e-01 5.914202928543090820e-01 -1.336695551872253418e-01 2.992000281810760498e-01 4.810756742954254150e-01 2.771364748477935791e-01
-1.749010682106018066e-01 1.425471454858779907e-01 3.113471865653991699e-01 -3.016624152660369873e-01 -1.441560983657836914e-01 5.795025229454040527e-01 4.210715293884277344e-01 -4.767045676708221436e-01
2.873338460922241211e-01 4.544086158275604248e-01 -1.749280393123626709e-01 -6.316928658634424210e-03 -2.255047857761383057e-01 5.797328948974609375e-01 1.750924736261367798e-01 -5.125547051429748535e-01
1.894544363021850586e-01 2.877205014228820801e-01 2.653880715370178223e-01 -1.277811676263809204e-01 -6.648378372192382812e-01 1.093430072069168091e-01 1.421203613281250000e-01 -5.660405755043029785e-01
-1.368965208530426025e-01 7.052523642778396606e-02 -1.873871684074401855e-01 1.619637161493301392e-01 -4.162712395191192627e-01 7.046369910240173340e-01 -3.402034640312194824e-01 -3.597304522991180420e-01
-4.291227757930755615e-01 1.590089350938796997e-01 3.494397997856140137e-01 -3.744425252079963684e-02 -7.955601811408996582e-01 1.377373784780502319e-01 1.222491934895515442e-01 -1.506540086120367050e-02
1.136598587036132812e-01 -4.291701018810272217e-01 3.517958819866180420e-01 2.209058701992034912e-01 -7.073245048522949219e-01 -9.802920743823051453e-03 3.492933511734008789e-01 -8.902087062597274780e-02
-5.983760207891464233e-02 1.417059749364852905e-01 1.445304304361343384e-01 -4.986893013119697571e-02 -2.194168865680694580e-01 3.748863041400909424e-01 5.777857303619384766e-01 -6.560816764831542969e-01
3.756110370159149170e-01 4.662777483463287354e-01 4.438700079917907715e-01 1.321773380041122437e-01 -1.396466791629791260e-01 5.109968781471252441e-01 3.687177300453186035e-01 1.021677553653717041e-01
-1.281721442937850952e-01 -6.505291163921356201e-02 1.942776441574096680e-01 -4.212765023112297058e-02 -2.567259967327117920e-02 7.536580562591552734e-01 5.868065953254699707e-01 1.637677848339080811e-01
2.566974163055419922e-01 5.093711614608764648e-01 6.026961803436279297e-01 -6.960216164588928223e-02 -1.888406872749328613e-01 4.496408402919769287e-01 2.026991099119186401e-01 -1.662399619817733765e-01
-7.823164761066436768e-02 -2.832692861557006836e-01 1.296997219324111938e-01 -1.401404738426208496e-01 -3.357261121273040771e-01 6.530565619468688965e-01 5.624257922172546387e-01 -1.471713036298751831e-01
-3.678976297378540039e-01 -3.787234053015708923e-02 -1.668975651264190674e-01 4.414192140102386475e-01 2.829653322696685791e-01 7.296686768531799316e-01 1.278034895658493042e-01 -1.081285625696182251e-01
-4.372893869876861572e-01 -1.639357767999172211e-02 5.154292285442352295e-02 1.487776190042495728e-01 -1.376392669044435024e-03 2.825156152248382568e-01 6.507669687271118164e-01 -5.295310616493225098e-01
-4.348413646221160889e-02 -2.631966471672058105e-01 3.588193953037261963e-01 7.853482365608215332e-01 1.251187548041343689e-02 2.402769476175308228e-01 3.010748326778411865e-01 1.864888370037078857e-01
1.830304861068725586e-01 1.609469801187515259e-01 -2.260013371706008911e-01 1.667412370443344116e-01 -5.448844432830810547e-01 2.937134802341461182e-01 1.210286542773246765e-01 -6.811035871505737305e-01
1.296944450587034225e-02 -4.617433547973632812e-01 1.605315059423446655e-01 -6.025108322501182556e-02 -1.768563985824584961e-01 5.597131252288818359e-01 5.074592232704162598e-01 -3.938939869403839111e-01
-3.330775201320648193e-01 6.078043207526206970e-02 2.434658259153366089e-01 -1.282141804695129395e-01 5.625160783529281616e-02 8.843820691108703613e-01 1.405534744262695312e-01 -6.782060861587524414e-02
-1.621503084897994995e-01 3.242737427353858948e-02 -2.657054662704467773e-01 5.682508945465087891e-01 -3.225358426570892334e-01 5.950410962104797363e-01 -2.414465844631195068e-01 2.504945993423461914e-01
4.439739286899566650e-01 -2.150885760784149170e-03 -3.949273005127906799e-02 3.888885378837585449e-01 -2.759326249361038208e-02 2.981798648834228516e-01 7.333030104637145996e-01 -1.506084203720092773e-01
9.443582594394683838e-02 1.340470016002655029e-01 7.360783815383911133e-01 4.666317701339721680e-01 -1.315302401781082153e-01 3.515881001949310303e-01 2.843427471816539764e-02 2.680179178714752197e-01
3.521609604358673096e-01 4.969317317008972168e-01 4.342796802520751953e-01 7.114818692207336426e-02 -1.708206534385681152e-01 5.473589897155761719e-01 3.055178821086883545e-01 1.151425912976264954e-01
-3.072710633277893066e-01 3.255904316902160645e-01 -3.219475448131561279e-01 5.005629658699035645e-01 -2.168811671435832977e-02 4.810360670089721680e-01 4.341415762901306152e-01 1.581673324108123779e-01
1.745792925357818604e-01 1.818817108869552612e-01 1.087748110294342041e-01 4.786109328269958496e-01 -2.168770879507064819e-01 4.936520159244537354e-01 -4.641348421573638916e-01 -4.351915717124938965e-01
2.434540390968322754e-01 2.161583155393600464e-01 -1.280000358819961548e-01 -2.393435388803482056e-01 -4.513924121856689453e-01 5.278627872467041016e-01 4.736647009849548340e-01 -3.370221853256225586e-01
2.530626952648162842e-01 3.081359565258026123e-01 6.956907510757446289e-01 1.526822000741958618e-01 1.113189086318016052e-01 5.511447787284851074e-01 1.206478103995323181e-01 -5.482673272490501404e-02
-2.721557915210723877e-01 7.321812957525253296e-02 -2.770005762577056885e-01 4.333786666393280029e-01 -4.357128441333770752e-01 6.267310976982116699e-01 -9.904507547616958618e-02 2.521436512470245361e-01
1.798520237207412720e-01 5.651510953903198242e-01 5.174661874771118164e-01 -8.270360529422760010e-02 -2.678878009319305420e-01 4.260810315608978271e-01 3.451451659202575684e-01 -3.481965884566307068e-02
-1.941016465425491333e-01 3.131301701068878174e-01 -4.660652577877044678e-01 4.248246252536773682e-01 -5.581768974661827087e-02 3.269198834896087646e-01 5.429053306579589844e-01 -2.486818879842758179e-01
-2.993715554475784302e-02 3.300650715827941895e-01 6.627622246742248535e-02 4.079024791717529297e-01 -3.300165757536888123e-02 2.798676490783691406e-01 -9.000709652900695801e-02 -7.949010133743286133e-01
-1.232822611927986145e-02 6.358095258474349976e-02 1.475170850753784180e-01 3.560004234313964844e-01 -1.953665465116500854e-01 5.641573071479797363e-01 -4.958305060863494873e-01 -4.949935376644134521e-01
-5.921451747417449951e-02 -5.843555331230163574e-01 1.740581840276718140e-01 1.033137068152427673e-01 -2.987319529056549072e-01 4.888106882572174072e-01 4.270994961261749268e-01 -3.216547071933746338e-01
4.743250310420989990e-01 -8.697574958205223083e-03 1.203840076923370361e-01 1.759783923625946045e-01 -2.476063668727874756e-01 5.978705883026123047e-01 -1.047302559018135071e-01 -5.474967360496520996e-01
-5.499223247170448303e-02 2.892787754535675049e-01 5.010817050933837891e-01 -2.157416343688964844e-01 -4.867057204246520996e-01 1.221718341112136841e-01 2.285271137952804565e-01 -5.582413077354431152e-01
-9.588985145092010498e-02 1.994692832231521606e-01 -8.669338375329971313e-02 4.147408008575439453e-01 -5.457416772842407227e-01 5.014089941978454590e-01 -3.852144256234169006e-02 4.698537588119506836e-01
-3.292252123355865479e-01 -3.128294944763183594e-01 -1.044154837727546692e-01 4.661821424961090088e-01 1.331049054861068726e-01 5.402183532714843750e-01 -4.311453551054000854e-02 -5.040916800498962402e-01
-3.641445934772491455e-01 1.036144420504570007e-01 -3.344426155090332031e-01 3.222989737987518311e-01 1.938932538032531738e-01 6.761363148689270020e-01 2.341449260711669922e-01 -3.022505342960357666e-01
-3.846432864665985107e-01 2.991092018783092499e-02 -3.924020528793334961e-01 5.315757393836975098e-01 -4.088207781314849854e-01 4.782430529594421387e-01 -3.729804418981075287e-03 1.368865370750427246e-01
1.081917732954025269e-01 9.423192590475082397e-02 -4.196166992187500000e-02 2.825188338756561279e-01 7.959665358066558838e-02 2.772496938705444336e-01 8.398838639259338379e-01 -3.304985463619232178e-01
-3.993441760540008545e-01 3.140385448932647705e-01 -1.424438804388046265e-01 5.455927252769470215e-01 4.881612583994865417e-02 2.177674174308776855e-01 6.104836463928222656e-01 -3.803306818008422852e-02
1.448693126440048218e-01 -5.380095168948173523e-02 -1.118017435073852539e-01 3.203468024730682373e-02 -5.961939096450805664e-01 4.518146216869354248e-01 -3.931094333529472351e-02 -6.336112618446350098e-01
4.271847605705261230e-01 2.762898206710815430e-01 2.456145882606506348e-01 1.041983291506767273e-01 -2.140391469001770020e-01 4.354139268398284912e-01 6.154643893241882324e-01 2.362177670001983643e-01
5.504119396209716797e-01 2.467195987701416016e-01 4.390429258346557617e-01 1.572794318199157715e-01 -3.633818030357360840e-02 5.287739038467407227e-01 3.574929535388946533e-01 9.978533536195755005e-02
-7.636851817369461060e-02 5.554106552153825760e-03 -3.490147888660430908e-01 4.734609723091125488e-01 -6.505015492439270020e-01 4.369661808013916016e-01 7.093536853790283203e-02 1.704025417566299438e-01
4.571736752986907959e-01 -1.935184299945831299e-01 3.678952455520629883e-01 -9.475621581077575684e-02 -3.190285861492156982e-01 2.590610980987548828e-01 4.049773812294006348e-01 -5.256602168083190918e-01
4.096691608428955078e-01 1.497312784194946289e-01 -4.577938094735145569e-02 -1.788969933986663818e-01 -4.969410598278045654e-01 4.995925128459930420e-01 2.980084419250488281e-01 -4.362336397171020508e-01
-3.875963687896728516e-01 4.694513976573944092e-01 -1.317908801138401031e-02 4.951934516429901123e-01 -2.841246724128723145e-01 8.293584734201431274e-02 5.254353880882263184e-01 -1.425017714500427246e-01
-3.125042021274566650e-01 2.833485901355743408e-01 -4.126619100570678711e-01 1.993183493614196777e-01 -3.183870613574981689e-01 6.213121414184570312e-01 1.912981569766998291e-01 -2.967207133769989014e-01
-7.770590484142303467e-02 -1.820204779505729675e-02 2.555852830410003662e-01 5.359094217419624329e-02 -9.337357282638549805e-01 1.836581081151962280e-01 1.106483787298202515e-01 8.716995269060134888e-02
-6.073030233383178711e-01 -8.185912668704986572e-02 1.158682405948638916e-01 3.568878471851348877e-01 -2.951909005641937256e-01 -4.378194734454154968e-02 5.052072405815124512e-01 -3.733613491058349609e-01
2.076529115438461304e-01 2.697357535362243652e-01 9.686940908432006836e-02 -3.157168030738830566e-01 -4.023767113685607910e-01 4.983638226985931396e-01 4.164350032806396484e-01 -4.374590218067169189e-01
1.180065446533262730e-03 3.941302299499511719e-01 6.831701993942260742e-01 4.014292359352111816e-01 -1.388809829950332642e-01 3.394536375999450684e-01 4.871837049722671509e-02 2.826714515686035156e-01
-2.860487103462219238e-01 1.877461224794387817e-01 2.318736463785171509e-01 6.963797658681869507e-02 -8.551411628723144531e-01 1.939865946769714355e-01 7.437960058450698853e-02 2.233448624610900879e-01
-1.871087998151779175e-01 -9.755853563547134399e-02 3.843235969543457031e-01 -6.070043891668319702e-02 -7.878973484039306641e-01 3.820880055427551270e-01 -1.925535500049591064e-01 -1.526519935578107834e-02
-1.985604614019393921e-01 -3.365547955036163330e-02 4.857365787029266357e-01 -6.715282052755355835e-02 -2.191676199436187744e-01 1.770695149898529053e-01 5.567439198493957520e-01 -5.741423964500427246e-01
-2.613480091094970703e-01 -5.078143626451492310e-02 4.129096269607543945e-01 -2.311268746852874756e-01 -1.849039196968078613e-01 5.256229043006896973e-01 4.022271335124969482e-01 -4.826477766036987305e-01
2.493902444839477539e-01 2.298695594072341919e-01 -9.621109813451766968e-03 -2.840071916580200195e-01 -4.439206421375274658e-01 5.298343896865844727e-01 4.103071093559265137e-01 -3.975802659988403320e-01
-3.279166817665100098e-01 5.577199459075927734e-01 2.908666729927062988e-01 1.806591451168060303e-01 -1.745527535676956177e-01 2.909775972366333008e-01 -1.010242756456136703e-02 -5.907108187675476074e-01
-3.595526516437530518e-01 -1.925825923681259155e-01 3.858131468296051025e-01 -1.763285398483276367e-01 -3.103209137916564941e-01 4.859187602996826172e-01 3.731118738651275635e-01 -4.266871511936187744e-01
-5.895648896694183350e-02 -6.025966629385948181e-02 2.379497140645980835e-01 -2.632087767124176025e-01 -4.660440385341644287e-01 6.670610904693603516e-01 4.519073367118835449e-01 2.462115138769149780e-02
2.035692036151885986e-01 5.660431385040283203e-01 5.524182915687561035e-01 -3.642830252647399902e-02 -1.959929168224334717e-01 4.928107261657714844e-01 1.850849837064743042e-01 -1.270027309656143188e-01
1.862884610891342163e-01 3.230997323989868164e-01 1.954105868935585022e-02 -2.571513950824737549e-01 -6.415190696716308594e-01 3.524703085422515869e-01 3.823255598545074463e-01 -3.353199958801269531e-01
4.231623709201812744e-01 -1.464914530515670776e-01 2.430991083383560181e-01 -4.953047633171081543e-02 -8.162890374660491943e-02 4.780845046043395996e-01 1.643230319023132324e-01 -6.897053122520446777e-01
6.239780038595199585e-02 -2.416129410266876221e-01 1.578106582164764404e-01 1.259064078330993652e-01 -8.768075704574584961e-01 7.950896397233009338e-03 3.309147357940673828e-01 -1.364329606294631958e-01
-2.095833122730255127e-01 -4.271678626537322998e-01 1.820248961448669434e-01 -1.683601438999176025e-01 -4.994803667068481445e-01 5.947057604789733887e-01 1.892882436513900757e-01 -2.704416811466217041e-01
-2.694485709071159363e-02 -7.698115706443786621e-02 1.162705272436141968e-01 3.238525390625000000e-01 -1.488547325134277344e-01 8.138447999954223633e-01 -4.109347164630889893e-01 1.469016373157501221e-01
-5.086938142776489258e-01 -1.080800965428352356e-01 -2.134032398462295532e-01 6.101282238960266113e-01 -4.047544002532958984e-01 1.506677269935607910e-01 2.022247463464736938e-01 -2.903964519500732422e-01
-2.906975448131561279e-01 -8.574289083480834961e-02 2.523811757564544678e-01 -3.173469007015228271e-01 -4.897506535053253174e-01 5.386392474174499512e-01 4.480389952659606934e-01 -1.140654236078262329e-01
-2.958357930183410645e-01 1.362122297286987305e-01 -2.772995829582214355e-01 2.755157053470611572e-01 -4.990929365158081055e-01 6.690706610679626465e-01 -2.036448717117309570e-01 -5.387920513749122620e-02
1.363918185234069824e-01 8.894471451640129089e-03 2.844201922416687012e-01 6.475757360458374023e-01 1.392618268728256226e-01 4.576115310192108154e-01 4.093178808689117432e-01 2.910766005516052246e-01
-3.080852329730987549e-01 -7.764058560132980347e-02 2.695888876914978027e-01 7.815187424421310425e-02 -2.106373906135559082e-01 5.303795337677001953e-01 5.748321413993835449e-01 -4.051753282546997070e-01
1.306218206882476807e-01 -4.199382960796356201e-01 -3.764212131500244141e-02 4.734637737274169922e-01 -5.970944166183471680e-01 4.149298369884490967e-01 -1.986464262008666992e-01 -1.133839860558509827e-01
4.608611762523651123e-01 -1.916793547570705414e-02 2.467523962259292603e-01 -3.222991153597831726e-02 -6.073498725891113281e-01 2.779446542263031006e-01 1.398305445909500122e-01 -5.095432400703430176e-01
-4.552169516682624817e-02 -5.841571092605590820e-01 2.454580813646316528e-01 6.340684741735458374e-02 -5.089554786682128906e-01 4.105947911739349365e-01 3.851659595966339111e-01 -1.282248646020889282e-01
4.483956694602966309e-01 -1.638354212045669556e-01 1.273190230131149292e-01 3.577568233013153076e-01 3.296995162963867188e-02 3.511802852153778076e-01 7.056638598442077637e-01 -7.431869953870773315e-02
-3.678659796714782715e-01 1.246945336461067200e-01 1.207598149776458740e-01 4.762181341648101807e-01 -3.336518108844757080e-01 5.023337006568908691e-01 -3.887589648365974426e-02 4.925294816493988037e-01
4.136239588260650635e-01 3.140777945518493652e-01 -3.502264022827148438e-01 5.155246853828430176e-01 -2.769454717636108398e-01 2.172251939773559570e-01 1.852317005395889282e-01 -4.285437166690826416e-01
-2.022802531719207764e-01 1.664131581783294678e-01 -5.955581367015838623e-02 6.539512872695922852e-01 -2.230304032564163208e-01 -2.895708754658699036e-02 1.359268724918365479e-01 -6.566072106361389160e-01
-4.432376623153686523e-01 -3.941411972045898438e-01 1.500541120767593384e-01 2.471659928560256958e-01 9.376668184995651245e-02 5.294528007507324219e-01 1.476822644472122192e-01 -5.036500692367553711e-01
1.122399345040321350e-01 5.045599341392517090e-01 6.630524992942810059e-02 2.642371356487274170e-01 -3.593353033065795898e-01 2.409207671880722046e-01 -7.241188734769821167e-02 -6.827852129936218262e-01
-3.125456571578979492e-01 -4.085202515125274658e-02 3.828414678573608398e-01 5.018443614244461060e-02 -8.028204441070556641e-01 1.992840021848678589e-01 4.849865660071372986e-02 2.548988163471221924e-01
-3.047919273376464844e-01 -2.397668361663818359e-01 -3.759426772594451904e-01 2.585558593273162842e-01 -4.355157017707824707e-01 6.229384541511535645e-01 -1.001701205968856812e-01 -2.316666394472122192e-01
-8.877290412783622742e-03 -7.497212290763854980e-02 5.066821724176406860e-02 6.710088849067687988e-01 4.797098413109779358e-02 8.604198694229125977e-02 -1.339377253316342831e-03 -7.292283177375793457e-01
-5.269371271133422852e-01 2.818802297115325928e-01 1.017378494143486023e-01 1.061326712369918823e-01 -6.284552812576293945e-01 3.958135545253753662e-01 1.151723638176918030e-01 2.374382615089416504e-01
3.311166465282440186e-01 1.215276792645454407e-01 3.252798318862915039e-02 -1.599819064140319824e-01 -7.588732838630676270e-01 3.269090354442596436e-01 2.128094434738159180e-01 -3.476987779140472412e-01
4.501188695430755615e-01 -1.399295479059219360e-01 1.161518972367048264e-02 2.881066501140594482e-01 -7.060642242431640625e-01 1.847406029701232910e-01 2.736677229404449463e-01 -2.951654195785522461e-01
-5.334485173225402832e-01 4.775272607803344727e-01 1.869412213563919067e-01 2.090719044208526611e-01 -4.296332299709320068e-01 3.717749714851379395e-01 1.514377444982528687e-01 2.510132491588592529e-01
5.418772101402282715e-01 2.167352586984634399e-01 1.783965677022933960e-01 4.677128493785858154e-01 -2.937185019254684448e-02 3.056859374046325684e-01 5.527353286743164062e-01 9.482392668724060059e-02
2.549214363098144531e-01 1.863884776830673218e-01 7.750816345214843750e-01 7.166700810194015503e-02 -3.953344747424125671e-02 5.219701528549194336e-01 1.417953521013259888e-01 1.628710329532623291e-02
5.213261842727661133e-01 1.902592182159423828e-01 5.492888689041137695e-01 1.617860496044158936e-01 -1.739722304046154022e-02 5.085250735282897949e-01 3.192990124225616455e-01 5.722887441515922546e-02
-1.128402277827262878e-01 2.250353991985321045e-01 -4.917689561843872070e-01 4.375515878200531006e-01 -3.266726434230804443e-01 6.233511567115783691e-01 7.252053916454315186e-02 -5.288879200816154480e-02
5.478806048631668091e-02 5.866774916648864746e-01 -1.945119500160217285e-01 2.244838476181030273e-01 -1.130796372890472412e-01 4.979003667831420898e-01 5.220305547118186951e-02 -5.487831234931945801e-01
3.763909041881561279e-01 2.099136114120483398e-01 5.863417387008666992e-01 2.161765843629837036e-01 -9.090058505535125732e-02 3.303036987781524658e-01 5.404767394065856934e-01 1.194090396165847778e-01
1.685642451047897339e-02 -2.986105531454086304e-02 3.576308786869049072e-01 5.599382519721984863e-01 -7.212021350860595703e-01 -9.223083965480327606e-03 -1.921365559101104736e-01 1.610935293138027191e-02
7.954774191603064537e-04 4.153651297092437744e-01 5.657427310943603516e-01 4.054651260375976562e-01 -2.635215176269412041e-03 4.365346133708953857e-01 2.460981011390686035e-01 3.031015694141387939e-01
-1.917100846767425537e-01 -3.139806985855102539e-01 3.060301542282104492e-01 -1.651626080274581909e-01 -2.826543450355529785e-01 5.818811655044555664e-01 5.417729616165161133e-01 -1.781382858753204346e-01
-8.034446835517883301e-02 -4.407649338245391846e-01 -5.019155796617269516e-03 8.794154971837997437e-02 -4.052357375621795654e-01 6.152826547622680664e-01 2.364557981491088867e-02 -4.981609284877777100e-01
8.883978426456451416e-02 -1.110715568065643311e-01 -1.653181314468383789e-01 6.520177125930786133e-01 -4.842474460601806641e-01 7.561816275119781494e-02 5.167115479707717896e-02 -5.333196520805358887e-01
-1.098177209496498108e-01 1.044857576489448547e-01 1.417683064937591553e-01 -1.925299465656280518e-01 -3.832230567932128906e-01 2.249476015567779541e-01 5.821432471275329590e-01 -6.192775368690490723e-01
-6.920617818832397461e-02 3.620409220457077026e-02 1.640462875366210938e-01 -8.915273100137710571e-02 1.009069457650184631e-01 9.604597091674804688e-01 1.490219533443450928e-01 -6.456070393323898315e-02
-9.071992337703704834e-02 2.190409451723098755e-01 -4.310887157917022705e-01 4.458309710025787354e-01 -4.281794726848602295e-01 5.338811278343200684e-01 -9.832600504159927368e-02 -2.848747074604034424e-01
-4.934875965118408203e-01 1.128372177481651306e-01 -1.083571985363960266e-01 3.128474056720733643e-01 -4.716576635837554932e-01 5.561240315437316895e-01 5.119323730468750000e-02 3.158597052097320557e-01
-2.172388881444931030e-02 6.175510119646787643e-03 1.858069151639938354e-01 -4.958973452448844910e-02 -2.706295847892761230e-01 3.092533946037292480e-01 5.788146853446960449e-01 -6.772016882896423340e-01
1.733624190092086792e-01 -2.480257004499435425e-01 7.176826149225234985e-02 -2.075711265206336975e-02 -8.552490472793579102e-01 2.352405488491058350e-01 2.281588017940521240e-01 -2.529858052730560303e-01
-2.235910594463348389e-01 1.674234420061111450e-01 2.995413243770599365e-01 5.358545184135437012e-01 -2.728700041770935059e-01 -1.336405277252197266e-01 5.282104015350341797e-01 -4.168781638145446777e-01
1.070077940821647644e-01 -3.543032705783843994e-01 2.590932846069335938e-01 7.251614332199096680e-01 9.086817502975463867e-02 3.552475273609161377e-01 3.372004032135009766e-01 1.478782892227172852e-01
1.580049991607666016e-01 3.264009058475494385e-01 7.221580147743225098e-01 2.414839863777160645e-01 -2.171649830415844917e-03 5.092305541038513184e-01 9.403622895479202271e-02 1.432023048400878906e-01
2.574345767498016357e-01 4.525271058082580566e-01 4.077970683574676514e-01 1.739297509193420410e-01 -4.364122636616230011e-03 7.165001034736633301e-01 6.433923542499542236e-02 1.219248622655868530e-01
-2.519724071025848389e-01 2.120856046676635742e-01 -2.916817367076873779e-01 3.691602647304534912e-01 -2.836306691169738770e-01 6.960071921348571777e-01 1.085347309708595276e-01 3.058103322982788086e-01
1.465889364480972290e-01 5.056778192520141602e-01 6.255427598953247070e-01 9.546529501676559448e-02 -1.639876328408718109e-02 5.596430301666259766e-01 8.113367855548858643e-02 -4.829242825508117676e-02
3.087875247001647949e-01 3.470477163791656494e-01 -8.645918220281600952e-02 1.770928353071212769e-01 -3.021897077560424805e-01 4.894593358039855957e-01 1.673751175403594971e-01 -6.216651797294616699e-01
-2.608416676521301270e-01 -2.063881754875183105e-01 4.149658679962158203e-01 -2.695016860961914062e-01 -4.450165033340454102e-01 4.715494215488433838e-01 4.502530992031097412e-01 -1.463260054588317871e-01
2.747938632965087891e-01 2.573921978473663330e-01 6.567023396492004395e-01 3.372946679592132568e-01 -1.030755862593650818e-01 4.551747441291809082e-01 1.345567256212234497e-01 2.780248820781707764e-01
-1.733116954565048218e-01 3.166084177792072296e-03 1.151441484689712524e-01 5.585716366767883301e-01 -3.578199744224548340e-01 4.866457581520080566e-01 -2.421139627695083618e-01 4.703340530395507812e-01
-4.660043492913246155e-02 6.620496511459350586e-02 2.991923093795776367e-01 3.393902778625488281e-01 4.271692335605621338e-01 5.473746061325073242e-01 5.460237860679626465e-01 -9.224490821361541748e-02
-3.678672015666961670e-01 -1.196533665060997009e-01 1.295548304915428162e-02 4.256894588470458984e-01 2.952810227870941162e-01 7.569580078125000000e-01 -6.524306372739374638e-04 -9.381217509508132935e-02
-5.745167136192321777e-01 -3.261171281337738037e-01 -1.146436557173728943e-01 3.687498867511749268e-01 -6.254950165748596191e-02 5.829672217369079590e-01 1.279483586549758911e-01 -2.330761402845382690e-01
8.794086426496505737e-02 -3.014693856239318848e-01 -4.447800517082214355e-01 6.185714602470397949e-01 -8.732184767723083496e-02 5.458458065986633301e-01 1.230260953307151794e-01 1.464533153921365738e-02
2.847220003604888916e-01 -2.732551693916320801e-01 1.119125336408615112e-01 7.965011149644851685e-02 -9.577679634094238281e-02 4.143162667751312256e-01 3.041249513626098633e-01 -7.430163621902465820e-01
-5.067912936210632324e-01 -2.892849445343017578e-01 2.317696511745452881e-01 -4.993146657943725586e-02 -2.652148604393005371e-01 6.942082643508911133e-01 -1.146612316370010376e-02 -2.255457192659378052e-01
1.987498551607131958e-01 -3.198878765106201172e-01 4.446396231651306152e-01 -2.569865621626377106e-02 -4.510253369808197021e-01 2.762289643287658691e-01 1.374767273664474487e-01 -6.009818911552429199e-01
5.228102579712867737e-02 -2.411310523748397827e-01 1.067794412374496460e-01 8.782884478569030762e-02 -7.786499857902526855e-01 1.007767319679260254e-01 2.742747664451599121e-01 -4.778371453285217285e-01
-3.745784461498260498e-01 7.343971729278564453e-02 -2.215413451194763184e-01 4.729396104812622070e-01 -5.019716024398803711e-01 5.177126526832580566e-01 2.731996588408946991e-02 2.465702891349792480e-01
7.407465577125549316e-02 7.245025783777236938e-02 1.426218897104263306e-01 3.339433968067169189e-01 -3.069536387920379639e-01 5.182332396507263184e-01 -4.955234825611114502e-01 -4.990741312503814697e-01
1.668024435639381409e-02 -3.805702626705169678e-01 -6.461272947490215302e-03 2.989223599433898926e-01 -6.695392131805419922e-01 1.900676786899566650e-01 3.870643675327301025e-01 -3.623043298721313477e-01
-1.673829406499862671e-01 1.969742923974990845e-01 5.176519155502319336e-01 6.265769600868225098e-01 3.379664942622184753e-02 3.177158236503601074e-01 3.374522328376770020e-01 2.380384653806686401e-01
-9.721469879150390625e-02 4.120648205280303955e-01 -3.668569624423980713e-01 2.892298400402069092e-01 -3.389057815074920654e-01 5.645231008529663086e-01 -3.855945542454719543e-02 -4.092478156089782715e-01
-2.551345229148864746e-01 2.357318699359893799e-01 2.802234888076782227e-02 5.433990806341171265e-02 -1.494826376438140869e-01 3.485245108604431152e-01 8.169565796852111816e-01 -2.537053525447845459e-01
2.019934207201004028e-01 3.597283363342285156e-01 5.746256187558174133e-02 4.830436706542968750e-01 1.324796527624130249e-01 6.099586486816406250e-01 -2.837416529655456543e-01 -3.507867157459259033e-01
-2.837387323379516602e-01 7.044081389904022217e-02 1.056018918752670288e-01 1.701130867004394531e-01 1.186946257948875427e-01 9.117727875709533691e-01 4.046928137540817261e-02 1.654824316501617432e-01
-2.405781745910644531e-01 4.012441039085388184e-01 -3.961438834667205811e-01 3.330616652965545654e-01 -3.524011969566345215e-01 5.776736140251159668e-01 2.205383926630020142e-01 8.206529915332794189e-02
3.722040355205535889e-01 3.098285794258117676e-01 2.344137877225875854e-01 5.354105830192565918e-01 2.062042206525802612e-01 4.994411766529083252e-01 3.574276864528656006e-01 6.434135138988494873e-02
-4.174687266349792480e-01 -4.559171199798583984e-02 4.725968837738037109e-01 -7.891379296779632568e-02 -3.324936926364898682e-01 5.104216933250427246e-01 4.709234237670898438e-01 3.485608845949172974e-02
2.317359149456024170e-01 2.681125104427337646e-01 -6.504123657941818237e-02 -2.880793809890747070e-01 -5.698961615562438965e-01 5.055794715881347656e-01 3.648403584957122803e-01 -2.714654207229614258e-01
3.367287516593933105e-01 1.060882881283760071e-01 7.801014780998229980e-01 1.294400840997695923e-01 -2.281259447336196899e-01 4.431617856025695801e-01 3.162172809243202209e-02 -2.474070526659488678e-02
8.124426007270812988e-02 4.667440354824066162e-01 6.823322772979736328e-01 -1.056641563773155212e-01 -1.904379129409790039e-01 2.978739440441131592e-01 3.393398523330688477e-01 -2.421980649232864380e-01
-1.819975115358829498e-02 -3.376900255680084229e-01 1.620086729526519775e-01 1.926533728837966919e-01 4.366669058799743652e-02 4.027788639068603516e-01 3.345782458782196045e-01 -7.390480041503906250e-01
-3.543280959129333496e-01 5.557227879762649536e-02 -3.142041862010955811e-01 3.685993254184722900e-01 -5.053171515464782715e-01 6.042907238006591797e-01 -1.173482686281204224e-01 -4.990566149353981018e-02
-3.199445605278015137e-01 -1.223209649324417114e-01 2.930346727371215820e-01 -1.660979837179183960e-01 -2.846117913722991943e-01 6.185668706893920898e-01 5.018401145935058594e-01 -2.318247109651565552e-01
-3.826384246349334717e-01 6.310437619686126709e-02 -2.702372968196868896e-01 6.945047974586486816e-01 -4.767168462276458740e-01 1.511246412992477417e-01 2.092651873826980591e-01 1.873558573424816132e-02
-2.974517643451690674e-01 2.165480889379978180e-02 4.125117063522338867e-01 -1.962522268295288086e-01 -7.140518426895141602e-01 2.335998564958572388e-01 3.443858921527862549e-01 1.390397399663925171e-01
-6.542448699474334717e-02 -6.875295192003250122e-02 4.143684506416320801e-01 -2.880102097988128662e-01 -2.679237425327301025e-01 5.566657781600952148e-01 5.432205200195312500e-01 -2.441170066595077515e-01
-3.161221444606781006e-01 1.857429742813110352e-01 -1.226377263665199280e-01 4.782356023788452148e-01 -3.584842383861541748e-01 5.702572464942932129e-01 -6.667283177375793457e-02 4.045584201812744141e-01
3.900248110294342041e-01 -1.879473626613616943e-01 -1.562440991401672363e-01 4.978404641151428223e-01 -6.514075398445129395e-01 1.560775339603424072e-01 1.416170001029968262e-01 -2.674915194511413574e-01
-1.170174479484558105e-01 5.105260014533996582e-01 1.444399207830429077e-01 2.819690108299255371e-01 -4.406656920909881592e-01 3.110003173351287842e-01 -2.978991866111755371e-01 -4.956303238868713379e-01
-3.765378296375274658e-01 1.850054860115051270e-01 -3.079546988010406494e-01 4.198302701115608215e-02 -2.150655388832092285e-01 7.367607355117797852e-01 2.202568054199218750e-01 -2.996850609779357910e-01
-8.573475480079650879e-02 -5.069035291671752930e-01 -3.974515572190284729e-02 2.456555962562561035e-01 1.678086072206497192e-02 5.845460891723632812e-01 1.361135393381118774e-01 -5.597048401832580566e-01
-2.550496459007263184e-01 4.568976815789937973e-03 3.626534938812255859e-01 8.140800893306732178e-02 1.642398387193679810e-01 7.372164726257324219e-01 4.638436138629913330e-01 1.056893020868301392e-01
1.723529696464538574e-01 3.514669239521026611e-01 2.374673038721084595e-01 5.493345856666564941e-02 -7.978295683860778809e-01 2.253524027764797211e-02 1.694872081279754639e-01 -3.486995398998260498e-01
1.612577438354492188e-01 -1.770484596490859985e-01 2.837204560637474060e-02 6.792517304420471191e-01 -4.330184459686279297e-01 3.507311940193176270e-01 -3.471656739711761475e-01 2.223076373338699341e-01
-4.612629115581512451e-01 -1.164054572582244873e-01 3.410991132259368896e-01 2.063271701335906982e-01 -8.896795660257339478e-02 1.757389008998870850e-01 4.801692664623260498e-01 -5.877116322517395020e-01
-7.396334409713745117e-02 -1.884800791740417480e-01 5.920336246490478516e-01 -1.780014485120773315e-01 -1.790665537118911743e-01 5.589108467102050781e-01 4.102745354175567627e-01 -2.530710101127624512e-01
-4.474390670657157898e-02 -2.046647220849990845e-01 5.132170319557189941e-01 -2.182766497135162354e-01 -4.283661842346191406e-01 3.239547312259674072e-01 3.348508775234222412e-01 -4.944741129875183105e-01
1.153280064463615417e-01 2.266393005847930908e-01 9.054105728864669800e-02 1.296974420547485352e-01 -9.809125959873199463e-02 3.920542895793914795e-01 8.576728701591491699e-01 -1.066944748163223267e-01
-3.014650046825408936e-01 -1.439603269100189209e-01 2.538672089576721191e-01 1.980016566812992096e-02 -8.757132887840270996e-01 1.821298599243164062e-01 1.300084441900253296e-01 8.127979189157485962e-02
-4.453190267086029053e-01 2.247736603021621704e-01 -1.414151936769485474e-01 5.362414717674255371e-01 8.143248409032821655e-02 4.957047402858734131e-01 -9.759648144245147705e-02 -4.263038635253906250e-01
-3.627544268965721130e-02 1.611947119235992432e-01 3.938397765159606934e-01 2.379658669233322144e-01 2.195727676153182983e-01 8.260235786437988281e-01 -7.462443411350250244e-02 1.576917618513107300e-01
3.806126713752746582e-01 -3.735149651765823364e-02 -1.256822049617767334e-02 1.311219185590744019e-01 -2.583895027637481689e-01 5.541443824768066406e-01 2.099666297435760498e-01 -6.468853950500488281e-01
-3.637898564338684082e-01 1.319460272789001465e-01 3.826349079608917236e-01 5.015763640403747559e-01 -6.544855833053588867e-01 -5.531525239348411560e-02 -1.443737745285034180e-01 -2.007887000218033791e-03
-3.936692774295806885e-01 5.685762315988540649e-02 3.516231477260589600e-01 -9.314692765474319458e-02 3.979022055864334106e-02 8.005439639091491699e-01 2.560417056083679199e-01 -3.828008472919464111e-02
-3.371066153049468994e-01 9.941196441650390625e-02 -4.538102447986602783e-01 2.494613081216812134e-01 -1.565873473882675171e-01 6.294395923614501953e-01 3.783544600009918213e-01 -2.107979953289031982e-01
-4.197608232498168945e-01 1.228464543819427490e-01 -2.755396962165832520e-01 6.723513603210449219e-01 -3.060124814510345459e-01 1.246783435344696045e-01 3.973535895347595215e-01 -1.168451011180877686e-01
-1.204049289226531982e-01 -2.811357080936431885e-01 5.648653507232666016e-01 6.990154385566711426e-01 -1.026832964271306992e-02 2.375609427690505981e-01 1.241025030612945557e-01 1.637920737266540527e-01
-1.794725060462951660e-01 -9.213456511497497559e-02 2.394157201051712036e-01 2.714588642120361328e-01 1.940866932272911072e-02 3.834170103073120117e-01 5.275688767433166504e-01 -6.344895958900451660e-01
-4.775035977363586426e-01 2.033437043428421021e-01 -2.366189062595367432e-01 4.321197569370269775e-01 -3.621076941490173340e-01 5.598062872886657715e-01 -3.138124942779541016e-02 2.059999108314514160e-01
-3.098198771476745605e-01 -9.047034382820129395e-02 -4.468421638011932373e-01 4.217538833618164062e-01 -8.599881827831268311e-02 7.017558813095092773e-01 6.225882843136787415e-02 -1.206196695566177368e-01
3.921508491039276123e-01 -3.854324519634246826e-01 1.257348060607910156e-01 2.291257530450820923e-01 -4.677738845348358154e-01 3.167020380496978760e-01 1.661556065082550049e-01 -5.316308736801147461e-01
-3.644292652606964111e-01 4.940974991768598557e-03 -2.084974013268947601e-02 1.276325285434722900e-01 7.264097779989242554e-02 9.116600751876831055e-01 1.004673391580581665e-01 6.283127516508102417e-02
-5.764878392219543457e-01 -1.215366367250680923e-02 -1.487495657056570053e-02 1.360947936773300171e-01 8.908149786293506622e-03 4.737685322761535645e-01 4.040277302265167236e-01 -5.108783841133117676e-01
-5.386308431625366211e-01 5.468792840838432312e-02 -3.774038329720497131e-02 2.667843997478485107e-01 -6.037770211696624756e-02 4.044364690780639648e-01 6.538136005401611328e-01 -1.990015208721160889e-01
2.275259047746658325e-01 -1.129059568047523499e-01 -9.550873935222625732e-02 1.467262804508209229e-01 -6.743901968002319336e-01 2.293359041213989258e-01 1.398782879114151001e-01 -6.147118210792541504e-01
-4.232648015022277832e-02 -1.638066619634628296e-01 1.523801088333129883e-01 8.179422616958618164e-01 -7.138896733522415161e-02 1.570352911949157715e-01 4.602427482604980469e-01 1.937700659036636353e-01
-1.138926371932029724e-01 -1.292873471975326538e-01 1.145444661378860474e-01 8.516178280115127563e-02 7.338180392980575562e-02 7.379204034805297852e-01 6.280692219734191895e-01 7.455243170261383057e-02
9.833996742963790894e-02 2.776821255683898926e-01 3.559437692165374756e-01 3.313523828983306885e-01 -3.061654865741729736e-01 2.526809647679328918e-02 -4.521546885371208191e-02 -7.617816329002380371e-01
-4.272250458598136902e-02 -1.948938667774200439e-01 2.593229711055755615e-01 9.455531835556030273e-02 -4.171490967273712158e-01 5.893366932868957520e-01 -2.765669822692871094e-01 -5.349596738815307617e-01
-4.304333031177520752e-02 3.702552616596221924e-01 -4.193140193819999695e-02 5.802094340324401855e-01 -4.798157811164855957e-01 2.568482756614685059e-01 -3.118900358676910400e-01 -3.594266176223754883e-01
5.354287102818489075e-02 4.168568849563598633e-01 2.715910673141479492e-01 5.572297573089599609e-01 -3.505418300628662109e-01 4.146210104227066040e-02 -1.286358535289764404e-01 -5.458488464355468750e-01
2.971748709678649902e-01 -4.447973072528839111e-01 -1.807705461978912354e-01 3.478959798812866211e-01 -6.264953017234802246e-01 3.554133176803588867e-01 1.929488778114318848e-01 -6.394187361001968384e-02
2.477972209453582764e-01 -1.820187270641326904e-01 4.593042433261871338e-01 1.283041238784790039e-01 -2.883385419845581055e-01 2.989495098590850830e-01 4.697598516941070557e-01 -5.337219238281250000e-01
-1.581972278654575348e-02 -6.950184702873229980e-02 3.889371752738952637e-01 -4.140353295952081680e-03 -3.290628790855407715e-01 2.644741535186767578e-01 8.116751909255981445e-01 8.114415407180786133e-02
3.548103570938110352e-01 -2.348334342241287231e-01 3.006065189838409424e-01 2.653157711029052734e-01 -6.467081308364868164e-01 3.046889305114746094e-01 7.581571489572525024e-02 -3.760205209255218506e-01
2.528790235519409180e-01 -3.443800210952758789e-01 1.485559940338134766e-01 1.314313150942325592e-02 -2.001244872808456421e-01 5.470705628395080566e-01 2.454950064420700073e-01 -6.289746761322021484e-01
-2.999332249164581299e-01 4.860318899154663086e-01 -1.107045635581016541e-01 2.489707916975021362e-01 -3.889673650264739990e-01 5.773735046386718750e-01 1.755814403295516968e-01 2.899768352508544922e-01
-8.954245597124099731e-02 2.545319497585296631e-01 6.088041514158248901e-02 -4.535758495330810547e-02 -8.523072004318237305e-01 1.640940755605697632e-01 1.698326766490936279e-01 -3.731412887573242188e-01
-6.163344252854585648e-03 -3.326325118541717529e-01 3.171575963497161865e-01 -1.127408817410469055e-01 -1.397928893566131592e-01 6.308371424674987793e-01 4.647537171840667725e-01 -3.775247335433959961e-01
-3.071051537990570068e-01 3.938826620578765869e-01 2.074794322252273560e-01 4.244311749935150146e-01 -5.293456912040710449e-01 3.479615151882171631e-01 3.575976938009262085e-02 3.532571494579315186e-01
-1.905906051397323608e-01 3.636945784091949463e-01 -2.120852768421173096e-01 3.360627293586730957e-01 -5.814834833145141602e-01 4.434182047843933105e-01 2.175520360469818115e-01 3.023434281349182129e-01
5.920568704605102539e-01 -1.071151793003082275e-01 3.857547938823699951e-01 4.013418555259704590e-01 -9.813251346349716187e-02 3.183192908763885498e-01 4.629524350166320801e-01 5.320611596107482910e-02
-1.276257485151290894e-01 2.077315002679824829e-01 5.316415429115295410e-01 -2.286413013935089111e-01 -5.888558626174926758e-01 1.863096058368682861e-01 1.502580940723419189e-01 -4.489986598491668701e-01
-2.971799373626708984e-01 -3.049006164073944092e-01 3.353572264313697815e-02 3.105165064334869385e-01 -8.174310326576232910e-01 9.289862960577011108e-02 1.251297295093536377e-01 1.693915575742721558e-01
-2.588683664798736572e-01 4.210089743137359619e-01 -3.510226607322692871e-01 3.470628857612609863e-01 -3.998634815216064453e-01 4.889464378356933594e-01 3.271245956420898438e-01 7.809758186340332031e-02
