# Supplementary material for: Where is your field going? A machine learning approach to study the relative motion of the domains of physics
Source: PLoS One. 2020 Jun 18;15(6):e0233997. doi: 10.1371/journal.pone.0233997 (PMC7302634; doi:10.1371/journal.pone.0233997)
Supplement: S22 Data — (ZIP) [file pone.0233997.s022.zip › 21/Pacs4Run_21_VS_500_embeddings2002-2006ED8.txt]

1.121381968259811401e-01 -4.036486446857452393e-01 -7.836167514324188232e-02 3.288311362266540527e-01 -2.588732726871967316e-02 -1.858227849006652832e-01 -7.687187790870666504e-01 -2.899888455867767334e-01
4.655022546648979187e-02 -4.983003437519073486e-01 -5.984039306640625000e-01 5.923647284507751465e-01 1.368434429168701172e-01 1.138890832662582397e-01 -8.679039031267166138e-02 3.629342839121818542e-02
7.375591993331909180e-02 -3.126853704452514648e-01 -3.299106061458587646e-01 4.527357220649719238e-01 -2.117380797863006592e-01 4.318838119506835938e-01 -5.477721095085144043e-01 2.270822525024414062e-01
-1.510211527347564697e-01 -7.954673767089843750e-01 -3.277530670166015625e-01 2.925854921340942383e-01 -7.441603578627109528e-03 2.266335040330886841e-01 -2.063820660114288330e-01 2.395498901605606079e-01
-2.566250860691070557e-01 -6.479443907737731934e-01 -1.520761549472808838e-01 3.828777670860290527e-01 -9.360994398593902588e-02 -1.304586082696914673e-01 -4.568502902984619141e-01 3.318053185939788818e-01
-6.619587540626525879e-01 -3.977485895156860352e-01 -2.606833875179290771e-01 2.077518254518508911e-01 3.261841833591461182e-02 2.103599011898040771e-01 -2.725634872913360596e-01 -4.157932698726654053e-01
-4.826995432376861572e-01 -3.149347007274627686e-01 -4.647283256053924561e-01 -1.139219999313354492e-01 -2.633785009384155273e-01 -2.870293557643890381e-01 -2.506548166275024414e-01 -4.735869467258453369e-01
-6.381476521492004395e-01 -2.346853315830230713e-01 -3.544931113719940186e-01 1.725130379199981689e-01 2.257331507280468941e-03 1.607230156660079956e-01 -2.988901436328887939e-01 -5.168093442916870117e-01
2.502592504024505615e-01 -5.643832683563232422e-01 -3.129126131534576416e-01 4.180616736412048340e-01 3.016206026077270508e-01 4.133101105690002441e-01 -2.903426885604858398e-01 7.273489143699407578e-03
-5.773616433143615723e-01 -6.872032284736633301e-01 -2.921851873397827148e-01 2.812670543789863586e-02 1.352527141571044922e-01 1.172282174229621887e-01 -2.607889771461486816e-01 -9.052766859531402588e-02
-3.582855165004730225e-01 -5.664346814155578613e-01 -1.503863632678985596e-01 5.089864134788513184e-01 1.445522308349609375e-01 -3.318379223346710205e-01 -3.503898382186889648e-01 1.237550303339958191e-01
-5.709753558039665222e-02 -7.487639784812927246e-01 -3.817199766635894775e-01 -5.808385089039802551e-02 3.310194313526153564e-01 3.091889023780822754e-01 -2.855094373226165771e-01 1.792120933532714844e-02
4.313910305500030518e-01 -5.433205962181091309e-01 -1.712288856506347656e-01 4.216243028640747070e-01 1.708064973354339600e-01 -4.217738807201385498e-01 -6.252357736229896545e-03 -3.232813477516174316e-01
1.246219128370285034e-02 -6.518787741661071777e-01 6.222412362694740295e-02 4.610379636287689209e-01 -6.538754701614379883e-02 4.389986991882324219e-01 -3.531932532787322998e-01 1.916504949331283569e-01
-3.744480907917022705e-01 -4.377879202365875244e-01 -2.728146687150001526e-02 1.392452418804168701e-01 -1.912631280720233917e-02 4.027350842952728271e-01 -1.414122432470321655e-01 -6.822302341461181641e-01
-5.619470477104187012e-01 -4.697717726230621338e-01 -1.616437882184982300e-01 6.176877021789550781e-02 3.464554250240325928e-01 -3.570667505264282227e-01 -3.231071829795837402e-01 -2.857618629932403564e-01
-2.946604490280151367e-01 -5.983187556266784668e-01 -5.401442646980285645e-01 -1.766163669526576996e-02 -7.446373254060745239e-02 1.851783096790313721e-01 -2.180432155728340149e-02 -4.720282554626464844e-01
-3.762295842170715332e-01 -4.420812427997589111e-01 3.155376315116882324e-01 3.998878300189971924e-01 5.647541955113410950e-02 -2.050448060035705566e-01 3.817441873252391815e-03 -5.985764861106872559e-01
-5.408608317375183105e-01 -3.371913731098175049e-01 3.488995134830474854e-01 5.458077415823936462e-02 2.325359582901000977e-01 -1.363363582640886307e-02 -5.464840531349182129e-01 -3.408193886280059814e-01
-1.894688308238983154e-01 -4.897039532661437988e-01 -7.535607088357210159e-03 4.406628608703613281e-01 -2.776578664779663086e-01 1.958439201116561890e-01 1.453067362308502197e-01 -6.272864937782287598e-01
-5.058127641677856445e-01 -5.030846595764160156e-01 -1.989371925592422485e-01 1.565905511379241943e-01 3.162266612052917480e-01 -4.505862891674041748e-01 -2.829021811485290527e-01 -2.095276266336441040e-01
-3.031922280788421631e-01 -5.482344627380371094e-01 -4.368895292282104492e-01 5.206075310707092285e-01 -3.115557730197906494e-01 -1.478473097085952759e-02 7.506258040666580200e-02 -2.066131383180618286e-01
-1.315643638372421265e-01 -3.091201782226562500e-01 -3.390444517135620117e-01 5.386664271354675293e-01 -4.216350913047790527e-01 3.887110352516174316e-01 -5.461261421442031860e-02 -3.875148594379425049e-01
4.179828464984893799e-01 -5.751852989196777344e-01 -4.898034632205963135e-01 2.433767467737197876e-01 -1.965918540954589844e-01 -2.440768033266067505e-01 -9.366360306739807129e-02 -2.971830368041992188e-01
-3.992698192596435547e-01 -3.268805742263793945e-01 -8.887055516242980957e-02 7.950626313686370850e-02 -2.291240543127059937e-01 3.450344502925872803e-01 -2.076228410005569458e-01 -7.105347514152526855e-01
2.786197662353515625e-01 -6.449310183525085449e-01 -1.624565571546554565e-01 -2.003745138645172119e-01 -2.461044937372207642e-01 -3.030107319355010986e-01 -5.327276587486267090e-01 -6.092164292931556702e-02
2.194622457027435303e-01 -7.314366698265075684e-01 -4.863344728946685791e-01 8.519951999187469482e-02 -2.009383402764797211e-02 -3.025238513946533203e-01 8.229189552366733551e-03 -2.847184538841247559e-01
-1.683128178119659424e-01 -3.138286173343658447e-01 1.100262720137834549e-02 7.195823192596435547e-01 -2.204830795526504517e-01 4.749698340892791748e-01 -1.818609088659286499e-01 -2.190435230731964111e-01
-2.586484551429748535e-01 -1.891079246997833252e-01 -4.305668771266937256e-01 6.093297600746154785e-01 -4.204003214836120605e-01 1.082993969321250916e-01 -5.014161020517349243e-02 -3.868972957134246826e-01
-6.394262909889221191e-01 -4.654748141765594482e-01 -3.410328924655914307e-01 9.163024276494979858e-02 2.005907744169235229e-01 4.173071682453155518e-02 -2.822297513484954834e-01 -3.579607903957366943e-01
-1.208361163735389709e-01 -5.101004242897033691e-01 -6.854186654090881348e-01 1.731625571846961975e-02 2.732522785663604736e-01 1.918266564607620239e-01 -3.779472112655639648e-01 -2.809334732592105865e-02
-3.609683215618133545e-01 -5.319874882698059082e-01 -3.900824487209320068e-01 -1.018717288970947266e-01 -1.616694927215576172e-01 2.374790310859680176e-01 -1.877435594797134399e-01 -5.535054206848144531e-01
-3.094675838947296143e-01 -5.707874298095703125e-01 8.374992758035659790e-02 2.325559854507446289e-01 -3.576100468635559082e-01 5.299603939056396484e-01 -2.594382762908935547e-01 -2.031848877668380737e-01
-3.578616082668304443e-01 -3.165315464138984680e-02 -5.692329406738281250e-01 -7.709554862231016159e-03 -3.663598001003265381e-01 5.297332629561424255e-02 -4.640379846096038818e-01 -4.410110116004943848e-01
-3.771843612194061279e-01 -4.150933325290679932e-01 1.791229993104934692e-01 4.840104579925537109e-01 -9.918225556612014771e-02 -6.608244031667709351e-02 9.318295121192932129e-02 -6.294371485710144043e-01
3.147102892398834229e-01 -3.611296787858009338e-02 -4.248773157596588135e-01 4.540201127529144287e-01 4.096097946166992188e-01 -5.891911685466766357e-02 -4.687697887420654297e-01 -3.492873609066009521e-01
-2.519106566905975342e-01 -4.907383620738983154e-01 -5.556040406227111816e-01 -2.350029945373535156e-01 -3.320571482181549072e-01 6.520704925060272217e-02 -4.098958075046539307e-01 -2.219594120979309082e-01
2.479990571737289429e-01 -7.981831431388854980e-01 -2.381032407283782959e-01 -6.709010154008865356e-02 -8.313355594873428345e-02 -2.029848843812942505e-01 6.115034967660903931e-02 -4.339959919452667236e-01
4.260599911212921143e-01 -5.201179981231689453e-01 -1.965312659740447998e-01 3.727628886699676514e-01 -2.510889768600463867e-01 -4.364661276340484619e-01 -3.307194113731384277e-01 -8.631285279989242554e-02
-4.224487245082855225e-01 -6.590371727943420410e-01 -2.689363062381744385e-01 2.102753669023513794e-01 -3.784484267234802246e-01 1.210266873240470886e-01 -4.923969507217407227e-02 -3.322186172008514404e-01
-6.767544150352478027e-01 -3.864565491676330566e-01 -9.939328581094741821e-02 4.139356911182403564e-01 -8.893321454524993896e-02 6.342672556638717651e-02 -1.500378847122192383e-01 -4.207013845443725586e-01
-4.229542911052703857e-01 -4.963152706623077393e-01 -2.739070951938629150e-01 5.255427584052085876e-02 -2.470381706953048706e-01 2.595756053924560547e-01 -1.584886610507965088e-01 -5.860610604286193848e-01
4.362932741641998291e-01 -1.179881766438484192e-02 -2.261156439781188965e-01 1.959639638662338257e-01 2.474997490644454956e-01 6.787416338920593262e-02 -6.147261261940002441e-01 -5.255738496780395508e-01
-2.350352704524993896e-01 -6.975558400154113770e-01 1.969874203205108643e-01 4.746194183826446533e-01 2.407257258892059326e-01 -3.226041793823242188e-01 -1.695628613233566284e-01 5.772928521037101746e-02
-4.138924181461334229e-01 -1.608379334211349487e-01 -1.266263723373413086e-01 1.433145999908447266e-01 -5.106099247932434082e-01 2.825312912464141846e-01 -5.781851410865783691e-01 -3.023350536823272705e-01
-3.877349495887756348e-01 -3.308962881565093994e-01 2.506906390190124512e-01 6.573095917701721191e-02 -2.020744085311889648e-01 2.489603310823440552e-01 -3.329171836376190186e-01 -6.777565479278564453e-01
-3.706754148006439209e-01 -5.640608072280883789e-01 -1.525018811225891113e-01 4.327902793884277344e-01 2.285266220569610596e-01 -4.108416140079498291e-01 -3.244550228118896484e-01 8.708963543176651001e-02
-3.439450263977050781e-01 -5.423855781555175781e-01 -3.225724101066589355e-01 4.872147142887115479e-01 -4.258767068386077881e-01 1.656909100711345673e-02 3.030280582606792450e-02 -2.520411610603332520e-01
-5.493400692939758301e-01 -3.249183297157287598e-01 2.464347332715988159e-01 4.142048582434654236e-02 -3.176316991448402405e-02 1.669246554374694824e-01 -4.099079072475433350e-01 -5.773307681083679199e-01
4.742670357227325439e-01 -5.210459232330322266e-01 -2.001395821571350098e-01 2.598105072975158691e-01 -1.334108710289001465e-01 -1.885420233011245728e-01 1.323447562754154205e-02 -5.852375030517578125e-01
-4.058031439781188965e-01 -3.044804632663726807e-01 3.060116618871688843e-02 1.392836421728134155e-01 -4.384773969650268555e-01 4.438763558864593506e-01 -4.579460024833679199e-01 -3.511067926883697510e-01
1.609656773507595062e-02 -6.990064978599548340e-01 1.249811053276062012e-01 3.432187438011169434e-01 -4.249708056449890137e-01 3.421344459056854248e-01 -2.554596066474914551e-01 1.216370314359664917e-01
6.553536653518676758e-02 -2.620201110839843750e-01 -3.766885697841644287e-01 2.605125308036804199e-01 1.529960483312606812e-01 5.134639143943786621e-01 -1.882234811782836914e-01 -6.283378601074218750e-01
-3.995602428913116455e-01 -6.253685057163238525e-02 -5.070790648460388184e-01 -5.081267282366752625e-02 -3.406662642955780029e-01 1.117446497082710266e-01 -4.564840495586395264e-01 -4.897056221961975098e-01
-4.866682887077331543e-01 -2.826681435108184814e-01 -3.852638900279998779e-01 5.793672204017639160e-01 -2.828218042850494385e-01 1.596687734127044678e-01 -1.654443144798278809e-01 -2.574955224990844727e-01
-2.360700666904449463e-01 -1.320582479238510132e-01 -2.115966826677322388e-01 6.224550008773803711e-01 -1.511072963476181030e-01 3.615766465663909912e-01 -3.641074150800704956e-02 -5.828477144241333008e-01
-3.732938766479492188e-01 -6.101427674293518066e-01 -2.277535945177078247e-01 2.219831347465515137e-01 3.902146518230438232e-01 -3.602942228317260742e-01 -3.225087523460388184e-01 -3.373140469193458557e-02
-2.764749825000762939e-01 -6.595447659492492676e-01 1.356757618486881256e-02 -1.280731987208127975e-02 -1.994502842426300049e-01 2.009056359529495239e-01 3.273694217205047607e-02 -6.379647254943847656e-01
-3.726359307765960693e-01 -5.744275450706481934e-01 -2.849300205707550049e-01 1.963947415351867676e-01 4.299376308917999268e-01 -1.954638659954071045e-01 -3.687706887722015381e-01 -2.288562208414077759e-01
-2.840796113014221191e-01 7.545920461416244507e-02 2.309110946953296661e-02 6.112768054008483887e-01 -1.073464099317789078e-02 2.153313606977462769e-01 -2.700412571430206299e-01 -6.480795145034790039e-01
-1.286247670650482178e-01 -5.943257808685302734e-01 4.165725111961364746e-01 3.049981296062469482e-01 -3.256328701972961426e-01 3.889027833938598633e-01 -3.250930011272430420e-01 -2.661617286503314972e-02
-2.492257207632064819e-01 -4.013248383998870850e-01 2.584046721458435059e-01 4.768039584159851074e-01 1.613216996192932129e-01 4.907354712486267090e-03 8.934268355369567871e-02 -6.698350310325622559e-01
-2.565178871154785156e-01 -7.035678625106811523e-01 -4.706073105335235596e-01 2.529019713401794434e-01 -1.480402052402496338e-01 2.602033317089080811e-01 6.034860014915466309e-02 -2.459602206945419312e-01
1.661492437124252319e-01 -7.124530076980590820e-01 -4.790316820144653320e-01 7.821656763553619385e-02 -2.664788998663425446e-02 -4.239524304866790771e-01 -1.885983347892761230e-01 -1.148937642574310303e-01
-4.677586555480957031e-01 -4.714077711105346680e-01 -9.829348325729370117e-02 -5.613705515861511230e-02 -5.531267449259757996e-02 3.736783564090728760e-01 -2.522566914558410645e-01 -5.829539895057678223e-01
-3.647013008594512939e-01 -1.822912842035293579e-01 4.099118709564208984e-01 4.525494575500488281e-01 1.389281600713729858e-01 -4.414822161197662354e-02 -6.488175392150878906e-01 -1.368204653263092041e-01
2.114059031009674072e-01 -6.163921356201171875e-01 -2.622852623462677002e-01 8.432894945144653320e-02 3.160561248660087585e-02 -5.450077652931213379e-01 -4.468071758747100830e-01 -4.235858097672462463e-02
7.133822888135910034e-02 -5.019340515136718750e-01 -2.221739292144775391e-01 1.982957720756530762e-01 4.879437983036041260e-01 4.919379055500030518e-01 -2.873212695121765137e-01 -3.027296364307403564e-01
-5.378942489624023438e-01 -2.407389134168624878e-01 2.626432180404663086e-01 1.816044896841049194e-01 2.228749729692935944e-02 2.358971536159515381e-02 -5.950113534927368164e-01 -4.423358738422393799e-01
-4.363285899162292480e-01 -3.065252304077148438e-01 3.098417818546295166e-01 4.163144528865814209e-01 -1.685070618987083435e-02 -1.705891340970993042e-01 -9.754657000303268433e-02 -6.383104920387268066e-01
-4.042152166366577148e-01 -5.329988002777099609e-01 -2.904763519763946533e-01 3.277187943458557129e-01 -2.152113914489746094e-01 4.340249598026275635e-01 -1.040268838405609131e-01 -3.394566476345062256e-01
-3.213682472705841064e-01 -5.323669314384460449e-01 -5.246015787124633789e-01 8.954341709613800049e-02 -4.937210679054260254e-01 -1.027107909321784973e-01 -2.742357850074768066e-01 2.382784523069858551e-02
2.763313949108123779e-01 -7.498867511749267578e-01 -2.304069846868515015e-01 -1.489242464303970337e-01 5.262373015284538269e-02 -2.303862422704696655e-01 -4.790265560150146484e-01 2.704425714910030365e-02
-4.876355826854705811e-01 -5.159767866134643555e-01 -3.634005784988403320e-01 2.435198426246643066e-01 4.361045360565185547e-01 -2.774384617805480957e-01 -1.472518593072891235e-01 -1.256004422903060913e-01
2.063167840242385864e-01 -1.092257723212242126e-01 -2.885206043720245361e-01 2.090889513492584229e-01 3.572282195091247559e-01 -3.193829953670501709e-01 -3.053868114948272705e-01 -7.040327787399291992e-01
-3.111936450004577637e-01 -4.854156076908111572e-01 -3.733347952365875244e-01 4.129754900932312012e-01 -4.942677319049835205e-01 6.186902895569801331e-02 2.389261685311794281e-02 -3.300047516822814941e-01
3.905930221080780029e-01 -4.141837656497955322e-01 -3.592506647109985352e-01 3.686064481735229492e-01 -3.931916356086730957e-01 -3.514561951160430908e-01 -2.604151964187622070e-01 -2.549897730350494385e-01
5.321798920631408691e-01 -4.295236766338348389e-01 -6.741642951965332031e-02 1.246625706553459167e-01 -4.765527844429016113e-01 -3.864882141351699829e-02 -2.576362788677215576e-01 -4.660851657390594482e-01
4.979263842105865479e-01 -3.041648864746093750e-01 -4.004939198493957520e-01 1.596771925687789917e-01 -2.991029918193817139e-01 -2.705547213554382324e-01 -5.315935015678405762e-01 -1.685429215431213379e-01
-3.880916535854339600e-01 -3.687531352043151855e-01 -5.559344589710235596e-02 2.112893313169479370e-01 -2.569447159767150879e-01 4.859648346900939941e-01 -2.779391407966613770e-01 -5.350137948989868164e-01
-6.724905371665954590e-01 -4.052156209945678711e-01 -1.846422553062438965e-01 3.153547644615173340e-01 -2.638569772243499756e-01 7.902585715055465698e-02 -1.981686055660247803e-01 -3.672586083412170410e-01
-2.193358093500137329e-01 -4.253437519073486328e-01 1.397510245442390442e-02 4.617362022399902344e-01 -2.961825728416442871e-01 6.013095974922180176e-01 -2.584080398082733154e-01 -2.037321776151657104e-01
-5.472056269645690918e-01 -2.061487734317779541e-01 1.667532324790954590e-01 3.446119725704193115e-01 -2.072139531373977661e-01 -6.636226177215576172e-02 -4.156115353107452393e-01 -5.398425459861755371e-01
3.599612116813659668e-01 -4.240569472312927246e-01 -2.336557209491729736e-01 3.910033702850341797e-01 -3.238094449043273926e-01 -2.657982409000396729e-01 2.928644535131752491e-04 -5.546383261680603027e-01
-4.195084273815155029e-01 -6.443377584218978882e-02 1.527037322521209717e-01 4.124226048588752747e-03 -3.128186464309692383e-01 -2.389217764139175415e-01 -4.803411066532135010e-01 -6.409827470779418945e-01
-3.897503018379211426e-01 -2.585784494876861572e-01 5.125239491462707520e-01 3.368286788463592529e-01 9.729780256748199463e-03 1.816131621599197388e-01 -5.978193879127502441e-01 -1.209611371159553528e-01
2.753708064556121826e-01 -4.281642138957977295e-01 -2.921812832355499268e-01 1.090026944875717163e-01 -4.187183082103729248e-01 -5.021667480468750000e-01 -3.281193077564239502e-01 -3.292966187000274658e-01
-7.195075750350952148e-01 -3.823098838329315186e-01 -1.443456262350082397e-01 4.244372546672821045e-01 5.490428768098354340e-03 8.434429019689559937e-02 -2.358340770006179810e-01 -2.690792083740234375e-01
-1.371782273054122925e-01 -2.194747775793075562e-01 9.997326880693435669e-02 5.299044847488403320e-01 -3.668770492076873779e-01 5.478838086128234863e-01 -2.753471434116363525e-01 -3.628059625625610352e-01
1.536024212837219238e-01 -5.933678150177001953e-01 -5.785745382308959961e-01 1.398191452026367188e-01 -2.052965611219406128e-01 -1.918699890375137329e-01 -5.209105834364891052e-02 -4.339920878410339355e-01
-3.567751049995422363e-01 1.369754504412412643e-02 -7.322017103433609009e-02 7.562857866287231445e-01 2.799690067768096924e-01 -1.665446460247039795e-01 -4.156814515590667725e-01 -1.276065707206726074e-01
1.825221180915832520e-01 -6.640256047248840332e-01 -4.356411397457122803e-01 -6.940373778343200684e-02 1.727921813726425171e-01 -2.919963002204895020e-01 -4.647947251796722412e-01 -1.622140407562255859e-03
-8.830476552248001099e-02 -3.721739053726196289e-01 -1.325339227914810181e-01 4.089910387992858887e-01 -3.808516561985015869e-01 6.294355988502502441e-01 -2.002065926790237427e-01 -2.958548367023468018e-01
-6.032934784889221191e-01 -2.574308514595031738e-01 -2.227703332901000977e-01 5.218984484672546387e-01 3.634791064541786909e-04 2.595010697841644287e-01 -2.012216746807098389e-01 -3.740732967853546143e-01
-4.848027825355529785e-01 -1.159793063998222351e-01 1.987766325473785400e-01 1.948316395282745361e-01 3.629996776580810547e-01 8.624114096164703369e-02 -6.679954528808593750e-01 -2.976902425289154053e-01
-3.638939559459686279e-01 -3.711210489273071289e-01 -1.827264428138732910e-01 2.154704183340072632e-01 3.936704099178314209e-01 -3.964450061321258545e-01 -5.801653861999511719e-01 -3.601437807083129883e-02
-4.458308815956115723e-01 -5.193454027175903320e-01 -2.269965261220932007e-01 4.276552200317382812e-01 -4.638635218143463135e-01 1.031402572989463806e-01 -5.777331441640853882e-02 -2.606791555881500244e-01
-3.624434769153594971e-01 -4.208703935146331787e-01 -2.778993248939514160e-01 5.035856366157531738e-01 -5.251232981681823730e-01 -1.419651438482105732e-03 -9.924824349582195282e-03 -2.912409603595733643e-01
-6.346436142921447754e-01 -3.205842673778533936e-01 -2.326996624469757080e-01 8.606771379709243774e-02 2.026215381920337677e-02 1.056787669658660889e-01 -3.010573089122772217e-01 -5.750497579574584961e-01
3.245256543159484863e-01 -6.465011835098266602e-01 4.517217278480529785e-01 6.239828839898109436e-02 2.557681202888488770e-01 -4.146702215075492859e-02 -4.365361332893371582e-01 -1.052269041538238525e-01
-4.010914564132690430e-01 -5.076247453689575195e-01 -3.374765217304229736e-01 4.250321984291076660e-01 -5.429072678089141846e-02 -2.811330854892730713e-01 -4.165700972080230713e-01 1.771612614393234253e-01
-1.861198246479034424e-01 -3.881803750991821289e-01 1.935256719589233398e-01 4.748870432376861572e-01 -3.916429281234741211e-01 5.070519447326660156e-01 -2.169103473424911499e-01 -3.068707287311553955e-01
-1.116513535380363464e-01 -1.726228892803192139e-01 7.015777379274368286e-02 4.531915783882141113e-01 3.577249348163604736e-01 5.212031602859497070e-01 -2.439475059509277344e-01 -5.369361042976379395e-01
4.312110245227813721e-01 -2.230238467454910278e-01 -9.065385907888412476e-03 1.826631426811218262e-01 -2.927549481391906738e-01 -2.848100066184997559e-01 -2.558684349060058594e-01 -7.061009407043457031e-01
-4.997406005859375000e-01 -3.971322476863861084e-01 -1.243115365505218506e-01 3.731358349323272705e-01 -4.006860852241516113e-01 2.038408964872360229e-01 -1.330155879259109497e-01 -4.669775068759918213e-01
3.546815514564514160e-01 -7.857435196638107300e-02 3.096782788634300232e-02 3.471450507640838623e-01 4.859988987445831299e-01 -2.239183336496353149e-01 -5.557337403297424316e-01 -3.890812397003173828e-01
3.639378547668457031e-01 -2.402761727571487427e-01 -3.251753747463226318e-01 3.729458451271057129e-01 -1.625275313854217529e-01 -2.868695259094238281e-01 -1.067284569144248962e-01 -6.669997572898864746e-01
3.209772109985351562e-01 -3.821484446525573730e-01 -1.082168444991111755e-01 1.362222582101821899e-01 -1.942038983106613159e-01 -5.835934281349182129e-01 -2.348817884922027588e-01 -5.359132885932922363e-01
-7.390151172876358032e-02 -7.223689556121826172e-01 2.718803286552429199e-01 1.571052372455596924e-01 -4.802269935607910156e-01 2.241878807544708252e-01 -3.037795424461364746e-01 3.099205344915390015e-02
-3.831825852394104004e-01 -7.761218398809432983e-02 7.908081263303756714e-02 6.681373119354248047e-01 -1.660291254520416260e-01 1.277825683355331421e-01 -1.891389936208724976e-01 -5.610871911048889160e-01
-4.969470798969268799e-01 -1.872180402278900146e-01 1.369987726211547852e-01 -1.295015960931777954e-01 -6.658058613538742065e-02 1.250487565994262695e-01 -5.105736255645751953e-01 -6.337965726852416992e-01
-2.751936316490173340e-01 -6.396694779396057129e-01 -1.759175807237625122e-01 -5.397196859121322632e-02 -2.579194605350494385e-01 3.666338026523590088e-01 -8.485503494739532471e-02 -5.225785970687866211e-01
-3.632534146308898926e-01 -3.593740463256835938e-01 1.877596527338027954e-01 1.376169919967651367e-01 -2.077901810407638550e-01 -5.550165772438049316e-01 -5.774761438369750977e-01 -2.477313159033656120e-03
-6.120685935020446777e-01 -4.542330801486968994e-01 -3.739295303821563721e-01 4.648269340395927429e-02 -1.018129661679267883e-01 2.517104744911193848e-01 -4.370397329330444336e-01 -1.110522821545600891e-01
-4.643071889877319336e-01 -4.105708599090576172e-01 4.557724893093109131e-01 4.745512828230857849e-02 -2.714571058750152588e-01 1.777074784040451050e-01 -4.837203323841094971e-01 -2.580998837947845459e-01
1.354846507310867310e-01 -3.102598786354064941e-01 -4.937946796417236328e-02 5.948103070259094238e-01 3.569003939628601074e-01 5.249959826469421387e-01 -3.168623745441436768e-01 -1.604515165090560913e-01
-6.637367606163024902e-02 -3.067811429500579834e-01 5.071811676025390625e-01 3.641673922538757324e-01 1.076239794492721558e-01 -2.379083782434463501e-01 -6.659043431282043457e-01 -4.162251949310302734e-03
-6.993400454521179199e-01 -1.915069520473480225e-01 -3.443165495991706848e-02 3.127237409353256226e-02 -3.487661713734269142e-03 1.035584285855293274e-01 -5.804500579833984375e-01 -3.527413308620452881e-01
3.050349652767181396e-01 -3.976033329963684082e-01 1.457298696041107178e-01 -1.203105151653289795e-01 2.029010802507400513e-01 -4.187687337398529053e-01 -2.737450897693634033e-01 -6.493695974349975586e-01
-4.439443349838256836e-01 -3.371687233448028564e-01 -4.591325223445892334e-01 6.894635409116744995e-02 -5.182271599769592285e-01 -8.508304506540298462e-02 -4.269623756408691406e-01 -1.248156651854515076e-01
9.314502030611038208e-02 2.225394397974014282e-01 -3.743697404861450195e-01 1.773265600204467773e-01 1.448249965906143188e-01 9.452828764915466309e-02 -7.027958035469055176e-01 -4.963577389717102051e-01
-5.544850826263427734e-01 -4.731751978397369385e-01 -3.912748098373413086e-01 7.641880959272384644e-02 -1.037013530731201172e-01 1.700907051563262939e-01 -1.902008652687072754e-01 -4.835851490497589111e-01
-3.691629767417907715e-01 -1.398100852966308594e-01 1.262985765933990479e-01 6.465919613838195801e-01 -1.696047484874725342e-01 7.354732602834701538e-02 -1.299346387386322021e-01 -5.992340445518493652e-01
5.686871409416198730e-01 -3.746659159660339355e-01 -2.448462098836898804e-01 2.907986938953399658e-01 -1.920172721147537231e-01 -1.437686085700988770e-01 -1.708161383867263794e-01 -5.522576570510864258e-01
-4.338566660881042480e-01 -4.156340062618255615e-01 3.339786827564239502e-01 4.248289465904235840e-01 -4.653679206967353821e-02 -1.837955564260482788e-01 2.233378123492002487e-03 -5.577132105827331543e-01
5.884655714035034180e-01 -3.168433606624603271e-01 -1.168068945407867432e-01 4.480315744876861572e-01 1.156758889555931091e-01 -5.490760505199432373e-02 -1.507916897535324097e-01 -5.475476384162902832e-01
-1.007601842284202576e-01 -4.693048596382141113e-01 5.002991557121276855e-01 3.850675523281097412e-01 -8.777659386396408081e-03 -2.824975550174713135e-01 -5.285741090774536133e-01 1.084059104323387146e-01
1.605029255151748657e-01 -3.055445551872253418e-01 -3.625421226024627686e-01 3.161406144499778748e-02 -6.594420224428176880e-02 -5.653026103973388672e-01 -6.501650214195251465e-01 -4.260101169347763062e-02
-2.970207929611206055e-01 -3.617319166660308838e-01 5.351095646619796753e-02 7.113067507743835449e-01 2.407960593700408936e-01 -2.202914059162139893e-01 -3.821138441562652588e-01 1.399494260549545288e-01
-5.108639597892761230e-01 -4.015136361122131348e-01 3.323816061019897461e-01 4.520519822835922241e-02 -2.053771167993545532e-01 2.252963334321975708e-01 -5.660986900329589844e-01 -2.277671396732330322e-01
-2.257715761661529541e-01 -3.090374469757080078e-01 -4.751865565776824951e-01 -6.736856698989868164e-02 3.034100532531738281e-01 1.713657528162002563e-01 -7.055752873420715332e-01 6.262566149234771729e-02
2.190179228782653809e-01 -5.735355019569396973e-01 2.626349925994873047e-01 5.886297225952148438e-01 -1.805229187011718750e-01 2.797403335571289062e-01 -3.026252090930938721e-01 7.211693376302719116e-02
-3.951381146907806396e-01 -1.790767759084701538e-01 1.702178269624710083e-01 -1.442697942256927490e-01 4.146727733314037323e-03 3.172204792499542236e-01 -6.458685398101806641e-01 -4.941835105419158936e-01
-3.409873545169830322e-01 -4.520603418350219727e-01 -4.412223398685455322e-02 4.843392968177795410e-01 -3.766635358333587646e-01 1.819659471511840820e-01 4.607703536748886108e-02 -5.154876708984375000e-01
3.042893707752227783e-01 -5.656398534774780273e-01 -1.808265447616577148e-01 -2.247851900756359100e-02 3.181582093238830566e-01 -3.441676199436187744e-01 -5.781401395797729492e-01 -1.827868446707725525e-02
-1.995474100112915039e-02 -2.735382020473480225e-01 1.951977163553237915e-01 1.564514786005020142e-01 2.201498895883560181e-01 -2.458248585462570190e-01 -8.469858765602111816e-01 1.895221918821334839e-01
3.541333973407745361e-01 -1.254513710737228394e-01 -3.549107611179351807e-01 2.995214760303497314e-01 3.100280761718750000e-01 -1.318027265369892120e-02 -2.756308317184448242e-01 -6.862311959266662598e-01
-3.620043992996215820e-01 -8.483500778675079346e-02 1.198452189564704895e-01 7.555888295173645020e-01 1.510053575038909912e-01 -2.849071919918060303e-01 -4.042227864265441895e-01 -9.543482959270477295e-02
1.870371699333190918e-01 -3.516410589218139648e-01 -3.519645929336547852e-01 -1.256413105875253677e-02 -2.429865449666976929e-01 -5.346422791481018066e-01 -5.905919075012207031e-01 -1.537700444459915161e-01
-4.584158658981323242e-01 -3.512540832161903381e-02 2.784882187843322754e-01 3.747979998588562012e-01 -1.194070652127265930e-01 -1.935932934284210205e-01 -7.149032354354858398e-01 -8.814156800508499146e-02
-4.902275204658508301e-01 -2.699955105781555176e-01 -3.350120782852172852e-01 -1.345115303993225098e-01 -4.230146110057830811e-01 -1.397539526224136353e-01 -4.386598765850067139e-01 -4.068879783153533936e-01
-2.100009173154830933e-01 -3.658229410648345947e-01 3.075528442859649658e-01 4.374670684337615967e-01 1.038689538836479187e-01 5.558769218623638153e-03 9.059510380029678345e-02 -7.190827131271362305e-01
-2.453828454017639160e-01 -4.974102377891540527e-01 5.184178799390792847e-02 5.321430563926696777e-01 5.578562617301940918e-01 -1.336400657892227173e-01 -1.687557250261306763e-01 -2.212792187929153442e-01
2.858143746852874756e-01 -5.386837720870971680e-01 -3.598797917366027832e-01 -8.026287704706192017e-02 2.276737987995147705e-01 -2.136159241199493408e-01 -6.272078752517700195e-01 3.629923611879348755e-02
3.793888688087463379e-01 -4.198987036943435669e-03 -1.289555877447128296e-01 1.546177864074707031e-01 7.199633866548538208e-02 -1.638101339340209961e-01 -5.423113107681274414e-01 -6.995651721954345703e-01
4.647820591926574707e-01 -4.211250245571136475e-01 -1.898677647113800049e-01 2.303975522518157959e-01 -4.358175396919250488e-01 -1.882451921701431274e-01 -1.987222135066986084e-01 -5.026278495788574219e-01
8.499660342931747437e-02 -3.271820545196533203e-01 8.486427366733551025e-02 7.189334034919738770e-01 2.466359138488769531e-01 -4.042955338954925537e-01 -3.510409295558929443e-01 1.189392879605293274e-01
2.352564930915832520e-01 -6.211987137794494629e-01 3.661334216594696045e-01 -8.144066482782363892e-02 3.636951148509979248e-01 1.709068268537521362e-01 -4.703864455223083496e-01 -1.879723072052001953e-01
-6.314632296562194824e-02 -5.993239283561706543e-01 1.730450242757797241e-01 1.317705959081649780e-01 1.584543287754058838e-01 3.626587986946105957e-01 9.107743948698043823e-02 -6.516063213348388672e-01
4.184525310993194580e-01 -4.136911034584045410e-01 -3.628608882427215576e-01 -7.773848623037338257e-02 2.713971734046936035e-01 -3.332127630710601807e-01 -5.079479813575744629e-01 -2.708275914192199707e-01
-5.897701978683471680e-01 -3.917998373508453369e-01 3.507439196109771729e-01 1.154646500945091248e-01 -2.340687811374664307e-01 1.254002153873443604e-01 -4.638400971889495850e-01 -2.768568098545074463e-01
-3.529962599277496338e-01 -4.520368576049804688e-01 -3.074847161769866943e-01 1.687808185815811157e-01 -4.612600505352020264e-01 3.416063785552978516e-01 -2.130192518234252930e-01 -4.161604344844818115e-01
4.048532992601394653e-02 -4.937823116779327393e-01 4.374625980854034424e-01 5.727124810218811035e-01 2.409208863973617554e-01 -3.013756275177001953e-01 -2.936041951179504395e-01 9.654644876718521118e-03
-3.743652105331420898e-01 -6.205609440803527832e-01 1.936381012201309204e-01 2.901367247104644775e-01 -7.354035973548889160e-02 -4.548356533050537109e-01 -3.639645874500274658e-01 9.124600887298583984e-02
4.945107400417327881e-01 -7.125926017761230469e-01 -3.573874235153198242e-01 2.647857964038848877e-01 5.948543176054954529e-02 1.213275119662284851e-01 -5.259791854768991470e-03 -1.776154041290283203e-01
-4.806723296642303467e-01 -2.482392787933349609e-01 1.269239485263824463e-01 -1.575353443622589111e-01 -1.305780000984668732e-02 1.125383377075195312e-01 -4.126402735710144043e-01 -6.951956152915954590e-01
-2.713965177536010742e-01 -4.516412019729614258e-01 -3.314539045095443726e-02 5.891107916831970215e-01 1.454717516899108887e-01 -5.591880083084106445e-01 -2.006230056285858154e-01 1.053669583052396774e-02
3.611088097095489502e-01 -5.583646297454833984e-01 -1.750186830759048462e-01 -1.917943805456161499e-01 2.558240294456481934e-01 -3.259612023830413818e-01 -5.340385437011718750e-01 -1.830816715955734253e-01
-4.734813272953033447e-01 -2.699591219425201416e-02 1.301515251398086548e-01 2.886022925376892090e-01 3.175198733806610107e-01 1.092437952756881714e-01 -6.614043712615966797e-01 -3.530544042587280273e-01
-5.473516583442687988e-01 -3.247115612030029297e-01 1.473939716815948486e-01 2.637530863285064697e-01 6.178902462124824524e-02 2.501528151333332062e-02 -3.770304620265960693e-01 -5.975635647773742676e-01
-4.059395790100097656e-01 -5.699481368064880371e-01 -1.142044439911842346e-01 1.308043897151947021e-01 -2.790246605873107910e-01 2.703653872013092041e-01 -7.850641757249832153e-02 -5.684226751327514648e-01
-2.505913376808166504e-01 -3.844691812992095947e-01 -6.343892216682434082e-01 3.859875798225402832e-01 -2.849111557006835938e-01 -5.596785619854927063e-02 -3.537102937698364258e-01 1.689188927412033081e-01
-2.262766808271408081e-01 -3.012546002864837646e-01 -4.568986594676971436e-01 7.163875102996826172e-01 -2.350572645664215088e-01 1.565757840871810913e-01 -2.792423963546752930e-02 -2.356464862823486328e-01
3.187737241387367249e-02 -8.101386427879333496e-01 -2.638433873653411865e-01 2.837255001068115234e-01 2.367866188287734985e-01 -7.644970715045928955e-02 -2.897421419620513916e-01 2.160625308752059937e-01
2.248006463050842285e-01 -4.110792279243469238e-01 4.229713678359985352e-01 1.713172532618045807e-03 7.256612926721572876e-02 4.228422343730926514e-01 -6.269061565399169922e-01 -1.565187275409698486e-01
-3.642610907554626465e-01 -4.468964040279388428e-01 -4.288964867591857910e-01 7.117888331413269043e-02 -5.425504446029663086e-01 -2.499350458383560181e-01 -3.489259183406829834e-01 1.015546731650829315e-03
2.834760546684265137e-01 -4.534092843532562256e-01 -1.681251823902130127e-01 2.301149964332580566e-01 3.551068902015686035e-01 5.302314758300781250e-01 -2.944929003715515137e-01 -3.726526796817779541e-01
-2.612887918949127197e-01 -1.987541168928146362e-01 5.139224529266357422e-01 3.241196274757385254e-01 2.750713527202606201e-01 -2.426777034997940063e-01 -4.358674883842468262e-01 -4.455536007881164551e-01
-5.665798783302307129e-01 -3.502049446105957031e-01 -2.354202419519424438e-01 3.437749147415161133e-01 -5.440066382288932800e-02 4.043089449405670166e-01 -2.700511515140533447e-01 -3.786649107933044434e-01
4.104386568069458008e-01 -5.953736305236816406e-01 3.506161272525787354e-01 -1.400796324014663696e-01 -2.289900779724121094e-01 2.203573137521743774e-01 -3.704831898212432861e-01 -3.102655708789825439e-01
-5.187910199165344238e-01 -3.216410875320434570e-01 -2.917129993438720703e-01 5.715227127075195312e-01 -3.164889514446258545e-01 1.206995993852615356e-01 -1.937458515167236328e-01 -2.517878413200378418e-01
4.159452915191650391e-01 -3.473847508430480957e-01 -2.492551803588867188e-01 2.630991674959659576e-02 4.268627166748046875e-01 -1.590556502342224121e-01 -2.846064567565917969e-01 -5.958036184310913086e-01
8.306866139173507690e-02 -7.357676029205322266e-01 -4.535116255283355713e-01 3.170799463987350464e-02 -3.035442717373371124e-02 -4.489647448062896729e-01 -1.568104177713394165e-01 -1.341162770986557007e-01
8.861228823661804199e-02 -6.035745143890380859e-01 2.347776144742965698e-01 -1.412189304828643799e-01 3.035942912101745605e-01 2.168010622262954712e-01 -6.166127324104309082e-01 -1.827535480260848999e-01
2.878993451595306396e-01 -5.479648336768150330e-02 -3.184353709220886230e-01 1.465196721255779266e-02 2.765052020549774170e-01 1.022718995809555054e-01 -6.768009066581726074e-01 -5.172247290611267090e-01
3.372173607349395752e-01 -3.725514411926269531e-01 -1.241883262991905212e-01 9.503307193517684937e-02 9.514722228050231934e-02 -4.059378802776336670e-01 -1.071074903011322021e-01 -7.332974672317504883e-01
-4.262339472770690918e-01 -1.517100930213928223e-01 7.843635231256484985e-02 7.582631707191467285e-01 2.598477900028228760e-01 -1.708582788705825806e-02 -3.722910583019256592e-01 -8.820310235023498535e-02
4.495539367198944092e-01 -5.334526896476745605e-01 -2.904103398323059082e-01 2.457748502492904663e-01 1.609175950288772583e-01 -9.093333780765533447e-02 -5.462145209312438965e-01 1.899270266294479370e-01
2.256188988685607910e-01 -6.202655434608459473e-01 -1.895322501659393311e-01 -2.546873688697814941e-01 2.265606075525283813e-01 -3.540747463703155518e-01 -5.080238580703735352e-01 -1.696815639734268188e-01
2.125100791454315186e-01 -6.970588564872741699e-01 -4.686445891857147217e-01 2.104779034852981567e-01 1.248910725116729736e-01 -3.452937006950378418e-01 -2.580250501632690430e-01 6.014283746480941772e-02
-5.931025743484497070e-01 -4.120294153690338135e-01 -1.340195238590240479e-01 -1.558096259832382202e-01 -4.529080912470817566e-02 1.333423107862472534e-01 -5.049265623092651367e-01 -4.017973542213439941e-01
-1.290220320224761963e-01 -2.078132033348083496e-01 4.305981695652008057e-01 3.424611091613769531e-01 -1.667196862399578094e-02 -3.462013900279998779e-01 -7.134642004966735840e-01 -9.114837646484375000e-02
-4.741311669349670410e-01 -3.726246058940887451e-01 3.508190512657165527e-01 3.195499479770660400e-01 6.377130001783370972e-02 -3.584173917770385742e-01 -1.629940867424011230e-01 -5.020631551742553711e-01
-2.892247736454010010e-01 1.103038564324378967e-01 -1.331708133220672607e-01 4.771686196327209473e-01 -5.055215358734130859e-01 2.133472859859466553e-01 -4.373974800109863281e-01 -4.078876674175262451e-01
3.039159178733825684e-01 4.201486334204673767e-02 -2.740629911422729492e-01 1.496215462684631348e-01 1.996755599975585938e-01 -1.212271079421043396e-01 -5.643695592880249023e-01 -6.597675681114196777e-01
-2.974027693271636963e-01 -5.162288546562194824e-01 -2.645221650600433350e-01 -5.485473200678825378e-02 -3.808338642120361328e-01 1.026989668607711792e-01 -4.383005574345588684e-02 -6.438755989074707031e-01
1.725721359252929688e-01 -7.091326117515563965e-01 -5.147252082824707031e-01 1.829338520765304565e-01 1.216484159231185913e-01 -3.190437555313110352e-01 -2.278160005807876587e-01 2.134381793439388275e-02
-6.952439546585083008e-01 -3.246566653251647949e-01 1.573294550180435181e-01 1.391901820898056030e-01 1.123220399022102356e-01 -1.753627955913543701e-01 -4.626792073249816895e-01 -3.311600387096405029e-01
2.814250532537698746e-03 -5.437846779823303223e-01 3.769617378711700439e-01 4.647015333175659180e-01 -4.303130209445953369e-01 3.082197010517120361e-01 -2.538883686065673828e-01 -4.018354043364524841e-02
4.295127689838409424e-01 -1.201606914401054382e-01 -3.681890368461608887e-01 4.119759202003479004e-01 1.923392117023468018e-01 4.716231301426887512e-02 -2.027099728584289551e-01 -6.445796489715576172e-01
5.531776547431945801e-01 -1.829548478126525879e-01 -2.482392489910125732e-01 3.910236656665802002e-01 1.081819981336593628e-01 -2.785663604736328125e-01 -3.624177575111389160e-01 -4.747108817100524902e-01
3.930224776268005371e-01 -3.805032670497894287e-01 2.279641330242156982e-01 -1.994132548570632935e-01 -3.060155808925628662e-01 2.128410786390304565e-01 -6.038810014724731445e-01 -3.246507942676544189e-01
-3.605543673038482666e-01 -4.216683804988861084e-01 2.793077230453491211e-01 2.666179835796356201e-01 1.687585189938545227e-02 -7.544424384832382202e-02 3.768644481897354126e-02 -7.319163680076599121e-01
-1.656857728958129883e-01 -3.244666755199432373e-01 3.691594302654266357e-01 1.170548647642135620e-01 -5.356820672750473022e-02 3.195544183254241943e-01 -2.259093672037124634e-01 -7.491793036460876465e-01
-2.147863954305648804e-01 -8.238920569419860840e-01 -2.748298943042755127e-01 1.454868912696838379e-01 3.203596174716949463e-01 -7.576073706150054932e-02 -2.532167434692382812e-01 7.669524848461151123e-02
1.468183100223541260e-01 -4.683627486228942871e-01 -2.484277635812759399e-01 2.529697120189666748e-01 5.920262336730957031e-01 3.797309398651123047e-01 -1.962429881095886230e-01 -3.164945542812347412e-01
1.781664341688156128e-01 -6.069219708442687988e-01 2.029871791601181030e-01 4.748374223709106445e-01 -1.815801411867141724e-01 3.216115236282348633e-01 -4.093403220176696777e-01 1.710649877786636353e-01
-4.318085610866546631e-01 -9.734179824590682983e-02 2.234794348478317261e-01 1.565734148025512695e-01 -2.816862463951110840e-01 -3.642082512378692627e-01 -4.056287705898284912e-01 -5.942038893699645996e-01
-3.626596927642822266e-01 -5.267794728279113770e-01 -1.445140689611434937e-01 -1.153153255581855774e-01 -1.122505888342857361e-01 2.833729982376098633e-01 -1.200970038771629333e-01 -6.704294085502624512e-01
3.886952102184295654e-01 -4.077426195144653320e-01 -1.851155310869216919e-01 1.499606221914291382e-01 1.434698104858398438e-01 6.115647554397583008e-01 -3.732843101024627686e-01 -3.032654225826263428e-01
-4.845252931118011475e-01 -2.129045501351356506e-02 1.880085170269012451e-01 6.227940320968627930e-01 2.047791033983230591e-01 -9.146397933363914490e-03 -4.881558418273925781e-01 -2.474835962057113647e-01
-1.384360641241073608e-01 -4.664389789104461670e-01 -4.455948770046234131e-01 6.020951271057128906e-01 2.406207174062728882e-01 -9.833727031946182251e-02 -2.662492096424102783e-01 2.524666488170623779e-01
-1.772847920656204224e-01 -3.710006475448608398e-01 2.130874246358871460e-01 2.641075849533081055e-01 -3.022149503231048584e-01 5.888493657112121582e-01 -2.648448646068572998e-01 -4.555757641792297363e-01
2.932288348674774170e-01 -3.493614792823791504e-01 4.451780915260314941e-01 7.115801423788070679e-02 2.705847918987274170e-01 3.458274602890014648e-01 -5.797886848449707031e-01 -2.444355636835098267e-01
4.112548232078552246e-01 -3.146028518676757812e-01 -4.449011683464050293e-01 8.072081953287124634e-02 -3.702281042933464050e-02 5.102605819702148438e-01 -2.584681510925292969e-01 -4.459813237190246582e-01
-5.620458722114562988e-01 -3.464475870132446289e-01 2.942089140415191650e-01 -8.386848866939544678e-02 3.571204841136932373e-02 -1.290713399648666382e-01 -4.399124383926391602e-01 -5.089479684829711914e-01
3.369327187538146973e-01 -3.975394964218139648e-01 -1.586334556341171265e-01 2.050208747386932373e-01 -4.115681648254394531e-01 -4.596614241600036621e-01 -2.251700758934020996e-01 -4.794392287731170654e-01
-4.252538084983825684e-01 6.826644390821456909e-02 1.582231968641281128e-01 4.081301093101501465e-01 1.613739691674709320e-02 -3.067277669906616211e-01 -7.075340747833251953e-01 -1.671746671199798584e-01
-3.961323499679565430e-01 -4.397360086441040039e-01 -3.285855650901794434e-01 5.483807921409606934e-01 -4.343393743038177490e-01 -2.006357908248901367e-01 -1.097105070948600769e-01 8.924377150833606720e-03
-4.710310399532318115e-01 -3.449460566043853760e-01 -5.118525028228759766e-01 2.664855420589447021e-01 -4.343545436859130859e-01 -2.469629496335983276e-01 -2.520876228809356689e-01 -1.137177497148513794e-01
3.663062751293182373e-01 -6.065819263458251953e-01 1.507688164710998535e-01 -6.563208252191543579e-02 -3.689446449279785156e-01 3.312869966030120850e-01 -4.368844032287597656e-01 -1.846621781587600708e-01
6.414253264665603638e-02 -3.793477118015289307e-01 -2.667495310306549072e-01 1.923393160104751587e-01 4.504997432231903076e-01 5.521191954612731934e-01 -3.451169431209564209e-01 -3.419650495052337646e-01
2.907588779926300049e-01 -5.692616105079650879e-01 4.460316598415374756e-01 -1.037013679742813110e-01 2.132051438093185425e-01 1.823881417512893677e-01 -5.203476548194885254e-01 -1.794956475496292114e-01
-3.450810015201568604e-01 3.860792145133018494e-02 -2.497752197086811066e-02 4.211413860321044922e-01 -5.216187238693237305e-02 2.437471449375152588e-01 -2.740820050239562988e-01 -7.511258721351623535e-01
3.064646720886230469e-01 -2.359319329261779785e-01 -1.794302314519882202e-01 2.910142838954925537e-01 -3.496696054935455322e-01 -4.625935256481170654e-01 -1.708624809980392456e-01 -6.066921949386596680e-01
4.521681368350982666e-01 -4.125593304634094238e-01 -9.211347252130508423e-02 9.995263069868087769e-02 1.352776288986206055e-01 5.934770703315734863e-01 -3.960396349430084229e-01 -2.819592356681823730e-01
-4.015303850173950195e-01 -1.740044057369232178e-01 2.861588597297668457e-01 7.159892916679382324e-01 -4.031296074390411377e-02 -3.405775502324104309e-02 -1.466997414827346802e-01 -4.355024099349975586e-01
2.864191532135009766e-01 7.044166326522827148e-02 -7.931819185614585876e-03 1.997894048690795898e-01 2.387680560350418091e-01 -2.920349538326263428e-01 -6.304306387901306152e-01 -5.773092508316040039e-01
-1.846372634172439575e-01 -4.013788104057312012e-01 -3.465113788843154907e-02 6.905815601348876953e-01 1.479122787714004517e-01 -4.372734129428863525e-01 -3.118959963321685791e-01 1.278095692396163940e-01
1.761154532432556152e-01 -2.318158000707626343e-01 -3.861523568630218506e-01 1.758424788713455200e-01 1.701124757528305054e-01 6.091043353080749512e-01 -2.609857022762298584e-01 -5.168663263320922852e-01
1.733079105615615845e-01 -6.516580581665039062e-01 -3.587542772293090820e-01 -2.303772792220115662e-02 -1.751448810100555420e-01 -4.706058502197265625e-01 -3.787007033824920654e-01 -1.432167440652847290e-01
3.124265372753143311e-01 -4.965534806251525879e-01 -4.478666782379150391e-01 1.662884652614593506e-01 -3.299984931945800781e-01 -3.923220932483673096e-01 -3.627828359603881836e-01 -1.821018606424331665e-01
-3.906963765621185303e-01 -3.440618813037872314e-01 -3.299220800399780273e-01 -2.218867987394332886e-01 -3.794288933277130127e-01 -2.863631844520568848e-01 -5.536856651306152344e-01 -1.958504766225814819e-01
4.088943004608154297e-01 -4.236076176166534424e-01 -1.413293927907943726e-01 3.637117445468902588e-01 -3.825680166482925415e-02 -3.207461535930633545e-01 -4.535713419318199158e-02 -6.282536983489990234e-01
4.312793910503387451e-01 -1.069642696529626846e-02 -5.294135212898254395e-01 3.271887302398681641e-01 7.390628103166818619e-03 -8.562047034502029419e-02 -5.536054372787475586e-01 -3.356907665729522705e-01
3.534626066684722900e-01 -4.545672237873077393e-01 -2.891001999378204346e-01 1.465212404727935791e-01 3.505478203296661377e-01 3.221930265426635742e-01 -6.316675990819931030e-02 -5.768045186996459961e-01
4.308990240097045898e-01 -2.399763017892837524e-01 -3.915661573410034180e-01 1.674233227968215942e-01 -3.659405047073960304e-03 5.314712524414062500e-01 -4.057819545269012451e-01 -3.581182360649108887e-01
4.995607733726501465e-01 -2.484041452407836914e-01 -4.170217812061309814e-01 2.372864186763763428e-01 -1.078039854764938354e-01 -3.356467485427856445e-01 -4.627790153026580811e-01 -3.465221226215362549e-01
2.917402088642120361e-01 -1.257662847638130188e-02 -3.177807927131652832e-01 -3.909432142972946167e-02 2.506038546562194824e-01 9.792328625917434692e-02 -7.162428498268127441e-01 -4.762576818466186523e-01
1.838025450706481934e-01 -1.502277553081512451e-01 -9.921500086784362793e-02 3.129121363162994385e-01 6.265403032302856445e-01 -2.936079800128936768e-01 -3.842113912105560303e-01 -4.577265679836273193e-01
1.125017777085304260e-01 -1.682845652103424072e-01 -9.881117939949035645e-02 5.015220642089843750e-01 2.517402768135070801e-01 6.491448879241943359e-01 -3.789435625076293945e-01 -2.633915543556213379e-01
3.570113182067871094e-01 -4.081130325794219971e-01 -3.181996941566467285e-01 -2.778005003929138184e-01 2.296731024980545044e-01 -1.257892400026321411e-01 -3.709458410739898682e-01 -5.669119954109191895e-01
5.409064143896102905e-02 -5.464759469032287598e-01 -2.802895903587341309e-01 4.979144930839538574e-01 3.013894557952880859e-01 -3.183322250843048096e-01 -4.198025465011596680e-01 5.959796160459518433e-02
-2.488589733839035034e-01 -1.976236850023269653e-01 5.389626622200012207e-01 3.039821088314056396e-01 3.200224936008453369e-01 -1.733178943395614624e-01 -4.559789299964904785e-01 -4.192349612712860107e-01
-1.334349364042282104e-01 -1.065222993493080139e-01 1.077560409903526306e-01 2.048705220222473145e-01 2.329417169094085693e-01 -3.648810684680938721e-01 -8.542152643203735352e-01 1.346361730247735977e-02
5.181109309196472168e-01 -3.989684283733367920e-01 -2.106633633375167847e-01 3.497183620929718018e-01 1.388934254646301270e-01 -7.199496775865554810e-02 -5.954800844192504883e-01 1.631937921047210693e-01
1.920449733734130859e-01 -2.510859966278076172e-01 -4.394081532955169678e-01 1.727485209703445435e-01 1.273644566535949707e-01 5.668103694915771484e-01 -2.318455427885055542e-01 -5.347009301185607910e-01
-4.426394402980804443e-01 -8.201532810926437378e-02 7.466770708560943604e-02 6.708147525787353516e-01 2.828878164291381836e-01 1.375249475240707397e-01 -4.717280268669128418e-01 -1.425138711929321289e-01
5.330082178115844727e-01 -9.370084851980209351e-02 -1.913159489631652832e-01 5.293745398521423340e-01 1.108500137925148010e-01 -1.791389733552932739e-01 -3.150995671749114990e-01 -4.966055452823638916e-01
-5.637427568435668945e-01 -4.061381816864013672e-01 -3.852542042732238770e-01 2.630052566528320312e-01 1.563899517059326172e-01 3.164577186107635498e-01 -4.089066386222839355e-01 -8.857496827840805054e-02
-4.449462592601776123e-01 -4.824488162994384766e-01 -5.506867766380310059e-01 -3.146830946207046509e-02 -2.725349664688110352e-01 -1.375905871391296387e-01 -4.144988954067230225e-01 1.994058489799499512e-03
-3.036983907222747803e-01 1.956781297922134399e-01 -8.193210512399673462e-02 5.760083198547363281e-01 -3.207452893257141113e-01 -2.457550354301929474e-02 -3.623947799205780029e-01 -5.442126393318176270e-01
1.697553843259811401e-01 -6.075045466423034668e-01 3.336177468299865723e-01 -2.336667776107788086e-01 2.766771614551544189e-01 1.023400723934173584e-01 -5.818101763725280762e-01 -1.034091264009475708e-01
-5.179725289344787598e-01 -7.697799056768417358e-02 3.181816339492797852e-01 5.156638622283935547e-01 1.262567639350891113e-01 -1.128051280975341797e-01 -4.934680759906768799e-01 -2.940299510955810547e-01
-6.741031408309936523e-01 -4.275609254837036133e-01 -9.912595897912979126e-02 4.072201550006866455e-01 -1.003425121307373047e-01 2.202212512493133545e-01 -3.070076406002044678e-01 -1.852102279663085938e-01
-5.908640846610069275e-02 -5.413137078285217285e-01 2.035496532917022705e-01 4.513697326183319092e-01 -2.566167414188385010e-01 5.603159070014953613e-01 -2.068105638027191162e-01 -1.890618205070495605e-01
4.208119809627532959e-01 -5.784913897514343262e-01 -2.498433440923690796e-01 2.689068615436553955e-01 2.084200270473957062e-02 -2.507138848304748535e-01 4.037353768944740295e-02 -5.372247099876403809e-01
-3.506560921669006348e-01 4.176327958703041077e-02 2.694830298423767090e-01 3.366245627403259277e-01 -1.165389865636825562e-01 -3.341251015663146973e-01 -7.368373870849609375e-01 -1.456321179866790771e-01
2.693659663200378418e-01 -8.345798254013061523e-01 -4.322519600391387939e-01 1.954854577779769897e-01 6.652502715587615967e-02 3.499105200171470642e-02 -1.280944701284170151e-02 6.930570118129253387e-03
1.413909494876861572e-01 -4.532827734947204590e-01 2.033811761066317558e-03 1.836941242218017578e-01 5.092213153839111328e-01 4.586476683616638184e-01 -1.987110078334808350e-01 -4.812957644462585449e-01
-5.019411444664001465e-01 -5.168988704681396484e-01 2.190544456243515015e-01 -3.224534913897514343e-02 -7.158396393060684204e-02 2.936918288469314575e-02 -2.230108231306076050e-01 -6.132906079292297363e-01
3.947967886924743652e-01 -2.191046327352523804e-01 -2.642231881618499756e-01 8.622790873050689697e-02 -6.253505498170852661e-02 -3.885418474674224854e-01 -7.505939006805419922e-01 -2.475881204009056091e-02
4.074414074420928955e-01 -4.021677374839782715e-01 -3.022300899028778076e-01 1.768894791603088379e-01 1.702211946249008179e-01 5.449940562248229980e-01 -4.380573034286499023e-01 -1.781342178583145142e-01
1.276727169752120972e-01 -4.368513226509094238e-01 1.248389184474945068e-01 6.432580351829528809e-01 -1.711672693490982056e-01 2.326494753360748291e-01 -4.634067416191101074e-01 2.555876374244689941e-01
3.300144076347351074e-01 -5.769349336624145508e-01 3.209775984287261963e-01 -7.803644239902496338e-02 2.411600053310394287e-01 3.599519133567810059e-01 -4.439056515693664551e-01 -2.536618709564208984e-01
-1.619293093681335449e-01 -3.979637622833251953e-01 2.393257617950439453e-01 5.060774683952331543e-01 4.191083908081054688e-01 -4.420614242553710938e-02 9.091240912675857544e-02 -5.622646808624267578e-01
4.753496348857879639e-01 -4.403429329395294189e-01 -1.135794725269079208e-02 5.190701484680175781e-01 -3.185936063528060913e-02 4.056347608566284180e-01 -3.804311752319335938e-01 1.719147339463233948e-02
-5.679429769515991211e-01 -1.478005349636077881e-01 2.212405651807785034e-01 4.678256511688232422e-01 -2.127730995416641235e-01 -2.204659134149551392e-01 -2.829424440860748291e-01 -4.624430239200592041e-01
4.423325061798095703e-01 -4.848093688488006592e-01 -3.868076205253601074e-01 3.270188868045806885e-01 -7.666400633752346039e-03 -1.761788427829742432e-01 -3.449604660272598267e-02 -5.295778512954711914e-01
1.238549500703811646e-01 -3.581301569938659668e-01 -3.167754709720611572e-01 -7.821787148714065552e-02 -2.340868115425109863e-02 -5.518897175788879395e-01 -6.609444618225097656e-01 -8.922015130519866943e-02
-4.549966752529144287e-01 -2.525738775730133057e-01 3.136018812656402588e-01 3.346239030361175537e-01 2.967731952667236328e-01 3.108823113143444061e-02 -5.637929439544677734e-01 -3.346071243286132812e-01
-1.518281269818544388e-02 -2.161752581596374512e-01 -2.046869248151779175e-01 5.435931086540222168e-01 3.071728050708770752e-01 5.555603504180908203e-01 -3.564312160015106201e-01 -2.925781905651092529e-01
-1.556106060743331909e-01 -3.924379050731658936e-01 1.898041814565658569e-01 7.375620007514953613e-01 -3.369261920452117920e-01 1.638617664575576782e-01 -3.651088848710060120e-02 -3.163093030452728271e-01
-3.473771214485168457e-01 3.747079893946647644e-02 2.185477614402770996e-01 3.336211442947387695e-01 -4.628915712237358093e-02 -3.398389816284179688e-01 -7.673131227493286133e-01 -1.116077601909637451e-01
3.128518164157867432e-01 1.608062349259853363e-02 -2.761391103267669678e-01 2.964915633201599121e-01 3.460059165954589844e-01 -1.131391823291778564e-01 -4.686869382858276367e-01 -6.209002137184143066e-01
-3.905571699142456055e-01 -5.957050919532775879e-01 -9.029503911733627319e-02 4.598649740219116211e-01 8.283917605876922607e-02 -4.205075800418853760e-01 -2.772794365882873535e-01 1.113501861691474915e-01
-4.017589390277862549e-01 -1.936544775962829590e-01 2.176834046840667725e-01 7.590332627296447754e-01 -1.036783829331398010e-01 1.641384214162826538e-01 -2.841792702674865723e-01 -2.431494295597076416e-01
-6.920191645622253418e-01 -3.593668043613433838e-01 8.089148439466953278e-03 1.644549071788787842e-01 -1.457883715629577637e-01 1.915723830461502075e-01 -4.546562135219573975e-01 -3.165241479873657227e-01
-5.608831048011779785e-01 -3.741066753864288330e-01 -9.337261319160461426e-02 9.476624429225921631e-02 1.547915954142808914e-02 4.478763043880462646e-01 -4.080554246902465820e-01 -4.005164802074432373e-01
-7.254812866449356079e-02 -6.359141469001770020e-01 3.578728139400482178e-01 4.839335381984710693e-01 -2.910826504230499268e-01 3.065432608127593994e-01 -2.157678008079528809e-01 -5.321471020579338074e-02
1.201079264283180237e-01 -9.117665290832519531e-01 7.370808720588684082e-02 6.006528809666633606e-02 -3.151529729366302490e-01 -7.668834179639816284e-02 -1.518191248178482056e-01 1.302453875541687012e-01
-5.934406518936157227e-01 -3.087163865566253662e-01 -3.755501508712768555e-01 -1.172021180391311646e-01 -1.313111484050750732e-01 9.955338388681411743e-02 -5.264658331871032715e-01 -3.056604564189910889e-01
5.653948783874511719e-01 -2.995814681053161621e-01 -1.998113691806793213e-01 3.451951146125793457e-01 -2.776083946228027344e-01 -1.339463889598846436e-02 -1.834306716918945312e-01 -5.662179589271545410e-01
2.507852315902709961e-01 -4.558217227458953857e-01 -1.665139645338058472e-01 1.507184952497482300e-01 -3.915174007415771484e-01 -5.527680516242980957e-01 -2.179217040538787842e-01 -4.154059588909149170e-01
-4.124336838722229004e-01 6.244917586445808411e-02 8.459598571062088013e-02 1.643831729888916016e-01 -2.735640704631805420e-01 2.697936296463012695e-01 -7.637462615966796875e-01 -2.467505484819412231e-01
-1.229517906904220581e-01 -2.017710953950881958e-01 1.231971681118011475e-01 8.038808703422546387e-01 2.197486013174057007e-01 -3.318328261375427246e-01 -3.478074073791503906e-01 5.828455090522766113e-02
-3.117809593677520752e-01 -4.296855330467224121e-01 3.429249227046966553e-01 6.114882230758666992e-01 2.283466756343841553e-01 -1.115095987915992737e-01 -5.557239055633544922e-02 -3.987265229225158691e-01
4.258927702903747559e-01 -1.762751303613185883e-02 -1.683343201875686646e-01 3.528983891010284424e-01 5.922679789364337921e-03 -7.492151111364364624e-02 -2.935669422149658203e-01 -7.573645114898681641e-01
-2.688078284263610840e-01 -6.263023018836975098e-01 2.903270348906517029e-02 4.764585494995117188e-01 2.295314818620681763e-01 -3.889887928962707520e-01 -2.971265614032745361e-01 1.238995343446731567e-01
-2.459468096494674683e-01 -1.642619073390960693e-01 -3.563563227653503418e-01 7.552734613418579102e-01 -2.024883329868316650e-01 -2.037485316395759583e-02 8.718256652355194092e-02 -4.075326621532440186e-01
-8.436500281095504761e-02 -8.052653819322586060e-02 3.935209810733795166e-01 3.246966004371643066e-01 3.701137378811836243e-02 -2.900910973548889160e-01 -8.003199696540832520e-01 -8.750811219215393066e-03
4.483329951763153076e-01 -4.915891587734222412e-01 -1.476993709802627563e-01 2.665248513221740723e-01 -4.462920129299163818e-01 -3.112045526504516602e-01 -1.639830470085144043e-01 -3.762601017951965332e-01
2.978405058383941650e-01 1.464050821959972382e-02 -2.857113480567932129e-01 7.077492773532867432e-02 2.249981015920639038e-01 -1.176928281784057617e-01 -6.330113410949707031e-01 -5.993809700012207031e-01
-1.535270065069198608e-01 -1.556061804294586182e-01 6.458094120025634766e-01 3.380485773086547852e-01 1.349436640739440918e-01 -2.434760779142379761e-01 -4.493194520473480225e-01 -3.761531114578247070e-01
-2.502647042274475098e-02 -8.699391484260559082e-01 -2.941667437553405762e-01 1.906351894140243530e-01 7.692918926477432251e-02 -3.233717381954193115e-01 -7.238020747900009155e-02 6.306564062833786011e-02
-1.416527032852172852e-01 -2.980460822582244873e-01 2.059452794492244720e-02 -4.774118214845657349e-02 5.447895452380180359e-02 -1.039023026823997498e-01 -8.896699547767639160e-01 2.883114218711853027e-01
-1.279109418392181396e-01 -2.933012545108795166e-01 4.407137334346771240e-01 2.908815257251262665e-02 -1.140670329332351685e-01 3.115513324737548828e-01 -2.805094420909881592e-01 -7.167825698852539062e-01
4.548180699348449707e-01 -2.890638634562492371e-02 -3.131713345646858215e-02 3.268936276435852051e-01 -8.210217207670211792e-02 -9.985750913619995117e-02 -3.429655730724334717e-01 -7.417052388191223145e-01
-3.160766959190368652e-01 -2.179345786571502686e-01 8.521674573421478271e-02 -3.689731061458587646e-01 1.455883383750915527e-01 3.059579804539680481e-02 -6.315852999687194824e-01 -5.368099808692932129e-01
-3.838068842887878418e-01 -5.894559621810913086e-01 -1.377311348915100098e-01 2.763972580432891846e-01 3.522679507732391357e-01 -3.788571655750274658e-01 -3.710675537586212158e-01 6.746893376111984253e-02
4.668485522270202637e-01 -5.725463032722473145e-01 2.008836269378662109e-01 -1.605541706085205078e-01 -2.053575217723846436e-01 2.120115160942077637e-01 -3.732965886592864990e-01 -4.020452797412872314e-01
3.402120769023895264e-01 -6.225885152816772461e-01 3.593317866325378418e-01 -1.807533949613571167e-01 -9.659942984580993652e-02 2.723482847213745117e-01 -3.986677825450897217e-01 -3.039855062961578369e-01
-1.674846746027469635e-02 -4.925252199172973633e-01 4.378098547458648682e-01 4.529078602790832520e-01 -2.531554102897644043e-01 3.534145057201385498e-01 -4.683380946516990662e-02 -4.112814366817474365e-01
4.367387592792510986e-01 -6.417787075042724609e-01 2.195151299238204956e-01 -1.080291345715522766e-01 -2.893634140491485596e-01 2.532683312892913818e-01 -3.666376769542694092e-01 -2.349954992532730103e-01
-1.277016848325729370e-01 -4.805102944374084473e-01 2.582817375659942627e-01 2.380614280700683594e-01 2.974361777305603027e-01 1.406716555356979370e-01 1.283112317323684692e-01 -7.104215621948242188e-01
3.241752386093139648e-01 -6.078486442565917969e-01 1.822240203619003296e-01 -2.051746845245361328e-02 4.810321033000946045e-01 2.644791603088378906e-01 -3.178859949111938477e-01 -2.990176081657409668e-01
4.683341383934020996e-01 -2.617225348949432373e-01 -1.601127535104751587e-01 1.186011880636215210e-01 -1.776036918163299561e-01 -3.843489587306976318e-01 -6.957818269729614258e-01 -9.530260413885116577e-02
-1.478034257888793945e-01 -2.896643579006195068e-01 1.341230720281600952e-01 5.696977972984313965e-01 5.378157496452331543e-01 1.954313069581985474e-01 -8.946269750595092773e-02 -4.650390744209289551e-01
2.315836846828460693e-01 -6.627472043037414551e-01 3.497746884822845459e-01 -2.435688227415084839e-01 1.110761687159538269e-01 2.222331315279006958e-01 -4.323353767395019531e-01 -2.771778106689453125e-01
2.618181109428405762e-01 -2.947531640529632568e-01 1.245007384568452835e-02 1.954872906208038330e-01 -3.003796339035034180e-01 -5.272426009178161621e-01 -1.718867123126983643e-01 -6.390961408615112305e-01
-1.802036911249160767e-01 -2.343535572290420532e-01 9.125720709562301636e-02 5.777047574520111084e-02 1.875722557306289673e-01 -2.909476161003112793e-01 -8.758405447006225586e-01 1.183597967028617859e-01
-5.616825222969055176e-01 -1.518196463584899902e-01 1.352682262659072876e-01 4.091178476810455322e-01 -1.037559881806373596e-01 3.399145603179931641e-01 -5.812910795211791992e-01 -1.076202616095542908e-01
3.367694318294525146e-01 1.881735026836395264e-02 -3.293727934360504150e-01 1.067209094762802124e-01 2.354133278131484985e-01 3.303291276097297668e-02 -6.430418491363525391e-01 -5.443739295005798340e-01
-1.977012604475021362e-01 -4.771694540977478027e-01 1.058956384658813477e-01 1.761785000562667847e-01 1.328090578317642212e-01 3.482113480567932129e-01 -7.244411855936050415e-02 -7.394818067550659180e-01
-2.648974657058715820e-01 -1.109183058142662048e-01 4.537230357527732849e-03 8.645628690719604492e-01 3.125440776348114014e-01 1.555933151394128799e-02 -1.640393286943435669e-01 -2.126080542802810669e-01
3.499556481838226318e-01 -7.889211922883987427e-02 -3.049717247486114502e-01 -4.460771568119525909e-03 3.005394339561462402e-01 5.856680124998092651e-02 -6.715058088302612305e-01 -4.833273887634277344e-01
4.680010676383972168e-01 -4.451104998588562012e-01 -6.195690035820007324e-01 2.254641354084014893e-01 7.462111115455627441e-02 1.563716977834701538e-01 -3.209741711616516113e-01 -1.229107528924942017e-01
4.258437454700469971e-01 -2.957102954387664795e-01 -4.072589576244354248e-01 3.515380024909973145e-01 -3.047851622104644775e-01 -3.350838124752044678e-01 -4.228244423866271973e-01 -2.404539585113525391e-01
-4.103199243545532227e-01 -3.123443722724914551e-01 -4.975756406784057617e-01 8.023916184902191162e-02 -5.387119054794311523e-01 -1.722669750452041626e-01 -3.464871942996978760e-01 -2.002973258495330811e-01
7.322207838296890259e-02 -3.055645823478698730e-01 -3.120696842670440674e-01 -8.026448637247085571e-02 -1.270103901624679565e-01 -5.246047973632812500e-01 -7.104908227920532227e-01 -3.605611994862556458e-02
-2.373576015233993530e-01 -2.564732432365417480e-01 1.822351813316345215e-01 8.100036382675170898e-01 -5.938743799924850464e-02 -8.459215611219406128e-02 -3.893725872039794922e-01 1.620911657810211182e-01
-2.465081363916397095e-01 -3.539918661117553711e-01 -9.907828271389007568e-02 -1.832803152501583099e-02 2.829250693321228027e-01 -2.153515517711639404e-01 -8.202040791511535645e-01 6.792211532592773438e-02
-5.303443670272827148e-01 -3.017321825027465820e-01 2.265031784772872925e-01 1.810369342565536499e-01 3.857237994670867920e-01 -1.780234873294830322e-01 -4.608437418937683105e-01 -3.882812261581420898e-01
-6.050931662321090698e-02 -2.712329626083374023e-01 2.721849679946899414e-01 -1.045114919543266296e-01 5.743071809411048889e-02 -2.061840742826461792e-01 -8.898147344589233398e-01 1.355402357876300812e-02
-5.703374370932579041e-02 -1.297386586666107178e-01 9.940361231565475464e-02 5.588890314102172852e-01 -6.464513540267944336e-01 1.823486536741256714e-01 -4.317598938941955566e-01 -1.418101936578750610e-01
1.623976568225771189e-04 -2.671775221824645996e-01 2.029908746480941772e-01 1.992264091968536377e-01 -7.300041317939758301e-01 -1.946190744638442993e-01 -5.251972675323486328e-01 3.323742747306823730e-02
2.371532917022705078e-01 -5.166564583778381348e-01 2.656305730342864990e-01 -2.149896025657653809e-01 3.236993551254272461e-01 -1.003597602248191833e-01 -6.548529863357543945e-01 -1.279005557298660278e-01
3.783431053161621094e-01 2.548812190070748329e-04 -3.366353511810302734e-01 2.950892150402069092e-01 -1.222154572606086731e-01 -4.332424998283386230e-01 -6.217369437217712402e-01 -2.593507766723632812e-01
-4.619693160057067871e-01 5.487180501222610474e-02 -2.471630275249481201e-01 2.177929729223251343e-01 -4.612191319465637207e-01 4.229546990245580673e-03 -6.677991747856140137e-01 -1.278799772262573242e-01
-5.172275304794311523e-01 -2.470360845327377319e-01 -2.238482236862182617e-02 -1.349829584360122681e-01 4.065581560134887695e-01 -1.398536115884780884e-01 -5.647106170654296875e-01 -3.859804272651672363e-01
2.596179544925689697e-01 3.784584254026412964e-02 4.550661146640777588e-02 2.377296090126037598e-01 4.111450016498565674e-01 -4.061112180352210999e-02 -7.146750092506408691e-01 -4.371846616268157959e-01
5.695989727973937988e-01 -4.679148793220520020e-01 -2.939566075801849365e-01 3.165806233882904053e-01 -8.923683315515518188e-03 3.007120192050933838e-01 -4.203802645206451416e-01 5.245760828256607056e-02
1.784375905990600586e-01 -3.040222823619842529e-01 3.275139629840850830e-01 4.800594151020050049e-01 5.585127323865890503e-02 -3.187446892261505127e-01 -6.310299038887023926e-01 1.873276084661483765e-01
3.153900504112243652e-01 -3.970235586166381836e-01 -2.963376641273498535e-01 4.977101981639862061e-01 -2.035257667303085327e-01 1.719322204589843750e-01 -5.113447308540344238e-01 2.737025916576385498e-01
9.242738038301467896e-02 -6.019507050514221191e-01 1.594845354557037354e-01 3.771676719188690186e-01 -4.406842887401580811e-01 4.222871065139770508e-01 -2.931642532348632812e-01 5.429030582308769226e-02
-3.959592878818511963e-01 2.176177352666854858e-01 -1.655528098344802856e-01 5.356884002685546875e-01 -1.264432519674301147e-01 6.673339754343032837e-02 -3.662518858909606934e-01 -5.717580914497375488e-01
2.773024737834930420e-01 -5.996309965848922729e-02 -4.232164099812507629e-02 4.553172364830970764e-02 4.591161608695983887e-01 5.963334068655967712e-02 -6.786826848983764648e-01 -4.906011819839477539e-01
1.207983773201704025e-02 -1.003374233841896057e-01 -1.805881261825561523e-01 4.838026463985443115e-01 2.397445589303970337e-01 6.405078172683715820e-01 -3.252569139003753662e-01 -3.867682218551635742e-01
-4.871463477611541748e-01 -2.094054520130157471e-01 2.281127870082855225e-01 3.805647194385528564e-01 -5.449199080467224121e-01 5.303312465548515320e-02 -4.038896858692169189e-01 -2.430961430072784424e-01
1.582324355840682983e-01 -2.449116706848144531e-01 -5.740173906087875366e-02 5.333140492439270020e-01 5.455707758665084839e-02 6.450375318527221680e-01 -4.401305019855499268e-01 -1.204045191407203674e-01
1.419989168643951416e-01 -7.026104927062988281e-01 4.582099020481109619e-01 -5.423701554536819458e-02 1.921638101339340210e-01 6.098617985844612122e-02 -4.748491346836090088e-01 -8.455178886651992798e-02
-2.442664951086044312e-01 -3.632440567016601562e-01 2.456725388765335083e-01 3.435509204864501953e-01 1.226925849914550781e-01 5.896611139178276062e-02 7.037211954593658447e-02 -7.787957191467285156e-01
3.389973342418670654e-01 1.141960993409156799e-01 -1.152304932475090027e-01 2.661582827568054199e-01 8.392579853534698486e-02 -1.682856082916259766e-01 -6.936771869659423828e-01 -5.209320783615112305e-01
-4.198668599128723145e-01 2.147370576858520508e-02 6.008614227175712585e-02 3.410819470882415771e-01 -3.436434548348188400e-03 -1.581632792949676514e-01 -8.235528469085693359e-01 -6.065671332180500031e-03
-1.090833917260169983e-01 -5.123047828674316406e-01 -5.679945275187492371e-02 6.089792847633361816e-01 2.208194136619567871e-01 -3.263160586357116699e-01 -3.693429827690124512e-01 2.447551041841506958e-01
-3.058148324489593506e-01 -3.648801147937774658e-01 -1.735352277755737305e-01 -1.841960996389389038e-01 3.041052818298339844e-01 3.126659989356994629e-01 -6.325466036796569824e-01 -3.448794484138488770e-01
-1.891643255949020386e-01 -2.786870598793029785e-01 -4.162409305572509766e-01 7.263946533203125000e-01 -3.604729771614074707e-01 -4.071562737226486206e-02 -2.260349839925765991e-01 5.435224622488021851e-02
8.740436285734176636e-03 -2.425898015499114990e-01 8.656195551156997681e-02 6.090211272239685059e-01 1.349898725748062134e-01 6.274575591087341309e-01 -3.115111887454986572e-01 -2.317536175251007080e-01
-4.705631136894226074e-01 -1.585331559181213379e-01 -2.608803808689117432e-01 2.989641129970550537e-01 -2.770013213157653809e-01 -1.627595871686935425e-01 -6.911772489547729492e-01 1.226916983723640442e-01
-3.241747915744781494e-01 -3.882265985012054443e-01 -4.500052630901336670e-01 -1.051669120788574219e-01 1.926198042929172516e-02 1.600862443447113037e-01 -6.929377317428588867e-01 1.564119756221771240e-01
-4.772946536540985107e-01 1.257632486522197723e-02 -2.517596185207366943e-01 4.678446948528289795e-01 3.900819271802902222e-02 2.449257820844650269e-01 -6.543932557106018066e-01 -5.399620160460472107e-03
-1.012926995754241943e-01 -2.526320517063140869e-01 3.037151396274566650e-01 2.546250224113464355e-01 -6.657319664955139160e-01 -2.680515944957733154e-01 -4.986245632171630859e-01 -7.185528427362442017e-02
-3.230805993080139160e-01 -7.049689888954162598e-01 -2.857548892498016357e-01 3.678356409072875977e-01 2.288467437028884888e-01 -2.659439742565155029e-01 -1.957641243934631348e-01 1.423311829566955566e-01
-3.207385838031768799e-01 -4.001298844814300537e-01 -9.333669394254684448e-02 4.618758261203765869e-01 -1.368633657693862915e-01 1.849607229232788086e-01 1.241610720753669739e-01 -6.682991981506347656e-01
-2.034615874290466309e-01 -1.257264167070388794e-01 2.294101566076278687e-02 8.004842996597290039e-01 3.973025083541870117e-01 -2.390593737363815308e-01 -2.578763365745544434e-01 -1.414075046777725220e-01
-4.010519385337829590e-01 -3.536618053913116455e-01 -1.938650608062744141e-01 6.182705760002136230e-01 -4.450219571590423584e-01 4.975064657628536224e-03 -8.640152215957641602e-02 -2.978325188159942627e-01
2.951255142688751221e-01 -5.485245957970619202e-03 -2.332907915115356445e-01 3.370432928204536438e-02 3.675054013729095459e-01 8.595754206180572510e-02 -6.802059412002563477e-01 -5.021767616271972656e-01
-1.533907651901245117e-01 1.011933386325836182e-01 1.084209904074668884e-01 3.001897037029266357e-01 -6.316620111465454102e-01 -1.159545779228210449e-01 -6.164827346801757812e-01 -2.680836617946624756e-01
-2.505969405174255371e-01 -3.854974508285522461e-01 4.706425964832305908e-02 5.094494819641113281e-01 -3.081723749637603760e-01 2.627001889050006866e-02 1.458245217800140381e-01 -6.402453184127807617e-01
-3.746600747108459473e-01 -4.788742661476135254e-01 5.047514438629150391e-01 1.409356594085693359e-01 -4.153294265270233154e-01 5.582940205931663513e-02 -2.277795821428298950e-01 -3.580130636692047119e-01
-1.476504057645797729e-01 -2.578755021095275879e-01 5.423955246806144714e-02 1.086155623197555542e-01 -6.653523445129394531e-01 2.729373227339237928e-04 -6.719419956207275391e-01 5.253920331597328186e-02
1.462607681751251221e-01 1.270794272422790527e-01 -4.385966360569000244e-01 8.775734156370162964e-02 4.537155479192733765e-02 -3.418894708156585693e-01 -6.512229442596435547e-01 -4.683501422405242920e-01
-3.295415043830871582e-01 -8.831727504730224609e-02 2.098343819379806519e-01 -4.012652114033699036e-02 -1.626286208629608154e-01 -6.085209846496582031e-01 -4.767200052738189697e-01 -4.625515937805175781e-01
5.798244476318359375e-01 -2.210382819175720215e-01 -8.842135965824127197e-02 3.543926775455474854e-01 5.877184495329856873e-02 -1.218748930841684341e-02 -2.230397015810012817e-01 -6.543576717376708984e-01
-2.642571628093719482e-01 -6.250663995742797852e-01 3.360034525394439697e-02 3.475580215454101562e-01 -1.792815923690795898e-01 -2.872146368026733398e-01 -5.402058959007263184e-01 1.052519306540489197e-01
-3.210941851139068604e-01 2.911160991061478853e-04 1.630740612745285034e-01 3.087059855461120605e-01 -7.404692471027374268e-02 -3.931909203529357910e-01 -7.841694951057434082e-01 1.409518416039645672e-03
1.383686363697052002e-01 -2.707288265228271484e-01 -2.967461645603179932e-01 4.089557528495788574e-01 3.874799013137817383e-01 4.998082518577575684e-01 -2.399672567844390869e-01 -4.412751793861389160e-01
-1.594054996967315674e-01 -3.076789975166320801e-01 -4.866332411766052246e-01 -2.032175213098526001e-01 2.066331058740615845e-01 3.775299787521362305e-01 -6.377529501914978027e-01 -9.929461032152175903e-02
3.887239471077919006e-02 -4.169371128082275391e-01 -3.717000186443328857e-01 1.954725980758666992e-01 3.508882522583007812e-01 4.755368232727050781e-01 -5.444806814193725586e-01 5.064577981829643250e-02
2.734021246433258057e-01 6.967675685882568359e-02 -1.700639277696609497e-01 2.065063565969467163e-01 3.328648507595062256e-01 1.694701611995697021e-02 -7.631704211235046387e-01 -3.940997719764709473e-01
1.095262095332145691e-01 -2.181952595710754395e-01 -8.562346547842025757e-02 4.459390640258789062e-01 3.198470473289489746e-01 6.560092568397521973e-01 -3.567453324794769287e-01 -2.725517153739929199e-01
1.329035758972167969e-01 -4.611934423446655273e-01 -3.501308560371398926e-01 2.008347064256668091e-01 2.117283456027507782e-02 -3.756662011146545410e-01 -6.577587723731994629e-01 1.802532076835632324e-01
3.923917710781097412e-01 -7.018436193466186523e-01 -3.850366771221160889e-01 2.156972289085388184e-01 -1.966526210308074951e-01 2.013237588107585907e-02 -2.941117584705352783e-01 1.818965673446655273e-01
2.084493786096572876e-01 -7.805367112159729004e-01 1.520718783140182495e-01 -3.534585610032081604e-02 -4.068578481674194336e-01 2.287486791610717773e-01 -3.190197348594665527e-01 5.747447535395622253e-02
2.432485967874526978e-01 -2.398827970027923584e-01 -4.381771683692932129e-01 -1.541714966297149658e-01 3.409751951694488525e-01 -2.402747720479965210e-01 -6.121255159378051758e-01 -3.447093665599822998e-01
5.098955631256103516e-01 -1.123287156224250793e-01 -2.488957494497299194e-01 4.105505049228668213e-01 1.138276457786560059e-01 7.556689530611038208e-02 -2.898330688476562500e-01 -6.278675794601440430e-01
-1.625243276357650757e-01 -4.257067739963531494e-01 6.324329227209091187e-02 2.810854315757751465e-01 1.471383124589920044e-01 -3.051699995994567871e-01 -7.692014575004577637e-01 5.386667698621749878e-02
-9.430137579329311848e-04 -4.200508892536163330e-01 3.049607276916503906e-01 -6.797228753566741943e-02 7.167005911469459534e-03 -1.625597923994064331e-01 -8.363322019577026367e-01 -2.518643625080585480e-03
-3.307757675647735596e-01 -1.862235665321350098e-01 -4.041768610477447510e-01 -9.807933121919631958e-02 -5.683814287185668945e-01 -2.713234126567840576e-01 -4.559502005577087402e-01 -2.799377143383026123e-01
-7.523783296346664429e-02 -3.004405796527862549e-01 -2.336086481809616089e-01 4.174903631210327148e-01 2.204945087432861328e-01 6.295812129974365234e-01 -3.335490226745605469e-01 -3.449032008647918701e-01
6.532630324363708496e-02 -3.717800378799438477e-01 3.081091940402984619e-01 2.850209176540374756e-01 1.408945862203836441e-02 -2.151258140802383423e-01 -7.713968157768249512e-01 1.995324641466140747e-01
7.900384068489074707e-02 -5.698419213294982910e-01 -5.623254776000976562e-01 4.790923297405242920e-01 -2.923996187746524811e-02 1.201939359307289124e-01 -3.282390534877777100e-01 -1.601853966712951660e-02
-6.776564717292785645e-01 -4.127725362777709961e-01 -1.843305975198745728e-01 5.053275227546691895e-01 -2.245488204061985016e-02 1.222843229770660400e-01 -2.287866771221160889e-01 -1.151764839887619019e-01
5.090883933007717133e-03 -3.706851005554199219e-01 3.413615226745605469e-01 3.725064396858215332e-01 3.438251093029975891e-02 -4.072661399841308594e-01 -6.518273949623107910e-01 1.239004358649253845e-01
-1.195610463619232178e-01 -1.615326553583145142e-01 5.851836800575256348e-01 4.397540986537933350e-01 1.420155167579650879e-01 -6.747449934482574463e-02 -5.986610054969787598e-01 -2.016740590333938599e-01
-4.475077092647552490e-01 -2.747728228569030762e-01 2.062006592750549316e-01 9.362208098173141479e-02 2.089284509420394897e-01 3.033617138862609863e-01 -3.582054376602172852e-01 -6.395018100738525391e-01
-2.952765524387359619e-01 -1.401360929012298584e-01 3.111893236637115479e-01 2.374889999628067017e-01 -3.168103694915771484e-01 -5.665494203567504883e-01 -2.882865071296691895e-01 -4.852603077888488770e-01
-4.477739334106445312e-01 -4.213161766529083252e-01 -1.381107270717620850e-01 3.768432885408401489e-02 4.664706289768218994e-01 2.649716101586818695e-02 -4.112477004528045654e-01 -4.626823365688323975e-01
-3.497200310230255127e-01 -5.837550163269042969e-01 7.094985991716384888e-02 2.422392666339874268e-01 -4.364038258790969849e-02 -5.232179760932922363e-01 -4.190018177032470703e-01 1.482850909233093262e-01
-3.719068169593811035e-01 -3.048202693462371826e-01 4.859035611152648926e-01 4.643599390983581543e-01 2.062883526086807251e-01 -7.307859510183334351e-02 -3.033356070518493652e-01 -4.208675920963287354e-01
-3.531757891178131104e-01 -3.160213232040405273e-01 -6.066027656197547913e-02 4.163271784782409668e-01 -1.173358112573623657e-01 6.150485873222351074e-01 -2.944772243499755859e-01 -3.458613753318786621e-01
1.793224513530731201e-01 -3.858310282230377197e-01 -5.865607857704162598e-01 8.361893892288208008e-02 1.713379472494125366e-01 3.650739789009094238e-01 -5.504840612411499023e-01 4.758121445775032043e-02
-2.879315912723541260e-01 -5.734106302261352539e-01 1.990451663732528687e-01 2.004239410161972046e-01 -3.567296862602233887e-01 -4.765891134738922119e-01 -3.672755062580108643e-01 1.386450529098510742e-01
-4.572496116161346436e-01 -9.523890912532806396e-02 1.201598718762397766e-01 1.628413945436477661e-01 -4.415155351161956787e-01 -2.477040737867355347e-01 -5.480060577392578125e-01 -4.292932152748107910e-01
-2.685835026204586029e-02 -1.179864555597305298e-01 3.041248023509979248e-01 3.381137251853942871e-01 -5.444877743721008301e-01 -2.137229442596435547e-01 -6.605077385902404785e-01 -1.140466798096895218e-02
-1.835414618253707886e-01 -3.578200638294219971e-01 2.736905813217163086e-01 4.142694771289825439e-01 7.535085827112197876e-02 -2.859244048595428467e-01 -6.908815503120422363e-01 1.643281877040863037e-01
-9.028590284287929535e-03 -3.994207680225372314e-01 -6.663907319307327271e-03 6.995312571525573730e-01 -3.952317535877227783e-01 3.983146846294403076e-01 -9.572677314281463623e-02 -1.642157584428787231e-01
3.088379204273223877e-01 -8.178348839282989502e-02 -3.862645030021667480e-01 1.095840707421302795e-02 2.340790182352066040e-01 -3.263246119022369385e-01 -5.360974669456481934e-01 -5.476574897766113281e-01
-5.515152812004089355e-01 -2.953175604343414307e-01 1.019563600420951843e-01 -2.423349209129810333e-02 -2.154941111803054810e-01 8.797968178987503052e-02 -5.965273976325988770e-01 -4.331433176994323730e-01
2.160454541444778442e-01 -3.209314644336700439e-01 -1.585475504398345947e-01 -1.062857061624526978e-01 -1.407157033681869507e-01 -5.491218566894531250e-01 -6.942729949951171875e-01 -1.026780828833580017e-01
8.216175436973571777e-02 -5.059655904769897461e-01 2.036808878183364868e-01 -5.685988813638687134e-02 2.294106334447860718e-01 2.851187586784362793e-01 1.994610205292701721e-02 -7.471341490745544434e-01
-3.758275806903839111e-01 -3.258026540279388428e-01 1.895322054624557495e-01 3.814769685268402100e-01 -2.426638752222061157e-01 -5.040760636329650879e-01 -5.040031671524047852e-01 -6.450936198234558105e-02
-2.116694897413253784e-01 -1.493222564458847046e-01 -5.006379485130310059e-01 -2.073494791984558105e-01 3.329344391822814941e-01 1.918094009160995483e-01 -6.756275296211242676e-01 -1.875046938657760620e-01
-3.897393941879272461e-01 -1.230590492486953735e-01 1.867057979106903076e-01 1.395985931158065796e-01 3.359390497207641602e-01 -1.628330498933792114e-01 -7.521255016326904297e-01 -2.712015211582183838e-01
2.495272010564804077e-01 -5.886216163635253906e-01 5.499095320701599121e-01 -4.738154262304306030e-02 1.509997844696044922e-01 1.325414478778839111e-01 -4.529547095298767090e-01 -2.026799172163009644e-01
-3.706126809120178223e-01 -2.936407625675201416e-01 -4.284672737121582031e-01 -2.527855038642883301e-01 -2.884488999843597412e-01 8.071076869964599609e-02 -3.830524682998657227e-01 -5.408240556716918945e-01
4.887644350528717041e-01 7.891487330198287964e-02 3.995128720998764038e-02 3.248397707939147949e-01 1.718204468488693237e-02 -8.021014928817749023e-02 -5.460326075553894043e-01 -5.855632424354553223e-01
2.200589030981063843e-01 -2.507222890853881836e-01 -9.375259280204772949e-02 3.379206359386444092e-01 3.492138981819152832e-01 5.771597623825073242e-01 -5.292088985443115234e-01 -1.749482303857803345e-01
-5.550593137741088867e-01 -3.084876835346221924e-01 9.441006928682327271e-02 -9.646015614271163940e-02 2.148502171039581299e-01 8.013400435447692871e-02 -7.123649716377258301e-01 -1.359432488679885864e-01
9.652334451675415039e-02 1.366060376167297363e-01 -4.030033946037292480e-01 5.074062943458557129e-02 3.318405011668801308e-03 -3.217589855194091797e-01 -6.135452985763549805e-01 -5.718898773193359375e-01
-5.770272016525268555e-01 -5.095502138137817383e-01 -3.035058677196502686e-01 4.554819762706756592e-01 5.259563401341438293e-02 2.463833242654800415e-01 -1.991854161024093628e-01 -6.835725158452987671e-02
2.783084288239479065e-02 -1.749343276023864746e-01 2.832140587270259857e-02 7.096140980720520020e-01 1.334106624126434326e-01 5.679169297218322754e-01 -2.694035470485687256e-01 -2.266337573528289795e-01
2.217390686273574829e-01 -4.830413460731506348e-01 -4.217093288898468018e-01 1.527640968561172485e-01 4.838203489780426025e-01 3.464317917823791504e-01 -2.335228174924850464e-01 -3.281725943088531494e-01
-5.144674181938171387e-01 -7.033529132604598999e-02 1.160894408822059631e-01 4.872736707329750061e-02 -1.388339996337890625e-01 8.792865276336669922e-02 -7.888737916946411133e-01 -2.553368806838989258e-01
2.179437428712844849e-01 -1.154420301318168640e-01 -5.920141935348510742e-01 1.305476129055023193e-01 -3.309226036071777344e-02 -4.672336578369140625e-01 -4.954552650451660156e-01 -3.267599344253540039e-01
-5.108205601572990417e-02 -4.143945127725601196e-02 1.144749000668525696e-01 4.617540538311004639e-01 -3.790486603975296021e-02 -2.359935492277145386e-01 -8.318120241165161133e-01 1.425171941518783569e-01
-3.252035379409790039e-01 -5.925151333212852478e-02 9.459759294986724854e-02 8.112473785877227783e-02 -4.800809621810913086e-01 1.361045688390731812e-01 -7.611307501792907715e-01 -2.165172696113586426e-01
-2.122233510017395020e-01 -4.865867793560028076e-01 3.804197907447814941e-01 4.990922510623931885e-01 -8.387077599763870239e-02 4.245488941669464111e-01 -3.609647154808044434e-01 -8.252581208944320679e-02
-3.654291331768035889e-01 -5.027402639389038086e-01 -3.143220022320747375e-02 4.945557117462158203e-01 -5.433002114295959473e-01 1.454667747020721436e-01 -1.059856042265892029e-01 -2.014243751764297485e-01
3.678217530250549316e-01 -3.753721714019775391e-01 8.204034529626369476e-03 3.484382033348083496e-01 1.644931733608245850e-01 6.133140921592712402e-01 -4.003852307796478271e-01 -1.969921886920928955e-01
4.585106968879699707e-01 -1.213375627994537354e-01 -3.698079288005828857e-02 -6.507405638694763184e-02 9.688796848058700562e-02 2.557756006717681885e-01 -6.843753457069396973e-01 -4.756731688976287842e-01
-6.000404953956604004e-01 -4.954043030738830566e-01 -9.689616039395332336e-03 2.085945010185241699e-01 6.182334199547767639e-02 3.556481599807739258e-01 -2.686298787593841553e-01 -3.852931261062622070e-01
3.235944211483001709e-01 1.029953211545944214e-01 1.077399705536663532e-03 2.227202504873275757e-01 9.178799390792846680e-02 -1.503060460090637207e-01 -5.914797186851501465e-01 -6.739494800567626953e-01
2.328929305076599121e-01 1.560688912868499756e-01 -5.190274491906166077e-02 2.413837164640426636e-01 -1.153372451663017273e-01 -1.757788211107254028e-01 -6.034592390060424805e-01 -6.723685264587402344e-01
-7.679733633995056152e-02 -4.702603220939636230e-01 4.363858401775360107e-01 4.586075842380523682e-01 4.793004095554351807e-01 -8.138763904571533203e-02 -2.883692383766174316e-01 -2.295523732900619507e-01
3.529821932315826416e-01 -5.736690163612365723e-01 2.222949862480163574e-01 -2.497475594282150269e-01 -3.843379318714141846e-01 1.822583228349685669e-01 -4.211838841438293457e-01 -2.760232686996459961e-01
4.494552314281463623e-02 -3.905568718910217285e-01 -4.396930038928985596e-01 -7.948764413595199585e-02 -6.376363337039947510e-02 -5.830124616622924805e-01 -5.253918170928955078e-01 -1.605961471796035767e-01
-6.730078458786010742e-01 -3.604120314121246338e-01 4.906559363007545471e-02 -4.138066247105598450e-02 9.454466402530670166e-03 2.765038609504699707e-02 -5.941446423530578613e-01 -2.432737946510314941e-01
-4.199447482824325562e-02 -1.910932213068008423e-01 2.539743185043334961e-01 1.641588658094406128e-01 -7.479147315025329590e-01 -1.476724892854690552e-01 -5.296542048454284668e-01 -9.247454255819320679e-02
-5.083437636494636536e-02 -3.005085885524749756e-01 1.028689667582511902e-01 6.543660759925842285e-01 2.641318142414093018e-01 5.357896685600280762e-01 -2.250800281763076782e-01 -2.466499656438827515e-01
4.292868673801422119e-01 -5.232277512550354004e-01 1.132387369871139526e-01 -1.097377538681030273e-01 -1.131036803126335144e-01 -2.642978429794311523e-01 -6.525437235832214355e-01 -9.284968674182891846e-02
1.788718998432159424e-01 -4.780605435371398926e-01 -2.794252932071685791e-01 3.301933035254478455e-02 4.060243964195251465e-01 4.303937256336212158e-01 -1.117828190326690674e-01 -5.456228852272033691e-01
-1.946875900030136108e-01 -4.821627438068389893e-01 7.473551481962203979e-02 3.007525801658630371e-01 -4.212441146373748779e-01 2.993877232074737549e-02 1.308810263872146606e-01 -6.618954539299011230e-01
-1.082007437944412231e-01 -4.706248641014099121e-01 1.044765785336494446e-01 3.536443710327148438e-01 -1.655565053224563599e-01 6.637071967124938965e-01 -2.573505938053131104e-01 -3.109335303306579590e-01
5.978136658668518066e-01 -1.015869751572608948e-01 -2.838972806930541992e-01 3.402776122093200684e-01 1.102824136614799500e-02 1.378397047519683838e-01 -4.746057987213134766e-01 -4.376532435417175293e-01
-5.163853168487548828e-01 -2.868764400482177734e-01 3.441683948040008545e-01 1.650728583335876465e-01 -2.490700408816337585e-02 -3.602570891380310059e-01 -3.829131424427032471e-01 -4.778275787830352783e-01
-4.876818954944610596e-01 -1.156720593571662903e-01 2.241126745939254761e-01 3.531671166419982910e-01 -2.732965648174285889e-01 -4.606796205043792725e-01 -3.342553973197937012e-01 -4.185563325881958008e-01
-3.270734548568725586e-01 -5.935987830162048340e-01 3.094134926795959473e-01 4.474200904369354248e-01 6.602418422698974609e-02 2.522673010826110840e-01 -8.029266446828842163e-02 -4.126705229282379150e-01
1.665981709957122803e-01 -5.803084969520568848e-01 -1.556098163127899170e-01 1.866787672042846680e-01 2.246686816215515137e-01 -3.200534284114837646e-01 -6.134766936302185059e-01 2.171635180711746216e-01
-4.285506904125213623e-02 -1.737302988767623901e-01 -1.837281286716461182e-01 4.998763799667358398e-01 4.276279509067535400e-01 5.403084754943847656e-01 -3.803360164165496826e-01 -2.547439336776733398e-01
-1.255809962749481201e-01 -2.834425866603851318e-01 -2.635126113891601562e-01 -7.882573455572128296e-02 3.200128078460693359e-01 3.780743852257728577e-02 -8.264715075492858887e-01 2.033332586288452148e-01
2.037537395954132080e-01 -3.512074649333953857e-01 -2.825658023357391357e-01 3.055338263511657715e-01 3.579256534576416016e-01 5.785495638847351074e-01 -3.395796716213226318e-01 -2.894800603389739990e-01
-5.435967445373535156e-01 -1.590293943881988525e-01 1.001343727111816406e-01 2.741961479187011719e-01 4.046168029308319092e-01 1.190596073865890503e-02 -5.049689412117004395e-01 -4.185110628604888916e-01
-3.573431372642517090e-01 6.962644308805465698e-02 1.333742439746856689e-01 7.621541023254394531e-01 4.252634197473526001e-02 -2.646179199218750000e-01 -3.733244836330413818e-01 -2.399751245975494385e-01
-9.996237605810165405e-02 -1.856006234884262085e-01 -2.872220873832702637e-01 6.707471013069152832e-01 -1.398425251245498657e-01 1.757791489362716675e-01 7.800738513469696045e-02 -6.054936051368713379e-01
1.360253244638442993e-01 -4.990835487842559814e-01 1.298307161778211594e-02 -1.291744560003280640e-01 -2.262336313724517822e-01 4.081364870071411133e-01 -4.319473206996917725e-01 -5.578734874725341797e-01
-6.633589416742324829e-02 -3.539076149463653564e-01 1.793209016323089600e-01 5.962870717048645020e-01 -3.692896664142608643e-01 4.971763193607330322e-01 -2.597332894802093506e-01 -1.778043210506439209e-01
4.970388114452362061e-01 -3.967337608337402344e-01 6.202867254614830017e-02 1.473237127065658569e-01 -8.253378793597221375e-03 -3.340699970722198486e-01 -6.770021915435791016e-01 -1.048681442625820637e-04
-1.824935972690582275e-01 -1.237156763672828674e-01 -2.300273068249225616e-02 7.382889837026596069e-02 1.965992599725723267e-01 -3.772426545619964600e-01 -8.715150356292724609e-01 -7.006344944238662720e-02
4.494720995426177979e-01 3.665656223893165588e-02 -2.270399779081344604e-01 4.646408259868621826e-01 6.777115166187286377e-02 -3.016016818583011627e-02 -4.059741199016571045e-01 -5.990620255470275879e-01
4.049980640411376953e-01 -4.257660508155822754e-01 -1.631444990634918213e-01 2.064143270254135132e-01 -4.350860416889190674e-01 -4.689562618732452393e-01 -3.159774839878082275e-01 -2.764330208301544189e-01
-3.689146637916564941e-01 -3.920536115765571594e-02 3.059932962059974670e-02 6.399539113044738770e-01 -6.760231405496597290e-02 -5.417442917823791504e-01 -2.422165423631668091e-01 -3.084831237792968750e-01
-2.464563772082328796e-02 -2.436747550964355469e-01 5.600524693727493286e-02 8.053240180015563965e-01 4.797126650810241699e-01 2.930330671370029449e-02 -2.244424819946289062e-01 -8.351422101259231567e-02
2.885182201862335205e-01 -6.264060735702514648e-01 3.524183332920074463e-01 1.141173914074897766e-01 -2.864945828914642334e-01 3.733455836772918701e-01 -3.422795534133911133e-01 -2.202948629856109619e-01
1.802829205989837646e-01 -7.497264742851257324e-01 1.611362993717193604e-01 2.790297865867614746e-01 -4.031119048595428467e-01 1.016495078802108765e-01 -2.922524213790893555e-01 2.081883996725082397e-01
5.168187618255615234e-01 -2.231041043996810913e-01 1.857908517122268677e-01 -1.615183427929878235e-02 2.481033094227313995e-02 2.427630126476287842e-01 -4.815450012683868408e-01 -5.974183678627014160e-01
5.845688581466674805e-01 -4.402554035186767578e-01 -2.828962206840515137e-01 3.318904042243957520e-01 -1.344330757856369019e-01 -1.417083591222763062e-01 -1.436383426189422607e-01 -4.642062485218048096e-01
-4.168136045336723328e-03 -3.332395553588867188e-01 2.533404231071472168e-01 8.538521081209182739e-02 -1.327178031206130981e-01 -3.461486101150512695e-01 -8.183737397193908691e-01 1.014578714966773987e-01
4.539163708686828613e-01 -1.216931119561195374e-01 -4.667107462882995605e-01 2.798838913440704346e-01 -2.452647835016250610e-01 -1.449266672134399414e-01 -5.140352845191955566e-01 -3.709527254104614258e-01
2.425759583711624146e-01 -5.000570416450500488e-01 3.546546697616577148e-01 3.400921821594238281e-01 -2.433799952268600464e-01 3.212100267410278320e-01 -5.261602401733398438e-01 1.019946858286857605e-01
1.054429709911346436e-01 -5.193310379981994629e-01 3.456710577011108398e-01 3.150393068790435791e-01 1.097891703248023987e-01 -3.305322527885437012e-01 -6.056854724884033203e-01 1.108100488781929016e-01
-7.256325334310531616e-02 -6.212567687034606934e-01 -3.541894555091857910e-01 2.256191223859786987e-01 -1.218681335449218750e-01 4.067631661891937256e-01 -4.885630011558532715e-01 1.158389970660209656e-01
1.782728731632232666e-01 -7.184684276580810547e-01 -1.569789089262485504e-02 1.834043264389038086e-01 -1.287301033735275269e-01 -2.135178893804550171e-01 -5.516865849494934082e-01 2.271976917982101440e-01
-6.844624131917953491e-02 -2.864996790885925293e-01 2.526177167892456055e-01 4.077041149139404297e-02 4.195059090852737427e-02 -3.462366163730621338e-01 -8.450604081153869629e-01 1.094917953014373779e-01
2.374715507030487061e-01 -6.809280719608068466e-03 9.791824966669082642e-02 9.303819388151168823e-02 4.287166893482208252e-01 -9.498382359743118286e-02 -7.227227687835693359e-01 -4.584414362907409668e-01
-3.203474283218383789e-01 2.782164514064788818e-02 3.216664493083953857e-02 3.986767232418060303e-01 -4.746434986591339111e-01 -3.428339213132858276e-02 -4.842751026153564453e-01 -5.250157713890075684e-01
3.470799028873443604e-01 -6.183323860168457031e-01 2.471661567687988281e-01 -2.325440943241119385e-01 9.724345058202743530e-02 3.156203031539916992e-01 -4.491457939147949219e-01 -2.668865323066711426e-01
3.195403218269348145e-01 9.495496749877929688e-02 -1.628427952527999878e-01 3.143752217292785645e-01 2.075080871582031250e-01 5.070715397596359253e-02 -6.698563694953918457e-01 -5.188348293304443359e-01
-1.369341313838958740e-01 -4.875171184539794922e-01 -4.662604629993438721e-02 -1.052175238728523254e-01 3.858656287193298340e-01 -1.911078691482543945e-01 -7.305451035499572754e-01 -1.059272438287734985e-01
-2.100504189729690552e-01 -8.333083987236022949e-02 -3.419153094291687012e-01 3.794124722480773926e-01 2.485649287700653076e-01 4.871145784854888916e-01 -6.167058944702148438e-01 -9.318576008081436157e-02
-5.071742534637451172e-01 -3.455874621868133545e-01 1.414761543273925781e-01 6.019726023077964783e-02 9.828310459852218628e-02 4.153695404529571533e-01 -3.870852589607238770e-01 -5.173759460449218750e-01
-5.220060348510742188e-01 -3.579221069812774658e-01 -1.742864549160003662e-01 -3.826163709163665771e-02 -1.186580136418342590e-01 3.177324831485748291e-01 -6.479770541191101074e-01 -1.807033717632293701e-01
-3.812539577484130859e-01 -1.086640954017639160e-01 1.812824904918670654e-01 4.992141723632812500e-01 -1.503111571073532104e-01 -5.801835656166076660e-01 -2.377925068140029907e-01 -3.807986378669738770e-01
-1.448775231838226318e-01 -5.677205324172973633e-01 -5.906568169593811035e-01 -2.411276400089263916e-01 -3.111101686954498291e-01 4.846157878637313843e-02 -2.723570168018341064e-01 -2.763508558273315430e-01
6.329663842916488647e-02 -7.597734928131103516e-01 -4.998832643032073975e-01 4.344460740685462952e-02 -7.431565225124359131e-02 -2.958265244960784912e-01 -2.549279630184173584e-01 -9.456527233123779297e-02
-1.395454257726669312e-01 -6.570073366165161133e-01 1.609610468149185181e-01 2.754660248756408691e-01 1.692927628755569458e-01 -4.045350253582000732e-01 -4.514871239662170410e-01 -2.256752997636795044e-01
-6.522776186466217041e-02 -3.571633100509643555e-01 -1.486149728298187256e-01 -1.926733553409576416e-01 1.851283013820648193e-01 3.845972418785095215e-01 -1.583479195833206177e-01 -7.756989002227783203e-01
-2.312494516372680664e-01 -5.985679626464843750e-01 -2.282299399375915527e-01 3.297924101352691650e-01 -5.885264277458190918e-01 1.804383248090744019e-01 -5.122993513941764832e-02 -2.141084372997283936e-01
2.751084864139556885e-01 -5.815705657005310059e-01 8.620505034923553467e-02 -2.951899766921997070e-01 2.749097049236297607e-01 -1.658995822072029114e-02 -6.323002576828002930e-01 -1.259702593088150024e-01
-6.840997189283370972e-02 -1.065374463796615601e-01 2.191343754529953003e-01 2.206988334655761719e-01 -4.601273313164710999e-02 -4.584551155567169189e-01 -8.196000456809997559e-01 -5.656343698501586914e-02
4.547460936009883881e-03 -7.135909795761108398e-01 -1.738341599702835083e-01 5.990497395396232605e-02 -5.955485105514526367e-01 2.279056161642074585e-01 -2.243682444095611572e-01 5.084882141090929508e-04
2.561981081962585449e-01 -3.691779673099517822e-01 -8.510055392980575562e-02 4.876058697700500488e-01 1.569753699004650116e-02 6.486337184906005859e-01 -3.458934426307678223e-01 -1.115981787443161011e-01
3.846800327301025391e-01 -5.746477246284484863e-01 -3.031218349933624268e-01 2.152321785688400269e-01 -4.196983575820922852e-01 -3.202110230922698975e-01 -2.174457609653472900e-01 -2.400605380535125732e-01
-2.657656967639923096e-01 -6.920150518417358398e-01 3.435553610324859619e-02 4.657754004001617432e-01 1.397674381732940674e-01 -4.124802052974700928e-01 -1.582577675580978394e-01 1.328024566173553467e-01
-4.534589350223541260e-01 -3.609200417995452881e-01 4.270348250865936279e-01 6.477708369493484497e-02 -3.622878193855285645e-01 1.561573594808578491e-01 -4.479769170284271240e-01 -3.481895327568054199e-01
4.699060916900634766e-01 -2.828415334224700928e-01 -3.844768702983856201e-01 2.729680538177490234e-01 -3.258246183395385742e-01 -3.457420766353607178e-01 -3.589348196983337402e-01 -3.497446477413177490e-01
-2.789979055523872375e-02 -4.119621813297271729e-01 7.476174086332321167e-02 7.800121307373046875e-01 -6.231085211038589478e-02 -1.820601969957351685e-01 -3.444914519786834717e-01 2.445354759693145752e-01
2.416878193616867065e-01 -4.401854872703552246e-01 -3.649291098117828369e-01 -3.748945891857147217e-02 4.241340756416320801e-01 -3.136975169181823730e-01 -5.718613266944885254e-01 -8.901645988225936890e-02
-6.379018425941467285e-01 -5.844296142458915710e-02 1.196851432323455811e-01 2.258018851280212402e-01 -7.502979040145874023e-02 -1.518466919660568237e-01 -5.602324008941650391e-01 -4.263890981674194336e-01
1.759362667798995972e-01 -1.700334250926971436e-01 -2.236336469650268555e-01 5.778838396072387695e-01 2.016926109790802002e-01 5.243624448776245117e-01 -4.825419187545776367e-01 -8.769720047712326050e-02
-4.188981354236602783e-01 -5.683003664016723633e-01 2.111533582210540771e-01 3.507792353630065918e-01 -3.954501077532768250e-02 -2.700169682502746582e-01 4.922571033239364624e-02 -5.069823861122131348e-01
-3.372802734375000000e-01 -1.663765311241149902e-01 3.408735394477844238e-01 -1.106851845979690552e-01 7.150135189294815063e-02 2.778121232986450195e-01 -6.152880787849426270e-01 -5.188867449760437012e-01
-2.701727449893951416e-01 -1.092390790581703186e-01 -1.551726460456848145e-01 1.649423837661743164e-01 3.334914799779653549e-03 -4.954286515712738037e-01 -7.043398618698120117e-01 -3.496192097663879395e-01
-2.753733694553375244e-01 -4.303688108921051025e-01 2.242415696382522583e-01 2.649870216846466064e-01 -1.291266977787017822e-01 -5.274091958999633789e-01 -5.621122121810913086e-01 8.743871748447418213e-02
-3.671609461307525635e-01 -2.496044635772705078e-01 -2.236263453960418701e-01 -9.154919534921646118e-02 2.579834163188934326e-01 2.060010433197021484e-01 -7.839648723602294922e-01 -1.445942819118499756e-01
1.259425878524780273e-01 -5.799909830093383789e-01 3.340473175048828125e-01 -1.170113962143659592e-02 4.451723396778106689e-01 5.959783867001533508e-02 -5.738632678985595703e-01 -7.053342461585998535e-02
-6.088950037956237793e-01 -2.121134698390960693e-01 5.447613541036844254e-03 2.525282800197601318e-01 1.005332991480827332e-01 1.267480701208114624e-01 -5.251972079277038574e-01 -4.673868715763092041e-01
-6.440968513488769531e-01 -5.152113437652587891e-01 -8.236210793256759644e-03 3.521441817283630371e-01 -3.458283841609954834e-01 -9.722082316875457764e-02 -1.564444601535797119e-01 -2.051808983087539673e-01
-2.789440155029296875e-01 -1.767685562372207642e-01 1.058475226163864136e-01 2.632962763309478760e-01 -9.168522059917449951e-02 -3.210527896881103516e-01 -8.315134644508361816e-01 8.671078085899353027e-02
-4.234905540943145752e-01 -3.021339178085327148e-01 -1.307450234889984131e-01 1.367898881435394287e-01 -4.649313986301422119e-01 9.337526559829711914e-02 -6.833350658416748047e-01 4.169112071394920349e-02
-3.973265886306762695e-01 -6.186855435371398926e-01 -4.456036090850830078e-01 3.384071886539459229e-01 -3.196473121643066406e-01 1.204679235816001892e-01 -6.021515931934118271e-03 -1.719146370887756348e-01
-2.881313115358352661e-02 -4.721105992794036865e-01 2.093990445137023926e-01 -1.698444336652755737e-01 3.384165763854980469e-01 -2.557370364665985107e-01 -7.217716574668884277e-01 -5.200746282935142517e-02
1.973830014467239380e-01 -5.271052718162536621e-01 5.489193275570869446e-02 6.788595579564571381e-03 3.283492922782897949e-01 -6.085175871849060059e-01 -4.038800895214080811e-01 -1.972679197788238525e-01
-4.029017090797424316e-01 3.463099524378776550e-02 -2.462684363126754761e-01 1.344279758632183075e-02 1.929798871278762817e-01 2.701737880706787109e-01 -8.082910776138305664e-01 -1.098757460713386536e-01
-2.730221748352050781e-01 -5.574944019317626953e-01 -2.840822041034698486e-01 1.944442242383956909e-01 -3.766329884529113770e-01 4.060890376567840576e-01 -8.428784459829330444e-02 -4.269458055496215820e-01
2.003194093704223633e-01 -6.377497911453247070e-01 1.753875166177749634e-01 -2.106432169675827026e-01 3.645360171794891357e-01 2.563928626477718353e-02 -5.727510452270507812e-01 -1.281736046075820923e-01
-2.065157443284988403e-01 -1.059166043996810913e-01 2.869380712509155273e-01 3.156052231788635254e-01 -1.095672845840454102e-01 -3.475429117679595947e-01 -7.945947647094726562e-01 -4.595879465341567993e-03
3.074778020381927490e-01 -7.683045864105224609e-01 2.530989646911621094e-01 -1.915942430496215820e-01 2.366163535043597221e-03 2.787958383560180664e-01 -3.233900964260101318e-01 -1.791201978921890259e-01
-5.832660943269729614e-02 -6.036940217018127441e-01 -5.623272806406021118e-02 3.228377401828765869e-01 -2.420897483825683594e-01 -1.426988244056701660e-01 -5.690810680389404297e-01 3.492011427879333496e-01
-6.221659779548645020e-01 -4.564939439296722412e-01 -3.697093725204467773e-01 3.465427160263061523e-01 9.937778860330581665e-02 2.420147955417633057e-01 -2.407729178667068481e-01 -1.460385769605636597e-01
