# Supplementary material for: Where is your field going? A machine learning approach to study the relative motion of the domains of physics
Source: PLoS One. 2020 Jun 18;15(6):e0233997. doi: 10.1371/journal.pone.0233997 (PMC7302634; doi:10.1371/journal.pone.0233997)
Supplement: S22 Data — (ZIP) [file pone.0233997.s022.zip › 21/Pacs4Run_21_VS_500_embeddings2003-2007ED8.txt]

1.935630454681813717e-03 -1.861419826745986938e-01 -7.916320562362670898e-01 -4.802558571100234985e-02 -2.148424042388796806e-03 4.048943817615509033e-01 -1.372990570962429047e-02 -4.150024652481079102e-01
-1.989765018224716187e-01 -4.440517723560333252e-01 -4.226665198802947998e-01 -3.168789446353912354e-01 3.217919170856475830e-01 2.445354498922824860e-02 -1.343286130577325821e-02 -6.163104176521301270e-01
-2.316351681947708130e-01 -5.104479193687438965e-01 -2.128521353006362915e-01 -6.223810315132141113e-01 2.231259346008300781e-01 3.123985528945922852e-01 -1.570999622344970703e-01 -2.847203314304351807e-01
-1.558406949043273926e-01 -5.161850452423095703e-01 -7.668015360832214355e-01 -5.822198837995529175e-02 2.144692689180374146e-01 -1.245388910174369812e-01 -1.091744452714920044e-01 -2.108702808618545532e-01
-8.365712314844131470e-02 -5.591385364532470703e-01 -5.927123427391052246e-01 -1.545893400907516479e-01 -3.334876596927642822e-01 1.399860531091690063e-01 -3.577321069315075874e-03 -4.175366759300231934e-01
4.396738708019256592e-01 -1.361681427806615829e-02 6.809777766466140747e-02 -5.318794846534729004e-01 2.757290899753570557e-01 3.935835063457489014e-01 -3.730425238609313965e-01 -3.858408331871032715e-01
4.631915092468261719e-01 3.410967290401458740e-01 -2.107250541448593140e-01 -3.055367767810821533e-01 -3.883200138807296753e-02 1.148790493607521057e-01 5.662306025624275208e-02 -7.165457606315612793e-01
3.580138087272644043e-01 2.360098659992218018e-01 -1.616404391825199127e-02 -5.340770483016967773e-01 2.242227792739868164e-01 3.045348525047302246e-01 -4.706081449985504150e-01 -4.075984060764312744e-01
-3.064786195755004883e-01 -2.678300142288208008e-01 -6.607507467269897461e-01 -4.623748064041137695e-01 3.686224222183227539e-01 1.713250204920768738e-02 -1.664889901876449585e-01 -1.416372805833816528e-01
-4.675536453723907471e-01 -1.735563203692436218e-02 -3.701008260250091553e-01 -6.454309225082397461e-01 9.743239730596542358e-02 1.438174992799758911e-01 -1.300178617238998413e-01 -4.248006641864776611e-01
-1.406814809888601303e-02 -2.889099419116973877e-01 8.229804784059524536e-02 -2.205471843481063843e-01 1.245103254914283752e-01 2.872357964515686035e-01 -5.242465734481811523e-01 -6.986253857612609863e-01
3.537669777870178223e-01 -7.097106572473421693e-05 -3.731318116188049316e-01 -7.600456476211547852e-02 1.945781707763671875e-01 -1.266544461250305176e-01 -7.609944343566894531e-01 -3.111756443977355957e-01
3.782489802688360214e-03 -4.691616296768188477e-01 -2.816753089427947998e-01 -1.992921382188796997e-01 -4.453456401824951172e-01 2.738626003265380859e-01 -2.077192366123199463e-01 -5.867998003959655762e-01
1.002701073884963989e-01 -5.034631490707397461e-01 -7.269515395164489746e-01 -4.159977138042449951e-01 1.385158002376556396e-01 -4.315840452909469604e-02 4.693591222167015076e-02 -1.081942319869995117e-01
1.148260384798049927e-01 1.564869731664657593e-01 -1.725761443376541138e-01 2.641906738281250000e-01 4.433974027633666992e-01 5.111485123634338379e-01 -4.718679562211036682e-02 -6.345446705818176270e-01
1.162975877523422241e-01 1.340708434581756592e-01 -2.557723224163055420e-01 -3.875077664852142334e-01 3.291259109973907471e-01 -1.025624647736549377e-01 -3.496745526790618896e-01 -7.154040336608886719e-01
4.862183630466461182e-01 3.275966271758079529e-02 -6.188067793846130371e-01 -4.654191136360168457e-01 1.445203870534896851e-01 -2.389763444662094116e-01 -2.259802371263504028e-01 -1.841705888509750366e-01
2.916988730430603027e-01 -3.833232522010803223e-01 -3.700617849826812744e-01 -5.943058133125305176e-01 3.545278683304786682e-02 -1.347474381327629089e-02 -9.287325292825698853e-02 -5.174612998962402344e-01
4.245218038558959961e-01 -2.751106321811676025e-01 -6.804361939430236816e-02 1.272489726543426514e-01 -1.420698463916778564e-01 5.375886559486389160e-01 -6.251268982887268066e-01 -1.526569873094558716e-01
-1.616185647435486317e-03 -1.818884313106536865e-01 2.701287902891635895e-02 -5.132408440113067627e-02 -3.251208066940307617e-01 4.685442149639129639e-01 -4.956251978874206543e-01 -6.266326904296875000e-01
3.195877969264984131e-01 -3.106412589550018311e-01 -5.018072724342346191e-01 -5.085054636001586914e-01 2.620894014835357666e-01 -1.438630521297454834e-01 -3.455386757850646973e-01 -2.866930961608886719e-01
-1.937693357467651367e-01 -2.908548414707183838e-01 -1.399537920951843262e-01 -5.870257318019866943e-02 -3.061286211013793945e-01 3.474363386631011963e-01 -3.020064532756805420e-01 -7.410731315612792969e-01
5.220763087272644043e-01 2.453974261879920959e-02 -4.994795322418212891e-01 -1.989197134971618652e-01 -4.197824001312255859e-01 5.620772764086723328e-02 -4.614823758602142334e-01 -2.131728380918502808e-01
2.573035955429077148e-01 -1.762313097715377808e-01 -4.470568597316741943e-01 -6.057094335556030273e-01 -1.781339198350906372e-02 -1.417441219091415405e-01 -3.511388301849365234e-01 -4.385048449039459229e-01
4.141226112842559814e-01 -4.406514465808868408e-01 -4.720158278942108154e-01 -4.116356074810028076e-01 3.077009320259094238e-01 -3.548755869269371033e-02 -3.700168728828430176e-01 -9.609599411487579346e-02
5.209975242614746094e-01 1.545128226280212402e-01 -2.907027304172515869e-01 -2.272066473960876465e-01 3.497889935970306396e-01 -4.063501022756099701e-03 -5.733277797698974609e-01 -3.427576720714569092e-01
-1.954583525657653809e-01 -4.486509039998054504e-02 -2.893531024456024170e-01 1.396776884794235229e-01 6.054146289825439453e-01 5.116646885871887207e-01 -2.773602902889251709e-01 -3.889625370502471924e-01
-4.189510047435760498e-01 -1.199838444590568542e-01 -2.886950075626373291e-01 -2.179799042642116547e-02 1.010276079177856445e-01 8.273301720619201660e-01 -8.413779735565185547e-02 -1.565348953008651733e-01
-2.004281729459762573e-01 -2.278762757778167725e-01 -1.975835710763931274e-01 2.040681540966033936e-01 4.100191295146942139e-01 5.293474197387695312e-01 -1.423508077859878540e-01 -5.988571047782897949e-01
1.722128987312316895e-01 9.352999180555343628e-02 8.200851082801818848e-02 -4.353625178337097168e-01 2.759751304984092712e-02 4.035685956478118896e-01 -4.661265313625335693e-01 -6.200208067893981934e-01
-3.894014954566955566e-01 -2.961434796452522278e-02 -3.222113251686096191e-01 -2.041669785976409912e-01 -5.203679576516151428e-02 -2.249292843043804169e-02 -4.149050712585449219e-01 -7.256895303726196289e-01
3.742983639240264893e-01 1.391307711601257324e-01 -1.285467296838760376e-01 -2.315545082092285156e-01 4.112547636032104492e-01 8.822852373123168945e-02 -4.486143589019775391e-01 -6.262844204902648926e-01
5.811973214149475098e-01 -2.983664274215698242e-01 -3.782241046428680420e-01 -2.680107355117797852e-01 5.600269436836242676e-01 8.358817547559738159e-02 -1.910952776670455933e-01 -3.419387713074684143e-02
5.608422160148620605e-01 -2.138573490083217621e-02 -4.895443618297576904e-01 -3.449240624904632568e-01 -3.267122805118560791e-01 5.218727514147758484e-03 -4.333124160766601562e-01 -1.784503012895584106e-01
6.275001168251037598e-01 8.109240233898162842e-02 -1.550648063421249390e-01 -1.543250232934951782e-01 3.579806685447692871e-01 2.202229052782058716e-01 1.239586025476455688e-01 -5.998268723487854004e-01
-3.220961689949035645e-01 4.208134710788726807e-01 -6.990377902984619141e-01 1.516439616680145264e-01 -7.177230715751647949e-02 3.559843003749847412e-01 -2.256734371185302734e-01 -1.572131067514419556e-01
7.748171687126159668e-02 -5.608465671539306641e-01 -2.624625861644744873e-01 -7.980060577392578125e-02 -4.268199205398559570e-01 4.256610274314880371e-01 5.352727137506008148e-03 -4.907156825065612793e-01
-1.550923101603984833e-03 1.253833472728729248e-01 -1.224113553762435913e-01 8.427364379167556763e-02 4.532757699489593506e-01 7.979194521903991699e-01 -1.096611246466636658e-01 -3.286793529987335205e-01
-2.031056284904479980e-01 -2.896651029586791992e-01 -2.806044816970825195e-01 3.296632766723632812e-01 3.685321807861328125e-01 4.464668631553649902e-01 -2.366328835487365723e-01 -5.443178415298461914e-01
4.182778596878051758e-01 -1.047531813383102417e-01 -2.733772099018096924e-01 -3.949635624885559082e-01 1.395707428455352783e-01 -7.021653652191162109e-02 -3.098581433296203613e-01 -6.803799271583557129e-01
2.931893467903137207e-01 -3.739936649799346924e-02 -2.242255657911300659e-01 3.899908065795898438e-02 5.432124063372612000e-02 1.660319790244102478e-02 -1.233378499746322632e-01 -9.178259968757629395e-01
-2.175320684909820557e-01 5.629699230194091797e-01 -4.693666100502014160e-01 -1.327379941940307617e-01 1.538597494363784790e-01 2.013149112462997437e-01 -1.993025988340377808e-01 -5.421239137649536133e-01
4.685574471950531006e-01 6.275223940610885620e-02 -2.333576530218124390e-01 -2.939075827598571777e-01 2.949700951576232910e-01 -3.150771930813789368e-02 -4.347571730613708496e-01 -5.988862514495849609e-01
5.677149891853332520e-01 -4.163918551057577133e-03 -7.922087609767913818e-02 -6.250613331794738770e-01 -4.643735289573669434e-02 3.293417096138000488e-01 -3.011400103569030762e-01 -2.817752957344055176e-01
5.563448667526245117e-01 1.101105660200119019e-01 -3.669607341289520264e-01 -1.300377584993839264e-02 1.035435348749160767e-01 6.649386882781982422e-02 -7.074624896049499512e-01 -1.669765114784240723e-01
6.486456394195556641e-01 -3.782593905925750732e-01 -2.804208099842071533e-01 1.728202551603317261e-01 2.366538196802139282e-01 7.250658422708511353e-02 -3.500315845012664795e-01 -3.793306052684783936e-01
2.546671032905578613e-01 -6.155933067202568054e-02 -2.789498865604400635e-01 -8.152554035186767578e-01 1.385361254215240479e-01 7.317098975181579590e-02 -2.160124480724334717e-01 -3.430642485618591309e-01
3.843328356742858887e-01 -5.991077423095703125e-01 -6.176820397377014160e-01 -1.749894320964813232e-01 2.093048244714736938e-01 9.594070166349411011e-02 1.568970084190368652e-01 -5.979995802044868469e-02
6.560305953025817871e-01 1.435588896274566650e-01 -1.653819531202316284e-01 -1.470396369695663452e-01 -1.845769770443439484e-02 3.168085813522338867e-01 -6.200922131538391113e-01 -1.217387095093727112e-01
-8.298152685165405273e-02 -4.476130604743957520e-01 -2.418085634708404541e-01 -1.625672578811645508e-01 -4.650996029376983643e-01 3.960362374782562256e-01 -1.984778344631195068e-01 -5.434163808822631836e-01
-1.985211372375488281e-01 -5.241474136710166931e-02 -4.715943336486816406e-01 -5.601870641112327576e-02 3.114370405673980713e-01 -5.278536677360534668e-02 -7.761432528495788574e-01 -1.735655814409255981e-01
4.107069969177246094e-01 -2.268516570329666138e-01 -4.334325492382049561e-01 -6.176778078079223633e-01 6.982886232435703278e-03 -7.509146630764007568e-02 -2.352204322814941406e-01 -3.865908086299896240e-01
1.261025220155715942e-01 -1.769776344299316406e-01 -3.246943354606628418e-01 -4.743337333202362061e-01 2.201853394508361816e-01 -1.254087835550308228e-01 -4.008933305740356445e-01 -6.304234266281127930e-01
-1.047332435846328735e-01 1.473545730113983154e-01 -4.137101173400878906e-01 4.016758799552917480e-01 4.567404389381408691e-01 3.976401984691619873e-01 -3.355280160903930664e-01 -3.943468630313873291e-01
3.255892693996429443e-01 -2.033530622720718384e-01 -4.133525192737579346e-01 -4.245304167270660400e-01 3.690521419048309326e-02 -6.788796931505203247e-02 -6.924674510955810547e-01 -1.267703324556350708e-01
-9.816329926252365112e-02 -3.440169095993041992e-01 -1.180522441864013672e-01 -1.913889050483703613e-01 -4.027334451675415039e-01 3.779120743274688721e-01 -3.593105673789978027e-01 -6.223619580268859863e-01
5.783302783966064453e-01 -3.900147378444671631e-01 -2.935358285903930664e-01 5.344363860785961151e-03 3.242257833480834961e-01 2.687381021678447723e-02 -4.975178539752960205e-01 -2.717761397361755371e-01
-1.959264278411865234e-01 -2.320920675992965698e-01 -3.314794301986694336e-01 -2.213802561163902283e-02 -1.375629007816314697e-01 2.461539059877395630e-01 -5.500733852386474609e-01 -6.444232463836669922e-01
3.350185453891754150e-01 -1.995987296104431152e-01 -4.086653888225555420e-01 -1.670507043600082397e-01 -1.046603769063949585e-01 1.181143075227737427e-01 -7.919710874557495117e-01 2.977607585489749908e-02
3.458735048770904541e-01 9.875856339931488037e-02 -5.564357638359069824e-01 -3.477163910865783691e-01 -3.756821155548095703e-01 3.423570469021797180e-02 -5.448581576347351074e-01 -3.018768504261970520e-02
4.948239922523498535e-01 -5.973192453384399414e-01 -5.262803435325622559e-01 -1.675070524215698242e-01 2.215532362461090088e-01 1.920802891254425049e-01 1.868853904306888580e-02 8.366291224956512451e-02
6.177565455436706543e-01 -3.200431913137435913e-02 -6.468471139669418335e-02 -5.123860836029052734e-01 1.138517186045646667e-01 2.628586888313293457e-01 -2.713666260242462158e-01 -4.415112435817718506e-01
6.346111893653869629e-01 6.161523237824440002e-02 -1.400769054889678955e-01 -1.125624328851699829e-01 3.760913312435150146e-01 1.659982502460479736e-01 1.039889976382255554e-01 -6.175488233566284180e-01
5.418647527694702148e-01 2.426495850086212158e-01 -5.145954489707946777e-01 -2.394041717052459717e-01 8.706082403659820557e-02 -1.998481601476669312e-01 -3.636359572410583496e-01 -3.816161751747131348e-01
1.503047440201044083e-02 -4.020872414112091064e-01 -1.274487376213073730e-01 8.842834830284118652e-02 4.112828969955444336e-01 6.491627097129821777e-01 4.785860702395439148e-02 -4.702987074851989746e-01
3.125668764114379883e-01 -2.168097496032714844e-01 -2.487673610448837280e-01 -5.260973572731018066e-01 3.881113827228546143e-01 3.610108047723770142e-03 -3.969300687313079834e-01 -4.565465152263641357e-01
5.684381723403930664e-01 2.644321024417877197e-01 -1.937446594238281250e-01 -2.829083204269409180e-01 3.589241802692413330e-01 1.270654052495956421e-01 -4.878028035163879395e-01 -3.262756466865539551e-01
-1.541165262460708618e-01 -1.812926083803176880e-01 -2.670302093029022217e-01 -1.622924804687500000e-01 3.847922384738922119e-01 6.963837742805480957e-01 1.865248680114746094e-01 -4.218177497386932373e-01
3.179483711719512939e-01 -2.962001562118530273e-01 -1.640484333038330078e-01 -5.467686057090759277e-02 -3.399229049682617188e-01 6.876657605171203613e-01 -4.332450926303863525e-01 7.169144600629806519e-02
-2.524252831935882568e-01 2.000675164163112640e-02 -8.638944625854492188e-01 -1.831948906183242798e-01 4.004156962037086487e-02 -1.968450844287872314e-01 -3.264763653278350830e-01 -9.523198753595352173e-02
5.562345385551452637e-01 -2.154814749956130981e-01 -1.454319208860397339e-01 1.504070460796356201e-01 -3.743964061141014099e-02 4.346263408660888672e-01 -6.035473346710205078e-01 -2.140724807977676392e-01
3.933744132518768311e-01 -2.185879051685333252e-01 -3.439210951328277588e-01 -4.518156945705413818e-01 -2.795494347810745239e-02 -9.042159467935562134e-02 -2.929903566837310791e-01 -6.166490316390991211e-01
5.799452662467956543e-01 -2.403101325035095215e-01 -4.566603004932403564e-01 -5.239528045058250427e-02 -2.436285465955734253e-01 1.007857844233512878e-01 -4.969495534896850586e-01 -2.795699536800384521e-01
-2.830231487751007080e-01 -2.827310860157012939e-01 -4.298498630523681641e-01 8.748818188905715942e-02 7.322921603918075562e-02 6.367408633232116699e-01 1.921264231204986572e-01 -4.470143914222717285e-01
6.085576415061950684e-01 1.088621392846107483e-01 -3.947048485279083252e-01 -2.443210780620574951e-01 -4.231885075569152832e-01 1.677764356136322021e-01 -4.304068386554718018e-01 -9.916917234659194946e-02
3.011741042137145996e-01 -1.831150650978088379e-01 -7.148778438568115234e-02 -7.194785475730895996e-01 4.361076653003692627e-02 3.234841525554656982e-01 -4.543780088424682617e-01 -2.000000178813934326e-01
1.109116524457931519e-01 -6.858933717012405396e-02 -4.608283936977386475e-01 3.216397762298583984e-01 6.461716890335083008e-01 3.919245302677154541e-01 -2.734872698783874512e-01 -1.457441598176956177e-01
2.616171538829803467e-01 -1.734150648117065430e-01 -3.673892319202423096e-01 -2.104821503162384033e-01 -2.704417891800403595e-02 -8.682037889957427979e-02 1.133937984704971313e-01 -8.373045325279235840e-01
3.314635157585144043e-02 3.390434384346008301e-01 -6.579033136367797852e-01 3.439662456512451172e-01 -6.274443864822387695e-02 1.525340974330902100e-01 1.168969124555587769e-01 -5.403082966804504395e-01
4.263361990451812744e-01 -1.853190213441848755e-01 -3.841868340969085693e-01 3.743806183338165283e-01 -1.658995747566223145e-01 1.344713270664215088e-01 -6.257051229476928711e-01 -2.429441809654235840e-01
8.099976927042007446e-02 -5.608974099159240723e-01 -3.573035597801208496e-01 -3.828449174761772156e-02 -2.556181848049163818e-01 4.430544376373291016e-01 -5.344094038009643555e-01 4.970307648181915283e-02
4.827277064323425293e-01 -3.029228001832962036e-02 -3.503059446811676025e-01 -2.517594099044799805e-01 4.091068804264068604e-01 -8.743143081665039062e-02 -5.405720472335815430e-01 -3.357509374618530273e-01
-1.580945700407028198e-01 1.530293226242065430e-01 -2.850412428379058838e-01 1.491884589195251465e-01 5.131977200508117676e-01 6.674993038177490234e-01 -3.370349109172821045e-01 -1.598836779594421387e-01
-8.022772148251533508e-03 -3.528086841106414795e-02 -3.588971793651580811e-01 2.259275615215301514e-01 5.102991461753845215e-01 7.345534563064575195e-01 -6.821863353252410889e-02 -1.192168444395065308e-01
4.666787087917327881e-01 -4.295694231986999512e-01 -4.231269061565399170e-01 -3.741037547588348389e-01 4.261291623115539551e-01 2.142341062426567078e-02 -2.942603230476379395e-01 -1.002848669886589050e-01
-1.531777977943420410e-01 -2.813068628311157227e-01 1.133110653609037399e-02 -9.056080877780914307e-02 -1.939574927091598511e-01 3.229400515556335449e-01 -4.879234135150909424e-01 -7.135085463523864746e-01
-1.718760095536708832e-02 2.209972143173217773e-01 -3.732317686080932617e-01 3.775542378425598145e-01 4.220159053802490234e-01 4.954932332038879395e-01 -3.902450501918792725e-01 -3.051454126834869385e-01
-1.499035954475402832e-01 1.423380374908447266e-01 -3.877317607402801514e-01 -1.507698446512222290e-01 6.488617658615112305e-01 5.826969146728515625e-01 9.556169062852859497e-02 -1.204667016863822937e-01
4.825221896171569824e-01 -8.746816217899322510e-02 2.117723971605300903e-02 -6.106315851211547852e-01 -5.008797347545623779e-02 4.927046895027160645e-01 -1.983088254928588867e-01 -3.187617063522338867e-01
-9.922192990779876709e-02 -1.444045603275299072e-01 -2.416695207357406616e-01 5.022751539945602417e-02 6.069422364234924316e-01 2.941437065601348877e-01 -2.722296118736267090e-01 -6.159276366233825684e-01
4.465969502925872803e-01 -3.971996903419494629e-01 -4.586134552955627441e-01 -2.666890025138854980e-01 3.990761041641235352e-01 2.616565860807895660e-02 -4.483051896095275879e-01 2.025677822530269623e-02
5.675793290138244629e-01 -2.875729501247406006e-01 -2.290510237216949463e-01 -1.006089672446250916e-01 -8.499839156866073608e-02 6.460341811180114746e-01 -2.701062560081481934e-01 1.871543228626251221e-01
7.480568252503871918e-03 -3.210931420326232910e-01 -3.468297421932220459e-01 6.901224702596664429e-02 1.397961080074310303e-01 6.409997940063476562e-01 3.726740181446075439e-01 -4.499780535697937012e-01
4.231476187705993652e-01 -1.816167980432510376e-01 -4.283817410469055176e-01 -5.894207954406738281e-01 6.011839956045150757e-02 -9.183247387409210205e-02 -1.846255213022232056e-01 -4.592381119728088379e-01
3.562335669994354248e-01 -3.299424946308135986e-01 -4.546145796775817871e-01 -3.459581136703491211e-01 5.047733187675476074e-01 -9.140444546937942505e-02 -3.776459097862243652e-01 -1.791847944259643555e-01
1.763274818658828735e-01 -4.024766758084297180e-02 -1.029454469680786133e-01 4.945084080100059509e-02 -1.887754052877426147e-01 6.677280664443969727e-01 -6.861258745193481445e-01 4.449626803398132324e-02
5.816165208816528320e-01 -1.409822702407836914e-01 -2.312946319580078125e-01 -2.430306822061538696e-01 -8.580131456255912781e-03 1.202626675367355347e-01 1.402918547391891479e-01 -7.036098241806030273e-01
4.733960628509521484e-01 -1.752876490354537964e-01 -3.827782571315765381e-01 -5.703492760658264160e-01 1.322890967130661011e-01 -7.441037148237228394e-02 -2.793634235858917236e-01 -4.150563180446624756e-01
-1.065567284822463989e-01 -1.798640936613082886e-01 -1.197438985109329224e-01 -4.677417874336242676e-02 -4.998291134834289551e-01 6.086013913154602051e-01 -3.443644940853118896e-01 -4.482815563678741455e-01
5.069030523300170898e-01 2.823978066444396973e-01 5.509948357939720154e-02 -3.335226476192474365e-01 2.243205904960632324e-01 4.152700304985046387e-01 -3.871568143367767334e-01 -4.199619591236114502e-01
4.714758098125457764e-01 -2.361308932304382324e-01 -3.196372687816619873e-01 -4.863651692867279053e-01 1.594254523515701294e-01 -4.937248677015304565e-02 -4.443697929382324219e-01 -3.973851501941680908e-01
5.926783196628093719e-03 -5.039440989494323730e-01 -3.364602625370025635e-01 -3.533815145492553711e-01 -3.755434453487396240e-01 1.732220053672790527e-01 -1.309282928705215454e-01 -5.654559731483459473e-01
6.511888653039932251e-02 3.233188390731811523e-02 -4.423518478870391846e-01 -6.136505007743835449e-01 -6.983081251382827759e-02 5.909489393234252930e-01 1.709824204444885254e-01 1.978387385606765747e-01
5.668970346450805664e-01 -4.312837123870849609e-01 -5.215649008750915527e-01 -9.797102957963943481e-02 3.227856755256652832e-01 1.541967391967773438e-01 2.585655450820922852e-01 -1.271631568670272827e-01
4.856826364994049072e-01 1.808539777994155884e-02 -1.694862991571426392e-01 1.771661788225173950e-01 1.073562800884246826e-01 2.227211147546768188e-01 -7.631466388702392578e-01 -2.452528327703475952e-01
4.823969006538391113e-01 -2.766578495502471924e-01 -4.343566894531250000e-01 -3.298798501491546631e-01 -2.128905802965164185e-01 3.748678788542747498e-02 -5.809038877487182617e-01 -9.534229338169097900e-02
-2.932555079460144043e-01 -3.459349870681762695e-01 -4.480957090854644775e-01 -5.363767147064208984e-01 2.612393498420715332e-01 2.309875786304473877e-01 -4.064514040946960449e-01 1.379727423191070557e-01
1.542778015136718750e-01 6.818118691444396973e-02 -3.786762058734893799e-01 4.652108252048492432e-01 3.624301850795745850e-01 6.687552332878112793e-01 -3.907635435461997986e-02 -1.778108477592468262e-01
1.496735662221908569e-01 1.025710999965667725e-01 -6.061810851097106934e-01 4.824162721633911133e-01 4.251658618450164795e-01 3.737638890743255615e-01 -3.054762631654739380e-02 -2.133009731769561768e-01
-8.991963230073451996e-03 1.870574429631233215e-02 -3.954097926616668701e-01 -5.014343857765197754e-01 6.465807091444730759e-03 1.650303602218627930e-01 -7.211412191390991211e-01 2.108609676361083984e-01
-1.517089456319808960e-01 5.376244783401489258e-01 -4.442599117755889893e-01 7.974292337894439697e-02 -1.535831391811370850e-01 3.850731849670410156e-01 -7.882976531982421875e-02 -5.532947778701782227e-01
8.081537485122680664e-01 -2.728093564510345459e-01 -1.348165273666381836e-01 -1.191957518458366394e-01 6.249385327100753784e-02 4.496949911117553711e-01 -1.834260374307632446e-01 -1.741241291165351868e-02
2.190461754798889160e-02 2.528683543205261230e-01 -5.557361841201782227e-01 3.556208610534667969e-01 5.193143486976623535e-01 3.711593449115753174e-01 -1.151758953928947449e-01 -2.820578813552856445e-01
-1.151745840907096863e-01 1.445373892784118652e-01 -4.008613824844360352e-01 5.042219758033752441e-01 3.937021270394325256e-02 4.963414072990417480e-01 -1.453971415758132935e-01 -5.309132933616638184e-01
3.116602301597595215e-01 -1.701445281505584717e-01 4.136495292186737061e-02 -2.828228473663330078e-01 3.143004775047302246e-01 2.547464966773986816e-01 -3.958781659603118896e-01 -6.868907213211059570e-01
5.946958661079406738e-01 -3.524454534053802490e-01 -5.186728239059448242e-01 -3.153310716152191162e-01 3.104311525821685791e-01 4.790635034441947937e-02 -2.131640315055847168e-01 9.778799861669540405e-02
4.727928340435028076e-01 7.903826981782913208e-02 -3.430087864398956299e-01 -1.977925598621368408e-01 3.519778847694396973e-01 -1.380802690982818604e-01 -4.098733365535736084e-01 -5.499929785728454590e-01
3.852749168872833252e-01 -2.351050078868865967e-01 -2.499968707561492920e-01 1.718956083059310913e-01 -5.231357216835021973e-01 5.061943531036376953e-01 1.081223879009485245e-02 -4.173987805843353271e-01
5.535830855369567871e-01 3.448647679761052132e-03 7.674795389175415039e-02 -1.055458262562751770e-01 7.975943386554718018e-02 5.303018093109130859e-01 -5.341299176216125488e-01 -3.219120204448699951e-01
3.218352794647216797e-01 -7.584386318922042847e-02 -4.566817283630371094e-01 -2.345182150602340698e-01 -5.713156461715698242e-01 5.055389404296875000e-01 1.425946056842803955e-01 -1.575071960687637329e-01
4.609017074108123779e-01 -2.478380948305130005e-01 -5.240672230720520020e-01 -2.342637777328491211e-01 -2.259099185466766357e-01 -1.919892989099025726e-02 -5.758761167526245117e-01 -1.165449842810630798e-01
-5.060772970318794250e-02 6.580541133880615234e-01 -6.539058089256286621e-01 -7.221197336912155151e-02 2.903099544346332550e-02 2.086728364229202271e-01 -2.320766001939773560e-01 -1.826188117265701294e-01
1.621867120265960693e-01 -5.015563368797302246e-01 -3.759357035160064697e-01 -1.953439265489578247e-01 -4.321024417877197266e-01 5.149767398834228516e-01 -2.927074730396270752e-01 7.112491875886917114e-02
-5.008862167596817017e-02 -3.328850120306015015e-02 -2.335141748189926147e-01 -7.189765572547912598e-02 4.079542160034179688e-01 8.664398193359375000e-01 7.469734549522399902e-02 -1.181556805968284607e-01
4.264732003211975098e-01 1.512697041034698486e-01 -6.028094887733459473e-01 -1.913787722587585449e-01 -3.914048075675964355e-01 -3.899779543280601501e-02 -4.837878346443176270e-01 -8.039782196283340454e-02
5.239512324333190918e-01 -2.903627604246139526e-02 -3.491959869861602783e-01 -3.750573694705963135e-01 -4.700978696346282959e-01 2.033185660839080811e-01 -4.080238938331604004e-01 -1.822419464588165283e-01
-6.872104108333587646e-02 1.276807487010955811e-01 -5.362299084663391113e-01 3.103482425212860107e-01 5.754342079162597656e-01 4.129530787467956543e-01 -1.604935973882675171e-01 -2.601991891860961914e-01
3.690441250801086426e-01 -9.892629459500312805e-03 -1.276182681322097778e-01 -3.693449795246124268e-01 2.225006371736526489e-01 6.431487202644348145e-02 -4.941368699073791504e-01 -6.428002119064331055e-01
-1.262919157743453979e-01 -1.520485132932662964e-01 -4.471044838428497314e-01 -1.135528311133384705e-01 9.250155836343765259e-02 6.112822294235229492e-01 4.711990654468536377e-01 -3.793204724788665771e-01
5.215913057327270508e-01 -7.318333536386489868e-02 -4.389038980007171631e-01 -5.891644954681396484e-01 9.996851533651351929e-02 -6.816172599792480469e-02 -3.232449591159820557e-01 -2.524049580097198486e-01
-6.933376193046569824e-02 -2.385548800230026245e-01 -5.477820634841918945e-01 -4.189419001340866089e-02 1.719362884759902954e-01 6.221840381622314453e-01 4.236296415328979492e-01 -2.008159905672073364e-01
5.036195516586303711e-01 -1.742040971294045448e-03 -1.520417332649230957e-01 2.701287865638732910e-01 1.922570019960403442e-01 2.957064211368560791e-01 -7.086806893348693848e-01 -1.537681967020034790e-01
7.140295505523681641e-01 -3.075538575649261475e-01 -1.533345133066177368e-01 -1.235494613647460938e-01 1.717179268598556519e-01 4.464901387691497803e-01 -3.547955453395843506e-01 -4.556281119585037231e-02
-1.590549051761627197e-01 3.974894881248474121e-01 -6.557232737541198730e-01 2.228052169084548950e-01 2.081793695688247681e-01 1.543254554271697998e-01 -1.291322708129882812e-01 -5.032477378845214844e-01
4.920139610767364502e-01 -2.860771715641021729e-01 -2.627820372581481934e-01 1.921288222074508667e-01 -3.106762468814849854e-01 6.681703925132751465e-01 -1.632058918476104736e-01 2.251325733959674835e-02
-6.032308936119079590e-02 3.183488547801971436e-01 -5.469685196876525879e-01 3.032062351703643799e-01 4.799759984016418457e-01 1.374896615743637085e-01 -1.367523819208145142e-01 -4.857210218906402588e-01
-3.853708505630493164e-02 5.149875953793525696e-02 -2.311044335365295410e-01 -2.563160061836242676e-01 3.408252298831939697e-01 8.321838974952697754e-01 2.287822067737579346e-01 -1.253894716501235962e-01
7.877715677022933960e-02 -6.186060905456542969e-01 -2.984635233879089355e-01 -2.482130080461502075e-01 -4.102737307548522949e-01 4.908331632614135742e-01 -1.150826364755630493e-01 -1.947943270206451416e-01
1.447809785604476929e-01 -4.442334175109863281e-01 -7.086181044578552246e-01 -4.878468215465545654e-01 4.879555478692054749e-02 1.281152814626693726e-01 1.249568536877632141e-01 8.457134664058685303e-02
3.741309940814971924e-01 -2.619421184062957764e-01 -2.188687622547149658e-01 -7.334087491035461426e-01 6.279128044843673706e-02 2.098114639520645142e-01 -2.244535237550735474e-01 -3.275325000286102295e-01
-4.255768358707427979e-01 6.539205461740493774e-02 -3.998799920082092285e-01 -3.475290238857269287e-01 -2.427217364311218262e-01 5.483468621969223022e-02 -2.969151735305786133e-01 -6.195551156997680664e-01
1.234557479619979858e-01 -2.558813393115997314e-01 -6.668692827224731445e-01 -7.197686471045017242e-03 -6.161245107650756836e-01 2.783228158950805664e-01 4.598400369286537170e-02 -1.238120421767234802e-01
9.864600747823715210e-02 -5.897562578320503235e-02 -3.804905116558074951e-01 3.580836951732635498e-01 6.161804199218750000e-01 4.464584887027740479e-01 -2.729321122169494629e-01 -2.455576360225677490e-01
8.057839274406433105e-01 -1.336879879236221313e-01 -7.315586507320404053e-02 -2.029564827680587769e-01 1.105832308530807495e-01 4.960370957851409912e-01 -1.520976126194000244e-01 -6.986837089061737061e-02
-1.139482855796813965e-01 -1.841721832752227783e-01 -4.426784515380859375e-01 -1.658185124397277832e-01 -5.431823134422302246e-01 1.596278846263885498e-01 -5.799534320831298828e-01 -2.697450816631317139e-01
7.208550814539194107e-04 2.329925261437892914e-02 -3.999269604682922363e-01 -1.949619650840759277e-01 -5.791774988174438477e-01 6.430147290229797363e-01 1.062264889478683472e-01 -2.032391279935836792e-01
-8.879622071981430054e-02 -4.615149199962615967e-01 -4.876813888549804688e-01 -1.779976189136505127e-01 -4.858605265617370605e-01 5.013064146041870117e-01 1.947813481092453003e-02 -1.478346437215805054e-01
6.111381053924560547e-01 1.141816750168800354e-01 -1.619590669870376587e-01 -3.780603408813476562e-02 3.877795860171318054e-02 1.777884513139724731e-01 1.410104800015687943e-02 -7.433042526245117188e-01
7.208174467086791992e-02 6.766667962074279785e-01 -4.147113859653472900e-01 1.267625242471694946e-01 1.397339552640914917e-01 3.507224321365356445e-01 -1.143421679735183716e-01 -4.396204650402069092e-01
6.702394038438796997e-02 -4.109323620796203613e-01 -4.237357079982757568e-01 -3.106830716133117676e-01 1.260314136743545532e-01 1.123868860304355621e-02 2.407684922218322754e-01 -6.903526782989501953e-01
-2.788757383823394775e-01 1.707266718149185181e-01 -4.683889448642730713e-01 2.517605386674404144e-02 2.473986446857452393e-01 5.924473404884338379e-01 2.549611628055572510e-01 -4.425535500049591064e-01
1.191350296139717102e-01 -2.898752093315124512e-01 -5.497453808784484863e-01 -3.293390572071075439e-01 -6.231073141098022461e-01 2.573014795780181885e-01 4.704769700765609741e-02 -1.855125874280929565e-01
2.283868789672851562e-01 3.301398158073425293e-01 -6.594657897949218750e-01 -4.324218928813934326e-01 6.414108723402023315e-02 -1.961086690425872803e-01 -4.172708392143249512e-01 -1.660396717488765717e-02
5.687257647514343262e-01 1.924917399883270264e-01 -1.796508580446243286e-01 1.350209414958953857e-01 3.436235338449478149e-02 2.234130054712295532e-01 -6.888772249221801758e-01 -2.516885101795196533e-01
-3.348126709461212158e-01 -1.374004781246185303e-01 -3.870311677455902100e-01 -1.904738992452621460e-01 7.053446769714355469e-01 3.164832890033721924e-01 -1.529898196458816528e-01 -2.487356364727020264e-01
-2.256534546613693237e-01 -5.034603644162416458e-03 -4.185563027858734131e-01 -1.278046071529388428e-01 1.092228740453720093e-01 7.363193035125732422e-01 3.208327591419219971e-01 -3.170214295387268066e-01
-3.199572265148162842e-01 -4.128245711326599121e-01 -5.070030093193054199e-01 -2.097106873989105225e-01 -1.129314899444580078e-01 2.544071972370147705e-01 6.108874082565307617e-02 -5.873364806175231934e-01
-1.218433156609535217e-01 8.783800154924392700e-02 -5.822278857231140137e-01 -5.552214384078979492e-01 -5.567159131169319153e-02 4.926309585571289062e-01 -3.965876251459121704e-02 2.877866625785827637e-01
5.064306259155273438e-01 -1.907641291618347168e-01 -2.894248962402343750e-01 -1.758409887552261353e-01 3.643131256103515625e-01 -7.983958721160888672e-02 -3.919750750064849854e-01 -5.474553704261779785e-01
4.616281986236572266e-01 1.016381904482841492e-01 -3.971770107746124268e-01 -5.607462301850318909e-02 -2.019727230072021484e-01 1.105872020125389099e-01 -7.040333747863769531e-01 -2.588237226009368896e-01
-1.457193940877914429e-01 -4.578516781330108643e-01 -4.013392925262451172e-01 4.497175291180610657e-02 -4.735492765903472900e-01 4.500948190689086914e-01 -2.032973021268844604e-01 -3.713189363479614258e-01
2.558959126472473145e-01 -4.477497562766075134e-02 -1.067009791731834412e-01 -9.423608332872390747e-02 -1.626697480678558350e-01 6.634097099304199219e-01 -6.492906808853149414e-01 1.552246361970901489e-01
1.839400827884674072e-01 -3.739614486694335938e-01 -3.630001544952392578e-01 4.630154743790626526e-02 -5.504649877548217773e-01 3.473891615867614746e-01 7.977765053510665894e-03 -5.183161497116088867e-01
9.692804515361785889e-02 -5.053102374076843262e-01 -4.278713464736938477e-01 -5.276322960853576660e-01 5.204490199685096741e-02 -6.964481621980667114e-02 -2.987848818302154541e-01 -4.206726551055908203e-01
7.797338068485260010e-02 -5.054133534431457520e-01 -2.364943027496337891e-01 -4.373538792133331299e-01 -2.691883742809295654e-01 4.115769267082214355e-01 -4.955501258373260498e-01 6.198100745677947998e-02
-2.584027945995330811e-01 -3.109386265277862549e-01 -5.771744251251220703e-01 -1.734255254268646240e-01 2.804982364177703857e-01 5.197845101356506348e-01 3.280749619007110596e-01 -1.298077553510665894e-01
1.533661931753158569e-01 7.344609592109918594e-03 -7.434316277503967285e-01 -2.080449759960174561e-01 6.032888218760490417e-02 3.688601553440093994e-01 -7.246845215559005737e-02 4.852858781814575195e-01
2.076347470283508301e-01 1.700292229652404785e-01 -7.649707198143005371e-01 -4.239156544208526611e-01 1.720642298460006714e-01 1.647633165121078491e-01 3.092348873615264893e-01 1.035088375210762024e-01
4.888170957565307617e-01 -3.399651730433106422e-03 -3.075593709945678711e-01 -1.957666575908660889e-01 2.288386374711990356e-01 -7.699450105428695679e-02 -5.865585207939147949e-01 -4.751660525798797607e-01
3.075004816055297852e-01 1.678210496902465820e-01 -3.701567351818084717e-01 9.593150578439235687e-03 -5.485478043556213379e-01 4.662770330905914307e-01 -4.709183871746063232e-01 9.391456842422485352e-03
3.744576275348663330e-01 -8.312524855136871338e-02 -2.704096138477325439e-01 -5.052223205566406250e-01 -1.366280317306518555e-01 5.561589077115058899e-02 2.676039747893810272e-02 -7.085366845130920410e-01
3.593389987945556641e-01 4.929082840681076050e-02 -4.564415812492370605e-01 -6.760491430759429932e-02 -5.844347476959228516e-01 5.490496158599853516e-01 1.864007860422134399e-02 -1.103151366114616394e-01
-1.692492514848709106e-01 2.524093985557556152e-01 -5.542734861373901367e-01 2.526884078979492188e-01 1.723611503839492798e-01 2.028274834156036377e-01 2.178779803216457367e-02 -6.820935010910034180e-01
3.462471961975097656e-01 -1.924954205751419067e-01 -7.447766512632369995e-02 -4.671816825866699219e-01 4.262241721153259277e-01 1.983648389577865601e-01 -5.224642157554626465e-01 -3.539326786994934082e-01
3.780567944049835205e-01 -2.323228567838668823e-01 -1.689030043780803680e-02 1.354982554912567139e-01 1.108395531773567200e-01 2.982247173786163330e-01 -5.911542773246765137e-01 -5.777261257171630859e-01
-3.817342221736907959e-01 5.660255253314971924e-02 -7.453660368919372559e-01 -3.192395865917205811e-01 1.230937764048576355e-01 6.859687715768814087e-02 -3.997458219528198242e-01 1.180523484945297241e-01
6.929804384708404541e-02 1.015547364950180054e-01 -5.569657683372497559e-01 5.245203971862792969e-01 2.672222256660461426e-01 3.383567929267883301e-01 3.417157754302024841e-02 -4.609675705432891846e-01
-1.370189189910888672e-01 5.195531845092773438e-01 -7.432790994644165039e-01 -1.737126559019088745e-01 1.310698091983795166e-01 1.989216953516006470e-01 1.044101640582084656e-01 -2.469808757305145264e-01
4.095949828624725342e-01 -5.737212300300598145e-01 -6.438765525817871094e-01 -1.537757962942123413e-01 2.017447203397750854e-01 7.244113832712173462e-02 1.363835334777832031e-01 1.740197092294692993e-02
-1.824501007795333862e-01 -3.689040243625640869e-01 -2.186439335346221924e-01 -1.734258234500885010e-01 4.081528484821319580e-01 5.703554153442382812e-01 1.354343891143798828e-01 -4.924466311931610107e-01
4.325890839099884033e-01 -5.320924520492553711e-01 -4.251112043857574463e-01 5.840112641453742981e-02 1.279595657251775265e-03 -1.362296380102634430e-02 -5.573579072952270508e-01 -1.864912807941436768e-01
3.658224940299987793e-01 -1.864561438560485840e-01 -3.176263868808746338e-01 -1.959730535745620728e-01 -1.265848577022552490e-01 1.575387641787528992e-02 1.018412113189697266e-01 -8.157649636268615723e-01
-2.836638502776622772e-02 8.554285019636154175e-02 -6.201180219650268555e-01 -2.592770457267761230e-01 -9.533803164958953857e-02 5.867245197296142578e-01 -1.730026304721832275e-01 3.960327208042144775e-01
2.494710534811019897e-01 -4.324332475662231445e-01 -2.705331444740295410e-01 -1.192057207226753235e-01 -3.137232959270477295e-01 5.029671788215637207e-01 -5.398861169815063477e-01 1.431514173746109009e-01
5.432962179183959961e-01 2.109550684690475464e-01 -3.311863839626312256e-01 -2.193427979946136475e-01 2.675541937351226807e-01 -9.567645937204360962e-02 -2.915879786014556885e-01 -5.803176760673522949e-01
-1.782229691743850708e-01 -3.637509047985076904e-01 -2.840206325054168701e-01 -1.670790314674377441e-01 4.399748742580413818e-01 5.051351785659790039e-01 1.983011662960052490e-01 -4.891586005687713623e-01
-1.783876568078994751e-01 -1.131887808442115784e-01 -4.498438239097595215e-01 -7.625399529933929443e-02 8.936196565628051758e-02 6.653589606285095215e-01 3.648394346237182617e-01 -4.042228162288665771e-01
-1.821981519460678101e-01 -2.933004498481750488e-01 -1.375166624784469604e-01 -1.092196535319089890e-02 3.480233252048492432e-01 6.299945712089538574e-01 4.143733903765678406e-02 -5.848231315612792969e-01
-2.687581069767475128e-02 5.506131649017333984e-01 -6.826993227005004883e-01 3.678649663925170898e-02 8.882379531860351562e-02 2.556901276111602783e-01 7.326471805572509766e-02 -3.873454630374908447e-01
-1.094239801168441772e-01 4.043569266796112061e-01 -5.816979408264160156e-01 2.115582972764968872e-01 4.023123085498809814e-01 4.071146249771118164e-01 -6.232748273760080338e-03 -3.372774720191955566e-01
2.408895641565322876e-01 2.520245909690856934e-01 -5.958692431449890137e-01 -4.959393143653869629e-01 2.958380281925201416e-01 3.057097494602203369e-01 3.067458868026733398e-01 4.866537451744079590e-02
5.031743049621582031e-01 -2.170577943325042725e-01 -4.147893488407135010e-01 -2.958725392818450928e-01 -3.881583511829376221e-01 2.250932604074478149e-01 -4.885295033454895020e-01 1.075776480138301849e-02
4.590329527854919434e-01 1.675476878881454468e-02 -3.028177022933959961e-01 -1.433343589305877686e-01 -5.476964116096496582e-01 3.111114799976348877e-01 -4.570295214653015137e-01 -2.666966319084167480e-01
5.572104454040527344e-01 -2.571970522403717041e-01 -4.682106077671051025e-01 -1.680238395929336548e-01 4.984695613384246826e-01 1.802901551127433777e-02 -3.562984466552734375e-01 1.294075045734643936e-02
2.723361849784851074e-01 -1.841777861118316650e-01 -1.564708948135375977e-01 7.487861067056655884e-02 -3.976800739765167236e-01 5.332022309303283691e-01 -5.159261822700500488e-01 -3.913919031620025635e-01
-1.273268461227416992e-01 3.401176631450653076e-01 -7.185222506523132324e-01 2.166113108396530151e-01 2.580215930938720703e-01 -2.883641421794891357e-02 -2.352769523859024048e-01 -4.267919957637786865e-01
-3.375651240348815918e-01 -2.068112418055534363e-02 -6.045023202896118164e-01 -3.523284792900085449e-01 4.739671647548675537e-01 2.105533778667449951e-01 -3.217872381210327148e-01 1.534239798784255981e-01
-3.171017467975616455e-01 -2.660160139203071594e-02 -7.071065306663513184e-01 -2.594603598117828369e-01 4.441606998443603516e-01 1.832914501428604126e-01 -2.551347017288208008e-01 1.882851421833038330e-01
5.820688009262084961e-01 -4.881934449076652527e-02 -3.754479289054870605e-01 2.650621235370635986e-01 -3.310808837413787842e-01 2.100645154714584351e-01 -4.373964071273803711e-01 -3.202129304409027100e-01
-3.446803092956542969e-01 -2.892811316996812820e-03 -4.706564843654632568e-01 -1.124051958322525024e-01 5.834887623786926270e-01 1.321410238742828369e-01 -5.209544897079467773e-01 -1.331195831298828125e-01
5.222799181938171387e-01 2.480982542037963867e-01 -5.998749136924743652e-01 5.285372585058212280e-02 2.791750803589820862e-02 -5.646875128149986267e-02 -5.456750392913818359e-01 -3.603101521730422974e-02
1.967970281839370728e-01 -3.671914041042327881e-01 -3.449736237525939941e-01 -5.752232670783996582e-01 -2.202458977699279785e-01 2.113412506878376007e-02 -1.238630488514900208e-01 -5.587986111640930176e-01
-2.519106268882751465e-01 -4.085002839565277100e-01 -2.909564077854156494e-01 -1.803731918334960938e-01 -1.879018396139144897e-01 3.556067347526550293e-01 -1.377414464950561523e-01 -6.868351697921752930e-01
3.620258569717407227e-01 -2.798846960067749023e-01 -3.058259487152099609e-01 1.276120990514755249e-01 -3.983201086521148682e-01 6.215338706970214844e-01 -3.653385043144226074e-01 4.849753901362419128e-02
-3.365356326103210449e-01 -3.088210336863994598e-02 -6.072479486465454102e-01 -2.039062082767486572e-01 1.227811276912689209e-01 -7.309401035308837891e-02 -6.564145088195800781e-01 -1.554488241672515869e-01
6.188659071922302246e-01 2.002353817224502563e-01 -4.426214993000030518e-01 -1.872497200965881348e-01 -2.081714570522308350e-01 2.196831628680229187e-02 -5.118523240089416504e-01 -2.003084719181060791e-01
-4.062942862510681152e-01 9.231172502040863037e-02 -6.863701343536376953e-01 -2.984834909439086914e-01 -4.695744719356298447e-03 -4.185109585523605347e-02 -5.018467307090759277e-01 -1.121758297085762024e-01
3.022814989089965820e-01 -4.108162969350814819e-02 -6.904716491699218750e-01 -2.701639533042907715e-01 4.533258974552154541e-01 2.245777845382690430e-01 3.160947561264038086e-01 3.665237501263618469e-02
9.063675999641418457e-03 6.006786227226257324e-01 -5.170426964759826660e-01 9.587353467941284180e-02 -9.821169078350067139e-02 3.531870245933532715e-01 -2.354149892926216125e-02 -4.771135151386260986e-01
-3.621898889541625977e-01 1.087323427200317383e-01 -5.577242970466613770e-01 -2.519948482513427734e-01 5.175470113754272461e-01 1.752492338418960571e-01 -4.287653565406799316e-01 5.566332023590803146e-03
1.939646527171134949e-02 -5.529108643531799316e-01 -7.497539520263671875e-01 -2.833931446075439453e-01 1.209829449653625488e-01 1.173277869820594788e-01 1.416250318288803101e-01 5.486620217561721802e-02
-4.843834415078163147e-02 -5.650488734245300293e-01 -4.094087779521942139e-01 -2.043655365705490112e-01 -4.293855726718902588e-01 4.773573279380798340e-01 1.075926981866359711e-02 -2.379807680845260620e-01
2.907432019710540771e-01 -1.193745806813240051e-01 -2.124997675418853760e-01 -1.419040709733963013e-01 -6.282144039869308472e-02 9.148314595222473145e-02 9.160640090703964233e-02 -9.028941988945007324e-01
1.754127740859985352e-01 -4.840684682130813599e-02 -3.570452332496643066e-01 3.576808571815490723e-01 5.447008013725280762e-01 6.156181693077087402e-01 -1.108823940157890320e-01 -1.532667577266693115e-01
8.151633292436599731e-02 -1.180701539851725101e-03 -5.544806122779846191e-01 -5.023608207702636719e-01 -2.390946028754115105e-03 4.294097423553466797e-01 -1.934924721717834473e-01 4.601095914840698242e-01
5.066375732421875000e-01 2.652579545974731445e-01 -1.839148551225662231e-01 -2.109869122505187988e-01 4.050248563289642334e-01 5.310315266251564026e-02 -4.670357108116149902e-01 -4.578526616096496582e-01
-2.707358263432979584e-02 1.185410693287849426e-01 -5.404022336006164551e-01 -6.103689670562744141e-01 -3.474005311727523804e-02 4.932947456836700439e-01 2.458295039832592010e-02 2.747344076633453369e-01
-2.958060801029205322e-01 5.116681568324565887e-03 -4.295572638511657715e-01 -1.340767890214920044e-01 3.977181315422058105e-01 4.875250160694122314e-02 -7.381419539451599121e-01 -6.757685542106628418e-02
-2.022747695446014404e-02 8.664164692163467407e-02 -3.817918896675109863e-01 7.696416974067687988e-02 -5.628864169120788574e-01 7.016992568969726562e-01 -1.624350845813751221e-01 -6.919275224208831787e-02
-3.624345064163208008e-01 4.708887636661529541e-01 -5.056895017623901367e-01 -4.425843805074691772e-02 2.634152173995971680e-01 5.076740980148315430e-01 -1.971241831779479980e-01 -1.524662524461746216e-01
-1.549278944730758667e-01 -7.114055752754211426e-01 -3.411366641521453857e-01 -2.746433019638061523e-02 2.691324055194854736e-02 1.422356665134429932e-01 -1.213461384177207947e-01 -5.631081461906433105e-01
4.818762540817260742e-01 1.164089366793632507e-01 -6.139362230896949768e-02 1.345951557159423828e-01 -2.338039726018905640e-01 4.126684069633483887e-01 -6.100255846977233887e-01 -3.677887022495269775e-01
1.538863182067871094e-01 1.849862635135650635e-01 -5.173698067665100098e-01 4.578571319580078125e-01 4.171243607997894287e-01 5.147773027420043945e-01 -1.385285407304763794e-01 -8.133883029222488403e-02
-6.674876809120178223e-02 -3.190755546092987061e-01 -2.055908292531967163e-01 5.662710964679718018e-02 4.256800711154937744e-01 7.428333163261413574e-01 4.007202386856079102e-02 -3.371210396289825439e-01
3.152590394020080566e-01 -1.358210295438766479e-01 -4.046515822410583496e-01 -4.690529778599739075e-02 -1.095809321850538254e-02 -6.125108804553747177e-03 -8.421148657798767090e-01 -8.310551196336746216e-02
3.016091883182525635e-01 1.695803403854370117e-01 -4.063150286674499512e-01 -1.121720075607299805e-01 -5.531744360923767090e-01 4.398328661918640137e-01 -4.391521215438842773e-01 1.014423444867134094e-01
4.227119684219360352e-02 1.011193916201591492e-01 -3.822696208953857422e-01 4.405509531497955322e-01 4.689507782459259033e-01 3.745537400245666504e-01 -1.508508771657943726e-01 -5.145984888076782227e-01
-2.607294321060180664e-01 1.376051604747772217e-01 -5.848813056945800781e-01 2.845157682895660400e-01 1.173987165093421936e-01 3.584879636764526367e-01 1.474352627992630005e-01 -5.709783434867858887e-01
-3.040692210197448730e-01 -2.377127297222614288e-02 -5.399854779243469238e-01 -2.822103202342987061e-01 4.000989198684692383e-01 5.438130497932434082e-01 2.705309987068176270e-01 -8.216466754674911499e-02
3.461218476295471191e-01 -3.725281655788421631e-01 -4.779342710971832275e-01 1.764126569032669067e-01 -1.946604549884796143e-01 2.149061532691121101e-03 -6.602371931076049805e-01 -8.983010053634643555e-02
-2.001024484634399414e-01 -2.566667795181274414e-01 -5.162323117256164551e-01 -2.481555491685867310e-01 2.820204794406890869e-01 1.310245245695114136e-01 -6.669584512710571289e-01 1.564213931560516357e-01
5.103738307952880859e-01 -2.353228777647018433e-01 1.726024225354194641e-02 -5.979374647140502930e-01 1.848415285348892212e-01 4.768455326557159424e-01 -1.325107961893081665e-01 -2.172723859548568726e-01
-2.202035933732986450e-01 -1.029368266463279724e-01 -1.793052554130554199e-01 -1.272286381572484970e-02 4.988653957843780518e-01 7.626395821571350098e-01 -2.149771451950073242e-01 -1.786091029644012451e-01
-2.982579171657562256e-01 3.311767280101776123e-01 -5.814425945281982422e-01 -1.351118087768554688e-01 3.668797910213470459e-01 1.395941227674484253e-01 -5.387858152389526367e-01 2.561101317405700684e-02
-2.188346236944198608e-01 2.842610478401184082e-01 -4.975019991397857666e-01 9.155525267124176025e-02 4.499437510967254639e-01 6.203920245170593262e-01 -2.603374654427170753e-03 -1.675528585910797119e-01
3.322018682956695557e-01 -4.201480448246002197e-01 -6.404848694801330566e-01 -3.431192338466644287e-01 4.130545258522033691e-01 -6.553531438112258911e-02 -9.831610321998596191e-02 -2.431081607937812805e-02
-2.352880686521530151e-01 -4.152995645999908447e-01 -5.727336406707763672e-01 -2.232846431434154510e-02 -1.517808139324188232e-01 5.497437715530395508e-01 5.157702788710594177e-02 -3.401876091957092285e-01
-1.212766468524932861e-01 5.174961090087890625e-01 -7.353670597076416016e-01 -2.355230450630187988e-01 9.944494813680648804e-02 2.039338052272796631e-01 1.047161668539047241e-01 -2.425080686807632446e-01
-5.225605890154838562e-02 3.606449961662292480e-01 -4.809317290782928467e-01 1.544131636619567871e-01 -2.596102058887481689e-01 1.912166774272918701e-01 1.025021299719810486e-01 -7.054061889648437500e-01
-2.465092837810516357e-01 1.626455187797546387e-01 -4.673203527927398682e-01 -1.618090718984603882e-01 3.465556502342224121e-01 7.180088758468627930e-01 1.791814714670181274e-01 -2.157907187938690186e-02
4.028160274028778076e-01 -2.733363211154937744e-01 -3.559576869010925293e-01 2.940053343772888184e-01 -3.711116909980773926e-01 5.996299386024475098e-01 -2.277092188596725464e-01 2.738796360790729523e-02
1.184705719351768494e-01 4.780345037579536438e-02 -3.144083023071289062e-01 3.691761195659637451e-01 5.297709107398986816e-01 5.941922068595886230e-01 -2.597302198410034180e-01 -2.176108211278915405e-01
-4.545817971229553223e-01 -1.073900386691093445e-01 -6.795832514762878418e-01 -2.103913575410842896e-01 3.463328480720520020e-01 1.843596398830413818e-01 -3.478360474109649658e-01 2.828714251518249512e-02
-2.437533140182495117e-01 5.857232958078384399e-02 -4.408562779426574707e-01 -1.476930230855941772e-01 4.124172925949096680e-01 1.007631514221429825e-02 -7.388310432434082031e-01 -7.017884403467178345e-02
6.739555001258850098e-01 -6.990731507539749146e-02 3.712692111730575562e-02 -3.791741132736206055e-01 1.993066519498825073e-01 4.613953530788421631e-01 -2.796910107135772705e-01 -2.547734081745147705e-01
-9.542323648929595947e-02 -1.085898801684379578e-01 -2.157919853925704956e-01 -2.759084999561309814e-01 2.315909117460250854e-01 8.478704690933227539e-01 2.396890968084335327e-01 -1.626082211732864380e-01
-2.196267396211624146e-01 -2.637175917625427246e-01 -4.011859893798828125e-01 -3.278293907642364502e-01 2.593609094619750977e-01 1.750294417142868042e-01 -7.182555794715881348e-01 -5.434767808765172958e-04
-1.177289187908172607e-01 7.222820073366165161e-02 -5.588768720626831055e-01 -2.915910780429840088e-01 -8.001811802387237549e-02 6.782627701759338379e-01 -5.106461793184280396e-02 3.383834660053253174e-01
3.744857311248779297e-01 -1.367395669221878052e-01 -3.390301764011383057e-01 9.955673664808273315e-02 -4.832642078399658203e-01 6.826620101928710938e-01 -1.258261948823928833e-01 2.838728949427604675e-02
-1.697079390287399292e-01 3.134873136878013611e-02 -3.809027671813964844e-01 3.674261271953582764e-01 4.771588444709777832e-01 3.503390848636627197e-01 -1.934036314487457275e-01 -5.498224496841430664e-01
6.949403882026672363e-02 -4.432464540004730225e-01 -2.263739854097366333e-01 -2.183064222335815430e-01 -1.295415908098220825e-01 4.698879420757293701e-01 -6.672522425651550293e-01 1.303799748420715332e-01
9.107754379510879517e-02 -6.376920342445373535e-01 -6.948880553245544434e-01 -1.629251539707183838e-01 1.038918793201446533e-01 7.854757457971572876e-02 2.164610922336578369e-01 -1.087257415056228638e-01
2.298443391919136047e-02 5.196259617805480957e-01 -5.860056281089782715e-01 2.420523464679718018e-01 3.678696155548095703e-01 2.860577106475830078e-01 -1.798472851514816284e-01 -2.792249321937561035e-01
5.149933695793151855e-01 -5.446649193763732910e-01 -5.943495035171508789e-01 -6.834332644939422607e-02 2.254605442285537720e-01 1.473732143640518188e-01 5.741898342967033386e-02 6.596776098012924194e-02
-1.266110390424728394e-01 -4.289443790912628174e-01 -7.269434928894042969e-01 -2.139305770397186279e-01 3.557181060314178467e-01 1.849218308925628662e-01 -1.926605403423309326e-01 1.670735180377960205e-01
2.299290895462036133e-01 -1.162684038281440735e-01 -2.569492459297180176e-01 -1.118357926607131958e-01 -4.711774289608001709e-01 5.432671308517456055e-01 -5.696514844894409180e-01 -1.159057468175888062e-01
5.980327352881431580e-02 -5.232372283935546875e-01 -4.544465243816375732e-01 -1.088464409112930298e-01 -4.441266953945159912e-01 5.323722958564758301e-01 -1.491532772779464722e-01 3.690284490585327148e-02
-1.644031517207622528e-02 -1.522883325815200806e-01 6.954306364059448242e-02 -6.173455119132995605e-01 2.393371015787124634e-01 3.859102427959442139e-01 -4.379339218139648438e-01 -4.388521313667297363e-01
-3.546089231967926025e-01 -4.498429894447326660e-01 -3.011998236179351807e-01 -1.309957504272460938e-01 4.493143260478973389e-01 3.456261456012725830e-01 -9.487090259790420532e-02 -4.833958745002746582e-01
2.233687788248062134e-01 -2.975657582283020020e-01 -4.059718549251556396e-01 -5.772231817245483398e-01 -1.460594236850738525e-01 -7.131372392177581787e-02 -4.549520909786224365e-01 -3.607783019542694092e-01
3.437072336673736572e-01 -5.131874680519104004e-01 -3.999318182468414307e-01 -3.861401975154876709e-01 -1.285682469606399536e-01 2.978163361549377441e-01 -4.243173003196716309e-01 1.555145978927612305e-01
3.685373067855834961e-01 -3.390970528125762939e-01 -2.173406928777694702e-01 -3.216700162738561630e-03 -3.212701380252838135e-01 5.509309768676757812e-01 -5.360935330390930176e-01 8.837670832872390747e-02
-1.857376098632812500e-01 1.670586615800857544e-01 -7.348392605781555176e-01 -3.702006936073303223e-01 1.698158914223313332e-03 -1.471514441072940826e-02 -4.914030730724334717e-01 1.373295783996582031e-01
1.445106267929077148e-01 1.162510216236114502e-01 -4.578992128372192383e-01 -5.628547817468643188e-02 -5.716140866279602051e-01 6.463165283203125000e-01 6.211545318365097046e-02 -6.660883873701095581e-02
6.820439100265502930e-01 7.272075745277106762e-04 -3.613644242286682129e-01 5.099194496870040894e-02 -1.954828016459941864e-02 8.332574367523193359e-02 -5.498316287994384766e-01 -3.033006787300109863e-01
2.065098844468593597e-02 -4.369723200798034668e-01 -2.981276810169219971e-01 -9.388288855552673340e-02 -4.495714008808135986e-01 4.850039482116699219e-01 1.110041793435811996e-02 -5.229420065879821777e-01
6.740330457687377930e-01 -2.081314027309417725e-01 -3.896014094352722168e-01 -1.159880533814430237e-01 -3.779734373092651367e-01 2.253790944814682007e-01 -3.628745377063751221e-01 -1.085386574268341064e-01
-2.150918915867805481e-02 1.693569570779800415e-01 -5.930290818214416504e-01 -5.763204693794250488e-01 1.034329682588577271e-01 3.812395036220550537e-01 -1.154164411127567291e-02 3.617339432239532471e-01
-7.789234071969985962e-02 -5.206812620162963867e-01 -3.580436706542968750e-01 1.013665795326232910e-01 -3.955495357513427734e-01 2.350318431854248047e-01 -2.506036162376403809e-01 -5.566432476043701172e-01
-8.649305999279022217e-02 3.066963329911231995e-02 -4.795860946178436279e-01 3.402218818664550781e-01 5.402000546455383301e-01 1.750077158212661743e-01 -1.910762935876846313e-01 -5.356031060218811035e-01
1.512134969234466553e-01 6.644821912050247192e-02 -6.575902700424194336e-01 -1.872758567333221436e-01 -4.326870143413543701e-01 -7.657041400671005249e-02 -5.525812506675720215e-01 -8.243107050657272339e-02
5.582056641578674316e-01 2.178985476493835449e-01 -4.996667206287384033e-01 1.043151021003723145e-01 1.404426395893096924e-01 7.843596488237380981e-02 -5.922853350639343262e-01 6.082861497998237610e-02
-7.828141748905181885e-02 5.920456051826477051e-01 -6.543594598770141602e-01 -5.020120367407798767e-02 9.438885748386383057e-02 3.201777338981628418e-01 7.330682128667831421e-02 -3.095973730087280273e-01
2.815620005130767822e-01 -7.889974117279052734e-02 -4.980716407299041748e-01 -2.701102495193481445e-01 -5.351229310035705566e-01 2.250979244709014893e-01 -5.046806931495666504e-01 -4.164873063564300537e-02
-5.680361762642860413e-02 2.435053288936614990e-01 -5.093681812286376953e-01 2.671713232994079590e-01 5.997007489204406738e-01 3.408412933349609375e-01 -2.795028984546661377e-01 -2.295787632465362549e-01
-1.578285247087478638e-01 4.944884181022644043e-01 -6.912106275558471680e-01 1.319424062967300415e-01 4.159678891301155090e-02 2.830951511859893799e-01 -3.727778792381286621e-02 -3.900354206562042236e-01
1.732228994369506836e-01 -5.716413855552673340e-01 -5.038732886314392090e-01 -4.792303778231143951e-03 3.409700393676757812e-01 3.419475257396697998e-01 3.212300837039947510e-01 -2.300676256418228149e-01
1.629921048879623413e-01 -7.910221070051193237e-02 -3.225794136524200439e-01 3.547078371047973633e-01 4.634821414947509766e-01 6.918323040008544922e-01 -1.267647147178649902e-01 -1.666864454746246338e-01
4.997040927410125732e-01 -3.880445659160614014e-01 -6.689792275428771973e-01 -3.206943869590759277e-01 -1.494608372449874878e-01 -8.000018447637557983e-02 -1.188971474766731262e-01 -8.039927482604980469e-02
5.309696793556213379e-01 1.306755244731903076e-01 6.853831559419631958e-02 -1.602141559123992920e-01 2.566147446632385254e-01 3.828054666519165039e-01 -1.796910166740417480e-01 -6.526476740837097168e-01
9.859409183263778687e-02 4.360097646713256836e-01 -6.874194741249084473e-01 3.557422459125518799e-01 2.670417726039886475e-01 1.146655380725860596e-01 -8.468895405530929565e-02 -3.308244049549102783e-01
5.559023618698120117e-01 -4.125432074069976807e-01 -1.706746369600296021e-01 2.684580087661743164e-01 2.078201174736022949e-01 2.836552858352661133e-01 -5.173138380050659180e-01 -1.682794839143753052e-01
3.845562934875488281e-01 1.152959465980529785e-01 -4.386539757251739502e-01 -2.884388901293277740e-02 -5.195245742797851562e-01 4.790135622024536133e-01 -3.358655869960784912e-01 1.827799230813980103e-01
-2.286815643310546875e-01 -5.910084247589111328e-01 -2.370034605264663696e-01 4.080123826861381531e-02 1.024426892399787903e-01 4.432595074176788330e-01 -8.908237516880035400e-02 -5.706744194030761719e-01
4.494393169879913330e-01 1.732116341590881348e-01 1.973543129861354828e-02 -3.249547183513641357e-01 4.807022809982299805e-01 3.705431520938873291e-01 -4.820160567760467529e-01 -2.475896626710891724e-01
4.995336756110191345e-02 -4.346993565559387207e-01 -4.446171522140502930e-01 -4.137023389339447021e-01 -3.241077959537506104e-01 2.438235431909561157e-01 -5.166486501693725586e-01 9.102623909711837769e-02
3.103637695312500000e-01 1.121507436037063599e-01 -7.797532081604003906e-01 -3.198061585426330566e-01 1.658155769109725952e-01 1.297967582941055298e-01 3.668509423732757568e-01 4.340286552906036377e-02
3.537325859069824219e-01 2.340450733900070190e-01 -1.148953735828399658e-01 2.664620876312255859e-01 1.238974183797836304e-02 3.414003849029541016e-01 -7.412980794906616211e-01 -2.639371454715728760e-01
-8.062303066253662109e-02 2.130486071109771729e-01 -4.224949777126312256e-01 -4.308677017688751221e-01 -5.220148563385009766e-01 3.883406221866607666e-01 1.490529626607894897e-01 -3.720706403255462646e-01
2.182705849409103394e-01 2.835078239440917969e-01 -6.483978033065795898e-01 -3.228947818279266357e-01 -2.600230872631072998e-01 -1.366582214832305908e-01 -5.092864036560058594e-01 -4.050365835428237915e-02
2.160154581069946289e-01 1.735430955886840820e-01 -8.583764433860778809e-01 -2.293326556682586670e-01 1.229810044169425964e-01 1.371103376150131226e-01 3.150966465473175049e-01 2.463458292186260223e-02
1.410484760999679565e-01 4.729624986648559570e-01 -6.673938035964965820e-01 3.392753005027770996e-01 2.550573945045471191e-01 2.013468742370605469e-01 -6.675074249505996704e-02 -2.929830253124237061e-01
5.237905979156494141e-01 -2.562519609928131104e-01 -7.690180540084838867e-01 -9.180499613285064697e-02 8.053807169198989868e-02 -1.885463446378707886e-01 -1.216578930616378784e-01 5.766066908836364746e-02
-4.732350409030914307e-01 -1.182357817888259888e-01 -4.361701905727386475e-01 -2.451496422290802002e-01 5.652257204055786133e-01 3.367384970188140869e-01 -1.709959656000137329e-01 -2.227416932582855225e-01
-2.062192112207412720e-01 5.066937804222106934e-01 -7.036666870117187500e-01 -1.979252845048904419e-01 1.076620817184448242e-01 2.516127228736877441e-01 1.011187508702278137e-01 -2.851118147373199463e-01
1.438145190477371216e-01 -6.957118511199951172e-01 -3.876301050186157227e-01 -1.986074894666671753e-01 -3.095662891864776611e-01 4.565285742282867432e-01 -3.511790931224822998e-02 1.084531657397747040e-02
1.502878367900848389e-01 -5.913540720939636230e-01 -4.878743290901184082e-01 -4.131547212600708008e-01 -1.304978430271148682e-01 -3.219042718410491943e-02 -1.371929887682199478e-02 -4.480419456958770752e-01
-1.443244963884353638e-01 5.140725374221801758e-01 -7.477200627326965332e-01 -1.252679377794265747e-01 1.247034743428230286e-01 2.538675665855407715e-01 5.288449674844741821e-02 -2.394287139177322388e-01
2.844992280006408691e-01 6.973150372505187988e-02 -4.490223526954650879e-01 5.336234569549560547e-01 3.670247495174407959e-01 5.182878971099853516e-01 -3.972040861845016479e-02 -1.513788551092147827e-01
-1.926285326480865479e-01 -3.039475977420806885e-01 -2.301054596900939941e-01 -8.295356482267379761e-02 -4.631291925907135010e-01 4.795382618904113770e-01 -2.175844609737396240e-01 -5.647051334381103516e-01
-3.513086959719657898e-02 -9.902929514646530151e-02 -1.166534870862960815e-01 -2.037177532911300659e-01 1.749167889356613159e-01 8.729143738746643066e-01 1.910391747951507568e-01 -3.236955404281616211e-01
-3.160779178142547607e-02 -6.804748903959989548e-03 -5.758576393127441406e-01 -3.243728280067443848e-01 -3.216986060142517090e-01 3.912622109055519104e-02 -6.734383702278137207e-01 5.987315997481346130e-02
2.590780258178710938e-01 1.424685865640640259e-01 -6.915348172187805176e-01 -4.186343252658843994e-01 2.239508628845214844e-01 3.302243053913116455e-01 1.979707628488540649e-01 2.463976591825485229e-01
3.659650683403015137e-01 9.196117520332336426e-02 -2.373228222131729126e-01 -2.856754660606384277e-01 -3.306617736816406250e-01 7.320850491523742676e-01 2.707266807556152344e-01 -3.318777680397033691e-02
-9.941478073596954346e-02 5.854178220033645630e-02 -1.252766847610473633e-01 -2.617853879928588867e-01 6.851205229759216309e-02 9.077776074409484863e-01 1.535174548625946045e-01 -2.239245474338531494e-01
-2.698116600513458252e-01 1.633274257183074951e-01 -6.206912994384765625e-01 -5.304456353187561035e-01 -2.278689853847026825e-02 3.755140304565429688e-01 -2.041304707527160645e-01 2.251583337783813477e-01
1.243412867188453674e-01 -1.322156377136707306e-02 -1.683385968208312988e-01 -5.032802745699882507e-02 -4.225547909736633301e-01 4.440502524375915527e-01 -7.430091500282287598e-01 -1.603051275014877319e-01
-9.894102066755294800e-02 -6.042032241821289062e-01 -6.529573798179626465e-01 -4.029085859656333923e-02 3.400079905986785889e-01 2.405562102794647217e-01 1.284957081079483032e-01 -8.478426933288574219e-02
2.573909163475036621e-01 -4.217594563961029053e-01 -7.857620120048522949e-01 -2.376994341611862183e-01 1.921190619468688965e-01 -1.171596795320510864e-01 1.639921665191650391e-01 -6.645754724740982056e-02
2.073388174176216125e-02 -3.958975076675415039e-01 -4.248082637786865234e-01 -2.705025970935821533e-01 -5.087471604347229004e-01 3.743329644203186035e-01 -4.360482096672058105e-01 1.071202661842107773e-02
3.036316931247711182e-01 -3.837417960166931152e-01 -3.090141713619232178e-01 -1.107810959219932556e-01 -1.962365061044692993e-01 8.342979103326797485e-02 -7.389750480651855469e-01 -2.474560886621475220e-01
5.061795115470886230e-01 -3.816848099231719971e-01 -5.700687766075134277e-01 3.368545472621917725e-01 -4.485646635293960571e-02 8.952292054891586304e-02 2.399066835641860962e-01 -3.034269809722900391e-01
-4.564341306686401367e-01 -2.125108987092971802e-01 -6.587801575660705566e-01 -1.538535207509994507e-01 4.414890706539154053e-01 2.634046971797943115e-01 -1.557278484106063843e-01 -1.729010790586471558e-02
1.738908886909484863e-02 1.109742820262908936e-01 -1.881486624479293823e-01 -1.212188452482223511e-01 -5.253147482872009277e-01 7.425965070724487305e-01 2.750515192747116089e-02 -3.303432166576385498e-01
1.452991664409637451e-01 1.218613833189010620e-01 -7.252560257911682129e-01 -4.451135993003845215e-01 -1.461181696504354477e-02 3.480193614959716797e-01 7.989981770515441895e-02 3.349635601043701172e-01
-1.114695798605680466e-03 5.887105464935302734e-01 -7.053869366645812988e-01 -4.928168281912803650e-02 -1.922150552272796631e-01 1.368731856346130371e-01 -2.233996428549289703e-02 -3.118321597576141357e-01
2.452092915773391724e-01 -1.802339702844619751e-01 -5.078918933868408203e-01 -2.145674675703048706e-01 -5.469123721122741699e-01 4.241775572299957275e-01 3.008887767791748047e-01 -1.839045584201812744e-01
-4.543170928955078125e-01 -1.033146083354949951e-01 -6.406951546669006348e-01 -4.639465808868408203e-01 -7.224629167467355728e-03 -5.713061243295669556e-02 -2.009936124086380005e-01 -3.368542790412902832e-01
4.331216514110565186e-01 -5.637643933296203613e-01 -1.149727776646614075e-01 2.532870136201381683e-02 -7.205665111541748047e-02 1.688012778759002686e-01 -3.976010084152221680e-01 -5.375337600708007812e-01
-3.263639658689498901e-02 6.764187812805175781e-01 -4.935076236724853516e-01 1.636007055640220642e-02 4.278063401579856873e-02 4.013413786888122559e-01 -7.695163786411285400e-02 -3.588153421878814697e-01
5.610307455062866211e-01 -5.106687545776367188e-01 -1.122969314455986023e-01 -6.444249302148818970e-02 2.149693071842193604e-01 4.153455495834350586e-01 -4.330928623676300049e-01 -3.748660162091255188e-02
6.226614713668823242e-01 -2.490179091691970825e-01 -6.986298561096191406e-01 -2.238584458827972412e-01 3.157091513276100159e-02 -4.991192743182182312e-02 7.340288907289505005e-02 -5.666290596127510071e-02
-2.348877340555191040e-01 1.964655220508575439e-01 -3.343896269798278809e-01 1.715513505041599274e-02 5.083783864974975586e-01 7.077632546424865723e-01 -1.598865240812301636e-01 -9.579852968454360962e-02
7.633658647537231445e-01 -4.387082457542419434e-01 -2.123202532529830933e-01 -2.538630366325378418e-01 4.927600547671318054e-02 2.705212831497192383e-01 -1.707901060581207275e-01 -1.024799421429634094e-01
-7.166477292776107788e-02 8.557680249214172363e-02 -4.338813126087188721e-01 -4.328458011150360107e-01 -1.506772786378860474e-01 7.191399931907653809e-01 1.817553192377090454e-01 1.975634545087814331e-01
5.499889850616455078e-01 -3.905536532402038574e-01 -5.578374266624450684e-01 2.536955773830413818e-01 3.549176082015037537e-02 2.709178440272808075e-02 1.997525840997695923e-01 -3.571292757987976074e-01
3.306533992290496826e-01 2.483686208724975586e-01 -5.256371498107910156e-01 -3.096605241298675537e-01 1.208712309598922729e-01 5.743439868092536926e-02 -6.553841829299926758e-01 9.674773365259170532e-02
-2.193046212196350098e-01 -5.962152481079101562e-01 -1.622138917446136475e-01 7.277049124240875244e-02 -1.054472848773002625e-01 3.066551685333251953e-01 -3.855265378952026367e-01 -5.577067732810974121e-01
-3.908976167440414429e-02 1.146715804934501648e-01 -6.281343102455139160e-02 1.852255612611770630e-01 -2.028880566358566284e-01 4.805876612663269043e-01 -7.546499371528625488e-01 -3.247212767601013184e-01
-1.095576137304306030e-01 -3.936527967453002930e-01 -6.255548596382141113e-01 -2.676123678684234619e-01 3.449480533599853516e-01 8.393763750791549683e-02 -4.634687602519989014e-01 1.710596382617950439e-01
-6.598658859729766846e-02 4.630011916160583496e-01 -7.518699765205383301e-01 -1.045718342065811157e-01 -1.595555096864700317e-01 6.723929941654205322e-02 1.515568643808364868e-01 -3.899788558483123779e-01
4.314313232898712158e-01 -4.265470504760742188e-01 -6.312400698661804199e-01 3.764079511165618896e-01 -1.819996386766433716e-01 4.176863655447959900e-02 1.221495941281318665e-01 -2.049114555120468140e-01
5.833971872925758362e-02 -3.851304948329925537e-01 -7.480787038803100586e-01 -2.691985070705413818e-01 1.624802649021148682e-01 -9.410277009010314941e-02 -3.945809006690979004e-01 1.588463187217712402e-01
-3.925293684005737305e-01 1.447691172361373901e-01 -2.544859349727630615e-01 -3.334469497203826904e-01 -8.548357337713241577e-02 1.523599028587341309e-02 -4.442502558231353760e-01 -6.664193272590637207e-01
-1.655519902706146240e-01 2.811880707740783691e-01 -1.324730664491653442e-01 -3.012256622314453125e-01 -6.123480945825576782e-02 2.242363393306732178e-01 -7.125138044357299805e-01 -4.727919697761535645e-01
-1.451392769813537598e-01 5.866406559944152832e-01 -6.571130752563476562e-01 -1.869027912616729736e-01 -8.647549152374267578e-02 1.884574443101882935e-01 -2.442074753344058990e-02 -3.527981340885162354e-01
-9.472058713436126709e-02 -2.161552309989929199e-01 -6.530740857124328613e-01 -2.496440410614013672e-01 1.665393263101577759e-01 -4.288776218891143799e-02 -6.347123980522155762e-01 1.517973393201828003e-01
-1.305609643459320068e-01 5.291461944580078125e-01 -7.798232436180114746e-01 -1.458050459623336792e-01 4.377557337284088135e-02 1.526454836130142212e-01 6.286363303661346436e-02 -2.107274085283279419e-01
3.432510495185852051e-01 -5.404140949249267578e-01 -1.789785027503967285e-01 -1.316884905099868774e-01 -3.177942335605621338e-01 2.543698251247406006e-01 -1.298943012952804565e-01 -5.984867215156555176e-01
-2.437307685613632202e-01 -4.878013432025909424e-01 -4.199795126914978027e-01 -3.969559911638498306e-03 5.428760647773742676e-01 3.477231562137603760e-01 3.356729075312614441e-02 -3.308987021446228027e-01
-9.045833349227905273e-02 6.216186285018920898e-01 -4.429718255996704102e-01 -5.015809461474418640e-02 1.059559136629104614e-01 5.581659674644470215e-01 1.013735756278038025e-01 -2.713212966918945312e-01
-3.115690350532531738e-01 1.101013347506523132e-01 -3.102919757366180420e-01 -4.987205266952514648e-01 -3.184530735015869141e-01 1.176434159278869629e-01 -1.084157973527908325e-01 -6.471421718597412109e-01
-2.485832422971725464e-01 -4.366437438875436783e-03 -3.219707012176513672e-01 4.722415283322334290e-02 -4.574969708919525146e-01 6.440423727035522461e-01 -3.077945709228515625e-01 -3.368390500545501709e-01
5.441159009933471680e-01 3.719652816653251648e-02 -5.650339722633361816e-01 -4.935076832771301270e-01 -1.511907726526260376e-01 -1.190639138221740723e-01 -2.935898900032043457e-01 -1.284960061311721802e-01
3.867575228214263916e-01 -3.260039687156677246e-01 -1.935876756906509399e-01 -1.202427819371223450e-01 -3.204593658447265625e-01 7.533612251281738281e-01 -1.466009914875030518e-01 2.159457467496395111e-02
-1.692607551813125610e-01 2.527126073837280273e-01 -4.570966660976409912e-01 -3.544032573699951172e-02 2.968212366104125977e-01 7.707082629203796387e-01 1.056378036737442017e-01 6.356270611286163330e-02
2.966437041759490967e-01 -6.234371289610862732e-02 -5.426039695739746094e-01 5.312207937240600586e-01 -4.083942472934722900e-01 1.595893055200576782e-01 -2.973375618457794189e-01 -2.254706770181655884e-01
3.909635543823242188e-01 -2.345301955938339233e-01 -4.723027944564819336e-01 -6.178900599479675293e-01 6.396249867975711823e-03 -1.242569237947463989e-01 -1.440851986408233643e-01 -3.886433839797973633e-01
1.119037047028541565e-01 -6.362469792366027832e-01 -5.871326848864555359e-02 -7.962796092033386230e-02 3.018747270107269287e-01 2.624870240688323975e-01 -4.156235158443450928e-01 -4.900088906288146973e-01
4.541130959987640381e-01 2.939412370324134827e-02 -4.630926251411437988e-01 -4.906625151634216309e-01 -1.120192278176546097e-02 -1.141187846660614014e-01 -5.185672640800476074e-01 -2.359068691730499268e-01
-1.460129767656326294e-01 -5.486461520195007324e-01 -4.299034774303436279e-01 -1.453540325164794922e-01 -3.914365470409393311e-01 4.740277230739593506e-01 3.160725906491279602e-02 -3.046290576457977295e-01
3.129091113805770874e-02 1.079586297273635864e-01 -6.496180295944213867e-01 -5.304191112518310547e-01 -2.695797681808471680e-01 3.892364203929901123e-01 5.180253833532333374e-02 2.390734404325485229e-01
-9.166939556598663330e-02 5.169314742088317871e-01 -4.112564325332641602e-01 -4.484781064093112946e-03 2.030398100614547729e-01 7.017039656639099121e-01 5.691310390830039978e-02 -1.355508565902709961e-01
-2.570134997367858887e-01 -2.568583488464355469e-01 -3.859818875789642334e-01 -1.480875462293624878e-01 7.706008851528167725e-02 7.609980702400207520e-01 1.860143840312957764e-01 -2.782053947448730469e-01
1.066347882151603699e-01 -1.166229620575904846e-01 -7.125100493431091309e-01 5.080755427479743958e-02 -4.644047915935516357e-01 3.415908515453338623e-01 2.895185351371765137e-01 -2.204519659280776978e-01
4.576589167118072510e-01 -5.317948758602142334e-02 -4.442170262336730957e-01 -1.442836076021194458e-01 -4.342488050460815430e-01 3.097246289253234863e-01 -5.336210727691650391e-01 1.791516691446304321e-02
4.778726696968078613e-01 -4.881643056869506836e-01 -5.233635306358337402e-01 3.592488169670104980e-01 -1.033991947770118713e-01 3.707156702876091003e-02 -2.520794868469238281e-01 -2.339969128370285034e-01
4.478597939014434814e-01 2.384211719036102295e-01 -6.017574667930603027e-01 -2.257757931947708130e-01 -3.078286647796630859e-01 -6.637123227119445801e-02 -4.738163053989410400e-01 -7.631932199001312256e-02
-1.552589684724807739e-01 -2.190393656492233276e-01 -6.370660066604614258e-01 -2.786878645420074463e-01 2.397660613059997559e-01 9.587718546390533447e-02 -5.626809597015380859e-01 2.471972256898880005e-01
3.051129877567291260e-01 -1.689469218254089355e-01 -3.652819395065307617e-01 1.308762282133102417e-01 -4.343477785587310791e-01 7.336766719818115234e-01 2.792187966406345367e-02 9.193887002766132355e-03
8.686550855636596680e-01 -1.042383089661598206e-01 -3.021943569183349609e-01 -2.684731185436248779e-01 -3.913519531488418579e-02 2.464529275894165039e-01 -8.615040779113769531e-02 3.848299756646156311e-02
3.916445374488830566e-01 -3.081889748573303223e-01 -5.810221433639526367e-01 -3.201166093349456787e-01 3.143441975116729736e-01 1.947175115346908569e-01 4.005189836025238037e-01 -1.201256215572357178e-01
3.572804331779479980e-01 -1.457646023482084274e-02 -1.033254936337471008e-01 -8.296669125556945801e-01 1.060069166123867035e-02 3.735447525978088379e-01 -9.531598538160324097e-02 -1.561467200517654419e-01
-1.816761493682861328e-01 -2.271593064069747925e-01 -3.871633410453796387e-01 -2.978728711605072021e-01 3.038306236267089844e-01 1.097166463732719421e-01 -7.562294602394104004e-01 2.313157171010971069e-02
-1.928552687168121338e-01 3.618194460868835449e-01 -5.152971148490905762e-01 -7.181849330663681030e-02 8.924325555562973022e-02 5.788064002990722656e-01 3.181517720222473145e-01 -3.420567512512207031e-01
3.242939114570617676e-01 -8.820896036922931671e-03 -4.879139959812164307e-01 2.018756791949272156e-02 -4.780548214912414551e-01 5.271282792091369629e-01 -3.170101940631866455e-01 2.222430706024169922e-01
-3.968759477138519287e-01 -8.432096242904663086e-02 -7.593677639961242676e-01 -3.016129732131958008e-01 8.015205711126327515e-02 -9.262347221374511719e-02 9.499510377645492554e-02 -3.791333436965942383e-01
-1.436955779790878296e-01 4.840450286865234375e-01 -5.744009017944335938e-01 1.086643803864717484e-02 1.397163569927215576e-01 4.476913213729858398e-01 1.826646625995635986e-01 -4.020983576774597168e-01
4.806410893797874451e-02 -3.438892215490341187e-02 -6.278109550476074219e-01 7.244275510311126709e-02 -3.512120544910430908e-01 6.816317439079284668e-01 -1.697169151157140732e-03 -9.559437632560729980e-02
-3.420679569244384766e-01 -1.047918274998664856e-01 -5.279946327209472656e-01 -4.932362586259841919e-02 1.856989562511444092e-01 4.628384113311767578e-02 -7.440537214279174805e-01 -2.355640567839145660e-02
6.768139004707336426e-01 2.119319513440132141e-03 -1.754211187362670898e-01 2.292261421680450439e-01 3.923626616597175598e-02 3.262171149253845215e-01 -4.131296575069427490e-01 -4.242263138294219971e-01
4.033461511135101318e-01 -1.139200776815414429e-01 -3.990728557109832764e-01 2.262275964021682739e-01 -4.483340978622436523e-01 6.412670612335205078e-01 -3.946715220808982849e-02 1.055538281798362732e-02
-8.492881059646606445e-02 -3.191651403903961182e-01 -5.713607072830200195e-01 9.041636437177658081e-02 -4.254439175128936768e-01 5.117595195770263672e-01 4.358699172735214233e-02 -3.339047729969024658e-01
-5.390929430723190308e-02 3.598996698856353760e-01 -6.175348758697509766e-01 4.027425050735473633e-01 3.401635885238647461e-01 1.910980939865112305e-01 -2.968555092811584473e-01 -2.892442643642425537e-01
4.039173126220703125e-01 -3.610466420650482178e-01 -5.457456111907958984e-01 -5.828334689140319824e-01 1.926867663860321045e-01 -6.212987378239631653e-02 -9.799680858850479126e-02 -1.355408579111099243e-01
5.090299844741821289e-01 -3.934489190578460693e-02 -5.949017405509948730e-01 2.766598761081695557e-01 -4.463377594947814941e-01 6.105494126677513123e-02 -1.979851126670837402e-01 -2.583570778369903564e-01
2.277092933654785156e-01 -4.063862562179565430e-01 -4.920699298381805420e-01 1.280836295336484909e-02 -3.969683647155761719e-01 2.321278303861618042e-01 9.069629013538360596e-02 -5.665765404701232910e-01
1.050759330391883850e-01 6.661789417266845703e-01 -3.915553092956542969e-01 -2.553058974444866180e-02 6.234629452228546143e-02 5.494972467422485352e-01 1.322866678237915039e-01 -2.605058550834655762e-01
5.357764363288879395e-01 1.289710700511932373e-01 -2.696805596351623535e-01 2.150837390217930079e-04 5.423681810498237610e-02 2.049725055694580078e-01 -7.548986077308654785e-01 -9.356969594955444336e-02
3.046972453594207764e-01 4.425857663154602051e-01 -7.272945046424865723e-01 -2.773880064487457275e-01 3.865719959139823914e-02 -1.035351380705833435e-01 -2.826670408248901367e-01 1.151577979326248169e-01
7.660664618015289307e-02 -1.348465830087661743e-01 -6.420335173606872559e-01 5.985052138566970825e-02 -6.176016926765441895e-01 3.441157639026641846e-01 8.175111562013626099e-02 -2.315772473812103271e-01
5.390206575393676758e-01 -2.513031065464019775e-01 -5.795643925666809082e-01 1.790477037429809570e-01 -2.219062149524688721e-01 1.697760522365570068e-01 3.369852602481842041e-01 -2.944916486740112305e-01
4.031662344932556152e-01 -3.750629723072052002e-01 -3.950197696685791016e-01 1.436346471309661865e-01 -4.809547960758209229e-01 3.496685326099395752e-01 -4.123217239975929260e-02 -4.059895277023315430e-01
1.388438977301120758e-03 5.887905955314636230e-01 -5.478395819664001465e-01 1.915238201618194580e-01 1.780251860618591309e-01 2.656971514225006104e-01 -1.256178915500640869e-01 -4.454733133316040039e-01
-2.681092619895935059e-01 -4.717445969581604004e-01 -2.977789044380187988e-01 7.584728300571441650e-02 3.349787294864654541e-01 2.716851532459259033e-01 -1.829704046249389648e-01 -6.258175373077392578e-01
2.965396046638488770e-01 1.077353209257125854e-01 -4.170792996883392334e-01 6.289037317037582397e-02 -5.064830780029296875e-01 6.824856400489807129e-01 1.455207914113998413e-02 4.832081496715545654e-03
2.612980604171752930e-01 -4.215779006481170654e-01 -4.120511412620544434e-01 2.052717208862304688e-01 -4.759035706520080566e-01 2.382904887199401855e-01 4.737351462244987488e-02 -5.065196156501770020e-01
8.863010257482528687e-02 2.935022860765457153e-02 -2.287487536668777466e-01 2.136740684509277344e-01 -3.223166465759277344e-01 7.108833789825439453e-01 -5.329614877700805664e-01 -3.071250626817345619e-03
1.251500993967056274e-01 -2.592048943042755127e-01 -2.984883785247802734e-01 6.016767397522926331e-02 -5.869779586791992188e-01 3.758423626422882080e-01 3.560999408364295959e-02 -5.808324813842773438e-01
4.858628213405609131e-01 1.869700253009796143e-01 -1.221192628145217896e-01 -3.805419802665710449e-02 2.851985692977905273e-01 8.862888813018798828e-02 -2.054548263549804688e-01 -7.623735666275024414e-01
6.495302915573120117e-01 -1.207736730575561523e-01 -3.822013437747955322e-01 3.371367454528808594e-01 -1.788262128829956055e-01 2.119467705488204956e-01 -3.974563777446746826e-01 -2.625135481357574463e-01
-2.825396955013275146e-01 -1.298761367797851562e-01 -8.037528991699218750e-01 -2.560455203056335449e-01 1.467416882514953613e-01 1.780286617577075958e-02 -3.963916599750518799e-01 1.129124313592910767e-01
3.670385479927062988e-01 -2.750460207462310791e-01 -2.939291596412658691e-01 -3.202804028987884521e-01 6.034829020500183105e-01 4.678062349557876587e-02 -4.682871699333190918e-01 -1.224158108234405518e-01
-1.458586901426315308e-01 -2.329320460557937622e-01 -7.729835510253906250e-01 -2.247393131256103516e-01 3.758935630321502686e-01 4.589786753058433533e-02 -2.939220666885375977e-01 2.160188704729080200e-01
6.259439140558242798e-02 -4.516640007495880127e-01 -5.990354418754577637e-01 -1.991152167320251465e-01 2.150229960680007935e-01 1.007549166679382324e-01 -5.282438397407531738e-01 2.411703020334243774e-01
-1.023339703679084778e-01 4.105591475963592529e-01 -6.222451329231262207e-01 2.615229189395904541e-01 3.161249756813049316e-01 8.022789657115936279e-02 -2.280001789331436157e-01 -4.550057351589202881e-01
1.620135605335235596e-01 1.634349524974822998e-01 -6.864212155342102051e-01 -3.811972737312316895e-01 -2.216305434703826904e-01 4.006496071815490723e-01 3.882975876331329346e-02 3.455535769462585449e-01
1.437699198722839355e-01 6.444030404090881348e-01 -4.704866111278533936e-01 9.214679151773452759e-02 -1.165302190929651260e-02 3.116369843482971191e-01 -2.030106028541922569e-03 -4.867945611476898193e-01
-1.094110533595085144e-01 1.435129046440124512e-01 -3.129837512969970703e-01 -1.141624748706817627e-01 2.242105305194854736e-01 8.810946941375732422e-01 1.507187932729721069e-01 -8.442079275846481323e-02
6.721095740795135498e-02 -3.476636409759521484e-01 -5.076502263545989990e-02 -7.428374886512756348e-01 1.396196633577346802e-01 3.063293099403381348e-01 -3.307907581329345703e-01 -3.122085928916931152e-01
-4.811198711395263672e-01 5.044955387711524963e-02 -6.130464076995849609e-01 -1.083485633134841919e-01 1.632468551397323608e-01 -5.272151902318000793e-02 -5.198194980621337891e-01 -2.806630134582519531e-01
1.865756697952747345e-02 6.018468737602233887e-01 -7.003252506256103516e-01 -2.803357839584350586e-01 1.167112141847610474e-01 2.318255603313446045e-01 9.084610501304268837e-04 -3.199218586087226868e-02
1.241183932870626450e-02 1.536240726709365845e-01 -4.502983689308166504e-01 5.433534085750579834e-02 9.679742902517318726e-02 8.429498672485351562e-01 1.087618544697761536e-01 1.968787759542465210e-01
3.441538810729980469e-01 -1.355831623077392578e-01 3.891358152031898499e-02 1.287357807159423828e-01 -1.339418143033981323e-01 6.386613845825195312e-01 -5.652130842208862305e-01 -3.159015178680419922e-01
-1.320307701826095581e-02 2.976659834384918213e-01 -2.485497146844863892e-01 -4.321983754634857178e-01 -4.241462349891662598e-01 2.556191086769104004e-01 -5.951828360557556152e-01 -2.513253390789031982e-01
-8.856569975614547729e-02 3.158690035343170166e-01 -1.439782083034515381e-01 -1.866721808910369873e-01 4.245332181453704834e-01 7.005525827407836914e-01 1.553516685962677002e-01 -3.763908743858337402e-01
2.467643916606903076e-01 -1.859884262084960938e-01 -4.007073342800140381e-01 -1.020981073379516602e-01 -5.059429407119750977e-01 6.847187876701354980e-01 8.178032934665679932e-02 -4.493375122547149658e-02
5.055597424507141113e-01 -3.403684198856353760e-01 -4.238106012344360352e-01 -5.456886887550354004e-01 8.498402684926986694e-02 -5.340662971138954163e-02 -2.143726795911788940e-01 -3.084430992603302002e-01
5.474717617034912109e-01 -3.571753799915313721e-01 -9.469758719205856323e-02 2.742471098899841309e-01 1.656126230955123901e-02 4.561131298542022705e-01 -4.727003872394561768e-01 -2.382484376430511475e-01
1.437368392944335938e-01 -1.650939434766769409e-01 -4.047363996505737305e-01 -3.329737484455108643e-01 -6.003241539001464844e-01 4.938634634017944336e-01 1.059248670935630798e-01 -2.487774938344955444e-01
-3.830031678080558777e-02 -1.132766250520944595e-02 -5.904790759086608887e-01 -3.826677799224853516e-01 -5.168311595916748047e-01 1.554483324289321899e-01 -4.590431451797485352e-01 3.613025695085525513e-02
2.725504040718078613e-01 6.869524717330932617e-01 -4.563258290290832520e-01 1.209104508161544800e-01 -3.062283806502819061e-02 2.867993414402008057e-01 -2.513363026082515717e-02 -3.835842013359069824e-01
4.783091247081756592e-01 2.024092376232147217e-01 -4.842626452445983887e-01 -1.521738916635513306e-01 5.763798952102661133e-01 3.566628694534301758e-01 -1.386043336242437363e-02 1.138834953308105469e-01
6.174736618995666504e-01 -8.016741485334932804e-04 -6.201010942459106445e-01 -2.806393504142761230e-01 -8.261166512966156006e-02 -2.181743979454040527e-01 -2.019426524639129639e-01 -2.454303354024887085e-01
6.239703297615051270e-01 -4.200757145881652832e-01 -2.673953771591186523e-01 3.531935214996337891e-01 9.431935846805572510e-02 2.518916428089141846e-01 -2.856697440147399902e-01 -2.898253500461578369e-01
3.855524957180023193e-01 1.832247823476791382e-01 -6.773501038551330566e-01 -3.612296581268310547e-01 7.041661441326141357e-02 1.791026890277862549e-01 4.375513792037963867e-01 -6.258542998693883419e-04
-2.891698181629180908e-01 -5.600061267614364624e-02 -7.578562498092651367e-01 -3.075767159461975098e-01 1.547659784555435181e-01 -7.506953179836273193e-02 -4.632737338542938232e-01 9.202987886965274811e-03
1.678192429244518280e-02 -3.840714693069458008e-01 -7.285349369049072266e-01 -2.713422775268554688e-01 1.444779150187969208e-02 -1.073267534375190735e-01 -4.656867682933807373e-01 1.386571526527404785e-01
-1.464559882879257202e-01 3.896816074848175049e-01 -4.274630844593048096e-01 -2.237037122249603271e-01 5.230268239974975586e-01 5.449476242065429688e-01 -6.602668017148971558e-02 -1.380084306001663208e-01
5.349758863449096680e-01 -3.902404010295867920e-01 -5.528270006179809570e-01 3.914684355258941650e-01 -1.647193916141986847e-02 2.031948976218700409e-02 1.296807080507278442e-01 -2.917990982532501221e-01
5.126613974571228027e-01 -3.874165415763854980e-01 1.700599305331707001e-02 9.871343523263931274e-02 -6.866495311260223389e-02 4.890673160552978516e-01 -4.621544778347015381e-01 -3.457810878753662109e-01
-1.156448647379875183e-01 3.277964591979980469e-01 -3.435949981212615967e-01 -1.811509877443313599e-01 1.512210965156555176e-01 8.383733630180358887e-01 3.835698217153549194e-02 3.307071700692176819e-02
-4.296439290046691895e-01 1.628685146570205688e-01 -2.910431921482086182e-01 -2.379764318466186523e-01 -2.122651338577270508e-01 7.512069493532180786e-02 -5.732281208038330078e-01 -5.179296135902404785e-01
-3.304173946380615234e-01 -2.773704230785369873e-01 -5.344635844230651855e-01 -1.614114791154861450e-01 -6.739620864391326904e-02 6.079049110412597656e-01 2.446286529302597046e-01 -2.612492144107818604e-01
1.585113853216171265e-01 5.127809047698974609e-01 -7.357222437858581543e-01 -2.636678814888000488e-01 2.820492982864379883e-01 6.820382922887802124e-02 1.267495155334472656e-01 -2.920366823673248291e-02
-4.073266983032226562e-01 1.432631164789199829e-01 -2.849551439285278320e-01 -5.140917897224426270e-01 -3.345455527305603027e-01 3.727816641330718994e-01 -3.581091389060020447e-02 -4.646521508693695068e-01
2.635263502597808838e-01 -5.039892792701721191e-01 -5.213295817375183105e-01 1.740853041410446167e-01 -3.632811605930328369e-01 1.835827976465225220e-01 -4.552308917045593262e-01 -3.933791443705558777e-02
-1.872215718030929565e-01 -2.299302667379379272e-01 -3.469893932342529297e-01 -4.692495167255401611e-01 6.087169647216796875e-01 3.050463497638702393e-01 -1.051160693168640137e-01 -3.111983835697174072e-01
4.379649758338928223e-01 -3.122974336147308350e-01 -5.461773872375488281e-01 1.541495174169540405e-01 -4.810795783996582031e-01 1.882106810808181763e-01 -3.447311818599700928e-01 -5.371103063225746155e-02
4.832730293273925781e-01 -2.567186355590820312e-01 -4.980571866035461426e-01 2.772381603717803955e-01 -4.039726853370666504e-01 1.718217879533767700e-01 -3.911002278327941895e-01 -1.730453670024871826e-01
4.638321697711944580e-01 -7.848997414112091064e-02 -6.205305457115173340e-01 -2.115182578563690186e-01 4.442012608051300049e-01 2.913156449794769287e-01 1.282724291086196899e-01 2.242049425840377808e-01
-6.700791418552398682e-02 1.696599721908569336e-01 -4.144390523433685303e-01 -3.439917787909507751e-02 -5.696312189102172852e-01 6.367064118385314941e-01 -2.109181582927703857e-01 -1.393596827983856201e-01
-2.898426540195941925e-02 4.556773900985717773e-01 -7.030588388442993164e-01 2.412221282720565796e-01 3.101332485675811768e-01 1.905757486820220947e-01 -8.106092363595962524e-02 -3.161729276180267334e-01
2.095344364643096924e-01 1.004223618656396866e-02 -4.829026162624359131e-01 1.338898539543151855e-01 -5.601045489311218262e-01 6.179353594779968262e-01 -5.968723911792039871e-03 -9.631315618753433228e-02
2.581650614738464355e-01 -4.553487598896026611e-01 -4.742221236228942871e-01 -5.517040938138961792e-02 -4.414764642715454102e-01 3.999481499195098877e-01 -3.591053485870361328e-01 1.194206476211547852e-01
-1.543334424495697021e-01 3.147746920585632324e-01 -6.691808104515075684e-01 -2.409582287073135376e-01 3.482398986816406250e-01 -2.375273406505584717e-02 -4.983302354812622070e-01 3.265140578150749207e-02
1.946872323751449585e-01 -5.601827502250671387e-01 -6.437944769859313965e-01 -1.201071366667747498e-01 1.779383420944213867e-01 1.879947036504745483e-01 3.594637215137481689e-01 -1.522392183542251587e-01
1.674465984106063843e-01 -5.491473153233528137e-02 -4.835880100727081299e-01 -2.659437358379364014e-01 -4.351862668991088867e-01 5.764924883842468262e-01 2.790589630603790283e-01 -2.544758915901184082e-01
5.403119325637817383e-01 -4.958143532276153564e-01 -6.303555965423583984e-01 -1.653235107660293579e-01 4.460780322551727295e-02 1.659595966339111328e-01 -5.749898776412010193e-02 6.864850223064422607e-02
-2.584834396839141846e-01 -2.767391204833984375e-01 -4.818309545516967773e-01 -4.200437366962432861e-01 5.098817870020866394e-02 7.785695046186447144e-02 -6.610865592956542969e-01 4.803186282515525818e-02
2.343799769878387451e-01 -4.336319565773010254e-01 -7.892847061157226562e-01 -2.034595310688018799e-01 1.345261335372924805e-01 1.004993766546249390e-01 2.152565866708755493e-01 1.346490383148193359e-01
3.980758190155029297e-01 -2.668551802635192871e-01 -5.763790607452392578e-01 -2.316445261240005493e-01 5.330140590667724609e-01 -1.221266537904739380e-01 -2.834563553333282471e-01 -7.131382822990417480e-02
-2.008503675460815430e-01 -3.453039824962615967e-01 -6.419817805290222168e-01 -2.394635379314422607e-01 -1.871075332164764404e-01 3.790037930011749268e-01 2.513269186019897461e-01 -3.593362867832183838e-01
-1.306861340999603271e-01 6.490430235862731934e-01 -5.461740493774414062e-01 -1.347541362047195435e-01 3.640077263116836548e-02 2.567509710788726807e-01 -1.685690581798553467e-01 -3.867013454437255859e-01
-5.957135930657386780e-02 4.563034772872924805e-01 -6.512801647186279297e-01 6.696577370166778564e-02 -3.223799765110015869e-01 1.876641809940338135e-01 -4.823872074484825134e-02 -4.670273661613464355e-01
4.402542114257812500e-01 -3.008710965514183044e-02 -6.200913339853286743e-02 -4.420162737369537354e-01 2.140852063894271851e-01 2.394313067197799683e-01 -6.541086435317993164e-01 -2.739152312278747559e-01
3.741170167922973633e-01 -5.806454643607139587e-02 -5.622761249542236328e-01 -8.435504138469696045e-02 1.408485136926174164e-02 -9.790435433387756348e-02 -6.925654411315917969e-01 -2.096761912107467651e-01
1.534106582403182983e-01 -3.807594180107116699e-01 -1.228036656975746155e-01 8.313863724470138550e-02 -3.646852448582649231e-02 5.436563491821289062e-01 -7.134794592857360840e-01 -5.957899615168571472e-02
3.717503845691680908e-01 -7.138408720493316650e-02 -3.351235389709472656e-01 2.161617130041122437e-01 -5.210273265838623047e-01 5.667116641998291016e-01 -8.260092884302139282e-02 -3.133970499038696289e-01
5.276834964752197266e-01 -1.504957862198352814e-02 -2.693306505680084229e-01 -5.246226210147142410e-03 -4.894412755966186523e-01 3.019682765007019043e-01 -4.725533127784729004e-01 -3.077546358108520508e-01
3.789412677288055420e-01 -4.456594288349151611e-01 -6.381099820137023926e-01 -3.623366653919219971e-01 2.979230582714080811e-01 -6.565041095018386841e-02 -1.615291982889175415e-01 1.261504273861646652e-02
4.166406393051147461e-01 -1.143573597073554993e-01 -4.944307208061218262e-01 -5.801995992660522461e-01 3.107075095176696777e-01 3.200195357203483582e-02 2.944446206092834473e-01 -2.190403938293457031e-01
1.031600981950759888e-01 -8.590866625308990479e-02 -6.557014584541320801e-01 8.780201524496078491e-02 -4.868898093700408936e-01 4.317777752876281738e-01 2.787657678127288818e-01 -2.076539099216461182e-01
-1.556413769721984863e-01 -3.441466093063354492e-01 -6.071960330009460449e-01 -3.230012953281402588e-01 -2.949836850166320801e-01 3.004935383796691895e-01 -3.962204456329345703e-01 2.236504405736923218e-01
-3.291966319084167480e-01 4.127726554870605469e-01 -6.039397120475769043e-01 2.271012589335441589e-02 3.603169023990631104e-01 2.865581512451171875e-01 -1.736509799957275391e-01 -3.374771773815155029e-01
-1.458279788494110107e-01 9.487576037645339966e-02 -5.440258383750915527e-01 -2.985456287860870361e-01 -3.711343929171562195e-02 7.219009399414062500e-01 9.723415970802307129e-02 2.294914424419403076e-01
4.585733115673065186e-01 -2.257964760065078735e-01 -3.579987883567810059e-01 -5.592035651206970215e-01 1.449038237333297729e-01 -1.113597825169563293e-01 -5.368682369589805603e-02 -5.114431977272033691e-01
1.552295237779617310e-01 -4.025242626667022705e-01 -5.717769265174865723e-01 -1.073795631527900696e-01 -3.926082849502563477e-01 4.108585715293884277e-01 7.049739360809326172e-02 -3.840612173080444336e-01
2.914429903030395508e-01 3.603547438979148865e-02 -2.508744001388549805e-01 -1.552244462072849274e-02 2.884354591369628906e-01 -3.042006865143775940e-02 5.885009653866291046e-03 -8.754590153694152832e-01
3.043788969516754150e-01 -1.634420305490493774e-01 -6.055683493614196777e-01 -6.250461339950561523e-01 -5.930706392973661423e-03 -1.372402459383010864e-01 -3.163759708404541016e-01 -6.542752683162689209e-02
6.410979032516479492e-01 -2.996581494808197021e-01 -5.769199728965759277e-01 1.967682838439941406e-01 -4.833126440644264221e-02 1.429758779704570770e-02 -2.721106112003326416e-01 -2.259629815816879272e-01
4.638248682022094727e-02 2.742364704608917236e-01 -6.519506573677062988e-01 -5.217070579528808594e-01 1.162575185298919678e-01 3.552503883838653564e-01 1.073435414582490921e-03 2.927546501159667969e-01
-1.704685837030410767e-01 1.706625968217849731e-01 -4.935577213764190674e-01 2.282259315252304077e-01 5.833470821380615234e-01 3.700565397739410400e-01 -1.828071326017379761e-01 -3.680686354637145996e-01
2.346537560224533081e-01 9.672807157039642334e-02 -3.539012074470520020e-01 -1.910108476877212524e-01 -5.375273823738098145e-01 6.175456643104553223e-01 2.328743189573287964e-01 -2.220845222473144531e-01
-2.765908539295196533e-01 -3.943611383438110352e-01 -2.210412770509719849e-01 -3.572969734668731689e-01 3.966181576251983643e-01 2.300889045000076294e-01 -5.099067687988281250e-01 -3.481447100639343262e-01
8.326184153556823730e-01 -6.402170658111572266e-02 -1.195438802242279053e-01 -2.086869925260543823e-01 1.571967005729675293e-01 4.558010399341583252e-01 -1.092177778482437134e-01 2.032337523996829987e-02
-4.015505909919738770e-01 3.873752057552337646e-02 -1.863905638456344604e-01 -3.321621194481849670e-02 -2.754527330398559570e-01 6.467362046241760254e-01 -3.703461885452270508e-01 -4.124482274055480957e-01
5.077069401741027832e-01 7.490845769643783569e-02 -3.018943071365356445e-01 2.594498544931411743e-02 -1.677706986665725708e-01 1.920810490846633911e-01 -6.671785116195678711e-01 -3.669329881668090820e-01
6.157882213592529297e-01 6.457145512104034424e-02 -1.780145764350891113e-01 2.390856146812438965e-01 1.600989848375320435e-01 4.258110523223876953e-01 -5.658342838287353516e-01 2.586877159774303436e-02
-2.563635632395744324e-02 -3.929326534271240234e-01 -6.207752823829650879e-01 -4.827304780483245850e-01 3.060640394687652588e-01 3.098360635340213776e-02 -3.241663873195648193e-01 1.638196706771850586e-01
-2.293786108493804932e-01 2.901327013969421387e-01 -2.206183820962905884e-01 -3.029975295066833496e-01 -3.232682049274444580e-01 3.221155405044555664e-01 -5.259683728218078613e-01 -4.876732230186462402e-01
6.596307456493377686e-02 -2.010836899280548096e-01 -5.644887089729309082e-01 4.595118165016174316e-01 -3.311033546924591064e-01 2.332443743944168091e-01 -4.407911896705627441e-01 -2.590104341506958008e-01
2.640479207038879395e-01 -5.255078151822090149e-02 -2.310690581798553467e-01 3.218581974506378174e-01 5.199273824691772461e-01 6.790094375610351562e-01 -5.572647973895072937e-02 -1.898630112409591675e-01
4.589850604534149170e-01 1.248075291514396667e-01 -1.431805342435836792e-01 1.030864566564559937e-02 2.066564410924911499e-01 2.308364659547805786e-01 -7.882579565048217773e-01 -1.892240345478057861e-01
1.303509920835494995e-01 -1.132865399122238159e-01 -2.609300911426544189e-01 -4.596188664436340332e-02 1.695448718965053558e-02 8.851580321788787842e-03 -7.184488773345947266e-01 -6.192278861999511719e-01
2.544526755809783936e-01 2.825142145156860352e-01 -1.967371702194213867e-01 -3.621796667575836182e-01 -2.656731903553009033e-01 7.503096461296081543e-01 2.130766063928604126e-01 -8.131056278944015503e-02
-2.118636518716812134e-01 -9.392094612121582031e-02 -3.417783081531524658e-01 1.599715650081634521e-01 5.990039110183715820e-01 5.542842745780944824e-01 -1.923405826091766357e-01 -3.175809085369110107e-01
4.944028258323669434e-01 -5.796426534652709961e-01 -1.936079859733581543e-01 1.193355843424797058e-01 -9.641137719154357910e-02 2.281429171562194824e-01 -1.174720078706741333e-01 -5.410277843475341797e-01
2.422632724046707153e-01 4.847618043422698975e-01 -4.460534751415252686e-01 -1.580438762903213501e-01 4.056293964385986328e-01 -2.102984488010406494e-02 -5.619602799415588379e-01 -3.995319083333015442e-02
1.755650192499160767e-01 9.052572399377822876e-02 7.532396912574768066e-02 -3.318656980991363525e-01 6.518323719501495361e-02 6.596247553825378418e-01 -5.630263090133666992e-01 -2.980290055274963379e-01
-9.973340481519699097e-02 5.633655190467834473e-02 -3.257231414318084717e-01 1.297536790370941162e-01 -1.484634578227996826e-01 6.324584484100341797e-01 3.102347850799560547e-01 -5.879262685775756836e-01
5.934222340583801270e-01 -1.735237389802932739e-01 -1.104094535112380981e-01 -4.678748846054077148e-01 -4.382324963808059692e-02 1.794737726449966431e-01 -3.256695568561553955e-01 -4.964378774166107178e-01
6.562923192977905273e-01 -8.488860726356506348e-02 -1.521212905645370483e-01 -1.154125705361366272e-01 -2.510560452938079834e-01 4.867306053638458252e-01 -4.633991420269012451e-01 -1.045890599489212036e-01
-2.854206562042236328e-01 -4.384382069110870361e-01 -6.725381016731262207e-01 -2.695765495300292969e-01 1.003681868314743042e-01 3.149919211864471436e-02 -4.342594444751739502e-01 4.099679738283157349e-02
3.755757808685302734e-01 -3.163980245590209961e-01 -3.801003098487854004e-01 4.433215260505676270e-01 -2.859149873256683350e-01 4.739557504653930664e-01 -3.104943037033081055e-01 -1.226248592138290405e-01
1.775480955839157104e-01 3.076502308249473572e-02 -5.014415979385375977e-01 -3.610924184322357178e-01 -4.245867431163787842e-01 -9.665273874998092651e-02 -4.759814441204071045e-01 -4.117339253425598145e-01
3.083207011222839355e-01 -1.425959467887878418e-01 -5.369443297386169434e-01 -3.920321464538574219e-01 -1.320503354072570801e-01 -7.193280011415481567e-02 -6.216641664505004883e-01 -1.831074357032775879e-01
-1.772278547286987305e-01 -1.551576405763626099e-01 -1.432847827672958374e-01 -3.062842190265655518e-01 3.616080582141876221e-01 3.731839060783386230e-01 -1.614224761724472046e-01 -7.308160066604614258e-01
-1.550178378820419312e-01 2.028903216123580933e-01 -5.100356936454772949e-01 -3.229937553405761719e-01 -1.367143243551254272e-01 7.030739188194274902e-01 -3.465292602777481079e-02 2.369365394115447998e-01
-3.166799843311309814e-01 2.221437636762857437e-03 -5.385569334030151367e-01 -1.124465540051460266e-01 9.169249236583709717e-02 5.442329645156860352e-01 3.737330138683319092e-01 -3.908292651176452637e-01
-3.266979157924652100e-01 -2.090720832347869873e-02 -2.762510478496551514e-01 -1.657394506037235260e-02 -3.105586171150207520e-01 1.442515999078750610e-01 -5.559099912643432617e-01 -6.244606971740722656e-01
2.218528240919113159e-01 -2.800014615058898926e-01 -2.897731587290763855e-02 -5.995681285858154297e-01 2.360793501138687134e-01 2.661124467849731445e-01 -3.253890573978424072e-01 -5.288022160530090332e-01
-5.974626541137695312e-02 1.237669512629508972e-01 -6.023914217948913574e-01 -4.862141013145446777e-01 -2.707465887069702148e-01 4.756732881069183350e-01 -9.317298233509063721e-02 2.712612450122833252e-01
-6.436613947153091431e-02 -5.879275798797607422e-01 -5.885469913482666016e-01 -1.951496601104736328e-01 -3.783550560474395752e-01 2.469210922718048096e-01 -3.707153350114822388e-02 -2.454187572002410889e-01
2.026171833276748657e-01 -2.720973491668701172e-01 -4.676618874073028564e-01 1.035653129220008850e-01 -5.770180821418762207e-01 3.927808701992034912e-01 9.097800403833389282e-02 -3.999652266502380371e-01
1.121020093560218811e-01 -1.925523430109024048e-01 -5.300850272178649902e-01 4.452641680836677551e-02 -5.350385308265686035e-01 6.171985268592834473e-01 -2.611349336802959442e-03 1.329094637185335159e-02
5.432409644126892090e-01 1.063319146633148193e-01 -3.918403387069702148e-01 1.727067865431308746e-02 4.063176363706588745e-02 -2.710484841372817755e-04 -7.045712471008300781e-01 -2.041417360305786133e-01
4.949296712875366211e-01 -1.735436618328094482e-01 -3.442426323890686035e-01 -5.679482221603393555e-01 1.314310729503631592e-01 -6.281624734401702881e-02 2.101263776421546936e-02 -5.120523571968078613e-01
3.496971130371093750e-01 -7.470359653234481812e-02 -3.146055340766906738e-01 2.462642639875411987e-01 -4.106435775756835938e-01 5.275400280952453613e-01 -5.038323998451232910e-01 -1.083276569843292236e-01
-9.958307445049285889e-02 -4.816896021366119385e-01 -2.260858267545700073e-01 -5.224230885505676270e-02 -4.026656150817871094e-01 4.299691915512084961e-01 -7.731364667415618896e-02 -5.926413536071777344e-01
