# Supplementary material for: Where is your field going? A machine learning approach to study the relative motion of the domains of physics
Source: PLoS One. 2020 Jun 18;15(6):e0233997. doi: 10.1371/journal.pone.0233997 (PMC7302634; doi:10.1371/journal.pone.0233997)
Supplement: S22 Data — (ZIP) [file pone.0233997.s022.zip › 21/Pacs4Run_21_VS_500_embeddings2004-2008ED8.txt]

-9.826338849961757660e-03 -2.242937870323657990e-02 1.862534284591674805e-01 -2.009843587875366211e-01 6.110782921314239502e-02 -6.389513015747070312e-01 -8.077747374773025513e-02 -7.111942768096923828e-01
1.784808337688446045e-01 -4.774530231952667236e-01 -1.918877959251403809e-01 -3.752811849117279053e-01 4.731605574488639832e-02 -5.631331205368041992e-01 3.100862205028533936e-01 -3.834253549575805664e-01
1.500121057033538818e-01 -2.421887964010238647e-01 -3.384615182876586914e-01 -3.958224356174468994e-01 3.971524834632873535e-01 -5.482531189918518066e-01 3.510871827602386475e-01 -2.569740414619445801e-01
6.858060951344668865e-04 1.014822274446487427e-01 -6.980045139789581299e-02 -3.411902487277984619e-01 -1.344786733388900757e-01 -7.750061750411987305e-01 4.015568196773529053e-01 -2.974074482917785645e-01
4.542137086391448975e-01 1.455996334552764893e-01 -1.324524134397506714e-01 -3.179007768630981445e-01 1.254146844148635864e-01 -4.372611343860626221e-01 2.708286046981811523e-01 -6.112380623817443848e-01
-4.801105856895446777e-01 -2.805149257183074951e-01 1.670443266630172729e-01 -3.886065185070037842e-01 -8.170511573553085327e-02 -1.080790013074874878e-01 1.736250221729278564e-01 -6.807232499122619629e-01
3.511551022529602051e-01 -2.798867821693420410e-01 -4.236670136451721191e-01 -5.214087963104248047e-01 2.019090801477432251e-01 -4.944270849227905273e-01 -8.342773467302322388e-02 -2.341089546680450439e-01
-4.621785283088684082e-01 -3.982539474964141846e-01 2.081294804811477661e-01 -4.069057404994964600e-01 -1.261430978775024414e-01 -5.239395424723625183e-02 -3.380843251943588257e-02 -6.317391991615295410e-01
8.970686793327331543e-02 -3.353555500507354736e-01 -9.820137172937393188e-02 -2.593159675598144531e-01 -3.631626069545745850e-01 -3.300259262323379517e-02 -3.404736518859863281e-01 -7.441119551658630371e-01
-6.082443594932556152e-01 -3.437105193734169006e-02 -3.222030103206634521e-01 -4.518474936485290527e-01 2.125786617398262024e-02 -2.162663042545318604e-01 -1.249600276350975037e-01 -5.079749822616577148e-01
-8.271600306034088135e-02 -3.062863051891326904e-01 2.566151320934295654e-01 -5.865928530693054199e-01 -1.188785657286643982e-01 -1.445919126272201538e-01 2.200661450624465942e-01 -6.371312737464904785e-01
1.208647042512893677e-01 -1.150809898972511292e-01 -4.519124627113342285e-01 -2.195765376091003418e-01 -5.288161709904670715e-02 -8.315612077713012695e-01 -6.852140277624130249e-02 -1.439572274684906006e-01
1.165975481271743774e-01 1.193540692329406738e-01 -3.346983194351196289e-01 7.783734053373336792e-02 -7.991787046194076538e-02 -7.528387308120727539e-01 2.243025302886962891e-01 -4.802221953868865967e-01
2.500857114791870117e-01 -1.266163140535354614e-01 -6.560882553458213806e-03 -1.658407002687454224e-01 4.695691168308258057e-01 -1.717699766159057617e-01 3.072364628314971924e-01 -7.412727475166320801e-01
-2.305365800857543945e-01 -4.622936844825744629e-01 -2.994918525218963623e-01 -5.689136981964111328e-01 -1.819295585155487061e-01 -2.481007128953933716e-01 -1.413128077983856201e-01 -4.529434442520141602e-01
1.336107850074768066e-01 -5.975456237792968750e-01 -3.866337612271308899e-02 -9.458688646554946899e-02 3.522908985614776611e-01 -5.032752752304077148e-01 -4.559156298637390137e-01 -1.714405864477157593e-01
-4.186208248138427734e-01 -2.345443218946456909e-01 -4.979377090930938721e-01 1.055323332548141479e-01 -1.238888576626777649e-01 -3.296500742435455322e-01 -1.192749291658401489e-01 -6.102642416954040527e-01
-1.397232264280319214e-01 -5.548457503318786621e-01 -4.415107071399688721e-01 -1.510652899742126465e-01 1.920667588710784912e-01 -2.420154064893722534e-01 1.246201097965240479e-01 -5.864127278327941895e-01
-2.728132307529449463e-01 -3.015149533748626709e-01 -5.159009099006652832e-01 -1.956020891666412354e-01 2.213373631238937378e-01 -1.964139193296432495e-01 1.461127400398254395e-01 -6.490995287895202637e-01
-3.008685111999511719e-01 -2.261996716260910034e-01 -4.993681609630584717e-01 -2.253158539533615112e-01 -3.974305093288421631e-02 -4.486930668354034424e-01 1.928811967372894287e-01 -5.639753341674804688e-01
-2.943133413791656494e-01 4.208629429340362549e-01 2.506092786788940430e-01 -4.840655922889709473e-01 9.152085334062576294e-02 -7.754428684711456299e-02 5.446746945381164551e-02 -6.494408845901489258e-01
2.274090796709060669e-01 -2.619060501456260681e-02 1.655481010675430298e-01 -6.230624318122863770e-01 3.674726784229278564e-01 -8.986192941665649414e-02 1.002851799130439758e-01 -6.154816150665283203e-01
-4.682868719100952148e-01 -8.931268751621246338e-02 -3.501858413219451904e-01 1.010660305619239807e-01 1.202328782528638840e-02 -5.962144136428833008e-01 2.451383471488952637e-01 -4.734734296798706055e-01
7.696169614791870117e-02 -1.433940678834915161e-01 5.566502809524536133e-01 1.353631913661956787e-01 3.578813374042510986e-01 -6.189157962799072266e-01 1.099436581134796143e-01 -3.494407534599304199e-01
5.480388924479484558e-02 -1.273490190505981445e-01 1.920697540044784546e-01 -5.658581852912902832e-01 2.560655772686004639e-01 1.407725065946578979e-01 3.091114759445190430e-02 -7.330420613288879395e-01
-6.666722893714904785e-01 -8.159339427947998047e-02 -1.781353503465652466e-01 -4.381021857261657715e-01 -1.281719505786895752e-01 -1.813562512397766113e-01 -1.832783222198486328e-01 -4.922557175159454346e-01
-1.780734360218048096e-01 -6.987467408180236816e-01 3.282054364681243896e-01 -6.095359846949577332e-02 1.231952011585235596e-01 -5.127387642860412598e-01 -1.301908642053604126e-01 -2.712580859661102295e-01
-2.238055020570755005e-01 1.099820137023925781e-01 -2.547425627708435059e-01 -4.591793194413185120e-02 2.730257809162139893e-01 1.418374329805374146e-01 -2.688525319099426270e-01 -8.389697670936584473e-01
2.992340028285980225e-01 -1.140961050987243652e-01 -1.189714297652244568e-01 -7.748175859451293945e-01 -2.162787877023220062e-02 -4.537136852741241455e-01 3.473636135458946228e-02 -2.746163308620452881e-01
1.155547946691513062e-01 -7.227677702903747559e-01 2.812949419021606445e-01 -2.283636778593063354e-01 2.232807129621505737e-01 -4.365863800048828125e-01 -3.791170194745063782e-02 -3.017908036708831787e-01
-4.336711168289184570e-01 6.403388082981109619e-02 -1.484637260437011719e-01 4.118530452251434326e-02 -4.076253175735473633e-01 -5.398173928260803223e-01 1.246846318244934082e-01 -5.576592683792114258e-01
-3.879163861274719238e-01 -3.667210638523101807e-01 -1.580217629671096802e-01 -5.904410481452941895e-01 -2.199981212615966797e-01 -1.679456233978271484e-01 -1.961681246757507324e-01 -4.757712483406066895e-01
-2.464310228824615479e-01 -2.845431268215179443e-01 1.874966621398925781e-01 -6.050149798393249512e-01 -6.378547847270965576e-02 -9.292703866958618164e-02 1.867358535528182983e-01 -6.399489045143127441e-01
-4.212766885757446289e-01 -3.498481586575508118e-02 -4.179346561431884766e-01 8.013886958360671997e-02 2.038273811340332031e-01 -3.930727019906044006e-02 -1.954004913568496704e-01 -7.476218342781066895e-01
-9.168429672718048096e-02 -5.319859981536865234e-01 1.620203107595443726e-01 2.917019724845886230e-01 1.138159334659576416e-01 -6.551705598831176758e-01 -3.003835678100585938e-01 -2.545813024044036865e-01
-3.347638621926307678e-02 -1.248274743556976318e-01 5.679224431514739990e-02 -4.115049242973327637e-01 2.779481373727321625e-02 -4.391201734542846680e-01 -7.799234986305236816e-01 -9.410689026117324829e-02
3.928973972797393799e-01 -1.465163826942443848e-01 8.670765906572341919e-02 -3.028005734086036682e-02 4.257487058639526367e-01 -8.048597723245620728e-02 1.313231289386749268e-01 -7.815009355545043945e-01
-2.943418622016906738e-01 -5.109376311302185059e-01 -2.236765474081039429e-01 -7.550326734781265259e-02 2.153941057622432709e-02 -2.905690670013427734e-01 2.480476498603820801e-01 -6.709336638450622559e-01
-3.008823608979582787e-03 -1.253756433725357056e-01 -2.563915550708770752e-01 -5.371717810630798340e-01 -1.304389983415603638e-01 1.508070249110460281e-02 -2.967652082443237305e-01 -7.243414521217346191e-01
-3.802238777279853821e-02 -5.881460905075073242e-01 2.440735548734664917e-01 -2.650820314884185791e-01 4.152550399303436279e-01 -5.443295240402221680e-01 1.088977381587028503e-01 -2.054456621408462524e-01
-5.747323855757713318e-02 8.397360146045684814e-02 -1.131435185670852661e-01 3.029756247997283936e-01 -1.429776400327682495e-01 -7.200276255607604980e-01 2.257526367902755737e-01 -5.433259010314941406e-01
-2.574526369571685791e-01 -4.187229871749877930e-01 -3.612818419933319092e-01 -3.818875849246978760e-01 -1.364278048276901245e-01 -1.166104748845100403e-01 -1.000274494290351868e-01 -6.631821990013122559e-01
-2.043717205524444580e-01 -1.201262846589088440e-01 3.745737671852111816e-01 -6.325827836990356445e-01 2.802419662475585938e-02 -2.640085816383361816e-01 -5.587248206138610840e-01 -1.437911242246627808e-01
1.341438591480255127e-01 -2.289756089448928833e-01 -1.626410931348800659e-01 -5.607090592384338379e-01 -3.911980092525482178e-01 -2.998045682907104492e-01 -1.542013734579086304e-01 -5.674787759780883789e-01
-5.163404345512390137e-01 8.029527962207794189e-02 -2.529511153697967529e-01 -5.423411130905151367e-01 1.845886558294296265e-01 -5.578126311302185059e-01 -1.392567008733749390e-01 -6.485998630523681641e-02
-3.250747919082641602e-01 2.794944941997528076e-01 -1.654101014137268066e-01 -3.831821084022521973e-01 -2.393550127744674683e-01 -3.541190028190612793e-01 9.581010043621063232e-02 -6.709319353103637695e-01
-4.480908811092376709e-01 -3.084454834461212158e-01 -2.404514104127883911e-01 -4.890180826187133789e-01 -1.924674957990646362e-01 -1.374382078647613525e-01 -1.827232688665390015e-01 -5.637369155883789062e-01
-1.250701099634170532e-01 -5.124895572662353516e-01 -4.037588834762573242e-01 -4.440501034259796143e-01 -7.397384941577911377e-02 -3.859651386737823486e-01 9.407729655504226685e-02 -4.452172517776489258e-01
-4.309675991535186768e-01 -2.625423371791839600e-01 6.465309113264083862e-02 -1.231174170970916748e-01 -1.133849546313285828e-01 -3.070270828902721405e-02 8.993455022573471069e-02 -8.391147255897521973e-01
3.790515363216400146e-01 -1.312255710363388062e-01 -3.042037412524223328e-02 -2.820920646190643311e-01 5.619882941246032715e-01 -1.566615402698516846e-01 1.858044117689132690e-01 -6.194363832473754883e-01
-7.343293428421020508e-01 8.482772111892700195e-02 -1.199513152241706848e-01 -3.424092829227447510e-01 2.182808816432952881e-01 -8.377595245838165283e-02 -1.168318241834640503e-01 -5.036047697067260742e-01
-4.927798509597778320e-01 1.907504536211490631e-02 -5.327591896057128906e-01 -3.109002709388732910e-01 2.159845083951950073e-01 -2.982920706272125244e-01 7.044935226440429688e-02 -4.855121672153472900e-01
-2.365314364433288574e-01 -6.062946915626525879e-01 1.458398699760437012e-01 -2.715243697166442871e-01 4.613566100597381592e-01 -3.953257203102111816e-01 -3.086889684200286865e-01 -1.305514276027679443e-01
2.133441716432571411e-01 -2.263977825641632080e-01 6.930384784936904907e-02 -5.548413395881652832e-01 3.370367884635925293e-01 -6.418801844120025635e-02 1.714959591627120972e-01 -6.659216880798339844e-01
-1.460222005844116211e-01 -1.139691770076751709e-01 -2.529931962490081787e-01 -5.502933263778686523e-01 -1.534835696220397949e-01 3.192638978362083435e-02 -3.155717849731445312e-01 -6.889832615852355957e-01
-4.114695191383361816e-01 -3.427095711231231689e-01 -7.986125536262989044e-03 -3.038396239280700684e-01 -1.110747233033180237e-01 -1.037048250436782837e-01 1.201257854700088501e-01 -7.637657523155212402e-01
-3.972284793853759766e-01 -3.366895020008087158e-01 -2.827160656452178955e-01 -3.805534243583679199e-01 -1.267478168010711670e-01 -3.788322806358337402e-01 1.957395374774932861e-01 -5.533600449562072754e-01
1.342206597328186035e-01 -7.083581089973449707e-01 3.375134468078613281e-01 -9.784868359565734863e-02 5.437417700886726379e-02 -4.214639365673065186e-01 -8.320426195859909058e-02 -4.113545715808868408e-01
-2.488663643598556519e-01 -4.612206518650054932e-01 -4.576012492179870605e-01 -9.373874962329864502e-02 9.314528852701187134e-02 -1.886593103408813477e-01 1.376409269869327545e-02 -6.802185773849487305e-01
-4.210572242736816406e-01 -9.163887053728103638e-02 -4.306940138339996338e-01 -1.053746193647384644e-01 -2.717723548412322998e-01 -2.009817808866500854e-01 -4.083819389343261719e-01 -5.802433490753173828e-01
-3.663061559200286865e-01 1.225750446319580078e-01 -4.597796201705932617e-01 -3.237196709960699081e-03 3.283521831035614014e-01 -6.087085697799921036e-03 -3.455444276332855225e-01 -6.419768929481506348e-01
-4.721101820468902588e-01 3.360807597637176514e-01 -3.791463971138000488e-01 -1.465589106082916260e-01 3.877909779548645020e-01 -1.677275896072387695e-01 -2.123291604220867157e-02 -5.656545758247375488e-01
1.671594232320785522e-01 -1.486933231353759766e-01 7.843153178691864014e-02 -6.602647900581359863e-01 3.669140934944152832e-01 -3.539119660854339600e-01 1.733357757329940796e-01 -4.668211936950683594e-01
-4.629065394401550293e-01 2.962352633476257324e-01 -2.178219407796859741e-01 -2.852526009082794189e-01 -2.251873165369033813e-01 -3.601790666580200195e-01 6.973518431186676025e-02 -6.195526719093322754e-01
-2.179266661405563354e-01 2.488037496805191040e-01 -1.189159080386161804e-01 2.284338623285293579e-01 -1.887817829847335815e-01 -5.824590921401977539e-01 2.406805008649826050e-01 -6.256654262542724609e-01
-5.993050336837768555e-01 -9.063835442066192627e-02 -8.349209674634039402e-04 -2.901394367218017578e-01 -3.677581846714019775e-01 -2.300229072570800781e-01 -1.706688851118087769e-01 -5.754580497741699219e-01
-4.496977627277374268e-01 1.834155023097991943e-01 -2.266388684511184692e-01 -2.405269145965576172e-01 1.755098253488540649e-01 -9.683875739574432373e-02 -5.536213517189025879e-02 -7.820906639099121094e-01
3.414140045642852783e-01 -4.520809054374694824e-01 3.214739561080932617e-01 1.119318678975105286e-01 9.535679221153259277e-02 -5.479126572608947754e-01 -1.818411946296691895e-01 -4.699126780033111572e-01
-4.559650421142578125e-01 2.226312458515167236e-01 5.949222669005393982e-02 -2.236692309379577637e-01 -1.259560585021972656e-01 -3.072631952818483114e-04 -2.093551605939865112e-01 -7.932651042938232422e-01
3.391533344984054565e-02 7.205520570278167725e-02 -5.251566767692565918e-01 -4.450056850910186768e-01 1.143765747547149658e-01 -6.191546320915222168e-01 -3.430383801460266113e-01 -7.568608969449996948e-02
2.978749573230743408e-01 -2.451104074716567993e-01 5.091788768768310547e-01 -1.328414082527160645e-01 1.795890480279922485e-01 -6.287010312080383301e-01 1.142959743738174438e-01 -3.656508326530456543e-01
-4.208783507347106934e-01 -3.187416791915893555e-01 1.132742222398519516e-02 -1.415385603904724121e-01 1.778401434421539307e-02 -1.409076750278472900e-01 3.057959079742431641e-01 -7.664341926574707031e-01
-1.761339157819747925e-01 4.763509929180145264e-01 3.046145439147949219e-01 -1.379036009311676025e-01 4.305984079837799072e-01 -1.074611321091651917e-01 2.711202576756477356e-02 -6.576939225196838379e-01
-3.026652634143829346e-01 -3.884142041206359863e-01 -4.665884077548980713e-01 -3.259378671646118164e-01 1.414420902729034424e-01 -1.469318419694900513e-01 4.360034316778182983e-02 -6.245735883712768555e-01
-1.793540418148040771e-01 -5.012555122375488281e-01 4.545598030090332031e-01 1.899289637804031372e-01 2.413716167211532593e-01 -4.492172896862030029e-01 -2.516608238220214844e-01 -3.879275321960449219e-01
-4.489368796348571777e-01 3.802829682826995850e-01 9.992972016334533691e-02 -4.008033275604248047e-01 2.200959473848342896e-01 -8.051193505525588989e-02 -7.917213439941406250e-02 -6.496297717094421387e-01
2.009342014789581299e-01 -6.020804867148399353e-02 2.804745137691497803e-01 -4.771722555160522461e-01 4.671993255615234375e-01 -4.402977526187896729e-01 -4.819736182689666748e-01 -7.214717566967010498e-02
-1.830432116985321045e-01 1.812593787908554077e-01 1.166922505944967270e-02 -1.457372009754180908e-01 7.927684187889099121e-01 -2.213076353073120117e-01 2.525677382946014404e-01 -4.135402739048004150e-01
-2.894816100597381592e-01 5.176427960395812988e-01 -1.494656503200531006e-01 -4.161779582500457764e-01 2.607129812240600586e-01 -5.756597965955734253e-02 -1.267261803150177002e-01 -6.044481992721557617e-01
-5.523323416709899902e-01 -3.545136749744415283e-01 1.797484457492828369e-01 -1.507600396871566772e-02 4.450933933258056641e-01 -5.686913728713989258e-01 1.160684321075677872e-02 -1.227169558405876160e-01
-3.291567265987396240e-01 -5.444631576538085938e-01 3.005566895008087158e-01 5.037646740674972534e-02 1.723507046699523926e-01 -5.587759017944335938e-01 -3.328402042388916016e-01 -2.227681577205657959e-01
2.718537449836730957e-01 -3.241065144538879395e-01 -2.998889684677124023e-01 -2.368509024381637573e-01 -2.969653308391571045e-01 -3.252435922622680664e-01 5.584123078733682632e-03 -6.935529708862304688e-01
-4.373012483119964600e-01 -5.588715076446533203e-01 1.588135212659835815e-01 -1.137905195355415344e-01 3.567663431167602539e-01 -4.104996621608734131e-01 -3.663154244422912598e-01 -1.681696921586990356e-01
-4.745895862579345703e-01 -7.765782531350851059e-03 -9.333591163158416748e-02 1.015058085322380066e-01 2.389517575502395630e-01 9.618259221315383911e-02 -2.547738552093505859e-01 -7.902092933654785156e-01
-7.336429953575134277e-01 -1.439064592123031616e-01 -1.705625355243682861e-01 -3.155772387981414795e-01 -2.807928621768951416e-02 -2.955836355686187744e-01 1.824922114610671997e-02 -4.731672406196594238e-01
-4.257560074329376221e-01 4.780156165361404419e-02 -3.857554197311401367e-01 -9.535125643014907837e-02 -1.750052869319915771e-01 -5.549269318580627441e-01 1.995515674352645874e-01 -5.292977094650268555e-01
-2.187639176845550537e-01 -4.033379852771759033e-01 4.762522578239440918e-01 1.182623878121376038e-01 -1.164558343589305878e-02 -6.253339648246765137e-01 -3.142649233341217041e-01 -2.423182278871536255e-01
-2.378569990396499634e-01 -1.939161568880081177e-01 1.399658322334289551e-01 -2.309598028659820557e-01 -2.842360548675060272e-02 -4.880754649639129639e-02 2.757998406887054443e-01 -8.681198358535766602e-01
-1.616559177637100220e-01 -6.433131098747253418e-01 2.879430055618286133e-01 -3.143977820873260498e-01 -5.438147112727165222e-03 -4.995869398117065430e-01 -5.185078456997871399e-02 -3.548988699913024902e-01
2.327522784471511841e-01 -2.176943868398666382e-01 2.703240513801574707e-01 -5.727779269218444824e-01 2.382611781358718872e-01 -1.550029665231704712e-01 3.446939289569854736e-01 -5.455984473228454590e-01
-4.914277493953704834e-01 -3.901861980557441711e-02 -3.900951445102691650e-01 -1.854119747877120972e-01 -1.346858292818069458e-01 -6.055812835693359375e-01 1.981192976236343384e-01 -3.824973404407501221e-01
1.149674579501152039e-01 -1.744244843721389771e-01 -3.494980633258819580e-01 -2.458527386188507080e-01 -2.230865508317947388e-01 -9.531638026237487793e-02 -1.056343838572502136e-01 -8.389009237289428711e-01
2.791783511638641357e-01 -2.919868826866149902e-01 4.981511533260345459e-01 -1.119927540421485901e-01 -1.167061775922775269e-01 -5.774048566818237305e-01 7.593773305416107178e-02 -4.725705087184906006e-01
-5.827246308326721191e-01 7.579348981380462646e-02 -2.731423676013946533e-01 -7.130753248929977417e-02 -1.768627576529979706e-02 -5.681125521659851074e-01 2.554492652416229248e-01 -4.320611655712127686e-01
-2.002280503511428833e-01 -4.432974159717559814e-01 -4.704463183879852295e-01 -1.277564316987991333e-01 4.115277901291847229e-02 -2.022273838520050049e-01 1.862225495278835297e-02 -6.948513388633728027e-01
-4.836763143539428711e-01 -2.464119195938110352e-01 3.347827196121215820e-01 -4.179126024246215820e-01 -2.164924591779708862e-01 -8.517766743898391724e-02 -4.717413336038589478e-02 -6.018788814544677734e-01
-3.541062474250793457e-01 4.141675233840942383e-01 4.040682315826416016e-01 -3.699017465114593506e-01 3.331122100353240967e-01 -9.502332657575607300e-02 -1.109875831753015518e-02 -5.318452119827270508e-01
-4.047600328922271729e-01 3.613168299198150635e-01 3.873896300792694092e-01 9.262400865554809570e-02 1.362649202346801758e-01 -2.250653356313705444e-01 1.403661072254180908e-01 -6.767898201942443848e-01
-1.637235283851623535e-01 -3.534801006317138672e-01 2.709756195545196533e-01 1.489915847778320312e-01 6.723364591598510742e-01 -4.692311286926269531e-01 -1.775925159454345703e-01 -2.210585922002792358e-01
-1.482529342174530029e-01 5.275579169392585754e-02 -3.971072658896446228e-02 3.438217341899871826e-01 -2.680958211421966553e-01 -5.912451148033142090e-01 1.749314218759536743e-01 -6.351381540298461914e-01
-4.639693200588226318e-01 -3.880431652069091797e-01 -3.568518161773681641e-01 -2.174712419509887695e-01 1.018748879432678223e-01 -2.093777805566787720e-01 1.126124486327171326e-01 -6.265930533409118652e-01
3.123619556427001953e-01 3.166549652814865112e-02 2.406796067953109741e-01 -4.377030432224273682e-01 4.542301297187805176e-01 -3.966728970408439636e-02 -4.707623273134231567e-02 -6.646818518638610840e-01
-1.231448501348495483e-01 1.651423871517181396e-01 -4.544119834899902344e-01 -9.793604910373687744e-02 4.822522103786468506e-01 -7.065877914428710938e-01 4.384861886501312256e-02 -8.789538592100143433e-02
-5.395804643630981445e-01 -3.815969824790954590e-01 -2.822060585021972656e-01 -2.748530209064483643e-01 6.707742810249328613e-02 -2.001618444919586182e-01 9.331150352954864502e-02 -5.956351161003112793e-01
3.435050249099731445e-01 -1.485993117094039917e-01 -2.874792516231536865e-01 -3.945007026195526123e-01 3.492084443569183350e-01 -2.215555608272552490e-01 2.247510701417922974e-01 -6.325352191925048828e-01
-5.356854796409606934e-01 2.974633574485778809e-01 3.165838122367858887e-02 -5.275840759277343750e-01 3.833871800452470779e-03 -4.352339357137680054e-02 -2.282363176345825195e-01 -5.396374464035034180e-01
-4.325623512268066406e-01 2.049162387847900391e-01 -3.418011963367462158e-01 -3.594092652201652527e-02 3.495018184185028076e-01 -1.128240823745727539e-01 8.869217336177825928e-02 -7.141653895378112793e-01
3.097202181816101074e-01 -2.406317181885242462e-02 -1.922288239002227783e-01 3.515695035457611084e-01 2.028540223836898804e-01 -4.781699478626251221e-01 -5.225848555564880371e-01 -4.472697079181671143e-01
4.473933205008506775e-02 -5.751857161521911621e-02 2.087541222572326660e-01 -5.240638852119445801e-01 2.622202634811401367e-01 -2.121192365884780884e-01 -7.205297350883483887e-01 -2.086908072233200073e-01
-6.736862063407897949e-01 2.466505914926528931e-01 2.825042903423309326e-01 1.866988837718963623e-02 -8.517810702323913574e-02 -2.673323154449462891e-01 8.391264826059341431e-02 -5.651460289955139160e-01
-2.436729222536087036e-01 -2.716751992702484131e-01 2.696606218814849854e-01 -9.410730004310607910e-02 6.503517627716064453e-01 -4.821302592754364014e-01 -3.409203886985778809e-01 -1.166591346263885498e-01
-2.964179217815399170e-01 -3.633540272712707520e-01 2.397024929523468018e-01 -1.537716239690780640e-01 4.870013892650604248e-01 -5.288589596748352051e-01 -4.200978875160217285e-01 -7.525227218866348267e-02
2.080900780856609344e-02 -3.479899764060974121e-01 5.943405628204345703e-01 2.388963103294372559e-01 7.926243543624877930e-02 -3.789393603801727295e-01 -2.611596584320068359e-01 -5.000758171081542969e-01
1.284766495227813721e-01 -4.821160733699798584e-01 3.226192593574523926e-01 -2.655185163021087646e-01 5.193217992782592773e-01 -1.495454907417297363e-01 -4.224966466426849365e-01 -3.254413902759552002e-01
-3.055794537067413330e-01 -4.022763967514038086e-01 -1.585077941417694092e-01 -1.079102680087089539e-01 -2.223689109086990356e-02 -2.100865840911865234e-01 2.861410975456237793e-01 -7.625733613967895508e-01
-4.631321430206298828e-01 -1.977851390838623047e-01 -3.920083940029144287e-01 -3.555373251438140869e-01 -2.716553509235382080e-01 -3.293105661869049072e-01 -2.115509212017059326e-01 -4.891997277736663818e-01
-4.817231744527816772e-02 2.584308385848999023e-01 1.107519492506980896e-01 1.050898134708404541e-01 7.245307564735412598e-01 -2.064824551343917847e-01 1.249684393405914307e-01 -5.695492029190063477e-01
-3.123554289340972900e-01 -2.242857962846755981e-01 1.462117284536361694e-01 -5.679756402969360352e-01 -2.831858694553375244e-01 -3.314335942268371582e-01 2.276400029659271240e-01 -5.160362124443054199e-01
2.954359352588653564e-01 2.753137946128845215e-01 2.663390338420867920e-01 -1.218414679169654846e-01 2.556701898574829102e-01 -2.725546620786190033e-02 -1.035780385136604309e-01 -8.211575150489807129e-01
-3.489930331707000732e-01 3.570037782192230225e-01 -5.052533745765686035e-01 -2.727029025554656982e-01 4.240951240062713623e-01 -3.778328895568847656e-01 -1.601062715053558350e-01 -2.699180543422698975e-01
-9.805254638195037842e-02 -6.197761744260787964e-02 3.724614977836608887e-01 -4.371119737625122070e-01 -1.636377722024917603e-01 -3.649518787860870361e-01 -6.774808764457702637e-01 -1.944289356470108032e-01
3.038989007472991943e-01 -2.780750393867492676e-02 5.977575182914733887e-01 -1.075858622789382935e-01 -1.838189214468002319e-01 -5.534893870353698730e-01 -9.984578937292098999e-03 -4.446840286254882812e-01
4.344909489154815674e-01 -1.010585576295852661e-01 4.235036373138427734e-01 -8.746477216482162476e-02 5.019885301589965820e-02 -6.979719400405883789e-01 -1.250872761011123657e-01 -3.296478688716888428e-01
-4.182406067848205566e-01 1.150779500603675842e-01 -3.329989910125732422e-01 1.383635699748992920e-01 3.650670945644378662e-01 -7.704182062298059464e-03 -4.103334248065948486e-01 -6.165161728858947754e-01
3.280733525753021240e-01 4.643483757972717285e-01 -4.417477548122406006e-02 1.020046323537826538e-02 1.551670134067535400e-01 -2.273671925067901611e-01 -2.366836816072463989e-01 -7.368182539939880371e-01
-6.271280646324157715e-01 3.213603794574737549e-02 3.759465813636779785e-01 -3.824454173445701599e-02 -1.831984817981719971e-01 -1.912437826395034790e-01 2.913873642683029175e-02 -6.260145306587219238e-01
1.372869312763214111e-01 -2.212509214878082275e-01 5.147786736488342285e-01 2.358524799346923828e-01 -1.064755991101264954e-01 -5.144478678703308105e-01 -3.838585317134857178e-01 -4.338615834712982178e-01
-3.689757585525512695e-01 1.861998289823532104e-01 -4.440076053142547607e-01 -1.079824864864349365e-01 2.443094849586486816e-01 -9.661699086427688599e-02 7.104002870619297028e-03 -7.425034046173095703e-01
-5.401645302772521973e-01 1.211397126317024231e-01 -2.463642507791519165e-01 1.315129697322845459e-01 -1.408212631940841675e-01 -5.315268039703369141e-01 1.758309304714202881e-01 -5.313083529472351074e-01
-2.740601003170013428e-01 -4.040775299072265625e-01 2.854348123073577881e-01 -1.203151419758796692e-01 4.131680727005004883e-01 -6.198341846466064453e-01 -3.294793963432312012e-01 -4.695408046245574951e-02
-5.030679106712341309e-01 -4.423090815544128418e-01 2.761972844600677490e-01 -4.398338496685028076e-02 4.268382787704467773e-01 -4.706820547580718994e-01 -1.874030977487564087e-01 -1.849689930677413940e-01
-3.784937262535095215e-01 -3.787540793418884277e-01 -1.262123137712478638e-01 -5.320490598678588867e-01 -1.287726461887359619e-01 -9.023385494947433472e-02 -3.964211791753768921e-02 -6.228851079940795898e-01
-1.320264767855405807e-02 -1.969915032386779785e-01 2.834777235984802246e-01 -6.029382348060607910e-01 2.191287130117416382e-01 -4.767619967460632324e-01 -4.901126027107238770e-01 -3.995199128985404968e-02
-5.675227642059326172e-01 -3.864279091358184814e-01 -3.864738345146179199e-01 -2.985914610326290131e-02 1.166873201727867126e-01 -2.342630624771118164e-01 -2.379369735717773438e-02 -5.561262965202331543e-01
-4.686906337738037109e-01 4.435233473777770996e-01 6.025185436010360718e-02 -5.224331617355346680e-01 -1.076249778270721436e-01 -1.456978321075439453e-01 -1.970677077770233154e-01 -4.851833283901214600e-01
-5.981417298316955566e-01 2.102924138307571411e-01 3.987488746643066406e-01 -1.166779696941375732e-01 -1.247220262885093689e-01 -2.689666152000427246e-01 6.653208285570144653e-02 -5.771171450614929199e-01
-9.886496514081954956e-02 5.951203107833862305e-01 2.652268409729003906e-01 -5.497881770133972168e-02 3.281016051769256592e-01 -2.172884196043014526e-01 5.726236104965209961e-02 -6.360390782356262207e-01
-1.984183788299560547e-01 9.038498997688293457e-02 -1.477040797472000122e-01 5.168565362691879272e-02 2.256596237421035767e-01 1.646956652402877808e-01 -1.056342497467994690e-01 -9.158424735069274902e-01
-1.413409411907196045e-01 -3.782211542129516602e-01 1.063114628195762634e-01 -4.068276882171630859e-01 3.728491067886352539e-01 -5.634267926216125488e-01 -4.510438442230224609e-01 1.593057438731193542e-02
1.162011697888374329e-01 1.642594039440155029e-01 -3.799969553947448730e-01 1.759902834892272949e-01 -1.009920537471771240e-01 -7.204786539077758789e-01 9.122584015130996704e-02 -4.965227842330932617e-01
-8.791770786046981812e-03 -8.060678839683532715e-02 -1.225125417113304138e-01 -3.698403835296630859e-01 -3.798417448997497559e-01 -5.085403099656105042e-02 -2.952621877193450928e-01 -7.794796228408813477e-01
3.519041240215301514e-01 -3.509047627449035645e-01 -2.839530110359191895e-01 -1.812395602464675903e-01 -2.126709371805191040e-01 -4.701565504074096680e-01 1.414675861597061157e-01 -5.943593382835388184e-01
3.721770346164703369e-01 1.666797995567321777e-01 9.269428555853664875e-04 6.972184032201766968e-02 6.207429766654968262e-01 -3.498345613479614258e-01 1.408353298902511597e-01 -5.489074587821960449e-01
1.928740292787551880e-01 1.447879988700151443e-02 3.197116404771804810e-02 7.527677714824676514e-02 6.710460782051086426e-01 -2.935950160026550293e-01 2.612444758415222168e-01 -5.925805568695068359e-01
2.302942872047424316e-01 -1.723190397024154663e-01 5.699990987777709961e-01 -2.174981385469436646e-01 6.386654078960418701e-02 -6.411111354827880859e-01 -3.028936088085174561e-01 -1.954973042011260986e-01
-3.400252461433410645e-01 1.414876431226730347e-01 2.806876599788665771e-01 -4.058548808097839355e-01 -2.469963878393173218e-01 -3.246719390153884888e-02 -1.204752270132303238e-02 -7.474315166473388672e-01
1.506662219762802124e-01 3.103872388601303101e-02 -3.849841058254241943e-01 -2.959638237953186035e-01 6.093455553054809570e-01 -3.684763610363006592e-02 -4.981863498687744141e-02 -6.044726967811584473e-01
5.288809537887573242e-01 3.484077453613281250e-01 1.034893319010734558e-01 -9.018559008836746216e-02 1.704505085945129395e-01 -2.992357909679412842e-01 -3.632301688194274902e-01 -5.740402936935424805e-01
-3.508101776242256165e-02 -4.691606760025024414e-01 -1.725645363330841064e-01 -1.491155568510293961e-02 2.165848314762115479e-01 -8.339590430259704590e-01 -5.495697259902954102e-02 -5.692000314593315125e-02
-2.004254460334777832e-01 -1.595734953880310059e-01 4.283655285835266113e-01 -3.641321957111358643e-01 3.261552751064300537e-01 -2.035328298807144165e-01 -6.600946784019470215e-01 -1.864109337329864502e-01
4.060212373733520508e-01 -1.321406364440917969e-01 3.325636982917785645e-01 4.491346329450607300e-02 1.782835125923156738e-01 -6.605370640754699707e-01 -4.010478556156158447e-01 -2.759279906749725342e-01
5.214310884475708008e-01 -1.583105921745300293e-01 -8.650046586990356445e-02 -3.395511209964752197e-01 2.362508624792098999e-01 -5.177137255668640137e-01 1.927332282066345215e-01 -4.682753682136535645e-01
3.986093401908874512e-01 4.361056685447692871e-01 -1.313601732254028320e-01 -3.706746175885200500e-02 1.760199368000030518e-01 -2.309800237417221069e-01 -1.038842052221298218e-01 -7.329161167144775391e-01
-3.045364916324615479e-01 1.342823207378387451e-01 -5.999867320060729980e-01 -9.300725907087326050e-02 -4.060734063386917114e-03 -3.060694634914398193e-01 -5.624296069145202637e-01 -3.325194120407104492e-01
3.597389757633209229e-01 1.801397651433944702e-01 -2.125997245311737061e-01 1.291253864765167236e-01 4.594058990478515625e-01 -1.528895050287246704e-01 -8.306190371513366699e-02 -7.313940525054931641e-01
3.351429402828216553e-01 -5.578750371932983398e-01 2.413771301507949829e-01 -8.239516615867614746e-02 -3.736361116170883179e-02 -5.873179435729980469e-01 -2.835839986801147461e-02 -4.052902460098266602e-01
3.311194777488708496e-01 -4.396426957100629807e-03 2.412471473217010498e-01 -1.202731505036354065e-01 3.567412495613098145e-01 -1.848519295454025269e-01 2.992675304412841797e-01 -7.527809143066406250e-01
2.070256769657135010e-01 9.143513441085815430e-02 -3.119694888591766357e-01 2.291058599948883057e-01 2.613688409328460693e-01 -5.648373961448669434e-01 -5.606529116630554199e-01 -3.118959963321685791e-01
1.569194346666336060e-01 7.718038558959960938e-02 4.966973960399627686e-01 -6.139533594250679016e-02 -4.971021320670843124e-03 -7.979272007942199707e-01 1.780658960342407227e-01 -2.247703820466995239e-01
-4.941428601741790771e-01 1.940803229808807373e-01 6.509098410606384277e-02 -4.698460102081298828e-01 4.757567122578620911e-02 8.486573398113250732e-02 -2.540474832057952881e-01 -6.474239826202392578e-01
-3.919924497604370117e-01 -1.562011837959289551e-01 -3.203913271427154541e-01 -4.575378298759460449e-01 -3.089555799961090088e-01 -2.908056676387786865e-01 -6.829635053873062134e-02 -5.703207254409790039e-01
1.489051133394241333e-01 -4.375297129154205322e-01 -2.602724432945251465e-01 -1.631083786487579346e-01 -1.960994601249694824e-01 -2.245745211839675903e-01 -1.190072041936218739e-03 -7.766329050064086914e-01
2.465545982122421265e-01 4.913899898529052734e-01 9.323740005493164062e-02 -4.411034387885592878e-05 2.026052325963973999e-01 -1.459508985280990601e-01 -3.617173731327056885e-01 -7.041757106781005859e-01
3.806789517402648926e-01 1.541264355182647705e-01 5.226131156086921692e-02 -8.555164933204650879e-02 2.108770906925201416e-01 -1.067402809858322144e-01 1.342635154724121094e-01 -8.645164966583251953e-01
-3.024382293224334717e-01 1.887186244130134583e-02 5.291194096207618713e-02 5.570928379893302917e-02 6.942297816276550293e-01 -2.413457483053207397e-01 3.698738515377044678e-01 -4.746181368827819824e-01
1.740919798612594604e-02 4.799844026565551758e-01 -2.173289209604263306e-01 1.832748055458068848e-01 -9.338490664958953857e-02 -6.174629330635070801e-01 -4.654855430126190186e-01 -2.860636115074157715e-01
-1.792062073945999146e-01 -4.105683863162994385e-01 -3.569997847080230713e-01 -1.861176043748855591e-01 1.482803225517272949e-01 -4.596351385116577148e-01 3.966812193393707275e-01 -4.966113865375518799e-01
-3.803760409355163574e-01 1.319898068904876709e-01 -1.893404126167297363e-01 -4.256144464015960693e-01 3.801263868808746338e-01 2.384359389543533325e-02 -2.329370975494384766e-01 -6.492849588394165039e-01
-2.661089003086090088e-01 2.232629805803298950e-01 8.200092613697052002e-02 -6.381973028182983398e-01 -1.739583164453506470e-01 -1.246252208948135376e-01 -5.427442863583564758e-02 -6.454309821128845215e-01
-6.198580265045166016e-01 -1.738274842500686646e-01 -2.348863482475280762e-01 -4.234189689159393311e-01 -4.284205660223960876e-02 -2.054541707038879395e-01 -8.806528896093368530e-02 -5.470855236053466797e-01
-1.129208877682685852e-01 1.461080461740493774e-01 -4.312555491924285889e-01 -2.204165905714035034e-01 3.115858435630798340e-01 -7.154251337051391602e-01 -3.487220704555511475e-01 -2.846739627420902252e-02
3.255988061428070068e-01 1.883044540882110596e-01 -1.113972738385200500e-01 -7.742154002189636230e-01 -4.916149377822875977e-02 -3.454385995864868164e-01 -1.083996444940567017e-01 -3.364713191986083984e-01
-2.789544463157653809e-01 3.715364336967468262e-01 -4.007127583026885986e-01 -3.210884928703308105e-01 1.053181514143943787e-01 -2.503872513771057129e-01 1.635366827249526978e-01 -6.480330228805541992e-01
-1.723523586988449097e-01 2.629955410957336426e-01 3.317646682262420654e-01 -4.233467280864715576e-01 3.342085331678390503e-02 -5.124225616455078125e-01 -5.828956961631774902e-01 -9.152320027351379395e-02
1.016958430409431458e-01 -3.355711102485656738e-01 2.853099107742309570e-01 -6.134128570556640625e-01 2.071235924959182739e-01 -4.702670872211456299e-01 -3.878471255302429199e-01 -6.997282058000564575e-02
-1.043461635708808899e-01 1.287116706371307373e-01 -1.586946099996566772e-01 3.697477877140045166e-01 -1.790507137775421143e-01 -6.370505094528198242e-01 1.565552949905395508e-01 -5.901234149932861328e-01
-4.392907023429870605e-01 3.955251276493072510e-01 3.489686250686645508e-01 -2.783864140510559082e-01 4.544954299926757812e-01 -1.144450828433036804e-01 6.263760849833488464e-03 -4.812507927417755127e-01
-4.667272865772247314e-01 2.713971436023712158e-01 6.610396504402160645e-02 -3.412025570869445801e-01 -1.028704270720481873e-01 -3.466743230819702148e-02 -8.848196268081665039e-02 -7.537286877632141113e-01
1.590464450418949127e-02 -3.123500347137451172e-01 3.071806430816650391e-01 -2.918388843536376953e-01 5.846350193023681641e-01 -4.955546855926513672e-01 -3.517265915870666504e-01 -1.075670048594474792e-01
-9.779889136552810669e-02 4.712885320186614990e-01 4.009687155485153198e-02 -4.703405499458312988e-02 3.264578282833099365e-01 3.722970560193061829e-02 -3.404852449893951416e-01 -7.352629899978637695e-01
-3.775224387645721436e-01 1.740708798170089722e-01 2.028322666883468628e-01 -6.822859402745962143e-03 6.536435484886169434e-01 -1.317319720983505249e-01 2.170180082321166992e-01 -5.424838066101074219e-01
-6.044110059738159180e-01 -2.238322496414184570e-01 5.170293524861335754e-02 -3.724762499332427979e-01 -6.840320676565170288e-02 -4.339107275009155273e-01 3.187384605407714844e-01 -3.855166435241699219e-01
3.127820193767547607e-01 -5.298907160758972168e-01 1.560288816690444946e-01 -4.098016768693923950e-02 -9.694155305624008179e-02 -6.754484772682189941e-01 -7.301700301468372345e-03 -3.601072132587432861e-01
-4.876451194286346436e-02 6.534692645072937012e-02 -1.910553723573684692e-01 2.930110096931457520e-01 -3.404820859432220459e-01 -6.302794814109802246e-01 -5.003184676170349121e-01 -3.278645277023315430e-01
4.173126816749572754e-01 -1.693951040506362915e-01 5.404668450355529785e-01 -1.459137350320816040e-01 1.506042927503585815e-01 -5.546330809593200684e-01 -6.320762634277343750e-02 -3.866076767444610596e-01
-3.971267640590667725e-01 -2.889136075973510742e-01 -3.248354792594909668e-01 -3.230805397033691406e-01 -3.289815783500671387e-01 -2.450158596038818359e-01 -3.556347489356994629e-01 -5.041653513908386230e-01
-3.605690300464630127e-01 1.625382006168365479e-01 -2.241164743900299072e-01 1.046431958675384521e-01 4.197756052017211914e-01 -2.313267439603805542e-02 7.289920002222061157e-02 -7.748108506202697754e-01
2.174623161554336548e-01 -6.386249065399169922e-01 2.958928048610687256e-01 -6.301327049732208252e-02 8.486206084489822388e-02 -5.067552924156188965e-01 -7.622366398572921753e-02 -4.284069538116455078e-01
-1.114883869886398315e-01 2.221497744321823120e-01 3.257700800895690918e-01 -4.299359917640686035e-01 2.542520463466644287e-01 -4.938827455043792725e-01 -5.799044966697692871e-01 -4.894124716520309448e-02
1.728732287883758545e-01 2.346384078264236450e-01 -1.530392318964004517e-01 1.846979707479476929e-01 3.407388031482696533e-01 -5.491277575492858887e-01 -5.999366044998168945e-01 -2.827668190002441406e-01
2.626160383224487305e-01 -1.937421262264251709e-01 -2.954591810703277588e-01 -2.707911133766174316e-01 -2.402899861335754395e-01 -1.738947629928588867e-01 -1.051405817270278931e-01 -7.961404323577880859e-01
2.156534343957901001e-01 1.950077414512634277e-01 -2.262575626373291016e-01 3.050025999546051025e-01 9.458258002996444702e-02 -5.461822748184204102e-01 -5.797087550163269043e-01 -3.576636314392089844e-01
-3.672456741333007812e-02 -1.349629908800125122e-01 3.736686408519744873e-01 -2.432974874973297119e-01 3.369360268115997314e-01 -6.149659752845764160e-01 -5.370559692382812500e-01 -3.842065110802650452e-02
-4.763425290584564209e-01 -4.651303868740797043e-03 7.827151566743850708e-02 -4.782992005348205566e-01 2.541857585310935974e-02 -7.258055806159973145e-01 5.660167895257472992e-03 1.034780368208885193e-01
-2.702200226485729218e-02 1.303526312112808228e-01 2.538356464356184006e-03 1.586536318063735962e-01 -3.891485631465911865e-01 -6.154224276542663574e-01 -5.907582044601440430e-01 -2.791487574577331543e-01
-1.280292719602584839e-01 1.285230517387390137e-01 -3.115434944629669189e-02 -7.743445038795471191e-02 2.787674367427825928e-01 2.150211781263351440e-01 -1.792043894529342651e-01 -8.966961503028869629e-01
-2.493165880441665649e-01 1.245439946651458740e-01 -2.391568422317504883e-01 -1.533433794975280762e-01 1.845999211072921753e-01 -8.862256407737731934e-01 -1.340442001819610596e-01 6.464450061321258545e-02
-9.441358596086502075e-02 1.768872737884521484e-01 -3.564894795417785645e-01 -5.854050517082214355e-01 1.760319024324417114e-01 -6.418762207031250000e-01 -2.127441018819808960e-01 -4.196130856871604919e-02
-6.127585768699645996e-01 1.823943555355072021e-01 -1.913297027349472046e-01 -2.851109206676483154e-02 -2.399265319108963013e-01 -4.942290186882019043e-01 6.052759289741516113e-02 -4.983457028865814209e-01
-1.809718757867813110e-01 2.158135622739791870e-01 -1.410366594791412354e-01 -1.998692601919174194e-01 7.202371209859848022e-02 -9.018421769142150879e-01 -1.960328370332717896e-01 6.244067847728729248e-02
-1.154458820819854736e-01 -6.116602942347526550e-02 1.078193336725234985e-01 -5.884000658988952637e-01 4.320991635322570801e-01 -5.341899991035461426e-01 -3.871231675148010254e-01 5.619885027408599854e-02
-3.912991285324096680e-01 1.252178847789764404e-01 -6.258769426494836807e-03 -3.479816615581512451e-01 -1.538442634046077728e-02 -8.331466317176818848e-01 -8.024025708436965942e-02 9.626369923353195190e-02
3.528135716915130615e-01 4.184016287326812744e-01 1.966764032840728760e-01 -2.546029090881347656e-01 3.751033544540405273e-01 -1.215971782803535461e-01 -3.781059682369232178e-01 -5.463570356369018555e-01
2.744040489196777344e-01 -2.262799143791198730e-01 -2.225068211555480957e-01 -4.500036835670471191e-01 -2.625946700572967529e-01 -1.663056761026382446e-01 -1.275888085365295410e-01 -7.131581902503967285e-01
-8.900445699691772461e-02 2.674312591552734375e-01 2.499482035636901855e-01 -4.252306818962097168e-01 2.031713873147964478e-01 7.205147296190261841e-02 4.933201242238283157e-03 -7.942097783088684082e-01
-5.927702188491821289e-01 2.914243638515472412e-01 -2.717038691043853760e-01 -2.365706712007522583e-01 1.684386469423770905e-02 -1.727190464735031128e-01 -3.949941396713256836e-01 -4.977656602859497070e-01
3.698208034038543701e-01 1.370042264461517334e-01 6.384970992803573608e-02 1.836604438722133636e-02 5.930334925651550293e-01 -3.433352410793304443e-01 2.035650163888931274e-01 -5.736215710639953613e-01
1.062644869089126587e-01 1.856529265642166138e-01 -2.160681784152984619e-01 2.531423568725585938e-01 -4.526827856898307800e-02 -7.873780131340026855e-01 1.757569462060928345e-01 -4.365439116954803467e-01
-3.238354623317718506e-01 2.776035070419311523e-01 -3.182062134146690369e-02 -2.803144156932830811e-01 3.871228694915771484e-01 1.028888002038002014e-01 -2.585947513580322266e-01 -7.149522900581359863e-01
-1.218421012163162231e-01 5.461921691894531250e-01 1.682241708040237427e-01 -8.078230172395706177e-02 5.272546410560607910e-01 -2.154863774776458740e-01 3.778497129678726196e-02 -5.710901618003845215e-01
-1.052541751414537430e-02 1.325280070304870605e-01 3.790152966976165771e-01 -4.554696977138519287e-01 3.354468047618865967e-01 -2.132372856140136719e-01 -6.531080603599548340e-01 -2.160454094409942627e-01
7.453443855047225952e-02 -3.607091307640075684e-01 -4.190314412117004395e-01 -2.263828068971633911e-01 2.490386664867401123e-01 -1.672308295965194702e-01 2.565586864948272705e-01 -6.940375566482543945e-01
4.636717587709426880e-02 -6.116612255573272705e-02 -9.550429135560989380e-02 2.652502954006195068e-01 -3.675589859485626221e-01 -7.763703465461730957e-01 -2.244726568460464478e-01 -3.555158674716949463e-01
-2.996737658977508545e-01 -2.144674658775329590e-01 4.254541397094726562e-01 -1.904232203960418701e-01 -9.725577384233474731e-02 -4.871935844421386719e-01 -6.231846809387207031e-01 -1.084052547812461853e-01
4.040037691593170166e-01 -1.983836889266967773e-01 1.895641535520553589e-01 -4.130274653434753418e-01 1.736453473567962646e-01 -4.835147559642791748e-01 1.828232109546661377e-01 -5.417886972427368164e-01
-5.658763051033020020e-01 -6.682786345481872559e-02 4.005258679389953613e-01 -2.873974144458770752e-01 -2.129675447940826416e-01 -1.935593932867050171e-01 1.487172096967697144e-01 -5.721560120582580566e-01
-3.204127550125122070e-01 -4.839448034763336182e-01 2.695874273777008057e-01 1.622606664896011353e-01 5.335617065429687500e-01 -3.775017857551574707e-01 -2.113409787416458130e-01 -3.037542402744293213e-01
-1.068426966667175293e-01 3.782334923744201660e-01 -2.592307925224304199e-01 3.794364035129547119e-01 2.987735867500305176e-01 -5.741670727729797363e-01 -3.902171254158020020e-01 -2.512939274311065674e-01
-5.831616520881652832e-01 -3.124575912952423096e-01 -8.793860673904418945e-02 -4.408631622791290283e-01 -2.268361747264862061e-01 -1.733269542455673218e-01 -3.236183226108551025e-01 -4.171012938022613525e-01
4.739435762166976929e-02 9.359457343816757202e-02 -4.784656763076782227e-01 -4.951229095458984375e-01 3.763824403285980225e-01 -5.245633721351623535e-01 -3.130149245262145996e-01 -1.043625082820653915e-02
-2.916931509971618652e-01 -3.322701454162597656e-01 2.707149684429168701e-01 1.009488292038440704e-02 5.659744143486022949e-01 -3.895036876201629639e-01 -4.652329385280609131e-01 -2.064975500106811523e-01
-2.877953946590423584e-01 1.185839064419269562e-02 -3.543807566165924072e-01 3.107435628771781921e-02 -2.323085367679595947e-01 -7.518318891525268555e-01 1.445923000574111938e-01 -3.877582550048828125e-01
-3.483119606971740723e-01 3.989443182945251465e-01 -2.526358962059020996e-01 -2.067596018314361572e-01 4.692334532737731934e-01 -9.686055779457092285e-02 7.448539882898330688e-02 -6.146849989891052246e-01
-2.999584972858428955e-01 2.702869176864624023e-01 -3.250536918640136719e-01 -1.887761205434799194e-01 3.786500096321105957e-01 -7.226963639259338379e-01 1.330182999372482300e-01 -1.109666451811790466e-01
1.743396073579788208e-01 -1.295831352472305298e-01 -3.432455360889434814e-01 -4.679629504680633545e-01 1.533993752673268318e-03 -7.709483504295349121e-01 2.598271239548921585e-04 -1.471166163682937622e-01
-2.644593715667724609e-01 1.844236701726913452e-01 2.405148148536682129e-01 -4.197937846183776855e-01 6.928113847970962524e-02 1.738935112953186035e-01 -1.850196719169616699e-01 -7.698724865913391113e-01
1.406235247850418091e-01 -2.909246385097503662e-01 5.597084760665893555e-01 -5.073255896568298340e-01 2.299690991640090942e-01 -3.923254311084747314e-01 -2.831546962261199951e-01 -1.948163956403732300e-01
-2.930223941802978516e-01 -1.854903548955917358e-01 1.491240262985229492e-01 -1.718867719173431396e-01 -1.709366887807846069e-01 -2.288005203008651733e-01 3.769228458404541016e-01 -7.773725986480712891e-01
-8.469718694686889648e-02 4.574814736843109131e-01 6.454234570264816284e-02 4.244560003280639648e-02 2.132787853479385376e-01 -1.555871404707431793e-02 -3.684442043304443359e-01 -7.720678448677062988e-01
-1.481965836137533188e-02 9.712846949696540833e-03 6.119944453239440918e-01 2.456928938627243042e-01 4.807930439710617065e-02 -6.196121573448181152e-01 -2.915648221969604492e-01 -3.058480322360992432e-01
1.144657507538795471e-01 1.486436426639556885e-01 4.505769610404968262e-01 9.211011976003646851e-02 8.041393011808395386e-02 -8.362613916397094727e-01 -4.798119515180587769e-02 -2.125960886478424072e-01
-2.340858876705169678e-01 -2.270392328500747681e-01 5.925534367561340332e-01 -6.432777643203735352e-02 1.779487580060958862e-01 -5.860946178436279297e-01 -3.829136192798614502e-01 -1.288556158542633057e-01
3.244489133358001709e-01 -1.373251229524612427e-01 7.842054218053817749e-02 -2.955999672412872314e-01 5.603243410587310791e-02 -4.842918515205383301e-01 5.163998007774353027e-01 -5.272557735443115234e-01
-1.245500221848487854e-01 -4.903046786785125732e-01 1.527302265167236328e-01 -2.194864749908447266e-01 5.182015895843505859e-01 -5.060350894927978516e-01 -3.658355474472045898e-01 -1.189440637826919556e-01
2.693707346916198730e-01 -1.856347024440765381e-01 4.425184428691864014e-01 2.882809042930603027e-01 -2.387696504592895508e-02 -5.716937780380249023e-01 -2.612508237361907959e-01 -4.673276543617248535e-01
1.129868403077125549e-01 -5.376459956169128418e-01 4.627276360988616943e-01 4.740946367383003235e-02 1.496952027082443237e-01 -4.723839759826660156e-01 -8.455799520015716553e-02 -4.786448776721954346e-01
-3.393104970455169678e-01 -5.535015463829040527e-01 1.763839274644851685e-01 2.572540193796157837e-02 4.606797695159912109e-01 -4.692351520061492920e-01 -2.726688981056213379e-01 -1.999394595623016357e-01
-3.357459902763366699e-01 2.143276780843734741e-01 -3.268219232559204102e-01 -4.550655186176300049e-01 3.094304502010345459e-01 -6.396304368972778320e-01 8.993430435657501221e-02 -1.203270554542541504e-01
1.999419778585433960e-01 -2.855173647403717041e-01 5.015733838081359863e-01 2.316554337739944458e-01 -1.860467344522476196e-02 -4.222450256347656250e-01 -2.159715294837951660e-01 -5.899002552032470703e-01
-2.255264520645141602e-01 -5.077701210975646973e-01 4.565587043762207031e-01 1.144610866904258728e-01 9.870058298110961914e-02 -5.621175169944763184e-01 -8.868119865655899048e-02 -3.690229058265686035e-01
1.712404191493988037e-01 -5.394831895828247070e-01 -2.869837358593940735e-02 -2.207035720348358154e-01 1.280833482742309570e-01 -7.404437065124511719e-01 1.747517734766006470e-01 -1.868168413639068604e-01
3.061326146125793457e-01 -8.373938500881195068e-02 2.761748135089874268e-01 -5.515486598014831543e-01 3.816907107830047607e-01 -2.259415686130523682e-01 -5.256065130233764648e-01 -2.139919996261596680e-01
-4.611743986606597900e-01 1.186444386839866638e-01 -2.064179480075836182e-01 8.637442439794540405e-02 -3.022829303517937660e-03 2.542620338499546051e-02 -4.222465157508850098e-01 -7.377161979675292969e-01
-5.246391296386718750e-01 3.386529982089996338e-01 -3.924131095409393311e-01 -3.124752640724182129e-01 3.015998899936676025e-01 -1.845858395099639893e-01 -1.337787955999374390e-01 -4.642282128334045410e-01
-9.728680551052093506e-02 5.848602652549743652e-01 3.076039254665374756e-01 -3.209780529141426086e-02 4.725033342838287354e-01 -1.805065721273422241e-01 -9.166964888572692871e-02 -5.371946096420288086e-01
-2.633035182952880859e-01 -2.188516855239868164e-01 -2.882949709892272949e-01 -3.635936677455902100e-01 2.640395164489746094e-01 -5.985856056213378906e-01 -4.873043596744537354e-01 4.442613571882247925e-02
-1.870815455913543701e-01 1.421126425266265869e-01 -9.578730911016464233e-02 3.157685399055480957e-01 -1.235066950321197510e-01 -6.993179917335510254e-01 2.324894517660140991e-01 -5.268477201461791992e-01
5.475600436329841614e-02 5.805176496505737305e-01 2.060742229223251343e-01 -5.297247692942619324e-02 4.203737974166870117e-01 -1.178973317146301270e-01 -2.530979216098785400e-01 -6.000464558601379395e-01
-1.191677078604698181e-01 -5.698919296264648438e-01 1.946951597929000854e-01 -2.373837232589721680e-01 4.595579504966735840e-01 -5.567862391471862793e-01 -1.762945353984832764e-01 -1.203363314270973206e-01
-1.072430983185768127e-01 2.861550152301788330e-01 3.457556962966918945e-01 -4.418527781963348389e-01 -5.699537694454193115e-02 -4.487523436546325684e-01 -5.993461608886718750e-01 -1.673030257225036621e-01
-4.852026104927062988e-01 4.782199487090110779e-02 -1.770069152116775513e-01 -5.111837983131408691e-01 2.271899133920669556e-01 -6.374232769012451172e-01 -6.833798438310623169e-02 8.400915563106536865e-02
1.649359613656997681e-01 -1.251204963773488998e-02 5.671197772026062012e-01 -1.039943769574165344e-01 2.121028900146484375e-01 -5.456427931785583496e-01 1.378929466009140015e-01 -5.277044177055358887e-01
3.167882561683654785e-01 1.527661979198455811e-01 -1.426679044961929321e-01 1.252885311841964722e-01 -1.426700353622436523e-01 -6.861773133277893066e-01 2.248391807079315186e-01 -5.463603734970092773e-01
1.450818330049514771e-01 2.561697363853454590e-01 3.435331210494041443e-02 4.105277732014656067e-02 7.647917270660400391e-01 -2.348285466432571411e-01 8.984799683094024658e-02 -5.121907591819763184e-01
-5.664162337779998779e-02 1.738560944795608521e-01 -1.837340742349624634e-01 -3.424371182918548584e-01 1.546090394258499146e-01 -8.873995542526245117e-01 -6.361025571823120117e-02 1.078604999929666519e-02
3.504163324832916260e-01 1.991256475448608398e-01 -9.724039584398269653e-02 1.551927030086517334e-01 2.337958663702011108e-01 -6.153433918952941895e-01 -5.503457784652709961e-01 -2.604392766952514648e-01
-3.001317977905273438e-01 -2.870567142963409424e-01 -4.817569553852081299e-01 -1.531978100538253784e-01 4.506789147853851318e-01 -1.518063694238662720e-01 1.734993755817413330e-01 -5.618730783462524414e-01
-1.948165744543075562e-01 2.367865890264511108e-01 -6.433103233575820923e-02 5.704668909311294556e-02 8.895703405141830444e-02 -9.195021986961364746e-01 1.422039866447448730e-01 -1.580066531896591187e-01
2.956461906433105469e-01 4.985505342483520508e-01 1.184426620602607727e-01 1.493363268673419952e-02 3.298281431198120117e-01 -2.038393020629882812e-01 -3.462627828121185303e-01 -6.160796284675598145e-01
-4.927435517311096191e-01 2.563121356070041656e-02 -2.391568124294281006e-01 -5.158041119575500488e-01 2.667825222015380859e-01 -5.902767181396484375e-01 -1.045370846986770630e-01 5.262311175465583801e-02
-1.788472235202789307e-01 3.248808979988098145e-01 1.335987299680709839e-01 -3.223154544830322266e-01 4.962957799434661865e-01 -4.073647782206535339e-02 -7.767158746719360352e-02 -6.976591348648071289e-01
-1.982753574848175049e-01 -5.163168907165527344e-01 2.524442374706268311e-01 2.386373579502105713e-01 5.367599725723266602e-01 -3.750921785831451416e-01 -1.500243693590164185e-01 -3.494495749473571777e-01
4.096246361732482910e-01 -5.528515577316284180e-02 1.793833374977111816e-01 -7.459715753793716431e-02 3.505073785781860352e-01 -1.547453552484512329e-01 1.899822801351547241e-01 -7.800723910331726074e-01
-1.844838708639144897e-01 -2.043442875146865845e-01 1.623982489109039307e-01 -2.295818179845809937e-01 3.332930207252502441e-01 -4.706736505031585693e-01 -7.142507433891296387e-01 -4.854253306984901428e-02
-4.415371716022491455e-01 1.830563396215438843e-01 4.471340775489807129e-02 -7.127851247787475586e-02 6.786845326423645020e-01 -3.106657564640045166e-01 2.936010658740997314e-01 -3.480343520641326904e-01
-2.318690717220306396e-01 -1.680865138769149780e-01 1.821944415569305420e-01 -5.793784856796264648e-01 -3.794918060302734375e-01 -1.139333546161651611e-01 -1.073514595627784729e-01 -6.169199347496032715e-01
-6.153407096862792969e-01 3.175481557846069336e-01 -1.808692663908004761e-01 -3.757462799549102783e-01 1.434315294027328491e-01 -1.795059293508529663e-01 -3.716321289539337158e-01 -3.946069180965423584e-01
-1.670882552862167358e-01 -3.249344229698181152e-01 2.400545924901962280e-01 -5.175490379333496094e-01 -1.416119486093521118e-01 -2.786229848861694336e-01 3.360457420349121094e-01 -5.748080611228942871e-01
3.659687237814068794e-03 1.425961703062057495e-01 -3.048543035984039307e-01 2.801978886127471924e-01 7.269947230815887451e-02 -6.902605891227722168e-01 -5.216936469078063965e-01 -2.330169379711151123e-01
1.631725728511810303e-01 -2.417547553777694702e-01 7.365932315587997437e-02 2.865431606769561768e-01 -2.880013734102249146e-02 -7.416685223579406738e-01 1.860170662403106689e-01 -4.918258488178253174e-01
2.604322433471679688e-01 4.369280487298965454e-02 2.746538519859313965e-01 -3.142738640308380127e-01 2.080260962247848511e-01 -2.361018657684326172e-01 4.511150717735290527e-01 -6.734533905982971191e-01
-3.967556059360504150e-01 2.717282474040985107e-01 -7.707230746746063232e-02 9.645791351795196533e-02 3.814042806625366211e-01 -4.673516154289245605e-01 3.581018447875976562e-01 -5.112541317939758301e-01
-1.190745159983634949e-01 2.808575928211212158e-01 3.396293520927429199e-01 -3.814496695995330811e-01 1.258086115121841431e-01 -4.905850291252136230e-01 -6.182589530944824219e-01 -8.568924665451049805e-02
1.155883148312568665e-01 -2.621790766716003418e-01 -4.524788260459899902e-01 -1.055889427661895752e-01 2.887227535247802734e-01 -4.453233480453491211e-01 3.614681065082550049e-01 -5.382214784622192383e-01
-2.472891658544540405e-01 3.548417985439300537e-02 -2.503585815429687500e-01 7.420981675386428833e-02 7.975351214408874512e-01 -2.357415258884429932e-01 1.796148121356964111e-01 -3.814505636692047119e-01
-2.218604683876037598e-01 1.132337152957916260e-01 -2.381952553987503052e-01 1.338731646537780762e-01 4.512594044208526611e-01 2.388079464435577393e-02 -1.881068348884582520e-01 -7.897515296936035156e-01
2.427772134542465210e-01 -4.198413193225860596e-01 2.790772020816802979e-01 -1.339742392301559448e-01 2.828201353549957275e-01 -5.089803338050842285e-01 3.279830813407897949e-01 -4.715276062488555908e-01
-4.473150074481964111e-01 -3.490502834320068359e-01 2.693249285221099854e-01 -1.873413771390914917e-01 3.468411266803741455e-01 -5.919077396392822266e-01 -3.158417046070098877e-01 5.560559686273336411e-03
-1.168816909193992615e-01 1.045848652720451355e-01 -5.791898965835571289e-01 -2.822879254817962646e-01 3.000025749206542969e-01 -5.093228816986083984e-01 -4.564588367938995361e-01 -4.987259581685066223e-02
-1.163712739944458008e-01 -5.503547191619873047e-01 8.649677038192749023e-02 -3.350611925125122070e-01 5.146842002868652344e-01 -4.777936339378356934e-01 -2.503220736980438232e-01 -8.928672224283218384e-02
-2.383319288492202759e-02 -4.562860820442438126e-03 3.075593113899230957e-01 -4.288734197616577148e-01 2.454304695129394531e-01 -4.287216067314147949e-01 -6.871790885925292969e-01 -6.806270778179168701e-02
-3.723943531513214111e-01 3.428219258785247803e-01 2.926046252250671387e-01 -1.360383778810501099e-01 4.699900150299072266e-01 -3.544975817203521729e-02 1.275121420621871948e-01 -6.334549188613891602e-01
-2.629460394382476807e-01 1.186093688011169434e-01 -3.633055388927459717e-01 2.552133202552795410e-01 6.142476946115493774e-02 -3.291999101638793945e-01 1.095358058810234070e-01 -7.717011570930480957e-01
-1.598603092133998871e-02 4.487136602401733398e-01 1.321268528699874878e-01 1.318611800670623779e-01 2.252922803163528442e-01 9.477720595896244049e-03 -3.672400414943695068e-01 -7.601603865623474121e-01
-1.529231220483779907e-01 1.012453958392143250e-01 -5.252770185470581055e-01 -3.049326501786708832e-02 5.086811780929565430e-01 2.178643085062503815e-02 -4.178109169006347656e-01 -5.056887269020080566e-01
-1.845761239528656006e-01 -3.706429302692413330e-01 1.872543692588806152e-01 3.956937417387962341e-02 7.109540700912475586e-01 -3.298934400081634521e-01 -3.229023218154907227e-01 -2.708764374256134033e-01
-4.717983305454254150e-01 1.611020416021347046e-01 -1.743195503950119019e-01 -2.042401134967803955e-01 -4.690268263220787048e-02 -3.294174000620841980e-02 -2.708981931209564209e-01 -7.763248682022094727e-01
2.031634002923965454e-02 -1.755230501294136047e-02 -7.103391736745834351e-02 2.432257384061813354e-01 -4.469104409217834473e-01 -6.970653533935546875e-01 -3.507130146026611328e-01 -3.555921912193298340e-01
-4.151918590068817139e-01 4.902842342853546143e-01 1.176142692565917969e-01 -4.283769130706787109e-01 -3.633911162614822388e-02 -2.729988992214202881e-01 1.791266947984695435e-01 -5.310007929801940918e-01
3.129367232322692871e-01 3.214848041534423828e-01 2.826245129108428955e-01 1.483716815710067749e-01 -1.119964867830276489e-01 -2.475327253341674805e-01 -4.189362525939941406e-01 -6.689575314521789551e-01
1.109287887811660767e-01 5.852085351943969727e-01 2.751682996749877930e-01 -4.431097209453582764e-02 2.970450520515441895e-01 -1.793744564056396484e-01 -1.683081984519958496e-01 -6.471523642539978027e-01
-2.768205404281616211e-01 3.151253461837768555e-01 -2.770302444696426392e-02 1.197549402713775635e-01 1.524515748023986816e-01 -1.161767286248505116e-03 -6.716671586036682129e-02 -8.838571310043334961e-01
-5.684990286827087402e-01 -1.036440804600715637e-01 2.088963240385055542e-01 -4.608591794967651367e-01 -2.968898117542266846e-01 -2.531062364578247070e-01 7.565124891698360443e-03 -5.077149271965026855e-01
-1.907710582017898560e-01 5.557356402277946472e-02 2.516723871231079102e-01 -4.145134985446929932e-01 5.631888508796691895e-01 -4.757428169250488281e-01 -4.264290332794189453e-01 -1.674978877417743206e-03
1.649923995137214661e-02 -1.042838692665100098e-01 -1.023769825696945190e-01 5.599162727594375610e-02 -3.543299734592437744e-01 -6.492117047309875488e-01 -6.165817975997924805e-01 -2.191752195358276367e-01
-2.205521985888481140e-02 -2.121271938085556030e-01 1.528269499540328979e-01 -2.714231312274932861e-01 -1.091781705617904663e-01 -9.153650999069213867e-01 -8.737234771251678467e-02 -6.477326154708862305e-03
2.068597972393035889e-01 -1.366262733936309814e-01 5.266914963722229004e-01 3.238265812397003174e-01 4.496122896671295166e-02 -3.739891648292541504e-01 -2.592997550964355469e-01 -5.891934633255004883e-01
-1.355554312467575073e-01 2.313172817230224609e-01 3.899208009243011475e-01 -3.898512125015258789e-01 1.102584321051836014e-02 -4.947049021720886230e-01 -6.050529479980468750e-01 -1.146797463297843933e-01
-1.428536418825387955e-02 9.732767939567565918e-02 -3.068494796752929688e-01 2.533505558967590332e-01 -2.151231467723846436e-01 -7.087592482566833496e-01 1.242792829871177673e-01 -5.176070332527160645e-01
-2.001659572124481201e-02 3.121813535690307617e-01 2.941293455660343170e-02 1.546347290277481079e-01 4.405784010887145996e-01 -5.046724677085876465e-01 4.138372242450714111e-01 -5.072476863861083984e-01
-1.657885313034057617e-02 1.897788643836975098e-01 -6.892705708742141724e-02 -4.630519077181816101e-02 8.104134798049926758e-01 -1.927000135183334351e-01 1.243265047669410706e-01 -4.974473118782043457e-01
-2.470302879810333252e-01 1.407961398363113403e-01 -6.139757633209228516e-01 -7.901909202337265015e-02 1.905652731657028198e-01 -1.436134427785873413e-01 -4.961622953414916992e-01 -4.825196862220764160e-01
1.791339069604873657e-01 5.167159438133239746e-01 1.295014023780822754e-01 1.272595394402742386e-02 4.023313522338867188e-01 -1.479962319135665894e-01 -4.084869325160980225e-01 -5.773630738258361816e-01
-1.500027775764465332e-01 2.215281873941421509e-01 3.371838033199310303e-01 -3.887770175933837891e-01 1.030965372920036316e-01 -5.038397908210754395e-01 -6.258960962295532227e-01 -8.575951308012008667e-02
-3.137117922306060791e-01 4.353621304035186768e-01 7.159265130758285522e-02 -5.880039334297180176e-01 -2.476735226809978485e-02 -6.175221875309944153e-02 -3.794990777969360352e-01 -4.612205326557159424e-01
2.349462211132049561e-01 -2.388054877519607544e-01 2.007213383913040161e-01 -4.558663964271545410e-01 3.489561676979064941e-01 -3.570520877838134766e-01 4.402762353420257568e-01 -4.433613419532775879e-01
5.903492569923400879e-01 3.204753100872039795e-01 -4.914539679884910583e-02 -2.816527485847473145e-01 -7.286384701728820801e-02 -2.775703370571136475e-01 -3.652794957160949707e-01 -5.012545585632324219e-01
-2.392601817846298218e-01 3.053381741046905518e-01 -3.604614734649658203e-01 -4.430085122585296631e-01 3.567497730255126953e-01 -8.386993408203125000e-02 1.268119812011718750e-01 -6.106950640678405762e-01
-1.822363771498203278e-02 5.178359523415565491e-02 -2.074236273765563965e-01 2.975769639015197754e-01 -2.076703906059265137e-01 -6.798670887947082520e-01 -5.219293236732482910e-01 -2.960633337497711182e-01
3.970230519771575928e-01 -3.008497692644596100e-02 1.039968580007553101e-01 -3.065823316574096680e-01 4.621308445930480957e-01 -1.496082544326782227e-01 1.421199440956115723e-01 -6.931911706924438477e-01
-3.365603983402252197e-01 2.449632883071899414e-01 -3.702847957611083984e-01 2.897230386734008789e-01 -1.231118589639663696e-01 -4.488404393196105957e-01 -4.754286631941795349e-02 -6.219287514686584473e-01
-1.814155429601669312e-01 -1.665323600172996521e-02 2.409653663635253906e-01 -3.460510075092315674e-01 5.456379055976867676e-01 -4.476597905158996582e-01 -5.393286943435668945e-01 -1.782575563993304968e-04
9.538771212100982666e-02 1.458290368318557739e-01 -3.093929290771484375e-01 3.517660498619079590e-01 -5.285559222102165222e-02 -5.783304572105407715e-01 -5.093669295310974121e-01 -3.917360901832580566e-01
4.164538383483886719e-01 2.575250342488288879e-02 -7.874340750277042389e-03 2.015855461359024048e-01 2.370375692844390869e-01 -4.856677949428558350e-01 -5.987377762794494629e-01 -3.669565916061401367e-01
8.446919173002243042e-02 2.557964026927947998e-01 2.497462034225463867e-01 -6.004509329795837402e-01 5.947912484407424927e-02 -3.678991794586181641e-01 -5.839095115661621094e-01 -1.571018844842910767e-01
5.564663186669349670e-02 4.676876366138458252e-01 1.594012528657913208e-01 8.058197796344757080e-02 -2.562230825424194336e-01 -4.509709179401397705e-01 1.047936305403709412e-01 -6.828345060348510742e-01
1.582437455654144287e-01 5.661049857735633850e-02 -4.433813989162445068e-01 -1.465858612209558487e-02 2.092578262090682983e-01 -5.985085368156433105e-01 -6.054509282112121582e-01 -7.987570762634277344e-02
-1.964434981346130371e-01 1.985789388418197632e-01 -4.871336519718170166e-01 -1.923002451658248901e-01 6.649239063262939453e-01 -2.360464632511138916e-01 -1.718060076236724854e-01 -3.468988239765167236e-01
-1.223063543438911438e-01 5.339342728257179260e-02 1.142704188823699951e-01 -1.793926805257797241e-01 -4.500621929764747620e-03 -9.629789590835571289e-01 9.241273999214172363e-02 3.258839249610900879e-02
1.254841089248657227e-01 9.290738403797149658e-02 3.187114298343658447e-01 -4.986621439456939697e-01 3.660414740443229675e-02 -1.996700316667556763e-01 -6.990104913711547852e-01 -3.091235160827636719e-01
-1.739108115434646606e-01 1.598787903785705566e-01 1.203415766358375549e-01 -3.881250917911529541e-01 5.825966000556945801e-01 1.270321607589721680e-01 -7.497299462556838989e-02 -6.464469432830810547e-01
6.821464747190475464e-02 2.208335250616073608e-01 -2.593468725681304932e-01 -7.709333300590515137e-01 7.392938435077667236e-02 -1.375663429498672485e-01 -3.295071125030517578e-01 -3.898914456367492676e-01
4.415126740932464600e-01 2.989047169685363770e-01 -9.467674046754837036e-02 1.597400307655334473e-01 3.195053637027740479e-01 -2.236995398998260498e-01 -2.437427788972854614e-01 -6.853511929512023926e-01
5.120535492897033691e-01 1.740401387214660645e-01 2.007390856742858887e-01 -1.574207395315170288e-01 3.228987455368041992e-01 -1.119708269834518433e-01 -4.174201190471649170e-01 -5.927841663360595703e-01
-9.268014878034591675e-02 1.782125979661941528e-01 2.524314522743225098e-01 8.877929649315774441e-04 -1.190009787678718567e-01 -8.161581754684448242e-01 3.606662750244140625e-01 -2.925282120704650879e-01
4.461885988712310791e-02 4.134829342365264893e-01 9.637731313705444336e-02 -8.242427557706832886e-02 -3.842619061470031738e-01 -4.426783323287963867e-01 1.502912789583206177e-01 -6.668957471847534180e-01
-1.523510664701461792e-01 1.421475876122713089e-02 4.565428793430328369e-01 -2.871814370155334473e-01 2.243644446134567261e-01 -2.451939135789871216e-01 -7.114768028259277344e-01 -2.627241909503936768e-01
-2.715213596820831299e-01 3.144740164279937744e-01 -5.277491807937622070e-01 -3.170710429549217224e-02 9.238484501838684082e-02 -6.582127213478088379e-01 -2.070273272693157196e-02 -3.250387310981750488e-01
9.068948775529861450e-02 5.355152487754821777e-01 7.998582720756530762e-02 8.863422274589538574e-02 -1.409106105566024780e-01 -3.979953527450561523e-01 9.342753142118453979e-02 -7.097608447074890137e-01
-3.349019587039947510e-01 -4.370974004268646240e-01 4.370968043804168701e-01 1.023754626512527466e-01 1.038291156291961670e-01 -5.316184163093566895e-01 -3.784118890762329102e-01 -2.421939820051193237e-01
-7.211522012948989868e-02 2.622787058353424072e-01 -1.648058593273162842e-01 -5.300337076187133789e-01 4.302879795432090759e-03 -1.677987575531005859e-01 2.308859229087829590e-01 -7.324134707450866699e-01
-9.010219573974609375e-02 1.880546659231185913e-01 3.044994175434112549e-01 -4.130837619304656982e-01 -9.444107860326766968e-02 -4.472134113311767578e-01 -6.824897527694702148e-01 -1.358223706483840942e-01
2.462945133447647095e-01 1.313041746616363525e-01 -2.272060662508010864e-01 -8.177403211593627930e-01 -3.727930784225463867e-02 -2.904951572418212891e-01 -1.920847445726394653e-01 -2.812520265579223633e-01
4.329297319054603577e-02 2.159406803548336029e-02 4.074639678001403809e-01 -5.190896391868591309e-01 -1.437599062919616699e-01 -2.711559534072875977e-01 -6.258680224418640137e-01 -2.761798202991485596e-01
-3.778900504112243652e-01 2.143755555152893066e-01 -3.316952884197235107e-01 1.223872229456901550e-01 -2.678843401372432709e-02 -5.193684697151184082e-01 1.388010829687118530e-01 -6.296942234039306641e-01
-6.198267340660095215e-01 1.512399017810821533e-01 1.078994125127792358e-01 7.899539172649383545e-02 1.649286481551826000e-03 -2.578722536563873291e-01 2.505649924278259277e-01 -6.676640510559082031e-01
1.925433278083801270e-01 2.537478506565093994e-01 -2.841275036334991455e-01 -4.698621332645416260e-01 2.204718589782714844e-01 -9.857507050037384033e-02 1.777532249689102173e-01 -7.121230363845825195e-01
-6.628657579421997070e-01 3.526810184121131897e-02 -3.030004799365997314e-01 -1.469693183898925781e-01 3.239258378744125366e-02 -2.404438704252243042e-01 -4.833049476146697998e-01 -3.918032944202423096e-01
-3.370137885212898254e-02 -1.128870993852615356e-02 5.534381270408630371e-01 -2.255334556102752686e-01 8.437141031026840210e-02 -3.092721402645111084e-01 -6.829344630241394043e-01 -2.690924108028411865e-01
-1.484805196523666382e-01 3.664450049400329590e-01 -1.088590454310178757e-02 -3.032993972301483154e-01 6.158897876739501953e-01 1.079232469201087952e-01 -3.582245409488677979e-01 -4.819441735744476318e-01
-3.196352720260620117e-01 4.118875861167907715e-01 1.569240838289260864e-01 -1.970655471086502075e-01 -5.290459841489791870e-02 -3.690433502197265625e-01 4.031710922718048096e-01 -6.026467680931091309e-01
2.824954986572265625e-01 2.904268503189086914e-01 -2.441192269325256348e-01 3.130885660648345947e-01 6.757367402315139771e-02 -4.420415759086608887e-01 -4.744708538055419922e-01 -5.031306743621826172e-01
-3.112651109695434570e-01 -5.000817775726318359e-01 -3.338946700096130371e-01 3.517277166247367859e-02 1.339600384235382080e-01 -2.826731204986572266e-01 2.070793807506561279e-01 -6.321222782135009766e-01
2.828893959522247314e-01 3.113368526101112366e-02 -4.051534533500671387e-01 -5.183937549591064453e-01 1.360436528921127319e-02 -6.693967580795288086e-01 -4.728176817297935486e-02 -1.887072920799255371e-01
4.718813300132751465e-01 4.413514137268066406e-01 1.004840433597564697e-01 -5.205848067998886108e-02 -5.566076934337615967e-02 -3.926795125007629395e-01 -2.093823254108428955e-01 -6.071189641952514648e-01
-1.393029987812042236e-01 1.875770241022109985e-01 1.744070798158645630e-01 -6.958150863647460938e-01 4.092343747615814209e-01 7.877772301435470581e-02 -2.106367647647857666e-01 -4.612878859043121338e-01
-4.602167606353759766e-01 -1.532122045755386353e-01 -4.055599868297576904e-01 2.117406874895095825e-01 1.354425996541976929e-01 -8.286073803901672363e-02 -2.546350061893463135e-01 -6.821759939193725586e-01
-2.871149480342864990e-01 3.243871033191680908e-01 -3.780872821807861328e-01 -2.162247896194458008e-01 3.288573622703552246e-01 -7.146344780921936035e-01 -2.482362464070320129e-02 -5.629602074623107910e-02
4.478600919246673584e-01 2.768224179744720459e-01 2.896111644804477692e-02 -4.582981169223785400e-01 4.447863996028900146e-01 -2.198291867971420288e-01 -2.182475626468658447e-01 -4.670364856719970703e-01
-3.088368177413940430e-01 4.026346281170845032e-02 1.930275410413742065e-01 -5.203160643577575684e-01 2.957583591341972351e-02 -4.537712931632995605e-01 5.004661083221435547e-01 -3.711612820625305176e-01
-4.033973515033721924e-01 1.691081523895263672e-01 -4.053899049758911133e-01 -5.136405825614929199e-01 2.778428196907043457e-01 -5.325186848640441895e-01 4.975895211100578308e-02 -1.313649564981460571e-01
-2.843260169029235840e-01 3.492641448974609375e-01 -4.434838593006134033e-01 -2.390432208776473999e-01 2.621187567710876465e-01 -6.829918622970581055e-01 -8.740450255572795868e-03 -8.996134251356124878e-02
-6.764801591634750366e-02 5.815585255622863770e-01 -9.675005823373794556e-02 -1.621870547533035278e-01 -2.847347222268581390e-02 -2.814005911350250244e-01 1.264214813709259033e-01 -7.249614596366882324e-01
2.217782288789749146e-01 6.287598609924316406e-01 2.136959731578826904e-01 -1.175146028399467468e-01 2.632322311401367188e-01 -2.659656405448913574e-01 -2.317408919334411621e-01 -5.497882366180419922e-01
2.304742485284805298e-01 -1.159514933824539185e-01 5.062035918235778809e-01 -2.258810698986053467e-01 2.491131238639354706e-02 -5.149319767951965332e-01 -5.612075924873352051e-01 -2.131738364696502686e-01
2.977001070976257324e-01 -1.431250125169754028e-01 -2.904064953327178955e-01 -6.818686127662658691e-01 -6.463436037302017212e-02 -5.185738205909729004e-01 -2.023921012878417969e-01 -1.659822314977645874e-01
-6.958930287510156631e-03 6.193401813507080078e-01 4.816778004169464111e-02 -1.111804414540529251e-02 1.658123731613159180e-01 -1.633448004722595215e-01 -2.156638354063034058e-01 -7.164071798324584961e-01
-2.248756736516952515e-01 2.185999602079391479e-01 -3.600789308547973633e-01 -2.283256500959396362e-01 1.438050419092178345e-01 -8.285686373710632324e-01 7.009392976760864258e-02 -8.795699477195739746e-02
-2.440406382083892822e-01 3.531709015369415283e-01 4.828775301575660706e-02 -4.354332387447357178e-01 -9.369143098592758179e-02 -5.202370136976242065e-02 -3.145993053913116455e-01 -7.164660692214965820e-01
7.003482431173324585e-02 -4.850431904196739197e-02 3.172479867935180664e-01 4.441191852092742920e-01 2.178516834974288940e-01 -5.211476683616638184e-01 -4.968448281288146973e-01 -3.590895831584930420e-01
1.023384779691696167e-01 -6.062939763069152832e-02 5.186641216278076172e-01 -3.151777386665344238e-01 1.896934807300567627e-01 -4.838998913764953613e-01 -5.692271590232849121e-01 -1.527711600065231323e-01
-6.971849203109741211e-01 9.397571533918380737e-02 1.937446892261505127e-01 2.645692825317382812e-01 -2.030344307422637939e-02 -2.084119170904159546e-01 -1.047664061188697815e-01 -5.854434967041015625e-01
-1.743863224983215332e-01 -3.586325645446777344e-01 1.866653859615325928e-01 1.544768363237380981e-01 -2.013812214136123657e-01 -2.200127691030502319e-01 2.631538510322570801e-01 -7.899716496467590332e-01
4.585984647274017334e-01 3.742790520191192627e-01 1.130002178251743317e-02 -2.366578876972198486e-01 5.597989633679389954e-02 -3.419531583786010742e-01 -3.612876832485198975e-01 -5.855540037155151367e-01
-1.273354738950729370e-01 -7.401444762945175171e-02 -1.480566710233688354e-01 -5.539715886116027832e-01 -2.786796987056732178e-01 -2.116202749311923981e-02 -4.315743148326873779e-01 -6.205930709838867188e-01
-5.617050528526306152e-01 -8.160861581563949585e-02 -4.727270603179931641e-01 -4.965759813785552979e-02 9.304682165384292603e-02 -1.857339590787887573e-01 -1.358043700456619263e-01 -6.247345209121704102e-01
-2.538689225912094116e-02 5.962954163551330566e-01 2.992405593395233154e-01 -1.102286428213119507e-01 3.627884387969970703e-01 -2.715485990047454834e-01 7.702141255140304565e-02 -5.751569867134094238e-01
1.292559802532196045e-01 -4.457729309797286987e-02 -1.630354821681976318e-01 3.608359396457672119e-01 -3.172243833541870117e-01 -6.570566296577453613e-01 -7.076879590749740601e-02 -5.358727574348449707e-01
-2.495703287422657013e-02 -4.070430099964141846e-01 2.451035976409912109e-01 -1.553964102640748024e-03 5.100783891975879669e-03 -8.332625627517700195e-01 1.534677445888519287e-01 -2.360298186540603638e-01
-2.414397746324539185e-01 3.210636675357818604e-01 -9.101607650518417358e-02 -1.050467640161514282e-01 2.331147193908691406e-01 6.848477572202682495e-02 -2.204045206308364868e-01 -8.436205387115478516e-01
-3.590986728668212891e-01 7.823091000318527222e-02 -3.893274366855621338e-01 1.050219237804412842e-01 2.477360069751739502e-01 4.754157736897468567e-02 -3.589890897274017334e-01 -7.140139937400817871e-01
4.521598219871520996e-01 7.006389647722244263e-02 -3.042994141578674316e-01 -5.527983307838439941e-01 -1.648720502853393555e-01 -2.981517314910888672e-01 -2.587057054042816162e-01 -4.576597809791564941e-01
4.261381626129150391e-01 1.794980913400650024e-01 1.993551701307296753e-01 -1.939338296651840210e-01 3.851590454578399658e-01 -4.345185160636901855e-01 2.824114263057708740e-01 -5.402997732162475586e-01
2.383450120687484741e-01 3.102244809269905090e-02 5.453957319259643555e-01 7.548713684082031250e-02 -5.339315906167030334e-02 -6.374004483222961426e-01 -1.273951027542352676e-02 -4.793558716773986816e-01
4.416534900665283203e-01 2.515773773193359375e-01 4.588242247700691223e-02 -1.961513757705688477e-01 4.128096103668212891e-01 -5.073149204254150391e-01 -7.194935530424118042e-02 -5.177969336509704590e-01
-3.636434376239776611e-01 1.883941441774368286e-01 -3.105541467666625977e-01 -4.807696342468261719e-01 4.482266008853912354e-01 -5.429254174232482910e-01 -9.316868335008621216e-02 -1.823250576853752136e-02
-4.637771844863891602e-02 6.760398298501968384e-02 4.995222091674804688e-01 -1.531584262847900391e-01 2.142869532108306885e-01 -2.397481501102447510e-01 -7.281614542007446289e-01 -2.944175302982330322e-01
-1.519866734743118286e-01 3.968254625797271729e-01 -1.351289302110671997e-01 -5.363340303301811218e-02 4.949769973754882812e-01 4.198594391345977783e-02 -2.316233366727828979e-01 -7.056052684783935547e-01
4.078957438468933105e-01 4.739989638328552246e-01 -1.313225626945495605e-01 -8.933745324611663818e-02 1.808751821517944336e-01 -2.069911807775497437e-01 -1.395029276609420776e-01 -6.990687847137451172e-01
-1.871416121721267700e-01 -3.085583075881004333e-02 3.146646320819854736e-01 -4.397066235542297363e-01 3.856867253780364990e-01 -3.190564215183258057e-01 -6.367235779762268066e-01 -1.253081411123275757e-01
-8.685175329446792603e-02 5.308135151863098145e-01 4.023093283176422119e-01 -4.316012263298034668e-01 3.298793435096740723e-01 -1.102443560957908630e-01 -1.425589919090270996e-01 -4.703873693943023682e-01
-2.851589918136596680e-01 1.318541020154953003e-01 -4.597393870353698730e-01 -7.671640813350677490e-02 -1.162458956241607666e-01 -2.992235124111175537e-01 -7.214619517326354980e-01 -2.459633201360702515e-01
3.586289584636688232e-01 1.169364005327224731e-01 2.821211516857147217e-01 -2.987032383680343628e-02 2.001911774277687073e-02 -1.629656851291656494e-01 2.218999415636062622e-01 -8.372744321823120117e-01
-6.642379760742187500e-01 -6.936760991811752319e-02 -8.499129861593246460e-02 -3.211206495761871338e-01 5.032448470592498779e-02 -5.118193626403808594e-01 3.273420631885528564e-01 -2.683088481426239014e-01
-3.608457446098327637e-01 -1.839582771062850952e-01 1.368438303470611572e-01 -4.313575923442840576e-01 4.815745949745178223e-01 -4.602725505828857422e-01 -4.289382696151733398e-01 5.831799656152725220e-02
2.095544189214706421e-01 4.732399880886077881e-01 5.672891065478324890e-02 -1.995411664247512817e-01 1.892750859260559082e-01 -1.126618236303329468e-01 -2.964470982551574707e-01 -7.434362173080444336e-01
2.565624117851257324e-01 2.625778615474700928e-01 9.338312596082687378e-02 -1.300906687974929810e-01 2.489440739154815674e-01 -1.120767220854759216e-01 1.218037158250808716e-01 -8.661490082740783691e-01
-2.081604152917861938e-01 1.075065135955810547e-02 5.848125815391540527e-01 4.145412519574165344e-02 1.993156969547271729e-01 -4.454081952571868896e-01 -5.675745606422424316e-01 -2.292891144752502441e-01
-5.103272944688796997e-02 1.300518065690994263e-01 3.945671916007995605e-01 -4.351873099803924561e-01 4.065700471401214600e-01 -2.545662820339202881e-01 -6.120389699935913086e-01 -1.752604991197586060e-01
-4.066975116729736328e-01 -2.124866843223571777e-01 -3.851737976074218750e-01 2.653834223747253418e-01 1.679725795984268188e-01 -4.539028406143188477e-01 2.058307081460952759e-01 -5.422642827033996582e-01
-2.609031200408935547e-01 1.205768361687660217e-01 1.408703476190567017e-01 -2.429308444261550903e-01 -2.179871946573257446e-01 -4.015352129936218262e-01 -7.731363773345947266e-01 -1.790034621953964233e-01
1.957491934299468994e-01 -4.245859086513519287e-01 1.711064875125885010e-01 -4.350737631320953369e-01 2.253387421369552612e-01 -5.749585628509521484e-01 3.136478960514068604e-01 -2.882923781871795654e-01
-3.962859809398651123e-01 4.281925261020660400e-01 8.152431249618530273e-02 -3.548960983753204346e-01 1.975332200527191162e-01 -1.717651188373565674e-01 1.228981092572212219e-02 -6.770061850547790527e-01
3.592818677425384521e-01 -1.506786420941352844e-02 -1.546658277511596680e-01 -4.359358251094818115e-01 -2.009940743446350098e-01 -7.581134438514709473e-01 -1.466177552938461304e-01 -1.417626887559890747e-01
7.348769158124923706e-02 -1.267542690038681030e-01 5.143926739692687988e-01 3.426721692085266113e-01 1.466913223266601562e-01 -5.632374286651611328e-01 -3.204193413257598877e-01 -3.938091397285461426e-01
1.258112192153930664e-01 3.426730334758758545e-01 -2.114715278148651123e-01 3.114330470561981201e-01 7.966028898954391479e-02 -5.175707340240478516e-01 -5.351558327674865723e-01 -4.054863452911376953e-01
1.397411376237869263e-01 4.340519011020660400e-01 7.471002638339996338e-02 1.434754729270935059e-01 -1.343662738800048828e-01 -4.107513427734375000e-01 2.118914388120174408e-02 -7.607133388519287109e-01
-2.853723764419555664e-01 -1.367250680923461914e-01 3.071539402008056641e-01 -5.933710932731628418e-01 2.893439829349517822e-01 -4.905008375644683838e-01 -3.569545447826385498e-01 4.133446514606475830e-02
6.052013039588928223e-01 6.615456193685531616e-02 -7.361619919538497925e-02 -5.023244023323059082e-01 -5.433431267738342285e-02 -3.450233340263366699e-01 -3.535014986991882324e-01 -3.530568182468414307e-01
-1.372544616460800171e-01 -3.719956055283546448e-02 -6.105595082044601440e-02 6.285382807254791260e-02 -1.628930866718292236e-01 -5.251669287681579590e-01 -7.946287393569946289e-01 -1.957796812057495117e-01
4.604326784610748291e-01 2.491649091243743896e-01 -1.069767847657203674e-01 -1.496481597423553467e-01 2.378264218568801880e-01 -3.716904520988464355e-01 -1.857373304665088654e-02 -7.049962282180786133e-01
5.645186826586723328e-02 -2.921027541160583496e-01 5.585981011390686035e-01 4.836488515138626099e-02 4.023834690451622009e-02 -3.208679854869842529e-01 -6.000227928161621094e-01 -3.640267848968505859e-01
2.226243317127227783e-01 5.555216073989868164e-01 1.358597129583358765e-01 -2.298446744680404663e-02 3.301387727260589600e-01 -1.988944262266159058e-01 -3.859043419361114502e-01 -5.704168081283569336e-01
-1.329905092716217041e-01 -3.673717975616455078e-01 3.052939474582672119e-02 -2.730874419212341309e-01 9.194925427436828613e-02 -2.643761932849884033e-01 5.094891190528869629e-01 -6.587215662002563477e-01
-4.848378896713256836e-01 -3.499594926834106445e-01 -4.056439399719238281e-01 1.137866545468568802e-02 1.129909977316856384e-01 -3.436034023761749268e-01 8.553413301706314087e-02 -5.827847123146057129e-01
4.904195666313171387e-01 1.401701271533966064e-01 1.875422000885009766e-01 -2.396264821290969849e-01 1.586824208498001099e-01 -1.048436984419822693e-01 3.845559805631637573e-02 -7.807669639587402344e-01
-1.046171039342880249e-01 -6.692840158939361572e-02 5.458572506904602051e-01 2.733783721923828125e-01 1.342769414186477661e-01 -5.282008051872253418e-01 -4.628109931945800781e-01 -3.172686696052551270e-01
9.037283062934875488e-02 4.123391807079315186e-01 -4.391895234584808350e-01 -1.256571710109710693e-01 4.382657408714294434e-01 -1.872186958789825439e-01 -2.208935022354125977e-01 -5.806981921195983887e-01
2.753515541553497314e-01 3.289758861064910889e-01 3.083852864801883698e-02 -2.113286107778549194e-01 4.179094433784484863e-01 -1.240714266896247864e-02 -5.224890708923339844e-01 -5.679335594177246094e-01
-1.830350905656814575e-01 3.394012153148651123e-01 3.693068027496337891e-01 -6.090304255485534668e-01 1.439836621284484863e-01 -8.533398061990737915e-02 5.114541947841644287e-02 -5.597950816154479980e-01
-2.234580069780349731e-01 -2.345427870750427246e-02 4.428150057792663574e-01 -3.425891995429992676e-01 3.091169595718383789e-01 -2.317751049995422363e-01 -6.585485339164733887e-01 -2.304449826478958130e-01
-9.837175905704498291e-02 3.410858809947967529e-01 -3.619569838047027588e-01 -3.710148334503173828e-01 8.150552958250045776e-02 -7.576128244400024414e-01 -1.518951654434204102e-01 -4.032520577311515808e-02
5.646467208862304688e-01 -6.040880456566810608e-03 -8.969195932149887085e-02 -1.018860191106796265e-02 3.152605891227722168e-01 -6.403370499610900879e-01 -3.941620513796806335e-02 -4.025105237960815430e-01
-4.247774481773376465e-01 2.627732157707214355e-01 -3.483166396617889404e-01 -2.641704492270946503e-02 2.503532171249389648e-01 -7.037500143051147461e-01 1.689178049564361572e-01 -2.049825787544250488e-01
2.376457303762435913e-01 6.085285544395446777e-01 7.244869321584701538e-02 -5.227708443999290466e-02 3.647013008594512939e-01 -3.588061630725860596e-01 -1.974232941865921021e-01 -5.143064260482788086e-01
-4.093317985534667969e-01 4.926789086312055588e-03 3.017799556255340576e-01 1.852323710918426514e-01 -4.044153988361358643e-01 -5.538095831871032715e-01 -2.567363977432250977e-01 -4.133647382259368896e-01
-3.552370965480804443e-01 -1.120667904615402222e-01 -5.013288855552673340e-01 1.386483758687973022e-01 -5.833425372838973999e-02 -1.722232103347778320e-01 -2.399751543998718262e-01 -7.071363329887390137e-01
1.085708439350128174e-01 -1.722986400127410889e-01 -3.973295688629150391e-01 -5.541709065437316895e-01 2.455977946519851685e-01 -5.546846985816955566e-01 -3.530033528804779053e-01 3.073250502347946167e-02
-3.525539636611938477e-01 4.963389337062835693e-01 2.292237281799316406e-01 -4.960789382457733154e-01 1.116364747285842896e-01 -2.151753157377243042e-01 1.609348803758621216e-01 -4.960365593433380127e-01
-2.030161470174789429e-01 3.224260210990905762e-01 -5.839963555335998535e-01 -1.159822493791580200e-01 2.996316552162170410e-01 -5.631247162818908691e-01 -1.137316878885030746e-02 -3.054577410221099854e-01
-6.222335100173950195e-01 2.771459519863128662e-01 -5.035613104701042175e-02 -3.293028473854064941e-01 -7.195121049880981445e-02 -1.311837732791900635e-01 -2.495683878660202026e-01 -5.834116935729980469e-01
-2.367611974477767944e-01 2.951173484325408936e-01 4.053560644388198853e-02 2.210437804460525513e-01 6.044341921806335449e-01 -1.042094752192497253e-01 7.566726766526699066e-03 -6.558115482330322266e-01
-2.671911716461181641e-01 3.368546664714813232e-01 -1.816914528608322144e-01 -5.908900499343872070e-02 1.439637839794158936e-01 -8.605218529701232910e-01 8.698694407939910889e-02 -9.921885281801223755e-02
-4.495126008987426758e-01 -2.046184390783309937e-01 4.666085243225097656e-01 6.957411766052246094e-02 -1.403701156377792358e-01 -5.000257492065429688e-01 -4.488628804683685303e-01 -2.495962977409362793e-01
-2.783031761646270752e-01 1.795330941677093506e-01 5.588639155030250549e-02 1.827924102544784546e-01 -4.074572026729583740e-01 -7.123364806175231934e-01 -1.806222498416900635e-01 -3.843304514884948730e-01
6.209919694811105728e-03 5.078172087669372559e-01 1.237776651978492737e-01 4.836213588714599609e-02 -3.082453012466430664e-01 -4.030685424804687500e-01 1.300231963396072388e-01 -6.708486676216125488e-01
5.022047758102416992e-01 1.811670213937759399e-01 -6.402901373803615570e-03 6.523498147726058960e-02 1.929332613945007324e-01 -2.726304531097412109e-01 -1.555039286613464355e-01 -7.582480907440185547e-01
3.874561190605163574e-01 2.465578019618988037e-01 -1.586711257696151733e-01 -5.425699353218078613e-01 -1.814258396625518799e-01 -3.829007148742675781e-01 -3.958085179328918457e-01 -3.651512563228607178e-01
-2.029259502887725830e-01 2.221687585115432739e-01 9.750318527221679688e-02 2.150914520025253296e-01 5.198335051536560059e-01 -1.854704506695270538e-02 -8.436030708253383636e-03 -7.635763287544250488e-01
1.725834161043167114e-01 -1.285704039037227631e-02 3.513591587543487549e-01 3.279738724231719971e-01 1.979674845933914185e-01 -5.398279428482055664e-01 -5.497332811355590820e-01 -3.259105682373046875e-01
-3.687207698822021484e-01 5.778098106384277344e-02 -2.496447563171386719e-01 -3.020121157169342041e-02 -3.300659656524658203e-01 -6.584340333938598633e-01 1.874254196882247925e-01 -4.688971340656280518e-01
-2.366662472486495972e-01 6.216659396886825562e-02 2.697274982929229736e-01 -4.777060151100158691e-01 4.423559308052062988e-01 -4.881410300731658936e-01 -4.508761167526245117e-01 4.380080103874206543e-02
-1.759470552206039429e-01 -3.184469640254974365e-01 -7.618371397256851196e-02 -2.650795578956604004e-01 -1.225538477301597595e-01 -8.457275629043579102e-01 8.753433078527450562e-02 -2.315739989280700684e-01
4.438610970973968506e-01 1.350838690996170044e-01 4.126996695995330811e-01 5.276583507657051086e-02 1.178713440895080566e-01 -6.556657552719116211e-01 -1.745697110891342163e-02 -4.093144834041595459e-01
-2.764337956905364990e-01 5.030482411384582520e-01 8.882431685924530029e-02 -2.631712853908538818e-01 -1.572451740503311157e-01 -3.035307228565216064e-01 7.672301679849624634e-02 -6.860282421112060547e-01
-2.175512015819549561e-01 2.569608390331268311e-01 2.436281591653823853e-01 -5.953719615936279297e-01 2.539829723536968231e-02 -7.810298353433609009e-02 1.341785490512847900e-01 -6.693811416625976562e-01
2.187043577432632446e-01 9.623610973358154297e-02 2.035856693983078003e-01 -5.481605529785156250e-01 1.802995204925537109e-01 -1.981421858072280884e-01 -6.843819618225097656e-01 -2.466433793306350708e-01
-6.895969063043594360e-02 2.630165219306945801e-01 -9.538142941892147064e-03 -1.940160542726516724e-01 1.916345953941345215e-01 1.967531144618988037e-01 -1.676583439111709595e-01 -8.858829140663146973e-01
-2.404713034629821777e-01 3.210689127445220947e-01 5.204496905207633972e-03 1.900794804096221924e-01 -1.466248929500579834e-01 -5.529471039772033691e-01 2.177394926548004150e-01 -6.544243097305297852e-01
4.287304282188415527e-01 5.495939776301383972e-02 -2.337191067636013031e-02 2.384218871593475342e-01 2.466950565576553345e-01 -6.292781829833984375e-01 -4.433948397636413574e-01 -3.198903501033782959e-01
9.184452891349792480e-02 1.865201145410537720e-01 2.837875857949256897e-02 1.959452778100967407e-01 -1.546945273876190186e-01 -7.395310401916503906e-01 2.550153732299804688e-01 -5.307592749595642090e-01
1.820683628320693970e-01 3.768469095230102539e-01 -1.975419372320175171e-01 2.359280437231063843e-01 -1.866842359304428101e-01 -6.741162538528442383e-01 -5.091246217489242554e-02 -4.881359636783599854e-01
-9.780748933553695679e-02 4.106674715876579285e-02 -4.560279846191406250e-01 -4.046801924705505371e-01 1.873295158147811890e-01 -7.410792112350463867e-01 -1.787751913070678711e-01 2.771906927227973938e-02
-1.708968132734298706e-01 -3.089150972664356232e-02 3.715940415859222412e-01 -5.319992303848266602e-01 -3.667292883619666100e-03 -2.529003024101257324e-01 -6.638062596321105957e-01 -2.100567221641540527e-01
2.569790780544281006e-01 2.025865912437438965e-01 -1.615714430809020996e-01 -7.792962789535522461e-01 -5.798718333244323730e-02 -3.712420463562011719e-01 -2.267322838306427002e-01 -2.586925923824310303e-01
5.063239336013793945e-01 1.736131906509399414e-01 6.222567334771156311e-02 9.628658741712570190e-02 2.459499984979629517e-01 -3.503689467906951904e-01 -2.809651196002960205e-01 -6.619367599487304688e-01
-3.566421568393707275e-01 1.756802797317504883e-01 1.518512815237045288e-01 1.778776943683624268e-01 4.558227360248565674e-01 9.572659619152545929e-03 -5.308517813682556152e-02 -7.593151330947875977e-01
-1.631828695535659790e-01 -5.196554660797119141e-01 1.637860685586929321e-01 2.514255046844482422e-01 5.147141218185424805e-01 -3.511530756950378418e-01 -3.136521577835083008e-01 -3.559099435806274414e-01
-4.343460202217102051e-01 4.758856445550918579e-02 -3.046312034130096436e-01 7.034309208393096924e-02 -9.587674587965011597e-02 -6.593015193939208984e-01 2.647822797298431396e-01 -4.442411065101623535e-01
-5.154477432370185852e-02 -2.628823220729827881e-01 -3.587566018104553223e-01 1.361087411642074585e-01 -3.965021073818206787e-01 -5.894731283187866211e-01 -6.917569786310195923e-02 -5.210819244384765625e-01
5.413658916950225830e-02 -8.118447847664356232e-03 -1.243603751063346863e-01 2.511028051376342773e-01 -4.279434680938720703e-01 -5.363231301307678223e-01 -4.776920676231384277e-01 -4.685269892215728760e-01
-3.850980699062347412e-01 -2.874730229377746582e-01 -5.087563991546630859e-01 1.801164597272872925e-01 5.121730268001556396e-02 -4.053118526935577393e-01 -1.816547065973281860e-01 -5.271473526954650879e-01
-4.187141954898834229e-01 -1.345109045505523682e-01 -2.905087172985076904e-01 -2.752206027507781982e-01 3.946453630924224854e-01 3.089911118149757385e-02 -1.093520969152450562e-01 -6.912205815315246582e-01
1.190257072448730469e-01 1.671392321586608887e-01 -9.614628553390502930e-02 -4.009668231010437012e-01 3.629202395677566528e-02 1.157089769840240479e-01 -4.743113219738006592e-01 -7.404068112373352051e-01
4.196996092796325684e-01 1.567895114421844482e-01 -1.279309578239917755e-02 7.866474986076354980e-02 2.369678467512130737e-01 -4.645289480686187744e-01 -6.294985860586166382e-02 -7.190367579460144043e-01
-2.010710388422012329e-01 5.786434933543205261e-02 7.145035266876220703e-02 -6.279744505882263184e-01 6.983253359794616699e-02 -6.168977618217468262e-01 3.185461759567260742e-01 -2.642993330955505371e-01
4.159846529364585876e-02 -3.015999197959899902e-01 -2.576923668384552002e-01 -5.847867131233215332e-01 -2.958108484745025635e-01 -2.087162584066390991e-01 -3.485703170299530029e-01 -4.963450431823730469e-01
-1.745875179767608643e-01 3.694193959236145020e-01 3.056393191218376160e-02 1.606507152318954468e-01 5.979761481285095215e-01 -1.987432539463043213e-01 1.296736747026443481e-01 -6.264312863349914551e-01
-4.608999490737915039e-01 3.227770030498504639e-01 -6.843636929988861084e-02 -2.126569002866744995e-01 1.495685875415802002e-01 -2.203371077775955200e-01 6.894938647747039795e-02 -7.468644380569458008e-01
2.459221631288528442e-01 5.764734745025634766e-01 9.591569006443023682e-02 -7.688960991799831390e-03 4.551857709884643555e-01 -3.379653096199035645e-01 -1.675677895545959473e-01 -4.984457492828369141e-01
-4.728092551231384277e-01 1.329184472560882568e-01 3.405317366123199463e-01 -3.154341578483581543e-01 4.733128249645233154e-01 -1.735843122005462646e-01 1.661190539598464966e-01 -5.114405155181884766e-01
-2.968563735485076904e-01 1.560907065868377686e-01 -3.331174254417419434e-01 -6.346338242292404175e-02 1.860175728797912598e-01 -8.190973997116088867e-01 2.158198505640029907e-01 -1.428843289613723755e-01
-1.746606230735778809e-01 2.038617730140686035e-01 -4.900250136852264404e-01 -3.689094185829162598e-01 4.085615575313568115e-01 -6.045882105827331543e-01 -2.574954368174076080e-02 -1.363925933837890625e-01
-5.351520776748657227e-01 4.476133286952972412e-01 1.446829885244369507e-01 -3.712953031063079834e-01 -2.016116380691528320e-01 -2.469252943992614746e-01 -2.976052165031433105e-01 -4.053059816360473633e-01
-7.188735604286193848e-01 7.171557098627090454e-02 2.892335951328277588e-01 1.203505918383598328e-01 -1.054792478680610657e-01 -2.790941596031188965e-01 4.993783682584762573e-02 -5.370514392852783203e-01
-3.441071212291717529e-01 -1.903690248727798462e-01 3.629117608070373535e-01 -4.126368165016174316e-01 7.795642316341400146e-02 -5.097116827964782715e-01 -5.249612331390380859e-01 -4.368542507290840149e-02
-3.955214917659759521e-01 1.185751557350158691e-01 -1.407536417245864868e-01 -5.612124800682067871e-01 1.915946453809738159e-01 7.688419520854949951e-02 -2.570526897907257080e-01 -6.213178038597106934e-01
1.256487369537353516e-01 8.535347878932952881e-02 -2.435751557350158691e-01 2.042356729507446289e-01 -1.015540882945060730e-01 -5.611081123352050781e-01 -6.750040650367736816e-01 -3.083833456039428711e-01
-5.197588801383972168e-01 -7.926662266254425049e-02 -3.598528504371643066e-01 7.843881845474243164e-02 4.132103025913238525e-01 -1.855357289314270020e-01 -1.090286150574684143e-01 -6.089887022972106934e-01
5.252704024314880371e-01 -2.284081131219863892e-01 3.773212134838104248e-01 -2.478760480880737305e-01 3.703555762767791748e-01 -2.880434095859527588e-01 -3.533969521522521973e-01 -3.508352637290954590e-01
-1.651196628808975220e-01 2.841981127858161926e-02 -4.322915375232696533e-01 -3.763986527919769287e-01 1.642764806747436523e-01 -6.086960434913635254e-01 -4.957162141799926758e-01 1.198341231793165207e-02
-1.069057062268257141e-01 -1.536299586296081543e-01 -6.155340075492858887e-01 -1.843165457248687744e-01 7.764918357133865356e-02 -5.204588174819946289e-01 -4.595691561698913574e-01 -2.529899179935455322e-01
-4.927324354648590088e-01 -8.669994771480560303e-02 1.821828819811344147e-02 -4.132977128028869629e-01 -8.127329498529434204e-02 -1.931074112653732300e-01 2.385430485010147095e-01 -6.911963820457458496e-01
4.569520950317382812e-01 4.211681187152862549e-01 1.245662346482276917e-01 -1.194046139717102051e-01 1.234598457813262939e-01 -3.865562975406646729e-01 -2.243877798318862915e-01 -6.074700951576232910e-01
1.382730901241302490e-01 1.108948737382888794e-01 6.414936482906341553e-02 9.080749005079269409e-02 4.238094389438629150e-01 -6.644678115844726562e-01 3.788450062274932861e-01 -4.376828968524932861e-01
4.816243425011634827e-02 4.064955711364746094e-01 1.154426932334899902e-01 -3.818835616111755371e-01 5.486938953399658203e-01 -1.682771742343902588e-01 -2.285763174295425415e-01 -5.400467514991760254e-01
-1.930584311485290527e-01 -3.996967673301696777e-01 -4.423431754112243652e-01 -1.523967832326889038e-01 -2.531811036169528961e-02 -2.997911274433135986e-01 1.249919608235359192e-01 -6.913319826126098633e-01
3.014285862445831299e-01 -2.930305898189544678e-01 7.189765572547912598e-02 -4.716941416263580322e-01 6.101979017257690430e-01 -1.128662526607513428e-01 -2.152217924594879150e-01 -4.052263796329498291e-01
5.001685619354248047e-01 3.051612973213195801e-01 9.506991505622863770e-02 3.739300742745399475e-02 7.694077491760253906e-02 -2.447437942028045654e-01 -3.190978765487670898e-01 -6.918299794197082520e-01
-1.911532580852508545e-01 -5.046663880348205566e-01 3.395922780036926270e-01 3.049415070563554764e-03 3.548098206520080566e-01 -6.561016440391540527e-01 -1.023617163300514221e-01 -1.631037890911102295e-01
-2.863665819168090820e-01 -4.148844778537750244e-01 2.752687036991119385e-01 -2.305395305156707764e-01 3.822102844715118408e-01 -6.419789195060729980e-01 -2.367930412292480469e-01 -5.148863792419433594e-02
-2.257911488413810730e-02 3.394568860530853271e-01 -2.466244846582412720e-01 -5.058050528168678284e-02 6.649568676948547363e-01 -5.076366662979125977e-01 1.101770699024200439e-01 -3.299628794193267822e-01
3.920631706714630127e-01 1.316395550966262817e-01 2.269545346498489380e-01 1.579104959964752197e-01 -7.551226019859313965e-02 -2.494595348834991455e-01 -5.002447962760925293e-01 -6.590420007705688477e-01
-6.602135896682739258e-01 8.044248074293136597e-02 -1.216124743223190308e-02 -5.462924838066101074e-01 -2.125276438891887665e-02 -1.728886514902114868e-01 -4.622651636600494385e-02 -4.760089814662933350e-01
-1.023025587201118469e-01 4.921619892120361328e-01 2.780505120754241943e-01 -2.197741717100143433e-01 5.014969706535339355e-01 -6.642727553844451904e-02 -2.311450242996215820e-01 -5.588899850845336914e-01
3.595112860202789307e-01 1.280523538589477539e-01 -1.433770358562469482e-01 -6.473113298416137695e-01 1.583868712186813354e-01 -2.724785208702087402e-01 -3.749696910381317139e-01 -4.181531965732574463e-01
2.236286699771881104e-01 3.237536251544952393e-01 -1.225293725728988647e-01 -6.599804162979125977e-01 -6.165515631437301636e-02 -1.555657535791397095e-01 -3.870959877967834473e-01 -4.655542969703674316e-01
-3.125711083412170410e-01 1.204101592302322388e-01 -2.005147337913513184e-01 -7.706965208053588867e-01 9.136947244405746460e-02 -2.273559421300888062e-01 3.035932546481490135e-03 -4.399693608283996582e-01
-1.798503100872039795e-01 1.601943373680114746e-02 -1.899464279413223267e-01 3.115082681179046631e-01 2.000328525900840759e-02 -5.572889447212219238e-01 3.165174424648284912e-01 -6.504812836647033691e-01
-6.118492484092712402e-01 5.443543568253517151e-02 -1.680035442113876343e-01 -3.558812737464904785e-01 1.970470994710922241e-01 -3.181610256433486938e-03 -2.822498381137847900e-01 -5.910142660140991211e-01
3.195556700229644775e-01 1.698066145181655884e-01 -6.192132830619812012e-03 2.652085423469543457e-01 1.594108194112777710e-01 -5.960463285446166992e-01 -5.456476211547851562e-01 -3.467877805233001709e-01
7.090531289577484131e-02 1.948550790548324585e-01 -5.251067876815795898e-01 -2.968245148658752441e-01 7.630252838134765625e-02 -7.391748428344726562e-01 1.925061643123626709e-02 -2.014693319797515869e-01
8.571840822696685791e-02 -1.444429755210876465e-01 -3.860799968242645264e-01 -6.110150814056396484e-01 -2.111877799034118652e-01 -2.930179238319396973e-01 -2.067570686340332031e-01 -5.255311131477355957e-01
2.471392899751663208e-01 -6.575584411621093750e-02 -1.229371726512908936e-01 -5.485572218894958496e-01 -1.341552138328552246e-01 -7.668376564979553223e-01 -5.250476300716400146e-02 -9.886997938156127930e-02
-1.599198952317237854e-02 3.637385368347167969e-01 -1.172357276082038879e-01 -4.671895802021026611e-01 -1.047054156661033630e-01 -2.453237175941467285e-01 2.065502852201461792e-01 -7.222314476966857910e-01
4.532255530357360840e-01 3.922260701656341553e-01 8.422832190990447998e-02 -1.562867611646652222e-01 1.976412385702133179e-01 -2.013001292943954468e-01 -4.225442707538604736e-01 -5.925351381301879883e-01
-1.859624534845352173e-01 -4.590605199337005615e-01 -5.112717151641845703e-01 -1.410339623689651489e-01 2.680750377476215363e-02 -1.695172190666198730e-01 -7.846037298440933228e-02 -6.616503596305847168e-01
-3.056269884109497070e-01 2.990880310535430908e-01 1.178302615880966187e-01 -1.807473897933959961e-01 9.351122379302978516e-02 -1.305120065808296204e-02 -2.110392414033412933e-02 -8.724820613861083984e-01
2.471152096986770630e-01 1.037189643830060959e-02 6.217837333679199219e-01 -1.504423022270202637e-01 -9.518411010503768921e-02 -6.219250559806823730e-01 -1.493891328573226929e-01 -3.337822556495666504e-01
-4.852748215198516846e-01 -3.674971163272857666e-01 -7.333832979202270508e-02 -2.157535552978515625e-01 2.144872993230819702e-01 2.251751534640789032e-02 1.216744333505630493e-01 -7.184773683547973633e-01
