# Supplementary material for: Where is your field going? A machine learning approach to study the relative motion of the domains of physics
Source: PLoS One. 2020 Jun 18;15(6):e0233997. doi: 10.1371/journal.pone.0233997 (PMC7302634; doi:10.1371/journal.pone.0233997)
Supplement: S22 Data — (ZIP) [file pone.0233997.s022.zip › 21/Pacs4Run_21_VS_500_embeddings2005-2009ED8.txt]

3.169597983360290527e-01 2.820937335491180420e-01 2.301659248769283295e-02 -8.812218904495239258e-02 -4.843517243862152100e-01 -6.469063758850097656e-01 3.966790437698364258e-01 -3.501025587320327759e-02
1.434890478849411011e-01 1.277083158493041992e-01 6.494041681289672852e-01 -9.318466484546661377e-02 -3.299195468425750732e-01 -5.382380485534667969e-01 1.653405278921127319e-01 -3.268145918846130371e-01
4.615830779075622559e-01 -2.319724559783935547e-01 3.270550966262817383e-01 6.996770948171615601e-02 -2.401067465543746948e-01 -5.613065958023071289e-01 3.539658486843109131e-01 -3.510860502719879150e-01
2.385084182024002075e-01 1.045350730419158936e-01 4.408302605152130127e-01 1.494869440793991089e-01 -5.889600515365600586e-02 -8.046229481697082520e-01 8.473682403564453125e-02 2.396693974733352661e-01
2.848267853260040283e-01 2.580235898494720459e-01 2.503802068531513214e-02 2.800897359848022461e-01 -4.140394553542137146e-02 -7.854357361793518066e-01 2.403261214494705200e-01 -3.111914992332458496e-01
3.471128046512603760e-01 1.057301089167594910e-01 3.632336854934692383e-01 8.336177468299865723e-02 -5.987718701362609863e-01 2.373677194118499756e-01 5.431505441665649414e-01 -1.398656517267227173e-01
6.106476783752441406e-01 -1.948831044137477875e-02 1.988817900419235229e-01 -7.576489448547363281e-02 -4.004440307617187500e-01 -6.043476462364196777e-01 -2.947850897908210754e-02 -2.344677299261093140e-01
6.176956892013549805e-01 5.966398715972900391e-01 6.574151664972305298e-02 -2.877951264381408691e-01 -2.219204604625701904e-01 5.823152139782905579e-02 3.487247228622436523e-01 3.280713781714439392e-02
4.817965328693389893e-01 9.338828176259994507e-02 1.717907488346099854e-01 1.201264783740043640e-01 -5.415894985198974609e-01 1.941353380680084229e-01 5.927133560180664062e-01 -1.813597530126571655e-01
3.195771872997283936e-01 4.606609046459197998e-01 4.254402816295623779e-01 3.483766317367553711e-01 -5.904839038848876953e-01 4.235523194074630737e-02 1.125898659229278564e-01 1.419672220945358276e-01
1.953270733356475830e-01 3.049196898937225342e-01 4.072833955287933350e-01 -1.083053126931190491e-01 -6.408337950706481934e-01 -1.784940809011459351e-02 1.066495999693870544e-01 -5.185566544532775879e-01
6.536517739295959473e-01 3.233595788478851318e-01 4.662103056907653809e-01 -8.346285670995712280e-02 -4.693228006362915039e-01 -1.370908766984939575e-01 1.548530161380767822e-02 -6.754402071237564087e-02
1.474356800317764282e-01 1.991951763629913330e-01 7.695481181144714355e-02 -6.363584995269775391e-01 -4.313167035579681396e-01 -7.219842076301574707e-02 5.782893300056457520e-01 -4.521512985229492188e-02
7.586945593357086182e-02 -1.909130662679672241e-01 2.983004450798034668e-01 4.360074400901794434e-01 -2.549967765808105469e-01 -7.477917671203613281e-01 2.334349900484085083e-01 -1.643192837946116924e-03
2.048232704401016235e-01 3.289175629615783691e-01 6.373857259750366211e-01 1.561520844697952271e-01 -2.189969420433044434e-01 -1.273860484361648560e-01 4.212865829467773438e-01 4.213637411594390869e-01
5.979639291763305664e-02 3.963670730590820312e-01 1.354875266551971436e-01 1.398445069789886475e-01 -2.233252823352813721e-01 -5.411964654922485352e-01 3.881224393844604492e-01 -5.549752712249755859e-01
2.431639935821294785e-03 -1.912524551153182983e-01 4.086930155754089355e-01 1.461642682552337646e-01 -5.408438444137573242e-01 -6.867014765739440918e-01 -1.045702025294303894e-01 4.085614345967769623e-03
3.762526214122772217e-01 4.789376854896545410e-01 6.234904527664184570e-01 6.887061148881912231e-02 -1.163052991032600403e-01 -2.565463185310363770e-01 3.899899721145629883e-01 6.429652124643325806e-02
4.435148239135742188e-01 3.451810181140899658e-01 5.016038417816162109e-01 1.739818900823593140e-01 -9.282726049423217773e-02 -3.545809686183929443e-01 4.978755712509155273e-01 -1.415762603282928467e-01
2.947000861167907715e-01 2.889002859592437744e-01 7.080600857734680176e-01 1.848931610584259033e-01 -2.633638381958007812e-01 -2.757881879806518555e-01 3.236415684223175049e-01 2.097388505935668945e-01
1.398858577013015747e-01 -1.094472687691450119e-02 5.624904632568359375e-01 5.223457217216491699e-01 -3.170035183429718018e-01 -3.252546787261962891e-01 3.947261273860931396e-01 1.702383309602737427e-01
5.951811745762825012e-02 2.018264085054397583e-01 -3.420661762356758118e-02 4.966382384300231934e-01 -7.243083715438842773e-01 -5.886076390743255615e-02 2.769178748130798340e-01 -3.211438357830047607e-01
-6.059611216187477112e-02 1.064950749278068542e-01 -9.244575351476669312e-02 -3.512640297412872314e-01 -8.564494550228118896e-02 -6.273548603057861328e-01 6.622956991195678711e-01 1.162314489483833313e-01
7.294148206710815430e-02 3.500259816646575928e-01 3.818162903189659119e-02 9.068326652050018311e-02 -4.714364409446716309e-01 -2.670165002346038818e-01 2.732987999916076660e-01 -7.030204534530639648e-01
4.749534428119659424e-01 3.104050755500793457e-01 3.334200084209442139e-01 2.601088583469390869e-01 -5.895154476165771484e-01 1.509493887424468994e-01 2.229968607425689697e-01 2.814260721206665039e-01
1.565473377704620361e-01 4.216086566448211670e-01 1.086502820253372192e-01 1.497022658586502075e-01 -5.458602309226989746e-01 -4.688984528183937073e-02 2.943545877933502197e-01 -6.137726902961730957e-01
-1.133736521005630493e-01 -1.049960330128669739e-01 4.061729907989501953e-01 -4.710442125797271729e-01 -5.202005505561828613e-01 -2.977517545223236084e-01 4.778026044368743896e-01 -4.126990959048271179e-02
4.636744856834411621e-01 1.818089038133621216e-01 2.027149200439453125e-01 4.635186865925788879e-03 -5.492115020751953125e-01 -4.500951170921325684e-01 -2.235961109399795532e-01 -3.957558572292327881e-01
-6.134371832013130188e-02 7.508975267410278320e-01 2.084707617759704590e-01 2.939512729644775391e-01 -3.324326574802398682e-01 -1.486515905708074570e-02 3.684526383876800537e-01 2.367121130228042603e-01
4.231555163860321045e-01 -1.476294994354248047e-01 3.887031078338623047e-01 3.296829462051391602e-01 -3.653760254383087158e-01 -1.123152300715446472e-01 5.199178457260131836e-01 3.506208658218383789e-01
-1.090548373758792877e-02 -4.127338528633117676e-02 3.519400358200073242e-01 -4.805009961128234863e-01 -3.837984800338745117e-01 -4.706630706787109375e-01 4.585375785827636719e-01 -2.536786496639251709e-01
6.466880440711975098e-01 2.984470725059509277e-01 4.002986252307891846e-01 -7.521140505559742451e-04 -5.446824431419372559e-01 3.212845325469970703e-02 1.727066785097122192e-01 7.032609730958938599e-02
5.153585076332092285e-01 6.139090657234191895e-02 2.134458273649215698e-01 5.681408941745758057e-02 -5.392280220985412598e-01 4.850026220083236694e-02 4.678658246994018555e-01 -4.121069610118865967e-01
-2.719131298363208771e-02 7.308098673820495605e-01 3.999564051628112793e-01 1.923772096633911133e-01 -2.371149212121963501e-01 2.578124590218067169e-02 3.469567000865936279e-01 3.015564978122711182e-01
-2.347487807273864746e-01 2.277015000581741333e-01 2.311734110116958618e-01 -4.849485456943511963e-01 -3.103902339935302734e-01 -1.604012399911880493e-01 6.511785387992858887e-01 2.415052652359008789e-01
-1.514654606580734253e-01 3.610984385013580322e-01 2.419000491499900818e-02 -4.234337508678436279e-01 -7.950012683868408203e-01 -1.666774898767471313e-01 -6.327891349792480469e-02 5.451855063438415527e-02
3.527231812477111816e-01 1.995005756616592407e-01 6.229568123817443848e-01 1.442102529108524323e-02 -1.956044882535934448e-01 -1.213324293494224548e-01 6.246343851089477539e-01 -6.596989184617996216e-02
5.699802562594413757e-02 5.482368469238281250e-01 -9.671839326620101929e-02 5.221769213676452637e-02 -1.651428341865539551e-01 -4.500084519386291504e-01 4.015631079673767090e-01 -5.413628816604614258e-01
5.511083602905273438e-01 3.129055798053741455e-01 5.718211531639099121e-01 5.777230113744735718e-02 -3.301557302474975586e-01 -2.984203994274139404e-01 2.066023796796798706e-01 -1.652591526508331299e-01
2.252290695905685425e-01 -1.513134390115737915e-01 3.282911479473114014e-01 3.483773767948150635e-01 -8.516836166381835938e-02 -5.344105362892150879e-01 5.708045363426208496e-01 2.803001999855041504e-01
8.749457076191902161e-03 1.906765252351760864e-01 5.092382431030273438e-01 1.892939209938049316e-01 -7.765730023384094238e-01 -1.727693527936935425e-01 -1.255548894405364990e-01 1.404684334993362427e-01
1.177112013101577759e-01 -1.201416552066802979e-01 2.517341375350952148e-01 -4.768485128879547119e-01 -4.574993550777435303e-01 -4.180634915828704834e-01 4.652100205421447754e-01 -2.836409211158752441e-01
7.604981660842895508e-01 4.491983652114868164e-01 9.834419190883636475e-02 -1.057622581720352173e-01 -2.996630966663360596e-01 -2.520083487033843994e-01 1.174532845616340637e-01 -1.786189675331115723e-01
5.588546395301818848e-01 4.911774098873138428e-01 4.524717032909393311e-01 1.653079241514205933e-01 -2.524794042110443115e-01 -1.561596244573593140e-01 3.287877738475799561e-01 -1.346693336963653564e-01
8.162133097648620605e-01 1.587392538785934448e-01 -4.333866760134696960e-02 -9.023191034793853760e-02 -2.704038023948669434e-01 1.367636397480964661e-02 4.429414272308349609e-01 1.705148667097091675e-01
2.584321498870849609e-01 4.391123056411743164e-01 -5.946911871433258057e-02 -4.277334511280059814e-01 -6.744211912155151367e-01 -1.515516191720962524e-01 -1.622084379196166992e-01 2.231082171201705933e-01
6.579648852348327637e-01 2.509493529796600342e-01 3.938157856464385986e-01 1.111044064164161682e-01 -5.122144222259521484e-01 4.183211550116539001e-02 2.286506593227386475e-01 1.423969715833663940e-01
5.562680959701538086e-01 2.096955180168151855e-01 1.996807940304279327e-02 6.174036860466003418e-01 -3.992172181606292725e-01 -1.251183897256851196e-01 2.845046520233154297e-01 9.505640715360641479e-02
9.892858564853668213e-02 3.726627528667449951e-01 2.049593813717365265e-02 7.861795276403427124e-02 -2.286477833986282349e-01 -4.689402878284454346e-01 4.232830703258514404e-01 -6.272012591361999512e-01
8.271383047103881836e-01 1.354463845491409302e-01 -5.887423083186149597e-02 -5.613616481423377991e-02 -3.050177395343780518e-01 3.098021075129508972e-02 4.038325548171997070e-01 1.838555186986923218e-01
1.605136096477508545e-01 2.444303184747695923e-01 4.318036139011383057e-01 5.881254747509956360e-02 -4.739283025264739990e-01 2.618346512317657471e-01 6.568078994750976562e-01 -3.716574748978018761e-03
2.397076934576034546e-01 3.763070702552795410e-01 5.963113903999328613e-01 4.174106121063232422e-01 -3.397002220153808594e-01 -1.723889559507369995e-01 2.446435838937759399e-01 2.571954429149627686e-01
2.090752124786376953e-01 5.114055871963500977e-01 8.021295815706253052e-02 5.053483843803405762e-01 -5.908229947090148926e-01 7.237102836370468140e-02 1.741809546947479248e-01 2.197554409503936768e-01
1.008746698498725891e-01 3.705439269542694092e-01 1.728063672780990601e-01 6.659703701734542847e-02 -4.302708506584167480e-01 -3.491550683975219727e-01 2.487401366233825684e-01 -6.703060865402221680e-01
4.706586301326751709e-01 1.263546794652938843e-01 6.704463362693786621e-01 1.278774440288543701e-01 -4.183049798011779785e-01 -1.052881628274917603e-01 3.311058282852172852e-01 3.111639618873596191e-02
1.281896084547042847e-01 -1.109268292784690857e-01 9.764789044857025146e-02 -5.794833302497863770e-01 -6.671853661537170410e-01 -2.183081060647964478e-01 3.629855811595916748e-01 -3.705993294715881348e-02
-1.435931921005249023e-01 1.736047565937042236e-01 2.693761885166168213e-01 -5.451337695121765137e-01 -3.896467387676239014e-01 -4.272775948047637939e-01 4.183665215969085693e-01 -2.647387385368347168e-01
2.498592138290405273e-01 5.621424317359924316e-01 2.921565771102905273e-01 4.609900712966918945e-01 -3.382832705974578857e-01 -7.463782280683517456e-02 4.508790373802185059e-01 2.001648768782615662e-02
4.404948353767395020e-01 2.114639133214950562e-01 3.957974612712860107e-01 1.434889137744903564e-01 -3.694372773170471191e-01 1.256340146064758301e-01 6.557292938232421875e-01 -4.187930375337600708e-02
4.996354281902313232e-01 5.763807892799377441e-01 3.402630090713500977e-01 7.592088729143142700e-02 -3.093960285186767578e-01 2.384249679744243622e-02 1.710431873798370361e-01 4.135899841785430908e-01
-1.796667277812957764e-01 7.457477450370788574e-01 3.345865309238433838e-01 2.251899838447570801e-01 -2.887521982192993164e-01 -1.166009977459907532e-01 2.473947405815124512e-01 3.012369871139526367e-01
3.608450293540954590e-01 4.342283904552459717e-01 5.726360678672790527e-01 9.091359376907348633e-02 -1.431398838758468628e-01 -1.586264371871948242e-01 5.380556583404541016e-01 9.951822459697723389e-02
5.061097145080566406e-01 1.434010714292526245e-01 1.860480010509490967e-01 5.922604799270629883e-01 -4.477907717227935791e-01 -6.628418713808059692e-02 3.319299817085266113e-01 1.510472893714904785e-01
9.944246709346771240e-02 3.650164306163787842e-01 2.648840248584747314e-01 1.031446307897567749e-01 -6.231904625892639160e-01 -3.171491324901580811e-01 1.278755664825439453e-01 -5.203554630279541016e-01
-1.065949127078056335e-01 4.824767410755157471e-01 3.436190485954284668e-01 5.495697259902954102e-01 -5.246921777725219727e-01 -5.358788371086120605e-02 1.961027383804321289e-01 1.382863372564315796e-01
1.855964809656143188e-01 -2.092394679784774780e-01 2.072374075651168823e-01 5.410838723182678223e-01 -2.016322016716003418e-01 -4.514839947223663330e-01 5.526084899902343750e-01 1.902212202548980713e-01
6.129832863807678223e-01 1.724818348884582520e-01 2.296435534954071045e-01 2.457861453294754028e-01 -5.755282044410705566e-01 1.123459935188293457e-01 2.991723716259002686e-01 2.190798521041870117e-01
3.613528981804847717e-02 1.504681855440139771e-01 6.223480701446533203e-01 7.535869628190994263e-02 -5.139545798301696777e-01 1.336959898471832275e-01 5.297371745109558105e-01 -1.428712457418441772e-01
4.770549237728118896e-01 4.732948243618011475e-01 4.983422160148620605e-01 1.832080781459808350e-01 -1.630313545465469360e-01 -2.397588789463043213e-01 4.253515601158142090e-01 -3.889654204249382019e-02
-2.414444833993911743e-01 -5.759549140930175781e-02 -3.119267709553241730e-02 -4.059174358844757080e-01 -5.173876881599426270e-01 -2.898456156253814697e-01 6.404525041580200195e-01 1.037573814392089844e-01
-1.867096126079559326e-01 4.325496554374694824e-01 5.687222257256507874e-02 -4.493161737918853760e-01 -1.195697337388992310e-01 -5.604482293128967285e-01 4.934235811233520508e-01 -3.247802704572677612e-02
8.688508719205856323e-02 1.868801265954971313e-01 5.404399707913398743e-02 -4.096370041370391846e-01 -2.336612343788146973e-02 -7.653843760490417480e-01 4.476322233676910400e-01 8.363622240722179413e-03
2.635164260864257812e-01 3.267211914062500000e-01 2.585259974002838135e-01 4.917400330305099487e-02 -4.144049584865570068e-01 -6.052401065826416016e-01 -3.420749008655548096e-01 3.154303431510925293e-01
-1.986567378044128418e-01 2.125199139118194580e-01 -1.523887813091278076e-01 5.269181728363037109e-01 -5.766764879226684570e-01 -1.575396806001663208e-01 4.721488058567047119e-01 -1.849505603313446045e-01
2.045755833387374878e-01 1.681064367294311523e-01 -2.690188884735107422e-01 -4.925665259361267090e-01 -7.276825904846191406e-01 -2.550204992294311523e-01 5.258220434188842773e-02 -1.325659751892089844e-01
-1.241536661982536316e-01 3.863190710544586182e-01 5.271300673484802246e-02 3.224296569824218750e-01 -1.672575026750564575e-01 -1.761753559112548828e-01 7.798698544502258301e-01 -2.477784305810928345e-01
-8.227091282606124878e-03 -1.450819075107574463e-01 8.336104452610015869e-02 -4.573878347873687744e-01 -7.630854845046997070e-01 -5.819747969508171082e-02 4.200163781642913818e-01 2.511608973145484924e-02
1.930477768182754517e-01 6.332966685295104980e-01 -2.522434592247009277e-01 5.155369043350219727e-01 -4.070155620574951172e-01 -7.263562828302383423e-02 2.381657660007476807e-01 6.783998757600784302e-02
1.375187337398529053e-01 3.453212976455688477e-01 -1.253940910100936890e-01 6.379299759864807129e-01 -5.900366306304931641e-01 -8.362735062837600708e-02 2.757468223571777344e-01 -8.938943594694137573e-02
5.875301361083984375e-01 5.738251805305480957e-01 2.015874832868576050e-01 -1.021729856729507446e-01 -2.431270107626914978e-02 -4.079657495021820068e-01 2.338162958621978760e-01 -2.296931445598602295e-01
2.814282178878784180e-01 1.950627267360687256e-01 2.220778912305831909e-01 9.333381801843643188e-02 -3.563711643218994141e-01 1.480060666799545288e-01 7.690430283546447754e-01 -2.904916405677795410e-01
4.422912597656250000e-01 2.958835065364837646e-01 3.830562829971313477e-01 4.253566563129425049e-01 -5.262247323989868164e-01 1.480450015515089035e-02 2.264848947525024414e-01 2.464630901813507080e-01
4.291967451572418213e-01 -3.318399935960769653e-02 4.652235805988311768e-01 4.850512146949768066e-01 -3.574713468551635742e-01 -2.606644034385681152e-01 2.889302968978881836e-01 2.894286215305328369e-01
-2.439584434032440186e-01 -1.579316519200801849e-02 2.229798436164855957e-01 -4.494468569755554199e-01 -6.173090934753417969e-01 -1.576775759458541870e-01 4.971865415573120117e-01 1.881097257137298584e-01
-2.370357215404510498e-01 1.796134933829307556e-02 1.596938818693161011e-01 -4.702375829219818115e-01 -4.767800271511077881e-01 -4.083284437656402588e-01 3.748121261596679688e-01 4.029025137424468994e-01
9.632222354412078857e-02 -3.368002474308013916e-01 2.007689774036407471e-01 -3.213225007057189941e-01 -6.315965652465820312e-01 -1.804971396923065186e-01 4.975655078887939453e-01 2.338089346885681152e-01
-1.521476507186889648e-01 6.905069947242736816e-01 1.292911469936370850e-01 2.277741581201553345e-01 -3.302975296974182129e-01 1.430160254240036011e-01 5.010936856269836426e-01 2.254082113504409790e-01
6.900982856750488281e-01 4.408295452594757080e-01 7.654313743114471436e-02 -2.562557905912399292e-02 -7.338568568229675293e-03 -2.273190617561340332e-01 5.199525356292724609e-01 -2.897684462368488312e-02
3.822838664054870605e-01 2.951539121568202972e-02 5.381489396095275879e-01 4.585427045822143555e-01 -3.588930666446685791e-01 -3.161291480064392090e-01 2.220681309700012207e-01 2.739819884300231934e-01
8.680420368909835815e-02 3.505640923976898193e-01 2.125675529241561890e-01 -4.583691433072090149e-02 -5.217034816741943359e-01 -1.601519733667373657e-01 2.039390951395034790e-01 -6.948882937431335449e-01
1.554005891084671021e-01 -2.405038475990295410e-01 -1.485232710838317871e-01 -4.326253533363342285e-01 -3.925047814846038818e-01 -2.742435038089752197e-01 6.736530661582946777e-01 1.603329181671142578e-01
4.891668260097503662e-01 1.709806025028228760e-01 1.069673299789428711e-01 6.306774914264678955e-02 -6.153986454010009766e-01 2.912172079086303711e-01 4.973584413528442383e-01 -7.192654907703399658e-02
9.243783354759216309e-02 3.180993795394897461e-01 6.701762974262237549e-02 4.431311190128326416e-01 -6.613635420799255371e-01 2.484575808048248291e-01 4.337440729141235352e-01 4.631224647164344788e-02
3.302967175841331482e-02 1.316497176885604858e-01 4.654818475246429443e-01 -4.545842707157135010e-01 -5.373275279998779297e-01 -4.257645905017852783e-01 2.469607740640640259e-01 -1.651401966810226440e-01
3.821285963058471680e-01 4.141541123390197754e-01 5.514901876449584961e-01 1.623473912477493286e-01 -8.181662112474441528e-02 -2.459912002086639404e-01 5.311615467071533203e-01 5.116430297493934631e-02
-1.242150291800498962e-01 2.385739386081695557e-01 1.104183029383420944e-02 -3.287645876407623291e-01 -1.629050523042678833e-01 -8.183456063270568848e-01 3.485698699951171875e-01 -4.143200069665908813e-02
1.645132154226303101e-01 -1.317274421453475952e-01 1.776548624038696289e-01 3.533945977687835693e-01 -6.220949441194534302e-02 -4.003442823886871338e-01 7.488805055618286133e-01 2.723357379436492920e-01
2.680561244487762451e-01 4.865955561399459839e-03 4.641081094741821289e-01 5.430698990821838379e-01 -3.998729288578033447e-01 -2.281855642795562744e-01 3.232649862766265869e-01 3.183292448520660400e-01
3.369970023632049561e-01 3.003086745738983154e-01 1.462659388780593872e-01 2.818992137908935547e-01 -1.976544857025146484e-01 -5.853123068809509277e-01 2.947647869586944580e-01 -4.762802422046661377e-01
-3.870656490325927734e-01 7.355480641126632690e-02 -3.827831149101257324e-02 -2.884176969528198242e-01 -2.981061041355133057e-01 -5.759547352790832520e-01 4.834032356739044189e-01 3.253459632396697998e-01
2.983320057392120361e-01 4.142111539840698242e-01 -3.205809369683265686e-02 4.568021297454833984e-01 -6.925024986267089844e-01 1.523005813360214233e-01 1.461047083139419556e-01 7.502876967191696167e-02
5.035687685012817383e-01 3.883472979068756104e-01 4.274134337902069092e-01 3.322398066520690918e-01 -2.402676194906234741e-01 -1.213705986738204956e-01 4.796664714813232422e-01 -2.570023352745920420e-04
1.113206427544355392e-02 -1.753232926130294800e-01 3.581911623477935791e-01 3.432819545269012451e-01 -5.929943919181823730e-01 -5.597504377365112305e-01 -1.052055731415748596e-01 2.167100459337234497e-01
-2.175876051187515259e-01 2.092434018850326538e-01 -1.378260701894760132e-01 4.548390805721282959e-01 -7.448465228080749512e-01 -6.717022508382797241e-03 2.764822244644165039e-01 -2.274078875780105591e-01
4.912874400615692139e-01 3.781715631484985352e-01 4.495415389537811279e-01 2.758402526378631592e-01 -2.703345417976379395e-01 -3.751990199089050293e-02 5.054209828376770020e-01 8.665108680725097656e-02
1.773285567760467529e-01 1.588336192071437836e-02 -2.871633768081665039e-01 -5.062112212181091309e-01 -5.783313512802124023e-01 -3.394312858581542969e-01 3.245142400264739990e-01 -2.731289565563201904e-01
1.211089361459016800e-02 1.626478880643844604e-01 -1.905803829431533813e-01 1.811970621347427368e-01 -6.326187849044799805e-01 -3.379118442535400391e-01 2.433795332908630371e-01 -5.749967098236083984e-01
2.289045751094818115e-01 2.749385237693786621e-01 6.194157004356384277e-01 9.801923297345638275e-03 -2.871167659759521484e-01 -3.071324899792671204e-03 6.324745416641235352e-01 -7.596231251955032349e-02
2.230295091867446899e-01 3.713493049144744873e-01 6.094061583280563354e-02 3.939158916473388672e-01 -6.651225090026855469e-01 2.362181246280670166e-01 3.936913609504699707e-01 1.715449988842010498e-02
1.640679240226745605e-01 5.763537287712097168e-01 -3.192701637744903564e-01 -4.087732732295989990e-01 -5.762134194374084473e-01 -1.923520267009735107e-01 -5.175933241844177246e-02 1.299124304205179214e-02
1.840335428714752197e-01 -3.162003681063652039e-02 -3.181367879733443260e-03 4.904626309871673584e-01 -5.013610720634460449e-01 1.340192258358001709e-01 6.408035159111022949e-01 2.112223356962203979e-01
-2.855117321014404297e-01 -7.316128909587860107e-02 -2.275267243385314941e-02 6.027748584747314453e-01 -5.753393173217773438e-01 -1.156498715281486511e-01 4.418030679225921631e-01 9.846394509077072144e-02
2.338681668043136597e-01 -2.368358671665191650e-01 -1.687144637107849121e-01 -4.671066999435424805e-01 -6.050243973731994629e-01 -2.194042205810546875e-01 4.096190035343170166e-01 2.461316734552383423e-01
-6.327079981565475464e-02 4.849842488765716553e-01 4.405946135520935059e-01 5.113843679428100586e-01 -3.202067315578460693e-01 -1.145458817481994629e-01 4.200570881366729736e-01 1.142292618751525879e-01
-2.619430720806121826e-01 3.400742411613464355e-01 -7.448777556419372559e-02 3.798394501209259033e-01 -1.789698302745819092e-01 -2.989838123321533203e-01 7.055259346961975098e-01 -2.161491513252258301e-01
1.935520023107528687e-01 -2.943156659603118896e-01 -4.345974922180175781e-01 1.798086762428283691e-01 -4.325912892818450928e-01 -6.081046462059020996e-01 2.657762169837951660e-01 1.647611707448959351e-01
2.087287902832031250e-01 -2.293628603219985962e-01 1.327554509043693542e-02 -4.751299023628234863e-01 -6.922732591629028320e-01 -1.971891671419143677e-01 3.173913359642028809e-01 2.429763227701187134e-01
1.688625961542129517e-01 -9.630431979894638062e-02 4.344881325960159302e-02 3.497515320777893066e-01 -5.793363451957702637e-01 2.736895680427551270e-01 6.174619793891906738e-01 2.149447202682495117e-01
-1.091961786150932312e-01 2.861574590206146240e-01 -9.311422705650329590e-02 -2.526573538780212402e-01 -1.951994597911834717e-01 -8.589679002761840820e-01 1.737063080072402954e-01 1.660770624876022339e-01
-1.698127835988998413e-01 2.126034647226333618e-01 -4.797842353582382202e-02 -2.508763372898101807e-01 -9.136979579925537109e-01 4.673803970217704773e-02 -1.155595309683121741e-04 1.539286971092224121e-01
4.774083495140075684e-01 2.847701311111450195e-01 3.829734921455383301e-01 7.611175626516342163e-02 -6.253715753555297852e-01 -1.893361285328865051e-02 1.923384070396423340e-01 -3.317882716655731201e-01
1.781139522790908813e-01 4.299816191196441650e-01 -5.218652486801147461e-01 3.743721246719360352e-01 -2.934519946575164795e-01 -3.301922678947448730e-01 3.506251573562622070e-01 -2.298142164945602417e-01
-2.624663757160305977e-03 5.522235631942749023e-01 1.380489207804203033e-02 -3.802298307418823242e-01 -2.762156911194324493e-02 -6.722712516784667969e-01 2.649204134941101074e-01 1.654763370752334595e-01
6.637144684791564941e-01 2.078119963407516479e-01 3.357212245464324951e-01 1.528697609901428223e-01 -4.735734164714813232e-01 -1.142084226012229919e-02 1.510415673255920410e-01 3.646965920925140381e-01
-4.369390606880187988e-01 2.367377728223800659e-01 -3.325323760509490967e-02 -2.614474892616271973e-01 -3.024657666683197021e-01 -5.626174211502075195e-01 3.815525770187377930e-01 3.605175018310546875e-01
-1.863574683666229248e-01 2.580485641956329346e-01 -4.576272964477539062e-01 4.038633406162261963e-01 -3.514057695865631104e-01 -5.762504339218139648e-01 2.635623812675476074e-01 3.373458981513977051e-02
2.134183794260025024e-01 1.337884217500686646e-01 2.234383020550012589e-03 -5.477946400642395020e-01 -7.414350509643554688e-01 -2.829217612743377686e-01 -7.712450623512268066e-02 2.740072458982467651e-02
7.157790064811706543e-01 4.894327819347381592e-01 -1.283012926578521729e-01 -1.201439416036009789e-03 -2.800349593162536621e-01 5.284171923995018005e-02 3.848333954811096191e-01 4.842180758714675903e-02
-1.119843944907188416e-01 1.679712086915969849e-01 3.874803483486175537e-01 4.511726498603820801e-01 -7.198358774185180664e-01 -2.241465300321578979e-01 -1.275107115507125854e-01 1.445094794034957886e-01
5.431787371635437012e-01 2.963831424713134766e-01 4.369052648544311523e-01 4.299363121390342712e-02 -5.474727749824523926e-01 8.626741915941238403e-02 3.136324286460876465e-01 -1.372786611318588257e-01
1.023846864700317383e-01 -3.597707748413085938e-01 2.057416737079620361e-01 -3.355050086975097656e-01 -5.909988880157470703e-01 -1.627808958292007446e-01 5.574820041656494141e-01 1.364754438400268555e-01
-1.727243363857269287e-01 6.479787826538085938e-01 3.261720538139343262e-01 1.886463612318038940e-01 -3.668524920940399170e-01 4.100597649812698364e-02 3.186809122562408447e-01 4.129097461700439453e-01
4.764448106288909912e-01 3.038639724254608154e-01 3.829897642135620117e-01 -1.270879507064819336e-01 1.160333864390850067e-02 -6.701649427413940430e-01 2.184948325157165527e-01 -1.443567425012588501e-01
9.543469548225402832e-02 -2.316510528326034546e-01 9.668350964784622192e-02 -5.132966637611389160e-01 -6.109999418258666992e-01 -2.691054046154022217e-01 3.695393800735473633e-01 2.865497767925262451e-01
3.120381534099578857e-01 2.746911048889160156e-01 -1.893826276063919067e-01 5.307592153549194336e-01 -7.039702534675598145e-01 3.634133562445640564e-02 6.476912647485733032e-02 9.228195995092391968e-02
2.054960280656814575e-02 5.642524361610412598e-01 3.943942785263061523e-01 4.835841059684753418e-01 -3.780243992805480957e-01 -8.388036489486694336e-02 2.989385128021240234e-01 2.291154116392135620e-01
2.388791143894195557e-01 4.059928059577941895e-01 6.185126900672912598e-01 1.516975760459899902e-01 -2.529661953449249268e-01 -5.101676285266876221e-02 4.645140171051025391e-01 3.002807199954986572e-01
-1.052004620432853699e-01 2.106886655092239380e-01 -3.808349668979644775e-01 5.631945729255676270e-01 -3.721249699592590332e-01 -1.622455567121505737e-01 5.627152323722839355e-01 -2.950769290328025818e-02
-6.305908784270286560e-03 -2.247904688119888306e-01 6.115099191665649414e-01 -2.866204977035522461e-01 -4.607968330383300781e-01 -4.539871513843536377e-01 2.277361899614334106e-01 1.517629176378250122e-01
2.220115661621093750e-01 -1.672394573688507080e-01 1.579377353191375732e-01 4.787821471691131592e-01 -1.231060698628425598e-01 -7.290090918540954590e-01 3.270926773548126221e-01 1.223368868231773376e-01
-1.543127186596393585e-02 1.771746426820755005e-01 -2.045955806970596313e-01 2.656507492065429688e-01 -6.418457627296447754e-02 -6.331962347030639648e-01 6.122993826866149902e-01 -2.756333947181701660e-01
2.628963589668273926e-01 -1.926652342081069946e-02 3.531652390956878662e-01 5.291675329208374023e-01 -2.421618402004241943e-01 -2.742238640785217285e-01 4.534984827041625977e-01 4.315882921218872070e-01
2.717504203319549561e-01 -2.233597449958324432e-02 4.081210792064666748e-01 1.107766702771186829e-01 -4.915519058704376221e-01 -6.868361830711364746e-01 -1.473845392465591431e-01 -1.083015426993370056e-01
-1.129533909261226654e-02 3.013021349906921387e-01 -1.255480796098709106e-01 -5.663182139396667480e-01 -2.733688652515411377e-01 -6.472985148429870605e-01 2.096576541662216187e-01 1.868919730186462402e-01
1.484529227018356323e-01 -8.071622997522354126e-02 1.106076091527938843e-01 5.563344359397888184e-01 -6.039217710494995117e-01 8.734216541051864624e-02 5.156642198562622070e-01 1.069796979427337646e-01
2.985360026359558105e-01 -2.771420963108539581e-02 9.932747483253479004e-02 -6.062447428703308105e-01 -6.738972067832946777e-01 -1.093461140990257263e-01 1.911651194095611572e-01 1.734110414981842041e-01
-7.875572144985198975e-02 3.858534395694732666e-01 -2.788548357784748077e-02 2.576764225959777832e-01 -1.077307015657424927e-01 -4.417248666286468506e-01 6.606431007385253906e-01 -3.668295741081237793e-01
-1.916883438825607300e-01 2.779963910579681396e-01 3.028008639812469482e-01 -4.140669405460357666e-01 -1.954010128974914551e-01 -6.297619938850402832e-01 4.154995977878570557e-01 -1.241455599665641785e-01
-1.566857546567916870e-01 7.265902161598205566e-01 1.685619503259658813e-01 1.299965083599090576e-01 -3.771779835224151611e-01 1.569182574748992920e-01 4.844405055046081543e-01 2.519550547003746033e-02
2.065049260854721069e-01 7.840896397829055786e-02 2.304272651672363281e-01 1.423580292612314224e-02 -2.224030196666717529e-01 -7.735611200332641602e-01 2.087565958499908447e-01 -4.543886184692382812e-01
1.056673303246498108e-01 3.077063560485839844e-01 -6.516022682189941406e-01 1.430717408657073975e-01 -2.739133536815643311e-01 -5.566775202751159668e-01 2.308175414800643921e-01 -1.044095009565353394e-01
2.829116582870483398e-01 2.063827514648437500e-01 -3.061169683933258057e-01 -4.789974391460418701e-01 -6.952751278877258301e-01 7.184637710452079773e-03 1.387114971876144409e-01 2.269828617572784424e-01
-1.235537007451057434e-01 1.974922269582748413e-01 -2.397556304931640625e-01 -3.525436222553253174e-01 -2.496433109045028687e-01 -7.871583104133605957e-01 2.419787794351577759e-01 1.531919240951538086e-01
5.347034335136413574e-01 4.964959323406219482e-01 3.595817387104034424e-01 -2.278732061386108398e-01 -7.566042244434356689e-02 -2.275813668966293335e-01 4.613680839538574219e-01 -1.264140754938125610e-01
-1.133401244878768921e-01 7.352169156074523926e-01 1.331035196781158447e-01 2.664000689983367920e-01 -3.223647475242614746e-01 -3.965286612510681152e-01 1.472807377576828003e-01 -2.740055024623870850e-01
-2.988573014736175537e-01 2.339716851711273193e-01 -4.854217767715454102e-01 3.149300217628479004e-01 -4.470207691192626953e-01 -4.968300163745880127e-01 2.724476158618927002e-01 1.520171295851469040e-02
2.919980287551879883e-01 4.331269264221191406e-01 -4.442380368709564209e-02 3.321990966796875000e-01 -7.051804661750793457e-01 2.403061389923095703e-01 2.128211706876754761e-01 1.203702762722969055e-01
2.573229074478149414e-01 -2.470380067825317383e-01 -4.005142748355865479e-01 2.379928678274154663e-01 -5.588114857673645020e-01 -5.106708407402038574e-01 2.729174308478832245e-02 2.861908674240112305e-01
-2.324938960373401642e-02 2.461588233709335327e-01 1.137949749827384949e-01 -2.137688100337982178e-01 -2.450307086110115051e-02 -8.381375670433044434e-01 2.333611994981765747e-01 3.502661585807800293e-01
2.854953110218048096e-01 2.089442163705825806e-01 -5.407631769776344299e-02 -6.249019503593444824e-01 -5.658404827117919922e-01 -3.876864612102508545e-01 3.645038232207298279e-02 -9.799648821353912354e-02
-6.537587195634841919e-02 4.379084110260009766e-01 -1.585767120122909546e-01 4.286348223686218262e-01 -1.678989529609680176e-01 -6.924116611480712891e-01 2.585009336471557617e-01 -1.436704248189926147e-01
-1.034247428178787231e-01 4.792886674404144287e-01 -4.108674824237823486e-02 2.202764749526977539e-01 -2.118577659130096436e-01 -5.456269383430480957e-01 3.872217237949371338e-01 -4.656640887260437012e-01
1.630671769380569458e-01 -3.816844150424003601e-02 -2.698537409305572510e-01 4.273073673248291016e-01 -3.298246860504150391e-01 -5.188637971878051758e-01 9.817636013031005859e-02 5.734955668449401855e-01
7.565464079380035400e-02 -1.445193439722061157e-01 2.697310447692871094e-01 4.290587902069091797e-01 -1.291271001100540161e-01 -5.058951377868652344e-01 5.969111323356628418e-01 2.960367798805236816e-01
6.778396964073181152e-01 3.462030589580535889e-01 3.969779610633850098e-01 2.346678376197814941e-01 -3.430541157722473145e-01 -9.761152416467666626e-02 2.160724252462387085e-01 1.847020536661148071e-01
3.118408918380737305e-01 4.248887300491333008e-01 1.786551773548126221e-01 6.899638772010803223e-01 -1.778909265995025635e-01 -3.007689416408538818e-01 2.724878489971160889e-01 1.337918937206268311e-01
5.235146880149841309e-01 3.551894128322601318e-01 -4.688375815749168396e-02 4.533993899822235107e-01 -5.677300095558166504e-01 1.465923804789781570e-02 2.180746048688888550e-01 -1.480368524789810181e-01
-3.183530569076538086e-01 2.583598792552947998e-01 2.237666398286819458e-01 3.995327055454254150e-01 -2.291325926780700684e-01 -2.506399452686309814e-01 6.781544089317321777e-01 -2.167672961950302124e-01
-7.055347412824630737e-02 4.433227777481079102e-01 -3.832992315292358398e-01 4.237677156925201416e-01 -2.173426300287246704e-01 -6.241734623908996582e-01 1.835271567106246948e-01 -3.843543678522109985e-02
3.129039108753204346e-01 5.252049565315246582e-01 2.570267319679260254e-01 1.296580880880355835e-01 -3.147496879100799561e-01 -1.555875986814498901e-01 -3.479227423667907715e-02 6.472183465957641602e-01
-1.957030147314071655e-01 1.801255941390991211e-01 -1.955394297838211060e-01 -2.760356068611145020e-01 -7.801339626312255859e-01 -3.587343990802764893e-01 -1.222916245460510254e-01 2.501381337642669678e-01
9.646569192409515381e-02 9.638987481594085693e-02 2.438394129276275635e-01 1.288705766201019287e-01 -5.548484325408935547e-01 -5.377169847488403320e-01 -2.381693273782730103e-01 5.016145110130310059e-01
2.062030881643295288e-01 3.127475976943969727e-01 7.024937272071838379e-01 1.414523273706436157e-01 -1.644027233123779297e-01 -3.636131286621093750e-01 4.283617734909057617e-01 -5.853589251637458801e-02
5.486867427825927734e-01 3.856609463691711426e-01 3.549487292766571045e-01 3.498639762401580811e-01 -4.937982261180877686e-01 -3.781254217028617859e-02 2.246101051568984985e-01 7.809503376483917236e-02
-3.137824535369873047e-01 3.044047355651855469e-01 4.883493855595588684e-02 4.625004231929779053e-01 -3.933060765266418457e-01 -9.132873266935348511e-02 6.331720948219299316e-01 -1.692612320184707642e-01
3.527591228485107422e-01 8.419734984636306763e-02 5.483807325363159180e-01 2.789908349514007568e-01 -6.240330338478088379e-01 -1.555666793137788773e-02 2.792345285415649414e-01 -1.492761671543121338e-01
8.873137086629867554e-02 4.451336562633514404e-01 -2.510096728801727295e-01 3.527825474739074707e-01 -1.964119076728820801e-01 -5.220991373062133789e-01 3.758752048015594482e-01 -3.925226032733917236e-01
2.922797799110412598e-01 -4.826664552092552185e-02 -2.120359241962432861e-01 -5.696340203285217285e-01 -5.645760297775268555e-01 -3.259133696556091309e-01 3.432224392890930176e-01 5.787881091237068176e-03
3.520218655467033386e-02 4.076181352138519287e-01 -1.380728483200073242e-01 -4.704251289367675781e-01 -1.023279204964637756e-01 -7.055066227912902832e-01 2.829438745975494385e-01 6.306029856204986572e-02
-2.777942121028900146e-01 5.211628675460815430e-01 3.181805312633514404e-01 3.776583075523376465e-01 -3.891952037811279297e-01 -5.649364367127418518e-02 4.974567890167236328e-01 7.229911535978317261e-02
2.440173923969268799e-01 2.632978260517120361e-01 -4.235810041427612305e-02 3.266079723834991455e-01 -6.663827300071716309e-01 2.695837914943695068e-01 4.701628088951110840e-01 -1.576974242925643921e-01
1.855207383632659912e-01 6.093224883079528809e-01 1.222942322492599487e-01 4.420960545539855957e-01 -5.884008407592773438e-01 -4.046420380473136902e-02 1.898096948862075806e-01 -4.782803822308778763e-03
-3.770377933979034424e-01 3.216928243637084961e-01 7.402960211038589478e-02 -2.598417103290557861e-01 -1.534604728221893311e-01 -5.850499868392944336e-01 5.006478428840637207e-01 2.547084689140319824e-01
-1.456306129693984985e-01 1.636647433042526245e-01 3.890879154205322266e-01 -4.122232496738433838e-01 -2.553327679634094238e-01 -6.878422498703002930e-01 2.784170508384704590e-01 -1.218631640076637268e-01
4.712488055229187012e-01 -3.099805116653442383e-01 -1.886412352323532104e-01 4.360699653625488281e-02 -3.022581636905670166e-01 -3.797355890274047852e-01 3.440665006637573242e-01 5.388960242271423340e-01
-1.776239573955535889e-01 2.167361080646514893e-01 2.819394767284393311e-01 -4.930715858936309814e-01 -2.768197357654571533e-01 -5.119000077247619629e-01 4.775933325290679932e-01 -1.791630387306213379e-01
6.643371582031250000e-01 4.637892544269561768e-01 2.688292264938354492e-01 5.176485329866409302e-02 -3.506830334663391113e-01 5.088392272591590881e-02 2.383597642183303833e-01 2.936390936374664307e-01
2.678025066852569580e-01 -2.346604168415069580e-01 -4.772418141365051270e-01 2.456696182489395142e-01 -4.917367994785308838e-01 -4.975446164608001709e-01 1.425463855266571045e-01 2.746417820453643799e-01
5.096044540405273438e-01 1.498850733041763306e-01 9.777586162090301514e-02 1.828262582421302795e-03 -6.069923639297485352e-01 -4.358561336994171143e-01 -3.042295277118682861e-01 -2.393917590379714966e-01
-2.362038642168045044e-01 1.639394313097000122e-01 -1.328850686550140381e-01 4.621967375278472900e-01 -7.274875640869140625e-01 1.588681526482105255e-02 3.737885355949401855e-01 -1.297648400068283081e-01
-4.086623489856719971e-01 4.928980767726898193e-01 -1.899340748786926270e-01 3.291856348514556885e-01 -5.830567479133605957e-01 -7.556694746017456055e-02 3.160095810890197754e-01 8.981802500784397125e-03
3.540398180484771729e-01 -6.942079961299896240e-02 1.165251284837722778e-01 2.579505443572998047e-01 -5.612733960151672363e-01 2.280875742435455322e-01 6.500691771507263184e-01 8.845227770507335663e-03
6.265405416488647461e-01 6.131090521812438965e-01 1.075983941555023193e-01 -3.375857695937156677e-02 9.550240822136402130e-03 -3.515217006206512451e-01 2.800425887107849121e-01 -1.294008940458297729e-01
-3.506202250719070435e-02 -3.026000922545790672e-03 6.065149903297424316e-01 -2.125469297170639038e-01 -6.279584169387817383e-01 -2.351573705673217773e-01 -9.475880116224288940e-02 3.565315008163452148e-01
-2.154293179046362638e-04 -1.513036787509918213e-01 2.951087057590484619e-01 2.428399212658405304e-02 -6.121458411216735840e-01 -5.925446748733520508e-01 -1.690188199281692505e-01 3.674632310867309570e-01
-2.358941584825515747e-01 3.695944249629974365e-01 -4.961536824703216553e-01 1.600432246923446655e-01 -4.922428429126739502e-01 -4.584877192974090576e-01 2.170679718255996704e-01 -1.906285136938095093e-01
3.758778050541877747e-02 1.250253617763519287e-01 -2.704463005065917969e-01 -3.450464308261871338e-01 -8.060483336448669434e-01 -2.858735620975494385e-01 -1.110676974058151245e-01 2.167575508356094360e-01
1.607545167207717896e-01 3.952975943684577942e-02 -8.441364765167236328e-02 -5.954458117485046387e-01 -5.906453132629394531e-01 -3.141455054283142090e-01 1.207521557807922363e-01 3.857249021530151367e-01
5.033620595932006836e-01 -1.910674273967742920e-01 -2.011850923299789429e-01 -9.661430865526199341e-02 -2.792586982250213623e-01 -3.744889497756958008e-01 2.730504274368286133e-01 6.062393188476562500e-01
1.048600021749734879e-02 -2.807891964912414551e-01 3.174642026424407959e-01 1.156456843018531799e-01 -6.688410043716430664e-01 -4.969041049480438232e-01 -1.234836801886558533e-01 3.120573759078979492e-01
-9.092458337545394897e-02 -1.245027333498001099e-01 3.822772800922393799e-01 -7.658324390649795532e-02 -7.026172876358032227e-01 -4.067712724208831787e-01 -1.741850823163986206e-01 3.670920431613922119e-01
9.621499478816986084e-02 -2.048920989036560059e-01 1.952732652425765991e-01 3.449176847934722900e-01 -1.472007930278778076e-01 -7.970269322395324707e-01 3.165027797222137451e-01 1.859251707792282104e-01
1.303290724754333496e-01 2.723707854747772217e-01 2.999229729175567627e-01 1.778832674026489258e-01 -5.678959488868713379e-01 -5.521519184112548828e-01 -3.185334205627441406e-01 2.416423410177230835e-01
2.009164690971374512e-01 -2.202392965555191040e-01 -3.829852938652038574e-01 2.715929150581359863e-01 -6.295003294944763184e-01 -5.053984522819519043e-01 8.784220367670059204e-02 1.768401861190795898e-01
4.043111577630043030e-02 3.365772664546966553e-01 -2.302150875329971313e-01 2.276627719402313232e-01 -4.214961081743240356e-02 -5.578353404998779297e-01 6.103757023811340332e-01 -3.077926337718963623e-01
-2.277150154113769531e-01 1.965347081422805786e-01 6.238383799791336060e-02 -4.405006170272827148e-01 -7.374327182769775391e-01 -1.446370780467987061e-01 8.060459047555923462e-02 3.746511936187744141e-01
1.457153707742691040e-01 2.827356755733489990e-01 -3.870246112346649170e-01 -3.313739597797393799e-01 -7.872365117073059082e-01 -1.377076953649520874e-01 -1.482794526964426041e-02 1.750078052282333374e-02
4.492546916007995605e-01 -2.457527816295623779e-01 -2.248434117063879967e-03 1.450620442628860474e-01 -1.525257974863052368e-01 -5.133634209632873535e-01 4.106711149215698242e-01 5.111466050148010254e-01
-2.676813863217830658e-02 4.913071691989898682e-01 -5.904473364353179932e-03 3.550038933753967285e-01 -6.654013991355895996e-01 3.998958691954612732e-02 2.620956003665924072e-01 -3.446533679962158203e-01
7.052823901176452637e-01 5.095143914222717285e-01 2.176539599895477295e-02 -1.097150295972824097e-01 -9.637109935283660889e-02 -3.031744956970214844e-01 2.769525349140167236e-01 -2.292507141828536987e-01
3.493455648422241211e-01 -2.869904227554798126e-02 5.308166891336441040e-02 -4.703782796859741211e-01 -7.258650064468383789e-01 -2.970424294471740723e-01 -1.341937184333801270e-01 1.412035822868347168e-01
-2.116292715072631836e-01 7.356532812118530273e-01 2.079097740352153778e-02 2.458134144544601440e-01 -4.845687150955200195e-01 3.907420486211776733e-02 2.940645217895507812e-01 -1.742500960826873779e-01
-1.410628259181976318e-01 2.803386747837066650e-01 -2.934814095497131348e-01 5.314036607742309570e-01 -3.893320858478546143e-01 -1.468972712755203247e-01 5.908393263816833496e-01 -1.036393940448760986e-01
5.847997590899467468e-02 -2.646512389183044434e-01 -1.701183430850505829e-02 -3.634434044361114502e-01 -4.702602922916412354e-01 -1.922990232706069946e-01 7.125623226165771484e-01 1.681984812021255493e-01
3.521620035171508789e-01 -1.649929210543632507e-02 3.025327622890472412e-01 5.451745986938476562e-01 -4.061439037322998047e-01 -1.196343079209327698e-01 4.101531803607940674e-01 3.734668195247650146e-01
3.590822517871856689e-01 -1.277394294738769531e-01 4.078842997550964355e-01 5.242848992347717285e-01 -2.687633931636810303e-01 -4.926997721195220947e-01 2.634091377258300781e-01 1.706665158271789551e-01
1.493690162897109985e-01 6.115335822105407715e-01 -2.566287815570831299e-01 4.496634602546691895e-01 -3.588685691356658936e-01 2.523103356361389160e-02 4.425022304058074951e-01 1.021208241581916809e-01
4.366051554679870605e-01 2.592666745185852051e-01 -1.335529237985610962e-01 1.386003196239471436e-01 -4.921507537364959717e-01 -5.532128810882568359e-01 -2.811345160007476807e-01 -2.789564430713653564e-01
3.242428228259086609e-02 6.420601606369018555e-01 5.632375553250312805e-02 6.293687820434570312e-01 -2.550029158592224121e-01 -2.383214384317398071e-01 2.389787733554840088e-01 9.217169135808944702e-02
2.248138189315795898e-01 4.737413227558135986e-01 -4.704331047832965851e-03 4.479809999465942383e-01 -4.735917747020721436e-01 -8.274847269058227539e-02 3.427062556147575378e-02 5.403777360916137695e-01
-8.660617470741271973e-02 2.207436366006731987e-03 4.493198096752166748e-01 4.078725874423980713e-01 -5.463907122611999512e-01 -4.888351261615753174e-01 -8.826673775911331177e-02 2.809846997261047363e-01
2.077920436859130859e-01 3.036707043647766113e-01 3.787931501865386963e-01 -2.122542820870876312e-02 -3.875927031040191650e-01 -5.894595384597778320e-01 9.943585097789764404e-02 -4.616208374500274658e-01
2.612679600715637207e-01 1.579130291938781738e-01 -1.816520690917968750e-01 -5.502383708953857422e-01 -4.626195132732391357e-01 -5.963075160980224609e-01 -5.534655880182981491e-03 3.758274763822555542e-02
-2.077406048774719238e-01 2.988003790378570557e-01 -1.171452626585960388e-01 -3.341403901576995850e-01 -1.934958100318908691e-01 -5.337144732475280762e-01 3.854734897613525391e-01 5.208720564842224121e-01
3.703592419624328613e-01 4.374161958694458008e-01 4.242385029792785645e-01 8.163888752460479736e-02 -6.114203948527574539e-03 -3.787825107574462891e-01 5.323147177696228027e-01 -2.408020198345184326e-01
8.307329565286636353e-02 -1.506429463624954224e-01 5.272954106330871582e-01 -2.554373741149902344e-01 -2.827455997467041016e-01 -6.544045209884643555e-01 2.926470935344696045e-01 -1.824396401643753052e-01
-5.311695113778114319e-02 -2.134549804031848907e-02 -1.176345720887184143e-01 -5.240179300308227539e-01 -5.235697031021118164e-01 -4.167161285877227783e-01 2.519116699695587158e-01 4.439066946506500244e-01
3.622049391269683838e-01 -6.814187765121459961e-02 3.896510899066925049e-01 3.988240659236907959e-02 -4.363267123699188232e-01 1.070092022418975830e-01 7.063556909561157227e-01 -9.987693279981613159e-02
7.304614782333374023e-02 5.404138565063476562e-01 -5.366816744208335876e-02 3.215299844741821289e-01 -6.484320163726806641e-01 2.077727764844894409e-01 2.594564855098724365e-01 -2.557422518730163574e-01
3.325178474187850952e-02 -2.172492444515228271e-01 -2.498167306184768677e-01 4.184815585613250732e-01 -5.807211399078369141e-01 -4.447971284389495850e-01 3.220581263303756714e-02 4.219515621662139893e-01
2.662619650363922119e-01 2.893452942371368408e-01 1.870139837265014648e-01 6.221327558159828186e-02 -4.744949638843536377e-01 -6.208596229553222656e-01 -3.680174648761749268e-01 2.459477335214614868e-01
-3.455429896712303162e-02 -1.583419591188430786e-01 3.863571584224700928e-01 3.800810277462005615e-01 -2.758775651454925537e-01 -4.871062636375427246e-01 5.678511857986450195e-01 2.101536393165588379e-01
-1.322724074125289917e-01 2.686698734760284424e-01 6.094353646039962769e-02 -2.740661501884460449e-01 -1.071253046393394470e-01 -7.123877406120300293e-01 2.472980916500091553e-01 5.013638138771057129e-01
1.571665108203887939e-01 -2.306115478277206421e-01 -1.784889400005340576e-01 -4.039080440998077393e-01 -5.740005970001220703e-01 -1.571906208992004395e-01 5.600785613059997559e-01 2.434002459049224854e-01
5.998876094818115234e-01 2.116710543632507324e-01 3.414170145988464355e-01 3.899248689413070679e-02 -5.506980419158935547e-01 1.510998159646987915e-01 2.331026941537857056e-01 3.111401796340942383e-01
-2.298735082149505615e-01 8.432999253273010254e-02 4.512921869754791260e-01 3.487870693206787109e-01 -6.210547685623168945e-01 -4.484858512878417969e-01 -6.865976750850677490e-02 1.522069275379180908e-01
-9.183159098029136658e-03 4.666715264320373535e-01 4.178851842880249023e-01 5.251392722129821777e-01 -5.042541623115539551e-01 -1.551845967769622803e-01 5.073408409953117371e-02 2.254010885953903198e-01
-2.196449339389801025e-01 1.678410321474075317e-01 2.558713220059871674e-02 -4.293722212314605713e-01 -2.539102733135223389e-01 -5.086598396301269531e-01 6.374410986900329590e-01 -9.504679590463638306e-02
-3.868797123432159424e-01 3.011697232723236084e-01 -4.506228864192962646e-02 -2.459890097379684448e-01 -1.792811155319213867e-01 -6.183189749717712402e-01 4.259655773639678955e-01 3.180768787860870361e-01
-2.587137520313262939e-01 1.650346964597702026e-01 -4.084393084049224854e-01 4.526754617691040039e-01 -4.128288626670837402e-01 -3.612399101257324219e-01 4.797262251377105713e-01 -5.508051067590713501e-02
2.557871639728546143e-01 -1.070390790700912476e-01 3.004847280681133270e-02 -5.909190773963928223e-01 -6.168195009231567383e-01 -1.569181382656097412e-01 4.081278741359710693e-01 -3.700350970029830933e-02
-4.581452310085296631e-01 4.029231667518615723e-01 -1.218615025281906128e-01 3.371180295944213867e-01 -6.228197813034057617e-01 -1.401856839656829834e-01 2.972939908504486084e-01 5.759211629629135132e-02
9.334677830338478088e-03 1.558335572481155396e-01 3.486233651638031006e-01 6.745835393667221069e-02 -2.667119204998016357e-01 -6.417183279991149902e-01 2.897802889347076416e-01 -5.316292047500610352e-01
9.775684028863906860e-02 -3.228951096534729004e-01 1.197855025529861450e-01 -3.814976215362548828e-01 -5.322461724281311035e-01 -1.457093507051467896e-01 6.268328428268432617e-01 1.698727160692214966e-01
2.377092987298965454e-01 -1.946887820959091187e-01 1.796218752861022949e-01 -5.519308447837829590e-01 -5.674808025360107422e-01 -3.103627264499664307e-01 3.855536580085754395e-01 -4.108325764536857605e-02
1.375162005424499512e-01 2.961379587650299072e-01 -3.309122622013092041e-01 -4.003325402736663818e-01 -6.970930099487304688e-01 -2.243674248456954956e-01 1.445545908063650131e-02 -2.951849997043609619e-01
-2.641580998897552490e-01 -2.488585934042930603e-02 2.145963162183761597e-01 -3.796358704566955566e-01 -3.615266978740692139e-01 -4.020025134086608887e-01 6.583374142646789551e-01 1.170919984579086304e-01
-1.481013000011444092e-01 3.273102939128875732e-01 -2.019337415695190430e-01 2.460257560014724731e-01 -6.793698668479919434e-02 -3.867412507534027100e-01 7.362847924232482910e-01 -2.707922160625457764e-01
-1.913204491138458252e-01 3.047710061073303223e-01 -4.666834771633148193e-01 4.096382260322570801e-01 -4.120619595050811768e-01 -1.557380259037017822e-01 5.363779664039611816e-01 -5.624435096979141235e-02
7.016404718160629272e-02 -2.572011649608612061e-01 -4.962855949997901917e-02 -3.118722736835479736e-01 -3.440736532211303711e-01 -2.716234028339385986e-01 7.892624735832214355e-01 1.187267825007438660e-01
-5.506382137537002563e-02 2.623141705989837646e-01 -4.481305181980133057e-01 4.615318775177001953e-01 -3.379256129264831543e-01 -1.713425964117050171e-01 6.081959605216979980e-01 -2.953358925879001617e-02
-5.799242481589317322e-02 5.449703335762023926e-01 3.001784160733222961e-02 -1.659774631261825562e-01 -1.509856432676315308e-01 -7.353162765502929688e-01 3.279004395008087158e-01 1.375847775489091873e-02
-3.026732206344604492e-01 3.607622981071472168e-01 -4.790420532226562500e-01 2.058206349611282349e-01 -3.342421948909759521e-01 -4.470290839672088623e-01 4.413459599018096924e-01 7.558920886367559433e-03
1.006400287151336670e-01 -1.608868539333343506e-01 3.113633096218109131e-01 5.573141574859619141e-02 -5.396357178688049316e-01 -6.430481672286987305e-01 -1.627490371465682983e-01 3.643200993537902832e-01
-2.404593378305435181e-01 2.244759798049926758e-01 -2.555727362632751465e-01 -1.778754889965057373e-01 -7.882855534553527832e-01 -3.062050640583038330e-01 -1.075692102313041687e-01 2.609710693359375000e-01
-1.060904562473297119e-01 2.995721995830535889e-01 -1.380623579025268555e-01 4.879286289215087891e-01 -6.553941369056701660e-01 -1.584597229957580566e-01 3.313466310501098633e-01 -2.782515585422515869e-01
-5.422919616103172302e-02 -1.206333190202713013e-01 1.954549252986907959e-01 4.328994154930114746e-01 -1.188502907752990723e-01 -7.846793532371520996e-01 3.486609160900115967e-01 7.410076260566711426e-02
1.819386482238769531e-01 -1.368351876735687256e-01 3.315113484859466553e-01 -2.425203472375869751e-01 -7.259491086006164551e-01 -2.557158172130584717e-01 -1.244384869933128357e-01 4.142233431339263916e-01
2.118725478649139404e-01 1.660173386335372925e-01 4.761856794357299805e-01 1.716764867305755615e-01 -1.531976275146007538e-02 -6.212729811668395996e-01 4.993654489517211914e-01 -1.890554279088973999e-01
-1.017609983682632446e-01 4.329287707805633545e-01 -1.235028207302093506e-01 1.091615632176399231e-01 -2.628574073314666748e-01 -5.587020516395568848e-01 3.701540827751159668e-01 -5.067465305328369141e-01
1.401816010475158691e-01 5.882131457328796387e-01 5.583603978157043457e-01 2.413384467363357544e-01 -1.520112603902816772e-01 -2.140679806470870972e-01 4.416493773460388184e-01 -1.889850944280624390e-02
-1.368246823549270630e-01 -2.388602495193481445e-01 3.605913519859313965e-01 1.824084818363189697e-01 -4.766426980495452881e-01 -6.645527482032775879e-01 1.134731471538543701e-01 2.814800739288330078e-01
-3.161665797233581543e-01 3.009363114833831787e-01 -5.031777024269104004e-01 2.275762408971786499e-01 -3.845849633216857910e-01 -3.661995232105255127e-01 4.714299440383911133e-01 1.560552883893251419e-02
-5.226744338870048523e-02 6.915508210659027100e-02 5.563213825225830078e-01 7.192201912403106689e-02 -7.375216484069824219e-01 -1.889033913612365723e-01 -1.850593239068984985e-01 2.528830468654632568e-01
-9.762296080589294434e-02 1.602219343185424805e-01 -2.731744349002838135e-01 -2.792839407920837402e-01 -7.613012194633483887e-01 -3.788619041442871094e-01 -8.680185675621032715e-02 2.855246067047119141e-01
2.047369331121444702e-01 1.766093447804450989e-02 -5.225802063941955566e-01 2.001267522573471069e-01 -4.352126419544219971e-01 -5.720158219337463379e-01 -9.783686138689517975e-03 3.576623499393463135e-01
-1.598166972398757935e-01 1.488648205995559692e-01 4.762438535690307617e-01 -9.197274595499038696e-02 -2.433628439903259277e-01 -5.271567106246948242e-01 4.469605684280395508e-01 -4.244260489940643311e-01
2.103227227926254272e-01 1.614512950181961060e-01 -6.016496941447257996e-02 -5.973585844039916992e-01 -6.466721892356872559e-01 -5.685175955295562744e-02 1.402579843997955322e-01 3.579821884632110596e-01
6.366015672683715820e-01 2.145993858575820923e-01 -3.252914175391197205e-02 8.775167167186737061e-03 -5.462874174118041992e-01 2.135643362998962402e-01 4.275422096252441406e-01 -1.439387351274490356e-01
3.089476227760314941e-01 8.641548454761505127e-03 4.837933182716369629e-01 -1.655297726392745972e-02 -5.983508825302124023e-01 -4.982148110866546631e-02 3.361963331699371338e-01 -4.434106647968292236e-01
2.476344555616378784e-01 -1.856003105640411377e-01 2.175316065549850464e-01 -5.893083214759826660e-01 -5.415411591529846191e-01 -2.706761062145233154e-01 3.681554794311523438e-01 -8.691735565662384033e-02
1.355527788400650024e-01 -1.502038240432739258e-01 1.955130547285079956e-01 -5.247153639793395996e-01 -6.810430884361267090e-01 -1.450915783643722534e-01 3.097780048847198486e-01 2.543207108974456787e-01
4.704585298895835876e-02 2.284066677093505859e-01 -1.494335085153579712e-01 -4.417339861392974854e-01 -8.242071270942687988e-01 -2.054892778396606445e-01 -5.542605370283126831e-02 5.951876565814018250e-02
-3.809305727481842041e-01 3.565360903739929199e-01 3.465702533721923828e-01 3.997969627380371094e-01 -1.982832103967666626e-01 -3.484353423118591309e-01 5.337898731231689453e-01 -4.658938199281692505e-02
5.122550129890441895e-01 -1.130933240056037903e-01 -1.365396678447723389e-01 -4.293457418680191040e-02 -1.258412152528762817e-01 -5.042173266410827637e-01 3.591911196708679199e-01 5.524753332138061523e-01
2.336748391389846802e-01 4.791480302810668945e-01 -4.460428655147552490e-02 5.132846236228942871e-01 -5.289444923400878906e-01 -2.726855315268039703e-02 5.895949155092239380e-02 4.078733921051025391e-01
-3.074735403060913086e-01 2.400504350662231445e-01 2.222562432289123535e-01 4.525067210197448730e-01 -4.290840923786163330e-01 -1.379033923149108887e-01 5.677397251129150391e-01 -2.611839771270751953e-01
3.949809819459915161e-02 4.095934629440307617e-01 5.614727362990379333e-02 2.901936471462249756e-01 -2.769269645214080811e-01 -4.946171045303344727e-01 2.961175441741943359e-01 -5.781763792037963867e-01
2.454848736524581909e-01 -2.340263873338699341e-01 -2.332439869642257690e-01 -4.054042100906372070e-01 -4.580361545085906982e-01 -1.714460700750350952e-01 6.447193026542663574e-01 1.065810769796371460e-01
1.882752217352390289e-02 6.091825962066650391e-01 1.969454735517501831e-01 2.160261422395706177e-01 -4.709092080593109131e-01 2.072276175022125244e-01 3.550563156604766846e-01 3.902864158153533936e-01
-1.005462277680635452e-02 7.294277101755142212e-02 5.642539858818054199e-01 -1.511343661695718765e-02 -6.817294955253601074e-01 -2.882117331027984619e-01 -2.175400108098983765e-01 2.842930257320404053e-01
-1.833097636699676514e-01 1.722899973392486572e-01 -1.522028893232345581e-01 -2.763995826244354248e-01 -8.108917474746704102e-01 -3.277006447315216064e-01 -8.110904693603515625e-02 2.562020123004913330e-01
1.915007233619689941e-01 -2.527782022953033447e-01 -2.277381718158721924e-01 3.123793900012969971e-01 -6.071102023124694824e-01 -4.327095150947570801e-01 3.381149098277091980e-02 4.393420517444610596e-01
-2.851127088069915771e-01 6.467020511627197266e-01 1.690978109836578369e-01 3.081088364124298096e-01 -3.972855210304260254e-01 -1.770167052745819092e-01 4.250497519969940186e-01 -8.440521359443664551e-02
3.501839041709899902e-01 1.516139060258865356e-01 -1.365219950675964355e-01 7.444873452186584473e-01 -4.415586590766906738e-01 -1.344261318445205688e-01 2.606182992458343506e-01 2.277076989412307739e-02
-2.046784758567810059e-01 1.416587829589843750e-01 2.510868906974792480e-01 4.339987635612487793e-01 -1.620765924453735352e-01 -2.894352078437805176e-01 7.591862678527832031e-01 1.532144658267498016e-02
-2.764699757099151611e-01 4.481096863746643066e-01 1.151304133236408234e-02 3.446283042430877686e-01 -1.460020691156387329e-01 -3.782303333282470703e-01 6.193073391914367676e-01 -2.365258932113647461e-01
-1.587467938661575317e-01 8.142240345478057861e-02 -5.830804109573364258e-01 2.096108645200729370e-01 -4.189138710498809814e-01 -5.314177870750427246e-01 3.332993984222412109e-01 1.235647574067115784e-01
-2.776116319000720978e-02 4.430696368217468262e-01 2.909365296363830566e-01 3.970119059085845947e-01 -2.369852969422936440e-03 -3.354294598102569580e-01 5.797175168991088867e-01 3.347612023353576660e-01
2.064781785011291504e-01 -1.035315021872520447e-01 3.696989119052886963e-01 3.540843427181243896e-01 -1.009717509150505066e-01 -6.156699061393737793e-01 4.127590060234069824e-01 3.535256385803222656e-01
1.430391818284988403e-01 -2.017784714698791504e-01 1.978626549243927002e-01 -5.647274851799011230e-02 -4.646136239171028137e-02 -7.225113511085510254e-01 6.085548996925354004e-01 -4.434012249112129211e-02
-4.917359054088592529e-01 4.022620022296905518e-01 -2.647666633129119873e-01 3.067540824413299561e-01 -5.124444365501403809e-01 -1.652381569147109985e-01 3.624428510665893555e-01 1.044698953628540039e-01
1.630462408065795898e-01 2.900242805480957031e-01 1.984958052635192871e-01 9.787080436944961548e-02 -4.115246534347534180e-01 -5.335657000541687012e-01 -3.157140612602233887e-01 5.353525280952453613e-01
1.994506269693374634e-01 5.086143612861633301e-01 1.839196085929870605e-01 4.612072408199310303e-01 -4.963108301162719727e-01 6.305366754531860352e-02 3.765389025211334229e-01 2.508199214935302734e-01
5.751419663429260254e-01 4.860609304159879684e-03 -2.401963174343109131e-01 -1.594251692295074463e-01 -1.905492991209030151e-01 -4.829767048358917236e-01 1.889062672853469849e-01 5.299210548400878906e-01
-1.301854550838470459e-01 1.467680782079696655e-01 -1.841515153646469116e-01 -2.647020518779754639e-01 -8.330292701721191406e-01 -2.967272996902465820e-01 -1.061272397637367249e-01 2.535433173179626465e-01
2.127478569746017456e-01 5.507642030715942383e-01 2.476458102464675903e-01 6.280720829963684082e-01 -3.193241059780120850e-01 -2.543731331825256348e-01 1.458067148923873901e-01 -8.752836287021636963e-02
-2.360652089118957520e-01 7.904053330421447754e-01 2.749759256839752197e-01 1.843916773796081543e-01 -2.609298527240753174e-01 -1.945874691009521484e-01 1.082326844334602356e-01 3.037391602993011475e-01
-4.370881915092468262e-01 2.349365651607513428e-01 -1.086832210421562195e-01 -1.259092539548873901e-01 -1.827509552240371704e-01 -6.015980839729309082e-01 4.883496761322021484e-01 3.037924468517303467e-01
-9.196502715349197388e-02 3.041241466999053955e-01 -2.634553909301757812e-01 -1.675420403480529785e-01 -8.076360225677490234e-01 -3.255278170108795166e-01 -2.025687694549560547e-01 4.789178818464279175e-02
-1.499311625957489014e-01 -2.410804107785224915e-02 4.939025044441223145e-01 -2.422332167625427246e-01 -5.261712670326232910e-01 -5.911265015602111816e-01 -8.059610426425933838e-02 2.038150578737258911e-01
4.029951393604278564e-01 -7.905273139476776123e-02 -1.436818838119506836e-01 -4.183379709720611572e-01 -7.281610965728759766e-01 -2.114240676164627075e-01 3.360930830240249634e-02 2.442256659269332886e-01
-8.520154654979705811e-02 1.385075896978378296e-01 2.162198275327682495e-01 -8.171936124563217163e-02 -3.709471225738525391e-01 -4.792905747890472412e-01 3.265380859375000000e-01 -6.679662466049194336e-01
4.343647956848144531e-01 2.882046699523925781e-01 -5.993245169520378113e-02 2.713483572006225586e-01 -7.024388313293457031e-01 -2.583966255187988281e-01 -2.255555093288421631e-01 -1.999481171369552612e-01
8.816695213317871094e-02 1.986103504896163940e-01 3.372313082218170166e-01 4.262269735336303711e-01 -8.389268070459365845e-02 -3.502995669841766357e-01 4.452888071537017822e-01 5.738955140113830566e-01
5.043012648820877075e-02 6.588027477264404297e-01 2.810307145118713379e-01 1.274127066135406494e-01 -2.605032026767730713e-01 -2.218492925167083740e-01 -5.404677242040634155e-02 5.901045203208923340e-01
1.597564667463302612e-01 2.744700014591217041e-01 -5.053775906562805176e-01 1.447975337505340576e-01 -3.685566484928131104e-01 -6.836754083633422852e-01 -1.820647530257701874e-02 -1.385408192873001099e-01
-1.773326098918914795e-01 2.794910073280334473e-01 -1.196960881352424622e-01 5.245552062988281250e-01 -5.174021124839782715e-01 1.225055288523435593e-02 5.617926120758056641e-01 -1.322370022535324097e-01
-2.986258827149868011e-02 6.746523976325988770e-01 -4.481783881783485413e-02 3.587706983089447021e-01 -2.812334299087524414e-01 3.818498924374580383e-02 5.582221150398254395e-01 1.451380699872970581e-01
3.525554537773132324e-01 6.175816431641578674e-02 2.372656613588333130e-01 1.790457665920257568e-01 -7.198162674903869629e-01 2.551099359989166260e-01 4.382411241531372070e-01 9.091961383819580078e-02
3.105579614639282227e-01 -1.555197983980178833e-01 -3.386928141117095947e-01 3.593061566352844238e-01 -4.258695840835571289e-01 -4.694151282310485840e-01 1.097162589430809021e-01 4.709569513797760010e-01
4.917757958173751831e-02 -1.061759889125823975e-01 -4.799543023109436035e-01 9.467285126447677612e-03 -4.655792415142059326e-01 -6.842570304870605469e-01 1.620715260505676270e-01 2.112425118684768677e-01
-1.699550598859786987e-01 -6.590980105102062225e-03 8.319111913442611694e-02 4.264113903045654297e-01 -1.487682610750198364e-01 -5.397177338600158691e-01 6.717805862426757812e-01 -1.326946765184402466e-01
4.751398563385009766e-01 -3.121829926967620850e-01 -2.631322741508483887e-01 1.543107181787490845e-01 -3.396904468536376953e-01 -3.877235949039459229e-01 2.921105921268463135e-01 4.823751449584960938e-01
3.232560753822326660e-01 2.837686836719512939e-01 -3.244824111461639404e-01 3.873808085918426514e-01 -7.419434785842895508e-01 2.054489403963088989e-02 -8.167733997106552124e-02 4.532982036471366882e-02
8.248499780893325806e-02 4.619160294532775879e-01 -1.090024858713150024e-01 1.877494305372238159e-01 -3.310230076313018799e-01 -4.852003157138824463e-01 3.120280504226684570e-01 -5.388332009315490723e-01
2.665284276008605957e-01 3.377050459384918213e-01 -2.871877849102020264e-01 5.009892582893371582e-01 3.636896237730979919e-02 -5.211804509162902832e-01 3.955594599246978760e-01 2.281049489974975586e-01
2.196707725524902344e-01 -1.451570820063352585e-02 -2.291266471147537231e-01 1.686261296272277832e-01 -5.446788072586059570e-01 -5.603265166282653809e-01 -2.192910015583038330e-01 4.602941572666168213e-01
-1.139562278985977173e-01 -1.473051905632019043e-01 3.426956236362457275e-01 -1.138097122311592102e-01 -4.631165564060211182e-01 -7.346745133399963379e-01 -1.182833407074213028e-02 2.838286161422729492e-01
-1.414326876401901245e-01 3.743394911289215088e-01 -2.899079918861389160e-01 -4.336410164833068848e-01 -6.391508579254150391e-01 -2.131076455116271973e-01 5.055899918079376221e-02 3.336029946804046631e-01
3.531645834445953369e-01 8.140773326158523560e-02 -2.068427652120590210e-01 -4.513970613479614258e-01 -7.229319810867309570e-01 -1.602915525436401367e-01 1.845179684460163116e-02 2.709982395172119141e-01
1.984790898859500885e-02 4.822328686714172363e-01 -3.317761421203613281e-01 -2.304465174674987793e-01 -7.486000061035156250e-01 -1.583200246095657349e-01 -1.356776058673858643e-01 -1.045878045260906219e-03
-1.265563517808914185e-01 2.674398720264434814e-01 -1.486507058143615723e-01 -2.396427690982818604e-01 -8.167338967323303223e-01 -3.123522698879241943e-01 -1.532572805881500244e-01 2.117259055376052856e-01
6.923797726631164551e-02 3.987577259540557861e-01 -3.145823180675506592e-01 -4.174771308898925781e-01 -6.821756362915039062e-01 -1.244041770696640015e-01 6.879235059022903442e-02 2.781666815280914307e-01
-1.662459075450897217e-01 1.768025457859039307e-01 -4.805055260658264160e-01 -3.929384984076023102e-03 -4.900886118412017822e-01 -5.149073004722595215e-01 2.959071993827819824e-01 -3.425266444683074951e-01
-5.648212134838104248e-02 -5.759848654270172119e-02 -4.902870655059814453e-01 -1.916754990816116333e-01 -2.926262915134429932e-01 -5.104496479034423828e-01 4.905785322189331055e-01 3.598818480968475342e-01
1.244388520717620850e-02 4.150778651237487793e-01 -1.641689240932464600e-01 -2.323839962482452393e-01 -8.303787112236022949e-01 -1.527277678251266479e-01 -1.663507670164108276e-01 7.794100046157836914e-02
4.072400927543640137e-02 1.746540367603302002e-01 4.092260897159576416e-01 4.963429868221282959e-01 -2.614438235759735107e-01 -5.612998604774475098e-01 3.444419801235198975e-02 4.116047024726867676e-01
4.535852670669555664e-01 2.687857151031494141e-01 -1.980796903371810913e-01 4.972985386848449707e-01 2.522491104900836945e-02 -4.658296704292297363e-01 4.001021385192871094e-01 2.403288334608078003e-01
-2.448321878910064697e-01 5.244835019111633301e-01 1.432171463966369629e-01 4.241371452808380127e-01 -5.969222784042358398e-01 -1.112641915678977966e-01 1.287713348865509033e-01 -2.815898060798645020e-01
-1.830517500638961792e-01 6.145684123039245605e-01 3.378173708915710449e-01 3.286522924900054932e-01 -4.004516899585723877e-01 -3.869856894016265869e-01 -8.177388459444046021e-02 2.232899218797683716e-01
4.585517048835754395e-01 3.524074852466583252e-01 4.887538030743598938e-02 6.191189289093017578e-01 -2.682712972164154053e-01 -2.567863166332244873e-01 2.898978292942047119e-01 -2.406089305877685547e-01
1.756982803344726562e-01 4.966916516423225403e-02 1.340169459581375122e-01 5.523907542228698730e-01 -3.555257916450500488e-01 8.329366892576217651e-02 6.871110200881958008e-01 1.952156424522399902e-01
4.391272366046905518e-01 4.651350975036621094e-01 -2.757225371897220612e-02 4.679364860057830811e-01 -1.830764859914779663e-01 -4.453581273555755615e-01 2.209967672824859619e-01 -3.006519675254821777e-01
3.925619721412658691e-01 2.704565227031707764e-01 -3.005671501159667969e-01 4.367649257183074951e-01 8.878409862518310547e-02 -4.305713176727294922e-01 4.847270548343658447e-01 2.518127560615539551e-01
-3.136717900633811951e-02 1.112602767534554005e-03 3.183803260326385498e-01 8.355554938316345215e-02 -1.932842284440994263e-02 -8.434450030326843262e-01 3.443524539470672607e-01 2.455925196409225464e-01
-1.160992234945297241e-01 1.216203942894935608e-01 -4.117340743541717529e-01 3.160593211650848389e-01 -2.883794903755187988e-01 -6.958768367767333984e-01 3.384859859943389893e-01 -1.425867080688476562e-01
-2.009761929512023926e-01 2.178771644830703735e-01 -4.363977611064910889e-01 1.068579405546188354e-01 -3.261092901229858398e-01 -7.303351163864135742e-01 2.572638392448425293e-01 -6.599394232034683228e-02
1.373847723007202148e-01 1.982245594263076782e-01 5.201342701911926270e-01 3.151684701442718506e-01 -5.695304870605468750e-01 -3.778898119926452637e-01 -1.900378763675689697e-01 2.620716989040374756e-01
-2.576479017734527588e-01 -7.463464885950088501e-02 1.405589580535888672e-01 -4.283761084079742432e-01 -5.450797080993652344e-01 -2.816935181617736816e-01 4.128557145595550537e-01 4.217481315135955811e-01
1.009816899895668030e-01 7.183812856674194336e-01 -3.775226175785064697e-01 4.421306550502777100e-01 -2.234266400337219238e-01 -2.201422005891799927e-01 1.815907210111618042e-01 6.611349433660507202e-02
4.568296670913696289e-01 2.807600796222686768e-01 -3.366443142294883728e-02 1.019247099757194519e-01 -6.150014400482177734e-01 -3.804721534252166748e-01 -3.255176544189453125e-01 -2.683482468128204346e-01
2.227757573127746582e-01 4.266887009143829346e-01 6.120822429656982422e-01 1.599815189838409424e-01 -9.402454644441604614e-02 -2.000834941864013672e-01 5.637078881263732910e-01 3.779163584113121033e-02
-8.784626424312591553e-02 4.928263425827026367e-01 -4.408046305179595947e-01 3.069046437740325928e-01 -4.212274253368377686e-01 -3.861373662948608398e-01 3.225212693214416504e-01 -1.742165833711624146e-01
7.273241132497787476e-02 3.875137865543365479e-01 -2.646702229976654053e-01 -5.314482450485229492e-01 -5.379495024681091309e-01 -3.404566943645477295e-01 3.443618491291999817e-02 2.925218641757965088e-01
2.028283178806304932e-01 -3.787438943982124329e-02 -3.735898733139038086e-01 3.769232332706451416e-01 -4.335716366767883301e-01 -6.402937769889831543e-01 4.198929667472839355e-02 2.757933437824249268e-01
-1.219605728983879089e-01 5.164266824722290039e-01 -2.501313090324401855e-01 -4.572547972202301025e-01 -3.379350304603576660e-01 -5.354680418968200684e-01 9.132301062345504761e-02 1.936890482902526855e-01
3.283916115760803223e-01 2.080428898334503174e-01 2.894405424594879150e-01 5.563679933547973633e-01 -2.045075744390487671e-01 -3.822791278362274170e-01 3.070169389247894287e-01 4.163362383842468262e-01
-1.754817552864551544e-02 3.242501616477966309e-01 -1.173894032835960388e-01 2.236778736114501953e-01 -8.204715847969055176e-01 -2.708448655903339386e-02 1.911888271570205688e-02 -3.955619335174560547e-01
9.621215611696243286e-02 1.843137145042419434e-01 -4.389540553092956543e-01 1.525477319955825806e-01 -5.647923946380615234e-01 -4.968689978122711182e-01 3.991714492440223694e-02 -4.163623452186584473e-01
1.531141400337219238e-01 -3.344215080142021179e-02 4.394748210906982422e-01 -4.083753004670143127e-02 -2.829477488994598389e-01 4.707383364439010620e-02 8.241369724273681641e-01 -1.384010314941406250e-01
7.130060791969299316e-01 3.785906732082366943e-01 -9.106424450874328613e-02 -8.093065768480300903e-02 -4.367854893207550049e-01 1.548871248960494995e-01 3.339586853981018066e-01 8.455220609903335571e-02
7.397746294736862183e-02 5.532954335212707520e-01 5.057838559150695801e-01 1.096367016434669495e-01 -1.832104623317718506e-01 -1.121559552848339081e-02 4.715606868267059326e-01 4.055768847465515137e-01
3.459079265594482422e-01 5.227321386337280273e-01 -3.649073243141174316e-01 2.901712954044342041e-01 -5.609275698661804199e-01 -6.923879683017730713e-02 2.588671147823333740e-01 -5.741171166300773621e-02
-1.928028911352157593e-01 9.930173307657241821e-02 -5.512429475784301758e-01 3.424288928508758545e-01 -4.147872924804687500e-01 -3.526202440261840820e-01 4.789869189262390137e-01 -7.760104537010192871e-02
1.399655193090438843e-01 -1.291187852621078491e-01 1.243604496121406555e-01 5.893437266349792480e-01 -4.786390960216522217e-01 -1.378293037414550781e-01 5.809999704360961914e-01 -1.236662268638610840e-01
5.304813012480735779e-02 1.439875364303588867e-01 5.244614481925964355e-01 2.317266464233398438e-01 -5.864846706390380859e-01 -2.454791665077209473e-01 2.319877743721008301e-01 -4.354924559593200684e-01
-7.308106124401092529e-02 6.706760823726654053e-02 3.616227209568023682e-01 3.803965151309967041e-01 -4.623948335647583008e-01 -5.367127060890197754e-01 -1.405428946018218994e-01 4.393936991691589355e-01
-9.360103867948055267e-03 1.084316000342369080e-01 4.085587859153747559e-01 4.103458523750305176e-01 -4.933743476867675781e-01 -4.842195808887481689e-01 -1.666990071535110474e-01 3.836347162723541260e-01
2.552555501461029053e-01 4.108392894268035889e-01 -1.895327121019363403e-01 6.498110294342041016e-01 -6.395546346902847290e-02 -3.708980083465576172e-01 3.376558423042297363e-01 2.284981459379196167e-01
1.177881807088851929e-01 2.953266203403472900e-01 3.320063650608062744e-01 1.694423407316207886e-01 -6.487529873847961426e-01 1.555808633565902710e-01 2.388081252574920654e-01 5.077933669090270996e-01
-1.098249331116676331e-01 1.830105334520339966e-01 4.018029868602752686e-01 2.104017883539199829e-01 -7.022259235382080078e-01 -3.409045338630676270e-01 -3.046362996101379395e-01 2.158486992120742798e-01
-4.844700694084167480e-01 2.325338572263717651e-01 -1.959466338157653809e-01 3.977319598197937012e-01 -5.593757629394531250e-01 -2.372919023036956787e-01 3.771388530731201172e-01 5.646686255931854248e-02
4.732435196638107300e-02 8.692248910665512085e-02 9.997960925102233887e-02 3.536732792854309082e-01 -3.628687262535095215e-01 2.379741668701171875e-01 7.178781628608703613e-01 3.891910314559936523e-01
4.466755390167236328e-01 2.852981090545654297e-01 -2.208909094333648682e-01 7.378070056438446045e-02 -4.950853586196899414e-01 -5.523891448974609375e-01 -2.564068138599395752e-01 -2.210470438003540039e-01
8.352013677358627319e-02 1.901906579732894897e-01 5.830137133598327637e-01 -4.451015219092369080e-02 -3.552950322628021240e-01 -5.076162219047546387e-01 -1.658949255943298340e-02 4.803973734378814697e-01
4.082038700580596924e-01 -2.312649339437484741e-01 1.573496013879776001e-01 4.346016421914100647e-02 -3.915649279952049255e-02 -5.961318016052246094e-01 5.286147594451904297e-01 3.419039845466613770e-01
3.777384757995605469e-01 6.101214513182640076e-02 2.773659825325012207e-01 4.816417768597602844e-02 -4.196694493293762207e-01 -7.324878573417663574e-01 -2.410304248332977295e-01 5.985653027892112732e-02
-6.792464107275009155e-02 1.472275108098983765e-01 -3.022941648960113525e-01 3.858242928981781006e-01 -2.802262902259826660e-01 -1.454083770513534546e-01 7.804480791091918945e-01 -1.571588069200515747e-01
-3.098561763763427734e-01 4.490315318107604980e-01 1.378953158855438232e-01 3.996673226356506348e-01 -6.521437764167785645e-01 -8.290312252938747406e-03 3.132374882698059082e-01 -1.151915919035673141e-02
1.258987635374069214e-01 3.044932484626770020e-01 -4.249419867992401123e-01 -3.435578644275665283e-01 -7.408366203308105469e-01 -1.626541614532470703e-01 -3.319496521726250648e-03 1.323605775833129883e-01
-1.120812371373176575e-01 1.847830265760421753e-01 -3.561711609363555908e-01 3.906631469726562500e-01 -7.523941397666931152e-01 -1.223440468311309814e-01 1.997050493955612183e-01 -2.299356311559677124e-01
1.217995584011077881e-02 5.987175926566123962e-02 -2.652465403079986572e-01 3.187792599201202393e-01 -4.425590634346008301e-01 -7.270269393920898438e-01 2.007756531238555908e-01 -2.440355867147445679e-01
-1.516927685588598251e-02 4.248391687870025635e-01 -3.792541921138763428e-01 3.839105665683746338e-01 -2.522872984409332275e-01 -6.588911414146423340e-01 1.525608003139495850e-01 -8.366243541240692139e-02
-1.568855047225952148e-01 -8.806661516427993774e-02 3.799862265586853027e-01 -2.764480412006378174e-01 -3.402995765209197998e-01 -7.174486517906188965e-01 3.073989450931549072e-01 -1.476070433855056763e-01
1.375994086265563965e-01 -2.280336320400238037e-01 -3.856536746025085449e-01 3.401741981506347656e-01 -5.553408861160278320e-01 -4.632582366466522217e-01 1.524064093828201294e-01 3.440648317337036133e-01
2.579353377223014832e-02 3.040805459022521973e-01 -3.421507477760314941e-01 3.574693500995635986e-01 -4.635959267616271973e-01 -6.651383638381958008e-01 4.480277001857757568e-02 -5.177548900246620178e-02
1.978175342082977295e-01 3.676685988903045654e-01 -2.263425439596176147e-01 4.455054402351379395e-01 -1.492202728986740112e-01 -4.458525776863098145e-01 5.482354760169982910e-01 -2.331707328557968140e-01
2.831601202487945557e-01 1.950003653764724731e-01 -3.384338021278381348e-01 -3.699322342872619629e-01 -7.311090826988220215e-01 -1.173216998577117920e-01 1.601308025419712067e-02 2.861235439777374268e-01
3.454444110393524170e-01 -1.292734593152999878e-01 4.866766184568405151e-02 -4.860394597053527832e-01 -7.486160993576049805e-01 -1.798813939094543457e-01 7.921102643013000488e-02 1.621605157852172852e-01
-1.377342939376831055e-01 3.410793244838714600e-01 -4.839286953210830688e-02 -6.969164311885833740e-02 -5.002048611640930176e-02 -8.305385112762451172e-01 3.404724001884460449e-01 2.219858169555664062e-01
2.164559960365295410e-01 5.252143740653991699e-01 5.736518502235412598e-01 2.713062465190887451e-01 -2.905885875225067139e-01 -6.354776024818420410e-02 2.754916250705718994e-01 3.320206403732299805e-01
4.905513525009155273e-01 -1.073593869805335999e-01 -2.576793134212493896e-01 -1.923616826534271240e-01 -4.413278400897979736e-01 -2.220668494701385498e-01 1.634065508842468262e-01 6.112660169601440430e-01
3.203949034214019775e-01 -6.295654177665710449e-02 6.425308585166931152e-01 3.008619844913482666e-01 -5.487368106842041016e-01 -1.632748544216156006e-01 2.360706925392150879e-01 8.074455708265304565e-02
-1.017075031995773315e-01 3.327534496784210205e-01 -4.048672318458557129e-01 -3.651728332042694092e-01 -6.802539825439453125e-01 -1.251836419105529785e-01 1.308241486549377441e-01 2.934803366661071777e-01
-5.550793185830116272e-02 7.666678428649902344e-01 -1.849705129861831665e-01 3.262284696102142334e-01 -2.202150374650955200e-01 -2.092739641666412354e-01 3.692979514598846436e-01 1.995722651481628418e-01
-1.330637782812118530e-01 3.223810195922851562e-01 -4.968012571334838867e-01 1.464564055204391479e-01 -1.491101980209350586e-01 -3.911636769771575928e-01 6.457087397575378418e-01 -1.338685899972915649e-01
-1.714944690465927124e-01 7.523639798164367676e-01 2.796324789524078369e-01 2.048578560352325439e-01 -3.068261444568634033e-01 -3.911131992936134338e-03 2.712217867374420166e-01 3.415524065494537354e-01
3.873310089111328125e-01 2.572938501834869385e-01 -3.413999974727630615e-01 -1.527309864759445190e-01 -3.285529017448425293e-01 -6.891763210296630859e-01 -1.661613285541534424e-01 -1.826838701963424683e-01
-1.034134328365325928e-01 -1.154389679431915283e-01 4.171416163444519043e-01 3.582575917243957520e-01 -5.097727775573730469e-01 -5.624271631240844727e-01 -3.620665892958641052e-02 3.100327849388122559e-01
9.470825642347335815e-02 5.779564380645751953e-01 -2.206125706434249878e-01 3.083041906356811523e-01 -2.031066715717315674e-01 -5.512072443962097168e-01 2.575432956218719482e-01 -3.191630244255065918e-01
2.384232133626937866e-01 1.375926733016967773e-01 -2.418828457593917847e-01 1.040650457143783569e-01 -8.237819373607635498e-02 -5.763360857963562012e-01 5.482810735702514648e-01 -4.640303254127502441e-01
3.415647745132446289e-01 1.090974286198616028e-01 5.761713385581970215e-01 2.086620181798934937e-01 -8.123726397752761841e-02 -4.816042780876159668e-01 4.555680751800537109e-01 2.232347428798675537e-01
3.372973501682281494e-01 2.737294435501098633e-01 -3.077869713306427002e-01 -3.384363949298858643e-01 -7.396571040153503418e-01 8.873435668647289276e-03 1.407065987586975098e-01 1.872453987598419189e-01
4.018378257751464844e-01 2.637658715248107910e-01 5.077748298645019531e-01 3.762398064136505127e-01 -1.493777632713317871e-01 -2.008271217346191406e-01 5.438305139541625977e-01 1.056666150689125061e-01
4.145797342061996460e-02 8.203456550836563110e-02 -9.144587814807891846e-02 9.818446636199951172e-02 -1.807534396648406982e-01 -9.384825229644775391e-01 1.867349743843078613e-01 -1.589264571666717529e-01
-1.477880626916885376e-01 -4.500893503427505493e-02 4.050347805023193359e-01 -3.105391561985015869e-01 -4.365338385105133057e-01 -4.962046146392822266e-01 2.991712987422943115e-01 -4.351559579372406006e-01
2.688269019126892090e-01 -9.307318925857543945e-02 5.053374171257019043e-01 2.846478857100009918e-02 -4.287860393524169922e-01 -1.420096307992935181e-01 5.225321054458618164e-01 -4.310793280601501465e-01
3.491582274436950684e-01 2.182893455028533936e-01 -3.440209925174713135e-01 5.385622382164001465e-01 -9.958470612764358521e-02 -5.401972532272338867e-01 3.394357264041900635e-01 7.135661691427230835e-02
7.192388921976089478e-02 3.057966828346252441e-01 -2.475668340921401978e-01 -2.224113196134567261e-01 -7.412301301956176758e-01 -1.548489481210708618e-01 -1.187154203653335571e-01 4.506278932094573975e-01
-2.064244151115417480e-01 2.194653898477554321e-01 -4.776668250560760498e-01 1.198796480894088745e-01 -6.431546211242675781e-01 -3.774408102035522461e-01 2.072094380855560303e-01 -2.600808441638946533e-01
-2.412336468696594238e-01 2.252204716205596924e-01 -1.765238642692565918e-01 -3.225474357604980469e-01 -2.416486740112304688e-01 -4.792039394378662109e-01 4.785248935222625732e-01 4.887412190437316895e-01
-1.171949505805969238e-01 5.870579481124877930e-01 4.974464327096939087e-02 4.339211881160736084e-01 -4.147683084011077881e-01 -5.198206901550292969e-01 3.949738666415214539e-02 -8.402337878942489624e-02
2.146854847669601440e-01 5.054478049278259277e-01 4.429403841495513916e-01 1.614010632038116455e-01 -9.105093032121658325e-02 -1.051638424396514893e-01 4.735590219497680664e-01 4.822638034820556641e-01
-2.284357547760009766e-01 2.248965501785278320e-01 -5.683937072753906250e-01 2.146339863538742065e-01 -3.561065196990966797e-01 -3.600998818874359131e-01 5.211670398712158203e-01 -7.480595959350466728e-04
3.223349750041961670e-01 3.534349203109741211e-01 1.064893677830696106e-01 1.098205968737602234e-01 -2.973821461200714111e-01 -2.802341878414154053e-01 -8.353827893733978271e-02 7.575206756591796875e-01
-6.744179129600524902e-02 2.311899811029434204e-01 4.763904511928558350e-01 4.349808692932128906e-01 -3.585433959960937500e-01 -5.462888479232788086e-01 -1.683059521019458771e-02 3.139723241329193115e-01
-4.090776443481445312e-01 1.906428784132003784e-01 -3.203116729855537415e-02 -4.340624809265136719e-01 -5.140655636787414551e-01 -4.228428900241851807e-01 2.507276833057403564e-01 3.177276551723480225e-01
1.413559019565582275e-01 6.052908301353454590e-01 4.233105182647705078e-01 3.976237177848815918e-01 -2.556270360946655273e-01 -1.839734166860580444e-01 3.347682058811187744e-01 2.551155984401702881e-01
2.211416214704513550e-01 5.337703227996826172e-01 -1.385719925165176392e-01 6.170506477355957031e-01 -3.519644141197204590e-01 -1.788286566734313965e-01 2.873584330081939697e-01 1.667292863130569458e-01
2.425462938845157623e-02 3.969328403472900391e-01 -3.052181899547576904e-01 2.363858520984649658e-01 -3.682773113250732422e-01 -5.447008013725280762e-01 1.892725080251693726e-01 -4.739919602870941162e-01
1.791091710329055786e-01 -2.366043329238891602e-01 -1.928422600030899048e-02 2.491280734539031982e-01 -3.398953080177307129e-01 -3.077239096164703369e-01 5.200287103652954102e-01 6.073294878005981445e-01
-1.962086856365203857e-01 2.078693658113479614e-01 -5.103801488876342773e-01 2.548228502273559570e-01 -3.755794167518615723e-01 -4.468765556812286377e-01 4.839442968368530273e-01 -1.338255852460861206e-01
1.024060472846031189e-01 2.130073755979537964e-01 -2.128487676382064819e-01 5.463628172874450684e-01 -6.965863704681396484e-01 -1.059190705418586731e-01 1.564865261316299438e-01 -2.817524373531341553e-01
-8.195240795612335205e-02 6.100444793701171875e-01 -1.893250793218612671e-01 3.446004986763000488e-01 -2.837753668427467346e-02 -2.101812213659286499e-01 6.416378021240234375e-01 9.927498549222946167e-02
-1.810019649565219879e-02 4.166009649634361267e-02 -4.848239719867706299e-01 -1.846694946289062500e-01 -3.289345800876617432e-01 -5.121792554855346680e-01 3.998566269874572754e-01 4.453860819339752197e-01
-4.773248359560966492e-02 1.160641908645629883e-01 4.949893951416015625e-01 4.798544645309448242e-01 -3.527302742004394531e-01 -4.830817282199859619e-01 5.876428261399269104e-02 3.843645155429840088e-01
2.035097926855087280e-01 -1.488359570503234863e-01 2.542136050760746002e-02 1.222827732563018799e-01 -3.417942821979522705e-01 -5.364847555756568909e-02 6.756637692451477051e-01 5.870342850685119629e-01
5.867959260940551758e-01 1.408785134553909302e-01 -1.183953210711479187e-01 1.116206422448158264e-01 -4.101566672325134277e-01 -5.848029255867004395e-01 -1.141782626509666443e-01 -2.934067845344543457e-01
3.266827762126922607e-01 5.827002227306365967e-02 1.412092596292495728e-01 -1.743494719266891479e-02 -4.002904593944549561e-01 -8.134869337081909180e-01 -2.179529666900634766e-01 -1.191106997430324554e-02
2.700846195220947266e-01 1.088750362396240234e-02 3.728774189949035645e-02 -4.884027540683746338e-01 -8.006215691566467285e-01 -1.938743740320205688e-01 -6.422384083271026611e-02 6.558442115783691406e-02
-1.372877359390258789e-01 6.556407809257507324e-01 -1.329802870750427246e-01 3.809270262718200684e-01 -9.230080991983413696e-02 -2.220820039510726929e-01 5.680207610130310059e-01 8.950363099575042725e-02
-2.375383377075195312e-01 1.255045533180236816e-01 -2.403128296136856079e-01 -4.112190306186676025e-01 -5.892871022224426270e-01 -2.402576208114624023e-01 2.508428096771240234e-01 4.827707409858703613e-01
-1.666263043880462646e-01 1.937658637762069702e-01 1.298610568046569824e-01 -3.931769430637359619e-01 -5.061120986938476562e-01 -1.796135157346725464e-01 3.219752907752990723e-01 6.092289686203002930e-01
4.603186845779418945e-01 -4.034451842308044434e-01 3.079037070274353027e-01 -1.096231937408447266e-01 -4.566453993320465088e-01 -4.894066452980041504e-01 2.585385441780090332e-01 6.025481596589088440e-02
-8.927801996469497681e-02 1.945452950894832611e-02 3.334580063819885254e-01 1.423667520284652710e-01 -1.540098339319229126e-01 -7.967454791069030762e-01 4.066068530082702637e-01 -1.906225383281707764e-01
4.674438238143920898e-01 1.756395995616912842e-01 -3.517277166247367859e-02 1.522068679332733154e-01 -6.499779224395751953e-01 -3.974773883819580078e-01 -3.237753510475158691e-01 -2.023682892322540283e-01
-5.611716210842132568e-02 4.571191370487213135e-01 -3.216954469680786133e-01 -2.978031039237976074e-01 -7.043964266777038574e-01 -2.594074904918670654e-01 -9.133932739496231079e-02 -1.546251773834228516e-01
2.594875395298004150e-01 3.291394189000129700e-02 1.857977062463760376e-01 -1.009890530258417130e-02 -4.740562736988067627e-01 -7.803249359130859375e-01 -2.464477568864822388e-01 -5.086641013622283936e-02
4.465232416987419128e-02 3.803121149539947510e-01 -1.208386346697807312e-01 2.586102783679962158e-01 1.733159460127353668e-02 -3.736761808395385742e-01 7.660893797874450684e-01 -2.122744321823120117e-01
1.902788281440734863e-01 -5.086512863636016846e-02 -5.447128415107727051e-01 -2.682710438966751099e-02 -3.230365514755249023e-01 -6.519814133644104004e-01 2.389409840106964111e-01 2.779385745525360107e-01
1.799737513065338135e-01 -1.250280290842056274e-01 2.019754797220230103e-01 1.527047753334045410e-01 2.072560600936412811e-02 -7.951477766036987305e-01 4.979137182235717773e-01 8.518856018781661987e-02
-5.380088929086923599e-03 -1.500602662563323975e-01 -5.789754167199134827e-02 -3.228889405727386475e-01 -3.600648343563079834e-01 -1.351766586303710938e-01 8.358746767044067383e-01 1.524394154548645020e-01
7.805817723274230957e-01 3.479867875576019287e-01 2.174573838710784912e-01 -1.987787932157516479e-01 -3.015882372856140137e-01 -1.084561049938201904e-01 2.829200029373168945e-01 -5.904194433242082596e-03
3.462796509265899658e-01 2.558428943157196045e-01 -2.317911386489868164e-01 3.695304691791534424e-01 -2.287666350603103638e-01 -6.903313994407653809e-01 2.045463770627975464e-01 -2.315687537193298340e-01
-4.463781416416168213e-02 5.048294067382812500e-01 4.129393696784973145e-01 5.469502806663513184e-01 -4.089277684688568115e-01 -1.282761096954345703e-01 2.903869748115539551e-01 7.402539253234863281e-02
3.467558026313781738e-01 2.855122089385986328e-01 -1.608388572931289673e-01 6.971271038055419922e-01 -2.674566209316253662e-01 -1.711816638708114624e-01 3.903401196002960205e-01 1.821711212396621704e-01
4.682871997356414795e-01 8.296310901641845703e-02 2.086863815784454346e-01 -2.457093745470046997e-01 -4.766062796115875244e-01 -6.062327027320861816e-01 -2.677279412746429443e-01 5.959273874759674072e-02
3.551645576953887939e-01 2.286649197340011597e-01 -1.635522395372390747e-01 6.952814459800720215e-01 -4.204218685626983643e-01 -1.351574957370758057e-01 3.325169086456298828e-01 -7.625997066497802734e-02
8.110066992230713367e-04 3.782113194465637207e-01 -1.025270968675613403e-01 -3.353231847286224365e-01 -7.991817593574523926e-01 -1.286103427410125732e-01 -1.187252923846244812e-01 2.543114423751831055e-01
1.320248991250991821e-01 9.751970320940017700e-02 2.693273723125457764e-01 2.673880159854888916e-01 -4.667162895202636719e-01 -6.433559656143188477e-01 -2.826666235923767090e-01 3.426286280155181885e-01
3.566830158233642578e-01 3.028575181961059570e-01 -2.963823080062866211e-01 4.429094493389129639e-01 7.092775404453277588e-02 -4.194585084915161133e-01 4.568999111652374268e-01 3.275817036628723145e-01
3.989593386650085449e-01 -8.765570074319839478e-02 5.100865364074707031e-01 4.064599871635437012e-01 -3.886768221855163574e-01 -3.559082150459289551e-01 2.176760435104370117e-01 2.874485850334167480e-01
2.145286351442337036e-01 1.030577905476093292e-02 -5.377193912863731384e-02 -4.747708439826965332e-01 -8.056253790855407715e-01 -2.051886022090911865e-01 -4.704384505748748779e-02 1.795122176408767700e-01
1.406708061695098877e-01 -3.008365929126739502e-01 -9.309790283441543579e-02 4.130407273769378662e-01 -2.201880216598510742e-01 -6.893421411514282227e-01 4.193996489048004150e-01 1.042491421103477478e-01
-8.926432579755783081e-02 3.616102039813995361e-01 -1.351318806409835815e-01 -1.137795597314834595e-01 -8.119671046733856201e-02 -8.634389042854309082e-01 2.232770323753356934e-01 1.676046699285507202e-01
2.605437338352203369e-01 -9.542109817266464233e-02 4.711384177207946777e-01 5.196071267127990723e-01 -2.967047393321990967e-01 -3.987604081630706787e-01 3.588768541812896729e-01 2.349740564823150635e-01
5.314554572105407715e-01 -1.835920512676239014e-01 2.344043403863906860e-01 -1.033153291791677475e-02 -4.937132820487022400e-02 -5.453422069549560547e-01 3.928282558917999268e-01 4.179084002971649170e-01
7.311895489692687988e-01 3.399448394775390625e-01 1.550596505403518677e-01 3.625629842281341553e-02 -4.448960721492767334e-01 -2.678850293159484863e-01 5.908287130296230316e-03 -2.339050173759460449e-01
9.709351509809494019e-02 2.454973906278610229e-01 -3.915173709392547607e-01 -4.742029607295989990e-01 -2.903186082839965820e-01 -5.363147854804992676e-01 3.211150467395782471e-01 -2.776981592178344727e-01
-5.155687034130096436e-02 -1.041279509663581848e-01 3.716636002063751221e-01 1.806318461894989014e-01 -4.424458444118499756e-01 -6.725146770477294922e-01 -3.103243932127952576e-02 4.083384275436401367e-01
1.372036486864089966e-01 -8.693318068981170654e-02 -2.305430620908737183e-01 -1.039277762174606323e-01 -6.058703064918518066e-01 -4.159793853759765625e-01 1.729805916547775269e-01 -5.827749371528625488e-01
3.401806056499481201e-01 2.754472196102142334e-01 -1.617843359708786011e-01 5.600679516792297363e-01 -5.347737669944763184e-01 -6.007599458098411560e-02 3.147979378700256348e-01 -2.826054096221923828e-01
4.184238240122795105e-02 2.740876376628875732e-02 -3.701380789279937744e-01 2.001964151859283447e-01 -2.844235301017761230e-01 -7.724876999855041504e-01 3.337670266628265381e-01 -1.771522313356399536e-01
-3.691391646862030029e-02 8.595338463783264160e-02 -3.404370248317718506e-01 3.075101077556610107e-01 -2.439160197973251343e-01 -7.451420426368713379e-01 3.448711633682250977e-01 -2.170753329992294312e-01
4.258865416049957275e-01 5.123079419136047363e-01 6.105788517743349075e-03 4.848284721374511719e-01 -4.506075084209442139e-01 5.233875662088394165e-02 3.371345698833465576e-01 4.023794084787368774e-02
-6.917809695005416870e-02 -1.212700530886650085e-01 1.824472099542617798e-01 -4.995732903480529785e-01 -4.382419288158416748e-01 -4.426408708095550537e-01 5.356558561325073242e-01 1.507754474878311157e-01
-1.284169703722000122e-01 -4.992922767996788025e-02 2.525111436843872070e-01 4.743727743625640869e-01 -2.617455124855041504e-01 -5.202364921569824219e-01 5.802839398384094238e-01 1.278227418661117554e-01
3.253143131732940674e-01 3.261288702487945557e-01 5.898169875144958496e-01 1.103258728981018066e-01 -1.234767362475395203e-01 -3.538668155670166016e-01 3.098753988742828369e-01 4.373371005058288574e-01
4.901185259222984314e-02 4.030155539512634277e-01 -1.417288929224014282e-01 1.852915436029434204e-01 -2.229516357183456421e-01 -7.660805583000183105e-01 3.012016117572784424e-01 -2.311860024929046631e-01
2.682778239250183105e-01 4.634882211685180664e-01 6.546544283628463745e-02 5.403442978858947754e-01 -2.088546156883239746e-01 -2.577338516712188721e-01 4.932636022567749023e-01 2.521750032901763916e-01
9.340350329875946045e-02 5.992263555526733398e-01 3.786871135234832764e-01 4.285596609115600586e-01 -4.551503658294677734e-01 -5.005905032157897949e-02 2.867485880851745605e-01 1.150820627808570862e-01
1.447259187698364258e-01 -6.886364519596099854e-02 1.024224162101745605e-01 4.470387101173400879e-01 -4.240499734878540039e-01 1.434607952833175659e-01 6.921408176422119141e-01 2.907233238220214844e-01
-1.051600202918052673e-01 4.332841187715530396e-02 1.599020510911941528e-01 -4.347225129604339600e-01 -7.825698256492614746e-01 -2.553836703300476074e-01 -2.463287487626075745e-02 3.070319294929504395e-01
-7.934877276420593262e-02 6.703361868858337402e-01 -1.343857944011688232e-01 3.286449015140533447e-01 -2.554006874561309814e-01 -6.353104114532470703e-02 5.895972251892089844e-01 3.735628351569175720e-02
4.716211259365081787e-01 1.881238967180252075e-01 -6.272916495800018311e-02 7.389178127050399780e-02 -5.582318902015686035e-01 -4.737188220024108887e-01 -2.218293696641921997e-01 -3.841191828250885010e-01
5.741379782557487488e-02 3.472838103771209717e-01 8.054873906075954437e-03 3.127897977828979492e-01 -7.270820140838623047e-01 2.752515971660614014e-01 2.731061577796936035e-01 3.149549961090087891e-01
2.115397304296493530e-01 5.071802064776420593e-02 4.531528353691101074e-01 1.028468012809753418e-01 -6.589775085449218750e-01 -4.828540086746215820e-01 -5.771297030150890350e-03 -2.632886469364166260e-01
-2.564412057399749756e-01 6.339901685714721680e-01 4.925079271197319031e-02 3.678458929061889648e-01 -5.623155832290649414e-01 -2.060442045331001282e-02 2.637257874011993408e-01 -9.156091511249542236e-02
-1.968114227056503296e-01 2.023730129003524780e-01 -4.855031967163085938e-01 1.917402148246765137e-01 -4.977349638938903809e-01 -6.115610003471374512e-01 1.021320074796676636e-01 -1.251185536384582520e-01
8.824905008077621460e-02 -2.297534346580505371e-01 4.593990445137023926e-01 3.114187121391296387e-01 -4.464270472526550293e-01 -5.642184019088745117e-01 8.197190612554550171e-02 3.271659612655639648e-01
1.954239159822463989e-01 6.140063405036926270e-01 3.602258488535881042e-02 3.810395300388336182e-01 -6.038376092910766602e-01 8.343175798654556274e-02 2.507768869400024414e-01 6.202458962798118591e-02
2.167060822248458862e-01 -2.116577327251434326e-01 -3.442314565181732178e-01 2.690083086490631104e-01 -5.170783400535583496e-01 -3.813534379005432129e-01 1.274776905775070190e-01 5.369615554809570312e-01
3.233589828014373779e-01 7.771512120962142944e-02 -2.155388444662094116e-01 5.247311592102050781e-01 -7.056031823158264160e-01 8.292981982231140137e-02 1.289011090993881226e-01 2.150133401155471802e-01
-3.078523650765419006e-02 6.943722963333129883e-01 -2.904550135135650635e-01 3.220618367195129395e-01 -2.714124321937561035e-01 -3.799740672111511230e-01 3.176190853118896484e-01 -9.942076355218887329e-02
1.730038374662399292e-01 5.660904943943023682e-02 3.246842920780181885e-01 4.118509590625762939e-01 -1.648274809122085571e-02 -5.360909104347229004e-01 6.135699748992919922e-01 1.664059013128280640e-01
1.455128937959671021e-01 1.793950349092483521e-01 -2.093931585550308228e-01 1.520913541316986084e-01 -6.630057692527770996e-01 -5.200064182281494141e-01 -2.050793617963790894e-01 -3.572468757629394531e-01
-4.004067182540893555e-02 7.695624977350234985e-02 -6.027911901473999023e-01 7.174501568078994751e-02 -4.627019166946411133e-01 -5.627723336219787598e-01 2.820272147655487061e-01 1.167257353663444519e-01
5.906649827957153320e-01 -1.185098811984062195e-01 -1.698538213968276978e-01 -1.743728481233119965e-02 -8.108793944120407104e-02 -4.613511264324188232e-01 4.322693943977355957e-01 4.490422606468200684e-01
2.570281922817230225e-01 -1.530659645795822144e-01 -5.749827623367309570e-01 5.402669310569763184e-02 -3.341120183467864990e-01 -5.832247138023376465e-01 3.271792829036712646e-01 1.347404420375823975e-01
1.598818898200988770e-01 -1.168641299009323120e-01 1.829844564199447632e-01 -6.009520888328552246e-01 -6.210266351699829102e-01 -3.114642500877380371e-01 2.561713457107543945e-01 1.335893869400024414e-01
2.788428366184234619e-01 4.268186166882514954e-02 1.863777488470077515e-01 4.963004589080810547e-01 -7.586230039596557617e-01 9.627227485179901123e-02 1.998389810323715210e-01 1.210845187306404114e-01
4.719806015491485596e-01 3.045895099639892578e-01 5.506574511528015137e-01 4.641668498516082764e-02 -5.280065163969993591e-02 -2.679057419300079346e-01 5.515080094337463379e-01 -1.894257031381130219e-02
1.128966808319091797e-01 1.103256419301033020e-01 3.453200459480285645e-01 1.139045283198356628e-01 -5.668225884437561035e-01 -5.667015910148620605e-01 -3.052193224430084229e-01 3.275132477283477783e-01
-2.443442642688751221e-01 2.594054937362670898e-01 -1.736389845609664917e-02 5.563542246818542480e-01 -6.055319905281066895e-01 -3.122098743915557861e-02 4.419301450252532959e-01 -1.507072243839502335e-02
-1.352280750870704651e-02 3.440161943435668945e-01 1.327778492122888565e-02 3.130607306957244873e-01 -8.130799978971481323e-02 -5.365016460418701172e-01 6.804122924804687500e-01 -1.608747243881225586e-01
-8.363517373800277710e-02 5.056939721107482910e-01 -1.061647757887840271e-01 -2.501386702060699463e-01 -7.604543566703796387e-01 -1.267226636409759521e-01 -1.518670171499252319e-01 2.145350426435470581e-01
1.780467182397842407e-01 -4.604177549481391907e-03 -5.578867793083190918e-01 1.029245257377624512e-01 -4.308683574199676514e-01 -5.916459560394287109e-01 6.248753145337104797e-02 3.268792033195495605e-01
4.009853899478912354e-01 9.686860442161560059e-02 3.540798723697662354e-01 2.354790717363357544e-01 -6.090863347053527832e-01 1.552551239728927612e-01 4.817056357860565186e-01 -1.478976011276245117e-01
1.363933980464935303e-01 6.157425642013549805e-01 -7.206656038761138916e-02 1.871383190155029297e-01 -6.945649981498718262e-01 -1.701445579528808594e-01 -1.993735432624816895e-01 -1.045183092355728149e-01
-1.978420186787843704e-03 4.233600795269012451e-01 -4.666015207767486572e-01 2.034602314233779907e-01 -2.242288291454315186e-01 -6.819052696228027344e-01 2.131524384021759033e-01 3.069356642663478851e-02
-1.361774355173110962e-01 3.989280164241790771e-01 -1.525153517723083496e-01 4.152505695819854736e-01 -9.184002876281738281e-02 -2.702375352382659912e-01 7.332556843757629395e-01 -8.655307441949844360e-02
-1.858356297016143799e-01 1.368143260478973389e-01 -1.809671670198440552e-01 -3.692933022975921631e-01 -3.565680384635925293e-01 -4.014921188354492188e-01 4.426968693733215332e-01 5.415747165679931641e-01
-2.657476663589477539e-01 1.756428927183151245e-01 -5.030241608619689941e-01 1.952461749315261841e-01 -5.140437483787536621e-01 -5.289875864982604980e-01 2.180652767419815063e-01 -1.255062520503997803e-01
3.709047287702560425e-02 4.218955636024475098e-01 -4.680228531360626221e-01 5.095482468605041504e-01 -3.499337434768676758e-01 -1.815808862447738647e-01 4.274156987667083740e-01 6.192107871174812317e-02
9.381771087646484375e-02 5.187665820121765137e-01 -1.133917048573493958e-01 -4.873027801513671875e-01 -1.265698224306106567e-01 -5.612604022026062012e-01 1.261492073535919189e-01 3.532861471176147461e-01
-1.189896985888481140e-01 1.358213871717453003e-01 1.547497063875198364e-01 -2.565857768058776855e-01 -7.577731013298034668e-01 -2.603653967380523682e-01 -1.371112763881683350e-01 4.656186103820800781e-01
3.806916773319244385e-01 5.958898067474365234e-01 2.458038926124572754e-01 1.398375928401947021e-01 -2.942946553230285645e-01 -4.762792587280273438e-01 1.478959321975708008e-01 -2.910166382789611816e-01
-7.123641669750213623e-02 1.219274774193763733e-01 4.344056546688079834e-01 4.493267536163330078e-01 -5.814039707183837891e-01 -4.592945873737335205e-01 -1.222815066576004028e-01 1.597541719675064087e-01
4.320553839206695557e-01 3.524699509143829346e-01 -2.419038116931915283e-01 1.721032112836837769e-01 -5.754519701004028320e-01 -4.170261621475219727e-01 -2.109020799398422241e-01 -2.267611771821975708e-01
