# Supplementary material for: Where is your field going? A machine learning approach to study the relative motion of the domains of physics
Source: PLoS One. 2020 Jun 18;15(6):e0233997. doi: 10.1371/journal.pone.0233997 (PMC7302634; doi:10.1371/journal.pone.0233997)
Supplement: S23 Data — (ZIP) [file pone.0233997.s023.zip]

Archive with 22 entries (21 files):
- 22/
- 22/Pacs4Run_22_VS_500_embeddings1985-1989ED8.txt
- 22/Pacs4Run_22_VS_500_embeddings1986-1990ED8.txt
- 22/Pacs4Run_22_VS_500_embeddings1987-1991ED8.txt
- 22/Pacs4Run_22_VS_500_embeddings1988-1992ED8.txt
- 22/Pacs4Run_22_VS_500_embeddings1989-1993ED8.txt
- 22/Pacs4Run_22_VS_500_embeddings1990-1994ED8.txt
- 22/Pacs4Run_22_VS_500_embeddings1991-1995ED8.txt
- 22/Pacs4Run_22_VS_500_embeddings1992-1996ED8.txt
- 22/Pacs4Run_22_VS_500_embeddings1993-1997ED8.txt
- 22/Pacs4Run_22_VS_500_embeddings1994-1998ED8.txt
- 22/Pacs4Run_22_VS_500_embeddings1995-1999ED8.txt
- 22/Pacs4Run_22_VS_500_embeddings1996-2000ED8.txt
- 22/Pacs4Run_22_VS_500_embeddings1997-2001ED8.txt
- 22/Pacs4Run_22_VS_500_embeddings1998-2002ED8.txt
- 22/Pacs4Run_22_VS_500_embeddings1999-2003ED8.txt
- 22/Pacs4Run_22_VS_500_embeddings2000-2004ED8.txt
- 22/Pacs4Run_22_VS_500_embeddings2001-2005ED8.txt
- 22/Pacs4Run_22_VS_500_embeddings2002-2006ED8.txt
- 22/Pacs4Run_22_VS_500_embeddings2003-2007ED8.txt
- 22/Pacs4Run_22_VS_500_embeddings2004-2008ED8.txt
- 22/Pacs4Run_22_VS_500_embeddings2005-2009ED8.txt
