# Supplementary material for: Where is your field going? A machine learning approach to study the relative motion of the domains of physics
Source: PLoS One. 2020 Jun 18;15(6):e0233997. doi: 10.1371/journal.pone.0233997 (PMC7302634; doi:10.1371/journal.pone.0233997)
Supplement: S23 Data — (ZIP) [file pone.0233997.s023.zip › 22/Pacs4Run_22_VS_500_embeddings1985-1989ED8.txt]

-4.268153384327888489e-02 2.841090261936187744e-01 8.231331706047058105e-01 2.525605820119380951e-02 1.634455844759941101e-02 -4.112255275249481201e-01 -3.722536610439419746e-03 -2.643609941005706787e-01
1.181001514196395874e-01 1.424877494573593140e-01 6.428669691085815430e-01 4.591074585914611816e-02 -3.745967149734497070e-01 5.647042989730834961e-01 -4.011942818760871887e-02 -2.992332875728607178e-01
1.690048724412918091e-01 1.267132908105850220e-01 6.769196391105651855e-01 -3.063188679516315460e-02 -5.156790614128112793e-01 3.115221560001373291e-01 -3.539324998855590820e-01 8.935037255287170410e-02
1.510507147759199142e-02 -2.176317721605300903e-01 6.576226949691772461e-01 4.665398895740509033e-01 -2.720573842525482178e-01 -4.364295601844787598e-01 1.472217217087745667e-02 -1.938520967960357666e-01
-3.482448682188987732e-02 3.602943941950798035e-02 7.230910658836364746e-01 5.106254816055297852e-01 -3.518181741237640381e-01 -2.018161863088607788e-01 1.984662562608718872e-01 -9.997718781232833862e-02
-6.878708302974700928e-02 -1.596984863281250000e-01 5.988947153091430664e-01 2.278261780738830566e-01 -5.810579657554626465e-01 -7.538428902626037598e-02 4.549097120761871338e-01 -9.450422227382659912e-02
-3.894635140895843506e-01 -3.715335428714752197e-01 5.020818114280700684e-01 1.077001988887786865e-01 -6.126750707626342773e-01 -2.419231226667761803e-03 2.468564361333847046e-01 -1.013946533203125000e-01
-2.931223511695861816e-01 5.250030755996704102e-02 6.917054653167724609e-01 7.848856598138809204e-02 2.815736532211303711e-01 2.421413809061050415e-01 4.096340835094451904e-01 -3.478360176086425781e-01
-1.422293484210968018e-01 2.499197721481323242e-01 5.309346914291381836e-01 -1.745423078536987305e-01 -3.354642391204833984e-01 5.047133564949035645e-01 -4.357055947184562683e-02 -4.855759143829345703e-01
-3.608971834182739258e-01 2.125530503690242767e-02 6.923278570175170898e-01 2.266183793544769287e-01 -1.390939485281705856e-02 4.634604156017303467e-01 -2.147693634033203125e-01 -2.784109115600585938e-01
-9.586248546838760376e-02 -3.337951302528381348e-01 6.240841150283813477e-01 -1.623595505952835083e-01 2.607541680335998535e-01 4.143775254487991333e-02 3.839396238327026367e-01 -4.964172542095184326e-01
2.199680954217910767e-01 -1.625496596097946167e-01 5.825449824333190918e-01 7.904760539531707764e-02 -3.257387280464172363e-01 5.277324318885803223e-01 3.189644813537597656e-01 -3.053508698940277100e-01
5.328978896141052246e-01 -3.449240326881408691e-01 6.083135604858398438e-01 1.489889323711395264e-01 -4.210125803947448730e-01 -1.278953999280929565e-02 -8.024379611015319824e-02 -1.447403579950332642e-01
1.915653496980667114e-01 -1.683935672044754028e-01 5.651342868804931641e-01 -2.684572935104370117e-01 1.236850172281265259e-01 1.726674735546112061e-01 4.825801849365234375e-01 -5.152714848518371582e-01
-1.139695663005113602e-02 3.607876300811767578e-01 7.214135527610778809e-01 2.370963841676712036e-01 -5.137079358100891113e-01 -7.416592538356781006e-02 -1.536087244749069214e-01 7.633786182850599289e-03
1.250836625695228577e-02 -8.233021199703216553e-02 5.745880007743835449e-01 7.039759308099746704e-03 -7.729319334030151367e-01 -1.550163179636001587e-01 -2.021036446094512939e-01 -2.376214601099491119e-02
-9.799450635910034180e-02 5.481781810522079468e-02 5.800654888153076172e-01 2.403001785278320312e-01 -5.464040637016296387e-01 -8.141476660966873169e-02 4.547269046306610107e-01 -2.849731147289276123e-01
-4.734449461102485657e-02 -3.876763582229614258e-01 5.555135607719421387e-01 2.341362833976745605e-01 -5.550315380096435547e-01 1.582669839262962341e-02 5.495110526680946350e-02 -4.155962169170379639e-01
-6.196833848953247070e-01 8.550817146897315979e-03 6.133203506469726562e-01 -1.646349430084228516e-01 1.065253559499979019e-02 -1.510234326124191284e-01 3.900824487209320068e-01 1.938223391771316528e-01
-3.752192556858062744e-01 -3.197888433933258057e-01 4.952159821987152100e-01 2.784767150878906250e-01 -4.114293456077575684e-01 -1.229721307754516602e-01 -3.958367742598056793e-03 -4.997454583644866943e-01
7.196300476789474487e-02 -1.873822361230850220e-01 6.563224196434020996e-01 1.847130954265594482e-01 2.655383646488189697e-01 3.419847786426544189e-01 3.097267150878906250e-01 -4.598220884799957275e-01
1.717595458030700684e-01 2.818850576877593994e-01 5.735020637512207031e-01 2.242048680782318115e-01 -4.700230658054351807e-01 -3.013137578964233398e-01 3.259944021701812744e-01 -3.064034879207611084e-01
2.776423394680023193e-01 -2.849394679069519043e-01 4.355198442935943604e-01 -2.161181569099426270e-01 -6.059975624084472656e-01 2.234485149383544922e-01 3.564539849758148193e-01 -2.472205609083175659e-01
4.104464054107666016e-01 -2.678828500211238861e-02 5.068319439888000488e-01 -1.951993554830551147e-01 -5.833729505538940430e-01 1.179264485836029053e-01 3.997154831886291504e-01 -1.477550268173217773e-01
-5.932919979095458984e-01 3.112893402576446533e-01 4.382301270961761475e-01 -8.428953588008880615e-02 -1.199022009968757629e-01 -2.776713073253631592e-01 2.864488661289215088e-01 -4.224006235599517822e-01
-3.736779987812042236e-01 -2.844819333404302597e-03 4.458320438861846924e-01 -1.291385106742382050e-02 -7.202048301696777344e-01 -2.947151958942413330e-01 1.147830486297607422e-01 -2.066315412521362305e-01
7.261151075363159180e-02 -4.259443283081054688e-01 5.379471182823181152e-01 -3.284482359886169434e-01 1.393903046846389771e-01 -3.464094400405883789e-01 1.080332770943641663e-01 -5.147166252136230469e-01
-6.961672902107238770e-01 1.316501498222351074e-01 5.705029964447021484e-01 2.650493197143077850e-02 -1.723311543464660645e-01 -3.766414523124694824e-01 -8.818166330456733704e-03 -1.444838941097259521e-02
-2.996583282947540283e-01 -8.292868733406066895e-03 4.996208548545837402e-01 -8.120638318359851837e-03 -7.926150560379028320e-01 -1.561395078897476196e-01 -4.843536391854286194e-02 -7.406233996152877808e-02
-1.733393818140029907e-01 2.374665439128875732e-01 6.264842152595520020e-01 7.478038221597671509e-02 -6.439095735549926758e-01 3.101985156536102295e-01 6.154353171586990356e-02 2.929836139082908630e-02
-1.008608192205429077e-01 -2.394263893365859985e-01 6.729254126548767090e-01 2.171694934368133545e-01 -4.776383638381958008e-01 1.427003741264343262e-01 -1.011540889739990234e-01 4.168654680252075195e-01
1.614471971988677979e-01 -3.251835107803344727e-01 8.114084005355834961e-01 5.743093788623809814e-02 3.719412982463836670e-01 1.832654625177383423e-01 -1.620030701160430908e-01 9.130863845348358154e-02
-2.538248896598815918e-01 -4.241522848606109619e-01 6.301622986793518066e-01 -4.337568879127502441e-01 2.938733436167240143e-02 -1.075141280889511108e-01 2.363026700913906097e-02 3.967830836772918701e-01
-5.263400077819824219e-02 -2.186020649969577789e-02 3.851921558380126953e-01 -2.220558077096939087e-01 -3.653302490711212158e-01 4.880993962287902832e-01 7.610345631837844849e-02 -6.492851376533508301e-01
1.415638476610183716e-01 3.428122699260711670e-01 7.363764047622680664e-01 2.647399902343750000e-01 -2.950760126113891602e-01 -2.571463584899902344e-01 2.962896227836608887e-01 9.549994766712188721e-02
2.725469879806041718e-03 -3.686472475528717041e-01 7.970657944679260254e-01 -1.564812362194061279e-01 2.173229157924652100e-01 -3.598275035619735718e-02 2.115604877471923828e-01 3.331810534000396729e-01
3.741430640220642090e-01 -3.545991778373718262e-01 7.461012005805969238e-01 -3.381969630718231201e-01 1.630829572677612305e-01 1.528323292732238770e-01 -4.936410114169120789e-02 1.041219457983970642e-01
1.071675270795822144e-01 -5.373190045356750488e-01 6.113545298576354980e-01 -4.043663740158081055e-01 1.483846455812454224e-01 1.776234507560729980e-01 5.626520887017250061e-02 -3.252734839916229248e-01
-1.712684482336044312e-01 1.562770903110504150e-01 4.854440987110137939e-01 -1.529745459556579590e-01 -1.582409590482711792e-01 -1.234174072742462158e-01 8.031035661697387695e-01 -4.404627904295921326e-02
-8.298348635435104370e-02 7.723742723464965820e-02 5.571330785751342773e-01 1.535933911800384521e-01 -7.248803228139877319e-02 2.971643507480621338e-01 3.967283368110656738e-01 -6.341968774795532227e-01
-3.928062319755554199e-01 3.266342282295227051e-01 5.903011560440063477e-01 -4.931713454425334930e-03 -2.219822816550731659e-02 2.404598891735076904e-01 -2.049406617879867554e-02 -5.760207176208496094e-01
1.367494910955429077e-01 -2.860615253448486328e-01 4.414016306400299072e-01 -3.100255429744720459e-01 -4.848375618457794189e-01 5.262697935104370117e-01 1.040194630622863770e-01 -2.926942110061645508e-01
-5.409868434071540833e-02 3.910275399684906006e-01 7.580409646034240723e-01 -1.256593614816665649e-01 7.324217259883880615e-02 -8.125790208578109741e-02 3.507589995861053467e-01 3.446089029312133789e-01
-1.432525645941495895e-02 -2.277145236730575562e-01 6.985300779342651367e-01 5.313837528228759766e-01 -3.309762179851531982e-01 -1.834416985511779785e-01 3.399730660021305084e-03 -1.855269074440002441e-01
-3.382356166839599609e-01 -4.362125694751739502e-01 5.894017219543457031e-01 3.505268692970275879e-01 -4.320165812969207764e-01 -1.084473654627799988e-01 3.852818161249160767e-02 -1.586451828479766846e-01
-1.529469937086105347e-01 -9.053286164999008179e-02 5.985370278358459473e-01 -2.085123769938945770e-02 -7.114729285240173340e-01 2.531717121601104736e-01 -1.689079254865646362e-01 1.044514253735542297e-01
2.799865230917930603e-02 2.206190079450607300e-01 7.640253305435180664e-01 3.979919552803039551e-01 -4.178871810436248779e-01 -2.006517723202705383e-02 -1.818160116672515869e-01 1.792903617024421692e-02
-1.637836247682571411e-01 -4.063271284103393555e-01 4.764625728130340576e-01 -5.829160809516906738e-01 1.285246908664703369e-01 2.768420241773128510e-02 -1.639918982982635498e-01 -4.439448416233062744e-01
-2.789794281125068665e-02 3.897653520107269287e-02 4.467036724090576172e-01 4.152814298868179321e-02 -5.440018773078918457e-01 -1.526103615760803223e-01 6.084820628166198730e-01 -3.270402848720550537e-01
3.092263638973236084e-01 3.949006274342536926e-02 6.635570526123046875e-01 -2.081828117370605469e-01 3.429393172264099121e-01 -6.143559888005256653e-02 1.260381191968917847e-01 -5.309466719627380371e-01
1.033340692520141602e-01 1.016857773065567017e-01 6.710054278373718262e-01 1.359136253595352173e-01 -5.819479823112487793e-01 -6.152639910578727722e-02 3.538233339786529541e-01 2.064494937658309937e-01
8.765225857496261597e-02 -4.590668976306915283e-01 5.062276721000671387e-01 -3.761540353298187256e-01 5.967123433947563171e-02 -3.399889469146728516e-01 2.833827435970306396e-01 -4.293687343597412109e-01
-2.536165714263916016e-01 -5.583966970443725586e-01 6.630136370658874512e-01 -1.198180243372917175e-01 3.578831255435943604e-01 -7.485514879226684570e-02 -9.473823010921478271e-03 -1.901446133852005005e-01
-1.589404344558715820e-01 -4.888295233249664307e-01 6.109382510185241699e-01 3.697721958160400391e-01 -3.276523947715759277e-01 -4.283918440341949463e-02 2.344197826460003853e-03 -3.414819836616516113e-01
-1.528235375881195068e-01 -1.498825699090957642e-01 6.739636659622192383e-01 -6.014897823333740234e-01 2.591619491577148438e-01 1.969767361879348755e-01 -8.280518651008605957e-02 1.591914147138595581e-01
-3.964805006980895996e-01 -1.335897296667098999e-01 5.436587929725646973e-01 1.648246645927429199e-01 -5.332993268966674805e-01 -4.193220436573028564e-01 2.029777467250823975e-01 -2.802984043955802917e-02
-4.075099229812622070e-01 -2.831369340419769287e-01 5.755255222320556641e-01 1.756837964057922363e-01 -5.091299414634704590e-01 -3.032627403736114502e-01 1.697542071342468262e-01 1.080593094229698181e-01
-4.590856432914733887e-01 -3.860800266265869141e-01 5.121721625328063965e-01 1.127312034368515015e-01 -4.976156055927276611e-01 -2.673284709453582764e-01 6.594915688037872314e-02 2.042520642280578613e-01
-2.859928272664546967e-02 -3.982161879539489746e-01 4.685824811458587646e-01 -2.894636988639831543e-02 -5.872084498405456543e-01 -2.552101612091064453e-01 4.548875093460083008e-01 5.770622566342353821e-02
-2.666667997837066650e-01 -6.305671334266662598e-01 5.646244287490844727e-01 -2.584204375743865967e-01 1.304419040679931641e-01 2.841969951987266541e-02 2.121769785881042480e-01 -2.878370285034179688e-01
6.176448613405227661e-02 -9.079391509294509888e-02 5.954608917236328125e-01 2.381543964147567749e-01 -5.550860166549682617e-01 -1.546040326356887817e-01 4.694486260414123535e-01 -1.557093411684036255e-01
4.110725130885839462e-03 4.708361923694610596e-01 7.779081463813781738e-01 3.671470582485198975e-01 -1.783422976732254028e-01 7.984621822834014893e-02 -1.031548622995615005e-02 8.389552123844623566e-03
-2.800261676311492920e-01 -2.426580488681793213e-01 6.534779071807861328e-01 2.942841947078704834e-01 -3.789954483509063721e-01 3.529419600963592529e-01 -2.227921336889266968e-01 1.767031103372573853e-01
2.362310886383056641e-02 -3.789357244968414307e-01 5.490819215774536133e-01 -2.968241572380065918e-01 1.310711652040481567e-01 -5.347787737846374512e-01 2.302225381135940552e-01 -3.317888081073760986e-01
-1.676750332117080688e-01 -4.242363870143890381e-01 5.465707182884216309e-01 1.774808019399642944e-01 -5.507611632347106934e-01 1.549848020076751709e-01 1.645443737506866455e-01 -3.274701535701751709e-01
-4.259871542453765869e-01 2.126502394676208496e-01 5.702489018440246582e-01 -2.999604046344757080e-01 1.379866339266300201e-02 -3.592147231101989746e-01 4.755831956863403320e-01 5.243863910436630249e-02
-2.560165524482727051e-01 7.642393559217453003e-02 5.113578438758850098e-01 9.985814243555068970e-02 -5.783587694168090820e-01 -5.489463210105895996e-01 5.808456335216760635e-03 -1.458825469017028809e-01
2.901561744511127472e-02 -4.062353968620300293e-01 7.499997615814208984e-01 -2.686100304126739502e-01 1.817711144685745239e-01 -2.687149047851562500e-01 2.775144390761852264e-02 3.057143688201904297e-01
2.425784468650817871e-01 -4.265075027942657471e-01 5.133253931999206543e-01 2.373743243515491486e-02 -5.709764957427978516e-01 3.077169880270957947e-02 3.948903083801269531e-01 -1.108206883072853088e-01
-1.288443207740783691e-01 -4.591635465621948242e-01 5.034760832786560059e-01 -6.411886215209960938e-01 1.980163902044296265e-02 2.802566289901733398e-01 1.544631421566009521e-01 -7.184747606515884399e-02
-2.903533540666103363e-02 4.620346128940582275e-01 6.618034243583679199e-01 -2.126463502645492554e-01 8.979068696498870850e-02 -2.921686172485351562e-01 4.540791213512420654e-01 5.353579670190811157e-02
-3.107584714889526367e-01 9.743276983499526978e-02 5.587803125381469727e-01 -3.380694091320037842e-01 -1.353240013122558594e-01 6.232936978340148926e-01 -8.935119956731796265e-02 -2.293870002031326294e-01
5.940786749124526978e-02 5.789214968681335449e-01 7.055148482322692871e-01 8.327038586139678955e-02 -3.727901577949523926e-01 1.018603369593620300e-01 -6.583552062511444092e-02 -5.434437468647956848e-02
-6.519375741481781006e-02 1.864231824874877930e-01 6.586632132530212402e-01 1.852321624755859375e-02 -6.657177209854125977e-01 1.924999356269836426e-01 1.079876124858856201e-01 1.868642121553421021e-01
-1.924822628498077393e-01 3.576977550983428955e-01 2.911835312843322754e-01 -5.867342948913574219e-01 -2.948212027549743652e-01 -3.831677138805389404e-01 -7.191977649927139282e-02 -4.087155759334564209e-01
1.140685304999351501e-01 4.111198708415031433e-02 4.707750082015991211e-01 2.227277606725692749e-01 -2.575621604919433594e-01 3.884935751557350159e-02 -1.617124825716018677e-01 -7.874405980110168457e-01
-3.137491941452026367e-01 4.151172637939453125e-01 5.339476466178894043e-01 -6.130195856094360352e-01 -1.220703050494194031e-01 -2.232503443956375122e-01 3.543458506464958191e-02 4.846142232418060303e-02
-4.768344759941101074e-01 -1.268945187330245972e-01 6.018145084381103516e-01 -1.220205891877412796e-02 -1.384478360414505005e-01 4.810713529586791992e-01 -3.039977550506591797e-01 -2.262405902147293091e-01
-2.450194805860519409e-01 3.716277778148651123e-01 3.931045532226562500e-01 -3.785046041011810303e-01 -6.486145257949829102e-01 7.378378510475158691e-02 -1.955645084381103516e-01 -1.991760879755020142e-01
-2.445245534181594849e-01 -2.757549881935119629e-01 4.596640467643737793e-01 6.652089208364486694e-02 -6.708569526672363281e-01 -2.267925143241882324e-01 9.641420841217041016e-02 -3.710407912731170654e-01
-1.139177307486534119e-01 -5.822949856519699097e-02 7.333272695541381836e-01 2.887037992477416992e-01 -3.508877754211425781e-01 2.919230982661247253e-02 -1.030418574810028076e-01 4.774110615253448486e-01
7.701763510704040527e-02 2.104463577270507812e-01 6.872096061706542969e-01 6.926058977842330933e-02 -6.415324807167053223e-01 1.147327646613121033e-01 -3.060406260192394257e-02 2.169396132230758667e-01
1.364218145608901978e-01 1.049383580684661865e-01 7.453575730323791504e-01 3.705663383007049561e-01 -5.006379485130310059e-01 1.891782693564891815e-02 -1.232373490929603577e-01 1.063762158155441284e-01
1.089929565787315369e-01 -2.158941477537155151e-01 6.034548878669738770e-01 -3.163963854312896729e-01 2.606165707111358643e-01 -2.060389667749404907e-01 3.078517317771911621e-01 -5.216321349143981934e-01
-3.055340051651000977e-01 2.097333967685699463e-01 5.497688055038452148e-01 -3.048021793365478516e-01 -4.115638136863708496e-02 -4.577669501304626465e-01 4.985173642635345459e-01 8.801547437906265259e-02
3.579446971416473389e-01 -2.984628975391387939e-01 3.976938724517822266e-01 -1.282966285943984985e-01 -4.919218122959136963e-01 -7.520223408937454224e-02 -3.707654401659965515e-02 -5.992978811264038086e-01
-2.900528609752655029e-01 -4.340897798538208008e-01 4.967847168445587158e-01 4.424462094902992249e-02 -6.118899583816528320e-01 2.053187638521194458e-01 2.277503758668899536e-01 1.012297049164772034e-01
3.093619644641876221e-01 -4.046767354011535645e-01 5.569057464599609375e-01 9.919507056474685669e-02 -5.095143914222717285e-01 5.537607520818710327e-02 -2.619798481464385986e-01 -2.987361550331115723e-01
-1.942764967679977417e-01 3.231793642044067383e-01 5.314546227455139160e-01 -4.140158593654632568e-01 -4.221517145633697510e-01 4.637717604637145996e-01 -9.061264246702194214e-02 4.951380938291549683e-02
1.480606794357299805e-01 -3.318765461444854736e-01 5.948675870895385742e-01 -2.492381446063518524e-02 -6.391684412956237793e-01 2.713498175144195557e-01 1.556679755449295044e-01 8.395109325647354126e-02
-4.863287508487701416e-01 8.221020549535751343e-02 5.329485535621643066e-01 3.634679317474365234e-02 -4.419612139463424683e-02 4.349223375320434570e-01 1.097863307222723961e-03 -5.293946266174316406e-01
1.021919697523117065e-01 4.875783622264862061e-01 6.844413876533508301e-01 -3.878366434946656227e-03 -2.789136171340942383e-01 2.906847894191741943e-01 -2.360752671957015991e-01 -2.555913329124450684e-01
-1.489970088005065918e-01 -1.060932055115699768e-01 5.997663140296936035e-01 5.618165433406829834e-02 -6.073530316352844238e-01 2.546007037162780762e-01 -4.122717082500457764e-01 1.033286447636783123e-03
-1.311732083559036255e-01 -6.342164278030395508e-01 5.945310592651367188e-01 -2.430472970008850098e-01 1.383371800184249878e-01 8.475305885076522827e-02 3.055649697780609131e-01 -2.198495417833328247e-01
3.520391881465911865e-01 -2.179116904735565186e-01 5.444661378860473633e-01 1.364622563123703003e-01 -4.272534847259521484e-01 3.477119281888008118e-02 -3.181408941745758057e-01 -4.780684411525726318e-01
7.185101509094238281e-02 2.044063657522201538e-01 6.028882265090942383e-01 1.556536764837801456e-03 2.880971133708953857e-01 -1.770926415920257568e-01 -1.756080836057662964e-01 -6.666176915168762207e-01
1.894305348396301270e-01 2.054456155747175217e-03 7.689012289047241211e-01 -4.259987175464630127e-01 2.198224067687988281e-01 -2.630278468132019043e-01 -3.817323222756385803e-02 2.691932618618011475e-01
-8.465204387903213501e-02 4.591601788997650146e-01 6.111910939216613770e-01 -2.387541234493255615e-01 -5.162104591727256775e-02 1.159428581595420837e-01 -4.872285127639770508e-01 -3.129678368568420410e-01
-2.467712759971618652e-01 -3.423009216785430908e-01 5.478920936584472656e-01 2.920845150947570801e-01 -4.503249526023864746e-01 -7.082477211952209473e-02 4.223938584327697754e-01 -2.240749746561050415e-01
3.689498174935579300e-03 -4.157587587833404541e-01 6.925332546234130859e-01 -3.084295690059661865e-01 2.013876885175704956e-01 2.860720753669738770e-01 3.450042903423309326e-01 1.047750338912010193e-01
-1.473291963338851929e-01 3.800525963306427002e-01 7.848519682884216309e-01 1.404422670602798462e-01 2.106488645076751709e-01 -2.017247825860977173e-01 2.190279215574264526e-01 2.551436424255371094e-01
1.301359087228775024e-01 -2.860554158687591553e-01 5.775169134140014648e-01 1.875273324549198151e-02 -5.840387940406799316e-01 2.986676990985870361e-01 3.122846782207489014e-01 1.988315731287002563e-01
-2.014875710010528564e-01 7.599828392267227173e-02 6.401060223579406738e-01 7.233966886997222900e-02 3.497718274593353271e-01 1.214921176433563232e-01 1.258487999439239502e-01 -6.210632920265197754e-01
9.049183875322341919e-02 -5.244518518447875977e-01 7.031891345977783203e-01 -2.645689845085144043e-01 1.815998852252960205e-01 -2.355664502829313278e-03 2.794639468193054199e-01 2.029918730258941650e-01
-6.541367173194885254e-01 1.426062583923339844e-01 5.386463999748229980e-01 -1.169697269797325134e-01 -3.435020893812179565e-02 -4.632994234561920166e-01 -1.758562326431274414e-01 -3.457240015268325806e-02
-3.631887584924697876e-02 2.729029059410095215e-01 5.298478007316589355e-01 -9.273980557918548584e-02 1.222967877984046936e-01 -1.949456781148910522e-01 1.106711626052856445e-01 -7.547564506530761719e-01
-7.884657382965087891e-02 1.014700233936309814e-01 4.086869359016418457e-01 -3.137440979480743408e-01 -8.356289863586425781e-01 -8.943901211023330688e-02 1.025707423686981201e-01 -3.508658334612846375e-02
9.312460571527481079e-02 -9.077990800142288208e-02 6.083113551139831543e-01 -8.013880252838134766e-02 2.509795427322387695e-01 5.999790877103805542e-02 -5.860737338662147522e-02 -7.325274944305419922e-01
2.380554229021072388e-01 -4.353317022323608398e-01 7.058897018432617188e-01 -2.465457618236541748e-01 9.485841542482376099e-02 2.921125292778015137e-01 2.488155961036682129e-01 1.962489187717437744e-01
-2.620670497417449951e-01 1.945184022188186646e-01 5.159919857978820801e-01 -1.598053127527236938e-01 1.861562766134738922e-02 3.199427723884582520e-01 6.872444152832031250e-01 -1.633501350879669189e-01
9.907345473766326904e-02 1.364307571202516556e-02 6.032939553260803223e-01 -1.441847980022430420e-01 -6.370104551315307617e-01 4.153429567813873291e-01 -7.582257688045501709e-02 1.456172764301300049e-01
1.288759112358093262e-01 -6.021137908101081848e-02 5.810565352439880371e-01 -7.042525410652160645e-01 9.615265578031539917e-02 1.631636172533035278e-01 3.291216790676116943e-01 4.447981342673301697e-02
1.234475672245025635e-01 -4.345205128192901611e-01 6.764047741889953613e-01 -2.403433322906494141e-01 1.375713646411895752e-01 -4.033601880073547363e-01 2.397970259189605713e-01 2.038042098283767700e-01
-3.171840310096740723e-01 9.485810995101928711e-02 5.639575123786926270e-01 7.832024246454238892e-02 1.319973822683095932e-02 1.815218329429626465e-01 7.286994457244873047e-01 -4.568107426166534424e-02
-2.441267110407352448e-02 -4.441731870174407959e-01 5.450552105903625488e-01 -5.122709274291992188e-01 1.772704571485519409e-01 5.253538116812705994e-02 6.701850146055221558e-02 -4.515876770019531250e-01
-4.312911927700042725e-01 3.422928154468536377e-01 5.598413944244384766e-01 -1.021212711930274963e-01 -4.253332018852233887e-01 3.371574580669403076e-01 -2.665405571460723877e-01 -8.570401370525360107e-02
-1.326194703578948975e-01 -5.796013474464416504e-01 6.257183551788330078e-01 -3.065631389617919922e-01 1.946940124034881592e-01 2.026142030954360962e-01 2.540978193283081055e-01 -1.320832520723342896e-01
1.840323396027088165e-02 -6.883351206779479980e-01 6.066024899482727051e-01 -3.575562313199043274e-02 3.065507300198078156e-02 3.071844391524791718e-02 2.369254678487777710e-01 -3.139969408512115479e-01
-4.027208685874938965e-01 2.774250209331512451e-01 4.862627983093261719e-01 -6.354351639747619629e-01 -1.683635860681533813e-01 -2.556227743625640869e-01 -7.810427993535995483e-02 1.443340033292770386e-01
3.381730318069458008e-01 1.089202240109443665e-01 7.006051540374755859e-01 -2.095915824174880981e-01 3.771587610244750977e-01 -2.473266571760177612e-01 6.603220105171203613e-02 -3.622424602508544922e-01
4.332942366600036621e-01 4.105958938598632812e-01 6.223182082176208496e-01 -1.803661882877349854e-01 -2.881216406822204590e-01 1.884723156690597534e-01 -5.003949254751205444e-02 -3.206484317779541016e-01
-2.000206112861633301e-01 2.995297908782958984e-01 6.208667159080505371e-01 5.569155886769294739e-02 -6.039523482322692871e-01 3.206475675106048584e-01 -5.099331587553024292e-02 -1.073458939790725708e-01
-3.920734673738479614e-02 -1.596908569335937500e-01 5.519154071807861328e-01 -1.065742447972297668e-01 -7.236070632934570312e-01 6.361724436283111572e-02 -3.377239406108856201e-01 1.236165016889572144e-01
-2.654040157794952393e-01 1.875358968973159790e-01 4.215081930160522461e-01 -3.266130387783050537e-01 -1.855092197656631470e-01 5.213007703423500061e-02 -5.337475538253784180e-01 -5.366826057434082031e-01
-2.733246386051177979e-01 2.843534052371978760e-01 5.333734154701232910e-01 -1.481776088476181030e-01 -1.784589737653732300e-01 6.384772062301635742e-02 -3.491322100162506104e-01 -6.165838241577148438e-01
1.798837780952453613e-01 -2.037326544523239136e-01 6.291837096214294434e-01 -6.716560721397399902e-01 7.230814546346664429e-02 2.051047235727310181e-01 1.351993381977081299e-01 1.164709329605102539e-01
2.228797227144241333e-01 2.980810999870300293e-01 7.688081264495849609e-01 3.614659309387207031e-01 -3.564181625843048096e-01 7.683217525482177734e-02 2.661378122866153717e-03 8.249054849147796631e-02
-5.473957657814025879e-01 2.953289151191711426e-01 6.614822745323181152e-01 1.289201667532324791e-03 -9.941370785236358643e-02 -9.031491726636886597e-02 2.454515248537063599e-01 3.119166791439056396e-01
-2.483240514993667603e-02 -1.427888423204421997e-01 6.466821432113647461e-01 -9.635821729898452759e-02 1.433870345354080200e-01 1.113508734852075577e-02 6.972319483757019043e-01 2.114130705595016479e-01
1.738615334033966064e-01 -1.146075874567031860e-01 7.021388411521911621e-01 -6.140878796577453613e-01 2.033367007970809937e-01 -6.188303977251052856e-02 1.061836779117584229e-01 1.734481304883956909e-01
-2.395398616790771484e-01 -1.525687724351882935e-01 5.357533097267150879e-01 -3.987898826599121094e-01 2.507149577140808105e-01 -1.595410108566284180e-01 5.346581935882568359e-01 -3.148136138916015625e-01
-4.486400485038757324e-01 2.886927127838134766e-01 5.632167458534240723e-01 -1.823575049638748169e-01 7.669033855199813843e-02 2.713662683963775635e-01 3.804395720362663269e-02 -5.328629016876220703e-01
-1.766395121812820435e-01 4.569047093391418457e-01 5.273547172546386719e-01 -4.978725016117095947e-01 -9.493747353553771973e-02 -4.515976011753082275e-01 -9.018777310848236084e-02 -1.138823255896568298e-01
-3.970720991492271423e-02 -2.134905457496643066e-01 7.805879116058349609e-01 -3.953814208507537842e-01 2.658246457576751709e-01 7.784938067197799683e-02 -8.971922099590301514e-03 3.322612047195434570e-01
-4.135635197162628174e-01 3.339847326278686523e-01 5.842231512069702148e-01 -1.338748931884765625e-01 1.156583875417709351e-01 -1.973059773445129395e-01 5.302409529685974121e-01 -1.572205722332000732e-01
-6.586620211601257324e-02 -4.875826537609100342e-01 6.544658541679382324e-01 -3.795609623193740845e-02 2.138129025697708130e-01 -4.110402166843414307e-01 2.101880460977554321e-01 -2.632667124271392822e-01
4.642603397369384766e-01 -7.073292136192321777e-02 5.357111096382141113e-01 -1.623058170080184937e-01 -5.282072424888610840e-01 2.781113088130950928e-01 3.220614194869995117e-01 -7.782725989818572998e-02
-2.764253616333007812e-01 -5.133611336350440979e-02 4.751019477844238281e-01 -3.617379441857337952e-02 -7.144686579704284668e-01 -3.630133569240570068e-01 2.257825881242752075e-01 2.648220025002956390e-02
-4.085571765899658203e-01 -4.450432211160659790e-02 5.841839909553527832e-01 -3.187663853168487549e-02 1.227805465459823608e-01 -3.827731311321258545e-02 6.869561672210693359e-01 1.909450814127922058e-02
-4.802169203758239746e-01 3.262374997138977051e-01 5.969069004058837891e-01 -1.722352802753448486e-01 -3.199772536754608154e-01 -9.407830424606800079e-03 2.508655488491058350e-01 3.340516090393066406e-01
1.829849779605865479e-01 1.372020575217902660e-03 6.887106895446777344e-01 -3.900362253189086914e-01 3.846614658832550049e-01 -3.128342032432556152e-01 -2.370750904083251953e-02 -3.060592114925384521e-01
1.834162026643753052e-01 -2.261424064636230469e-01 5.247897505760192871e-01 -1.180935427546501160e-01 -7.631272673606872559e-01 1.897391825914382935e-01 -1.096453331410884857e-02 -8.592590689659118652e-02
-1.642550677061080933e-01 2.389745712280273438e-01 5.855399370193481445e-01 -3.685237467288970947e-01 -3.685474395751953125e-01 4.609498381614685059e-01 -1.761204153299331665e-01 2.406745553016662598e-01
-1.648298650979995728e-01 1.833540052175521851e-01 6.386263966560363770e-01 9.342578053474426270e-02 -3.321891725063323975e-01 1.536346673965454102e-01 5.893450379371643066e-01 2.033705413341522217e-01
4.925246536731719971e-01 -2.144799530506134033e-01 7.214370369911193848e-01 -3.537983894348144531e-01 8.514180034399032593e-02 -1.950577134266495705e-03 -1.014652848243713379e-01 2.196020632982254028e-01
-4.322269931435585022e-02 2.099138051271438599e-01 7.219378948211669922e-01 5.094990730285644531e-01 -2.739738225936889648e-01 -2.059202492237091064e-01 1.184242963790893555e-01 -2.044387459754943848e-01
-2.862704358994960785e-02 5.360366106033325195e-01 5.492941141128540039e-01 -5.812619328498840332e-01 -6.445249170064926147e-02 -2.387883216142654419e-01 -9.221073240041732788e-02 -5.078695341944694519e-02
1.760477274656295776e-01 5.914040282368659973e-02 6.773094534873962402e-01 1.841839551925659180e-01 -6.328272819519042969e-01 -9.561149030923843384e-02 -2.445832043886184692e-01 5.835217237472534180e-02
-3.107652366161346436e-01 2.504579722881317139e-01 5.577563047409057617e-01 -1.345453411340713501e-01 -4.059934616088867188e-02 -9.393347799777984619e-02 7.078062891960144043e-01 -6.287590600550174713e-03
-1.315526664257049561e-01 -1.885401010513305664e-01 5.613662004470825195e-01 4.039892852306365967e-01 -3.083094656467437744e-01 -3.261104226112365723e-01 -1.190371513366699219e-01 -5.032241940498352051e-01
-2.001275867223739624e-01 -7.118942737579345703e-01 6.136795878410339355e-01 -2.922247396782040596e-03 1.750397980213165283e-01 -1.940815337002277374e-02 4.199089854955673218e-02 -2.092024981975555420e-01
8.485580235719680786e-02 -5.239418521523475647e-02 8.040434718132019043e-01 -2.750074267387390137e-01 3.070826828479766846e-01 -3.172951638698577881e-01 -4.110419750213623047e-02 2.669713199138641357e-01
-2.859782278537750244e-01 3.092194199562072754e-01 7.693223357200622559e-01 2.734034359455108643e-01 -4.516400396823883057e-02 3.646393418312072754e-01 -1.379838883876800537e-01 4.418879747390747070e-02
-1.118261665105819702e-01 -4.954842031002044678e-01 6.719648241996765137e-01 -3.666822016239166260e-01 3.019004762172698975e-01 -6.484927237033843994e-02 2.137028723955154419e-01 -1.223908960819244385e-01
-9.208557009696960449e-02 -6.497978568077087402e-01 6.096022129058837891e-01 -1.457576006650924683e-01 1.096652597188949585e-01 -2.063160389661788940e-01 2.201258987188339233e-01 -2.708775401115417480e-01
-1.409043222665786743e-01 -4.452925920486450195e-01 5.832097530364990234e-01 -3.735757768154144287e-01 1.657857000827789307e-01 1.996842473745346069e-01 3.184036314487457275e-01 -3.652783930301666260e-01
3.022897541522979736e-01 -1.223436221480369568e-01 7.096059918403625488e-01 -5.611514449119567871e-01 1.680990755558013916e-01 -1.277612298727035522e-01 4.121812060475349426e-02 1.701243668794631958e-01
-2.042271196842193604e-01 1.853350102901458740e-01 5.547055006027221680e-01 -8.368609845638275146e-02 -9.819608181715011597e-02 5.765712857246398926e-01 3.360571563243865967e-01 -3.927206695079803467e-01
2.031369805335998535e-01 -2.466554790735244751e-01 5.545556545257568359e-01 -6.056737899780273438e-01 7.472183555364608765e-02 7.275995612144470215e-02 4.581375122070312500e-01 5.250151455402374268e-02
1.623420603573322296e-02 -5.290789604187011719e-01 6.941403150558471680e-01 -2.203710377216339111e-01 3.393759950995445251e-02 2.054055482149124146e-01 1.939247697591781616e-01 3.293445408344268799e-01
3.792318403720855713e-01 -2.374072819948196411e-01 5.377234816551208496e-01 3.648771718144416809e-02 -5.983585119247436523e-01 -7.016304135322570801e-02 -1.166525110602378845e-01 -3.643895685672760010e-01
2.403439730405807495e-01 -1.867822855710983276e-01 5.426661968231201172e-01 2.265218496322631836e-01 -2.067625373601913452e-01 1.071801260113716125e-01 -3.443501293659210205e-01 -6.234846115112304688e-01
4.181766808032989502e-01 5.313365459442138672e-01 5.426363945007324219e-01 -1.641523092985153198e-01 -3.817330002784729004e-01 -6.036738678812980652e-02 -9.484749287366867065e-02 -2.510960400104522705e-01
-3.372088372707366943e-01 3.685716092586517334e-01 5.310181379318237305e-01 -6.181830167770385742e-01 -6.996003538370132446e-02 -2.226827591657638550e-01 1.178931593894958496e-01 1.339178979396820068e-01
-2.500327825546264648e-01 1.892349682748317719e-03 4.049786627292633057e-01 -2.671654224395751953e-01 -7.713349461555480957e-01 1.037892624735832214e-01 -2.749050855636596680e-01 -1.441957056522369385e-01
-5.336315929889678955e-02 1.211693882942199707e-01 5.505248904228210449e-01 -7.236266136169433594e-02 2.143821567296981812e-01 -1.916036903858184814e-01 -7.885573431849479675e-03 -7.690399885177612305e-01
2.091501355171203613e-01 -9.767957031726837158e-02 7.425404191017150879e-01 -5.365520715713500977e-01 2.182410806417465210e-01 -1.553080677986145020e-01 -3.857706487178802490e-02 1.849933564662933350e-01
-1.462578177452087402e-01 3.383716344833374023e-01 7.636528611183166504e-01 2.848978713154792786e-02 3.283043801784515381e-01 1.724821776151657104e-01 3.210409879684448242e-01 1.988335251808166504e-01
-3.422860801219940186e-01 2.083598226308822632e-01 6.915827393531799316e-01 1.945707350969314575e-01 -1.785989701747894287e-01 4.210528731346130371e-01 -3.051711022853851318e-01 1.448089331388473511e-01
7.095541805028915405e-02 1.503594964742660522e-01 5.409408211708068848e-01 -1.547667086124420166e-01 9.442086517810821533e-02 1.196013540029525757e-01 2.776803076267242432e-01 -7.452928423881530762e-01
1.814919151365756989e-02 -2.567065954208374023e-01 6.393202543258666992e-01 -5.821084976196289062e-01 3.074436783790588379e-01 9.839436411857604980e-02 -1.657118797302246094e-01 -2.335122823715209961e-01
-2.027147412300109863e-01 3.418252170085906982e-01 7.893992066383361816e-01 -7.142601162195205688e-02 2.197646796703338623e-01 -1.596583425998687744e-01 2.578583061695098877e-01 2.711662054061889648e-01
-3.818825781345367432e-01 2.331710308790206909e-01 6.224552989006042480e-01 -1.166608333587646484e-01 -2.336660325527191162e-01 7.680226862430572510e-02 4.476989209651947021e-01 3.712194561958312988e-01
-3.658010363578796387e-01 -3.073761463165283203e-01 5.277838110923767090e-01 4.062014222145080566e-01 -1.632714718580245972e-01 1.908036619424819946e-01 -1.806296408176422119e-01 -4.821443557739257812e-01
-3.168088793754577637e-01 1.848261356353759766e-01 5.323202013969421387e-01 -1.653827875852584839e-01 -5.141736268997192383e-01 5.221440792083740234e-01 1.103432849049568176e-01 -7.463753968477249146e-02
-1.096318736672401428e-01 -9.826631844043731689e-02 6.321336030960083008e-01 9.874634444713592529e-02 -7.049660682678222656e-01 2.560073137283325195e-01 -8.035989850759506226e-02 -2.507583703845739365e-03
5.587146282196044922e-01 2.290454953908920288e-01 5.901023745536804199e-01 -3.537994027137756348e-01 -3.670403957366943359e-01 1.273172646760940552e-01 -4.416975378990173340e-02 -9.540427476167678833e-02
-2.553962469100952148e-01 -9.462417662143707275e-02 5.624705553054809570e-01 -5.056655034422874451e-02 -5.575452446937561035e-01 5.141804218292236328e-01 -1.436817944049835205e-01 -1.049108654260635376e-01
3.080871105194091797e-01 -2.853810191154479980e-01 4.780104458332061768e-01 9.634710731916129589e-04 -5.643520355224609375e-01 -1.306572705507278442e-01 4.309232532978057861e-01 -2.718193829059600830e-01
-3.784624338150024414e-01 1.829337179660797119e-01 5.119960308074951172e-01 -5.872356295585632324e-01 -7.816644757986068726e-02 4.124222099781036377e-01 -1.979157477617263794e-01 -3.070848435163497925e-02
-4.701907336711883545e-01 3.623055219650268555e-01 5.802571773529052734e-01 -1.179607212543487549e-01 -1.983789950609207153e-01 1.790178418159484863e-01 4.716022312641143799e-01 -5.685084313154220581e-02
1.366990357637405396e-01 -1.329849958419799805e-01 6.873227953910827637e-01 -1.007925197482109070e-01 4.351948499679565430e-01 -3.826714456081390381e-01 -1.843571066856384277e-01 -3.335221111774444580e-01
4.104062616825103760e-01 -1.007518097758293152e-01 5.752888917922973633e-01 1.155659835785627365e-02 -5.003318190574645996e-01 2.065236866474151611e-01 4.389233291149139404e-01 -6.846383213996887207e-02
1.546558830887079239e-02 -5.826720222830772400e-02 7.803984284400939941e-01 -4.009513854980468750e-01 2.254197597503662109e-01 -1.685435175895690918e-01 5.367740243673324585e-02 3.801050186157226562e-01
-1.304293125867843628e-01 4.549581557512283325e-02 7.620955705642700195e-01 -1.257806271314620972e-01 3.608894050121307373e-01 3.505735695362091064e-01 3.619758188724517822e-01 1.176742650568485260e-02
-6.757646203041076660e-01 2.128413179889321327e-03 4.326421916484832764e-01 -1.843517124652862549e-01 -2.342152297496795654e-01 -3.746446073055267334e-01 7.687153667211532593e-02 -3.479201793670654297e-01
3.505694270133972168e-01 -2.323683798313140869e-01 4.692303836345672607e-01 2.754712104797363281e-02 -4.394842982292175293e-01 1.652678661048412323e-02 1.017501503229141235e-01 -6.311872005462646484e-01
-4.397695958614349365e-01 3.042746484279632568e-01 6.345150470733642578e-01 -1.144877299666404724e-01 -2.633376717567443848e-01 -5.929832905530929565e-02 1.503432542085647583e-01 4.503739476203918457e-01
2.589450180530548096e-01 -6.083491817116737366e-02 5.339795351028442383e-01 -1.415298283100128174e-01 -4.204989373683929443e-01 4.690749049186706543e-01 4.481552541255950928e-01 -1.624436974525451660e-01
-6.706451531499624252e-03 2.305916398763656616e-01 7.342074513435363770e-01 2.370021641254425049e-01 -4.787874221801757812e-01 3.363333642482757568e-01 -4.816934466361999512e-02 8.291094005107879639e-02
-5.166522860527038574e-01 -3.553542122244834900e-02 4.072262048721313477e-01 -5.125730633735656738e-01 -8.595602214336395264e-02 -4.341131150722503662e-01 -3.251113593578338623e-01 -4.126921296119689941e-02
-6.973143815994262695e-01 9.251691401004791260e-02 5.097140669822692871e-01 -2.418654114007949829e-01 -4.533457010984420776e-02 -4.224584102630615234e-01 -7.477840036153793335e-02 -2.771026268601417542e-02
2.303368598222732544e-01 -4.965925812721252441e-01 5.911304354667663574e-01 -9.997694939374923706e-02 6.772740185260772705e-02 -3.570202291011810303e-01 3.336781561374664307e-01 -3.122799992561340332e-01
3.094047904014587402e-01 -5.388628691434860229e-02 6.976096034049987793e-01 -5.079423785209655762e-01 1.839650869369506836e-01 -3.142499327659606934e-01 -5.205732304602861404e-03 1.551681309938430786e-01
-3.834969103336334229e-01 -4.232913553714752197e-01 6.097511649131774902e-01 4.289216995239257812e-01 -2.505501210689544678e-01 -1.890643537044525146e-01 -1.259579062461853027e-01 -5.998509749770164490e-02
1.349522620439529419e-01 4.554613828659057617e-01 6.791217923164367676e-01 1.840213686227798462e-01 -4.721338748931884766e-01 -2.269111871719360352e-01 1.943079382181167603e-02 6.705080717802047729e-02
-1.291217356920242310e-01 -4.404423758387565613e-02 7.910587787628173828e-01 -2.074774801731109619e-01 4.516535103321075439e-01 1.174849420785903931e-01 -2.576665282249450684e-01 1.684671193361282349e-01
-2.359178960323333740e-01 -1.193636469542980194e-02 5.892301201820373535e-01 -2.040547579526901245e-01 4.561684280633926392e-02 -4.106979966163635254e-01 5.811185836791992188e-01 2.166042178869247437e-01
-5.109118819236755371e-01 -2.849021255970001221e-01 5.279272198677062988e-01 -9.551200270652770996e-02 -5.141202211380004883e-01 -2.169025987386703491e-01 -2.379359751939773560e-01 -4.461192339658737183e-02
-1.941922456026077271e-01 4.987071827054023743e-02 5.612196326255798340e-01 -6.184303387999534607e-02 1.411698311567306519e-01 3.524340689182281494e-01 5.125638842582702637e-01 -4.838902950286865234e-01
-4.145915806293487549e-01 3.304480910301208496e-01 6.317482590675354004e-01 -1.369873527437448502e-02 1.726989299058914185e-01 3.188095092773437500e-01 1.823432892560958862e-01 -3.935870528221130371e-01
1.646017879247665405e-01 -5.635385513305664062e-01 6.225552558898925781e-01 -3.707083463668823242e-01 1.579872071743011475e-01 -1.905144006013870239e-02 2.292365878820419312e-01 -2.290384918451309204e-01
-8.933085948228836060e-02 1.107317581772804260e-01 6.067674160003662109e-01 3.314448595046997070e-01 -4.496079683303833008e-01 -4.038290679454803467e-01 2.198638170957565308e-01 -2.969357371330261230e-01
-2.971203923225402832e-01 4.966296255588531494e-01 6.192269325256347656e-01 -4.859881401062011719e-01 1.122187376022338867e-01 -1.184117794036865234e-01 4.539196565747261047e-02 1.295264810323715210e-01
-2.004937827587127686e-01 2.931568324565887451e-01 6.477540135383605957e-01 -6.535704433917999268e-02 -7.993575930595397949e-02 4.439876973628997803e-01 -4.364150390028953552e-02 -4.945553839206695557e-01
2.194025926291942596e-02 -2.479614764451980591e-01 6.878160834312438965e-01 -3.609325587749481201e-01 3.218950331211090088e-01 3.373945057392120361e-01 2.886688709259033203e-01 -1.840902119874954224e-01
-3.190145790576934814e-01 -6.679050624370574951e-02 6.113620400428771973e-01 -2.891192212700843811e-02 -2.639279961585998535e-01 4.793260395526885986e-01 -4.627721607685089111e-01 7.483020424842834473e-02
-2.879036217927932739e-02 2.422049939632415771e-01 4.411799311637878418e-01 -3.991219699382781982e-01 -7.565258145332336426e-01 1.021445915102958679e-01 3.966453298926353455e-02 4.724009335041046143e-02
-3.872928023338317871e-02 -4.304730296134948730e-01 6.134713888168334961e-01 -3.030267655849456787e-01 2.633125483989715576e-01 -2.583424746990203857e-01 3.889966756105422974e-02 -4.554481506347656250e-01
-2.947090864181518555e-01 2.907801270484924316e-01 6.897202730178833008e-01 -2.351422049105167389e-02 -2.576593458652496338e-01 -3.583475202322006226e-02 4.518245756626129150e-01 2.837400138378143311e-01
-3.364935517311096191e-01 1.842418760061264038e-01 5.492196083068847656e-01 -6.653746962547302246e-02 -6.096179485321044922e-01 -8.974715322256088257e-02 -4.057287275791168213e-01 4.952953010797500610e-02
-5.610772371292114258e-01 1.245861724019050598e-01 6.203359365463256836e-01 -1.048777401447296143e-01 1.303714066743850708e-01 -3.180254101753234863e-01 3.908564448356628418e-01 5.430540814995765686e-02
-3.881366550922393799e-01 -5.155467242002487183e-02 4.846044182777404785e-01 -3.537434935569763184e-01 -1.360124908387660980e-02 -6.412999033927917480e-01 -4.961316287517547607e-02 -2.698226869106292725e-01
-3.458377122879028320e-01 7.351627945899963379e-02 4.618891179561614990e-01 -3.574781417846679688e-01 -6.981435418128967285e-01 1.700861603021621704e-01 -1.002942770719528198e-01 8.641118556261062622e-02
-1.646628379821777344e-01 1.719680875539779663e-01 6.414845585823059082e-01 -2.851087599992752075e-02 1.534259915351867676e-01 5.796368122100830078e-01 2.600972950458526611e-01 -3.222248554229736328e-01
-3.429345041513442993e-02 -1.682731881737709045e-02 6.106147766113281250e-01 -2.744072489440441132e-02 -6.417276263236999512e-01 4.477190673351287842e-01 -1.121935695409774780e-01 9.126974269747734070e-03
1.608254909515380859e-01 3.518530167639255524e-03 6.294435858726501465e-01 3.516894578933715820e-02 -7.488921284675598145e-01 1.099349558353424072e-01 -4.941556230187416077e-02 3.632635623216629028e-02
-2.885588407516479492e-01 4.813235998153686523e-02 4.455507397651672363e-01 -2.245786041021347046e-01 -6.026281416416168213e-02 -2.510929107666015625e-01 -4.996103793382644653e-02 -7.721986174583435059e-01
-2.288844734430313110e-01 -5.519530773162841797e-01 5.167919397354125977e-01 2.020952105522155762e-02 -4.764151871204376221e-01 -6.239536451175808907e-04 2.037360519170761108e-01 3.271043896675109863e-01
-1.971708983182907104e-01 6.239063665270805359e-02 6.016812920570373535e-01 7.836553454399108887e-02 -5.662929415702819824e-01 -3.785061240196228027e-01 3.475083708763122559e-01 6.597676873207092285e-02
1.722624301910400391e-01 -2.574682235717773438e-01 6.578884720802307129e-01 -2.286508381366729736e-01 2.480785846710205078e-01 -5.332314968109130859e-01 1.984537839889526367e-01 -1.835060566663742065e-01
1.621540784835815430e-01 -2.406450212001800537e-01 6.035329699516296387e-01 -5.481639504432678223e-01 5.187049508094787598e-02 -6.001752801239490509e-03 4.765960276126861572e-01 1.455675065517425537e-01
2.975465357303619385e-01 -2.758808135986328125e-01 6.890172362327575684e-01 -5.246340632438659668e-01 4.082376137375831604e-02 1.178333312273025513e-01 3.730059787631034851e-02 2.615867555141448975e-01
-4.005475044250488281e-01 8.065444231033325195e-02 3.682262599468231201e-01 -3.041042685508728027e-01 -4.252813160419464111e-01 -3.679505586624145508e-01 -1.682363301515579224e-01 -5.103245973587036133e-01
-4.843612313270568848e-01 -1.973806619644165039e-01 5.373963117599487305e-01 2.353318333625793457e-01 -3.820188641548156738e-01 -4.589214920997619629e-01 -1.478556394577026367e-01 -6.205308437347412109e-02
-7.411954551935195923e-02 -1.773133873939514160e-02 7.213480472564697266e-01 -5.532040596008300781e-01 3.488831222057342529e-01 1.767427474260330200e-01 -5.263377679511904716e-04 1.218870431184768677e-01
-6.170804146677255630e-03 -5.877609252929687500e-01 6.077572107315063477e-01 -2.868123948574066162e-01 1.829217225313186646e-01 -9.126896411180496216e-02 2.641181945800781250e-01 -3.021920919418334961e-01
-1.868168823421001434e-02 3.613194525241851807e-01 7.626457810401916504e-01 1.334745287895202637e-01 -3.117954358458518982e-02 1.914730966091156006e-01 2.996351420879364014e-01 3.771468698978424072e-01
-1.603361219167709351e-01 1.388044059276580811e-01 5.995871424674987793e-01 -1.048606783151626587e-01 3.856150433421134949e-02 -6.776086091995239258e-01 -3.515586555004119873e-01 -1.706622540950775146e-02
-4.909754544496536255e-02 -1.170013248920440674e-01 5.196341872215270996e-01 -9.776784479618072510e-02 -7.189756035804748535e-01 -6.084330752491950989e-02 -4.279588460922241211e-01 -2.334809489548206329e-02
-2.721140086650848389e-01 -3.423660099506378174e-01 5.329731106758117676e-01 2.911085784435272217e-01 -4.215060472488403320e-01 1.790924519300460815e-01 -1.579322367906570435e-01 -4.530461728572845459e-01
1.756916753947734833e-02 -6.135363131761550903e-03 7.049370408058166504e-01 2.166366875171661377e-01 -3.971045315265655518e-01 -1.040609851479530334e-01 3.327621221542358398e-01 4.201604127883911133e-01
-1.818576753139495850e-01 -6.718682050704956055e-01 5.725415945053100586e-01 -7.015682011842727661e-02 1.527283489704132080e-01 -3.703169897198677063e-02 -2.683841288089752197e-01 -2.933729290962219238e-01
1.467397063970565796e-01 -1.418828368186950684e-01 6.398012638092041016e-01 -2.370451547903940082e-04 1.844288408756256104e-01 -9.705349802970886230e-03 2.520290613174438477e-01 -6.718364953994750977e-01
-1.920227855443954468e-01 -1.380884945392608643e-01 7.184800505638122559e-01 -3.525855243206024170e-01 4.037784636020660400e-01 -2.372077405452728271e-01 -2.538009881973266602e-01 1.407451182603836060e-01
-2.169949561357498169e-01 2.725743949413299561e-01 6.029497981071472168e-01 -7.481288909912109375e-02 1.260094791650772095e-01 3.474528193473815918e-01 4.767746627330780029e-01 -3.815170526504516602e-01
3.486058115959167480e-01 3.852327167987823486e-01 5.398149490356445312e-01 -3.292378485202789307e-01 -5.664976835250854492e-01 8.836179971694946289e-02 -3.272642567753791809e-02 -2.176281251013278961e-02
-1.501385122537612915e-01 1.222914550453424454e-02 6.140187978744506836e-01 1.774660050868988037e-01 3.814822733402252197e-01 -2.607683539390563965e-01 -1.465023960918188095e-02 -5.958625078201293945e-01
-4.460537731647491455e-01 8.641059696674346924e-02 4.201953411102294922e-01 -3.591029345989227295e-02 -5.394675731658935547e-01 -5.257267951965332031e-01 3.618566319346427917e-02 -2.167766690254211426e-01
4.011166393756866455e-01 -2.091511189937591553e-01 5.970489978790283203e-01 1.634889394044876099e-01 -5.155170559883117676e-01 1.030455380678176880e-01 1.245025321841239929e-01 -3.468256890773773193e-01
-1.732394546270370483e-01 1.365820020437240601e-01 6.111475825309753418e-01 5.382414441555738449e-03 -6.529424190521240234e-01 3.034468889236450195e-01 9.755124896764755249e-02 2.233231961727142334e-01
-4.776540771126747131e-02 -3.001911044120788574e-01 7.617837190628051758e-01 6.371834129095077515e-02 1.856814324855804443e-02 7.625668495893478394e-02 5.020794868469238281e-01 -2.549230158329010010e-01
-3.754017949104309082e-01 -2.753780484199523926e-01 4.750928878784179688e-01 6.011297553777694702e-02 -5.918801426887512207e-01 2.526700496673583984e-01 -3.306293189525604248e-01 -1.744529902935028076e-01
-4.388679265975952148e-01 4.462200999259948730e-01 5.451667904853820801e-01 -5.412284731864929199e-01 6.301902234554290771e-02 2.517672441899776459e-02 8.846382610499858856e-03 1.160341799259185791e-01
-3.265418112277984619e-01 1.433569788932800293e-01 5.494337677955627441e-01 2.254345454275608063e-02 -1.482959091663360596e-01 1.825346052646636963e-01 -6.486833095550537109e-01 -3.071365058422088623e-01
-1.011260971426963806e-01 -1.480753421783447266e-01 4.991837739944458008e-01 -5.142022296786308289e-02 -6.232433319091796875e-01 -7.147051393985748291e-02 -5.615363717079162598e-01 -8.458970487117767334e-02
6.890011485666036606e-03 1.570504158735275269e-01 5.980273485183715820e-01 1.152193620800971985e-01 2.580568194389343262e-01 -4.729885160923004150e-01 3.155386447906494141e-02 -5.595250129699707031e-01
-3.440240398049354553e-02 2.180418968200683594e-01 5.619715452194213867e-01 -2.939701080322265625e-01 -5.342990756034851074e-01 5.057033896446228027e-01 -7.504907250404357910e-02 -4.690675064921379089e-02
-4.838537871837615967e-01 2.412173748016357422e-01 6.147606968879699707e-01 -1.775335967540740967e-01 7.601083070039749146e-02 -4.835299402475357056e-02 5.343177914619445801e-01 6.811536848545074463e-02
-2.558932602405548096e-01 -1.845891922712326050e-01 5.447027087211608887e-01 3.427378535270690918e-01 -3.665385246276855469e-01 -3.477736413478851318e-01 -7.646554149687290192e-03 -4.805410504341125488e-01
2.791787981986999512e-01 -3.710667490959167480e-01 5.799262523651123047e-01 -1.779910773038864136e-01 1.474682688713073730e-01 -5.272664427757263184e-01 -1.609465926885604858e-01 -3.011856079101562500e-01
2.162180393934249878e-01 -5.166890844702720642e-02 7.414318919181823730e-01 -5.066702961921691895e-01 1.931656748056411743e-01 1.223518252372741699e-01 -2.632578909397125244e-01 1.501881182193756104e-01
-2.823139727115631104e-01 3.640807271003723145e-01 5.070163607597351074e-01 -6.361761689186096191e-01 -1.190751884132623672e-02 -2.416148781776428223e-01 -2.307913601398468018e-01 -1.190548166632652283e-01
-1.015543704852461815e-03 -2.519647032022476196e-02 7.610744237899780273e-01 -2.714008688926696777e-01 3.716457784175872803e-01 -3.593223094940185547e-01 -1.762575358152389526e-01 2.194801867008209229e-01
-1.415559947490692139e-01 4.239410161972045898e-02 5.306151509284973145e-01 -1.086654700338840485e-02 -7.701457738876342773e-01 -1.063362061977386475e-01 -1.232162937521934509e-01 -2.772723138332366943e-01
3.361512124538421631e-01 -2.011928558349609375e-01 4.936996102333068848e-01 -2.168494910001754761e-01 -5.112047791481018066e-01 3.166487812995910645e-01 4.046901762485504150e-01 -1.743270903825759888e-01
-9.952107071876525879e-02 -4.086230695247650146e-01 7.342929840087890625e-01 -1.463326364755630493e-01 3.283742964267730713e-01 -3.144018054008483887e-01 -9.638503193855285645e-02 2.157661765813827515e-01
-1.482095718383789062e-01 -6.068062782287597656e-01 5.954055786132812500e-01 -8.671252429485321045e-02 1.812003254890441895e-01 -3.842739462852478027e-01 6.463506817817687988e-02 -2.512280642986297607e-01
-9.187245368957519531e-02 2.550115585327148438e-01 5.859360098838806152e-01 -1.521033197641372681e-01 -6.465573906898498535e-01 3.482586741447448730e-01 -5.550545081496238708e-02 -1.329315751791000366e-01
-1.343283504247665405e-01 2.959431111812591553e-01 3.948887288570404053e-01 -7.773258090019226074e-01 -1.884796470403671265e-01 -1.631067246198654175e-01 -1.523906439542770386e-01 -2.210201025009155273e-01
-3.499375581741333008e-01 -2.546951770782470703e-01 3.763962984085083008e-01 1.509162187576293945e-01 -3.957354426383972168e-01 -4.358405172824859619e-01 1.059862375259399414e-01 -5.389137268066406250e-01
-2.108120173215866089e-01 4.189143702387809753e-02 4.870385825634002686e-01 -1.184074506163597107e-01 -2.660582959651947021e-01 4.626711010932922363e-01 -1.960553973913192749e-02 -6.460191607475280762e-01
-2.102828770875930786e-02 3.610755801200866699e-01 7.395492196083068848e-01 1.831716895103454590e-01 -4.739572405815124512e-01 1.112578064203262329e-01 -2.218716740608215332e-01 4.956473037600517273e-02
-2.370292693376541138e-01 -3.716098964214324951e-01 4.190049171447753906e-01 -1.603706777095794678e-01 -4.705426692962646484e-01 4.522622525691986084e-01 4.197422862052917480e-01 4.800033196806907654e-02
-2.816837430000305176e-01 4.286162853240966797e-01 7.446015477180480957e-01 5.341683281585574150e-04 1.362456232309341431e-01 -2.490849792957305908e-01 1.849454939365386963e-01 2.601914703845977783e-01
-1.095141842961311340e-01 6.130960211157798767e-02 5.178740620613098145e-01 -2.752946019172668457e-01 -7.115013599395751953e-01 2.432959377765655518e-01 -2.719553709030151367e-01 -2.966869063675403595e-02
3.779808059334754944e-02 1.995462328195571899e-01 7.731215953826904297e-01 4.531978666782379150e-01 -3.715800642967224121e-01 1.025936454534530640e-01 6.954903155565261841e-02 4.704328253865242004e-02
-1.191609129309654236e-01 3.239921331405639648e-01 6.315003037452697754e-01 -1.501648724079132080e-01 6.238680332899093628e-02 2.203134149312973022e-01 -6.223490834236145020e-01 -1.404964476823806763e-01
-4.726755619049072266e-01 2.572791278362274170e-01 6.372848153114318848e-01 -1.575365364551544189e-01 -5.389557778835296631e-02 -2.195857465267181396e-01 3.545744717121124268e-01 3.202965557575225830e-01
5.068659782409667969e-02 -4.141829907894134521e-01 4.836540222167968750e-01 -6.607857346534729004e-02 -5.747734308242797852e-01 1.609908491373062134e-01 -4.751262068748474121e-01 -7.462116330862045288e-02
-5.518887639045715332e-01 1.245685294270515442e-01 6.403040885925292969e-01 3.264644369482994080e-02 7.550077140331268311e-02 -3.602939546108245850e-01 3.113349676132202148e-01 1.908008158206939697e-01
-2.276797741651535034e-01 1.516207158565521240e-01 6.958765983581542969e-01 4.270288050174713135e-01 -3.981875777244567871e-01 8.072026073932647705e-02 -2.948497533798217773e-01 -8.105485141277313232e-02
-1.179271861910820007e-01 2.755117118358612061e-01 5.195592641830444336e-01 -3.481335937976837158e-01 -1.068932190537452698e-01 9.134132415056228638e-02 -5.295422673225402832e-01 -4.678283035755157471e-01
-1.597643643617630005e-01 -3.704946488142013550e-02 6.324312686920166016e-01 4.827988147735595703e-01 -3.062745630741119385e-01 -2.217041701078414917e-01 -2.567847073078155518e-01 -3.621372878551483154e-01
1.665488630533218384e-01 4.336231946945190430e-01 6.928192377090454102e-01 1.914805620908737183e-01 -3.990278840065002441e-01 -2.960976958274841309e-01 -5.564155802130699158e-02 1.325744986534118652e-01
2.429771572351455688e-01 -1.272532045841217041e-01 4.507571458816528320e-01 -2.731047272682189941e-01 -7.952139377593994141e-01 7.121302187442779541e-02 7.254905253648757935e-02 -6.557979434728622437e-02
6.800734903663396835e-03 4.934665262699127197e-01 7.262682914733886719e-01 1.324143446981906891e-02 -1.745323464274406433e-02 -3.534663841128349304e-02 4.351757466793060303e-01 1.946060508489608765e-01
-2.362457811832427979e-01 2.348969876766204834e-01 4.793853461742401123e-01 -5.412942171096801758e-01 1.053922846913337708e-01 -4.357687830924987793e-01 -2.288371771574020386e-01 -3.359068334102630615e-01
-3.674850761890411377e-01 -4.409649074077606201e-01 5.204758644104003906e-01 2.429819852113723755e-01 -4.324212372303009033e-01 2.100051790475845337e-01 -2.151036560535430908e-01 -2.514146268367767334e-01
-4.508940279483795166e-01 -7.331379503011703491e-02 5.219669342041015625e-01 -3.251144662499427795e-02 -7.148340940475463867e-01 -2.906313864514231682e-03 -7.052347995340824127e-03 -8.226334303617477417e-02
1.286932379007339478e-01 -4.931949377059936523e-01 6.210055351257324219e-01 -2.978801131248474121e-01 2.323791533708572388e-01 -3.421754837036132812e-01 1.856011599302291870e-01 -2.455293089151382446e-01
1.359988749027252197e-01 -3.028104603290557861e-01 5.525062680244445801e-01 -1.547801047563552856e-01 -4.606097042560577393e-01 1.168394833803176880e-01 5.687965154647827148e-01 -1.060567870736122131e-01
-1.007246375083923340e-01 -2.212001383304595947e-02 4.949511289596557617e-01 -1.088028326630592346e-01 -5.552331805229187012e-01 -1.833861619234085083e-01 -6.201898455619812012e-01 -7.746412605047225952e-02
-5.544864535331726074e-01 1.697112321853637695e-01 5.018895864486694336e-01 1.140493452548980713e-01 -2.372372150421142578e-01 -5.429723858833312988e-01 -1.420962214469909668e-01 -1.659842729568481445e-01
-7.101373374462127686e-02 4.710267782211303711e-01 7.008564472198486328e-01 3.280015289783477783e-01 -1.772752553224563599e-01 -3.377651870250701904e-01 1.589260548353195190e-01 5.946953222155570984e-02
-1.316695809364318848e-01 3.611630499362945557e-01 6.238381266593933105e-01 -1.119579449295997620e-01 -4.714164137840270996e-01 4.408115446567535400e-01 -1.706620901823043823e-01 -6.958323717117309570e-02
-1.081910058856010437e-01 1.461580544710159302e-01 5.551319718360900879e-01 -7.784502953290939331e-02 -7.360687851905822754e-01 1.447412222623825073e-01 -2.954263389110565186e-01 -5.174063891172409058e-02
4.401129782199859619e-01 4.228946864604949951e-01 5.676578283309936523e-01 -4.317531585693359375e-01 -1.503913551568984985e-01 -1.801176369190216064e-01 2.037842869758605957e-01 -1.490857303142547607e-01
3.159978687763214111e-01 5.130506753921508789e-01 6.386491656303405762e-01 2.408610656857490540e-02 -2.732855379581451416e-01 9.362569078803062439e-03 -3.609622716903686523e-01 -1.529868692159652710e-01
2.355597913265228271e-01 -2.450096160173416138e-01 6.837652921676635742e-01 -5.274782702326774597e-02 3.232784867286682129e-01 -3.594373464584350586e-01 -1.951737701892852783e-01 -3.773165047168731689e-01
4.177200794219970703e-01 -3.883321583271026611e-02 4.869322180747985840e-01 -1.843460202217102051e-01 -5.648903846740722656e-01 -2.426973916590213776e-02 1.969176977872848511e-01 -4.409636855125427246e-01
-2.764523029327392578e-01 1.515745520591735840e-01 6.866759657859802246e-01 2.078227400779724121e-01 7.705190777778625488e-02 -3.896613419055938721e-01 1.373096257448196411e-01 -4.574476182460784912e-01
-2.987204492092132568e-01 5.858012661337852478e-02 5.749521851539611816e-01 -1.460527479648590088e-01 5.155236274003982544e-02 2.076258957386016846e-01 7.065114974975585938e-01 1.025108546018600464e-01
-2.459774911403656006e-02 7.431919127702713013e-02 6.902243494987487793e-01 -3.192348480224609375e-01 6.169571727514266968e-02 -5.537370443344116211e-01 6.909297406673431396e-02 3.167750835418701172e-01
4.273912012577056885e-01 3.669101595878601074e-01 4.812448918819427490e-01 -4.493922293186187744e-01 -2.609941065311431885e-01 1.449605524539947510e-01 -2.275925576686859131e-01 -3.289892375469207764e-01
-2.295393198728561401e-01 -5.200384259223937988e-01 5.880865454673767090e-01 -2.354194819927215576e-01 1.366962045431137085e-01 3.132933974266052246e-01 2.554843127727508545e-01 -3.057660758495330811e-01
9.543580561876296997e-02 4.616910591721534729e-02 7.870945930480957031e-01 1.433516442775726318e-01 2.785241901874542236e-01 -4.425610899925231934e-01 -9.085468947887420654e-02 2.588481605052947998e-01
9.279783815145492554e-02 1.248153075575828552e-01 7.013704180717468262e-01 2.369581609964370728e-01 -1.891721487045288086e-01 -3.985008299350738525e-01 3.679688870906829834e-01 3.126502633094787598e-01
-5.455067157745361328e-01 9.546822309494018555e-02 5.735151171684265137e-01 -2.895330190658569336e-01 2.101489156484603882e-01 -4.273806810379028320e-01 -1.052376553416252136e-01 -2.065612673759460449e-01
1.273191422224044800e-01 1.746521145105361938e-01 6.580947637557983398e-01 -4.515608027577400208e-02 3.239582777023315430e-01 -5.460555851459503174e-02 2.520911097526550293e-01 -5.887936949729919434e-01
-3.008053302764892578e-01 5.591118931770324707e-01 5.993871092796325684e-01 8.793808519840240479e-02 -2.165495008230209351e-01 -1.455184817314147949e-01 4.022252857685089111e-01 -7.589650806039571762e-03
-3.986903131008148193e-01 1.563951671123504639e-01 5.497255325317382812e-01 -2.324265688657760620e-01 -1.012842357158660889e-01 4.241646826267242432e-01 -2.971228361129760742e-01 -4.265091717243194580e-01
-4.744350910186767578e-03 6.852163374423980713e-02 6.943557858467102051e-01 1.524450331926345825e-01 -6.175788640975952148e-01 3.013451099395751953e-01 -1.010217368602752686e-01 8.657217025756835938e-02
2.613500654697418213e-01 2.817484438419342041e-01 5.340687632560729980e-01 -2.998019456863403320e-01 9.622915089130401611e-02 -3.829091489315032959e-01 4.652022197842597961e-02 -5.649421811103820801e-01
4.111553132534027100e-01 -2.365580350160598755e-01 6.194022893905639648e-01 3.001014590263366699e-01 -2.932402491569519043e-01 -1.038397625088691711e-01 -2.546342015266418457e-01 -3.737121522426605225e-01
1.983983814716339111e-01 2.666648924350738525e-01 5.895132422447204590e-01 -3.852970004081726074e-01 2.320909351110458374e-01 -1.808755248785018921e-01 -3.767356276512145996e-02 -5.527629256248474121e-01
-4.374792426824569702e-02 -1.582477800548076630e-02 4.801163971424102783e-01 6.633904762566089630e-03 -6.204243302345275879e-01 -2.373629063367843628e-01 5.676538944244384766e-01 -6.149554252624511719e-02
-5.143585801124572754e-01 -1.961023081094026566e-03 6.876962184906005859e-01 1.765852421522140503e-01 -4.070226848125457764e-02 -4.228386282920837402e-01 -3.475430188700556755e-03 -2.255253940820693970e-01
2.823145091533660889e-01 -3.841685354709625244e-01 3.755273520946502686e-01 -3.512270450592041016e-01 -6.102988123893737793e-01 2.059112489223480225e-01 1.685065776109695435e-01 -2.550943791866302490e-01
-4.501985609531402588e-01 -1.915999352931976318e-01 4.161084294319152832e-01 -3.019824624061584473e-02 -7.112873196601867676e-01 -4.959436878561973572e-02 -5.404581129550933838e-02 -2.743031382560729980e-01
8.649254590272903442e-02 -3.431670367717742920e-01 4.886208176612854004e-01 -2.587840706110000610e-02 -6.346412897109985352e-01 5.340272933244705200e-02 4.651347398757934570e-01 -1.156019195914268494e-01
-3.235205709934234619e-01 1.691070385277271271e-02 6.623191237449645996e-01 -8.730581030249595642e-03 2.798281908035278320e-01 -1.068221554160118103e-01 1.203940808773040771e-01 -5.933768153190612793e-01
-2.992693781852722168e-01 4.973178729414939880e-02 4.844036996364593506e-01 -4.047569930553436279e-01 -3.429772704839706421e-02 -6.336313486099243164e-01 -3.252618908882141113e-01 3.207963705062866211e-02
-1.560506671667098999e-01 -4.977244138717651367e-01 5.800460577011108398e-01 -2.255461961030960083e-01 1.912061274051666260e-01 2.002150267362594604e-01 3.649687469005584717e-01 -3.615881800651550293e-01
-4.943573102355003357e-02 -3.114567399024963379e-01 6.324589848518371582e-01 -5.882061719894409180e-01 2.114136964082717896e-01 6.514021009206771851e-02 3.197418451309204102e-01 5.819102004170417786e-02
-1.433171778917312622e-01 5.217153429985046387e-01 7.202960252761840820e-01 -1.839596778154373169e-02 -7.076297700405120850e-02 6.588593125343322754e-02 3.738439679145812988e-01 1.974861770868301392e-01
-3.235372602939605713e-01 5.516019463539123535e-01 7.355425953865051270e-01 8.248759061098098755e-02 3.508000448346138000e-02 1.001153141260147095e-01 -5.675653740763664246e-02 1.695782244205474854e-01
-4.656103849411010742e-01 -2.394192852079868317e-02 4.103142321109771729e-01 -1.447390615940093994e-01 -6.998034715652465820e-01 -2.819021791219711304e-02 -2.315808981657028198e-01 -2.217593789100646973e-01
2.223167717456817627e-01 -1.955861449241638184e-01 6.186193227767944336e-01 -1.614168733358383179e-01 1.792190819978713989e-01 -6.308857202529907227e-01 -1.929398775100708008e-01 -1.902997195720672607e-01
6.685189902782440186e-02 -3.810609281063079834e-01 7.479271292686462402e-01 -5.115415155887603760e-02 3.009842932224273682e-01 -4.380418360233306885e-01 6.466346979141235352e-02 -4.072169587016105652e-02
1.578601002693176270e-01 -9.659272432327270508e-02 7.081157565116882324e-01 4.091944992542266846e-01 2.055268138647079468e-01 -3.416516631841659546e-02 -2.082016468048095703e-01 -4.583945870399475098e-01
-3.727736771106719971e-01 1.245652809739112854e-01 5.958236455917358398e-01 -1.922457478940486908e-02 -3.277868032455444336e-01 6.095488667488098145e-01 -4.834316298365592957e-02 -9.389820694923400879e-02
-2.872848324477672577e-02 -1.598469316959381104e-01 6.735951900482177734e-01 2.014148980379104614e-01 -5.484206676483154297e-01 3.009661734104156494e-01 -2.811115086078643799e-01 9.463455528020858765e-02
-3.307079374790191650e-01 2.148089557886123657e-01 6.595419645309448242e-01 3.214508295059204102e-01 -4.806246161460876465e-01 1.095524281263351440e-01 -2.510934472084045410e-01 1.063964888453483582e-02
-3.876121342182159424e-01 3.013086020946502686e-01 6.123239398002624512e-01 -5.457063019275665283e-02 -3.654506802558898926e-01 -2.621464133262634277e-01 2.266972959041595459e-01 3.569101989269256592e-01
9.017003327608108521e-02 3.424799442291259766e-01 5.153324604034423828e-01 -2.097606509923934937e-01 -7.608411461114883423e-02 -4.357352480292320251e-02 -5.375723242759704590e-01 -5.180139541625976562e-01
-4.875127375125885010e-01 -2.434986084699630737e-01 5.131544470787048340e-01 -1.971019953489303589e-01 -2.586259841918945312e-01 2.066198736429214478e-01 4.616332054138183594e-01 2.796042263507843018e-01
1.274599283933639526e-01 -5.955463051795959473e-01 5.312786102294921875e-01 1.407819837331771851e-01 -4.667143523693084717e-01 3.303047120571136475e-01 7.141685578972101212e-03 5.259224679321050644e-03
-3.903158009052276611e-01 4.547747373580932617e-01 7.224796414375305176e-01 1.732620894908905029e-01 -1.679446399211883545e-01 -6.711111962795257568e-02 1.124273017048835754e-01 2.085367590188980103e-01
-2.663310803472995758e-02 1.617531925439834595e-01 5.193567872047424316e-01 -5.907724797725677490e-02 -9.284622967243194580e-02 5.167109966278076172e-01 2.960846722126007080e-01 -5.801966190338134766e-01
9.732101112604141235e-02 1.587645858526229858e-01 5.966402292251586914e-01 3.113954700529575348e-02 -2.138436026871204376e-02 -4.229106307029724121e-01 5.211920738220214844e-01 -3.967634141445159912e-01
-3.298042714595794678e-01 3.123648166656494141e-01 6.174778938293457031e-01 -1.589004248380661011e-01 -5.327298045158386230e-01 3.018372952938079834e-01 -1.010636240243911743e-01 4.481451585888862610e-02
-2.383147478103637695e-01 3.782745897769927979e-01 7.566100955009460449e-01 1.941931806504726410e-02 1.407149136066436768e-01 -2.412493079900741577e-01 3.016768991947174072e-01 2.413871139287948608e-01
3.332328796386718750e-01 2.633789479732513428e-01 5.492377281188964844e-01 -5.469326972961425781e-01 -3.211051523685455322e-01 3.400405943393707275e-01 -7.235664874315261841e-03 -1.226904918439686298e-03
-1.977529227733612061e-01 -6.904664635658264160e-02 4.644228518009185791e-01 -4.109203815460205078e-01 -4.759846627712249756e-01 3.548977673053741455e-01 -4.584204852581024170e-01 9.444060176610946655e-02
-1.315832734107971191e-01 -5.877348035573959351e-02 5.778276920318603516e-01 -6.193717941641807556e-02 -6.827115416526794434e-01 2.364682704210281372e-01 -3.449943065643310547e-01 -2.184120379388332367e-02
3.212859928607940674e-01 -4.760604202747344971e-01 6.947172284126281738e-01 6.059117987751960754e-02 2.319362163543701172e-01 -2.483894675970077515e-01 -2.021049708127975464e-01 -1.658329516649246216e-01
7.808263599872589111e-02 2.036396414041519165e-01 5.122025609016418457e-01 -4.097986817359924316e-01 -4.437246918678283691e-01 -3.242877125740051270e-01 2.000515162944793701e-01 4.243496954441070557e-01
-4.098202288150787354e-02 -3.949151039123535156e-01 5.836972594261169434e-01 1.619811058044433594e-01 -4.494293034076690674e-01 3.152947127819061279e-01 -4.072027504444122314e-01 9.061381965875625610e-02
-4.199931919574737549e-01 -1.865327358245849609e-01 6.543219685554504395e-01 3.740629851818084717e-01 -3.150788545608520508e-01 -2.230146676301956177e-01 1.172145903110504150e-01 2.408351302146911621e-01
2.185696512460708618e-01 -1.647049486637115479e-01 4.927663505077362061e-01 -2.539782524108886719e-01 -4.985644519329071045e-01 3.018717467784881592e-02 -5.775693655014038086e-01 -1.863120198249816895e-01
-1.283347308635711670e-01 4.569618701934814453e-01 6.336129307746887207e-01 -1.305214613676071167e-01 -9.509415924549102783e-02 1.408155560493469238e-01 5.608710646629333496e-01 1.129890531301498413e-01
-7.229163050651550293e-01 -1.251571346074342728e-02 3.743025064468383789e-01 -1.819241493940353394e-01 -1.629323810338973999e-01 -2.852030992507934570e-01 -1.546542495489120483e-01 -4.150071442127227783e-01
-3.891884982585906982e-01 4.240358173847198486e-01 5.483946800231933594e-01 -5.311048626899719238e-01 4.747430235147476196e-02 2.647806704044342041e-01 3.215460479259490967e-02 1.118946969509124756e-01
2.971394062042236328e-01 -3.058219254016876221e-01 6.157151460647583008e-01 -3.571008890867233276e-02 2.336114197969436646e-01 -4.298366308212280273e-01 -2.817112207412719727e-01 -3.451171517372131348e-01
1.892260462045669556e-01 -2.625489830970764160e-01 7.169819474220275879e-01 -4.884408712387084961e-01 2.283871918916702271e-01 2.377682924270629883e-01 1.797615885734558105e-01 4.018918052315711975e-02
1.047081053256988525e-01 4.767395257949829102e-01 7.478490471839904785e-01 4.188329279422760010e-01 -5.645677819848060608e-02 -1.286119669675827026e-01 5.496864765882492065e-02 -6.562355160713195801e-02
-2.468218654394149780e-01 -3.181846141815185547e-01 5.738098621368408203e-01 2.141627669334411621e-01 -1.550765335559844971e-01 2.529009878635406494e-01 -6.121236085891723633e-01 -3.377751447260379791e-03
4.643848165869712830e-02 5.312464833259582520e-01 6.951236724853515625e-01 2.005104869604110718e-01 -3.592720925807952881e-01 1.572579592466354370e-01 1.676348745822906494e-01 -1.015452146530151367e-01
-2.820025086402893066e-01 4.388012737035751343e-02 6.860532164573669434e-01 5.690119266510009766e-01 -2.112524397671222687e-02 -2.912852168083190918e-01 1.956651955842971802e-01 2.296603657305240631e-02
-1.970912516117095947e-01 1.296249330043792725e-01 5.121551752090454102e-01 -4.161410033702850342e-01 -1.684946715831756592e-01 2.948120236396789551e-01 -6.091386079788208008e-01 -1.500723510980606079e-01
-3.709171116352081299e-01 3.047011494636535645e-01 6.369957327842712402e-01 -3.347219899296760559e-02 -4.499468803405761719e-01 3.636940121650695801e-01 4.638931900262832642e-02 1.606748253107070923e-01
-2.180292159318923950e-01 5.297040343284606934e-01 6.401060223579406738e-01 7.327504456043243408e-03 -3.116188645362854004e-01 2.235549837350845337e-01 -2.359856963157653809e-01 -2.435467541217803955e-01
3.483849763870239258e-02 -9.068256616592407227e-02 5.196611285209655762e-01 -2.020839303731918335e-01 -7.638163566589355469e-01 5.707745999097824097e-02 -2.794991135597229004e-01 -1.220016106963157654e-01
-3.994402475655078888e-03 -8.772476017475128174e-02 5.629113316535949707e-01 -4.650471508502960205e-01 3.632340729236602783e-01 4.406968131661415100e-02 -3.496303260326385498e-01 -4.505861103534698486e-01
1.090263947844505310e-01 -2.463951334357261658e-02 6.541798114776611328e-01 -2.626269757747650146e-01 -5.309018492698669434e-01 -2.587751448154449463e-01 -3.552473783493041992e-01 -1.247387155890464783e-01
-4.755755066871643066e-01 4.053039848804473877e-01 6.486623883247375488e-01 -5.310176685452461243e-02 -1.752726733684539795e-01 -1.340991407632827759e-01 2.766825854778289795e-01 2.464097440242767334e-01
-1.635851413011550903e-01 -4.468341544270515442e-02 5.696600675582885742e-01 5.122261047363281250e-01 -1.383352931588888168e-02 -3.992295563220977783e-01 1.372679024934768677e-01 -4.538028240203857422e-01
2.009205818176269531e-01 7.700372021645307541e-03 6.730080246925354004e-01 -4.707278907299041748e-01 3.368605971336364746e-01 -4.041460454463958740e-01 -8.692917227745056152e-02 -2.610092423856258392e-02
-2.769819796085357666e-01 -1.567145884037017822e-01 4.337981343269348145e-01 -5.085775852203369141e-01 7.710563391447067261e-02 -6.084131002426147461e-01 -1.211933493614196777e-01 -2.471636533737182617e-01
-6.429852843284606934e-01 4.143590852618217468e-02 4.853546619415283203e-01 -2.191156595945358276e-01 -2.517999112606048584e-01 1.486825346946716309e-01 3.203431665897369385e-01 3.363670408725738525e-01
-6.029675528407096863e-02 -9.412825852632522583e-02 4.723603725433349609e-01 -4.997030198574066162e-01 -3.819994628429412842e-01 3.987767100334167480e-01 -4.567981958389282227e-01 -3.264566510915756226e-02
-1.592326760292053223e-01 1.405643671751022339e-01 4.825758934020996094e-01 -3.635094761848449707e-01 -2.487192749977111816e-01 8.539067208766937256e-02 -6.943699121475219727e-01 -1.963811367750167847e-01
-1.610291749238967896e-01 -8.094970881938934326e-02 5.146452784538269043e-01 -5.080586764961481094e-03 -5.704237222671508789e-01 -1.148416772484779358e-01 -5.926395058631896973e-01 -1.133033186197280884e-01
-4.383552074432373047e-02 -1.363510787487030029e-01 6.194999814033508301e-01 -2.227055430412292480e-01 2.588250339031219482e-01 4.736412465572357178e-01 4.695326685905456543e-01 -1.852605491876602173e-01
-6.110443733632564545e-03 5.963924154639244080e-02 4.194009006023406982e-01 -1.395190507173538208e-01 -3.318703472614288330e-01 4.531602561473846436e-01 1.960351318120956421e-01 -6.686713099479675293e-01
-5.945326089859008789e-01 3.760041892528533936e-01 5.928463935852050781e-01 -1.398204173892736435e-02 -2.542464733123779297e-01 -6.840545684099197388e-02 2.623454332351684570e-01 1.238711848855018616e-01
-1.449272036552429199e-01 5.578482151031494141e-02 7.651650905609130859e-01 1.786310970783233643e-01 -4.942116439342498779e-01 -1.846860200166702271e-01 8.756370842456817627e-02 -2.692137360572814941e-01
-1.797129809856414795e-01 -2.875405848026275635e-01 7.712346911430358887e-01 -1.435538530349731445e-01 3.037838041782379150e-01 -2.473451644182205200e-01 -2.411442808806896210e-02 3.399518430233001709e-01
-3.177529275417327881e-01 3.854009807109832764e-01 7.277324795722961426e-01 1.586081087589263916e-01 -5.268480256199836731e-02 -1.500160805881023407e-02 2.991701662540435791e-01 3.213169872760772705e-01
-2.653034217655658722e-02 3.436642289161682129e-01 4.320892691612243652e-01 -6.576604247093200684e-01 -1.428189426660537720e-01 5.620832368731498718e-02 -3.712834715843200684e-01 -3.171195387840270996e-01
-1.358452290296554565e-01 -4.726840853691101074e-01 5.570218563079833984e-01 -2.092633843421936035e-01 1.731463968753814697e-01 -3.495419025421142578e-01 3.747982382774353027e-01 -3.337942659854888916e-01
3.701216727495193481e-02 1.409662812948226929e-01 6.104432940483093262e-01 -1.179436892271041870e-01 2.440160661935806274e-01 9.208256751298904419e-02 4.739008843898773193e-01 -5.473589301109313965e-01
-5.704435110092163086e-01 -1.790972650051116943e-01 3.429116904735565186e-01 -3.735768496990203857e-01 -3.645549118518829346e-01 1.303454488515853882e-01 4.181791245937347412e-01 2.461833655834197998e-01
-1.114299595355987549e-01 -5.697613209486007690e-02 6.110257506370544434e-01 -4.883897006511688232e-01 -6.500388681888580322e-02 4.701027274131774902e-01 -3.508358076214790344e-02 3.821089863777160645e-01
-4.796178936958312988e-01 -5.669300258159637451e-02 5.024535655975341797e-01 9.689089655876159668e-02 -2.840336263179779053e-01 -6.380015015602111816e-01 1.280484348535537720e-01 -2.806699834764003754e-02
-2.258939892053604126e-01 -1.068265736103057861e-01 5.521864891052246094e-01 -9.856250137090682983e-03 -3.684574663639068604e-01 4.660939574241638184e-01 -1.203342229127883911e-01 -5.148475766181945801e-01
-3.489267826080322266e-02 1.442967057228088379e-01 7.197015881538391113e-01 4.789778590202331543e-01 -4.169260263442993164e-01 -1.881500035524368286e-01 -1.369830071926116943e-01 -5.078291147947311401e-02
-1.056905314326286316e-01 -3.808958232402801514e-01 6.547686457633972168e-01 -5.597774982452392578e-01 1.752607226371765137e-01 1.713086515665054321e-01 5.299273505806922913e-02 1.969868987798690796e-01
-4.429953917860984802e-02 -6.656995415687561035e-01 4.904229938983917236e-01 1.648795753717422485e-01 -4.055027961730957031e-01 -1.015253439545631409e-01 -3.160351514816284180e-01 -1.120867282152175903e-01
-2.591126859188079834e-01 1.967894583940505981e-01 4.780423939228057861e-01 -4.510920494794845581e-02 -1.332177668809890747e-01 4.254952073097229004e-01 2.479385882616043091e-01 -6.350658535957336426e-01
-3.684909045696258545e-01 -3.423184454441070557e-01 4.900320172309875488e-01 1.227412149310112000e-01 -2.678714692592620850e-01 4.032145440578460693e-01 -3.986419141292572021e-01 -3.139799237251281738e-01
-2.233965247869491577e-01 3.288559019565582275e-01 7.371303439140319824e-01 -1.524861156940460205e-01 -1.191936805844306946e-01 4.358568489551544189e-01 -2.377433180809020996e-01 1.209736019372940063e-01
-5.370395779609680176e-01 -2.290026098489761353e-01 4.038547575473785400e-01 -2.441683262586593628e-01 -3.136039078235626221e-01 -4.416730999946594238e-01 2.485787272453308105e-01 2.849834263324737549e-01
-1.220201700925827026e-01 1.171218976378440857e-02 4.990904033184051514e-01 1.190858259797096252e-01 -1.880362071096897125e-02 -2.687643468379974365e-01 -3.992352187633514404e-01 -6.998033523559570312e-01
2.089224457740783691e-01 4.996677637100219727e-01 7.111375927925109863e-01 8.705309778451919556e-02 -4.364177584648132324e-01 8.760800585150718689e-03 -3.305668756365776062e-02 4.193863272666931152e-02
-3.501325249671936035e-01 6.718340516090393066e-02 5.980236530303955078e-01 1.423987187445163727e-02 -4.070334732532501221e-01 1.695818006992340088e-01 -5.185979008674621582e-01 -2.273332774639129639e-01
-5.350072979927062988e-01 -1.599464863538742065e-01 4.363142251968383789e-01 -1.456970721483230591e-01 -5.205986499786376953e-01 2.456873357295989990e-01 -2.778019905090332031e-01 -2.608209252357482910e-01
-1.987994313240051270e-01 -2.421100139617919922e-01 6.618230342864990234e-01 -2.957381308078765869e-01 4.674345850944519043e-01 4.175551980733871460e-02 9.140542894601821899e-02 -3.844439089298248291e-01
1.118350401520729065e-01 2.016088217496871948e-01 4.848653972148895264e-01 -3.745629787445068359e-01 -6.116078495979309082e-01 2.102087140083312988e-01 -3.719528913497924805e-01 -1.218773722648620605e-01
2.351969927549362183e-01 -2.170972228050231934e-01 7.144230008125305176e-01 -3.090014755725860596e-01 -6.067140772938728333e-02 -1.534009426832199097e-01 7.655010372400283813e-02 5.085236430168151855e-01
-1.162101849913597107e-01 4.701592922210693359e-01 5.666139721870422363e-01 -5.681984424591064453e-01 -6.189379096031188965e-02 -2.846328914165496826e-01 -1.665968894958496094e-01 9.456815570592880249e-02
-6.083224415779113770e-01 -5.023212730884552002e-02 4.582689106464385986e-01 -9.088548272848129272e-02 -4.465021193027496338e-01 -3.879296481609344482e-01 -1.916292123496532440e-02 2.427537888288497925e-01
-5.614690780639648438e-01 1.768496334552764893e-01 5.942254066467285156e-01 3.674648702144622803e-02 -2.906528301537036896e-02 -3.642017841339111328e-01 -3.428702354431152344e-01 -2.190314829349517822e-01
-1.426432579755783081e-01 1.722519984468817711e-03 5.452927947044372559e-01 -2.851580381393432617e-01 -6.532035768032073975e-02 -7.484503984451293945e-01 -1.714662611484527588e-01 8.452900499105453491e-02
-2.638914436101913452e-02 4.270939230918884277e-01 5.185470581054687500e-01 -2.555288076400756836e-01 -3.412052094936370850e-01 -3.131539523601531982e-01 -4.882444143295288086e-01 -1.727406978607177734e-01
-1.613675355911254883e-01 1.593469381332397461e-01 6.363742351531982422e-01 3.498469591140747070e-01 6.657241284847259521e-02 3.116157650947570801e-01 8.662007004022598267e-02 -5.587169528007507324e-01
3.122169710695743561e-02 1.975387036800384521e-01 5.812076926231384277e-01 -5.108692646026611328e-01 -4.317295551300048828e-02 2.506101131439208984e-01 -5.217604637145996094e-01 -1.559181809425354004e-01
-3.873298466205596924e-01 2.113705128431320190e-01 4.339874684810638428e-01 -4.063056409358978271e-01 -2.998495288193225861e-02 -5.496267676353454590e-01 -2.012669146060943604e-01 -3.291985094547271729e-01
-1.666804999113082886e-01 -1.865793466567993164e-01 3.857309520244598389e-01 -1.458961665630340576e-01 -2.106508910655975342e-01 3.513295352458953857e-01 3.667596578598022461e-01 -6.819185018539428711e-01
-1.891297847032546997e-01 9.159944951534271240e-02 5.559359192848205566e-01 -1.035631448030471802e-02 -7.809860706329345703e-01 1.681809425354003906e-01 2.371672913432121277e-02 -8.877521753311157227e-02
-7.649955898523330688e-02 4.778030216693878174e-01 6.409127116203308105e-01 -2.781587541103363037e-01 -1.166759282350540161e-01 3.551296293735504150e-01 -2.867925763130187988e-01 -2.360727787017822266e-01
-2.177119553089141846e-01 -6.676103174686431885e-02 5.139897465705871582e-01 -1.881705075502395630e-01 -3.866735994815826416e-01 3.082762658596038818e-01 -6.077031493186950684e-01 -1.862716972827911377e-01
7.193380594253540039e-02 2.569861710071563721e-01 5.574975609779357910e-01 -3.952405452728271484e-01 -6.325794756412506104e-02 3.262892365455627441e-01 -5.323405265808105469e-01 -2.605999410152435303e-01
-4.726958870887756348e-01 -7.480943948030471802e-02 5.070254802703857422e-01 2.842616736888885498e-01 -2.740220725536346436e-01 -5.147953629493713379e-01 3.472222760319709778e-02 -3.029430806636810303e-01
-1.962931156158447266e-01 5.778033733367919922e-01 6.050236225128173828e-01 -3.701939582824707031e-01 -6.906313449144363403e-02 1.771704107522964478e-01 -2.208085358142852783e-01 -1.989970207214355469e-01
2.846150286495685577e-02 3.525588288903236389e-02 4.436051845550537109e-01 -4.157349765300750732e-01 -5.926821827888488770e-01 1.828498989343643188e-01 -4.929678738117218018e-01 -2.454263903200626373e-02
8.926026639528572559e-04 3.087773919105529785e-02 7.243366241455078125e-01 -1.349744945764541626e-01 9.330308064818382263e-03 -4.441118538379669189e-01 2.780757248401641846e-01 4.260466098785400391e-01
-3.002891540527343750e-01 1.099664941430091858e-01 5.716423988342285156e-01 -2.865739464759826660e-01 -2.305005043745040894e-01 3.854264914989471436e-01 -5.231282711029052734e-01 -1.161325648427009583e-01
4.836939647793769836e-02 4.366437494754791260e-01 5.816636085510253906e-01 -3.439066708087921143e-01 -6.121633201837539673e-02 1.628789752721786499e-01 -4.131000638008117676e-01 -3.866131901741027832e-01
3.356764093041419983e-02 1.063563972711563110e-01 4.052253961563110352e-01 -7.295966148376464844e-01 -2.615031301975250244e-01 -1.446976512670516968e-01 4.434677660465240479e-01 7.111803442239761353e-02
1.863192617893218994e-01 -1.026916876435279846e-01 6.607921719551086426e-01 -5.162333250045776367e-01 1.072357371449470520e-01 -4.113008081912994385e-01 1.097468435764312744e-01 2.426607459783554077e-01
5.690106377005577087e-02 3.434039652347564697e-02 5.254079103469848633e-01 -2.352369278669357300e-01 -4.331877827644348145e-01 3.473678231239318848e-01 -5.491895079612731934e-01 -2.329550534486770630e-01
1.859856247901916504e-01 3.086566925048828125e-01 6.926667094230651855e-01 3.356693685054779053e-01 -1.484308689832687378e-01 -4.596281349658966064e-01 -1.869629770517349243e-01 9.713155776262283325e-02
-1.162611693143844604e-01 9.623217582702636719e-02 6.783305406570434570e-01 2.906901240348815918e-01 1.148239448666572571e-01 2.395949065685272217e-01 -1.724738180637359619e-01 -5.764130949974060059e-01
-4.039210677146911621e-01 6.290576606988906860e-02 5.257321596145629883e-01 -3.779043257236480713e-01 -5.482649207115173340e-01 1.715166121721267700e-01 -2.890532016754150391e-01 -1.098231784999370575e-02
-3.663753569126129150e-01 1.256521046161651611e-01 5.682225823402404785e-01 -2.183232307434082031e-01 -3.442092239856719971e-01 3.552827835083007812e-01 -4.844671785831451416e-01 4.945307970046997070e-03
-6.682307124137878418e-01 -4.256156682968139648e-01 4.031231105327606201e-01 -1.808470487594604492e-01 -3.337402641773223877e-01 -2.351979762315750122e-01 8.800376951694488525e-02 5.157425254583358765e-02
-6.858687400817871094e-01 1.870873272418975830e-01 4.162208735942840576e-01 -4.977485537528991699e-01 -2.388675510883331299e-01 1.149209290742874146e-01 -5.607039853930473328e-02 1.343803014606237411e-02
6.264708936214447021e-02 3.553126454353332520e-01 6.444722414016723633e-01 -2.405366599559783936e-01 1.856159418821334839e-01 -6.718484312295913696e-02 -1.179522834718227386e-02 -5.979296565055847168e-01
1.220999658107757568e-01 3.577812612056732178e-01 6.673372387886047363e-01 1.995953917503356934e-01 -1.612987369298934937e-01 -4.756048917770385742e-01 -2.212458252906799316e-01 -2.659694254398345947e-01
-1.984698325395584106e-01 6.221973523497581482e-02 4.027594625949859619e-01 -5.421968102455139160e-01 -4.990477263927459717e-01 3.882762491703033447e-01 -3.169643580913543701e-01 -1.650296896696090698e-02
-6.377609446644783020e-03 2.624212391674518585e-02 6.992565989494323730e-01 4.785948395729064941e-01 -4.555112421512603760e-01 -1.855966299772262573e-01 -1.098875403404235840e-01 -1.650634855031967163e-01
-5.207876488566398621e-02 2.950850427150726318e-01 4.886290431022644043e-01 -7.263575792312622070e-01 -7.026253640651702881e-02 -3.145666420459747314e-01 -6.979455053806304932e-02 -1.873463839292526245e-01
1.237129047513008118e-01 1.927399337291717529e-01 6.732003092765808105e-01 -6.741020083427429199e-02 1.090454384684562683e-01 -6.833489239215850830e-02 6.838847994804382324e-01 7.446355372667312622e-02
-6.281106919050216675e-02 3.724934300407767296e-03 6.098051071166992188e-01 1.216724440455436707e-01 2.564549148082733154e-01 -4.059649705886840820e-01 -1.628594547510147095e-01 -5.935270786285400391e-01
-7.449121773242950439e-02 2.407590299844741821e-01 8.404996395111083984e-01 2.348039001226425171e-01 -2.316153943538665771e-01 1.256205290555953979e-01 -2.031463533639907837e-01 -2.534145712852478027e-01
-1.572191864252090454e-01 -1.106496085412800312e-03 4.158135652542114258e-01 -2.533782124519348145e-01 -7.929760217666625977e-01 -2.023347467184066772e-01 2.328241616487503052e-01 1.192563250660896301e-01
-3.078780137002468109e-02 4.433126151561737061e-01 6.819577217102050781e-01 9.726250171661376953e-02 2.544837594032287598e-01 -4.882464709226042032e-04 4.742980897426605225e-01 -1.956494599580764771e-01
-3.697137907147407532e-02 -1.648225188255310059e-01 6.090388298034667969e-01 -3.205411136150360107e-01 3.225420713424682617e-01 3.119152486324310303e-01 3.483410775661468506e-01 -4.184803366661071777e-01
1.154626682400703430e-01 -5.538057088851928711e-01 3.855554461479187012e-01 -2.542087435722351074e-01 -6.210930347442626953e-01 -2.335460633039474487e-01 -1.364834010601043701e-01 -8.811537176370620728e-02
1.114391610026359558e-01 4.102464765310287476e-02 7.338374853134155273e-01 9.062831290066242218e-03 4.364576935768127441e-01 -3.432336151599884033e-01 -1.158244386315345764e-01 -3.543711602687835693e-01
-3.167361617088317871e-01 2.273086011409759521e-01 6.260401606559753418e-01 -1.692666858434677124e-01 -5.179165601730346680e-01 3.174436688423156738e-01 -1.878429502248764038e-01 -1.521140933036804199e-01
-2.986066937446594238e-01 -2.077972888946533203e-01 6.304979920387268066e-01 1.022669300436973572e-01 8.096188306808471680e-03 3.554199337959289551e-01 -2.858960330486297607e-01 -5.015404224395751953e-01
5.827241018414497375e-02 4.510022997856140137e-01 5.361803770065307617e-01 -5.221928954124450684e-01 -2.655997574329376221e-01 -4.995260760188102722e-02 -3.636782169342041016e-01 -1.665121316909790039e-01
4.747135341167449951e-01 -1.326180547475814819e-01 4.986210465431213379e-01 -1.761808991432189941e-01 -5.184386968612670898e-01 -3.747143745422363281e-01 -9.902354329824447632e-02 -2.416644841432571411e-01
-1.266860514879226685e-01 -2.525807321071624756e-01 6.176502108573913574e-01 -7.488621771335601807e-02 -5.003569722175598145e-01 -2.983239293098449707e-01 -3.961445689201354980e-01 1.917524635791778564e-01
-4.354772865772247314e-01 -2.765448987483978271e-01 4.011395573616027832e-01 -1.174547523260116577e-01 -7.171639800071716309e-01 -3.141121938824653625e-02 -1.890985071659088135e-01 -9.002685546875000000e-02
-2.021574378013610840e-01 2.937538623809814453e-01 7.062538266181945801e-01 -3.938101530075073242e-01 -2.138098776340484619e-01 3.314907848834991455e-01 -2.492916584014892578e-01 3.482561185956001282e-02
-3.060496784746646881e-02 1.627277210354804993e-02 6.619243621826171875e-01 -2.045908272266387939e-01 2.267808318138122559e-01 -6.501374840736389160e-01 1.576102077960968018e-01 1.408828794956207275e-01
-2.695998251438140869e-01 2.981461882591247559e-01 6.535444855690002441e-01 -1.919692754745483398e-02 -1.002334728837013245e-01 1.583974063396453857e-01 5.776788592338562012e-01 -2.051498889923095703e-01
-3.174912035465240479e-01 1.010145992040634155e-02 6.348547339439392090e-01 3.294324576854705811e-01 -5.638535022735595703e-01 -5.663875862956047058e-02 -4.443186149001121521e-02 -2.538074254989624023e-01
-3.235149756073951721e-02 -1.141022071242332458e-01 4.304571151733398438e-01 -2.821419239044189453e-01 -6.174782514572143555e-01 2.486848533153533936e-01 4.875856339931488037e-01 2.004328817129135132e-01
-1.374922394752502441e-01 2.989665269851684570e-01 4.713675975799560547e-01 -6.937082409858703613e-01 -1.540840789675712585e-02 -3.092825710773468018e-01 2.540056109428405762e-01 -1.669856309890747070e-01
-7.803757786750793457e-01 1.052310466766357422e-01 4.715214967727661133e-01 -1.481346786022186279e-01 -3.363343775272369385e-01 -1.237635537981987000e-01 -7.182703912258148193e-02 4.545813053846359253e-02
-5.365192890167236328e-01 -6.850515305995941162e-02 6.770370006561279297e-01 -2.707946598529815674e-01 -1.042379513382911682e-01 -3.407056927680969238e-01 9.327597916126251221e-02 2.002469599246978760e-01
5.151330828666687012e-01 -2.289431691169738770e-01 6.500754356384277344e-01 2.587807774543762207e-01 -3.806795775890350342e-01 -4.755768924951553345e-02 -4.595122858881950378e-02 -2.082480788230895996e-01
-6.301959604024887085e-02 4.798404499888420105e-02 6.488642692565917969e-01 1.510444730520248413e-01 4.209947586059570312e-01 -2.599972486495971680e-01 9.203609079122543335e-02 -5.445926189422607422e-01
9.234295040369033813e-02 2.182756513357162476e-01 6.950264573097229004e-01 -2.065880000591278076e-01 -4.629008173942565918e-01 3.407634496688842773e-01 -2.961190640926361084e-01 2.182181924581527710e-03
5.809333324432373047e-01 2.659983374178409576e-02 6.547083854675292969e-01 -1.933212578296661377e-02 -1.195340976119041443e-02 -1.993049532175064087e-01 2.920679152011871338e-01 -3.280596435070037842e-01
1.495052576065063477e-01 6.363883614540100098e-02 7.052298188209533691e-01 3.930849432945251465e-01 2.050893753767013550e-01 -5.248044133186340332e-01 -2.172376029193401337e-02 -6.148301064968109131e-02
1.783611327409744263e-01 -1.732535958290100098e-01 4.596256613731384277e-01 -2.066852450370788574e-01 -4.039437174797058105e-01 1.410091370344161987e-01 6.742054820060729980e-01 -2.158447057008743286e-01
1.478001773357391357e-01 -9.375513345003128052e-02 6.954504251480102539e-01 -2.797710001468658447e-01 3.503473401069641113e-01 -4.257349371910095215e-01 1.928973942995071411e-01 -2.573695182800292969e-01
-2.539554536342620850e-01 -9.164555370807647705e-02 6.662078499794006348e-01 1.296298205852508545e-01 -4.782296121120452881e-01 -1.704943925142288208e-01 2.322027087211608887e-01 3.934222757816314697e-01
-4.005229100584983826e-02 1.881389915943145752e-01 7.503548860549926758e-01 2.518151998519897461e-01 -3.074647784233093262e-01 8.346534334123134613e-03 2.693630754947662354e-01 4.115766882896423340e-01
4.579394590109586716e-03 4.506045579910278320e-01 5.020049214363098145e-01 -7.035856246948242188e-01 -1.690447479486465454e-01 -1.426568776369094849e-01 4.788780584931373596e-03 3.070597536861896515e-02
-3.642258420586585999e-02 4.630354642868041992e-01 4.897959232330322266e-01 -7.001705169677734375e-01 -1.378478854894638062e-01 1.437823325395584106e-01 1.130564883351325989e-01 4.093487188220024109e-02
-5.702362582087516785e-02 -1.449994742870330811e-01 5.442531108856201172e-01 -2.339570820331573486e-01 -6.786542534828186035e-01 -2.467356994748115540e-02 -3.395901024341583252e-01 2.197139859199523926e-01
-1.739086210727691650e-01 -1.009629443287849426e-01 6.898798346519470215e-01 3.923990204930305481e-02 2.958542704582214355e-01 -2.262733876705169678e-02 -1.819383352994918823e-01 -6.007871031761169434e-01
2.350828796625137329e-01 5.604905262589454651e-02 7.054951786994934082e-01 2.008635401725769043e-01 -4.830285310745239258e-01 -2.519818842411041260e-01 2.844510376453399658e-01 -1.606275737285614014e-01
-2.483282387256622314e-01 3.729547858238220215e-01 6.369963288307189941e-01 -2.623110115528106689e-01 2.033169940114021301e-02 2.584334909915924072e-01 -4.148584008216857910e-01 -2.921602427959442139e-01
-4.746005833148956299e-01 -1.718062013387680054e-01 4.468600153923034668e-01 -3.817206323146820068e-01 -9.199804812669754028e-02 -1.178320050239562988e-01 -7.036951184272766113e-02 -6.103626489639282227e-01
-5.489789247512817383e-01 8.808270841836929321e-02 6.845965385437011719e-01 -2.019559592008590698e-01 -2.739953398704528809e-01 -1.249150633811950684e-01 -1.983220726251602173e-01 -2.267072349786758423e-01
2.219396084547042847e-01 -1.908537447452545166e-01 7.970237135887145996e-01 5.304351821541786194e-02 3.925871551036834717e-01 1.362570673227310181e-01 2.866561114788055420e-01 -1.462690979242324829e-01
-2.766469419002532959e-01 5.163864493370056152e-01 5.792896151542663574e-01 -5.174145102500915527e-01 -1.138809472322463989e-01 -1.681065857410430908e-01 -6.495091319084167480e-02 -8.983361721038818359e-02
1.082393303513526917e-01 3.826506435871124268e-01 7.300803065299987793e-01 -8.184439688920974731e-02 6.204183027148246765e-02 -4.783519208431243896e-01 2.472392916679382324e-01 9.137748926877975464e-02
-4.713333770632743835e-02 2.832839190959930420e-01 6.633954048156738281e-01 3.460068702697753906e-01 -5.148295164108276367e-01 -1.907739192247390747e-01 -9.928953647613525391e-02 -2.154345661401748657e-01
3.288037180900573730e-01 -3.780235648155212402e-01 4.919760227203369141e-01 -6.020053029060363770e-01 -1.454795897006988525e-01 -2.531032860279083252e-01 1.828583925962448120e-01 -1.608500778675079346e-01
-4.516814351081848145e-01 -2.784344553947448730e-01 5.322149991989135742e-01 2.459165155887603760e-01 -3.058193624019622803e-01 -5.053921937942504883e-01 1.498170793056488037e-01 -5.778066813945770264e-02
-1.635941118001937866e-01 3.395837917923927307e-02 5.053035020828247070e-01 -5.587061047554016113e-01 -3.634816706180572510e-01 3.950392901897430420e-01 -3.287361562252044678e-01 9.141771495342254639e-02
-2.361129671335220337e-01 1.600274890661239624e-01 5.377478003501892090e-01 -1.791353225708007812e-01 -2.406962215900421143e-01 4.844111204147338867e-01 3.110979311168193817e-02 -5.512013435363769531e-01
-1.006131097674369812e-01 -1.780310720205307007e-01 5.620435476303100586e-01 1.806327551603317261e-01 -2.014687359333038330e-01 4.111586809158325195e-01 -1.802503019571304321e-01 -6.062421202659606934e-01
-1.575121469795703888e-02 2.120972871780395508e-01 6.741088032722473145e-01 1.017135456204414368e-01 3.617954552173614502e-01 -1.445387154817581177e-01 1.499054431915283203e-01 -5.619068145751953125e-01
-2.271393388509750366e-01 3.177219927310943604e-01 5.407033562660217285e-01 -2.740041613578796387e-01 -2.848865091800689697e-01 -5.587297677993774414e-02 5.984343290328979492e-01 1.939494758844375610e-01
-3.699021339416503906e-01 1.126181781291961670e-01 5.165277123451232910e-01 -5.622162222862243652e-01 -3.243810236454010010e-01 2.852109968662261963e-01 -2.843416333198547363e-01 -1.352894958108663559e-02
5.098267272114753723e-02 -8.519183099269866943e-02 5.160413980484008789e-01 -3.577753901481628418e-01 -1.101108267903327942e-01 -7.508203983306884766e-01 -3.275371715426445007e-02 -1.375236809253692627e-01
-2.072149813175201416e-01 -5.786894634366035461e-02 6.722733974456787109e-01 1.854137778282165527e-01 -5.547304823994636536e-02 6.146344542503356934e-01 -2.409229725599288940e-01 -1.687801927328109741e-01
-4.495449364185333252e-02 7.587479054927825928e-02 4.956225156784057617e-01 -7.550184130668640137e-01 -1.584157496690750122e-01 -7.708726078271865845e-02 -3.457775115966796875e-01 -1.610205471515655518e-01
-3.667739033699035645e-01 2.017698138952255249e-01 6.683266162872314453e-01 3.418944478034973145e-01 -2.625641226768493652e-01 -4.058514833450317383e-01 -1.285498440265655518e-01 -1.050405502319335938e-01
-2.763570249080657959e-01 2.709969580173492432e-01 7.681431770324707031e-01 -1.578477919101715088e-01 2.378256618976593018e-01 3.051028847694396973e-01 2.742375433444976807e-01 -1.018446385860443115e-01
-2.295133285224437714e-02 1.474025696516036987e-01 6.760438680648803711e-01 -1.507041305303573608e-01 4.460920393466949463e-01 -1.612289398908615112e-01 8.147779852151870728e-02 -5.161077380180358887e-01
-1.443383842706680298e-01 -3.480793535709381104e-01 5.395163297653198242e-01 -5.416022539138793945e-01 -3.489603474736213684e-02 -3.879499733448028564e-01 2.271106690168380737e-01 2.651304900646209717e-01
-6.152641493827104568e-03 2.979832291603088379e-01 6.575727462768554688e-01 -2.118299305438995361e-01 -4.602550268173217773e-01 3.545669615268707275e-01 -2.748607695102691650e-01 1.441996693611145020e-01
-4.025234878063201904e-01 1.327178180217742920e-01 5.920369625091552734e-01 3.376908898353576660e-01 -3.392240703105926514e-01 1.400875747203826904e-01 2.565777115523815155e-02 -4.695339500904083252e-01
-2.760150134563446045e-01 -2.097355127334594727e-01 6.488456130027770996e-01 -2.609037756919860840e-01 1.355817764997482300e-01 -2.618114091455936432e-02 4.299649894237518311e-01 -4.322240054607391357e-01
-2.118459530174732208e-02 -3.274607658386230469e-01 6.774428486824035645e-01 4.808600619435310364e-02 3.020055294036865234e-01 -2.023827731609344482e-01 -3.495724797248840332e-01 -4.203717708587646484e-01
1.088504940271377563e-01 1.538077834993600845e-02 3.581900596618652344e-01 -5.859290957450866699e-01 -3.547560274600982666e-01 -5.620697140693664551e-01 -1.297674924135208130e-01 -2.401836812496185303e-01
-1.255818456411361694e-01 3.265194296836853027e-01 6.768575906753540039e-01 8.796601742506027222e-02 6.668178737163543701e-02 -8.779385685920715332e-02 -1.805773824453353882e-01 -6.057867407798767090e-01
-3.528224229812622070e-01 -2.035429924726486206e-01 2.856906354427337646e-01 -5.044000148773193359e-01 -3.232083916664123535e-01 -1.814313232898712158e-01 2.492813766002655029e-01 -5.463751554489135742e-01
-9.396751970052719116e-02 -3.192516863346099854e-01 6.234263181686401367e-01 5.025357380509376526e-02 2.586781680583953857e-01 -3.483589887619018555e-01 3.633230924606323242e-01 -4.216523170471191406e-01
1.376919597387313843e-01 2.081251144409179688e-01 8.000657558441162109e-01 -2.638446986675262451e-01 1.701969504356384277e-01 2.597603499889373779e-01 7.248885929584503174e-02 -3.553990721702575684e-01
4.975218325853347778e-02 -4.494576156139373779e-01 5.923240184783935547e-01 -2.947198459878563881e-03 -3.323933482170104980e-01 4.560879766941070557e-01 -1.684275567531585693e-01 -3.127084374427795410e-01
3.957034647464752197e-01 1.685084700584411621e-01 7.510030269622802734e-01 -3.240939676761627197e-01 2.294686809182167053e-02 -5.349489673972129822e-02 -2.547054886817932129e-01 -2.787798941135406494e-01
4.111609160900115967e-01 3.495390415191650391e-01 5.920867323875427246e-01 -4.868431091308593750e-01 -2.773528397083282471e-01 -8.192736655473709106e-02 -1.828046888113021851e-01 -6.428059935569763184e-02
-1.144491881132125854e-02 5.482685565948486328e-01 6.377581954002380371e-01 -4.781330525875091553e-01 -5.711276456713676453e-02 7.121252268552780151e-02 -4.065480828285217285e-02 -2.322453558444976807e-01
-6.752700358629226685e-02 4.521600902080535889e-01 7.855650782585144043e-01 6.442597508430480957e-02 -2.968426942825317383e-01 2.014936804771423340e-01 -1.977377980947494507e-01 4.373488202691078186e-02
-5.938237905502319336e-01 3.266471996903419495e-02 7.260480523109436035e-01 1.173015013337135315e-01 1.105922460556030273e-01 8.759005367755889893e-02 2.528039216995239258e-01 -1.469305306673049927e-01
1.770442575216293335e-01 2.144326567649841309e-01 6.198117733001708984e-01 -4.557581841945648193e-01 2.917666137218475342e-01 -5.066270381212234497e-02 5.878771096467971802e-02 -4.895318150520324707e-01
-5.605669617652893066e-01 1.283809095621109009e-01 5.186279416084289551e-01 1.016981825232505798e-01 -9.629651159048080444e-02 6.313552707433700562e-02 -5.677796900272369385e-02 -6.111322045326232910e-01
3.847383856773376465e-01 2.463058680295944214e-01 6.802138090133666992e-01 -8.384522795677185059e-02 2.698825895786285400e-01 5.398047715425491333e-02 3.110060095787048340e-01 -3.861525356769561768e-01
