# Supplementary material for: Where is your field going? A machine learning approach to study the relative motion of the domains of physics
Source: PLoS One. 2020 Jun 18;15(6):e0233997. doi: 10.1371/journal.pone.0233997 (PMC7302634; doi:10.1371/journal.pone.0233997)
Supplement: S23 Data — (ZIP) [file pone.0233997.s023.zip › 22/Pacs4Run_22_VS_500_embeddings1986-1990ED8.txt]

4.226998686790466309e-01 6.224037408828735352e-01 -3.805554285645484924e-02 -1.047795787453651428e-01 -4.019623994827270508e-01 7.339615374803543091e-02 8.365701884031295776e-02 4.975462853908538818e-01
3.332493901252746582e-01 2.631017565727233887e-01 -5.641297698020935059e-01 -3.984356522560119629e-01 -1.837144643068313599e-01 4.735507071018218994e-01 -2.845783233642578125e-01 6.117854639887809753e-02
5.508766174316406250e-01 4.859404563903808594e-01 -6.953213363885879517e-02 -4.357538744807243347e-02 3.157998323440551758e-01 -1.516919881105422974e-01 -5.747864246368408203e-01 2.332109026610851288e-02
5.038208365440368652e-01 3.820718526840209961e-01 -4.199422597885131836e-01 4.680999219417572021e-01 3.547762334346771240e-02 3.777845203876495361e-01 2.324881702661514282e-01 -8.176895231008529663e-02
4.863129258155822754e-01 2.924994528293609619e-01 -2.580257654190063477e-01 -4.823737740516662598e-01 1.602475345134735107e-01 5.117430686950683594e-01 -1.674457192420959473e-01 -2.511647045612335205e-01
7.959821820259094238e-01 4.121237993240356445e-01 -2.931238152086734772e-02 2.637273371219635010e-01 4.526105150580406189e-02 1.481407415121793747e-02 -2.815199196338653564e-01 2.112668007612228394e-01
9.009824395179748535e-01 2.465882897377014160e-01 -1.817004978656768799e-01 -1.441954672336578369e-01 -1.789361238479614258e-01 5.352180078625679016e-02 8.767603337764739990e-02 -1.762029975652694702e-01
2.258398104459047318e-03 6.738028526306152344e-01 -4.865197539329528809e-01 -2.983764000236988068e-02 -4.110015034675598145e-01 2.165649319067597389e-03 -2.293453812599182129e-01 2.947314977645874023e-01
5.518118739128112793e-01 5.004882216453552246e-01 -4.071192443370819092e-01 2.668165862560272217e-01 1.448126286268234253e-01 9.551943838596343994e-02 -4.035908281803131104e-01 -1.228730678558349609e-01
1.791962236166000366e-01 3.813651204109191895e-01 -5.760117173194885254e-01 -1.702914535999298096e-01 2.933254241943359375e-01 5.602895617485046387e-01 -7.529367506504058838e-02 2.367011308670043945e-01
3.806124925613403320e-01 2.825177907943725586e-01 -2.932406365871429443e-01 -2.813835442066192627e-01 -3.992144763469696045e-01 4.943888783454895020e-01 -2.562185227870941162e-01 3.751140236854553223e-01
4.752130806446075439e-01 4.359508156776428223e-01 -5.266200751066207886e-03 2.571612894535064697e-01 2.132737785577774048e-01 3.468209505081176758e-01 -5.861431360244750977e-01 -9.287365525960922241e-02
3.406044542789459229e-01 3.060331940650939941e-01 -4.808969199657440186e-01 -4.396750628948211670e-01 -3.707934021949768066e-01 4.482094049453735352e-01 7.479007542133331299e-02 1.475917547941207886e-01
6.474118232727050781e-01 2.906802296638488770e-01 -2.753498852252960205e-01 1.815293282270431519e-01 -7.297643274068832397e-02 4.716998636722564697e-01 -3.778650760650634766e-01 -1.303227394819259644e-01
2.598402202129364014e-01 4.053089022636413574e-01 1.608044356107711792e-01 3.874005377292633057e-01 -6.179578900337219238e-01 2.805663049221038818e-01 -2.186111509799957275e-01 2.896378934383392334e-01
1.979692466557025909e-02 7.602047920227050781e-01 -3.026412799954414368e-03 -8.840619027614593506e-02 -3.612036406993865967e-01 -2.388576865196228027e-01 -4.535726308822631836e-01 -1.436069458723068237e-01
5.164438486099243164e-01 5.076905488967895508e-01 -4.385407269001007080e-01 2.281437516212463379e-01 1.395300682634115219e-02 5.403818190097808838e-02 -4.768726825714111328e-01 2.542067505419254303e-02
5.563025474548339844e-01 3.366193473339080811e-01 -3.145598173141479492e-01 1.862119585275650024e-01 1.837929189205169678e-01 4.410700798034667969e-01 -3.495583534240722656e-01 3.050877451896667480e-01
4.981035292148590088e-01 3.206543326377868652e-01 -6.097270920872688293e-02 1.745494902133941650e-01 1.008824408054351807e-01 4.139555990695953369e-01 -4.576382339000701904e-01 4.732010960578918457e-01
1.831749826669692993e-01 4.804650545120239258e-01 -6.682437062263488770e-01 -3.735597804188728333e-02 3.090126216411590576e-01 3.678246140480041504e-01 -2.171283960342407227e-01 -9.862362593412399292e-02
2.269963920116424561e-01 4.637634158134460449e-01 -6.076846122741699219e-01 1.908600032329559326e-01 1.923129111528396606e-01 4.417574703693389893e-01 -1.793010085821151733e-01 -2.518042623996734619e-01
6.705897450447082520e-01 4.434398114681243896e-01 -4.429437518119812012e-01 -5.071975290775299072e-02 1.380454450845718384e-01 -9.510463476181030273e-02 -3.554995954036712646e-01 2.043194323778152466e-02
-1.434970349073410034e-01 6.717309355735778809e-01 -3.565831780433654785e-01 1.503130793571472168e-01 -1.119977161288261414e-01 3.396009206771850586e-01 2.433436661958694458e-01 4.374381601810455322e-01
-2.550085484981536865e-01 7.331041097640991211e-01 -2.075248807668685913e-01 5.005283281207084656e-02 -2.463847100734710693e-01 4.350015223026275635e-01 1.817251294851303101e-01 2.626809477806091309e-01
3.992752134799957275e-01 3.736015260219573975e-01 -1.873354315757751465e-01 1.111304312944412231e-01 -4.984447360038757324e-02 3.107887506484985352e-01 -7.432142496109008789e-01 -4.599126428365707397e-02
2.550949752330780029e-01 4.845333993434906006e-01 1.188005730509757996e-01 -8.430081419646739960e-03 -4.012139737606048584e-01 1.503019034862518311e-01 -7.066237330436706543e-01 5.557814240455627441e-02
7.116472125053405762e-01 2.559472024440765381e-01 -3.969916701316833496e-01 -2.638010680675506592e-01 -1.458630114793777466e-01 3.293819427490234375e-01 -8.504602313041687012e-02 -2.526946663856506348e-01
5.693383812904357910e-01 2.703669071197509766e-01 -1.570644378662109375e-01 5.356543138623237610e-02 -3.820706158876419067e-02 5.327757000923156738e-01 -4.960143566131591797e-01 -2.094690650701522827e-01
-3.369807004928588867e-01 6.174576878547668457e-01 -3.709965348243713379e-01 -8.167436718940734863e-02 -1.183228120207786560e-01 5.534610748291015625e-01 -5.260699987411499023e-02 1.944069713354110718e-01
6.376228332519531250e-01 3.410578072071075439e-01 -5.740490742027759552e-03 1.486937999725341797e-01 2.008978575468063354e-01 4.169951379299163818e-01 -1.696740090847015381e-01 -4.603689014911651611e-01
3.414954245090484619e-01 4.265456795692443848e-01 -2.807440757751464844e-01 -1.515242010354995728e-01 -5.850216150283813477e-01 8.524705469608306885e-02 -1.096385419368743896e-01 4.879803061485290527e-01
-7.690102607011795044e-02 7.082949876785278320e-01 5.076624080538749695e-02 3.438277915120124817e-02 2.405606806278228760e-01 4.381115734577178955e-01 2.387928068637847900e-01 -4.263941943645477295e-01
-1.875043474137783051e-02 8.453044891357421875e-01 -2.061644047498703003e-01 -1.763501316308975220e-01 3.841454982757568359e-01 -1.278412193059921265e-01 -9.580272249877452850e-03 -2.179512977600097656e-01
-1.852998286485671997e-01 8.556125164031982422e-01 2.659003734588623047e-01 -1.558338552713394165e-01 -1.436809152364730835e-01 1.858549118041992188e-01 7.700679451227188110e-02 2.783665060997009277e-01
-1.105878204107284546e-01 9.242115020751953125e-01 -1.285238713026046753e-01 1.381855010986328125e-01 2.324743866920471191e-01 6.093609333038330078e-02 5.296785756945610046e-02 -1.934599131345748901e-01
1.849975883960723877e-01 6.713064908981323242e-01 -4.555968642234802246e-01 4.033583998680114746e-01 -2.432801872491836548e-01 -1.558194905519485474e-01 -2.265014648437500000e-01 -1.004443690180778503e-01
3.098370730876922607e-01 3.284333646297454834e-01 -6.930814981460571289e-01 -2.445498406887054443e-01 -2.327269166707992554e-01 3.934180140495300293e-01 1.573607623577117920e-01 1.492111682891845703e-01
8.953186273574829102e-01 2.750893831253051758e-01 -8.141321688890457153e-02 -2.137050330638885498e-01 4.911189526319503784e-02 9.130640327930450439e-02 -1.399241983890533447e-01 -2.002621442079544067e-01
4.105037450790405273e-01 5.087107419967651367e-01 -6.243852972984313965e-01 3.028467297554016113e-01 -4.492305219173431396e-02 4.723917692899703979e-03 -2.969379127025604248e-01 3.023883141577243805e-02
7.158032059669494629e-01 4.895789623260498047e-01 -1.497754454612731934e-01 -3.525396436452865601e-02 2.493439428508281708e-02 -2.900710999965667725e-01 -2.524868249893188477e-01 -2.752275168895721436e-01
4.420279562473297119e-01 6.762117147445678711e-01 -3.501614183187484741e-02 -7.880829274654388428e-02 -4.038450717926025391e-01 -2.962157130241394043e-01 2.084952965378761292e-02 -2.977295219898223877e-01
6.491221785545349121e-01 3.370422720909118652e-01 -8.149988949298858643e-03 9.178610891103744507e-02 -2.612937092781066895e-01 2.193105369806289673e-01 -5.829819440841674805e-01 1.766961440443992615e-02
6.583806592971086502e-03 7.764286994934082031e-01 3.732690587639808655e-02 -4.013487398624420166e-01 -2.176989763975143433e-01 -3.471186757087707520e-02 3.116984069347381592e-01 2.981397807598114014e-01
-5.113390460610389709e-02 8.025172352790832520e-01 -6.867913901805877686e-02 5.056361854076385498e-02 8.849474042654037476e-02 2.456422895193099976e-01 3.171127140522003174e-01 -4.211245477199554443e-01
1.446445733308792114e-01 5.519489049911499023e-01 -6.389021277427673340e-01 -4.994739964604377747e-02 -8.762699551880359650e-03 6.149289011955261230e-02 -9.660147130489349365e-02 5.005494356155395508e-01
-1.998505890369415283e-01 8.432260751724243164e-01 -8.178643137216567993e-02 -4.230892658233642578e-01 -6.216887384653091431e-02 1.144396364688873291e-01 2.153240591287612915e-01 3.167195711284875870e-03
-2.477198690176010132e-01 8.515004515647888184e-01 1.918431520462036133e-01 -2.433026582002639771e-02 -1.346031576395034790e-01 3.645940721035003662e-01 9.901826828718185425e-02 1.238333657383918762e-01
2.125142663717269897e-01 4.029275178909301758e-01 -6.422976851463317871e-01 -2.932763397693634033e-01 2.218134105205535889e-01 4.649611711502075195e-01 -6.033151596784591675e-02 1.577966064214706421e-01
5.065739750862121582e-01 5.014698505401611328e-01 -2.642772495746612549e-01 6.066267564892768860e-02 2.799146771430969238e-01 -1.852818019688129425e-02 -3.632091879844665527e-01 -4.558202028274536133e-01
4.939002394676208496e-01 4.351504743099212646e-01 7.947875559329986572e-02 2.975448369979858398e-01 -8.841510117053985596e-02 2.000505626201629639e-01 -6.508420705795288086e-01 2.059585228562355042e-02
6.399851441383361816e-01 3.566146492958068848e-01 7.906529307365417480e-02 2.317026704549789429e-01 2.367322742938995361e-01 3.539809882640838623e-01 -4.279662072658538818e-01 1.969972103834152222e-01
5.982452630996704102e-01 3.346357643604278564e-01 -9.278925508260726929e-02 2.496717572212219238e-01 9.122453629970550537e-02 3.738372623920440674e-01 -3.071693181991577148e-01 4.655604958534240723e-01
5.998503565788269043e-01 4.804178178310394287e-01 -4.427124559879302979e-01 3.217137455940246582e-01 1.651041060686111450e-01 1.323667019605636597e-01 -2.326173037290573120e-01 -1.048475131392478943e-01
7.831920385360717773e-01 3.949958086013793945e-01 -4.236893728375434875e-02 1.350516378879547119e-01 2.147630304098129272e-01 9.179495275020599365e-02 -3.561198711395263672e-01 1.708321720361709595e-01
6.333776116371154785e-01 3.018590509891510010e-01 -1.807213723659515381e-01 2.598514035344123840e-02 4.197298586368560791e-01 4.117905795574188232e-01 2.896018326282501221e-01 2.115765810012817383e-01
4.322175383567810059e-01 4.514950513839721680e-01 1.027470380067825317e-01 2.021472305059432983e-01 1.756128519773483276e-01 2.466589659452438354e-01 -6.812909841537475586e-01 -4.562686756253242493e-02
-2.179888337850570679e-01 6.792275309562683105e-01 -7.708909362554550171e-02 -1.180304493755102158e-02 2.271548211574554443e-01 4.228934645652770996e-01 -1.263336986303329468e-01 4.885185360908508301e-01
2.183533459901809692e-01 8.308237195014953613e-01 -5.200476851314306259e-03 -1.573067605495452881e-01 1.061402708292007446e-01 -1.773027926683425903e-01 3.770892024040222168e-01 -2.288736701011657715e-01
7.525484561920166016e-01 3.543175756931304932e-01 -3.446513712406158447e-01 -3.305921852588653564e-01 -1.589847207069396973e-01 -1.410069018602371216e-01 -1.463932394981384277e-01 -1.160349920392036438e-01
5.101492404937744141e-01 2.713446319103240967e-01 -1.961963176727294922e-01 2.719476819038391113e-01 2.494220435619354248e-01 6.600530147552490234e-01 1.299606114625930786e-01 1.972308009862899780e-01
4.446293711662292480e-01 3.878655433654785156e-01 -4.454216957092285156e-01 2.850132584571838379e-01 8.342144638299942017e-02 4.551090002059936523e-01 -3.282046616077423096e-01 2.245670557022094727e-01
7.644646167755126953e-01 3.363573253154754639e-01 -1.371700614690780640e-01 -2.629755139350891113e-01 2.093762755393981934e-01 1.178723797202110291e-01 -3.414754271507263184e-01 -2.003697454929351807e-01
5.115989446640014648e-01 3.847728371620178223e-01 -5.618115663528442383e-01 2.574617266654968262e-01 9.764467179775238037e-02 3.338617086410522461e-01 1.660146564245223999e-01 2.444151043891906738e-01
4.672383368015289307e-01 3.976709246635437012e-01 1.823095083236694336e-01 4.739132523536682129e-01 -8.005936630070209503e-03 3.781922161579132080e-01 -4.321695864200592041e-01 -1.893454492092132568e-01
-8.753336966037750244e-02 9.213355183601379395e-01 8.255840837955474854e-02 1.012354791164398193e-01 3.030188083648681641e-01 -5.894202366471290588e-02 -8.714883029460906982e-02 -1.533785909414291382e-01
6.032864451408386230e-01 2.312047481536865234e-01 -1.243007108569145203e-01 1.704081706702709198e-02 2.378566656261682510e-03 6.500842571258544922e-01 -1.126232817769050598e-01 -3.626973330974578857e-01
2.193294465541839600e-01 3.413292169570922852e-01 -3.573239147663116455e-01 -4.113946855068206787e-01 -4.683333337306976318e-01 5.364031195640563965e-01 4.093413800001144409e-02 1.724033057689666748e-01
4.798474609851837158e-01 6.144906282424926758e-01 1.047969907522201538e-01 2.179334759712219238e-01 -5.015808939933776855e-01 -2.683508098125457764e-01 9.069992601871490479e-02 -4.299222305417060852e-02
7.533689737319946289e-01 2.245920449495315552e-01 5.833291262388229370e-02 -7.498323172330856323e-02 1.825493425130844116e-01 5.707373619079589844e-01 -2.645452693104743958e-02 -1.149046123027801514e-01
3.040441274642944336e-01 4.924720525741577148e-01 -3.126809000968933105e-01 3.433945178985595703e-01 1.959894597530364990e-01 2.711567580699920654e-01 -5.478207468986511230e-01 -1.931167989969253540e-01
1.770483702421188354e-01 7.661804556846618652e-01 1.176883801817893982e-01 1.025479882955551147e-01 -3.223004937171936035e-01 -2.850442230701446533e-01 -4.129699468612670898e-01 -3.978511318564414978e-02
5.951974987983703613e-01 2.722235321998596191e-01 -3.806464970111846924e-01 -9.110968559980392456e-02 1.850053519010543823e-01 1.843909174203872681e-01 1.876737028360366821e-01 5.612424015998840332e-01
6.096836328506469727e-01 3.433041870594024658e-01 -3.254956603050231934e-01 -5.227450132369995117e-01 -1.460290551185607910e-01 2.189874835312366486e-02 -1.549837738275527954e-01 -2.922230958938598633e-01
2.862302064895629883e-01 4.927538335323333740e-01 -5.058750510215759277e-01 3.884680569171905518e-01 2.820660173892974854e-01 3.757132291793823242e-01 -1.977649480104446411e-01 -9.282397478818893433e-02
6.252595186233520508e-01 3.134329915046691895e-01 -1.999626159667968750e-01 -2.460996657609939575e-01 1.311244517564773560e-01 2.767550945281982422e-01 -1.929014772176742554e-01 -5.284527540206909180e-01
3.087587058544158936e-01 2.378744781017303467e-01 -1.462468653917312622e-01 -4.171306788921356201e-01 -4.336148798465728760e-01 5.253240466117858887e-01 -1.868404597043991089e-01 -3.921748995780944824e-01
4.517965912818908691e-01 6.013284325599670410e-01 3.430398404598236084e-01 -3.373827338218688965e-01 -3.250360190868377686e-01 -2.598376274108886719e-01 -1.186138838529586792e-01 1.246888116002082825e-01
6.292449831962585449e-01 3.226056694984436035e-01 -3.251099884510040283e-01 -1.303786784410476685e-01 1.322512980550527573e-02 2.993737459182739258e-01 -8.216662704944610596e-02 -5.298398137092590332e-01
1.379623115062713623e-01 5.921345353126525879e-01 2.838893234729766846e-01 -1.821717172861099243e-01 1.038824170827865601e-01 4.197179377079010010e-01 5.544922947883605957e-01 1.488192379474639893e-01
3.805541992187500000e-01 2.744933366775512695e-01 -2.824090421199798584e-01 -2.092639058828353882e-01 -5.524022579193115234e-01 4.023684859275817871e-01 3.852679952979087830e-02 4.333044290542602539e-01
5.233641862869262695e-01 4.592963159084320068e-01 4.219690561294555664e-01 -3.468648493289947510e-01 -1.674727797508239746e-01 -1.003506183624267578e-01 -1.765572577714920044e-01 3.840236067771911621e-01
2.027864567935466766e-02 8.276164531707763672e-01 -7.513687014579772949e-02 3.959086164832115173e-02 -1.919575035572052002e-01 1.259419918060302734e-01 5.032647252082824707e-01 3.797932341694831848e-02
-1.539922505617141724e-01 7.139385342597961426e-01 -4.144886881113052368e-02 -1.113828271627426147e-01 -3.620064854621887207e-01 4.479545950889587402e-01 3.130329251289367676e-01 -1.508389264345169067e-01
4.544161856174468994e-01 3.467110395431518555e-01 -2.506790757179260254e-01 3.306155502796173096e-01 -1.045148074626922607e-01 4.380737543106079102e-01 -5.105151534080505371e-01 1.941470950841903687e-01
6.738465428352355957e-01 3.739480674266815186e-01 2.222115844488143921e-01 4.301865026354789734e-02 1.582172214984893799e-01 2.152759432792663574e-01 -1.551365256309509277e-01 -5.093342661857604980e-01
5.631765723228454590e-01 2.166955024003982544e-01 -1.145288720726966858e-02 -2.245700955390930176e-01 -4.036657214164733887e-01 5.277267694473266602e-01 1.059876158833503723e-01 3.641940355300903320e-01
-7.517849653959274292e-02 8.171831965446472168e-01 3.661685585975646973e-01 2.632308304309844971e-01 -1.038986295461654663e-01 1.889651268720626831e-01 1.397459357976913452e-01 2.390778958797454834e-01
3.503046929836273193e-01 3.191655874252319336e-01 -2.519965767860412598e-01 -4.872818291187286377e-01 -3.498042225837707520e-01 4.597996175289154053e-01 1.329679042100906372e-01 -3.507349491119384766e-01
3.225516974925994873e-01 4.008637666702270508e-01 -1.275359652936458588e-02 2.051996886730194092e-01 3.707406818866729736e-01 5.039144754409790039e-01 -5.071381330490112305e-01 -2.107881754636764526e-01
3.937417566776275635e-01 3.803736269474029541e-01 -3.077369034290313721e-01 -5.539960414171218872e-02 4.841659665107727051e-01 5.187609791755676270e-01 -2.379336655139923096e-01 -2.058399319648742676e-01
3.362586796283721924e-01 3.834213316440582275e-01 -6.953316740691661835e-03 -7.649613022804260254e-01 -1.326983571052551270e-01 1.014430820941925049e-01 -2.076040059328079224e-01 2.893185019493103027e-01
2.085373699665069580e-01 7.531242966651916504e-01 2.645606994628906250e-01 2.588752210140228271e-01 -2.906597852706909180e-01 -2.668291330337524414e-01 -3.105614483356475830e-01 -1.334343291819095612e-02
1.875095516443252563e-01 8.029221892356872559e-01 9.135277569293975830e-02 2.323055714368820190e-01 4.911594688892364502e-01 2.296245470643043518e-02 1.251083016395568848e-01 -2.068581804633140564e-02
6.323730349540710449e-01 1.828796565532684326e-01 -4.975894838571548462e-02 -2.218532562255859375e-01 -1.539490465074777603e-02 6.681421995162963867e-01 -1.590275913476943970e-01 -2.074218094348907471e-01
4.759932160377502441e-01 3.127956092357635498e-01 -3.601801097393035889e-01 -6.919499039649963379e-01 -1.082944944500923157e-01 1.448745578527450562e-01 -1.804816275835037231e-01 4.213282465934753418e-02
1.538564115762710571e-01 5.134447216987609863e-01 4.299100935459136963e-01 -8.044484071433544159e-03 -3.661715090274810791e-01 1.912957578897476196e-01 -5.731123685836791992e-01 1.693574041128158569e-01
-1.224271804094314575e-01 7.800401449203491211e-01 -3.854753449559211731e-02 -1.757094413042068481e-01 -1.412835568189620972e-01 3.697753548622131348e-01 4.282009601593017578e-01 6.432981789112091064e-02
-1.511180400848388672e-01 9.112898707389831543e-01 -7.636962085962295532e-02 1.183354184031486511e-01 8.720856904983520508e-02 1.591227352619171143e-01 2.352935373783111572e-01 -1.964438408613204956e-01
4.712747931480407715e-01 4.227199852466583252e-01 -5.915730595588684082e-01 1.133020222187042236e-01 2.371391952037811279e-01 1.963755935430526733e-01 4.519570991396903992e-02 3.735918402671813965e-01
4.510454535484313965e-01 5.722025632858276367e-01 1.651551872491836548e-01 3.192152678966522217e-01 -4.321255683898925781e-01 -1.244584918022155762e-01 1.929202377796173096e-01 -3.170598745346069336e-01
-2.500105202198028564e-01 7.540194392204284668e-01 -2.071345895528793335e-01 -2.203014940023422241e-01 1.115008071064949036e-01 2.077130377292633057e-01 -1.019931659102439880e-01 4.599261879920959473e-01
-5.945657193660736084e-02 7.897326350212097168e-01 -3.865708112716674805e-01 -1.097024455666542053e-01 1.683508753776550293e-01 1.834319382905960083e-01 3.127005994319915771e-01 -2.270350307226181030e-01
6.665073037147521973e-01 3.714964687824249268e-01 -1.385362446308135986e-01 1.911975294351577759e-01 7.794214785099029541e-02 1.798795163631439209e-01 -2.776011824607849121e-01 4.965033829212188721e-01
4.680721163749694824e-01 1.755603700876235962e-01 -1.004208922386169434e-01 -4.070456922054290771e-01 -4.296883642673492432e-01 6.069704890251159668e-01 5.139140039682388306e-02 -1.364927738904953003e-01
-1.095142662525177002e-01 7.116073369979858398e-01 -3.688054531812667847e-02 -2.103367745876312256e-01 2.132254689931869507e-01 6.786768883466720581e-02 -3.291238844394683838e-01 5.269024372100830078e-01
4.115020930767059326e-01 3.275654911994934082e-01 -3.090815544128417969e-01 3.381048887968063354e-02 -9.279251843690872192e-02 4.793016910552978516e-01 -2.470840215682983398e-01 -5.721023678779602051e-01
3.096109628677368164e-01 4.323948025703430176e-01 -3.606187105178833008e-01 6.308505684137344360e-02 4.235167801380157471e-01 4.022866189479827881e-01 -2.413197010755538940e-01 -4.286186993122100830e-01
6.766746640205383301e-01 2.337117642164230347e-01 -4.079388976097106934e-01 -2.801376581192016602e-01 -1.665072888135910034e-01 4.308539628982543945e-01 -1.418618578463792801e-02 -1.704047620296478271e-01
4.923388063907623291e-01 4.761614501476287842e-01 -2.291913628578186035e-01 3.966163992881774902e-01 1.000738590955734253e-01 1.952965259552001953e-01 -4.995619356632232666e-01 1.527150869369506836e-01
3.747065961360931396e-01 4.397726058959960938e-01 -6.825150847434997559e-01 -4.210117459297180176e-01 7.734463363885879517e-02 2.724807523190975189e-02 1.222810670733451843e-01 3.794843330979347229e-02
1.912292987108230591e-01 6.947363018989562988e-01 -5.143797397613525391e-01 1.377660036087036133e-01 -2.267196625471115112e-01 -3.415727615356445312e-01 -8.436627686023712158e-02 1.483753174543380737e-01
2.888724505901336670e-01 6.682186722755432129e-01 -3.130015432834625244e-01 4.770155251026153564e-02 1.418233662843704224e-01 3.575227409601211548e-02 5.859122872352600098e-01 7.145488262176513672e-02
4.588846862316131592e-01 3.344470262527465820e-01 5.967453122138977051e-02 -6.256037950515747070e-01 -6.598868966102600098e-02 1.310356408357620239e-01 1.414545029401779175e-01 4.910140633583068848e-01
1.069496497511863708e-01 7.237002849578857422e-01 -4.705517590045928955e-01 2.202935069799423218e-01 -3.364289104938507080e-01 -2.298716753721237183e-01 -1.678726971149444580e-01 2.578202262520790100e-02
5.053968429565429688e-01 2.826581597328186035e-01 -3.420827984809875488e-01 -3.007780313491821289e-01 1.544516980648040771e-01 5.020796060562133789e-01 -3.572020679712295532e-03 -4.257208108901977539e-01
4.148267507553100586e-01 3.698226511478424072e-01 -7.058479636907577515e-02 -4.237951636314392090e-01 -2.409326285123825073e-01 2.724333405494689941e-01 -3.060303032398223877e-01 5.297567844390869141e-01
-6.930989213287830353e-03 6.813644766807556152e-01 -1.266751587390899658e-01 9.549380838871002197e-02 5.604860559105873108e-02 1.942276805639266968e-01 -7.204289734363555908e-02 6.815226078033447266e-01
-6.236645579338073730e-02 7.815421819686889648e-01 -1.875788271427154541e-01 -2.141314558684825897e-02 -6.434186827391386032e-03 1.925745010375976562e-01 3.124428689479827881e-01 -4.635850787162780762e-01
-2.554267048835754395e-01 7.019664049148559570e-01 -3.148950934410095215e-01 -1.873673945665359497e-01 -1.026378050446510315e-01 1.714734882116317749e-01 -2.546299695968627930e-01 4.505116343498229980e-01
6.945979595184326172e-01 3.759804069995880127e-01 -2.300651371479034424e-01 -3.683390617370605469e-01 1.309202760457992554e-01 -7.452450692653656006e-02 -2.491960376501083374e-01 -3.205872774124145508e-01
7.723836302757263184e-01 2.613529562950134277e-01 -2.058238089084625244e-01 -9.054322540760040283e-02 2.272434905171394348e-02 3.251824080944061279e-01 -3.133690953254699707e-01 -2.830134332180023193e-01
-9.207365661859512329e-02 8.708289861679077148e-01 -1.623540222644805908e-01 1.121118664741516113e-01 -3.306472003459930420e-01 -1.152812168002128601e-01 6.099957227706909180e-02 -2.606016099452972412e-01
3.249966800212860107e-01 5.887581706047058105e-01 4.218871295452117920e-01 -4.592808187007904053e-01 -2.122356444597244263e-01 -1.809439659118652344e-01 -2.661325633525848389e-01 -1.010051518678665161e-01
-1.685482263565063477e-01 6.332902312278747559e-01 2.252677977085113525e-01 -2.939710915088653564e-01 3.730229139328002930e-01 3.891111910343170166e-01 -1.737625747919082642e-01 3.355941772460937500e-01
3.524430096149444580e-01 5.396041274070739746e-01 -5.106366276741027832e-01 2.422962523996829987e-02 -2.935488522052764893e-01 -1.178231835365295410e-01 -3.114742636680603027e-01 -3.552533388137817383e-01
1.892254352569580078e-01 8.041667938232421875e-01 -1.160656213760375977e-01 -6.207889318466186523e-02 6.250317394733428955e-02 -1.590294763445854187e-02 4.723353385925292969e-01 -2.700452208518981934e-01
1.734210848808288574e-01 4.426872134208679199e-01 -5.579872131347656250e-01 8.065231144428253174e-02 2.603231668472290039e-01 5.391218066215515137e-01 -4.665319621562957764e-02 -3.090336322784423828e-01
-1.608795225620269775e-01 6.843453049659729004e-01 1.946656554937362671e-01 -2.376228421926498413e-01 -8.602851629257202148e-02 4.351514577865600586e-01 -3.818621858954429626e-02 4.617510735988616943e-01
-2.367575913667678833e-01 9.047769904136657715e-01 1.077948436141014099e-01 -4.988246783614158630e-02 2.147544771432876587e-01 1.800548583269119263e-01 -2.175585553050041199e-02 -1.794546693563461304e-01
1.812761873006820679e-01 6.039938330650329590e-01 -6.921046227216720581e-02 1.051749009639024734e-02 -5.497104525566101074e-01 -2.341166511178016663e-02 -4.070293903350830078e-01 -3.592033982276916504e-01
5.441226363182067871e-01 2.021525502204895020e-01 -8.019814640283584595e-02 7.953894883394241333e-02 -1.635427922010421753e-01 7.129081487655639648e-01 -2.178220003843307495e-01 -2.605300843715667725e-01
4.145688116550445557e-01 5.231226682662963867e-01 -5.024852156639099121e-01 4.455205798149108887e-01 2.033078521490097046e-01 1.926797777414321899e-01 -1.524323374032974243e-01 -4.242740571498870850e-02
4.436547458171844482e-01 5.260579586029052734e-01 5.426684021949768066e-01 -2.261727601289749146e-01 -2.547253370285034180e-01 -1.104548424482345581e-01 -1.824391335248947144e-01 2.653693854808807373e-01
-1.029447913169860840e-01 8.460808396339416504e-01 -1.065517514944076538e-01 -2.053338885307312012e-01 -1.542689651250839233e-01 1.825955510139465332e-01 3.965380489826202393e-01 -7.517915219068527222e-02
6.002064347267150879e-01 2.808714210987091064e-01 -3.246272206306457520e-01 4.996007680892944336e-02 2.101764827966690063e-01 3.196721374988555908e-01 3.125507235527038574e-01 4.570910930633544922e-01
1.492160558700561523e-01 8.653045296669006348e-01 3.485321532934904099e-03 1.847221553325653076e-01 2.968875467777252197e-01 -3.938525915145874023e-02 3.234889209270477295e-01 -2.257612720131874084e-02
-4.760414734482765198e-02 6.933668255805969238e-01 1.180006787180900574e-01 -5.058702230453491211e-01 -4.280475527048110962e-02 3.810019493103027344e-01 2.459131777286529541e-01 1.991967558860778809e-01
-2.709051668643951416e-01 8.649581670761108398e-01 9.956344030797481537e-03 7.121787965297698975e-02 -3.520100116729736328e-01 1.205653604120016098e-02 -1.165011301636695862e-01 1.888323575258255005e-01
6.593627929687500000e-01 2.899771034717559814e-01 -2.064239829778671265e-01 -1.533057838678359985e-01 -5.814534425735473633e-01 2.521569430828094482e-01 1.148346513509750366e-01 -1.349875330924987793e-02
2.779220640659332275e-01 4.371176064014434814e-01 -1.241265684366226196e-01 -7.527749240398406982e-02 -5.095443129539489746e-01 7.617360353469848633e-02 -4.023835957050323486e-01 -5.322247743606567383e-01
6.759249567985534668e-01 4.901644885540008545e-01 -1.020322218537330627e-01 -8.847158402204513550e-02 2.183077782392501831e-01 -2.444168478250503540e-01 -4.171646535396575928e-01 5.658834055066108704e-02
-1.406259238719940186e-01 7.902050018310546875e-01 -1.878693103790283203e-01 1.730026304721832275e-01 -4.056930243968963623e-01 -7.968380302190780640e-02 -2.557737231254577637e-01 -2.328496873378753662e-01
2.862555980682373047e-01 3.396895229816436768e-01 -1.705031991004943848e-01 -4.694716632366180420e-01 -3.308409750461578369e-01 4.612234234809875488e-01 1.101823337376117706e-02 -4.805096387863159180e-01
3.865999877452850342e-01 4.089268147945404053e-01 -1.259765177965164185e-01 1.167550757527351379e-01 1.750966720283031464e-02 3.097863197326660156e-01 -6.749970316886901855e-01 -3.192525506019592285e-01
1.999165117740631104e-01 7.361146211624145508e-01 -1.092566922307014465e-02 1.977277696132659912e-01 -4.973908364772796631e-01 -2.888987958431243896e-01 -1.670475304126739502e-01 1.420841515064239502e-01
4.096850454807281494e-01 3.993353545665740967e-01 -2.562427520751953125e-01 -1.276837587356567383e-01 -5.528990030288696289e-01 7.183157652616500854e-02 1.370071806013584137e-02 5.288490653038024902e-01
2.054470330476760864e-01 7.277451753616333008e-01 -2.404097467660903931e-01 2.207664400339126587e-01 -4.566041827201843262e-01 -2.426633238792419434e-01 -1.999467015266418457e-01 -1.195500865578651428e-01
1.044423952698707581e-01 8.911666870117187500e-01 1.363787055015563965e-02 8.351741731166839600e-02 2.488489598035812378e-01 -9.116525202989578247e-02 2.328311055898666382e-01 -2.516052722930908203e-01
2.023121416568756104e-01 4.697299599647521973e-01 -5.455573797225952148e-01 -1.270340681076049805e-01 3.302079141139984131e-01 2.753182053565979004e-01 -4.800182580947875977e-01 -9.694397449493408203e-02
1.376553177833557129e-01 8.387992382049560547e-01 7.714518159627914429e-02 1.830117553472518921e-01 4.782335460186004639e-01 -9.571805596351623535e-02 1.024010404944419861e-02 -6.939405109733343124e-03
3.274714052677154541e-01 6.251167058944702148e-01 3.307053446769714355e-01 -4.380967617034912109e-01 -1.421617865562438965e-01 -2.723529040813446045e-01 -1.640708148479461670e-01 2.817648649215698242e-01
5.062602758407592773e-01 3.093402087688446045e-01 -4.457935094833374023e-01 1.508284807205200195e-01 1.434196531772613525e-01 6.117069721221923828e-01 -1.225817129015922546e-01 -1.294113248586654663e-01
-3.237599506974220276e-02 7.283318042755126953e-01 2.619619369506835938e-01 -2.400657683610916138e-01 2.958404719829559326e-01 1.946998983621597290e-01 -2.524069696664810181e-02 4.649325311183929443e-01
-2.764383889734745026e-02 8.024910688400268555e-01 3.534602746367454529e-02 -1.241355016827583313e-01 9.123715758323669434e-02 2.552790045738220215e-01 4.974655508995056152e-01 1.327458918094635010e-01
-1.930043995380401611e-01 7.296037077903747559e-01 3.071807920932769775e-01 2.064672708511352539e-01 -1.792744994163513184e-01 4.994446039199829102e-01 7.234597206115722656e-02 -8.136823773384094238e-02
2.569538056850433350e-01 4.196507632732391357e-01 -6.524342298507690430e-01 -8.702702820301055908e-02 -4.451300203800201416e-01 1.673764139413833618e-01 1.854404658079147339e-01 2.531403303146362305e-01
2.786601707339286804e-02 8.823888301849365234e-01 7.923950254917144775e-02 1.560582667589187622e-01 1.358766406774520874e-01 1.869726926088333130e-02 1.958635896444320679e-01 -3.644254803657531738e-01
6.506896615028381348e-01 1.229983568191528320e-01 -1.469352934509515762e-02 -5.025334358215332031e-01 -1.823774576187133789e-01 5.189658999443054199e-01 5.091569572687149048e-02 5.948946997523307800e-02
-3.690500557422637939e-02 7.318710684776306152e-01 2.624924778938293457e-01 -2.986762821674346924e-01 -1.024132966995239258e-01 4.173490405082702637e-01 2.587345242500305176e-01 2.308261096477508545e-01
2.424149066209793091e-01 1.756615340709686279e-01 -1.111381649971008301e-01 -9.773933328688144684e-03 -2.026836127042770386e-01 8.492753505706787109e-01 -1.774755716323852539e-01 -3.226205408573150635e-01
4.907402694225311279e-01 3.712799847126007080e-01 8.053066581487655640e-02 2.504813671112060547e-01 -1.442389041185379028e-01 3.095415234565734863e-01 -6.502475738525390625e-01 1.125006675720214844e-01
2.932728230953216553e-01 6.484055519104003906e-01 -2.712472528219223022e-02 1.933912187814712524e-01 -5.807959437370300293e-01 -8.535265177488327026e-02 2.867798209190368652e-01 -1.690380424261093140e-01
1.325139999389648438e-01 8.285626173019409180e-01 2.324608899652957916e-02 1.805681288242340088e-01 4.133130609989166260e-01 9.067764878273010254e-02 2.761003971099853516e-01 -8.658520877361297607e-02
3.702855110168457031e-01 6.244266033172607422e-01 3.588252663612365723e-01 -3.349038362503051758e-01 -3.723170459270477295e-01 -2.701268196105957031e-01 -1.427547484636306763e-01 -9.825775399804115295e-03
-1.116189062595367432e-01 8.286015987396240234e-01 -1.486917734146118164e-01 -7.399962842464447021e-02 -6.839131563901901245e-02 1.075405925512313843e-01 1.901381313800811768e-01 -4.700858294963836670e-01
5.314306542277336121e-02 6.331962347030639648e-01 2.399798333644866943e-01 -4.643979966640472412e-01 -5.916221812367439270e-02 3.845061957836151123e-01 3.748186528682708740e-01 1.764896959066390991e-01
-5.341569194570183754e-04 8.150832653045654297e-01 -4.496493935585021973e-01 -2.481829002499580383e-02 5.762443691492080688e-02 -5.605707690119743347e-02 3.553271889686584473e-01 -1.086537446826696396e-02
4.554114043712615967e-01 1.970892250537872314e-01 -2.823965251445770264e-01 -1.938542425632476807e-01 -1.977648138999938965e-01 7.523360848426818848e-01 -1.736555099487304688e-01 -3.394742682576179504e-02
7.366112470626831055e-01 1.968424469232559204e-01 -1.031582653522491455e-01 -1.316578388214111328e-01 9.313749521970748901e-02 5.736480951309204102e-01 -1.987317204475402832e-01 -1.159330382943153381e-01
3.761665225028991699e-01 3.041065633296966553e-01 2.827738821506500244e-01 3.954628482460975647e-02 -1.574685871601104736e-01 6.041045784950256348e-01 -5.428983569145202637e-01 3.946192562580108643e-03
-2.172040492296218872e-01 7.977849245071411133e-01 -1.996093839406967163e-01 -3.785766661167144775e-01 -1.893998682498931885e-01 2.570476233959197998e-01 1.635708957910537720e-01 6.705496460199356079e-02
1.644529998302459717e-01 7.035986185073852539e-01 9.279347211122512817e-02 -3.373319655656814575e-02 -5.001963973045349121e-01 -7.938317209482192993e-02 -1.911837235093116760e-02 -4.596654176712036133e-01
1.210667863488197327e-01 8.476643562316894531e-01 7.418928295373916626e-02 1.869620978832244873e-01 3.994529545307159424e-01 4.162994772195816040e-02 2.545647025108337402e-01 -1.582000590860843658e-02
5.473675727844238281e-01 3.394578993320465088e-01 -3.858214318752288818e-01 2.909010946750640869e-01 2.584208250045776367e-01 4.951892793178558350e-01 1.525817513465881348e-01 1.280640363693237305e-01
3.630450069904327393e-01 4.686624407768249512e-01 -5.144744515419006348e-01 -5.573804378509521484e-01 9.177608788013458252e-02 -4.904974624514579773e-02 -4.635983332991600037e-02 -2.453956604003906250e-01
-5.225598812103271484e-02 8.700708746910095215e-01 -1.698599606752395630e-01 -2.162097990512847900e-01 2.453784346580505371e-01 -8.475178480148315430e-02 2.042319774627685547e-01 2.356757819652557373e-01
4.454933702945709229e-01 3.709407150745391846e-01 1.919758915901184082e-01 -4.235562980175018311e-01 -5.211162567138671875e-01 1.960927248001098633e-01 3.645335435867309570e-01 6.917246431112289429e-02
1.831480711698532104e-01 4.467373490333557129e-01 1.372302919626235962e-01 1.223213002085685730e-01 -4.251597225666046143e-01 4.219741225242614746e-01 -5.904315710067749023e-01 1.601739823818206787e-01
2.174524664878845215e-01 4.519703686237335205e-01 -3.254278004169464111e-01 2.351793795824050903e-01 -7.176797986030578613e-01 1.909501552581787109e-01 -1.598022878170013428e-01 -1.008042171597480774e-01
2.394646406173706055e-01 2.813145816326141357e-01 -3.782467842102050781e-01 -2.461285740137100220e-01 -4.854924082756042480e-01 5.864335298538208008e-01 -2.219694554805755615e-01 -1.760437786579132080e-01
-1.493066251277923584e-01 8.264375329017639160e-01 -1.462865620851516724e-02 -2.539322674274444580e-01 -1.814809888601303101e-01 2.374675273895263672e-01 3.388321995735168457e-01 -1.608718931674957275e-01
2.385892719030380249e-01 5.122311711311340332e-01 3.138217329978942871e-01 -8.766090869903564453e-02 -4.971410632133483887e-01 9.503852576017379761e-02 -5.476059913635253906e-01 1.359119862318038940e-01
-4.953908920288085938e-02 5.261808633804321289e-01 -3.612677752971649170e-01 6.033816561102867126e-02 -1.732731312513351440e-01 3.866621851921081543e-01 -5.940522626042366028e-02 6.351882815361022949e-01
-9.808611869812011719e-02 8.399164676666259766e-01 1.021188944578170776e-01 2.078171968460083008e-01 -3.087629079818725586e-01 -1.198186129331588745e-01 -2.395607531070709229e-01 -2.534226179122924805e-01
1.342391818761825562e-01 5.500921010971069336e-01 -2.398849576711654663e-01 7.217874377965927124e-02 -3.875297009944915771e-01 6.995467841625213623e-02 -2.805752456188201904e-01 -6.187313795089721680e-01
1.663175523281097412e-01 4.839353263378143311e-01 -1.539220213890075684e-01 7.247344404458999634e-02 -5.997521281242370605e-01 1.994905471801757812e-01 -2.895354628562927246e-01 -4.752586483955383301e-01
2.925183475017547607e-01 4.930856227874755859e-01 -5.235738158226013184e-01 -4.654569625854492188e-01 4.032309055328369141e-01 1.125149875879287720e-01 7.127158343791961670e-02 -1.362625509500503540e-02
1.799906194210052490e-01 8.369819521903991699e-01 1.795780807733535767e-01 -1.576605886220932007e-01 2.178293466567993164e-01 -7.818371057510375977e-02 2.784419357776641846e-01 -2.808335423469543457e-01
3.415389657020568848e-01 4.420245885848999023e-01 6.919121146202087402e-01 -1.387218981981277466e-01 -3.153426647186279297e-01 2.124881744384765625e-01 -1.462105959653854370e-01 1.549501270055770874e-01
1.268177330493927002e-01 8.448660969734191895e-01 1.706051826477050781e-01 2.247432768344879150e-01 4.216911196708679199e-01 -8.534452319145202637e-02 7.249115407466888428e-02 1.185431331396102905e-02
4.036629498004913330e-01 4.126795530319213867e-01 -2.937564253807067871e-01 -7.737281173467636108e-02 -6.293136477470397949e-01 4.493593797087669373e-02 -2.113100886344909668e-02 4.194889068603515625e-01
6.015692949295043945e-01 2.884015440940856934e-01 3.041359782218933105e-01 2.211481779813766479e-01 2.170620709657669067e-01 3.809328079223632812e-01 -3.923376500606536865e-01 2.595751583576202393e-01
1.537170857191085815e-01 7.959961891174316406e-01 -2.614070102572441101e-02 1.942529082298278809e-01 5.211956501007080078e-01 5.582229793071746826e-02 1.379220038652420044e-01 -1.027610301971435547e-01
5.080901831388473511e-02 4.411725401878356934e-01 -5.959560275077819824e-01 -1.077847108244895935e-01 2.105347961187362671e-01 5.238397121429443359e-01 -3.403963446617126465e-01 3.743680939078330994e-02
2.944581396877765656e-02 6.989043354988098145e-01 3.156689405441284180e-01 -1.326205432415008545e-01 3.209320902824401855e-01 2.748811244964599609e-01 1.279001682996749878e-01 4.455502927303314209e-01
2.150735259056091309e-01 3.186514973640441895e-01 -3.763056397438049316e-01 -2.613922357559204102e-01 -5.144295096397399902e-01 4.980816841125488281e-01 2.761310525238513947e-02 3.588693737983703613e-01
6.514080762863159180e-01 2.737205028533935547e-01 -3.498260378837585449e-01 -3.823224902153015137e-01 -4.520675167441368103e-03 3.389592170715332031e-01 -5.695069208741188049e-02 -3.376961648464202881e-01
9.237720072269439697e-02 7.667221426963806152e-01 -2.129205465316772461e-01 3.253493607044219971e-01 -4.060811400413513184e-01 6.985768675804138184e-02 2.870182693004608154e-01 1.596415415406227112e-02
5.248491168022155762e-01 2.210570573806762695e-01 -1.645447872579097748e-02 -5.231603980064392090e-01 -1.349316984415054321e-01 6.192448139190673828e-01 4.476947244256734848e-03 2.977482276037335396e-03
2.521754205226898193e-01 2.374645173549652100e-01 -2.329306602478027344e-01 -2.605501189827919006e-02 -5.526839494705200195e-01 6.357279419898986816e-01 -1.671644896268844604e-01 -2.958530485630035400e-01
-1.705283373594284058e-01 6.632423400878906250e-01 -1.846182718873023987e-02 1.467298250645399094e-02 5.770738422870635986e-02 2.251005023717880249e-01 -3.620690405368804932e-01 5.876898169517517090e-01
1.084081307053565979e-01 7.496961951255798340e-01 -2.740769982337951660e-01 5.379490926861763000e-02 4.131871089339256287e-02 8.098931983113288879e-03 3.694116771221160889e-01 -4.582065939903259277e-01
5.262777805328369141e-01 1.883933991193771362e-01 -1.424868404865264893e-02 -2.069381624460220337e-01 -2.387094348669052124e-01 5.965195894241333008e-01 -4.000255465507507324e-01 -2.677219510078430176e-01
-2.378887683153152466e-01 8.674478530883789062e-01 1.797858476638793945e-01 -1.085917502641677856e-01 -7.191902399063110352e-02 3.382295370101928711e-01 9.549473226070404053e-02 1.346739679574966431e-01
6.177333593368530273e-01 2.265076190233230591e-01 3.894580900669097900e-02 3.704946488142013550e-02 -3.258436545729637146e-02 4.161700904369354248e-01 -1.281970441341400146e-01 6.111600399017333984e-01
-1.257486343383789062e-01 6.589524149894714355e-01 -3.751507103443145752e-01 5.233731493353843689e-02 -4.842670261859893799e-01 1.599878221750259399e-01 -9.739502519369125366e-02 3.699940145015716553e-01
3.552139997482299805e-01 6.453147530555725098e-01 2.769588232040405273e-01 -2.767495214939117432e-01 -5.024529695510864258e-01 -2.120215147733688354e-01 5.501534324139356613e-03 -8.156590908765792847e-02
2.975424826145172119e-01 4.949185252189636230e-01 -5.155168771743774414e-01 -1.587603241205215454e-01 -4.175973534584045410e-01 -7.253795117139816284e-02 9.376541525125503540e-02 4.325741231441497803e-01
2.796462476253509521e-01 3.670526444911956787e-01 -4.028013050556182861e-01 -1.912956833839416504e-01 -1.779687777161598206e-02 4.030878245830535889e-01 -2.273356765508651733e-01 -6.113505363464355469e-01
5.212721973657608032e-02 7.524372339248657227e-01 1.765083223581314087e-01 2.242950648069381714e-01 -4.381698369979858398e-01 -7.106521725654602051e-02 -3.906521499156951904e-01 -2.321051666513085365e-03
6.321656703948974609e-01 3.301745653152465820e-01 -3.151814043521881104e-01 8.644998073577880859e-02 1.965236812829971313e-01 4.412033855915069580e-01 -4.080032557249069214e-02 -3.867710828781127930e-01
3.537267744541168213e-01 4.173454344272613525e-01 -5.827770233154296875e-01 -3.550687134265899658e-01 1.689846999943256378e-02 2.314920276403427124e-01 -5.643374845385551453e-02 -4.218273162841796875e-01
-6.825794279575347900e-02 7.614713907241821289e-01 5.338089466094970703e-01 -7.801125198602676392e-02 1.350075602531433105e-01 2.564229369163513184e-01 8.324691653251647949e-02 1.831783801317214966e-01
7.274138927459716797e-01 2.881239056587219238e-01 -2.629589438438415527e-01 1.154386401176452637e-01 2.648607194423675537e-01 2.509024739265441895e-01 1.934515833854675293e-01 3.672238290309906006e-01
4.590268135070800781e-01 5.211787819862365723e-01 -2.507585585117340088e-01 2.216408252716064453e-01 -4.448886513710021973e-01 -3.804429434239864349e-03 -2.613048553466796875e-01 -3.734194040298461914e-01
5.545827746391296387e-01 4.151805639266967773e-01 1.143411248922348022e-01 4.794031754136085510e-02 -5.533042550086975098e-02 1.059067621827125549e-01 -6.516319513320922852e-01 -2.564937174320220947e-01
-2.158412486314773560e-01 7.386785149574279785e-01 3.483545184135437012e-01 -3.194866478443145752e-01 -1.417213026434183121e-02 3.967096805572509766e-01 -7.464247941970825195e-02 1.455789804458618164e-01
1.887642778456211090e-02 8.607104420661926270e-01 -3.421499431133270264e-01 9.966558963060379028e-02 1.044870689511299133e-01 -3.977405652403831482e-02 3.451767861843109131e-01 -1.322311069816350937e-02
-6.752433255314826965e-03 5.882378816604614258e-01 2.983728647232055664e-01 -4.105182588100433350e-01 -3.824007511138916016e-02 4.692586958408355713e-01 3.079510331153869629e-01 -2.826291322708129883e-01
5.395582318305969238e-01 2.335626780986785889e-01 -3.728350102901458740e-01 -1.314945816993713379e-01 -9.982705861330032349e-02 6.478337049484252930e-01 -1.007223352789878845e-01 -2.413082569837570190e-01
2.634702324867248535e-01 4.374101161956787109e-01 1.516377180814743042e-01 4.533274471759796143e-01 2.930037081241607666e-01 4.806347191333770752e-01 -3.648215532302856445e-01 -2.465777397155761719e-01
2.993872463703155518e-01 4.504648745059967041e-01 5.050432682037353516e-01 2.741739451885223389e-01 -4.804849624633789062e-01 3.357894420623779297e-01 3.593476861715316772e-02 1.797134131193161011e-01
1.750763505697250366e-02 4.223401546478271484e-01 1.410704255104064941e-01 -4.491173848509788513e-02 -4.571348130702972412e-01 5.655800700187683105e-01 -1.754493117332458496e-01 4.896619319915771484e-01
5.796236395835876465e-01 3.781506717205047607e-01 -5.870820283889770508e-01 2.313538938760757446e-01 1.230376139283180237e-01 2.681290805339813232e-01 1.200459003448486328e-01 1.463079452514648438e-01
6.199937462806701660e-01 4.748592972755432129e-01 -5.834488198161125183e-02 3.587146997451782227e-01 1.248156651854515076e-01 1.443013548851013184e-02 -3.918166086077690125e-02 -4.906258583068847656e-01
6.239826679229736328e-01 2.300297021865844727e-01 -1.447459310293197632e-01 6.545794755220413208e-02 -3.950212523341178894e-02 5.333772301673889160e-01 -2.688699960708618164e-01 4.173164367675781250e-01
5.814384818077087402e-01 5.084829330444335938e-01 -2.141739577054977417e-01 -8.445194363594055176e-02 -2.699339687824249268e-01 -1.541818380355834961e-01 4.192798957228660583e-02 -5.019735097885131836e-01
6.735643744468688965e-01 1.509302705526351929e-01 1.132615283131599426e-01 -5.179144740104675293e-01 -1.489659547805786133e-01 3.385547697544097900e-01 2.754089832305908203e-01 1.726474761962890625e-01
1.667854934930801392e-01 4.127816259860992432e-01 4.390948414802551270e-01 -4.087350890040397644e-02 -1.878252178430557251e-01 5.487094521522521973e-01 -4.530662000179290771e-01 2.563002705574035645e-01
4.456117451190948486e-01 4.160979986190795898e-01 6.568496823310852051e-01 1.087338328361511230e-01 -3.180413842201232910e-01 2.839028537273406982e-01 5.174436047673225403e-02 -2.428564243018627167e-02
7.191771268844604492e-01 4.544693231582641602e-01 -1.362480670213699341e-01 3.461445495486259460e-02 1.435591727495193481e-01 -8.840940147638320923e-02 -4.589914083480834961e-01 1.318391859531402588e-01
-1.448431462049484253e-01 8.866017460823059082e-01 -1.911399960517883301e-01 -8.368016779422760010e-02 -2.189574539661407471e-01 1.013601794838905334e-01 3.000977337360382080e-01 -3.385063260793685913e-02
2.091262787580490112e-01 2.581384181976318359e-01 -4.256606400012969971e-01 -2.166217938065528870e-02 -5.521621704101562500e-01 5.961560010910034180e-01 -1.569335116073489189e-03 2.183738201856613159e-01
3.313339650630950928e-01 1.364730149507522583e-01 -2.537213079631328583e-02 -2.096550017595291138e-01 3.558483347296714783e-02 8.316607475280761719e-01 -3.648467659950256348e-01 3.090037032961845398e-02
2.149325609207153320e-01 7.981873750686645508e-01 -3.698027431964874268e-01 -1.483899075537919998e-02 -7.656081765890121460e-02 3.677443042397499084e-02 -1.298175454139709473e-01 3.945380747318267822e-01
-4.800513386726379395e-02 7.265725135803222656e-01 4.435748159885406494e-01 -1.299840360879898071e-01 -8.549153059720993042e-02 4.521129429340362549e-01 2.061562240123748779e-01 4.379837960004806519e-02
8.483742475509643555e-01 2.065289914608001709e-01 -7.091682404279708862e-02 -3.050605058670043945e-01 -3.144099563360214233e-02 2.728278040885925293e-01 -2.529235184192657471e-01 1.104456465691328049e-02
5.014433860778808594e-01 4.915551245212554932e-01 3.772742748260498047e-01 -1.482278108596801758e-01 -5.500968098640441895e-01 -1.015288755297660828e-01 1.495758742094039917e-01 8.563520014286041260e-02
-6.829233467578887939e-02 6.265304684638977051e-01 2.585234045982360840e-01 2.196564525365829468e-01 -1.139209792017936707e-01 2.307702600955963135e-01 -3.073568046092987061e-01 5.718492269515991211e-01
-2.316120266914367676e-01 5.426725745201110840e-01 6.386814266443252563e-02 4.056663811206817627e-01 -1.207470446825027466e-01 5.862931013107299805e-01 -1.566431969404220581e-01 3.167987763881683350e-01
2.338311523199081421e-01 8.490012884140014648e-01 7.531810551881790161e-02 -9.466838091611862183e-03 2.562661096453666687e-02 -2.466531395912170410e-01 3.667635619640350342e-01 -1.508224606513977051e-01
4.093537032604217529e-01 3.862006366252899170e-01 1.791728846728801727e-02 4.880493134260177612e-02 -1.739926785230636597e-01 2.646082639694213867e-01 -7.614485621452331543e-01 2.192628942430019379e-02
5.872526168823242188e-01 2.720777094364166260e-01 -3.353574573993682861e-01 -1.218307986855506897e-01 -3.577134758234024048e-02 4.050036370754241943e-01 -1.551641225814819336e-01 -5.142153501510620117e-01
3.147608935832977295e-01 5.572778582572937012e-01 5.115127563476562500e-01 -4.186155200004577637e-01 -3.088639080524444580e-01 -2.808360569179058075e-02 -8.675767108798027039e-03 2.392109036445617676e-01
3.751023113727569580e-01 2.503914833068847656e-01 -3.436132967472076416e-01 -4.311833083629608154e-01 -3.392671942710876465e-01 5.590534806251525879e-01 7.811634987592697144e-02 -2.426268607378005981e-01
7.759612798690795898e-01 2.099963128566741943e-01 -9.189721941947937012e-02 -9.648507088422775269e-02 -2.529755793511867523e-02 5.470151901245117188e-01 -3.537551686167716980e-02 -1.868534982204437256e-01
1.513777524232864380e-01 7.605744600296020508e-01 3.451661169528961182e-01 -1.642530858516693115e-01 4.949027299880981445e-01 -7.583907991647720337e-02 -2.096942625939846039e-02 -3.704975917935371399e-02
2.709257602691650391e-01 7.832943797111511230e-01 1.589265018701553345e-01 4.017849266529083252e-02 1.604103893041610718e-01 1.279780699405819178e-04 3.902795612812042236e-01 -3.288276493549346924e-01
1.347367763519287109e-01 7.164471149444580078e-01 2.034845203161239624e-01 2.091946545988321304e-03 6.319438219070434570e-01 1.195175424218177795e-01 1.066698431968688965e-01 -4.607952013611793518e-02
-1.087795197963714600e-01 8.100262880325317383e-01 6.491778790950775146e-02 -1.059015914797782898e-01 -3.613677248358726501e-02 3.527423441410064697e-01 4.035070836544036865e-01 1.674629449844360352e-01
6.639990210533142090e-01 1.362382769584655762e-01 9.766191989183425903e-02 -6.082092970609664917e-02 -3.937979415059089661e-02 6.962981820106506348e-01 -1.359275430440902710e-01 -1.498301476240158081e-01
-3.619461506605148315e-02 4.616644978523254395e-01 -4.507898986339569092e-01 -2.170369774103164673e-01 4.109994471073150635e-01 4.068990349769592285e-01 -4.309747219085693359e-01 1.225260719656944275e-01
2.235924005508422852e-01 5.542793869972229004e-01 -5.743762850761413574e-01 3.264109417796134949e-02 -4.262126684188842773e-01 -4.603433236479759216e-02 9.186902642250061035e-02 3.458194136619567871e-01
3.799478113651275635e-01 3.508510589599609375e-01 3.864504024386405945e-02 -7.054901719093322754e-01 -1.054646298289299011e-01 2.346287220716476440e-01 7.856103777885437012e-02 4.012332260608673096e-01
3.862153589725494385e-01 3.196727037429809570e-01 4.538582265377044678e-02 -7.819346189498901367e-01 -1.806043237447738647e-01 2.695898413658142090e-01 -3.946595266461372375e-02 1.682594120502471924e-01
4.670873656868934631e-02 7.205101251602172852e-01 5.217283368110656738e-01 -9.914164245128631592e-02 2.151225060224533081e-01 2.698824107646942139e-01 1.887168586254119873e-01 2.047574222087860107e-01
-2.238288819789886475e-01 7.258899211883544922e-01 -1.753589138388633728e-03 -1.933646053075790405e-01 8.100587129592895508e-02 4.100156426429748535e-01 -1.470866948366165161e-01 4.350659549236297607e-01
7.005283236503601074e-01 1.332497298717498779e-01 1.726940646767616272e-02 7.519535254687070847e-03 -1.447457671165466309e-01 6.419227123260498047e-01 -1.857120543718338013e-01 -1.537684351205825806e-01
2.481094300746917725e-01 6.202348470687866211e-01 -4.531258940696716309e-01 -5.209212899208068848e-01 9.108595550060272217e-02 -2.616633176803588867e-01 1.578865014016628265e-02 -7.397649344056844711e-03
4.740717634558677673e-02 6.252048611640930176e-01 4.083173573017120361e-01 -1.398807764053344727e-01 -4.961396157741546631e-01 1.119671687483787537e-01 -3.710077404975891113e-01 1.557044982910156250e-01
-1.589454151690006256e-02 6.770599484443664551e-01 3.597918748855590820e-01 -2.087737619876861572e-01 3.198802471160888672e-01 3.477029502391815186e-01 1.161312013864517212e-01 3.627578914165496826e-01
2.957207858562469482e-01 5.672208070755004883e-01 -4.043430685997009277e-01 -1.912326216697692871e-01 -4.402112364768981934e-01 -2.619000375270843506e-01 -1.249918267130851746e-01 -3.357767164707183838e-01
4.343026280403137207e-01 2.518094480037689209e-01 -1.964158713817596436e-01 -3.102092742919921875e-01 -6.152184605598449707e-01 3.836241960525512695e-01 4.095729440450668335e-02 2.929601073265075684e-01
6.449366211891174316e-01 2.496885508298873901e-01 -1.398453861474990845e-01 -4.079510867595672607e-01 -2.272423058748245239e-01 3.333585858345031738e-01 -3.261676132678985596e-01 -2.580296695232391357e-01
7.218673080205917358e-02 7.748726010322570801e-01 -6.431317329406738281e-02 -1.123801618814468384e-02 -5.035067200660705566e-01 -2.598204016685485840e-01 -2.273173630237579346e-01 -1.319098174571990967e-01
4.871022701263427734e-01 2.379757165908813477e-01 -3.267824351787567139e-01 -3.216632604598999023e-01 -1.034186258912086487e-01 5.690609812736511230e-01 -2.660771310329437256e-01 -3.008687198162078857e-01
3.938198089599609375e-01 3.260094821453094482e-01 -4.954324662685394287e-01 1.232340708374977112e-01 3.085862845182418823e-02 6.098478436470031738e-01 -3.346730023622512817e-02 -3.224855363368988037e-01
7.701362967491149902e-01 2.632113695144653320e-01 7.510851323604583740e-02 -1.212432906031608582e-01 1.956181377172470093e-01 1.774025559425354004e-01 -3.123244941234588623e-01 3.872775137424468994e-01
8.442399501800537109e-01 3.875924944877624512e-01 -2.613767087459564209e-01 -9.749599546194076538e-02 9.261765331029891968e-02 -1.279186010360717773e-01 -1.401352137327194214e-01 -1.209492757916450500e-01
6.572721600532531738e-01 5.028532147407531738e-01 -1.652524322271347046e-01 -7.388338912278413773e-03 -8.546378463506698608e-02 -2.952385544776916504e-01 -3.611554801464080811e-01 -2.507308423519134521e-01
-1.701365597546100616e-02 4.960023164749145508e-01 -3.844943344593048096e-01 2.228226363658905029e-01 1.286561340093612671e-01 6.569169163703918457e-01 -2.875874638557434082e-01 -1.593977659940719604e-01
3.793131411075592041e-01 3.966812193393707275e-01 -6.344591081142425537e-02 2.585865259170532227e-01 -4.453210625797510147e-03 3.253812491893768311e-01 -5.971930027008056641e-01 4.066213369369506836e-01
5.625091791152954102e-01 2.340193837881088257e-01 -3.931694328784942627e-01 1.370722055435180664e-01 -3.577339351177215576e-01 4.834813475608825684e-01 -3.058111071586608887e-01 1.410302333533763885e-02
5.443059802055358887e-01 3.640370666980743408e-01 5.492915958166122437e-02 5.609814822673797607e-02 2.213830649852752686e-01 1.955919861793518066e-01 -4.917812049388885498e-01 4.857245981693267822e-01
4.058020710945129395e-01 5.375899672508239746e-01 3.867539763450622559e-01 -5.144889950752258301e-01 -2.385261841118335724e-02 -1.816126108169555664e-01 -4.255285859107971191e-02 3.109361529350280762e-01
4.394134879112243652e-02 7.214360833168029785e-01 1.866529583930969238e-01 2.015746235847473145e-01 -3.348712623119354248e-01 -6.233951076865196228e-02 -5.032799839973449707e-01 -1.811406612396240234e-01
4.526844620704650879e-01 3.876816928386688232e-01 -3.027810156345367432e-01 -7.040016651153564453e-01 5.146966874599456787e-02 -1.849905471317470074e-03 -8.341049402952194214e-02 -2.188039124011993408e-01
4.812026321887969971e-01 2.491898387670516968e-01 -4.557618498802185059e-01 -2.357388138771057129e-01 -2.965224087238311768e-01 5.274602770805358887e-01 -2.137879729270935059e-01 -1.766679883003234863e-01
3.813728988170623779e-01 3.938308954238891602e-01 2.316617071628570557e-01 -2.050785720348358154e-02 -3.436798155307769775e-01 2.079274654388427734e-01 -6.744263768196105957e-01 1.707740575075149536e-01
6.322290301322937012e-01 1.003558561205863953e-01 2.535777688026428223e-01 -1.931337714195251465e-01 -1.327419131994247437e-01 6.217504739761352539e-01 -2.832833826541900635e-01 -6.456903368234634399e-02
3.012644946575164795e-01 6.864703893661499023e-01 4.548863172531127930e-01 1.651736944913864136e-01 -2.835378646850585938e-01 1.494989730417728424e-02 3.076601922512054443e-01 -1.688850969076156616e-01
8.435589075088500977e-01 1.544865816831588745e-01 -7.834922522306442261e-02 -3.462555408477783203e-01 -6.632073968648910522e-02 3.653524518013000488e-01 -2.455025352537631989e-02 5.223959218710660934e-03
2.440335601568222046e-01 5.765250921249389648e-01 5.449804067611694336e-01 -2.229593694210052490e-01 -1.768153905868530273e-01 6.868618726730346680e-02 -1.626874059438705444e-01 4.459855854511260986e-01
2.498867213726043701e-01 5.549381971359252930e-01 -6.795791387557983398e-01 -9.543617069721221924e-02 1.321839839220046997e-01 1.747075170278549194e-01 -1.462363302707672119e-01 2.988045513629913330e-01
2.253264933824539185e-01 6.701164245605468750e-01 1.660476624965667725e-01 -6.777910143136978149e-02 -5.136060118675231934e-01 -1.267684847116470337e-01 -1.467923820018768311e-01 -4.081626236438751221e-01
9.293707460165023804e-02 5.484943389892578125e-01 -2.521128393709659576e-02 1.600801944732666016e-01 -2.312500923871994019e-01 3.099272549152374268e-01 -7.174253463745117188e-01 4.984530620276927948e-03
5.473425388336181641e-01 1.835123002529144287e-01 1.006088927388191223e-01 8.304730057716369629e-02 1.124149784445762634e-01 6.768062710762023926e-01 -2.352302223443984985e-01 3.516862094402313232e-01
1.115082204341888428e-01 7.162504196166992188e-01 -3.962379693984985352e-01 1.216107085347175598e-01 -4.720219075679779053e-01 -2.147841453552246094e-01 -1.561459302902221680e-01 -9.715496003627777100e-02
5.035844445228576660e-01 1.792358160018920898e-01 -1.048953756690025330e-01 -5.868083238601684570e-02 2.960703372955322266e-01 7.768470644950866699e-01 -8.088480681180953979e-02 -4.625197499990463257e-02
3.400402367115020752e-01 3.719593584537506104e-01 -1.003647148609161377e-01 1.050151661038398743e-01 6.522582173347473145e-01 5.391088724136352539e-01 -6.244460120797157288e-02 -7.027870416641235352e-02
5.271677970886230469e-01 2.464222013950347900e-01 -3.667303919792175293e-01 -4.925485849380493164e-01 -1.542309373617172241e-01 4.407613277435302734e-01 -3.676693513989448547e-02 -2.546867430210113525e-01
7.152627408504486084e-02 7.069447636604309082e-01 5.504548177123069763e-02 4.340121448040008545e-01 -2.951019704341888428e-01 2.162734568119049072e-01 -2.839547395706176758e-01 2.987084984779357910e-01
3.139211237430572510e-01 2.631262242794036865e-01 5.863315239548683167e-02 4.668307900428771973e-01 -2.122319191694259644e-01 5.432329177856445312e-01 3.472921550273895264e-01 3.874182701110839844e-01
3.687638640403747559e-01 6.019963622093200684e-01 5.707270503044128418e-01 2.464106678962707520e-01 4.152862727642059326e-02 3.672548569738864899e-03 2.823130600154399872e-02 -3.356051743030548096e-01
5.344464778900146484e-01 1.918481439352035522e-01 -3.038637638092041016e-01 -1.163153946399688721e-01 -3.948825895786285400e-01 5.715858340263366699e-01 -1.053352281451225281e-01 -2.792143225669860840e-01
-7.946881651878356934e-02 8.241574168205261230e-01 2.902050614356994629e-01 -1.702619045972824097e-01 1.913580000400543213e-01 2.850750684738159180e-01 2.384832501411437988e-01 1.627301275730133057e-01
3.822895884513854980e-01 2.034698128700256348e-01 4.843791574239730835e-02 -1.308936774730682373e-01 -1.500556319952011108e-01 7.559422850608825684e-01 -4.421299993991851807e-01 -5.942101404070854187e-02
1.019296944141387939e-01 5.938050746917724609e-01 -5.323632359504699707e-01 -2.704134676605463028e-03 3.404842615127563477e-01 2.032157778739929199e-01 -4.422021210193634033e-01 -2.862038463354110718e-02
4.658842980861663818e-01 5.139145851135253906e-01 -4.733793437480926514e-01 3.570604324340820312e-01 4.431450366973876953e-02 7.662658393383026123e-02 -3.378113508224487305e-01 -2.128654122352600098e-01
-9.503904730081558228e-02 7.431210875511169434e-01 1.996760666370391846e-01 -1.462427824735641479e-01 5.051696300506591797e-01 3.115903139114379883e-01 4.275396466255187988e-03 -1.586759835481643677e-01
3.994055092334747314e-01 4.370998144149780273e-01 -1.891459833132103086e-04 7.321499288082122803e-02 -4.394579827785491943e-01 3.372295945882797241e-02 -4.321900904178619385e-01 -5.128449201583862305e-01
6.152935028076171875e-01 5.367145538330078125e-01 1.351987123489379883e-01 9.504027664661407471e-02 1.063727810978889465e-01 -2.611632943153381348e-01 -2.759266793727874756e-01 -3.877924978733062744e-01
1.433843225240707397e-01 7.263296246528625488e-01 1.036884784698486328e-01 1.245344281196594238e-01 -4.024379253387451172e-01 -1.572296768426895142e-01 -3.599063158035278320e-01 -3.307810425758361816e-01
1.181519627571105957e-01 3.719330430030822754e-01 -5.220316648483276367e-01 7.602983620017766953e-03 -5.184900760650634766e-01 4.213081002235412598e-01 8.992996998131275177e-03 3.587727248668670654e-01
5.713904500007629395e-01 4.935230016708374023e-01 -2.229055911302566528e-01 1.321807801723480225e-01 -5.111022591590881348e-01 -2.121735811233520508e-01 -1.315654069185256958e-01 -1.980828344821929932e-01
2.760236263275146484e-01 4.539699256420135498e-01 -4.261002242565155029e-01 -6.918220520019531250e-01 1.912422627210617065e-01 3.106613457202911377e-02 1.116336584091186523e-01 8.684682101011276245e-02
3.989710509777069092e-01 3.153097033500671387e-01 -2.310309261083602905e-01 -9.763529151678085327e-02 1.245232392102479935e-02 5.739402174949645996e-01 -5.760712027549743652e-01 -1.306658834218978882e-01
6.566779613494873047e-01 2.322648167610168457e-01 -1.866290420293807983e-01 -2.645282447338104248e-01 7.884314656257629395e-02 4.846135377883911133e-01 1.370964944362640381e-01 -3.875043392181396484e-01
3.991147577762603760e-01 2.421793639659881592e-01 -9.336816519498825073e-02 -5.643009394407272339e-02 -8.448920398950576782e-02 5.649554729461669922e-01 -6.638782024383544922e-01 5.574033781886100769e-02
3.877471983432769775e-01 3.366878628730773926e-01 -3.319262862205505371e-01 -3.487748205661773682e-01 -3.969701528549194336e-01 3.494718372821807861e-01 -1.616497039794921875e-01 -4.456768929958343506e-01
4.793846234679222107e-02 3.624344170093536377e-01 2.316072583198547363e-01 -8.986325562000274658e-02 -4.525559842586517334e-01 5.176057219505310059e-01 -5.133817791938781738e-01 2.614235877990722656e-01
-3.370561823248863220e-02 8.985229134559631348e-01 -2.176820337772369385e-01 -2.732795104384422302e-02 1.275973021984100342e-01 1.178331207484006882e-02 3.541076183319091797e-01 -3.970148786902427673e-02
7.943828701972961426e-01 2.177511900663375854e-01 -2.138447612524032593e-01 -1.675732135772705078e-01 3.663016716018319130e-03 4.580368995666503906e-01 -1.477976888418197632e-01 -1.267852634191513062e-01
2.139726467430591583e-02 7.168279886245727539e-01 4.596330821514129639e-01 1.627357900142669678e-01 3.337947130203247070e-01 1.874997019767761230e-01 -7.324850559234619141e-02 3.098609447479248047e-01
9.175345301628112793e-02 4.171400070190429688e-01 -5.099956393241882324e-01 -5.177012085914611816e-02 2.834272980690002441e-01 4.891102612018585205e-01 -4.567665755748748779e-01 1.631075441837310791e-01
5.978325605392456055e-01 3.623543083667755127e-01 -9.784299880266189575e-02 -1.849732249975204468e-01 -6.521884202957153320e-01 -8.899599313735961914e-02 1.404825318604707718e-02 -1.844988167285919189e-01
3.038404285907745361e-01 6.622013449668884277e-01 1.482654511928558350e-01 1.409375220537185669e-01 -4.799995124340057373e-01 -1.107678636908531189e-01 5.374765768647193909e-02 -4.263406693935394287e-01
4.280152022838592529e-01 5.999487042427062988e-01 -1.478742361068725586e-01 2.106673829257488251e-02 -5.590391755104064941e-01 -1.732541918754577637e-01 6.672103703022003174e-02 -2.959061861038208008e-01
6.464670300483703613e-01 4.689258337020874023e-01 3.016828000545501709e-02 -2.055632695555686951e-02 -3.881199657917022705e-01 -2.292180210351943970e-01 -3.062413334846496582e-01 -2.527736723423004150e-01
2.680265530943870544e-02 6.786072254180908203e-01 -1.184556856751441956e-01 9.403718262910842896e-02 2.203464955091476440e-01 -6.960565596818923950e-02 -5.824882984161376953e-01 3.510112762451171875e-01
-2.079841196537017822e-01 5.360136032104492188e-01 -2.009820491075515747e-01 3.073508739471435547e-01 -2.537806034088134766e-01 5.350813269615173340e-01 -2.472789585590362549e-01 -3.503002226352691650e-01
1.198018938302993774e-01 5.952045917510986328e-01 1.860564500093460083e-01 9.802737087011337280e-02 1.747336536645889282e-01 2.314392179250717163e-01 -1.214471012353897095e-01 6.987898349761962891e-01
-2.640031874179840088e-01 6.735862493515014648e-01 -1.173833757638931274e-01 2.096991799771785736e-02 3.897820785641670227e-02 3.752764463424682617e-01 -3.022033274173736572e-01 4.782120585441589355e-01
2.971050143241882324e-01 2.272366732358932495e-01 1.585552692413330078e-01 -5.891612172126770020e-01 -6.606505811214447021e-02 6.680778861045837402e-01 -6.643572449684143066e-02 -1.809282898902893066e-01
1.797906011343002319e-01 5.317599177360534668e-01 -1.427013874053955078e-01 2.782088331878185272e-02 -7.389294505119323730e-01 7.398438453674316406e-02 -2.152228802442550659e-01 -2.568220496177673340e-01
3.846759498119354248e-01 4.621969163417816162e-01 7.346348166465759277e-01 2.279998548328876495e-02 -1.923413574695587158e-01 2.335444390773773193e-01 -3.150271624326705933e-02 7.523082941770553589e-02
-2.110293358564376831e-01 6.469819545745849609e-01 -1.106515154242515564e-01 1.565886288881301880e-01 -4.589819312095642090e-01 4.041297137737274170e-01 -2.130272686481475830e-01 2.841681241989135742e-01
1.970611065626144409e-01 7.100169658660888672e-01 -1.480666697025299072e-01 -2.838311195373535156e-01 1.509208530187606812e-01 3.740079235285520554e-03 4.784130752086639404e-01 -3.207627534866333008e-01
6.233072876930236816e-01 5.051690340042114258e-01 2.248510122299194336e-01 7.465687394142150879e-02 1.602721810340881348e-01 -2.790572941303253174e-01 -4.408667981624603271e-01 4.729579389095306396e-02
-1.020283699035644531e-01 7.697440981864929199e-01 -1.720649898052215576e-01 -2.797560393810272217e-01 -2.214864492416381836e-01 2.179081290960311890e-01 3.892379999160766602e-01 2.028986066579818726e-01
2.744615375995635986e-01 2.754747271537780762e-01 1.012601703405380249e-02 -6.263949871063232422e-01 -5.757757648825645447e-02 6.424291729927062988e-01 -1.311435643583536148e-02 -2.002721726894378662e-01
4.005964994430541992e-01 2.282152473926544189e-01 -2.973369956016540527e-01 -3.603207468986511230e-01 -5.006273984909057617e-01 5.609981417655944824e-01 4.224304854869842529e-02 -4.548548907041549683e-02
-2.388552576303482056e-02 7.457943558692932129e-01 -9.031586349010467529e-02 -3.987098336219787598e-01 -7.536963373422622681e-02 2.634502649307250977e-01 4.096532464027404785e-01 1.821849644184112549e-01
2.534151375293731689e-01 2.848945856094360352e-01 1.285680830478668213e-01 -7.407895326614379883e-01 -2.364709973335266113e-01 4.647444188594818115e-01 -1.085303276777267456e-01 7.504951953887939453e-02
8.587512373924255371e-02 6.277638077735900879e-01 1.210210099816322327e-01 -5.705751106142997742e-02 1.633375138044357300e-01 1.337924748659133911e-01 -1.038892194628715515e-01 7.247507572174072266e-01
2.785198390483856201e-01 4.646634757518768311e-01 -4.178912937641143799e-01 6.781099736690521240e-02 4.403807818889617920e-01 3.495244681835174561e-01 -4.595163166522979736e-01 -5.039295647293329239e-03
2.378672212362289429e-01 2.315201759338378906e-01 -3.498075604438781738e-01 -5.276325717568397522e-02 -5.148124098777770996e-01 6.444068551063537598e-01 -1.782869100570678711e-01 2.293253093957901001e-01
6.119871139526367188e-01 4.190894067287445068e-01 3.325237929821014404e-01 1.755824685096740723e-01 1.174598783254623413e-01 5.819618701934814453e-02 -4.945546686649322510e-01 -2.160245627164840698e-01
5.646508336067199707e-01 4.313842952251434326e-01 -4.386469256132841110e-03 4.411806538701057434e-02 1.695713996887207031e-01 -3.356195241212844849e-02 -4.102110564708709717e-01 5.430995821952819824e-01
7.161425948143005371e-01 2.066566348075866699e-01 -3.741239607334136963e-01 4.159836471080780029e-02 -1.777770966291427612e-01 5.200839638710021973e-01 -9.278066456317901611e-03 -2.356836013495922089e-02
6.454369425773620605e-01 1.819130033254623413e-01 8.818238973617553711e-02 3.371692076325416565e-02 3.410257995128631592e-01 6.419935226440429688e-01 7.717863470315933228e-02 -8.363617211580276489e-02
3.540697991847991943e-01 3.066285252571105957e-01 2.317068725824356079e-01 -7.415292859077453613e-01 -2.044821232557296753e-01 3.488218486309051514e-01 -8.336386084556579590e-02 8.136661350727081299e-02
2.177656441926956177e-01 7.313410639762878418e-01 3.297199308872222900e-01 1.647358387708663940e-01 2.834174335002899170e-01 2.517409324645996094e-01 3.141984939575195312e-01 1.986090838909149170e-01
6.181691288948059082e-01 1.545169353485107422e-01 -2.239637374877929688e-01 -5.946048721671104431e-02 -2.608434259891510010e-01 6.302902698516845703e-01 -1.622956842184066772e-01 -2.205696105957031250e-01
6.009852290153503418e-01 1.141835451126098633e-01 2.886690795421600342e-01 -1.521770507097244263e-01 2.825849130749702454e-02 6.947574019432067871e-01 -5.938134621828794479e-03 1.891284137964248657e-01
3.961991965770721436e-01 4.997799098491668701e-01 2.709052860736846924e-01 -3.493646383285522461e-01 -5.758303999900817871e-01 -6.374862045049667358e-02 2.487803101539611816e-01 -1.626865938305854797e-02
5.281779170036315918e-01 1.620911955833435059e-01 7.020573318004608154e-02 -1.335458904504776001e-01 -2.124838978052139282e-01 6.411916017532348633e-01 -4.640550613403320312e-01 -1.918275095522403717e-02
1.982861757278442383e-01 5.521299839019775391e-01 5.995323061943054199e-01 1.920771747827529907e-01 -3.993091881275177002e-01 2.708829045295715332e-01 1.111374646425247192e-01 1.196893826127052307e-01
3.661770820617675781e-01 5.331916809082031250e-01 -5.133218169212341309e-01 -5.082966685295104980e-01 -1.222547609359025955e-02 1.436775922775268555e-02 2.318778932094573975e-01 7.505372166633605957e-02
4.960465729236602783e-01 5.197184681892395020e-01 -1.788510978221893311e-01 -8.007536083459854126e-02 -5.409199595451354980e-01 -6.810393184423446655e-02 -1.325818300247192383e-01 -3.614142239093780518e-01
4.782783985137939453e-01 5.864749550819396973e-01 -1.141525581479072571e-01 -3.437886834144592285e-01 2.381427139043807983e-01 4.013089239597320557e-01 -2.766578197479248047e-01 -4.213222861289978027e-02
-8.539646863937377930e-02 8.735101222991943359e-01 3.185847997665405273e-01 8.578768372535705566e-02 3.013478219509124756e-01 1.169525682926177979e-01 -1.057369187474250793e-01 7.185482978820800781e-02
-2.529637888073921204e-02 8.305397033691406250e-01 1.537369787693023682e-01 1.702966727316379547e-02 5.042305588722229004e-01 8.636821061372756958e-02 -6.083473563194274902e-02 -1.422325521707534790e-01
-6.962353736162185669e-02 7.132700085639953613e-01 4.695822298526763916e-01 7.525883615016937256e-03 1.763541996479034424e-01 3.565178513526916504e-01 8.375672996044158936e-02 3.171962201595306396e-01
3.824930191040039062e-01 3.784288763999938965e-01 -7.332054525613784790e-02 -7.129887342453002930e-01 7.560992985963821411e-02 6.179188191890716553e-02 -8.761393837630748749e-03 4.326084256172180176e-01
3.632955551147460938e-01 7.297812104225158691e-01 1.278978139162063599e-01 -2.326226048171520233e-02 1.757802665233612061e-01 -1.301757842302322388e-01 -2.946206629276275635e-01 -4.288252294063568115e-01
2.016777843236923218e-01 3.544446229934692383e-01 -4.750499427318572998e-01 -2.109038680791854858e-01 -5.180495977401733398e-01 3.439786136150360107e-01 -1.238942444324493408e-01 4.018651843070983887e-01
4.452828168869018555e-01 2.231007516384124756e-01 -7.648172229528427124e-02 -2.228098958730697632e-01 4.206554591655731201e-01 7.127109766006469727e-01 -3.848649933934211731e-02 1.003322005271911621e-01
1.772341132164001465e-01 5.777156352996826172e-01 5.227404236793518066e-01 2.901117689907550812e-02 1.661113649606704712e-01 4.105603098869323730e-01 4.033477008342742920e-01 4.348916560411453247e-02
1.153689548373222351e-01 5.485440492630004883e-01 1.208384409546852112e-01 -5.361106991767883301e-01 3.818311095237731934e-01 1.497026681900024414e-01 2.068886756896972656e-01 4.156487286090850830e-01
8.234860301017761230e-01 4.312045872211456299e-01 -1.173805147409439087e-01 -9.310962259769439697e-02 -9.386898577213287354e-02 -2.887326776981353760e-01 -5.562906712293624878e-02 -1.349566578865051270e-01
5.325872302055358887e-01 4.346319437026977539e-01 2.961122691631317139e-01 1.786675453186035156e-01 -2.066913992166519165e-01 1.006082221865653992e-01 -5.929005742073059082e-01 5.887864902615547180e-02
-1.647711172699928284e-02 5.222870707511901855e-01 -1.059100497514009476e-02 1.993502378463745117e-01 -3.986518383026123047e-01 2.573505043983459473e-01 -4.824850857257843018e-01 -4.786936044692993164e-01
4.518029987812042236e-01 2.513240873813629150e-01 2.605020403861999512e-01 3.106515705585479736e-01 -2.650289237499237061e-01 3.924231231212615967e-01 6.943543255329132080e-02 5.824834108352661133e-01
4.556381702423095703e-01 2.936131358146667480e-01 -2.960972487926483154e-01 -3.856073021888732910e-01 -2.420577853918075562e-01 3.929274380207061768e-01 -3.235428631305694580e-01 -3.900701105594635010e-01
6.327357888221740723e-01 2.209418863058090210e-01 -2.512934207916259766e-01 -5.544191002845764160e-01 -3.103210031986236572e-01 2.628352046012878418e-01 1.211343854665756226e-01 -1.569503918290138245e-02
-1.763808131217956543e-01 6.803356409072875977e-01 -5.239963531494140625e-01 1.456373333930969238e-01 -1.469446569681167603e-01 3.270217180252075195e-01 2.822100222110748291e-01 4.552210122346878052e-02
2.412691861391067505e-01 5.313289165496826172e-01 2.881552278995513916e-01 3.087094128131866455e-01 -8.973214775323867798e-02 1.904167383909225464e-01 -5.827396512031555176e-01 -3.118458092212677002e-01
2.671908736228942871e-01 4.505435228347778320e-01 2.809129357337951660e-01 -7.421604990959167480e-01 -2.812407165765762329e-02 8.157452195882797241e-02 -7.915498316287994385e-02 2.866955399513244629e-01
6.458941102027893066e-02 4.838585853576660156e-01 1.477567404508590698e-01 -1.875013411045074463e-01 2.850766181945800781e-01 3.376048803329467773e-01 -7.087514996528625488e-01 8.453319966793060303e-02
3.938036262989044189e-01 5.536721348762512207e-01 -2.894540727138519287e-01 3.286032751202583313e-02 -6.165000200271606445e-01 -1.709074974060058594e-01 -6.867721676826477051e-02 -1.987565159797668457e-01
-5.879476666450500488e-02 4.177786409854888916e-01 -1.870384067296981812e-01 3.904980719089508057e-01 -2.906298339366912842e-01 5.029522180557250977e-01 -3.683738708496093750e-01 -4.017538130283355713e-01
4.835157096385955811e-01 1.166040152311325073e-01 1.619145506992936134e-03 5.571939051151275635e-03 -2.302857786417007446e-01 7.500065565109252930e-01 -9.364635497331619263e-02 3.581502735614776611e-01
5.656719803810119629e-01 2.633608877658843994e-01 1.268859356641769409e-01 1.470758467912673950e-01 3.612970113754272461e-01 5.086838603019714355e-01 -1.639304459095001221e-01 3.959253728389739990e-01
1.543833035975694656e-02 8.274713158607482910e-01 1.582483351230621338e-01 2.479706108570098877e-01 -3.973863273859024048e-02 -9.994482249021530151e-02 -2.723020315170288086e-01 -3.778948187828063965e-01
3.419574499130249023e-01 3.352344334125518799e-01 3.860517740249633789e-01 3.426195979118347168e-01 -2.417886555194854736e-01 4.472108483314514160e-01 -4.650751948356628418e-01 -1.717690676450729370e-01
5.401802659034729004e-01 1.622300595045089722e-01 2.715955721214413643e-03 -9.053657203912734985e-02 -4.364678263664245605e-01 6.698472499847412109e-01 -1.324995607137680054e-01 1.301034688949584961e-01
3.064896464347839355e-01 4.652219116687774658e-01 5.938048958778381348e-01 6.819313764572143555e-02 -3.379978835582733154e-01 1.807064265012741089e-01 -1.854286640882492065e-01 3.887119591236114502e-01
3.795018196105957031e-01 4.086994230747222900e-01 -1.172288730740547180e-01 -6.716495752334594727e-01 -4.042781293392181396e-01 1.872690469026565552e-01 -9.825146757066249847e-03 -1.596260964870452881e-01
1.921764463186264038e-01 3.132489025592803955e-01 -6.650428175926208496e-01 -8.249057829380035400e-02 -3.465701639652252197e-01 4.657793641090393066e-01 9.435494989156723022e-02 2.643717825412750244e-01
2.201549112796783447e-01 2.571409642696380615e-01 -2.794205248355865479e-01 -3.519632518291473389e-01 -5.834549665451049805e-02 7.016842961311340332e-01 -2.642318047583103180e-02 -4.324270486831665039e-01
3.211751580238342285e-01 7.488101124763488770e-01 -2.960809133946895599e-02 1.428755521774291992e-01 3.357507586479187012e-01 -1.509689092636108398e-01 2.059237658977508545e-01 -3.700203299522399902e-01
4.105341732501983643e-01 6.039490103721618652e-01 3.574964702129364014e-01 -4.394946396350860596e-01 -1.898434311151504517e-01 -2.614147365093231201e-01 -1.356739699840545654e-01 1.515338718891143799e-01
1.008945554494857788e-01 4.050958156585693359e-01 3.205603659152984619e-01 -2.425075918436050415e-01 -3.353775739669799805e-01 4.834224283695220947e-01 -5.594997406005859375e-01 7.023780047893524170e-02
2.934125661849975586e-01 5.142649412155151367e-01 2.590839564800262451e-02 -7.804033756256103516e-01 -1.033324822783470154e-01 1.098479852080345154e-01 1.273128390312194824e-01 -2.805545926094055176e-02
3.324262797832489014e-01 6.271615028381347656e-01 -7.838871330022811890e-02 -8.675700426101684570e-02 1.939660310745239258e-02 1.397047936916351318e-01 5.253691077232360840e-01 -4.319527447223663330e-01
6.414214372634887695e-01 1.821367591619491577e-01 3.075371980667114258e-01 -4.552809894084930420e-01 -2.382106035947799683e-01 2.845664918422698975e-01 -3.023587465286254883e-01 1.562104821205139160e-01
3.209403753280639648e-01 3.104386925697326660e-01 3.214218616485595703e-01 -1.200532764196395874e-01 -6.987897753715515137e-01 3.853845000267028809e-01 -1.925091296434402466e-01 -9.493266791105270386e-02
7.000289112329483032e-02 3.314811587333679199e-01 -3.925036787986755371e-01 -3.804965019226074219e-01 1.576263806782662868e-03 3.128090500831604004e-01 -5.191023349761962891e-01 4.680426716804504395e-01
7.687861919403076172e-01 1.100702807307243347e-01 5.154095590114593506e-02 -3.192469775676727295e-01 -1.814986020326614380e-01 4.648697972297668457e-01 -7.842950522899627686e-02 1.925630569458007812e-01
3.281111717224121094e-01 4.256807565689086914e-01 -9.775621443986892700e-02 1.527577079832553864e-02 -6.629703640937805176e-01 1.017611324787139893e-01 -3.995379209518432617e-01 -3.030408918857574463e-01
3.651420772075653076e-01 5.053444504737854004e-01 6.493052244186401367e-01 3.376948833465576172e-01 -2.177774161100387573e-01 1.398555487394332886e-01 9.311312437057495117e-02 2.535574836656451225e-03
-2.127015031874179840e-02 8.092186450958251953e-01 -2.924009263515472412e-01 -1.092328354716300964e-01 3.783907890319824219e-01 1.138587519526481628e-01 2.880743145942687988e-01 -9.029162675142288208e-02
-1.800938546657562256e-01 6.912646889686584473e-01 -1.996227353811264038e-01 3.736317902803421021e-02 -1.620628982782363892e-01 2.909468710422515869e-01 -1.401766240596771240e-01 5.638350248336791992e-01
4.169647395610809326e-01 2.805540859699249268e-01 8.458386175334453583e-03 4.628993570804595947e-02 -2.978425621986389160e-01 4.258813261985778809e-01 1.017212644219398499e-01 6.817501187324523926e-01
4.741153120994567871e-01 2.935282289981842041e-01 7.353690452873706818e-03 -6.791651248931884766e-01 -2.578840255737304688e-01 1.949065476655960083e-01 -1.591549217700958252e-01 3.129113912582397461e-01
7.272861897945404053e-02 3.949838876724243164e-01 2.894405722618103027e-01 3.695122003555297852e-01 -2.823309302330017090e-01 5.464789271354675293e-01 -4.780701100826263428e-01 -1.071543097496032715e-01
3.113452196121215820e-01 2.370974272489547729e-01 1.513049751520156860e-02 -5.984597802162170410e-01 -2.395263165235519409e-01 6.554504632949829102e-01 -2.579694986343383789e-02 2.849936299026012421e-02
5.038239955902099609e-01 4.302079379558563232e-01 7.218881696462631226e-02 1.289284825325012207e-01 -7.916397601366043091e-02 4.526809975504875183e-02 -6.525345444679260254e-01 3.242394626140594482e-01
2.814312279224395752e-01 3.493536114692687988e-01 -2.019441425800323486e-01 -6.960837244987487793e-01 -2.775955200195312500e-01 3.001647293567657471e-01 4.120812937617301941e-02 3.233855366706848145e-01
8.173354268074035645e-01 3.993351161479949951e-01 2.830784320831298828e-01 -1.673308163881301880e-01 5.573446676135063171e-02 -1.601218432188034058e-01 1.882282048463821411e-01 1.363838464021682739e-02
4.501621723175048828e-01 1.835565418004989624e-01 -8.224098384380340576e-02 -4.936347305774688721e-01 6.543637067079544067e-02 6.769293546676635742e-01 2.240801155567169189e-01 2.224995568394660950e-02
7.737895250320434570e-01 1.805296987295150757e-01 -1.687950342893600464e-01 -1.861891150474548340e-01 -1.048621535301208496e-01 4.568457305431365967e-01 -2.421711385250091553e-01 -1.647722423076629639e-01
-2.225979268550872803e-01 8.069310188293457031e-01 -1.242565363645553589e-01 -2.278105765581130981e-01 -4.266471415758132935e-02 2.649784088134765625e-01 1.271379739046096802e-01 3.791796565055847168e-01
7.355807423591613770e-01 2.100737988948822021e-01 9.988803416490554810e-02 -2.643446922302246094e-01 -3.440155833959579468e-02 2.786591351032257080e-01 -3.597077429294586182e-01 -3.559636473655700684e-01
3.448389172554016113e-01 3.627792596817016602e-01 8.742284774780273438e-02 -7.702507376670837402e-01 -1.888090074062347412e-01 2.760792374610900879e-01 1.566106826066970825e-01 1.102397739887237549e-01
2.567812204360961914e-01 6.567791700363159180e-01 2.686469256877899170e-01 4.065179526805877686e-01 -1.742300987243652344e-01 1.594755798578262329e-01 4.340409338474273682e-01 -1.452454775571823120e-01
5.846005678176879883e-01 4.325012564659118652e-01 1.555811166763305664e-01 -6.031237244606018066e-01 -8.736056089401245117e-02 -9.800603985786437988e-02 -3.643162176012992859e-02 2.542769014835357666e-01
7.744302153587341309e-01 2.108251899480819702e-01 -4.743860661983489990e-02 -1.697389185428619385e-01 -3.929234445095062256e-01 3.924636840820312500e-01 1.276822090148925781e-01 5.452391225844621658e-03
5.795117020606994629e-01 4.074036777019500732e-01 1.429733335971832275e-01 -5.970121622085571289e-01 -7.762123644351959229e-02 -1.205025985836982727e-01 8.771693706512451172e-02 3.050957024097442627e-01
1.991853117942810059e-01 2.760380208492279053e-01 1.342522948980331421e-01 -6.148442625999450684e-01 -2.389098703861236572e-01 5.883932709693908691e-01 -2.892312705516815186e-01 -3.363963961601257324e-02
2.369443029165267944e-01 4.558422267436981201e-01 4.612318705767393112e-03 -6.643762439489364624e-02 -2.882583737373352051e-01 2.245317250490188599e-01 9.891316294670104980e-03 7.733207345008850098e-01
2.706028521060943604e-01 2.215934693813323975e-01 -8.598824590444564819e-02 -4.229860603809356689e-01 -1.929371356964111328e-01 7.396832108497619629e-01 2.047383040189743042e-02 -3.264722824096679688e-01
7.838253378868103027e-01 3.425498604774475098e-01 -2.092656940221786499e-01 2.304151467978954315e-02 1.169770359992980957e-01 1.848044842481613159e-01 -4.039264023303985596e-01 1.138487309217453003e-01
5.994373559951782227e-01 1.642544567584991455e-01 -6.398355960845947266e-02 -2.986299991607666016e-01 -3.282188251614570618e-02 6.513619422912597656e-01 -1.154177337884902954e-01 2.859207689762115479e-01
-1.011612340807914734e-01 5.636691451072692871e-01 3.841750919818878174e-01 -1.448662579059600830e-01 -1.573025882244110107e-01 4.304754734039306641e-01 -2.717781066894531250e-01 4.685618579387664795e-01
-3.368269801139831543e-01 6.914459466934204102e-01 -3.322142064571380615e-01 1.013956815004348755e-01 -3.901782929897308350e-01 1.958873420953750610e-01 -2.986744940280914307e-01 -8.936058729887008667e-02
4.551028907299041748e-01 3.437485098838806152e-01 2.102755904197692871e-01 -3.593276441097259521e-01 -3.471605479717254639e-01 5.581068396568298340e-01 4.797124490141868591e-02 2.590003311634063721e-01
4.920457955449819565e-03 7.515046596527099609e-01 -3.085423111915588379e-01 -2.502865195274353027e-01 -3.003085255622863770e-01 -2.047673612833023071e-01 -1.314999163150787354e-01 -3.577258884906768799e-01
5.077610611915588379e-01 6.858749389648437500e-01 2.359776645898818970e-01 -3.876152262091636658e-02 -2.725275233387947083e-02 -3.794647753238677979e-01 -1.018000915646553040e-01 2.438582628965377808e-01
2.288157790899276733e-01 6.712608933448791504e-01 -5.835304260253906250e-01 2.159335464239120483e-01 -3.163852095603942871e-01 -9.715463221073150635e-02 -5.024934653192758560e-03 1.879136264324188232e-02
4.906417131423950195e-01 3.741204142570495605e-01 -1.940932124853134155e-01 2.125948071479797363e-01 -1.198739260435104370e-01 3.730551004409790039e-01 -4.883400499820709229e-01 -3.800259828567504883e-01
4.104495346546173096e-01 6.021418571472167969e-01 3.398011624813079834e-01 -1.104260236024856567e-01 -1.961204558610916138e-01 -2.634069025516510010e-01 1.117110475897789001e-01 4.700766801834106445e-01
3.154901415109634399e-02 4.556984901428222656e-01 -5.597999095916748047e-01 -2.357329986989498138e-02 7.207659631967544556e-02 6.246829032897949219e-01 1.061092689633369446e-01 2.659490704536437988e-01
4.412160515785217285e-01 3.145677447319030762e-01 6.966596841812133789e-02 -1.760543696582317352e-02 -3.363581746816635132e-02 5.853471755981445312e-01 -5.235527157783508301e-01 -2.886900305747985840e-01
-7.260742783546447754e-02 6.547474265098571777e-01 -3.082492649555206299e-01 -3.087895512580871582e-01 4.190739989280700684e-02 2.712243497371673584e-01 2.596730291843414307e-01 4.826140999794006348e-01
4.241621792316436768e-01 3.024084568023681641e-01 -3.530944585800170898e-01 -2.848530113697052002e-01 -1.531040519475936890e-01 5.295423269271850586e-01 2.352427989244461060e-01 -4.045040011405944824e-01
-5.032101273536682129e-02 5.587735772132873535e-01 -5.789622068405151367e-01 2.071122974157333374e-01 7.572623342275619507e-02 3.036950528621673584e-01 -4.570016562938690186e-01 -1.820649951696395874e-02
2.912948429584503174e-01 2.958804965019226074e-01 -5.279251188039779663e-02 -4.814026355743408203e-01 1.714231260120868683e-02 7.132041454315185547e-01 -5.471871420741081238e-02 -2.848129868507385254e-01
8.229155540466308594e-01 3.834770619869232178e-01 3.481085598468780518e-01 -1.841703429818153381e-02 1.246947199106216431e-01 -1.185889393091201782e-01 5.950718373060226440e-02 -1.452017575502395630e-01
2.224575877189636230e-01 6.290189027786254883e-01 -8.321220055222511292e-03 -6.734497547149658203e-01 -3.380679339170455933e-02 -2.907782196998596191e-01 -1.121801063418388367e-01 -5.444870516657829285e-02
4.836487472057342529e-01 3.917492032051086426e-01 -3.107886612415313721e-01 -1.321695148944854736e-01 6.056258678436279297e-01 3.526701331138610840e-01 -8.156182616949081421e-02 2.732663787901401520e-02
2.811571359634399414e-01 3.730913400650024414e-01 1.273489445447921753e-01 2.358699776232242584e-02 -6.028625369071960449e-01 3.461213707923889160e-01 -5.284178256988525391e-01 5.010791867971420288e-02
4.452040493488311768e-01 5.650658011436462402e-01 4.651685059070587158e-01 -3.632974922657012939e-01 2.302652597427368164e-02 -2.207412570714950562e-01 -1.063056662678718567e-01 2.712368369102478027e-01
7.398217916488647461e-01 3.095209300518035889e-01 -2.660672068595886230e-01 1.842026412487030029e-01 2.947168350219726562e-01 3.192037343978881836e-01 1.755166202783584595e-01 1.805081963539123535e-01
4.677114486694335938e-01 2.219736278057098389e-01 -1.275925431400537491e-02 -6.180819272994995117e-01 -3.202029168605804443e-01 3.581422865390777588e-01 -2.195511460304260254e-01 2.660583555698394775e-01
-2.494649216532707214e-02 5.839024782180786133e-01 2.541877627372741699e-01 8.111423999071121216e-02 -1.378185003995895386e-01 3.938300013542175293e-01 -1.388264000415802002e-01 6.275953054428100586e-01
1.458901315927505493e-01 2.805115878582000732e-01 1.581434458494186401e-01 -2.601119279861450195e-01 -1.309384107589721680e-01 7.661677002906799316e-01 -3.078428506851196289e-01 -3.292978107929229736e-01
5.231572985649108887e-01 1.809270977973937988e-01 -1.139760687947273254e-01 -3.751901984214782715e-01 -1.431905180215835571e-01 7.132543325424194336e-01 -8.743752539157867432e-02 -5.415868014097213745e-02
9.678488969802856445e-02 6.854125261306762695e-01 3.966950178146362305e-01 1.058863922953605652e-01 1.934919953346252441e-01 2.582396268844604492e-01 -3.097625076770782471e-02 4.971691071987152100e-01
-2.110699564218521118e-01 7.848401069641113281e-01 1.421856433153152466e-01 -2.462248653173446655e-01 3.354831039905548096e-01 3.180086910724639893e-01 -1.658613085746765137e-01 1.320744454860687256e-01
5.560757517814636230e-01 2.856267094612121582e-01 -1.596751213073730469e-01 -2.764323055744171143e-01 -4.679796397686004639e-01 3.749765455722808838e-01 -3.796292245388031006e-01 -5.962748825550079346e-02
5.459004044532775879e-01 3.895987570285797119e-01 1.438342928886413574e-01 -1.503943353891372681e-01 -1.650121062994003296e-01 1.921408027410507202e-01 5.509444326162338257e-02 6.631109714508056641e-01
5.255232378840446472e-02 7.046516537666320801e-01 3.449097573757171631e-01 3.896081447601318359e-01 -1.085970699787139893e-01 2.731047868728637695e-01 -2.793385386466979980e-01 -2.560028731822967529e-01
5.432071685791015625e-01 4.779536426067352295e-01 3.990803956985473633e-01 -2.929591536521911621e-01 -2.592826485633850098e-01 -1.234808191657066345e-01 1.294617056846618652e-01 3.635391294956207275e-01
1.964047849178314209e-01 4.911396503448486328e-01 -4.979997277259826660e-01 1.299176216125488281e-01 2.829977869987487793e-01 2.920055687427520752e-01 -9.029668569564819336e-02 -5.308637022972106934e-01
4.634563028812408447e-01 6.072838902473449707e-01 4.301669895648956299e-01 -9.030423127114772797e-03 2.404042780399322510e-01 -1.609271466732025146e-01 -1.520693600177764893e-01 3.528065085411071777e-01
2.030349075794219971e-01 4.218565821647644043e-01 -1.752634197473526001e-01 1.075108870863914490e-01 4.556958377361297607e-01 5.451272130012512207e-01 -4.730163812637329102e-01 9.985600411891937256e-02
-1.571858115494251251e-02 7.674140334129333496e-01 3.702585101127624512e-01 4.932517111301422119e-01 -1.088866069912910461e-01 1.057784184813499451e-01 -7.669138908386230469e-02 -3.889803960919380188e-02
6.444513797760009766e-01 4.921620488166809082e-01 2.235725969076156616e-01 -2.886632382869720459e-01 -3.148646950721740723e-01 -2.333911657333374023e-01 2.074655331671237946e-02 -2.347474098205566406e-01
2.070575505495071411e-01 3.148982822895050049e-01 9.816499799489974976e-02 -3.067403733730316162e-01 1.983852684497833252e-01 7.656173706054687500e-01 -2.379293739795684814e-01 -2.685204446315765381e-01
5.112918019294738770e-01 4.649454057216644287e-01 3.321456313133239746e-01 2.119717746973037720e-01 -3.327775299549102783e-01 1.177837722934782505e-03 -4.845664799213409424e-01 1.469924300909042358e-01
6.115382313728332520e-01 2.456369698047637939e-01 1.660576611757278442e-01 6.925247609615325928e-02 -3.047929843887686729e-03 6.753094196319580078e-01 -2.717973291873931885e-01 -5.819520726799964905e-02
-2.612705901265144348e-02 3.341888189315795898e-01 -4.227955341339111328e-01 -1.321806758642196655e-01 -4.799709022045135498e-01 5.955421924591064453e-01 -3.166850209236145020e-01 7.794488966464996338e-02
4.108129739761352539e-01 5.050258040428161621e-01 -1.379538178443908691e-01 5.711723119020462036e-02 -2.303869724273681641e-01 1.895047873258590698e-01 -5.930638313293457031e-01 3.364121913909912109e-01
3.585752546787261963e-01 6.236528158187866211e-01 -1.823236942291259766e-01 4.201059639453887939e-01 -3.466214537620544434e-01 -1.600998453795909882e-02 -3.161699771881103516e-01 -2.288751155138015747e-01
4.083976447582244873e-01 5.148292183876037598e-01 3.381652534008026123e-01 -4.069132506847381592e-01 -4.904948174953460693e-01 1.045656576752662659e-01 1.859324425458908081e-01 4.624033346772193909e-02
5.202522277832031250e-01 3.716201484203338623e-01 1.809931099414825439e-01 4.827857017517089844e-02 -4.512013792991638184e-01 3.869357407093048096e-01 -2.137027233839035034e-01 3.964539170265197754e-01
1.152755394577980042e-01 6.947497725486755371e-01 3.464678525924682617e-01 -1.415253728628158569e-01 -5.341466888785362244e-02 3.003183007240295410e-01 5.010915994644165039e-01 1.408114284276962280e-01
3.444807827472686768e-01 5.831252932548522949e-01 1.083830222487449646e-01 -5.343101024627685547e-01 -3.998831510543823242e-01 -1.689092069864273071e-01 -2.171785086393356323e-01 9.198080003261566162e-02
6.231954693794250488e-01 5.374165773391723633e-01 6.277962774038314819e-02 1.599766463041305542e-01 -2.685360312461853027e-01 1.226710006594657898e-01 1.207334101200103760e-01 -4.376537203788757324e-01
5.890515446662902832e-01 3.753901124000549316e-01 -4.489261806011199951e-01 -2.452379465103149414e-01 -4.097231328487396240e-01 4.911961778998374939e-02 2.798923850059509277e-01 -4.241196811199188232e-02
2.436250299215316772e-01 3.454116880893707275e-01 -1.019957885146141052e-01 -3.369039297103881836e-01 -5.563076138496398926e-01 4.086394309997558594e-01 -2.309467196464538574e-01 4.094253778457641602e-01
1.443106234073638916e-01 4.141370952129364014e-01 -5.524330586194992065e-02 -4.637085795402526855e-01 4.424903169274330139e-02 4.285801351070404053e-01 -3.476574718952178955e-01 5.320553779602050781e-01
1.646594703197479248e-01 6.804772019386291504e-01 -6.427683681249618530e-02 1.461548507213592529e-01 -8.667651563882827759e-02 1.193725764751434326e-01 -5.677552819252014160e-01 3.744817674160003662e-01
3.751990571618080139e-02 7.755710482597351074e-01 4.480066597461700439e-01 -5.078553035855293274e-02 6.715498864650726318e-02 2.286064028739929199e-01 -3.570972084999084473e-01 9.748735278844833374e-02
7.557295560836791992e-01 3.667402863502502441e-01 2.264366298913955688e-02 7.659111637622117996e-03 -1.159188747406005859e-01 4.031087458133697510e-01 -2.726842761039733887e-01 2.085965573787689209e-01
1.170534342527389526e-01 5.395199060440063477e-01 -3.375238552689552307e-02 -1.447848826646804810e-01 -5.348231196403503418e-01 4.710427820682525635e-01 -5.741667747497558594e-02 4.023696184158325195e-01
-1.239014938473701477e-01 6.388642191886901855e-01 -8.088784664869308472e-02 1.015930026769638062e-01 1.655923575162887573e-02 5.059744119644165039e-01 -1.420218795537948608e-01 5.321488976478576660e-01
2.797678112983703613e-02 5.683226585388183594e-01 5.472106337547302246e-01 -2.090033702552318573e-02 -3.411754965782165527e-01 4.333740174770355225e-01 -1.850552856922149658e-01 -1.946568191051483154e-01
2.492007762193679810e-01 2.769956588745117188e-01 -4.710232615470886230e-01 -3.124990500509738922e-02 -4.996188282966613770e-01 5.910188555717468262e-01 1.142770424485206604e-01 1.623312681913375854e-01
8.404362797737121582e-01 3.815676569938659668e-01 -1.061447616666555405e-02 2.416442632675170898e-01 -1.515586227178573608e-01 9.365542232990264893e-02 -1.970869004726409912e-01 1.377812772989273071e-01
-2.054623216390609741e-01 5.646547675132751465e-01 9.060055017471313477e-02 -5.167995393276214600e-02 -5.949813127517700195e-02 4.873468279838562012e-01 -3.803143501281738281e-01 4.923259615898132324e-01
6.766468882560729980e-01 2.615872621536254883e-01 1.029952168464660645e-01 -1.823481470346450806e-01 3.143801391124725342e-01 4.365083277225494385e-01 -3.670826852321624756e-01 -7.575082033872604370e-02
5.488918423652648926e-01 3.394467830657958984e-01 1.163737848401069641e-01 -5.612559318542480469e-01 -2.262793034315109253e-01 2.162283658981323242e-01 8.212732523679733276e-02 3.876093029975891113e-01
1.492549329996109009e-01 5.345379710197448730e-01 -1.756364107131958008e-01 9.099601767957210541e-03 3.402389287948608398e-01 7.250398397445678711e-01 -1.355007141828536987e-01 -3.543137386441230774e-02
1.248136684298515320e-01 3.493555784225463867e-01 -8.256690204143524170e-02 -4.105296134948730469e-01 -1.120485588908195496e-01 5.970361828804016113e-01 -4.201627075672149658e-01 -3.761338591575622559e-01
-2.430102378129959106e-01 8.730312585830688477e-01 2.797375060617923737e-02 1.873565614223480225e-01 7.450509816408157349e-02 3.206870555877685547e-01 1.650365740060806274e-01 -8.514307439327239990e-02
5.864531397819519043e-01 3.226942420005798340e-01 -1.483736038208007812e-01 -3.964018821716308594e-01 1.040007099509239197e-01 1.361489892005920410e-01 -4.363731443881988525e-01 3.911746740341186523e-01
4.478506445884704590e-01 4.575370252132415771e-01 3.213371038436889648e-01 -5.086015462875366211e-01 6.501685082912445068e-02 4.352490901947021484e-01 -6.020828709006309509e-02 1.756775379180908203e-01
1.669595092535018921e-01 6.501818299293518066e-01 6.513624787330627441e-01 -8.206901699304580688e-02 1.149110570549964905e-01 2.805846333503723145e-01 -6.659552454948425293e-02 1.483659744262695312e-01
-2.634114213287830353e-02 5.663453936576843262e-01 -1.431562751531600952e-01 -2.399413734674453735e-01 -4.483018219470977783e-01 6.278297305107116699e-01 -1.888879202306270599e-02 7.065470516681671143e-02
1.824923902750015259e-01 6.437075138092041016e-01 -3.734521865844726562e-01 2.643428146839141846e-01 8.302836120128631592e-02 5.727168917655944824e-01 1.821762416511774063e-03 -8.995421230792999268e-02
1.707470715045928955e-01 7.585644125938415527e-01 3.029573895037174225e-02 4.773891866207122803e-01 2.200165241956710815e-01 3.236001431941986084e-01 -7.182182371616363525e-02 9.123805165290832520e-02
6.675368547439575195e-01 4.253465831279754639e-01 -1.036829799413681030e-01 8.753472939133644104e-04 3.495130538940429688e-01 1.679418683052062988e-01 -4.095569252967834473e-01 -2.112419158220291138e-01
-1.815428137779235840e-01 6.302880048751831055e-01 2.110555171966552734e-01 -2.359165251255035400e-01 3.042891025543212891e-01 5.240855813026428223e-01 -8.670242130756378174e-02 3.079013228416442871e-01
1.879814863204956055e-01 5.579780340194702148e-01 6.780156493186950684e-02 -4.713644683361053467e-01 -2.961386442184448242e-01 3.912876844406127930e-01 -3.978167772293090820e-01 1.657695174217224121e-01
6.611003726720809937e-02 5.769257545471191406e-01 -3.247044980525970459e-01 2.447872608900070190e-01 -5.848441123962402344e-01 2.225342988967895508e-01 -1.558723021298646927e-02 3.249999880790710449e-01
1.049856767058372498e-01 6.888598203659057617e-01 -4.191600084304809570e-01 2.948623001575469971e-01 -1.394231170415878296e-01 9.858605265617370605e-02 -4.271347820758819580e-01 2.005220949649810791e-01
4.095762595534324646e-02 7.382769584655761719e-01 -7.823222130537033081e-02 -2.789151668548583984e-01 1.024900600314140320e-01 3.357641696929931641e-01 -3.155972659587860107e-01 3.827693462371826172e-01
7.033637762069702148e-01 3.803513348102569580e-01 -4.120143949985504150e-01 -1.392054855823516846e-01 1.636848151683807373e-01 3.451593816280364990e-01 1.181150553748011589e-03 1.598409265279769897e-01
5.351573824882507324e-01 5.667747259140014648e-01 2.481746822595596313e-01 -1.368819028139114380e-01 -9.509283304214477539e-02 9.046904742717742920e-02 6.080704927444458008e-02 5.395562648773193359e-01
5.119572877883911133e-01 6.126610636711120605e-01 -1.823666989803314209e-01 -4.403926432132720947e-01 2.290692925453186035e-01 5.672774091362953186e-02 2.745133340358734131e-01 -6.553308665752410889e-02
-1.633311510086059570e-01 8.603749275207519531e-01 -4.206389188766479492e-02 3.514958620071411133e-01 1.752682328224182129e-01 7.404503226280212402e-02 -2.240943610668182373e-01 -1.460793167352676392e-01
7.975311875343322754e-01 4.578487575054168701e-01 -1.831131801009178162e-02 5.524685233831405640e-02 -2.324155569076538086e-01 2.973352074623107910e-01 -8.671936392784118652e-02 3.139403462409973145e-02
6.174377799034118652e-01 3.301906287670135498e-01 1.704521179199218750e-01 1.775225438177585602e-02 4.070395231246948242e-02 5.069711208343505859e-01 -1.425160318613052368e-01 -4.487631320953369141e-01
1.449454128742218018e-01 6.512458324432373047e-01 1.942545026540756226e-01 3.373047113418579102e-01 -4.825020134449005127e-01 2.358269393444061279e-01 -2.116162031888961792e-01 2.648702263832092285e-01
-1.112692430615425110e-01 5.885958075523376465e-01 1.494245231151580811e-01 -2.295387387275695801e-01 3.515823557972908020e-02 4.982600212097167969e-01 -1.313454806804656982e-01 5.471816062927246094e-01
9.423226118087768555e-02 5.531339049339294434e-01 2.894591987133026123e-01 1.057226881384849548e-01 -1.599125266075134277e-01 3.988756239414215088e-01 1.801934391260147095e-01 6.107831001281738281e-01
3.226803243160247803e-01 5.438528656959533691e-01 5.924550294876098633e-01 -3.643042966723442078e-02 -2.734518349170684814e-01 2.635661959648132324e-01 -7.442707195878028870e-03 3.216722905635833740e-01
