# Supplementary material for: Where is your field going? A machine learning approach to study the relative motion of the domains of physics
Source: PLoS One. 2020 Jun 18;15(6):e0233997. doi: 10.1371/journal.pone.0233997 (PMC7302634; doi:10.1371/journal.pone.0233997)
Supplement: S23 Data — (ZIP) [file pone.0233997.s023.zip › 22/Pacs4Run_22_VS_500_embeddings1987-1991ED8.txt]

-1.953009963035583496e-01 2.205602079629898071e-01 -1.790860444307327271e-01 -2.872136831283569336e-01 1.318626385182142258e-02 4.318573772907257080e-01 -3.291992843151092529e-02 7.815936803817749023e-01
-1.999389678239822388e-01 3.693572580814361572e-01 -7.570068538188934326e-02 5.205387473106384277e-01 -4.765947908163070679e-02 6.289945840835571289e-01 1.890677213668823242e-01 3.365356326103210449e-01
-6.507053971290588379e-01 7.838916033506393433e-03 -4.280441701412200928e-01 4.886458218097686768e-01 3.394103795289993286e-02 2.996803224086761475e-01 2.105771452188491821e-01 1.386414170265197754e-01
-4.535669684410095215e-01 2.846898138523101807e-01 -4.752282798290252686e-01 -1.019195616245269775e-01 -1.545186340808868408e-01 7.402253150939941406e-02 5.482740998268127441e-01 3.834571838378906250e-01
-2.872912883758544922e-01 7.589273452758789062e-01 -2.429755479097366333e-01 3.773122280836105347e-02 -3.266430199146270752e-01 -3.880120813846588135e-02 -1.073577329516410828e-01 4.016284048557281494e-01
-3.488784432411193848e-01 5.412331819534301758e-01 -2.108368724584579468e-01 3.885451555252075195e-01 8.763009309768676758e-02 6.048398613929748535e-01 -6.470606476068496704e-02 1.106050983071327209e-01
-3.833576738834381104e-01 3.456252068281173706e-02 -3.398934602737426758e-01 3.190407156944274902e-01 -2.670302391052246094e-01 -7.840882986783981323e-02 2.956352531909942627e-01 6.853280067443847656e-01
-8.574380278587341309e-01 2.889471314847469330e-02 7.577108591794967651e-02 1.124555245041847229e-01 -7.662191987037658691e-02 -6.348235532641410828e-03 4.685301780700683594e-01 1.419365406036376953e-01
-6.352980732917785645e-01 3.219657242298126221e-01 3.844272792339324951e-01 -3.001297116279602051e-01 2.645323872566223145e-01 3.411424458026885986e-01 -3.647087514400482178e-02 2.592037320137023926e-01
-1.917680948972702026e-01 1.887044310569763184e-01 -2.562386095523834229e-01 -1.263600736856460571e-01 2.901420295238494873e-01 2.903510034084320068e-01 4.379475116729736328e-01 6.969264745712280273e-01
-5.613006353378295898e-01 -3.123184144496917725e-01 3.629150092601776123e-01 2.579878866672515869e-01 3.088274896144866943e-01 3.351219594478607178e-01 -4.770017787814140320e-02 4.232933223247528076e-01
-5.351393222808837891e-01 5.411029458045959473e-01 5.151093006134033203e-02 4.793477356433868408e-01 -2.199298739433288574e-01 2.561751008033752441e-01 1.479734629392623901e-01 2.291615754365921021e-01
-6.157014966011047363e-01 4.546406567096710205e-01 3.809449821710586548e-02 4.850382208824157715e-01 1.092284396290779114e-01 1.534415930509567261e-01 2.866659872233867645e-02 3.757703006267547607e-01
-3.950471580028533936e-01 2.859195768833160400e-01 -2.719638943672180176e-01 -2.123973518610000610e-01 9.270977228879928589e-03 1.382359415292739868e-01 5.388357043266296387e-01 5.775567889213562012e-01
-5.940530896186828613e-01 1.917016804218292236e-01 -3.191375732421875000e-01 6.029771566390991211e-01 -1.187010109424591064e-01 5.793936550617218018e-02 -7.818779349327087402e-02 3.483687639236450195e-01
-4.404630362987518311e-01 -8.817099034786224365e-03 -1.481821238994598389e-01 4.272179305553436279e-01 -1.492674648761749268e-01 3.654456436634063721e-01 5.700689554214477539e-01 3.473204076290130615e-01
-6.758784055709838867e-01 4.512679874897003174e-01 -2.301270663738250732e-01 3.677452206611633301e-01 8.935532718896865845e-02 2.900378406047821045e-01 2.214801013469696045e-01 1.009496748447418213e-01
-5.761466622352600098e-01 5.758163332939147949e-01 6.199094653129577637e-02 3.909618258476257324e-01 -1.911434382200241089e-01 2.448978722095489502e-01 1.904421299695968628e-01 2.168350666761398315e-01
-5.029907822608947754e-01 -5.752870813012123108e-02 -8.526583760976791382e-02 4.551925957202911377e-01 -2.847407758235931396e-01 3.605251014232635498e-01 5.120412707328796387e-01 2.365975528955459595e-01
-3.219335973262786865e-01 2.562938034534454346e-01 5.280583500862121582e-01 -5.119152739644050598e-02 4.886161908507347107e-02 5.059798359870910645e-01 -2.745101153850555420e-01 4.641631543636322021e-01
-6.106677651405334473e-01 5.884131193161010742e-01 -1.144161820411682129e-01 2.456745356321334839e-01 3.261094093322753906e-01 2.521749436855316162e-01 -1.119172871112823486e-01 1.579337418079376221e-01
-2.739431560039520264e-01 4.541600346565246582e-01 -1.115527972579002380e-01 4.756466150283813477e-01 -4.474778175354003906e-01 5.194825530052185059e-01 8.418971300125122070e-02 5.313874036073684692e-02
-5.290192961692810059e-01 1.037437841296195984e-01 -9.524502605199813843e-02 6.975985169410705566e-01 2.333671227097511292e-02 3.313682377338409424e-01 -1.476389765739440918e-01 2.855059504508972168e-01
-1.499770581722259521e-01 7.107140868902206421e-02 9.521771967411041260e-02 2.936328947544097900e-01 3.756203949451446533e-01 4.914503395557403564e-01 -4.354184493422508240e-02 7.018967866897583008e-01
-6.031174063682556152e-01 2.643904387950897217e-01 -2.219905257225036621e-01 5.580709576606750488e-01 -1.524437684565782547e-02 -5.532444268465042114e-02 -2.891701161861419678e-01 3.445456326007843018e-01
-4.311013519763946533e-01 5.310716032981872559e-01 -1.563500761985778809e-01 2.193220257759094238e-01 -3.635477423667907715e-01 -1.075281500816345215e-01 2.154491245746612549e-01 5.190562605857849121e-01
-4.590378999710083008e-01 3.109417259693145752e-01 -1.737324297428131104e-01 5.291032791137695312e-01 -1.043087318539619446e-01 -3.632024675607681274e-02 4.337698593735694885e-02 6.069474816322326660e-01
-6.178253889083862305e-01 -1.451350934803485870e-02 1.973354220390319824e-01 -2.189750671386718750e-01 4.098977446556091309e-01 1.735852658748626709e-01 2.641838490962982178e-01 5.130774974822998047e-01
-3.967974781990051270e-01 3.179748058319091797e-01 -1.901815235614776611e-01 5.542511940002441406e-01 2.856880612671375275e-02 3.412297070026397705e-01 -4.889910519123077393e-01 2.042405903339385986e-01
-6.345657706260681152e-01 -1.420595496892929077e-02 2.135158777236938477e-01 -1.019677147269248962e-01 -6.070426106452941895e-01 3.405891060829162598e-01 -2.377902120351791382e-01 9.606125764548778534e-03
-6.136196851730346680e-01 1.436597406864166260e-01 -6.511746644973754883e-01 2.312285900115966797e-01 -1.317899227142333984e-01 2.938482165336608887e-01 1.329936087131500244e-01 -6.272985786199569702e-02
-5.987659692764282227e-01 4.833431839942932129e-01 2.440304607152938843e-01 2.530040442943572998e-01 -2.691503465175628662e-01 3.122391402721405029e-01 3.324978649616241455e-01 6.169866397976875305e-02
-5.636185407638549805e-01 2.524417340755462646e-01 -1.075368747115135193e-01 -4.237749278545379639e-01 8.781753480434417725e-03 6.376006007194519043e-01 7.921101152896881104e-02 -1.207142472267150879e-01
-6.349683403968811035e-01 2.398016601800918579e-01 3.593564406037330627e-02 -4.374734461307525635e-01 -9.583923034369945526e-03 5.532989501953125000e-01 1.633141934871673584e-01 -1.171876117587089539e-01
-1.605752557516098022e-01 5.820512175559997559e-01 -4.468028247356414795e-01 2.377077937126159668e-01 -2.139273285865783691e-01 1.508526802062988281e-01 -2.469935454428195953e-02 5.569226741790771484e-01
-6.875663995742797852e-01 -2.614944279193878174e-01 -3.652261793613433838e-01 -1.636249274015426636e-01 -4.714843332767486572e-01 2.451658248901367188e-01 -1.169303134083747864e-01 -5.131736025214195251e-02
-3.770063519477844238e-01 2.556904554367065430e-01 5.768003463745117188e-01 1.415465325117111206e-01 -3.699321746826171875e-01 4.777705967426300049e-01 1.954596638679504395e-01 1.908809840679168701e-01
-7.661641240119934082e-01 -2.366330325603485107e-01 1.403935402631759644e-01 -1.582695543766021729e-01 -4.011269211769104004e-01 3.113743364810943604e-01 -2.330677062273025513e-01 7.761829532682895660e-03
-7.219785451889038086e-01 2.514386363327503204e-02 -2.792623937129974365e-01 -3.823213577270507812e-01 1.626912355422973633e-01 4.201217591762542725e-01 2.219262272119522095e-01 -4.165863245725631714e-02
-3.132362365722656250e-01 2.639554738998413086e-01 -3.310523629188537598e-01 -1.577439010143280029e-01 -1.183141395449638367e-01 2.296524494886398315e-01 6.503949761390686035e-01 4.560478925704956055e-01
-6.214705109596252441e-01 7.746909558773040771e-02 -6.415367126464843750e-01 3.506463468074798584e-01 3.677446767687797546e-02 1.947387903928756714e-01 1.048630923032760620e-01 1.515881419181823730e-01
-7.353981733322143555e-01 4.145942330360412598e-01 8.906830847263336182e-02 -9.376924484968185425e-02 1.064574420452117920e-01 2.808077037334442139e-01 4.231961369514465332e-01 -3.597320243716239929e-02
-3.119002580642700195e-01 1.247729659080505371e-01 3.897510096430778503e-02 6.663699746131896973e-01 -5.741226077079772949e-01 2.588869333267211914e-01 -5.948582664132118225e-02 2.034800052642822266e-01
-4.227714240550994873e-02 4.538431763648986816e-01 3.183570504188537598e-01 -8.923627436161041260e-02 -3.324145078659057617e-01 5.074671506881713867e-01 -2.130093276500701904e-01 5.191622376441955566e-01
-5.543694496154785156e-01 5.663306713104248047e-01 3.832657262682914734e-02 4.377515614032745361e-01 -2.547130286693572998e-01 1.978538930416107178e-01 1.955389529466629028e-01 1.912803798913955688e-01
-6.604058146476745605e-01 -1.106477230787277222e-01 -3.206028044223785400e-01 -6.046760827302932739e-02 -4.858323931694030762e-01 2.900118827819824219e-01 -3.452765643596649170e-01 -7.630646973848342896e-02
-9.237429499626159668e-02 4.795100986957550049e-01 5.159297958016395569e-02 4.339400827884674072e-01 -4.796093404293060303e-01 4.205931127071380615e-01 -2.464882470667362213e-02 4.037821888923645020e-01
-6.040508747100830078e-01 1.252134442329406738e-01 -4.624218940734863281e-01 1.902103871107101440e-01 -4.088742658495903015e-02 4.520441889762878418e-01 3.977059125900268555e-01 -7.241883873939514160e-02
-6.190803050994873047e-01 7.287172973155975342e-02 -1.216780543327331543e-01 1.267133653163909912e-01 -2.214459627866744995e-01 1.819358319044113159e-01 6.429164409637451172e-01 2.916973233222961426e-01
-4.407087862491607666e-01 3.099934160709381104e-01 6.495965272188186646e-02 5.510954260826110840e-01 1.704896986484527588e-01 3.808532655239105225e-01 -3.522883355617523193e-01 3.217622339725494385e-01
-6.073037385940551758e-01 5.568283200263977051e-01 -1.259860992431640625e-01 2.473791390657424927e-01 3.305485546588897705e-01 3.255514800548553467e-01 3.360177949070930481e-02 1.663738787174224854e-01
-1.774111092090606689e-01 4.422035813331604004e-01 -5.085475444793701172e-01 3.999511599540710449e-01 -2.527104914188385010e-01 3.089371025562286377e-01 2.778485976159572601e-02 4.408208429813385010e-01
-2.232693135738372803e-02 6.607704162597656250e-01 -2.141297757625579834e-01 2.798185311257839203e-02 -3.592193126678466797e-01 2.517125904560089111e-01 1.259096413850784302e-01 5.549760460853576660e-01
-2.627690136432647705e-01 2.122115790843963623e-01 -2.097756415605545044e-01 -2.833755910396575928e-01 -3.803369104862213135e-01 7.755889296531677246e-01 -1.967880688607692719e-02 -1.225947663187980652e-01
-5.245554447174072266e-01 5.693817734718322754e-01 -1.243762820959091187e-01 3.901720046997070312e-01 2.248059362173080444e-01 2.951141297817230225e-01 2.577603235840797424e-02 3.076488971710205078e-01
-4.230787456035614014e-01 2.702625393867492676e-01 -7.047487888485193253e-03 6.020801663398742676e-01 1.492738723754882812e-01 3.579718470573425293e-01 -1.915082335472106934e-01 4.453209042549133301e-01
-3.682353794574737549e-01 3.556075990200042725e-01 -1.432435363531112671e-01 -6.206884384155273438e-01 -3.740990161895751953e-01 4.153090715408325195e-01 -5.783492326736450195e-02 1.280483901500701904e-01
-6.457434296607971191e-01 2.884503304958343506e-01 -2.954117655754089355e-01 1.507917195558547974e-01 -1.675135642290115356e-01 4.088161289691925049e-01 4.172910749912261963e-01 -1.431177258491516113e-01
-6.683423519134521484e-01 4.682231843471527100e-01 -2.606695145368576050e-02 3.287267982959747314e-01 1.083324849605560303e-02 2.264608889818191528e-01 3.795977830886840820e-01 1.727665513753890991e-01
-1.691146492958068848e-01 2.197967171669006348e-01 -8.414083719253540039e-02 -4.251311719417572021e-01 -2.804189324378967285e-01 7.615980505943298340e-01 -2.179172039031982422e-01 1.706438511610031128e-01
-6.170891523361206055e-01 2.963744997978210449e-01 -6.390902996063232422e-01 2.823838591575622559e-02 1.700475066900253296e-01 2.302986681461334229e-01 1.999600231647491455e-01 1.383819524198770523e-02
-5.882433056831359863e-01 3.213684558868408203e-01 -1.736546158790588379e-01 -4.952111244201660156e-01 -2.335641086101531982e-01 4.195720851421356201e-01 -2.027518302202224731e-01 -6.000927835702896118e-02
-2.794663310050964355e-01 4.113972485065460205e-01 -2.787918150424957275e-01 5.230776667594909668e-01 7.417793571949005127e-02 5.719037652015686035e-01 2.767349360510706902e-03 2.621676325798034668e-01
-6.527988910675048828e-01 1.268968880176544189e-01 1.566637754440307617e-01 -3.602854907512664795e-01 -4.726821184158325195e-01 3.678761422634124756e-02 -3.715050220489501953e-01 2.015043199062347412e-01
-6.157869696617126465e-01 -2.906172573566436768e-01 1.884615272283554077e-01 -2.119242213666439056e-02 -5.031035542488098145e-01 4.708011150360107422e-01 -1.600423455238342285e-01 -9.017295087687671185e-04
-6.813038587570190430e-01 1.495825648307800293e-01 4.168519377708435059e-02 4.561209976673126221e-01 -1.002016812562942505e-01 2.757998108863830566e-01 4.243340790271759033e-01 1.936510056257247925e-01
-4.760102331638336182e-01 4.657820761203765869e-01 -1.519865244626998901e-01 -4.167950749397277832e-01 2.597953379154205322e-01 1.306189894676208496e-01 2.414550334215164185e-01 4.656046926975250244e-01
-3.313590884208679199e-01 2.405551820993423462e-01 -2.594633214175701141e-02 -3.023583292961120605e-01 2.141568996012210846e-02 1.405139565467834473e-01 4.732714891433715820e-01 7.043095827102661133e-01
-4.839089810848236084e-01 1.868303567171096802e-01 1.171882227063179016e-01 6.295267939567565918e-01 -5.082396045327186584e-02 4.403839707374572754e-01 1.962383240461349487e-01 2.930172085762023926e-01
-3.277518749237060547e-01 1.541901826858520508e-01 -3.299176692962646484e-01 4.654970765113830566e-01 -4.857668578624725342e-01 -4.473298415541648865e-02 5.737760663032531738e-02 5.495526790618896484e-01
-3.384986147284507751e-02 4.110258817672729492e-01 -2.965285480022430420e-01 -1.785439439117908478e-02 -4.689655601978302002e-01 1.138273924589157104e-01 1.862872093915939331e-01 6.885317564010620117e-01
-4.413107335567474365e-01 4.898596107959747314e-01 -2.398922592401504517e-01 2.543615996837615967e-01 6.431360263377428055e-03 -1.003938466310501099e-01 7.733096927404403687e-02 6.534019112586975098e-01
-6.386122852563858032e-02 -1.501577943563461304e-01 2.455991655588150024e-01 -8.755417168140411377e-02 -2.512995898723602295e-01 3.726909458637237549e-01 1.206908151507377625e-01 8.299236893653869629e-01
-2.593489885330200195e-01 6.177973374724388123e-02 5.372993946075439453e-01 -5.545383784919977188e-03 -5.312925577163696289e-02 5.551415085792541504e-01 -1.043515428900718689e-01 5.641860365867614746e-01
-1.115173399448394775e-01 1.349063217639923096e-01 4.352070689201354980e-01 3.323968499898910522e-02 -4.577474892139434814e-01 5.161007642745971680e-01 -1.114046126604080200e-01 5.390272736549377441e-01
-4.697629809379577637e-01 6.330325603485107422e-01 -2.664111554622650146e-01 2.296358644962310791e-01 2.473310083150863647e-01 4.279385507106781006e-01 -6.110646575689315796e-02 8.274500072002410889e-02
-3.397122025489807129e-01 -1.558670997619628906e-01 -2.365993410348892212e-01 -4.681393206119537354e-01 -1.511295884847640991e-01 6.780041456222534180e-01 2.795150279998779297e-01 1.565532535314559937e-01
-5.296334624290466309e-01 3.294964432716369629e-01 1.017356365919113159e-01 4.870888888835906982e-01 1.998720020055770874e-01 7.316686213016510010e-02 -2.193940579891204834e-01 5.194984674453735352e-01
-5.127421021461486816e-01 9.969114512205123901e-02 -5.576592087745666504e-01 -7.173735648393630981e-02 -2.739235460758209229e-01 -2.979896962642669678e-01 -6.400050967931747437e-02 4.930509626865386963e-01
-2.679496109485626221e-01 4.231514036655426025e-01 -8.781059831380844116e-02 4.835821092128753662e-01 -1.991814225912094116e-01 2.978342957794666290e-02 -2.334124594926834106e-01 6.422941684722900391e-01
-1.316383183002471924e-01 -4.567646384239196777e-01 -5.934412404894828796e-02 -4.218934103846549988e-02 -9.136964380741119385e-02 3.850972950458526611e-01 9.550863504409790039e-02 7.765084505081176758e-01
-4.622377753257751465e-01 3.759324848651885986e-01 -7.081380486488342285e-02 2.901209592819213867e-01 -5.459617972373962402e-01 -1.767216622829437256e-01 6.859963387250900269e-02 4.709731936454772949e-01
-3.652150630950927734e-01 -2.634685635566711426e-01 -4.371025562286376953e-01 -3.361003696918487549e-01 -2.099025063216686249e-02 1.819118112325668335e-02 9.337723255157470703e-02 6.954779624938964844e-01
-4.062305688858032227e-01 2.317992746829986572e-01 -6.261303275823593140e-02 -1.893928050994873047e-01 -4.176296889781951904e-01 -2.213827222585678101e-01 2.595680058002471924e-01 6.713086962699890137e-01
-7.394866943359375000e-01 4.400102198123931885e-01 -5.779377650469541550e-03 3.883171081542968750e-01 1.995881199836730957e-01 1.218549162149429321e-01 -1.915769129991531372e-01 1.316858083009719849e-01
-6.490718126296997070e-01 7.537885010242462158e-02 -2.504951357841491699e-01 5.014188885688781738e-01 -2.293561846017837524e-01 3.818362206220626831e-02 2.688255608081817627e-01 3.640408217906951904e-01
-4.256281554698944092e-01 4.424847066402435303e-01 -9.512639790773391724e-02 -2.583430409431457520e-01 2.553516030311584473e-01 1.358642727136611938e-01 3.188396692276000977e-01 6.016108989715576172e-01
-1.869707107543945312e-01 1.457093507051467896e-01 -5.197944045066833496e-01 -2.652117908000946045e-01 -3.400639295578002930e-01 5.824408680200576782e-02 2.989991307258605957e-01 6.283716559410095215e-01
-5.831124186515808105e-01 9.913563728332519531e-02 -9.647766500711441040e-02 -3.885952532291412354e-01 -5.716263316571712494e-03 3.458938002586364746e-01 -5.861652493476867676e-01 1.630125641822814941e-01
-8.224945515394210815e-02 3.121972642838954926e-02 6.732679903507232666e-02 8.209663629531860352e-02 3.136612772941589355e-01 5.078291296958923340e-01 -2.537404596805572510e-01 7.485517263412475586e-01
-5.832448005676269531e-01 3.404696285724639893e-01 -2.732923030853271484e-01 2.308496832847595215e-01 -4.063431918621063232e-02 -2.510697245597839355e-01 3.691055253148078918e-02 5.915032625198364258e-01
-2.798878848552703857e-01 -8.993347734212875366e-02 5.007775425910949707e-01 1.060895845293998718e-01 -3.280565738677978516e-01 6.167110800743103027e-01 -8.493831753730773926e-02 3.954406082630157471e-01
-5.326973199844360352e-01 3.121933937072753906e-01 -2.552824318408966064e-01 3.904757201671600342e-01 -1.498229652643203735e-01 -1.679709851741790771e-01 8.241516351699829102e-02 5.862379670143127441e-01
-5.325331687927246094e-01 -4.395415782928466797e-01 6.650271266698837280e-02 -1.015803292393684387e-01 -5.082386732101440430e-01 3.179947733879089355e-01 -2.800107300281524658e-01 2.657767236232757568e-01
-5.575842857360839844e-01 2.332665473222732544e-01 9.002759307622909546e-02 5.694702863693237305e-01 3.286569938063621521e-02 1.269640326499938965e-01 1.263457834720611572e-01 5.187697410583496094e-01
-3.176696598529815674e-01 1.285328529775142670e-02 -4.288715124130249023e-01 -5.488629937171936035e-01 -2.253069877624511719e-01 4.006972908973693848e-01 -3.491927385330200195e-01 2.836937308311462402e-01
-5.618556737899780273e-01 3.828277289867401123e-01 -4.000143334269523621e-02 3.605263233184814453e-01 -2.045141756534576416e-01 4.112487733364105225e-01 4.371013641357421875e-01 6.459552049636840820e-02
-2.448906004428863525e-01 -6.128666177392005920e-02 -1.352948248386383057e-01 -7.707291096448898315e-02 -2.518945038318634033e-01 8.955681920051574707e-01 -2.152684777975082397e-01 -1.391730736941099167e-02
-3.820183575153350830e-01 3.447135090827941895e-01 -3.323622941970825195e-01 -1.812810301780700684e-01 -9.040900319814682007e-02 -2.391476631164550781e-01 -7.115600258111953735e-02 7.221346497535705566e-01
-8.526251912117004395e-01 1.635517179965972900e-01 -1.048406660556793213e-01 -2.652195692062377930e-01 -2.432169765233993530e-01 1.555627882480621338e-01 -2.666521370410919189e-01 -1.024238616228103638e-01
-5.021744966506958008e-01 3.252910971641540527e-01 -4.233428239822387695e-01 -3.287892043590545654e-01 8.292355574667453766e-03 4.954464435577392578e-01 -3.298152387142181396e-01 1.925754919648170471e-02
-3.247605860233306885e-01 2.876783013343811035e-01 -4.301551580429077148e-01 5.473471283912658691e-01 -2.590289413928985596e-01 8.711772412061691284e-02 -7.216930389404296875e-02 4.972479045391082764e-01
-6.435014605522155762e-01 2.986200340092182159e-02 -1.008671745657920837e-01 -8.482853323221206665e-02 -3.391100168228149414e-01 5.005851984024047852e-01 -4.268845319747924805e-01 -1.408282667398452759e-01
-4.328851103782653809e-01 -4.349767789244651794e-02 -7.250170409679412842e-02 -4.051742553710937500e-01 -1.505996799096465111e-03 -1.855892688035964966e-01 -2.186617553234100342e-01 7.476877570152282715e-01
-5.621743798255920410e-01 4.539014399051666260e-01 -2.403817623853683472e-01 5.841035023331642151e-02 -3.608018755912780762e-01 -2.409664541482925415e-01 1.827668249607086182e-01 4.416920840740203857e-01
-6.807747483253479004e-01 1.133543848991394043e-01 -1.120530664920806885e-01 5.068851709365844727e-01 -3.469160199165344238e-01 -1.616153866052627563e-01 -2.891486883163452148e-02 3.269583284854888916e-01
-1.777498275041580200e-01 3.331463932991027832e-01 3.443909585475921631e-01 -1.402715779840946198e-02 -4.590146243572235107e-01 2.719166278839111328e-01 -4.852057993412017822e-01 4.675028324127197266e-01
-6.932141184806823730e-01 1.571419686079025269e-01 -5.856226682662963867e-01 6.373008340597152710e-02 2.760806977748870850e-01 1.857421845197677612e-01 1.679769903421401978e-01 9.385321289300918579e-02
-3.618214130401611328e-01 5.271553993225097656e-01 3.871968686580657959e-01 1.420093476772308350e-01 -4.510033726692199707e-01 1.111227944493293762e-01 2.148239314556121826e-01 3.990023732185363770e-01
-5.460690259933471680e-01 -2.995384670794010162e-02 1.135475933551788330e-02 5.835413336753845215e-01 -3.850002586841583252e-01 7.486366480588912964e-02 3.026639223098754883e-01 3.388608992099761963e-01
-4.872241914272308350e-01 -1.817120313644409180e-01 -3.807277381420135498e-01 -1.264586746692657471e-01 2.866862416267395020e-01 1.027036178857088089e-02 -1.145267300307750702e-02 6.972962617874145508e-01
-5.090310573577880859e-01 -8.013602346181869507e-02 -8.051536232233047485e-02 -5.389589071273803711e-01 -3.009254299104213715e-02 5.679553151130676270e-01 2.629352509975433350e-01 2.118783891201019287e-01
-4.981410801410675049e-01 2.312748879194259644e-01 -1.802522838115692139e-01 -4.453878700733184814e-01 -6.187037378549575806e-02 5.565493106842041016e-01 -3.820204734802246094e-01 8.939367532730102539e-02
-6.960349082946777344e-01 1.040369197726249695e-01 6.342532634735107422e-01 -6.300290673971176147e-02 -1.095873564481735229e-01 1.695000678300857544e-01 1.546056866645812988e-01 1.839092969894409180e-01
-6.762766242027282715e-01 6.752473115921020508e-02 1.766760274767875671e-02 -2.625934183597564697e-01 -1.049989387392997742e-01 9.953866899013519287e-02 -6.366291046142578125e-01 2.063824534416198730e-01
-7.323038578033447266e-02 4.336572587490081787e-01 -2.503770291805267334e-01 3.429225981235504150e-01 -5.870944857597351074e-01 3.017905950546264648e-01 8.323146402835845947e-02 4.284963309764862061e-01
-5.353797078132629395e-01 8.939449489116668701e-02 -2.098383903503417969e-01 2.355895638465881348e-01 -5.255181789398193359e-01 -1.755958348512649536e-01 2.426851838827133179e-01 4.898399412631988525e-01
-4.486359059810638428e-01 6.306114047765731812e-02 -1.914566308259963989e-01 -7.944961637258529663e-02 -4.623485207557678223e-01 1.154440343379974365e-01 6.326127648353576660e-01 3.528299927711486816e-01
-5.148525238037109375e-01 -4.169432818889617920e-02 -1.807530820369720459e-01 3.991308212280273438e-01 -2.644619345664978027e-01 3.104217350482940674e-01 5.422247648239135742e-01 2.844325006008148193e-01
-6.087654829025268555e-01 2.523289620876312256e-01 6.422854065895080566e-01 2.872450510039925575e-03 -1.084623187780380249e-01 3.260505795478820801e-01 1.206148788332939148e-01 1.434396654367446899e-01
-4.737438261508941650e-01 2.953309118747711182e-01 -4.845222458243370056e-02 4.912880063056945801e-01 3.301879465579986572e-01 3.766109347343444824e-01 -3.301469385623931885e-01 2.911669611930847168e-01
-2.862683236598968506e-01 -3.212101757526397705e-02 -1.096155494451522827e-01 5.143338441848754883e-01 -1.894493103027343750e-01 4.619320929050445557e-01 4.853525757789611816e-01 3.944926261901855469e-01
-7.379748225212097168e-01 1.019150316715240479e-01 -1.931593269109725952e-01 -7.413904368877410889e-02 -3.813700675964355469e-01 2.420372813940048218e-01 -4.290568530559539795e-01 -1.186774447560310364e-01
-5.580964088439941406e-01 5.737373232841491699e-01 1.855356544256210327e-01 3.748047947883605957e-01 9.198411717079579830e-04 3.015498518943786621e-01 1.610953360795974731e-01 2.599365115165710449e-01
-1.533368527889251709e-01 6.183211207389831543e-01 -9.453201346332207322e-05 -1.853382736444473267e-01 -6.067627295851707458e-02 2.929209358990192413e-02 7.616160809993743896e-02 7.412667870521545410e-01
-1.168208569288253784e-01 -2.407163083553314209e-01 1.493389755487442017e-01 -1.068414598703384399e-01 -1.777458339929580688e-01 2.737534642219543457e-01 -3.309285938739776611e-01 8.237979412078857422e-01
-4.586657881736755371e-01 -4.083140790462493896e-01 -1.069568842649459839e-01 -3.213137090206146240e-01 2.063717838609591126e-04 5.608206987380981445e-01 3.430818617343902588e-01 2.756769061088562012e-01
-6.268258094787597656e-01 1.189967542886734009e-01 -3.691655397415161133e-02 -2.404987215995788574e-01 -3.867121040821075439e-01 1.263573169708251953e-01 -5.912153124809265137e-01 1.366697102785110474e-01
-3.382039368152618408e-01 2.123318165540695190e-01 5.166876912117004395e-01 1.171661987900733948e-01 -1.424655411392450333e-02 2.093691527843475342e-01 -3.065965771675109863e-01 6.494609117507934570e-01
-1.026782318949699402e-01 -3.215304315090179443e-01 2.171522378921508789e-01 1.174014583230018616e-01 -3.072297871112823486e-01 3.478556275367736816e-01 -1.118899881839752197e-01 7.728027701377868652e-01
-4.007533788681030273e-01 -7.078971713781356812e-02 -9.643200039863586426e-02 -2.833748050034046173e-02 -4.991923570632934570e-01 6.881939768791198730e-01 -2.831700444221496582e-01 -1.459252089262008667e-01
-2.488826215267181396e-01 -2.927726209163665771e-01 -2.491290122270584106e-01 -3.747019469738006592e-01 -3.666843175888061523e-01 6.640540361404418945e-01 1.630438566207885742e-01 2.187845259904861450e-01
-2.902665138244628906e-01 3.159042298793792725e-01 3.402067422866821289e-01 -3.759468793869018555e-01 -1.193235814571380615e-01 7.227486371994018555e-01 -9.348377585411071777e-02 1.163197010755538940e-01
-5.147584676742553711e-01 -2.545658946037292480e-01 -4.889833927154541016e-02 -1.902963668107986450e-01 -4.482072293758392334e-01 3.541150093078613281e-01 -5.075815320014953613e-01 2.183800041675567627e-01
-4.140692651271820068e-01 4.234130978584289551e-01 4.243635535240173340e-01 -1.165843755006790161e-01 -3.242289721965789795e-01 5.111638903617858887e-01 -2.974649667739868164e-01 2.633281424641609192e-02
-4.351631104946136475e-01 1.372021585702896118e-01 6.837295293807983398e-01 6.746760755777359009e-02 -2.468776106834411621e-01 3.432334065437316895e-01 -2.867620624601840973e-02 3.744202852249145508e-01
-6.117539405822753906e-01 2.316199392080307007e-01 -2.872233986854553223e-01 4.434863030910491943e-01 -6.751836836338043213e-02 -2.033480852842330933e-01 -1.785373538732528687e-01 4.638399481773376465e-01
-5.279762148857116699e-01 8.168878965079784393e-03 2.018961161375045776e-01 -4.178535938262939453e-01 2.550544738769531250e-01 5.421162843704223633e-01 3.154497146606445312e-01 2.176224887371063232e-01
-4.240590929985046387e-01 1.682881414890289307e-01 -4.612411838024854660e-03 6.357522308826446533e-02 -3.542761504650115967e-01 -1.540739238262176514e-01 2.762689888477325439e-01 7.498099803924560547e-01
-7.702647149562835693e-02 6.837393641471862793e-01 -1.007485985755920410e-01 2.975725531578063965e-01 -2.015297114849090576e-01 5.235998034477233887e-01 -3.555813059210777283e-02 3.344137072563171387e-01
-2.823505699634552002e-01 2.330321967601776123e-01 4.124412238597869873e-01 2.830011546611785889e-01 -2.485964149236679077e-01 4.674853011965751648e-02 -1.906819492578506470e-01 7.179353833198547363e-01
-4.622549414634704590e-01 -7.252859324216842651e-02 1.138680130243301392e-01 -3.272023797035217285e-01 -1.042507514357566833e-01 6.865394711494445801e-01 4.088000059127807617e-01 1.082151010632514954e-01
-5.007759928703308105e-01 2.136271744966506958e-01 5.968407988548278809e-01 2.144095860421657562e-02 -1.163431927561759949e-01 5.532147884368896484e-01 -1.181955188512802124e-01 1.155655682086944580e-01
-5.359396338462829590e-01 7.911798357963562012e-02 -7.657833397388458252e-03 7.140920758247375488e-01 -1.121591478586196899e-01 1.382235139608383179e-01 -2.331556379795074463e-01 3.323790431022644043e-01
-3.842131793498992920e-01 1.965126954019069672e-02 6.034632921218872070e-01 -4.103552084416151047e-03 -5.797949805855751038e-02 5.768874883651733398e-01 3.585861623287200928e-02 3.877663314342498779e-01
-6.129176020622253418e-01 -4.926600754261016846e-01 9.320611506700515747e-02 -1.351009458303451538e-01 -4.711917042732238770e-01 2.502215802669525146e-01 -1.170709133148193359e-01 2.373615056276321411e-01
-8.139122128486633301e-01 2.157297730445861816e-01 -1.519959270954132080e-01 4.009489715099334717e-01 -1.164392605423927307e-01 -8.623565733432769775e-02 2.133501470088958740e-01 2.015728801488876343e-01
-5.963422656059265137e-01 4.069803357124328613e-01 1.083405390381813049e-01 -2.857628166675567627e-01 -6.038599833846092224e-02 -1.669715903699398041e-02 4.707174599170684814e-01 3.998059034347534180e-01
-5.636678338050842285e-01 2.575269341468811035e-01 -1.943061649799346924e-01 -4.605172872543334961e-01 -9.372650831937789917e-02 4.117709994316101074e-01 -4.319930970668792725e-01 3.419592231512069702e-02
-6.784983277320861816e-01 -1.601306498050689697e-01 1.129844114184379578e-01 -2.157685905694961548e-01 -5.783225893974304199e-01 1.162407919764518738e-01 -2.929227352142333984e-01 1.445827782154083252e-01
-6.089404225349426270e-01 -1.068356432369910181e-04 2.123846411705017090e-01 -3.455959856510162354e-01 3.428416252136230469e-01 1.583679616451263428e-01 1.679000854492187500e-01 5.420668125152587891e-01
-2.859808802604675293e-01 3.867684900760650635e-01 -1.726542860269546509e-01 -1.200449243187904358e-01 -1.883071959018707275e-01 -2.605259418487548828e-01 -9.871971607208251953e-02 7.818733453750610352e-01
-4.213163554668426514e-01 7.754167169332504272e-02 -6.548622846603393555e-01 3.878219425678253174e-01 9.391577914357185364e-03 4.770544767379760742e-01 8.658020198345184326e-02 4.543334245681762695e-02
-6.097624301910400391e-01 -2.422765493392944336e-01 -1.273057758808135986e-01 5.350086465477943420e-02 -5.378308296203613281e-01 3.637402951717376709e-01 -3.589559197425842285e-01 2.117837546393275261e-03
-1.967593282461166382e-01 -3.504169583320617676e-01 1.753171980381011963e-01 -2.153706401586532593e-01 -3.604288399219512939e-01 2.559373676776885986e-01 -8.319970220327377319e-02 7.476885914802551270e-01
-4.771302044391632080e-01 3.088509440422058105e-01 -2.206711173057556152e-01 3.592831194400787354e-01 -2.161284089088439941e-01 -1.450819373130798340e-01 1.010387986898422241e-01 6.490060091018676758e-01
-4.630181193351745605e-01 3.980528190732002258e-02 -9.224621206521987915e-02 2.350504845380783081e-01 4.401424527168273926e-01 8.360768854618072510e-02 -1.217256039381027222e-01 7.104499340057373047e-01
-4.853831231594085693e-01 2.203836664557456970e-02 -3.594332039356231689e-01 -3.950185477733612061e-01 -1.480481922626495361e-01 4.081268310546875000e-01 -5.113046765327453613e-01 1.696092933416366577e-01
-6.680298447608947754e-01 5.811091512441635132e-02 -4.425610005855560303e-01 2.663424015045166016e-01 4.009809810668230057e-03 -2.376678884029388428e-01 6.914765574038028717e-03 4.764566123485565186e-01
-3.720152378082275391e-02 -1.457264274358749390e-01 3.136544227600097656e-01 -6.727767735719680786e-02 -3.182414472103118896e-01 4.672939181327819824e-01 -1.749557256698608398e-02 7.446657419204711914e-01
-3.694745600223541260e-01 5.007572770118713379e-01 3.583324849605560303e-01 -2.997303605079650879e-01 -1.805001795291900635e-01 2.580233216285705566e-01 -3.639027178287506104e-01 4.036194980144500732e-01
-2.837101817131042480e-01 -2.639740407466888428e-01 -7.207649201154708862e-02 -4.058720469474792480e-01 -4.861107468605041504e-01 6.281161904335021973e-01 6.040747463703155518e-02 2.131115794181823730e-01
-4.883861243724822998e-01 2.926497161388397217e-01 -4.498446881771087646e-01 4.156151413917541504e-01 -2.202672511339187622e-02 -5.330323241651058197e-03 9.083780646324157715e-02 5.403460860252380371e-01
-3.932479619979858398e-01 2.280507832765579224e-01 -4.038456380367279053e-01 -4.021032452583312988e-01 7.550945878028869629e-02 5.117089152336120605e-01 -3.940432369709014893e-01 2.138995677232742310e-01
-5.753480792045593262e-01 3.646650016307830811e-01 -1.729757934808731079e-01 8.550658077001571655e-02 -3.932460770010948181e-02 -1.806500256061553955e-01 2.465334534645080566e-01 6.354543566703796387e-01
-7.074531316757202148e-01 -2.148261964321136475e-01 2.373767644166946411e-02 -4.810282289981842041e-01 -3.404093384742736816e-01 3.158364295959472656e-01 -3.745039179921150208e-02 6.613866239786148071e-02
-6.410883665084838867e-01 8.886553347110748291e-02 -1.133301258087158203e-01 -3.324821218848228455e-02 -5.001327991485595703e-01 3.680958747863769531e-01 -4.031105637550354004e-01 -1.379640102386474609e-01
-5.668627619743347168e-01 2.942168414592742920e-01 9.547681361436843872e-02 4.355058819055557251e-02 -1.243178918957710266e-02 -1.795534938573837280e-01 2.248118668794631958e-01 7.058017849922180176e-01
-2.551448345184326172e-01 -1.382859349250793457e-01 2.676217555999755859e-01 6.903824955224990845e-02 2.498980760574340820e-01 4.785351157188415527e-01 -2.780424654483795166e-01 6.860305070877075195e-01
-5.238441824913024902e-01 -3.297070264816284180e-01 -8.068952709436416626e-02 -1.599148362874984741e-01 -4.939404726028442383e-01 3.635082244873046875e-01 -4.123055040836334229e-01 1.966869235038757324e-01
-7.950682640075683594e-01 1.231597140431404114e-01 2.750061452388763428e-01 -2.725861966609954834e-01 -1.239796131849288940e-01 2.018840461969375610e-01 -3.825897872447967529e-01 1.623400487005710602e-02
-5.455015301704406738e-01 -3.183929622173309326e-01 -1.040790453553199768e-01 -1.529240161180496216e-01 -4.902775883674621582e-01 3.559161126613616943e-01 -4.140677750110626221e-01 1.683313846588134766e-01
-3.061147630214691162e-01 9.004814922809600830e-02 -2.803952991962432861e-01 -3.667760193347930908e-01 -1.769467741250991821e-01 7.862277626991271973e-01 1.863533705472946167e-01 2.910433150827884674e-02
-7.169619202613830566e-02 1.942737996578216553e-01 7.545377314090728760e-02 -3.941254019737243652e-01 -1.646509617567062378e-01 2.142813652753829956e-01 2.907522618770599365e-01 7.990781068801879883e-01
-4.877043962478637695e-01 -1.623532027006149292e-01 8.218187838792800903e-02 2.579522728919982910e-01 4.366273880004882812e-01 4.253865778446197510e-01 -2.592591047286987305e-01 4.729484319686889648e-01
-5.490705966949462891e-01 2.072805166244506836e-01 6.040475368499755859e-01 5.301858484745025635e-02 -2.013009600341320038e-02 1.726313494145870209e-03 -6.902438402175903320e-02 5.316947102546691895e-01
-3.942196369171142578e-01 7.208948582410812378e-02 5.492668151855468750e-01 1.116563752293586731e-01 -2.274675965309143066e-01 5.857779383659362793e-01 -3.090814352035522461e-01 1.866124421358108521e-01
-3.745076358318328857e-01 2.717044055461883545e-01 5.399850606918334961e-01 1.991086751222610474e-01 -3.367149233818054199e-01 5.299461632966995239e-02 -8.669563382863998413e-02 5.753183364868164062e-01
-1.710415333509445190e-01 6.466006487607955933e-02 -2.190563678741455078e-01 -3.332308530807495117e-01 -1.437714397907257080e-01 7.875022888183593750e-01 -3.648320734500885010e-01 1.833112984895706177e-01
-7.321792840957641602e-01 2.145950645208358765e-01 -4.399609565734863281e-01 3.847428858280181885e-01 -8.780730515718460083e-02 1.834912300109863281e-01 1.833936721086502075e-01 3.545821458101272583e-02
-5.014583468437194824e-01 -3.962908089160919189e-01 5.557712540030479431e-02 -1.415729373693466187e-01 -5.213173031806945801e-01 4.079795479774475098e-01 -2.782598733901977539e-01 2.295947968959808350e-01
-2.851959466934204102e-01 1.810358166694641113e-01 -3.894787728786468506e-01 -3.930566906929016113e-01 -2.531000040471553802e-02 6.072614192962646484e-01 -3.990951478481292725e-01 2.258718460798263550e-01
-2.665993571281433105e-01 2.478902488946914673e-01 4.423938989639282227e-01 -2.151981294155120850e-01 -3.326476514339447021e-01 2.589523494243621826e-01 -3.883780241012573242e-01 5.448893308639526367e-01
-4.391463994979858398e-01 -9.636773169040679932e-02 -1.031552255153656006e-02 3.105091750621795654e-01 -4.322016239166259766e-02 2.803219556808471680e-01 6.123071312904357910e-01 4.959565699100494385e-01
-6.202330589294433594e-01 -4.162093698978424072e-01 7.492557913064956665e-02 -1.403640657663345337e-01 -4.512628614902496338e-01 2.715693712234497070e-01 -2.944042980670928955e-01 2.295704782009124756e-01
-4.274821281433105469e-01 2.180062830448150635e-01 4.280881583690643311e-01 2.187763005495071411e-01 -1.645506173372268677e-01 -5.135984346270561218e-02 -2.721136510372161865e-01 6.594310402870178223e-01
-6.549817323684692383e-01 -1.325468271970748901e-01 9.095228463411331177e-02 -3.938189148902893066e-01 -5.557625889778137207e-01 3.067037649452686310e-02 -1.667297333478927612e-01 2.290263921022415161e-01
-2.916831076145172119e-01 2.064354717731475830e-01 -1.097942218184471130e-01 -3.344416916370391846e-01 1.037382036447525024e-01 2.949135601520538330e-01 5.596059560775756836e-01 5.809516906738281250e-01
-5.256826281547546387e-01 2.408235818147659302e-01 -3.196607232093811035e-01 -3.239483535289764404e-01 -2.261997014284133911e-01 5.252366662025451660e-01 -3.507959544658660889e-01 -9.186237305402755737e-02
-4.038142859935760498e-01 5.161938667297363281e-01 -1.859539151191711426e-01 3.600337207317352295e-01 3.282195329666137695e-01 3.164192438125610352e-01 -5.290110781788825989e-02 4.422974884510040283e-01
-6.995894312858581543e-01 1.059210151433944702e-01 -1.482210904359817505e-01 5.425865948200225830e-02 -2.878319844603538513e-02 -3.462834656238555908e-01 -6.196613609790802002e-02 5.914908051490783691e-01
-4.535696804523468018e-01 6.049353256821632385e-02 -6.486155837774276733e-02 -1.118736416101455688e-01 3.605164289474487305e-01 2.212713509798049927e-01 4.713833034038543701e-01 6.105381846427917480e-01
-3.374527096748352051e-01 2.005169987678527832e-01 -4.714967012405395508e-01 -4.933719933032989502e-01 -1.063053458929061890e-01 4.305512905120849609e-01 -3.516928851604461670e-01 2.446028590202331543e-01
-2.671441435813903809e-01 1.465884596109390259e-01 -3.042030036449432373e-01 -4.750398173928260803e-02 -7.814924120903015137e-01 8.033636957406997681e-02 3.588737547397613525e-01 2.576338350772857666e-01
-6.421372294425964355e-01 8.531343936920166016e-02 3.957919403910636902e-02 5.411212518811225891e-02 -5.334143638610839844e-01 6.413888186216354370e-02 -5.315343141555786133e-01 6.865298002958297729e-02
-6.744521260261535645e-01 2.175810486078262329e-01 3.109968006610870361e-01 -3.203276097774505615e-01 3.068696260452270508e-01 9.682648628950119019e-02 1.189930289983749390e-01 4.251355230808258057e-01
-6.494363546371459961e-01 -3.163440153002738953e-02 -8.873892016708850861e-03 -1.159512177109718323e-01 -1.491975039243698120e-01 3.647588193416595459e-01 -6.353763937950134277e-01 6.852815300226211548e-02
-3.162506520748138428e-01 -1.999942511320114136e-01 -3.005773127079010010e-01 3.021333813667297363e-01 4.049074351787567139e-01 4.609874784946441650e-01 -1.954847574234008789e-01 5.135005116462707520e-01
-6.941623091697692871e-01 2.395956218242645264e-01 -4.605979025363922119e-01 2.051333636045455933e-01 -1.670792512595653534e-02 2.985204458236694336e-01 3.410116732120513916e-01 -2.863326668739318848e-02
-3.254630565643310547e-01 4.481492340564727783e-01 -2.430414408445358276e-01 1.352496594190597534e-01 -4.150789380073547363e-01 -9.405194967985153198e-02 2.467937469482421875e-01 6.114172339439392090e-01
-1.099121198058128357e-01 -4.126269221305847168e-01 -9.188638627529144287e-02 -1.673056930303573608e-02 8.187565952539443970e-03 4.622204601764678955e-01 -2.973002195358276367e-01 7.119221687316894531e-01
-6.582347154617309570e-01 8.861485123634338379e-02 9.890246391296386719e-02 2.614641785621643066e-01 -5.175775885581970215e-01 -3.120424449443817139e-01 8.787161856889724731e-02 3.282541632652282715e-01
-1.788680404424667358e-01 2.955701053142547607e-01 -5.196877121925354004e-01 -3.601243495941162109e-01 2.247498743236064911e-02 3.953012824058532715e-02 3.159406408667564392e-02 6.912408471107482910e-01
-5.548339486122131348e-01 1.161323338747024536e-01 -1.241230145096778870e-01 1.462427824735641479e-01 -5.703199505805969238e-01 -1.385609656572341919e-01 3.953010439872741699e-01 3.757021427154541016e-01
-5.683245658874511719e-01 2.091066092252731323e-01 9.504655748605728149e-02 -4.552339613437652588e-01 7.783216238021850586e-02 4.392085373401641846e-01 4.494280815124511719e-01 1.267373859882354736e-01
-4.085708558559417725e-01 5.504760146141052246e-01 -2.444039434194564819e-01 5.663335695862770081e-02 4.157237410545349121e-01 2.987607717514038086e-01 2.170942127704620361e-01 3.973552286624908447e-01
-4.636259675025939941e-01 1.196073591709136963e-01 -3.867496848106384277e-01 3.083961009979248047e-01 -7.598165422677993774e-02 -2.084096670150756836e-01 -1.206554919481277466e-01 6.799234151840209961e-01
-5.686318278312683105e-01 1.556523889303207397e-01 -2.209261059761047363e-01 5.418239235877990723e-01 -4.329099059104919434e-01 -4.621117934584617615e-02 1.042157337069511414e-01 3.311211168766021729e-01
-4.759617745876312256e-01 1.053170263767242432e-01 -8.939878316596150398e-04 -9.023229032754898071e-02 -6.499369740486145020e-01 1.001676991581916809e-01 5.155742168426513672e-01 2.365534454584121704e-01
-4.414327740669250488e-01 4.524940848350524902e-01 4.521384239196777344e-01 2.342208921909332275e-01 -1.988207697868347168e-01 1.271099001169204712e-01 -1.866828948259353638e-01 5.005604028701782227e-01
-7.468249201774597168e-01 2.105231434106826782e-01 3.151881396770477295e-01 -3.076098263263702393e-01 2.462285161018371582e-01 8.942171186208724976e-02 1.414656192064285278e-01 3.395997583866119385e-01
-1.737122088670730591e-01 -2.076946943998336792e-01 -2.892683446407318115e-01 -1.246140003204345703e-01 -3.246248066425323486e-01 7.746157646179199219e-01 -3.214428424835205078e-01 1.369157433509826660e-01
-3.109107613563537598e-01 8.655894547700881958e-02 5.254057049751281738e-01 2.758580818772315979e-02 -4.200766235589981079e-02 6.244713068008422852e-01 -2.264689505100250244e-01 4.195386767387390137e-01
-6.403108239173889160e-01 3.248284161090850830e-01 -8.477320522069931030e-02 -4.732704758644104004e-01 2.242324315011501312e-02 4.709956049919128418e-01 -1.728873699903488159e-01 -3.297540545463562012e-02
5.815093964338302612e-02 4.368343576788902283e-02 2.789469659328460693e-01 -2.289888858795166016e-01 -3.237847089767456055e-01 4.345062375068664551e-01 -6.709320843219757080e-02 7.525484561920166016e-01
-6.078337430953979492e-01 4.138946235179901123e-01 -1.992932260036468506e-01 1.893559843301773071e-01 -2.270328700542449951e-01 -1.976054161787033081e-01 2.511899471282958984e-01 4.795494377613067627e-01
-7.602798342704772949e-01 1.923712491989135742e-01 3.228800594806671143e-01 -2.376431673765182495e-01 1.025173664093017578e-01 2.037293314933776855e-01 -3.459624946117401123e-01 2.292087674140930176e-01
-1.406392827630043030e-02 -3.092479333281517029e-02 -2.681079208850860596e-01 2.168836072087287903e-02 3.164254501461982727e-02 4.481696486473083496e-01 -5.804744958877563477e-01 6.226440668106079102e-01
-3.226129114627838135e-01 4.170995056629180908e-01 1.938051581382751465e-01 4.342446029186248779e-01 -5.522516369819641113e-01 5.410280823707580566e-02 -2.616475224494934082e-01 3.456178009510040283e-01
-1.596371382474899292e-01 -7.042588293552398682e-02 -2.298951894044876099e-01 -3.881708681583404541e-01 -5.104459524154663086e-01 6.701327562332153320e-01 1.189233735203742981e-01 2.055526971817016602e-01
-5.226995348930358887e-01 5.768707394599914551e-01 -1.390662640333175659e-01 1.297086328268051147e-01 3.472931087017059326e-01 2.755802273750305176e-01 9.626612067222595215e-02 3.898941576480865479e-01
-1.749114692211151123e-01 5.211531519889831543e-01 -3.601247370243072510e-01 2.809857130050659180e-01 -8.425921946763992310e-02 1.015459224581718445e-01 -4.881618916988372803e-02 6.851046085357666016e-01
-7.583840489387512207e-01 1.992058008909225464e-01 3.316577672958374023e-01 -3.314819633960723877e-01 2.518270909786224365e-01 2.632402479648590088e-01 1.558378636837005615e-01 9.108071774244308472e-02
-2.002498358488082886e-01 4.124534130096435547e-01 -2.922160327434539795e-01 -1.211896091699600220e-01 -3.354544937610626221e-02 2.663273736834526062e-02 2.020321339368820190e-01 8.043962717056274414e-01
-2.111362367868423462e-01 2.577424645423889160e-01 2.004234306514263153e-02 5.247768163681030273e-01 5.347199738025665283e-02 4.034290909767150879e-01 -2.595537006855010986e-01 6.166159510612487793e-01
-2.936224639415740967e-01 -2.851158380508422852e-01 -6.473775953054428101e-02 7.176154106855392456e-02 1.454023271799087524e-01 4.202832579612731934e-01 -5.636616945266723633e-01 5.546708703041076660e-01
-2.712226510047912598e-01 4.459205865859985352e-01 4.222518801689147949e-01 -6.423423439264297485e-02 -4.955560564994812012e-01 1.886683404445648193e-01 1.221824320964515209e-03 5.138067007064819336e-01
-4.111324250698089600e-01 1.670335680246353149e-01 1.331936419010162354e-01 5.233206152915954590e-01 1.306900680065155029e-01 1.375753283500671387e-01 8.064021915197372437e-02 6.848031282424926758e-01
-1.807958818972110748e-02 6.506388187408447266e-01 1.986451447010040283e-01 -1.461005862802267075e-02 -3.162780702114105225e-01 2.049939036369323730e-01 -1.637925207614898682e-02 6.279702186584472656e-01
-2.996537983417510986e-01 7.758615911006927490e-02 -6.177569739520549774e-03 5.783295631408691406e-01 2.162358164787292480e-01 5.312102437019348145e-01 -3.328127861022949219e-01 3.605249822139739990e-01
-5.382165908813476562e-01 -2.526080608367919922e-01 -1.222094520926475525e-01 -7.194963842630386353e-02 4.561195969581604004e-01 5.241481661796569824e-01 2.203271724283695221e-02 3.783364295959472656e-01
-4.755794107913970947e-01 3.426277339458465576e-01 -9.285509586334228516e-02 -2.955259010195732117e-02 5.637732893228530884e-02 7.606723904609680176e-01 2.266390472650527954e-01 1.173411309719085693e-01
-2.630581557750701904e-01 -2.158682942390441895e-01 -5.235745385289192200e-02 8.353678509593009949e-03 1.466270983219146729e-01 8.828285336494445801e-01 2.220518738031387329e-01 1.766282618045806885e-01
-5.026771426200866699e-01 1.793597191572189331e-01 -4.646881520748138428e-01 2.861828505992889404e-01 1.949193924665451050e-01 -8.993849903345108032e-02 1.106914430856704712e-01 5.991451740264892578e-01
-5.857723951339721680e-01 2.849437296390533447e-01 2.950890734791755676e-02 -1.789624243974685669e-01 -3.385185599327087402e-01 -2.790972590446472168e-01 2.974853813648223877e-01 5.116558670997619629e-01
-2.876626253128051758e-01 -5.979965999722480774e-02 -3.372196853160858154e-02 -2.945952415466308594e-01 -2.632865123450756073e-02 8.200517892837524414e-01 3.061853945255279541e-01 2.425340414047241211e-01
9.821559488773345947e-02 4.902069270610809326e-02 2.044000923633575439e-01 -2.096825838088989258e-01 -2.420138120651245117e-01 5.054394602775573730e-01 1.192872449755668640e-01 7.575853466987609863e-01
-3.342103660106658936e-01 1.522489041090011597e-01 -6.371904611587524414e-01 -3.563397824764251709e-01 -3.103276193141937256e-01 3.841609656810760498e-01 -2.707228660583496094e-01 1.223124042153358459e-01
-1.528883427381515503e-01 1.244944408535957336e-01 -1.977972239255905151e-01 -3.775029182434082031e-01 -3.351982831954956055e-01 7.707956433296203613e-01 -2.165117114782333374e-01 1.616564095020294189e-01
-5.645222589373588562e-02 6.757372021675109863e-01 -1.273397058248519897e-01 1.708819121122360229e-01 -2.743908464908599854e-01 2.548773884773254395e-01 2.009258419275283813e-01 5.604929327964782715e-01
-3.515308499336242676e-01 -1.611175686120986938e-01 4.684704169631004333e-02 -2.864788472652435303e-01 -7.714930176734924316e-01 3.623612225055694580e-01 -4.021927341818809509e-02 1.951351165771484375e-01
-1.005535423755645752e-01 -3.351412713527679443e-01 3.911535441875457764e-02 -2.393987625837326050e-01 -1.905602365732192993e-01 3.458299636840820312e-01 -8.342592418193817139e-02 8.098494410514831543e-01
-4.366586208343505859e-01 -4.550470113754272461e-01 -1.641674637794494629e-01 -1.781750470399856567e-01 -6.018346548080444336e-01 3.562242388725280762e-01 -1.323708742856979370e-01 1.922015249729156494e-01
-6.439335644245147705e-02 -3.053827211260795593e-02 -2.152862995862960815e-01 -3.046078085899353027e-01 1.459762454032897949e-01 8.142818808555603027e-01 2.035911381244659424e-01 3.605183660984039307e-01
-6.025524139404296875e-01 -5.773755535483360291e-02 -6.216533109545707703e-02 -2.078109979629516602e-01 -6.154994368553161621e-01 -3.313439339399337769e-02 -3.957450091838836670e-01 2.235968261957168579e-01
-6.024235486984252930e-01 1.362400203943252563e-01 -6.886419653892517090e-02 -3.652941286563873291e-01 2.640424370765686035e-01 -1.134566739201545715e-01 -1.824900158680975437e-03 6.306728720664978027e-01
-3.297287225723266602e-01 1.044326424598693848e-01 -3.126457333564758301e-01 -4.160264730453491211e-01 -2.332983613014221191e-01 7.286239862442016602e-01 -1.393145918846130371e-01 6.941111385822296143e-02
-3.570743501186370850e-01 -1.000305637717247009e-01 -3.547316789627075195e-01 -4.551906585693359375e-01 5.430943518877029419e-02 2.613601833581924438e-02 2.778953639790415764e-03 7.251332998275756836e-01
-2.060829997062683105e-01 -5.064824130386114120e-03 -3.565466105937957764e-01 -4.477986991405487061e-01 -1.255714446306228638e-01 -7.266157772392034531e-03 1.986220106482505798e-02 7.833513617515563965e-01
-6.527301073074340820e-01 2.194910943508148193e-01 -9.179710596799850464e-02 -4.425517618656158447e-01 -1.003722548484802246e-01 2.988088428974151611e-01 -4.624446928501129150e-01 9.094936400651931763e-02
-8.768709748983383179e-02 -2.989140339195728302e-03 -5.345491766929626465e-01 -1.532450020313262939e-01 -5.496954321861267090e-01 4.519055411219596863e-02 1.396953761577606201e-01 5.994607806205749512e-01
-1.921508610248565674e-01 8.245546370744705200e-02 -5.099577903747558594e-01 -3.176697790622711182e-01 -1.952372789382934570e-01 6.715239882469177246e-01 -2.633379399776458740e-01 1.920917183160781860e-01
-4.595949053764343262e-01 4.230788648128509521e-01 5.927246436476707458e-02 2.345426231622695923e-01 -4.580508768558502197e-01 -2.633641958236694336e-01 8.210352063179016113e-02 5.151127576828002930e-01
-2.155449539422988892e-01 -5.069821327924728394e-02 1.882635504007339478e-01 -1.976707428693771362e-01 2.469779849052429199e-01 6.207675337791442871e-01 -2.677076756954193115e-01 5.986946225166320801e-01
-6.363846063613891602e-01 2.123362384736537933e-02 -2.380104511976242065e-01 5.917901992797851562e-01 -1.003621816635131836e-01 1.253994256258010864e-01 2.683987021446228027e-01 2.997725307941436768e-01
-2.598086595535278320e-01 -1.363338902592658997e-02 -3.763972222805023193e-02 3.945008516311645508e-01 3.783838748931884766e-01 5.200848579406738281e-01 -3.592641055583953857e-01 4.822164177894592285e-01
-2.426316440105438232e-01 5.161179900169372559e-01 -1.838468611240386963e-01 4.750066399574279785e-01 -1.520016789436340332e-01 5.867207050323486328e-01 -6.578347086906433105e-02 2.089211940765380859e-01
-3.969769179821014404e-02 2.832943499088287354e-01 1.406348347663879395e-01 4.876480698585510254e-01 -5.850220918655395508e-01 4.516135454177856445e-01 1.268618647009134293e-02 3.379689157009124756e-01
-2.155552655458450317e-01 1.722323149442672729e-01 1.282736510038375854e-01 2.491713166236877441e-01 2.896261513233184814e-01 7.625717520713806152e-01 -1.706587374210357666e-01 3.883401453495025635e-01
-5.344350337982177734e-01 1.980691403150558472e-01 -5.504526495933532715e-01 2.268178164958953857e-01 -4.331320524215698242e-02 -2.140241265296936035e-01 -3.279055655002593994e-01 4.068155288696289062e-01
-5.186551809310913086e-01 -1.332960426807403564e-01 -3.737338781356811523e-01 1.819237694144248962e-02 5.723455548286437988e-01 4.451134204864501953e-01 8.275480568408966064e-02 2.016611844301223755e-01
-2.353829890489578247e-01 5.191514492034912109e-01 -3.773966431617736816e-01 1.118910089135169983e-01 -1.906671673059463501e-01 -9.119160473346710205e-02 -1.206720527261495590e-02 6.894298195838928223e-01
-2.784515917301177979e-01 6.599524021148681641e-01 -4.672231376171112061e-01 1.997864842414855957e-01 1.936919242143630981e-01 3.005568683147430420e-01 -1.183692216873168945e-01 2.947087883949279785e-01
-4.364819228649139404e-01 -2.619215250015258789e-01 1.034007817506790161e-01 3.665398061275482178e-01 5.283446982502937317e-02 2.938208281993865967e-01 5.107537508010864258e-01 4.958287477493286133e-01
-2.619934082031250000e-01 5.592853296548128128e-03 1.844367235898971558e-01 -5.795392394065856934e-02 -6.717303991317749023e-01 3.144019246101379395e-01 4.518394172191619873e-01 3.737958669662475586e-01
-8.049193620681762695e-01 1.409550756216049194e-01 -5.825888365507125854e-02 2.882045209407806396e-01 -2.760679125785827637e-01 -2.086128890514373779e-01 2.799532413482666016e-01 2.183438092470169067e-01
-5.026475787162780762e-01 2.418233752250671387e-01 6.482088565826416016e-01 8.066638372838497162e-03 -2.450506240129470825e-01 2.554567456245422363e-01 1.291957944631576538e-01 3.558477759361267090e-01
-1.933676749467849731e-01 2.377969324588775635e-01 -4.830666184425354004e-01 2.651055753231048584e-01 -1.190007477998733521e-01 -1.954501681029796600e-02 -8.411306887865066528e-02 7.621083855628967285e-01
-6.887826919555664062e-01 3.289606869220733643e-01 -3.847261369228363037e-01 3.037284314632415771e-01 -1.513922214508056641e-02 -2.222099006175994873e-01 -2.095249444246292114e-01 2.891208827495574951e-01
-1.093663498759269714e-01 -1.232026666402816772e-01 -3.583708703517913818e-01 -1.028870642185211182e-01 -4.889649450778961182e-01 7.588586211204528809e-01 -1.047086715698242188e-01 8.903725445270538330e-02
-5.727172493934631348e-01 7.789503317326307297e-03 1.333562433719635010e-01 -3.669209182262420654e-01 -4.998790323734283447e-01 1.797002404928207397e-01 -4.203782975673675537e-01 2.462324351072311401e-01
-2.024446278810501099e-01 1.542640849947929382e-02 7.488690316677093506e-02 -4.285774379968643188e-02 -3.989815711975097656e-01 4.836550951004028320e-01 -6.654180288314819336e-01 3.397699594497680664e-01
-4.189745485782623291e-01 2.801359444856643677e-02 -5.023530125617980957e-01 2.007106691598892212e-01 5.755680799484252930e-02 -1.677047461271286011e-01 -3.835798203945159912e-01 5.936843752861022949e-01
-3.914149105548858643e-01 -6.313519179821014404e-02 2.258596755564212799e-02 3.774015605449676514e-02 4.844446778297424316e-01 2.031801640987396240e-01 -3.748319149017333984e-01 6.514644622802734375e-01
-7.245622873306274414e-01 8.295517414808273315e-02 4.168194830417633057e-01 -3.681128323078155518e-01 3.801010921597480774e-02 2.191600501537322998e-01 2.571802139282226562e-01 2.080018520355224609e-01
-3.366920650005340576e-01 1.982949674129486084e-01 5.111296772956848145e-01 1.904942244291305542e-01 -2.625652402639389038e-02 5.105861425399780273e-01 -3.814697265625000000e-01 3.779808282852172852e-01
-7.234826087951660156e-01 3.169819414615631104e-01 9.317849762737751007e-03 -2.501992322504520416e-02 -2.108744382858276367e-01 2.539398670196533203e-01 5.014066696166992188e-01 -1.225583329796791077e-01
-2.318022549152374268e-01 9.550171345472335815e-02 5.401989221572875977e-01 1.414344012737274170e-01 -1.409054696559906006e-01 4.727819561958312988e-01 -2.869748473167419434e-01 5.473544001579284668e-01
-5.443234443664550781e-01 2.474401146173477173e-01 -4.620981216430664062e-01 2.893249094486236572e-01 1.919018179178237915e-01 -9.178830683231353760e-02 -1.990721970796585083e-01 5.102555751800537109e-01
-8.029069304466247559e-01 2.673344016075134277e-01 -8.764984458684921265e-02 3.170039057731628418e-01 -5.166948959231376648e-02 -2.341618537902832031e-01 -2.836228311061859131e-01 1.943073570728302002e-01
-9.561701864004135132e-02 2.491146475076675415e-01 4.456351697444915771e-01 3.431909680366516113e-01 -3.969646990299224854e-01 3.471479713916778564e-01 1.023645699024200439e-01 5.690847039222717285e-01
-6.173160672187805176e-01 3.033180534839630127e-01 -1.998187601566314697e-01 1.629511010833084583e-03 -1.136895269155502319e-01 -2.257089316844940186e-01 2.408270835876464844e-01 6.042528152465820312e-01
-5.953602790832519531e-01 1.396921873092651367e-01 -3.005051016807556152e-01 1.977726966142654419e-01 -3.012313544750213623e-01 -2.562213838100433350e-01 2.042460441589355469e-01 5.463596582412719727e-01
-5.982770919799804688e-01 3.629024624824523926e-01 -2.708238661289215088e-01 1.514638215303421021e-01 -1.919136792421340942e-01 -3.317540287971496582e-01 -2.612187713384628296e-02 5.162415504455566406e-01
-2.120048403739929199e-01 -5.551186203956604004e-01 -9.319219738245010376e-02 -2.532269060611724854e-01 -4.028736427426338196e-02 5.398252606391906738e-01 -2.323131449520587921e-02 5.296363830566406250e-01
-6.873669624328613281e-01 3.876673281192779541e-01 -2.828404903411865234e-01 3.271391689777374268e-01 -1.061494369059801102e-02 -5.132386460900306702e-02 8.016157895326614380e-02 4.254991114139556885e-01
-5.728291273117065430e-01 2.180270552635192871e-01 -1.380882859230041504e-01 -1.424541622400283813e-01 2.687366902828216553e-01 5.748175084590911865e-02 4.465644955635070801e-01 5.567997694015502930e-01
-1.807203739881515503e-01 -5.191064476966857910e-01 -3.677028417587280273e-02 -1.972189247608184814e-01 -3.220627903938293457e-01 3.130827844142913818e-01 1.533731222152709961e-01 6.575354337692260742e-01
-5.461385846138000488e-01 -1.281224936246871948e-01 3.598065301775932312e-02 3.291884362697601318e-01 1.192965544760227203e-02 1.566559672355651855e-01 4.947878718376159668e-01 5.533164143562316895e-01
-5.085194706916809082e-01 -7.565373927354812622e-02 1.045288369059562683e-01 -1.100614964962005615e-01 3.739182949066162109e-01 3.069102168083190918e-01 5.497349500656127930e-01 4.200326800346374512e-01
-5.322398543357849121e-01 4.202692806720733643e-01 -1.011198237538337708e-01 4.244476556777954102e-01 2.978939712047576904e-01 4.572820961475372314e-01 -1.634579598903656006e-01 1.585783660411834717e-01
-2.492824643850326538e-01 3.478997647762298584e-01 -2.446163892745971680e-01 -4.950700793415307999e-03 -1.256448924541473389e-01 -1.874591857194900513e-01 -2.820564210414886475e-01 7.915041446685791016e-01
-3.770436048507690430e-01 -1.662753373384475708e-01 -5.759977176785469055e-02 -1.323511451482772827e-01 -6.981383562088012695e-01 5.503049492835998535e-01 -1.373861730098724365e-01 1.575564220547676086e-02
-2.610212266445159912e-01 -1.936069428920745850e-01 -3.500181138515472412e-01 -4.191299080848693848e-01 -3.642529845237731934e-01 6.364144682884216309e-01 8.604715764522552490e-02 2.260400056838989258e-01
-4.795334935188293457e-01 1.734740138053894043e-01 -2.741396725177764893e-01 -3.712677955627441406e-01 3.993431106209754944e-03 6.142317056655883789e-01 -3.867982625961303711e-01 7.258379831910133362e-03
-5.381339788436889648e-01 5.494731664657592773e-01 -2.656386792659759521e-01 1.954326182603836060e-01 3.356770277023315430e-01 1.400146931409835815e-01 1.101056858897209167e-01 3.941152393817901611e-01
-6.922686696052551270e-01 1.423565447330474854e-01 -5.339500904083251953e-01 3.146193325519561768e-01 8.695674128830432892e-03 -1.481352895498275757e-01 -4.636621102690696716e-02 3.037123680114746094e-01
-4.200183451175689697e-01 4.238845407962799072e-01 -3.137888312339782715e-01 -1.852387562394142151e-02 -3.215867877006530762e-01 -1.355889886617660522e-01 2.961297929286956787e-01 5.793140530586242676e-01
-2.121128737926483154e-01 3.242387175559997559e-01 4.232322275638580322e-01 -1.377146840095520020e-01 -3.637093901634216309e-01 3.594679534435272217e-01 -3.991275727748870850e-01 4.806058108806610107e-01
-1.728446036577224731e-01 2.946841418743133545e-01 3.803688883781433105e-01 2.666789889335632324e-01 -1.684998571872711182e-01 1.005298718810081482e-01 -2.119265645742416382e-01 7.642490267753601074e-01
-1.661221385002136230e-01 -2.425756752490997314e-01 -2.281421273946762085e-01 -7.077933102846145630e-02 -5.187843441963195801e-01 7.601953744888305664e-01 -2.224652096629142761e-02 9.472549706697463989e-02
1.739793643355369568e-02 1.248369589447975159e-01 -1.809910126030445099e-02 1.281376630067825317e-01 -6.652368307113647461e-01 4.378202557563781738e-01 -4.363881945610046387e-01 3.777632415294647217e-01
1.757895387709140778e-02 4.094317853450775146e-01 1.372080743312835693e-01 3.034565746784210205e-01 -4.561944305896759033e-01 4.629500210285186768e-01 -2.732765078544616699e-01 4.733166098594665527e-01
-3.207058608531951904e-01 4.209606647491455078e-01 -2.710410654544830322e-01 3.398859500885009766e-01 3.185602724552154541e-01 5.894480347633361816e-01 7.833347469568252563e-02 2.754784226417541504e-01
-3.147157728672027588e-01 5.580667406320571899e-02 1.058753728866577148e-01 1.341857761144638062e-01 2.569302916526794434e-01 8.588671088218688965e-01 -3.247151896357536316e-02 2.527920305728912354e-01
-6.920847892761230469e-01 -3.051343932747840881e-02 7.557349652051925659e-02 -3.610424399375915527e-01 -2.863154709339141846e-01 3.518793880939483643e-01 -4.174370169639587402e-01 6.305064260959625244e-02
-1.345410011708736420e-02 4.585576951503753662e-01 1.121771186590194702e-01 -1.426189392805099487e-01 -1.281668394804000854e-01 1.230570897459983826e-01 -2.048465609550476074e-01 8.264912962913513184e-01
-5.106028318405151367e-01 2.709729969501495361e-01 2.556773126125335693e-01 5.584474802017211914e-01 -2.177424728870391846e-01 4.465349912643432617e-01 1.695447713136672974e-01 1.143387034535408020e-01
-2.473972886800765991e-01 3.854295909404754639e-01 -3.592046499252319336e-01 2.258209437131881714e-01 -2.779147624969482422e-01 -4.033377021551132202e-02 1.750888377428054810e-01 7.075988054275512695e-01
-5.573389530181884766e-01 2.811279892921447754e-01 -4.254524409770965576e-01 3.623608946800231934e-01 2.937838733196258545e-01 1.174359172582626343e-01 -1.440189927816390991e-01 4.209316670894622803e-01
-4.730485975742340088e-01 1.382913738489151001e-01 5.191044211387634277e-01 -9.510600008070468903e-03 8.004903793334960938e-02 8.667008578777313232e-02 -3.629316389560699463e-01 5.847238302230834961e-01
-2.703978419303894043e-01 -2.481939047574996948e-01 5.997231230139732361e-03 -1.634837388992309570e-01 -3.041293621063232422e-01 7.242122888565063477e-01 4.205346107482910156e-01 2.114107310771942139e-01
4.019288346171379089e-02 4.935332834720611572e-01 2.135708779096603394e-01 2.266395241022109985e-01 -1.222205981612205505e-01 4.414448440074920654e-01 -7.597726583480834961e-02 6.650167703628540039e-01
-6.412808597087860107e-02 -2.162765860557556152e-01 -2.103450298309326172e-01 5.606634542346000671e-02 -1.134148985147476196e-01 4.341269135475158691e-01 -5.685444474220275879e-01 6.141267418861389160e-01
-3.426233530044555664e-01 -2.011723965406417847e-01 -2.715180255472660065e-02 -1.918445080518722534e-01 -6.441738009452819824e-01 4.654933884739875793e-02 4.948517680168151855e-01 3.776141107082366943e-01
-5.842862725257873535e-01 -1.604725867509841919e-01 -3.831911459565162659e-02 2.742819488048553467e-01 1.159037724137306213e-01 2.927889823913574219e-01 5.747486948966979980e-01 3.558989763259887695e-01
-1.921800971031188965e-01 6.771169900894165039e-01 1.142196916043758392e-02 2.691483199596405029e-01 7.787811011075973511e-02 4.674406647682189941e-01 -2.878289818763732910e-01 3.529824912548065186e-01
-5.036753416061401367e-01 -2.369029521942138672e-01 2.747847437858581543e-01 3.535583615303039551e-01 -1.422797590494155884e-01 2.818602621555328369e-01 2.372876703739166260e-01 5.776537060737609863e-01
-3.643757402896881104e-01 5.989323258399963379e-01 -2.154121249914169312e-01 1.548283547163009644e-01 3.001929223537445068e-01 5.781698226928710938e-01 2.684012241661548615e-02 1.141039952635765076e-01
-5.121793150901794434e-01 3.369422256946563721e-01 -4.918847382068634033e-01 3.178458511829376221e-01 -9.448345750570297241e-02 -3.491438180208206177e-02 1.547996550798416138e-01 4.970479011535644531e-01
-5.737650394439697266e-01 2.637161314487457275e-01 -4.816572368144989014e-01 3.103582262992858887e-01 1.475496590137481689e-01 -1.341819763183593750e-01 -1.917622238397598267e-02 4.824815392494201660e-01
-4.055672585964202881e-01 1.447108983993530273e-01 -3.686447739601135254e-01 -1.365025341510772705e-01 -2.985590100288391113e-01 -1.964107900857925415e-01 2.301191091537475586e-01 6.923673152923583984e-01
-2.727712094783782959e-01 -3.319043433293700218e-03 -3.026941120624542236e-01 -3.446155190467834473e-01 -3.624201714992523193e-01 6.655763983726501465e-01 -3.542592227458953857e-01 1.239408627152442932e-01
-1.980020105838775635e-01 5.027905702590942383e-01 8.758417330682277679e-03 4.956232011318206787e-01 -2.231299690902233124e-02 3.463872969150543213e-01 -3.316501677036285400e-01 4.814602434635162354e-01
-3.486969172954559326e-01 -2.100336104631423950e-01 -3.513529002666473389e-01 -2.326332479715347290e-01 -1.932113915681838989e-01 -1.678088605403900146e-01 -9.485702216625213623e-02 7.630471587181091309e-01
-5.176687240600585938e-01 4.145610611885786057e-03 1.710030138492584229e-01 3.464154601097106934e-01 -1.021579951047897339e-01 3.916970789432525635e-01 5.094699263572692871e-01 3.991663157939910889e-01
-3.421982526779174805e-01 -2.716931402683258057e-01 8.051379770040512085e-02 -1.527298688888549805e-01 -6.244109272956848145e-01 5.682532191276550293e-01 -1.929955631494522095e-01 1.709568500518798828e-01
-1.039685681462287903e-01 2.921847403049468994e-01 3.582558929920196533e-01 -3.999208286404609680e-02 -3.831655681133270264e-01 3.965683877468109131e-01 -4.423497617244720459e-01 5.235610008239746094e-01
-3.796913623809814453e-01 -1.094409497454762459e-03 2.218510769307613373e-02 -4.298646748065948486e-01 1.482352893799543381e-02 7.303348779678344727e-01 2.926934957504272461e-01 2.264493256807327271e-01
-3.052987456321716309e-01 -1.085762009024620056e-01 -3.969370424747467041e-01 -3.399501144886016846e-01 -1.283960938453674316e-01 -1.091122329235076904e-01 -1.207591127604246140e-02 7.702869772911071777e-01
-8.298256397247314453e-01 2.316785007715225220e-01 -2.369079887866973877e-01 2.024898976087570190e-01 -7.185158878564834595e-02 -2.542545497417449951e-01 3.053968586027622223e-02 2.997437119483947754e-01
-4.129839241504669189e-01 5.079809576272964478e-02 -1.221037730574607849e-01 -3.867349326610565186e-01 -2.605819702148437500e-02 7.753990292549133301e-01 2.406714558601379395e-01 5.045065283775329590e-02
-4.524719715118408203e-01 1.911310255527496338e-01 4.992474243044853210e-02 4.874845147132873535e-01 -7.548653334379196167e-02 4.213258624076843262e-01 4.857681989669799805e-01 3.153093159198760986e-01
8.139750361442565918e-02 9.355089813470840454e-02 1.986543238162994385e-01 -2.706792950630187988e-01 -2.685155868530273438e-01 4.618675112724304199e-01 1.451681256294250488e-01 7.519280910491943359e-01
-2.477977126836776733e-01 -3.744709789752960205e-01 1.360688358545303345e-01 5.072793960571289062e-01 -3.835202753543853760e-01 2.499974519014358521e-01 -2.567860186100006104e-01 4.969860911369323730e-01
-3.383280038833618164e-01 1.568690836429595947e-01 6.318505406379699707e-01 -7.029510289430618286e-02 -7.486255466938018799e-02 5.565066933631896973e-01 -5.457396432757377625e-02 3.721118569374084473e-01
-4.630423784255981445e-01 4.583052545785903931e-02 1.763357520103454590e-01 -2.709415256977081299e-01 2.856020331382751465e-01 6.875657439231872559e-01 1.281167864799499512e-01 3.290267586708068848e-01
-3.378564715385437012e-01 -1.268049776554107666e-01 -4.070292413234710693e-01 1.354120392352342606e-02 -1.468625515699386597e-01 -1.683486104011535645e-01 1.011877357959747314e-01 8.023518919944763184e-01
-1.101400330662727356e-01 -7.336091250181198120e-02 -8.283594250679016113e-02 -1.729860007762908936e-01 7.677329238504171371e-03 4.433040022850036621e-01 -6.283128261566162109e-01 5.952705740928649902e-01
-4.478707611560821533e-01 4.628047645092010498e-01 -5.030232071876525879e-01 -5.555490776896476746e-02 2.607270181179046631e-01 2.349195256829261780e-02 -7.911888509988784790e-02 5.042960643768310547e-01
-3.907045423984527588e-01 2.910531461238861084e-01 8.732830733060836792e-02 -2.130145728588104248e-01 -5.477754473686218262e-01 9.477583318948745728e-02 5.405813455581665039e-01 3.291926980018615723e-01
-4.516637921333312988e-01 -7.007554173469543457e-02 8.444624394178390503e-02 -1.488825082778930664e-01 3.743491768836975098e-01 3.045332431793212891e-01 5.029464364051818848e-01 5.253179073333740234e-01
-5.850709676742553711e-01 3.546630144119262695e-01 -9.600282460451126099e-02 -5.439498424530029297e-01 -1.508448421955108643e-01 4.031070470809936523e-01 -2.038137316703796387e-01 -4.337072838097810745e-03
-3.381505310535430908e-01 2.505635917186737061e-01 1.577335298061370850e-01 2.250800579786300659e-01 -2.535516582429409027e-02 8.440310955047607422e-01 1.707070022821426392e-01 -7.182651013135910034e-02
-1.645388752222061157e-01 5.146506428718566895e-01 3.077140748500823975e-01 1.274067629128694534e-02 -2.477498501539230347e-01 8.326417952775955200e-02 -1.380677372217178345e-01 7.251452803611755371e-01
-1.808237582445144653e-01 3.585628271102905273e-01 -1.997731178998947144e-01 -1.020153984427452087e-01 -7.715691626071929932e-02 4.184149950742721558e-02 2.730416953563690186e-01 8.403352499008178711e-01
-5.149858593940734863e-01 3.853768110275268555e-01 1.444101780652999878e-01 -3.228417634963989258e-01 -4.924102723598480225e-01 1.309208273887634277e-01 -4.332236945629119873e-01 1.179078742861747742e-01
-4.620985686779022217e-01 -2.614669799804687500e-01 -4.627518057823181152e-01 2.035688310861587524e-01 4.775145351886749268e-01 3.994967639446258545e-01 -1.438910812139511108e-01 2.328045666217803955e-01
-1.788944154977798462e-01 2.719177603721618652e-01 -6.589720845222473145e-01 2.843077480792999268e-01 5.383466184139251709e-02 1.103025227785110474e-01 -1.681179106235504150e-01 5.793566703796386719e-01
-6.289964914321899414e-01 4.700337648391723633e-01 -3.480777442455291748e-01 1.596412807703018188e-01 -1.403338462114334106e-01 -2.748919427394866943e-01 -9.290829300880432129e-02 3.645508885383605957e-01
-5.031116604804992676e-01 -2.435733526945114136e-01 6.971582770347595215e-02 -1.166982725262641907e-01 -6.973876953125000000e-01 4.116657972335815430e-01 -8.018484711647033691e-02 8.260673284530639648e-02
-4.883788824081420898e-01 -2.445945888757705688e-01 -1.807053387165069580e-01 -4.154667854309082031e-01 -3.090884387493133545e-01 -1.446049809455871582e-01 8.993633091449737549e-02 6.098013520240783691e-01
-8.665726780891418457e-01 3.288015490397810936e-03 2.216033264994621277e-02 5.733503401279449463e-02 2.905061468482017517e-02 -2.490498572587966919e-01 -1.795836985111236572e-01 3.874824345111846924e-01
-3.612618446350097656e-01 1.305053383111953735e-01 3.758991137146949768e-02 4.062484204769134521e-01 2.412421107292175293e-01 1.236466690897941589e-01 -5.164594054222106934e-01 5.880399346351623535e-01
-3.345500826835632324e-01 2.057419568300247192e-01 -1.642720401287078857e-01 -1.157578919082880020e-02 -3.999709784984588623e-01 7.237569093704223633e-01 -3.670218288898468018e-01 -1.100314874202013016e-02
-3.837352991104125977e-01 1.186013445258140564e-01 -5.672520399093627930e-01 -8.362235128879547119e-02 9.427487105131149292e-02 -8.591812103986740112e-02 8.521886914968490601e-02 6.974104642868041992e-01
-5.906355977058410645e-01 -1.194351911544799805e-01 -6.400747299194335938e-01 1.987549215555191040e-01 -9.185201674699783325e-02 -8.133595436811447144e-02 1.062540039420127869e-01 4.016758501529693604e-01
-2.386395931243896484e-01 7.648625224828720093e-02 6.478737294673919678e-02 5.403602719306945801e-01 1.945349723100662231e-01 5.882305502891540527e-01 -3.023472130298614502e-01 4.071134924888610840e-01
-3.467364907264709473e-01 -2.744718790054321289e-01 4.163520038127899170e-02 -3.820825517177581787e-01 -2.311543822288513184e-01 6.696431040763854980e-01 2.775504589080810547e-01 2.789798080921173096e-01
-4.368826746940612793e-01 -2.513754069805145264e-01 -1.470985710620880127e-01 -6.410106420516967773e-01 -3.038961589336395264e-01 3.352238535881042480e-01 1.216437444090843201e-01 3.064088821411132812e-01
-3.721407055854797363e-01 4.270624518394470215e-01 -6.132278442382812500e-01 -4.578630253672599792e-02 1.478996574878692627e-01 1.126404292881488800e-02 9.112810343503952026e-02 5.202676653861999512e-01
-5.603796839714050293e-01 1.961392462253570557e-01 -2.796368598937988281e-01 -5.311693549156188965e-01 8.018870651721954346e-02 3.431532382965087891e-01 -3.579223752021789551e-01 1.867445707321166992e-01
-3.274960219860076904e-01 1.965701133012771606e-01 3.004586882889270782e-02 1.880374103784561157e-01 -2.949039936065673828e-01 -2.011819183826446533e-01 1.083451583981513977e-01 8.238109946250915527e-01
-5.260961055755615234e-01 3.347024321556091309e-01 -5.122572779655456543e-01 -8.474645204842090607e-03 3.470737338066101074e-01 1.043883711099624634e-01 1.144928261637687683e-01 4.519424438476562500e-01
-1.985887885093688965e-01 -4.397229552268981934e-01 -6.694204360246658325e-02 4.692629724740982056e-02 1.118833869695663452e-01 4.469502270221710205e-01 -3.418189883232116699e-01 6.568105816841125488e-01
-7.736003398895263672e-01 4.369482994079589844e-01 4.747340828180313110e-02 -2.512019872665405273e-01 -3.355715423822402954e-03 2.786524593830108643e-01 7.881090044975280762e-02 -2.477761358022689819e-01
-4.507457613945007324e-01 -8.966387063264846802e-02 2.591496407985687256e-01 3.715395629405975342e-01 1.187479346990585327e-01 1.552777588367462158e-01 2.698227167129516602e-01 6.874387264251708984e-01
-3.109403848648071289e-01 -5.521264672279357910e-02 -1.925955563783645630e-01 5.510626733303070068e-02 3.475374579429626465e-01 3.175088167190551758e-01 -4.298813939094543457e-01 6.736066341400146484e-01
-4.112330973148345947e-01 -1.744704693555831909e-02 4.652739167213439941e-01 2.959078550338745117e-01 -5.417094379663467407e-02 5.648461170494556427e-03 -4.102750122547149658e-02 7.224210500717163086e-01
-9.460275061428546906e-03 6.854083538055419922e-01 -6.451930850744247437e-02 1.845472306013107300e-01 -3.396128118038177490e-01 3.396999537944793701e-01 -1.658439040184020996e-01 4.833926558494567871e-01
-4.902796149253845215e-01 -1.119864508509635925e-01 -5.702549219131469727e-01 7.678636908531188965e-02 -3.503462374210357666e-01 -1.702468842267990112e-01 2.529279291629791260e-01 4.475478827953338623e-01
-6.443786621093750000e-01 1.974354982376098633e-01 -3.313465118408203125e-01 4.088854789733886719e-01 1.484496444463729858e-01 -1.019249707460403442e-01 -2.640372812747955322e-01 4.082595407962799072e-01
-2.946554422378540039e-01 1.090466976165771484e-01 1.355532407760620117e-01 -2.331081032752990723e-01 -2.647982239723205566e-01 -3.151400014758110046e-02 2.688999176025390625e-01 8.277407884597778320e-01
-1.925235688686370850e-01 1.870926022529602051e-01 -1.416522730141878128e-02 -5.555090308189392090e-01 -3.854430913925170898e-01 1.361375004053115845e-01 1.534989178180694580e-01 6.545826196670532227e-01
-2.762425243854522705e-01 -1.905269771814346313e-01 -4.702372476458549500e-02 -1.572115421295166016e-01 -2.863294780254364014e-01 -7.886122912168502808e-02 -1.687075197696685791e-01 8.624366521835327148e-01
-1.877956986427307129e-01 -4.369779489934444427e-03 1.808298528194427490e-01 1.201965957880020142e-01 2.838145196437835693e-01 2.496861368417739868e-01 -4.068214446306228638e-02 8.792144060134887695e-01
-3.089300990104675293e-01 -4.785545766353607178e-01 -8.981131017208099365e-02 -1.919796764850616455e-01 -1.105343773961067200e-01 5.303645133972167969e-02 1.153413429856300354e-01 7.760743498802185059e-01
-2.054371088743209839e-01 4.209877848625183105e-01 4.401765763759613037e-01 -1.063726469874382019e-01 -3.474219143390655518e-01 3.738527894020080566e-01 -1.269179135560989380e-01 5.467340946197509766e-01
1.044633388519287109e-01 1.024800837039947510e-01 -3.295791745185852051e-01 3.560365736484527588e-01 -5.043597221374511719e-01 5.687644481658935547e-01 -1.002379432320594788e-01 3.940574526786804199e-01
-6.897298246622085571e-02 -6.456599384546279907e-02 -4.120887815952301025e-01 -1.232348009943962097e-01 -4.077701568603515625e-01 7.717288136482238770e-01 1.908824741840362549e-01 8.827212452888488770e-02
-1.027232110500335693e-01 -1.163236424326896667e-01 -8.713913708925247192e-02 2.789664641022682190e-02 -9.786391258239746094e-02 3.964270353317260742e-01 -6.937664151191711426e-01 5.652447342872619629e-01
-8.407146334648132324e-01 -7.075701653957366943e-02 -5.299686267971992493e-02 -3.584323227405548096e-01 -3.099728822708129883e-01 1.750728785991668701e-01 -1.730678528547286987e-01 -1.495796442031860352e-02
-3.766064345836639404e-01 -9.018316119909286499e-02 2.929084300994873047e-01 5.908020734786987305e-01 -1.492081396281719208e-02 4.608976840972900391e-01 -2.994432449340820312e-01 3.359711170196533203e-01
-5.948944687843322754e-01 -3.460151255130767822e-01 -1.921976655721664429e-01 -3.407247960567474365e-01 2.152332663536071777e-02 -9.661675244569778442e-02 5.972246453166007996e-02 5.999801754951477051e-01
-1.604913920164108276e-02 -2.309160083532333374e-01 8.374941349029541016e-02 -1.381700485944747925e-01 -2.811017036437988281e-01 3.940802514553070068e-01 -3.182228654623031616e-02 8.276385068893432617e-01
-2.068072557449340820e-01 1.500642597675323486e-01 -1.181264743208885193e-01 4.848859310150146484e-01 2.511147558689117432e-01 7.193024158477783203e-01 -2.122611701488494873e-01 2.452217936515808105e-01
-9.521449357271194458e-02 2.842409312725067139e-01 -3.797379434108734131e-01 4.707078337669372559e-01 -3.255778551101684570e-01 3.335551321506500244e-01 -3.981638550758361816e-01 4.105853140354156494e-01
-3.247511982917785645e-01 -2.394298324361443520e-03 -4.059774577617645264e-01 -2.130695581436157227e-01 5.411896705627441406e-01 3.828594684600830078e-01 1.806316226720809937e-01 4.606725573539733887e-01
-5.972667783498764038e-02 3.206046670675277710e-02 -3.367123752832412720e-02 3.703943789005279541e-01 2.274717390537261963e-01 5.481067895889282227e-01 2.968668043613433838e-01 6.455887556076049805e-01
-5.124391317367553711e-01 7.633663713932037354e-02 -2.881715632975101471e-02 -2.355533689260482788e-01 4.427847266197204590e-01 2.916999459266662598e-01 4.223078191280364990e-01 4.645126461982727051e-01
-4.506086111068725586e-01 -2.867822647094726562e-01 2.877091467380523682e-01 2.029767632484436035e-01 -3.942665159702301025e-01 5.015634894371032715e-01 -3.919273316860198975e-01 1.735297888517379761e-01
-1.864802241325378418e-01 4.025000035762786865e-01 -3.196449279785156250e-01 -1.666021645069122314e-01 -9.575267881155014038e-02 -6.429684162139892578e-02 1.826025173068046570e-02 8.121906518936157227e-01
-6.350892782211303711e-01 -8.399508893489837646e-02 4.283073917031288147e-02 -5.983294919133186340e-02 -4.825200736522674561e-01 5.688296165317296982e-03 -5.145589709281921387e-01 2.942160069942474365e-01
-4.913624823093414307e-01 -1.640707254409790039e-01 -5.652393698692321777e-01 1.009426862001419067e-01 -1.541475057601928711e-01 -8.314591646194458008e-02 -1.848820745944976807e-01 5.806055068969726562e-01
-4.717383086681365967e-01 -8.695185184478759766e-02 -2.171894460916519165e-01 -4.607924520969390869e-01 -1.421859860420227051e-01 -9.723023511469364166e-03 3.542737960815429688e-01 6.038047671318054199e-01
-5.003650188446044922e-01 3.342189267277717590e-02 1.617461144924163818e-01 3.391792476177215576e-01 -5.325352549552917480e-01 2.259667515754699707e-01 -5.149437785148620605e-01 8.655514568090438843e-02
-5.268988013267517090e-01 4.944306910037994385e-01 -3.007251620292663574e-01 3.131985664367675781e-01 2.746048867702484131e-01 3.986039757728576660e-01 1.592849940061569214e-01 1.724022775888442993e-01
-2.969318330287933350e-01 2.794259972870349884e-02 -1.327872872352600098e-01 -4.152934253215789795e-02 -3.058346509933471680e-01 4.644184410572052002e-01 -7.215619683265686035e-01 2.486411780118942261e-01
-6.201790273189544678e-02 7.505921274423599243e-02 -3.983204364776611328e-01 -2.241734564304351807e-01 -4.875297546386718750e-01 6.689783930778503418e-01 -2.540372610092163086e-01 1.784791946411132812e-01
-2.544378638267517090e-01 1.060843467712402344e-01 4.288140833377838135e-01 2.749253213405609131e-01 1.159939914941787720e-01 3.497095704078674316e-01 -2.028193473815917969e-01 6.983230113983154297e-01
-4.112278521060943604e-01 -1.597757334820926189e-03 -5.643779635429382324e-01 -1.980520039796829224e-02 -4.006542637944221497e-02 -2.078113853931427002e-01 1.271390169858932495e-02 6.833899617195129395e-01
-1.844608783721923828e-01 -1.290527880191802979e-01 1.095276419073343277e-02 -3.116623461246490479e-01 -1.390895694494247437e-01 2.560593560338020325e-02 -1.315135359764099121e-01 9.026455283164978027e-01
-5.637234449386596680e-01 2.873554229736328125e-01 -4.517684876918792725e-02 -3.712356090545654297e-01 3.856688141822814941e-01 -5.911231413483619690e-02 -9.872466325759887695e-02 5.457149744033813477e-01
-4.454331398010253906e-01 4.127408266067504883e-01 -4.141149520874023438e-01 6.361284852027893066e-02 2.844623327255249023e-01 1.235741451382637024e-01 3.020108640193939209e-01 5.179736018180847168e-01
-2.351329475641250610e-01 4.407417494803667068e-03 -9.666352719068527222e-02 -5.878816843032836914e-01 -2.357214838266372681e-01 -1.711784675717353821e-02 3.447364270687103271e-02 7.298619747161865234e-01
-2.338953614234924316e-01 4.738239049911499023e-01 -3.927045166492462158e-01 -7.765413075685501099e-02 1.241383478045463562e-01 1.517012417316436768e-01 1.735239624977111816e-01 7.014290690422058105e-01
-4.813344180583953857e-01 -1.182329654693603516e-01 1.055715978145599365e-01 2.704765796661376953e-01 3.661701083183288574e-01 9.232686460018157959e-02 -3.573228120803833008e-01 6.322584152221679688e-01
-3.735847771167755127e-01 -3.989011943340301514e-01 6.150076538324356079e-02 5.146636366844177246e-01 1.211406961083412170e-01 3.756658434867858887e-01 2.426427751779556274e-01 4.668788909912109375e-01
-5.618360638618469238e-01 1.007902808487415314e-02 -4.095118865370750427e-02 -2.266841232776641846e-01 2.709569334983825684e-01 6.626789569854736328e-01 3.367170989513397217e-01 7.236375659704208374e-02
-2.576178312301635742e-01 -2.657375484704971313e-02 -2.921431958675384521e-01 -2.689591944217681885e-01 -2.627978026866912842e-01 -3.898060321807861328e-02 3.855471014976501465e-01 7.456616759300231934e-01
-2.211203873157501221e-01 4.813617467880249023e-01 -2.556251287460327148e-01 5.403887629508972168e-01 -1.076571568846702576e-01 4.285979866981506348e-01 -2.039005160331726074e-01 3.537946641445159912e-01
-7.208079099655151367e-01 1.849149912595748901e-01 2.492461651563644409e-01 -1.813317686319351196e-01 5.028429999947547913e-02 1.113916039466857910e-01 5.209537744522094727e-01 2.547709643840789795e-01
-3.825138509273529053e-01 5.223250389099121094e-01 -5.769761204719543457e-01 1.932380199432373047e-01 -1.587150692939758301e-01 -5.177475139498710632e-02 -1.901393872685730457e-03 4.274844229221343994e-01
-3.717974722385406494e-01 2.403576523065567017e-01 -1.336629986763000488e-01 -1.171539798378944397e-01 3.999587893486022949e-02 1.055956333875656128e-01 2.885886430740356445e-01 8.224173188209533691e-01
-4.864594638347625732e-01 1.078907698392868042e-01 -9.158149361610412598e-03 -6.954813599586486816e-01 -1.161553785204887390e-01 4.695406258106231689e-01 3.764442354440689087e-02 1.804471313953399658e-01
-6.651790142059326172e-01 3.972590714693069458e-02 6.699573248624801636e-02 4.034194946289062500e-01 3.334529101848602295e-01 4.372629225254058838e-01 -2.324642390012741089e-01 1.797046363353729248e-01
-5.568754673004150391e-01 3.200215101242065430e-01 -2.267508357763290405e-01 4.921752959489822388e-02 -2.132863849401473999e-01 -3.200357556343078613e-01 1.021765395998954773e-01 6.126039624214172363e-01
-7.697507739067077637e-01 6.597428768873214722e-02 -5.322276353836059570e-01 2.503999769687652588e-01 1.746918410062789917e-01 1.265383809804916382e-01 8.007172495126724243e-02 6.499227136373519897e-02
-2.513720095157623291e-01 4.324031174182891846e-01 5.107411742210388184e-01 1.022103726863861084e-01 -1.509295701980590820e-01 3.728204369544982910e-01 -6.613755971193313599e-02 5.589158535003662109e-01
-2.073731869459152222e-01 -1.407505422830581665e-01 -2.068580687046051025e-01 8.554889261722564697e-02 7.711528241634368896e-02 9.267199635505676270e-01 1.300521641969680786e-01 7.352891564369201660e-02
-5.408693552017211914e-01 2.661076001822948456e-02 -1.259549707174301147e-01 -1.908348798751831055e-01 1.219874843955039978e-01 2.037540078163146973e-01 6.802747249603271484e-01 3.678306639194488525e-01
-1.250412613153457642e-01 -2.096631824970245361e-01 -2.772818803787231445e-01 1.250440627336502075e-01 1.785169728100299835e-02 4.915677011013031006e-01 -5.808424949645996094e-01 5.182175040245056152e-01
-5.019695758819580078e-01 1.433413773775100708e-01 4.070749580860137939e-01 4.884595423936843872e-02 -4.100687801837921143e-01 4.013857245445251465e-01 3.314754366874694824e-01 3.467575907707214355e-01
-5.837301611900329590e-01 1.280435919761657715e-01 -3.735786676406860352e-01 -1.346517447382211685e-02 -3.323552310466766357e-01 -3.045937418937683105e-01 1.990413516759872437e-01 5.101635456085205078e-01
-3.234697282314300537e-01 -1.442635208368301392e-01 -4.607841372489929199e-01 -1.180857047438621521e-01 1.839640885591506958e-01 4.060598462820053101e-02 9.685028344392776489e-02 7.767995595932006836e-01
-4.268107414245605469e-01 -6.837017089128494263e-02 -2.589887082576751709e-01 -3.365733325481414795e-01 3.421470895409584045e-02 -8.654212951660156250e-02 2.098024934530258179e-01 7.616587877273559570e-01
-1.742626130580902100e-01 3.726277053356170654e-01 4.769940376281738281e-01 1.702127605676651001e-01 -1.866457909345626831e-01 4.046942591667175293e-01 -7.424070686101913452e-02 6.084074974060058594e-01
-4.396793544292449951e-01 -1.315607428550720215e-01 2.858963981270790100e-02 -5.085232257843017578e-01 1.703654676675796509e-01 4.317757785320281982e-01 3.289963304996490479e-01 4.541667401790618896e-01
-2.757078111171722412e-01 -1.036886721849441528e-01 -3.869679868221282959e-01 -1.094621121883392334e-01 3.549253642559051514e-01 3.355601429939270020e-01 -2.389960922300815582e-02 7.157961130142211914e-01
-5.183127522468566895e-01 5.046017765998840332e-01 1.366003304719924927e-01 5.397340655326843262e-01 -1.924162805080413818e-01 1.557832062244415283e-01 -8.842790126800537109e-02 3.124813735485076904e-01
-4.367266595363616943e-01 3.166016936302185059e-01 5.673376321792602539e-01 -2.305980324745178223e-01 -1.500983685255050659e-01 4.785663783550262451e-01 1.764792799949645996e-01 2.264632135629653931e-01
-2.323292493820190430e-01 2.002075314521789551e-01 4.992164298892021179e-02 1.426684856414794922e-01 1.805819869041442871e-01 5.065315365791320801e-01 -6.661455631256103516e-01 3.875045180320739746e-01
-6.551346182823181152e-01 1.152364090085029602e-01 -4.342054128646850586e-01 4.368000924587249756e-01 5.167282372713088989e-02 5.785001441836357117e-02 -2.415691167116165161e-01 3.373695909976959229e-01
-9.936319291591644287e-02 6.618583202362060547e-01 -3.611236512660980225e-01 2.504796385765075684e-01 -1.611569225788116455e-01 2.693345844745635986e-01 -2.791572511196136475e-01 4.271752238273620605e-01
-2.735621333122253418e-01 -8.517538756132125854e-02 -4.150184988975524902e-02 7.731927931308746338e-02 -2.911566011607646942e-02 9.085786342620849609e-01 2.858655452728271484e-01 4.611203074455261230e-02
-4.859038889408111572e-01 -8.815380185842514038e-02 -4.193536043167114258e-01 2.647037208080291748e-01 -6.650993227958679199e-02 -1.274907886981964111e-01 -1.036587879061698914e-01 6.919379234313964844e-01
-1.667767763137817383e-01 -8.951464667916297913e-03 2.792064845561981201e-01 1.003007218241691589e-01 -4.055415093898773193e-01 4.642819464206695557e-01 9.457511454820632935e-02 7.036496400833129883e-01
2.094838581979274750e-02 9.282171959057450294e-04 5.086732562631368637e-03 -2.493460327386856079e-01 -1.974502652883529663e-01 3.759202361106872559e-01 4.059042930603027344e-01 7.696103453636169434e-01
-9.629838913679122925e-02 -6.104006990790367126e-02 -3.557619750499725342e-01 -2.136531025171279907e-01 -2.815290093421936035e-01 7.947420477867126465e-01 7.624470442533493042e-02 3.132086694240570068e-01
-3.233565092086791992e-01 1.921329200267791748e-01 -3.537394702434539795e-01 -4.807594716548919678e-01 -5.318623781204223633e-01 3.545285761356353760e-01 -2.709062099456787109e-01 1.424985080957412720e-01
-3.373644948005676270e-01 -3.484879136085510254e-01 -3.309147357940673828e-01 -1.264118403196334839e-01 -4.050940275192260742e-01 6.594233512878417969e-01 1.292573474347591400e-02 2.003731280565261841e-01
-2.372170984745025635e-01 2.112049907445907593e-01 -5.838689580559730530e-02 5.180181860923767090e-01 2.001679986715316772e-01 5.370268225669860840e-01 -2.579622864723205566e-01 4.820363819599151611e-01
-6.316686868667602539e-01 -7.454813458025455475e-03 -1.630159169435501099e-01 -1.474163234233856201e-01 3.927292823791503906e-01 2.291480638086795807e-02 3.082401752471923828e-01 5.503272414207458496e-01
-4.137014448642730713e-01 1.799580156803131104e-01 -1.523530036211013794e-01 -1.206368803977966309e-01 2.640859484672546387e-01 -5.762753263115882874e-02 -2.071356624364852905e-01 8.017069697380065918e-01
-7.608783245086669922e-01 2.992084622383117676e-01 -8.330613374710083008e-02 4.432121813297271729e-01 1.174392402172088623e-01 2.414322942495346069e-01 2.042089998722076416e-01 1.199104562401771545e-01
-6.281193494796752930e-01 -3.268688321113586426e-01 -4.567166790366172791e-02 -2.107250839471817017e-01 3.100503385066986084e-01 1.118729785084724426e-01 1.054938808083534241e-01 5.765033364295959473e-01
-1.683017164468765259e-01 4.775736331939697266e-01 3.831743597984313965e-01 -1.410329937934875488e-01 -1.807773858308792114e-02 2.126879841089248657e-01 9.229823946952819824e-02 7.230511903762817383e-01
-4.063673019409179688e-01 3.616157174110412598e-01 -3.971771895885467529e-01 1.719187572598457336e-02 5.625652149319648743e-02 -1.484796404838562012e-01 1.027048230171203613e-01 7.143495678901672363e-01
-3.067998290061950684e-01 -4.537460505962371826e-01 2.035759240388870239e-01 -1.621782034635543823e-01 -2.720829248428344727e-01 1.635693311691284180e-01 5.798273906111717224e-02 7.267030477523803711e-01
-6.068649291992187500e-01 -1.312039196491241455e-01 1.569627970457077026e-01 4.805585145950317383e-01 -2.859066426753997803e-01 2.073292434215545654e-02 3.214915394783020020e-01 4.164100587368011475e-01
7.056647539138793945e-02 3.625388741493225098e-01 1.698439717292785645e-01 -9.413079917430877686e-02 -2.825939655303955078e-01 4.459858536720275879e-01 7.101522386074066162e-02 7.362557053565979004e-01
-2.470443695783615112e-01 -1.425596028566360474e-01 1.821860224008560181e-01 -1.715542227029800415e-01 -6.470117568969726562e-01 1.509123891592025757e-01 3.976722657680511475e-01 5.064399242401123047e-01
-2.294317930936813354e-01 -4.580686688423156738e-01 1.387695521116256714e-01 -1.866431981325149536e-01 -3.950523138046264648e-01 3.747874200344085693e-01 4.311475902795791626e-02 6.205245256423950195e-01
-7.204884886741638184e-01 1.543902605772018433e-02 -4.740425050258636475e-01 7.658623903989791870e-02 -3.957089185714721680e-01 -2.009953856468200684e-01 -4.363417997956275940e-02 2.262462526559829712e-01
-5.981734395027160645e-01 9.509098529815673828e-02 -2.887956798076629639e-01 -5.841071605682373047e-01 -1.412957757711410522e-01 3.988215029239654541e-01 1.704268604516983032e-01 2.222061343491077423e-02
-3.713093101978302002e-01 2.976130247116088867e-01 -1.793465018272399902e-01 4.763925969600677490e-01 1.998970806598663330e-01 1.543477624654769897e-01 -1.112871840596199036e-01 6.620224118232727051e-01
-1.912527978420257568e-01 1.752006411552429199e-01 3.818430602550506592e-01 4.067746996879577637e-01 -3.379868865013122559e-01 4.466821253299713135e-01 1.492281854152679443e-01 5.342550873756408691e-01
-1.296068131923675537e-01 -3.522083163261413574e-01 1.593938097357749939e-02 -1.160818412899971008e-01 -4.338857904076576233e-02 5.718929171562194824e-01 1.802487373352050781e-01 6.956928372383117676e-01
-2.354883104562759399e-01 3.624193668365478516e-01 -1.734893023967742920e-01 4.409447908401489258e-01 9.620948880910873413e-02 6.996653676033020020e-01 -1.834009736776351929e-01 2.371555119752883911e-01
-6.851035356521606445e-01 2.474665492773056030e-01 -4.575392007827758789e-01 4.658813774585723877e-01 -5.627020820975303650e-02 1.699592471122741699e-01 -7.584505528211593628e-02 7.211731374263763428e-02
-4.169509112834930420e-01 -1.250234246253967285e-01 -4.433758929371833801e-02 -4.011422097682952881e-01 -1.041626781225204468e-01 2.119964957237243652e-01 -3.270325958728790283e-01 6.963459849357604980e-01
-2.668974101543426514e-01 4.299554228782653809e-01 -1.935933828353881836e-01 5.016124248504638672e-01 -3.390137255191802979e-01 5.010052323341369629e-01 2.318510264158248901e-01 1.874009072780609131e-01
-2.763384878635406494e-01 -2.712116837501525879e-01 2.042605169117450714e-02 -6.883949041366577148e-02 -2.228259444236755371e-01 8.127475380897521973e-01 -2.643048465251922607e-01 2.546723186969757080e-01
-5.507196187973022461e-01 -1.653676331043243408e-01 -4.952223226428031921e-02 -4.142822623252868652e-01 -1.929489374160766602e-01 -6.631392240524291992e-02 2.100047916173934937e-01 6.399611830711364746e-01
-2.797431945800781250e-01 5.612668991088867188e-01 -2.194087952375411987e-01 -1.520227193832397461e-01 2.661832273006439209e-01 3.054223358631134033e-01 4.404978454113006592e-02 6.077790856361389160e-01
-2.088120877742767334e-01 2.690729200839996338e-01 5.160241201519966125e-02 1.607520580291748047e-01 -6.727562099695205688e-02 9.045017957687377930e-01 -6.710262596607208252e-02 1.683475226163864136e-01
-3.762735724449157715e-01 3.614046573638916016e-01 -1.827950589358806610e-03 -7.200806587934494019e-02 -2.688004262745380402e-02 5.513781309127807617e-01 5.181690454483032227e-01 3.864933252334594727e-01
-3.262818753719329834e-01 3.414064180105924606e-03 -6.337507814168930054e-02 -2.995494753122329712e-02 4.549451768398284912e-01 2.808329761028289795e-01 3.453274443745613098e-02 7.756159305572509766e-01
-3.590566515922546387e-01 3.900373578071594238e-01 -8.869189769029617310e-02 1.847330182790756226e-01 -2.165776342153549194e-01 7.642570137977600098e-01 1.772401332855224609e-01 1.206152215600013733e-01
-6.362520456314086914e-01 1.911285966634750366e-01 9.906029701232910156e-02 -1.981979608535766602e-01 9.256519377231597900e-02 6.795819848775863647e-02 3.360798954963684082e-01 6.192102432250976562e-01
-7.178043723106384277e-01 -3.548448681831359863e-01 -9.509606659412384033e-02 -6.879351288080215454e-02 -7.575177401304244995e-02 1.975810229778289795e-01 5.924523249268531799e-02 5.447747111320495605e-01
-4.315261244773864746e-01 3.411190211772918701e-02 1.265549808740615845e-01 -3.204103708267211914e-01 9.443918615579605103e-02 6.918196082115173340e-01 4.300863444805145264e-01 1.464078426361083984e-01
-4.479045867919921875e-01 2.578871548175811768e-01 -8.773483335971832275e-02 2.563198208808898926e-01 -3.039974868297576904e-01 4.442487955093383789e-01 -3.757978975772857666e-01 4.779989123344421387e-01
-3.595678806304931641e-01 -4.268004372715950012e-02 -3.804339170455932617e-01 -2.752184867858886719e-01 1.419658362865447998e-01 9.551768749952316284e-02 9.888059645891189575e-02 7.806143760681152344e-01
-5.722653269767761230e-01 3.682731986045837402e-01 -2.137015908956527710e-01 -1.985125541687011719e-01 1.874985545873641968e-01 3.622879832983016968e-02 3.440725803375244141e-01 5.449382066726684570e-01
-8.746812939643859863e-01 2.960919439792633057e-01 -3.928981721401214600e-02 7.811056822538375854e-02 -1.371765136718750000e-01 2.252161502838134766e-01 2.638585567474365234e-01 -2.136392891407012939e-02
-3.689603805541992188e-01 6.551985442638397217e-02 -6.460514068603515625e-01 1.627285405993461609e-02 -1.279688626527786255e-01 -8.736662566661834717e-02 -8.792284876108169556e-02 6.404597759246826172e-01
-3.624051809310913086e-01 -1.096199676394462585e-01 -2.435196191072463989e-01 -1.144879087805747986e-01 -4.047295153141021729e-01 5.496570467948913574e-01 -5.530129671096801758e-01 1.117344498634338379e-01
-2.371728122234344482e-01 -1.223096549510955811e-01 -5.878489613533020020e-01 -2.966393716633319855e-02 -2.237609028816223145e-01 -8.483868092298507690e-02 -6.434798985719680786e-02 7.217587828636169434e-01
-4.696596562862396240e-01 -2.217473648488521576e-02 -3.404739499092102051e-01 -3.922075629234313965e-01 3.709036111831665039e-01 1.886615604162216187e-01 8.694408833980560303e-02 5.731115937232971191e-01
-6.233586072921752930e-01 -2.844218611717224121e-01 -1.181998401880264282e-01 1.557454764842987061e-01 -4.648466780781745911e-02 -1.618783622980117798e-01 -2.069952338933944702e-01 6.489130258560180664e-01
-8.094942569732666016e-01 2.655624449253082275e-01 -1.876062750816345215e-01 2.623296082019805908e-01 -1.768093369901180267e-02 3.899724483489990234e-01 4.581661522388458252e-02 1.252685785293579102e-01
-2.766084372997283936e-01 7.164636254310607910e-01 -3.984990119934082031e-01 1.135298162698745728e-01 -7.877209037542343140e-02 4.247395098209381104e-01 -6.053500249981880188e-02 2.195538133382797241e-01
-8.284029960632324219e-01 -7.714367657899856567e-02 -2.784868702292442322e-02 -1.379462927579879761e-01 -8.955844677984714508e-03 2.565038502216339111e-01 -1.388303488492965698e-01 4.503826797008514404e-01
-3.969298601150512695e-01 8.689756691455841064e-02 -1.607136130332946777e-01 1.068812608718872070e-01 -3.782525956630706787e-01 5.320010185241699219e-01 -3.343671262264251709e-01 5.096484422683715820e-01
-6.251382231712341309e-01 -3.078619241714477539e-01 -2.553306519985198975e-01 -1.304218918085098267e-01 4.300533235073089600e-01 2.766628265380859375e-01 -1.906215548515319824e-01 3.665991723537445068e-01
-5.396929979324340820e-01 -3.757673799991607666e-01 1.439420580863952637e-01 -1.871714591979980469e-01 -1.212164759635925293e-01 5.988750457763671875e-01 3.335399031639099121e-01 1.648765653371810913e-01
-2.197593748569488525e-01 -2.178847789764404297e-01 -3.765639960765838623e-01 -1.873553991317749023e-01 1.106801331043243408e-01 8.055398464202880859e-01 5.095247924327850342e-02 2.521686255931854248e-01
-2.653875350952148438e-01 4.190954864025115967e-01 -4.054637551307678223e-01 3.910285532474517822e-01 -6.419617682695388794e-02 4.983474612236022949e-01 1.152453795075416565e-01 4.133656919002532959e-01
-5.715203881263732910e-01 4.525071978569030762e-01 3.347831070423126221e-01 -3.488458096981048584e-01 -9.295693784952163696e-02 3.927154541015625000e-01 2.066404670476913452e-01 1.710610538721084595e-01
-3.423979580402374268e-01 2.726524136960506439e-02 5.177434906363487244e-02 2.462215572595596313e-01 4.933162406086921692e-02 4.098183214664459229e-01 -3.457162976264953613e-01 7.271933555603027344e-01
-3.407828509807586670e-01 -3.041526675224304199e-01 3.287147879600524902e-01 -6.832168251276016235e-02 -2.096694260835647583e-01 3.142022490501403809e-01 1.754691898822784424e-01 7.107483148574829102e-01
-5.277487635612487793e-01 -2.807496190071105957e-01 1.367208063602447510e-01 -3.534112274646759033e-01 -6.032756716012954712e-02 2.713497281074523926e-01 1.613584905862808228e-01 6.290962696075439453e-01
-5.109564065933227539e-01 6.910141110420227051e-01 8.816906809806823730e-02 2.830107510089874268e-01 -2.286695688962936401e-01 -4.678853787481784821e-03 -6.218950822949409485e-02 3.426001369953155518e-01
-5.646234750747680664e-01 -1.199039965867996216e-01 3.201248049736022949e-01 2.523449659347534180e-01 -5.107109546661376953e-01 3.151983618736267090e-01 -3.666993081569671631e-01 7.759874314069747925e-02
-6.446531414985656738e-01 2.490134388208389282e-01 -4.007690250873565674e-01 1.437259465456008911e-01 -2.576237320899963379e-01 -2.021026909351348877e-01 -3.560463786125183105e-01 3.273487091064453125e-01
-1.657662689685821533e-01 2.783013284206390381e-01 -1.278811246156692505e-01 5.698567256331443787e-02 3.322701454162597656e-01 5.988214015960693359e-01 -3.437240719795227051e-01 5.369656085968017578e-01
-1.592009365558624268e-01 1.583470962941646576e-02 -5.550701618194580078e-01 2.638684809207916260e-01 1.325232237577438354e-01 6.070336103439331055e-01 -4.581679403781890869e-02 4.566438496112823486e-01
-3.831523954868316650e-01 -3.165402710437774658e-01 -4.133851733058691025e-03 -2.015693783760070801e-01 -2.896203398704528809e-01 6.724265813827514648e-01 3.880155980587005615e-01 1.604858785867691040e-01
-4.228136539459228516e-01 -3.690579831600189209e-01 6.618436891585588455e-03 -5.434215068817138672e-02 1.468592435121536255e-01 6.556364297866821289e-01 4.010139107704162598e-01 2.641759514808654785e-01
