# Supplementary material for: Where is your field going? A machine learning approach to study the relative motion of the domains of physics
Source: PLoS One. 2020 Jun 18;15(6):e0233997. doi: 10.1371/journal.pone.0233997 (PMC7302634; doi:10.1371/journal.pone.0233997)
Supplement: S23 Data — (ZIP) [file pone.0233997.s023.zip › 22/Pacs4Run_22_VS_500_embeddings1988-1992ED8.txt]

-4.581014513969421387e-01 -4.299848675727844238e-01 -2.977090477943420410e-01 2.935001254081726074e-01 -4.043014254420995712e-03 -6.483231186866760254e-01 -6.217874586582183838e-02 -7.923142611980438232e-02
2.594925761222839355e-01 -6.268824636936187744e-02 -5.458328723907470703e-01 2.436034530401229858e-01 2.031541466712951660e-01 -7.126168012619018555e-01 -1.091698557138442993e-02 -1.491449773311614990e-01
2.806518077850341797e-01 -6.646507978439331055e-02 -7.264648675918579102e-01 2.916674911975860596e-01 -3.252987265586853027e-01 -1.554804574698209763e-02 -3.378857970237731934e-01 -2.894270718097686768e-01
5.647204816341400146e-02 -1.028914302587509155e-01 -5.695221424102783203e-01 4.699128568172454834e-01 -4.342474639415740967e-01 -3.499433696269989014e-01 -1.112535893917083740e-01 3.429902195930480957e-01
2.715755999088287354e-02 7.835085503756999969e-03 -8.500182032585144043e-01 1.701243817806243896e-01 -1.570298522710800171e-01 -2.906929850578308105e-01 -1.478849258273839951e-02 3.719521760940551758e-01
5.485671013593673706e-02 9.060796350240707397e-02 -3.941240310668945312e-01 -7.855497300624847412e-02 -5.629918575286865234e-01 -6.406647562980651855e-01 6.905679591000080109e-03 -3.159390091896057129e-01
3.393696844577789307e-01 -1.871513575315475464e-01 -6.059463024139404297e-01 -9.373109042644500732e-02 5.440137535333633423e-02 -5.919839143753051758e-01 -1.726523339748382568e-01 -3.010531067848205566e-01
2.264581918716430664e-01 -7.196879982948303223e-01 -3.095650970935821533e-01 -1.737047731876373291e-01 2.726243622601032257e-02 -4.224522411823272705e-01 1.967702656984329224e-01 -2.946766018867492676e-01
6.276427768170833588e-03 2.988563291728496552e-02 -3.558074235916137695e-01 6.963042616844177246e-01 -4.336024820804595947e-01 -4.465444087982177734e-01 1.085196528583765030e-02 -9.904876351356506348e-03
-2.952546626329421997e-02 -3.541062176227569580e-01 -2.536030411720275879e-01 4.461604356765747070e-01 -4.240465909242630005e-02 -6.526509523391723633e-01 -1.425340175628662109e-01 4.028600752353668213e-01
-3.961907327175140381e-02 -5.077876448631286621e-01 -5.839416384696960449e-01 7.436741888523101807e-02 3.956128358840942383e-01 -3.494039177894592285e-01 1.427935063838958740e-01 3.083519041538238525e-01
2.386197149753570557e-01 9.566593170166015625e-02 -7.706381082534790039e-01 3.785413205623626709e-01 9.530030936002731323e-02 -1.802877932786941528e-01 1.038679406046867371e-01 -3.799443244934082031e-01
-1.403582096099853516e-01 -9.046682715415954590e-02 -4.627327322959899902e-01 4.505322277545928955e-01 -3.362108469009399414e-01 -4.832473695278167725e-01 -9.851162880659103394e-02 4.458074569702148438e-01
6.500919163227081299e-02 7.889361679553985596e-02 -6.696744561195373535e-01 6.238693594932556152e-01 1.595822572708129883e-01 -1.825525611639022827e-01 -2.976487576961517334e-01 6.697735190391540527e-02
8.629319816827774048e-02 8.657784759998321533e-02 -5.120754241943359375e-01 4.161634445190429688e-01 3.667487502098083496e-01 -4.880479276180267334e-01 -2.379226535558700562e-01 -3.469033539295196533e-01
1.948615461587905884e-01 7.489851117134094238e-02 -4.651908874511718750e-01 5.492543578147888184e-01 -1.651275008916854858e-01 -4.300069808959960938e-01 -2.042911499738693237e-01 -4.294511377811431885e-01
2.162603884935379028e-01 -8.175208233296871185e-03 -6.813465952873229980e-01 6.630192399024963379e-01 -7.832483202219009399e-02 -1.459805220365524292e-01 -1.469327658414840698e-01 -1.738956198096275330e-02
-2.156597226858139038e-01 -4.263937771320343018e-01 -2.808512449264526367e-01 3.308822810649871826e-01 4.296405017375946045e-01 -3.675751686096191406e-01 4.696719348430633545e-01 -2.074235826730728149e-01
1.578784584999084473e-01 6.313664466142654419e-02 -7.692397236824035645e-01 1.771749556064605713e-01 2.092089951038360596e-01 -4.619207978248596191e-01 -3.012641966342926025e-01 8.248626254498958588e-03
1.535530537366867065e-01 -1.168148517608642578e-01 -5.497957468032836914e-01 4.397995769977569580e-02 3.431649506092071533e-01 -5.132054686546325684e-01 -4.491233825683593750e-01 -2.751586139202117920e-01
3.291929960250854492e-01 -1.804998144507408142e-02 -7.641090750694274902e-01 2.827651500701904297e-01 6.828513741493225098e-02 -3.557103276252746582e-01 1.294281631708145142e-01 -2.820338308811187744e-01
3.302612900733947754e-01 -7.993642240762710571e-02 -5.666304826736450195e-01 4.765204787254333496e-01 1.358378678560256958e-01 -3.668914139270782471e-01 -3.761903941631317139e-02 -4.265199303627014160e-01
2.102717161178588867e-01 -5.114068388938903809e-01 -1.663417667150497437e-01 3.975586891174316406e-01 2.064388245344161987e-01 -6.046362519264221191e-01 7.817772030830383301e-02 -3.069407641887664795e-01
1.986516267061233521e-02 2.934802472591400146e-01 -7.186336517333984375e-01 -5.955303460359573364e-02 4.055843874812126160e-02 -5.901203155517578125e-01 1.261928677558898926e-01 -1.663800626993179321e-01
2.609083056449890137e-01 -1.672778278589248657e-01 -4.363529980182647705e-01 7.989209890365600586e-02 1.079121902585029602e-01 -4.742294251918792725e-01 -1.028867065906524658e-01 -6.782583594322204590e-01
6.781512498855590820e-02 -6.727482676506042480e-01 -3.765151798725128174e-01 -1.668250560760498047e-02 -1.518949680030345917e-02 -5.675630569458007812e-01 -6.454344093799591064e-02 2.724784016609191895e-01
-1.256643831729888916e-01 1.471572816371917725e-01 -7.482002377510070801e-01 -7.704807817935943604e-02 -2.938238680362701416e-01 -1.915221512317657471e-01 -5.211004614830017090e-01 -4.748153686523437500e-02
1.546198427677154541e-01 1.598359793424606323e-01 -4.833014905452728271e-01 4.081848263740539551e-01 -1.386735141277313232e-01 -3.642871677875518799e-01 -1.386865675449371338e-01 -6.157764196395874023e-01
-1.316245049238204956e-01 2.785350084304809570e-01 -4.541655182838439941e-01 4.168300032615661621e-01 -4.284895956516265869e-01 -5.827650427818298340e-01 -1.304817665368318558e-02 -4.112163931131362915e-02
-1.627115905284881592e-01 3.225197494029998779e-01 -3.342541456222534180e-01 5.817586183547973633e-01 1.275576800107955933e-01 -5.322791934013366699e-01 -2.048217505216598511e-01 -2.789134085178375244e-01
1.821646541357040405e-01 1.902421191334724426e-02 -9.179292917251586914e-01 2.536947429180145264e-01 1.071936264634132385e-01 -5.536994338035583496e-02 2.107596397399902344e-01 -2.286654710769653320e-02
5.873123556375503540e-02 1.349404454231262207e-01 -3.634524047374725342e-01 1.262398958206176758e-01 -4.075403809547424316e-01 -7.316514253616333008e-01 -5.887084081768989563e-02 -3.541733026504516602e-01
-3.720468878746032715e-01 -3.989768028259277344e-01 -8.077260255813598633e-01 2.044370630756020546e-03 -2.575527504086494446e-02 1.985560804605484009e-01 3.576975688338279724e-02 9.276656806468963623e-02
-1.457093954086303711e-01 2.160812728106975555e-03 -6.441962718963623047e-01 2.475217729806900024e-01 3.671254813671112061e-01 -1.904647946357727051e-01 5.693119764328002930e-01 -8.564008772373199463e-02
7.392951846122741699e-02 -9.369553998112678528e-03 -6.106203198432922363e-01 2.972656488418579102e-01 -1.592237055301666260e-01 -5.276225507259368896e-02 -6.406659483909606934e-01 -3.076259791851043701e-01
-6.663569211959838867e-01 -2.559759318828582764e-01 -3.814249038696289062e-01 5.742683541029691696e-03 4.668062031269073486e-01 -3.197516500949859619e-01 -4.859361052513122559e-02 -1.497203409671783447e-01
9.311079978942871094e-02 -8.624866604804992676e-03 -9.414454102516174316e-01 1.772730350494384766e-01 -3.556160256266593933e-02 4.550831392407417297e-02 -2.648435831069946289e-01 5.753053352236747742e-03
-5.430179834365844727e-01 -3.957914113998413086e-01 -4.099924564361572266e-01 -2.311652004718780518e-01 2.951867878437042236e-01 -3.079856634140014648e-01 -3.360633552074432373e-01 -1.789424568414688110e-01
-2.111382335424423218e-01 -4.905401468276977539e-01 -7.968722581863403320e-01 -2.263574674725532532e-02 -4.246514290571212769e-02 9.405436366796493530e-02 5.723215267062187195e-02 2.556327581405639648e-01
6.231741607189178467e-02 -3.665252402424812317e-02 -8.898786306381225586e-01 1.818295270204544067e-01 -9.098845720291137695e-02 6.841558218002319336e-02 -3.945680558681488037e-01 -3.440174832940101624e-02
1.656035482883453369e-01 -2.718790173530578613e-01 -8.525760769844055176e-01 -1.153487414121627808e-01 3.345056250691413879e-02 -2.231361716985702515e-01 -2.013321407139301300e-02 3.273403346538543701e-01
1.811026185750961304e-01 1.668187975883483887e-01 -8.106498122215270996e-01 3.279567360877990723e-01 7.684588432312011719e-02 -2.523638606071472168e-01 2.116618752479553223e-01 -2.455014884471893311e-01
-9.616442024707794189e-02 -4.730081260204315186e-01 -7.759820222854614258e-01 -9.388693422079086304e-02 -3.339835703372955322e-01 1.292871534824371338e-01 -9.681669762358069420e-04 1.667090505361557007e-01
-7.340734601020812988e-01 -4.991529285907745361e-01 -2.230062931776046753e-01 -1.590790599584579468e-01 -1.946363151073455811e-01 -2.464598119258880615e-01 -1.630344688892364502e-01 -1.083451136946678162e-01
2.792885303497314453e-01 -1.735719442367553711e-01 -6.366658210754394531e-01 3.760246187448501587e-02 2.636928558349609375e-01 -5.170861482620239258e-01 -3.579550385475158691e-01 -1.416671574115753174e-01
-1.333002448081970215e-01 4.440366625785827637e-01 -5.983014702796936035e-01 2.837297618389129639e-01 1.075176075100898743e-01 -3.682259321212768555e-01 2.574987113475799561e-01 -3.648825585842132568e-01
-1.268272250890731812e-01 -1.367673277854919434e-01 -4.956447184085845947e-01 5.446355342864990234e-01 -2.693185508251190186e-01 -2.637654244899749756e-01 -9.236171096563339233e-02 5.218071341514587402e-01
-3.319540992379188538e-02 -1.758101582527160645e-02 -6.970490813255310059e-01 5.882755517959594727e-01 -1.768512278795242310e-01 -1.112648025155067444e-01 -1.971950083971023560e-01 2.900020778179168701e-01
-3.729760274291038513e-02 2.755243778228759766e-01 -4.655322730541229248e-01 5.968898534774780273e-02 -1.761468648910522461e-01 -7.986274957656860352e-01 -6.140431389212608337e-02 -1.726501286029815674e-01
-3.617727756500244141e-01 2.798382192850112915e-03 -3.012837171554565430e-01 7.193879783153533936e-02 2.858299016952514648e-01 -6.550202965736389160e-01 4.597745835781097412e-01 -2.258819341659545898e-01
2.680371701717376709e-01 -2.065832167863845825e-01 -4.827333986759185791e-01 3.078097105026245117e-01 2.811495959758758545e-01 -4.053813219070434570e-01 -6.799354404211044312e-02 -5.565058588981628418e-01
-6.465638428926467896e-02 2.628884911537170410e-01 -5.109542608261108398e-01 -4.901943355798721313e-02 3.957839310169219971e-02 -7.095370888710021973e-01 2.691025435924530029e-01 -2.929277122020721436e-01
-4.707010090351104736e-01 -2.380182147026062012e-01 -6.428685188293457031e-01 3.331315219402313232e-01 2.239039391279220581e-01 3.227332532405853271e-01 -2.443557046353816986e-02 -2.065055072307586670e-01
-8.404105901718139648e-01 -2.945849001407623291e-01 -3.080949485301971436e-01 -1.156524270772933960e-01 -9.748371690511703491e-02 -2.178051769733428955e-01 -4.438598081469535828e-02 -1.992970705032348633e-01
-5.821946859359741211e-01 -3.962312042713165283e-01 -4.952284097671508789e-01 3.135678172111511230e-01 -5.768755450844764709e-02 2.998944222927093506e-01 1.801131814718246460e-01 -1.864640414714813232e-01
2.393162399530410767e-01 -1.316576004028320312e-01 -6.605566740036010742e-01 -1.187815815210342407e-01 1.744839549064636230e-01 -5.041911602020263672e-01 -3.636450171470642090e-01 -2.409536987543106079e-01
1.136901974678039551e-01 -2.242744714021682739e-02 -3.853145539760589600e-01 3.354798257350921631e-01 3.606194555759429932e-01 -4.994040131568908691e-01 -1.741673052310943604e-01 -5.619363784790039062e-01
-6.989511847496032715e-01 -1.359509378671646118e-01 -5.908079147338867188e-01 2.968115508556365967e-01 -5.558054428547620773e-03 1.316978186368942261e-01 -1.125253178179264069e-02 1.957848221063613892e-01
2.434617727994918823e-01 -2.574654761701822281e-03 -8.521403670310974121e-01 3.603328466415405273e-01 1.031848862767219543e-01 -1.812004595994949341e-01 -1.685735583305358887e-01 -1.133092343807220459e-01
1.053789183497428894e-01 -2.894401736557483673e-02 -4.259395599365234375e-01 -1.145023107528686523e-02 -3.623571991920471191e-01 -7.515705227851867676e-01 3.094123303890228271e-01 -1.208510100841522217e-01
2.292193174362182617e-01 -5.097018927335739136e-02 -5.290605425834655762e-01 2.898278236389160156e-01 1.934372484683990479e-01 -5.844989418983459473e-01 -3.945793211460113525e-01 -2.149548232555389404e-01
-6.071165576577186584e-02 -3.740442171692848206e-02 -6.197830438613891602e-01 -2.368812412023544312e-01 -1.469191461801528931e-01 -4.273662567138671875e-01 -5.667721629142761230e-01 1.709190458059310913e-01
-5.892992392182350159e-02 -4.377487599849700928e-01 -4.189454913139343262e-01 6.089890003204345703e-02 -1.960637718439102173e-01 -5.975794196128845215e-01 -1.283438056707382202e-01 4.622392654418945312e-01
-3.257259726524353027e-01 -7.839725017547607422e-01 -4.410005509853363037e-01 1.733322292566299438e-01 -1.003755182027816772e-01 1.273167282342910767e-01 -1.687479168176651001e-01 -1.855142414569854736e-03
-7.022688984870910645e-01 -2.119840532541275024e-01 -6.318579316139221191e-01 3.526639565825462341e-02 -4.980896040797233582e-02 2.465125732123851776e-02 2.092004716396331787e-01 1.205802187323570251e-01
-5.249315127730369568e-02 3.258751034736633301e-01 -4.140976071357727051e-01 4.632798731327056885e-01 -3.488190174102783203e-01 -5.264434814453125000e-01 7.305566966533660889e-02 -3.174747228622436523e-01
-3.620949089527130127e-01 -4.527090787887573242e-01 -2.219855040311813354e-02 3.919421136379241943e-01 -2.379815429449081421e-01 -3.389482200145721436e-01 4.452318847179412842e-01 -3.742698729038238525e-01
1.844057589769363403e-01 1.000275686383247375e-01 -8.060162663459777832e-01 4.631199836730957031e-01 8.171779662370681763e-02 -1.986558437347412109e-01 -1.795051097869873047e-01 -1.161149516701698303e-01
-1.779184443876147270e-03 5.761187989264726639e-03 -3.841353952884674072e-01 1.843590140342712402e-01 -5.657106041908264160e-01 -6.372503638267517090e-01 2.961283624172210693e-01 -6.787532567977905273e-02
1.341947019100189209e-01 1.238190308213233948e-01 -6.404249072074890137e-01 5.221734642982482910e-01 3.592716455459594727e-01 -2.037848681211471558e-01 -6.221552193164825439e-02 -3.307210206985473633e-01
-2.369556874036788940e-01 -4.028773009777069092e-01 -2.820231914520263672e-01 4.668058753013610840e-01 -1.628378927707672119e-01 -4.346818625926971436e-01 5.909796804189682007e-02 5.149173736572265625e-01
-8.064973354339599609e-01 3.761281073093414307e-02 -4.210299551486968994e-01 6.669718772172927856e-02 1.645565778017044067e-01 -3.358455300331115723e-01 -5.285202339291572571e-02 1.541699320077896118e-01
-2.429356724023818970e-01 2.654612362384796143e-01 -3.059841394424438477e-01 3.802817165851593018e-01 -7.961775362491607666e-02 -6.967281103134155273e-01 -3.689144849777221680e-01 -6.637190282344818115e-02
-2.113459110260009766e-01 -4.306360781192779541e-01 -3.284378945827484131e-01 2.396009862422943115e-01 2.878156602382659912e-01 -1.996984928846359253e-01 5.783043503761291504e-01 -3.839952051639556885e-01
-1.456161439418792725e-01 -6.561619639396667480e-01 1.795196160674095154e-02 4.588993489742279053e-01 -3.633216619491577148e-01 -1.741251498460769653e-01 2.005637586116790771e-01 -3.671357035636901855e-01
1.494426578283309937e-01 -2.949886322021484375e-01 -2.841237187385559082e-01 3.537099361419677734e-01 -7.648612260818481445e-01 -1.619820594787597656e-01 3.002679906785488129e-02 -2.695539295673370361e-01
-2.902307510375976562e-01 -4.036462008953094482e-01 1.234772801399230957e-01 4.933407604694366455e-01 -3.686083853244781494e-01 -5.567905306816101074e-01 -2.067008465528488159e-01 7.477343827486038208e-02
2.190387994050979614e-01 2.204320207238197327e-02 -8.487700223922729492e-01 3.947091400623321533e-01 9.420371055603027344e-02 4.942388460040092468e-02 -3.332325816154479980e-02 -2.508038282394409180e-01
7.226762920618057251e-02 -1.191845443099737167e-02 -3.256266713142395020e-01 4.966811239719390869e-01 3.606195449829101562e-01 -4.165421724319458008e-01 -2.233546525239944458e-01 -5.370934605598449707e-01
-5.247686505317687988e-01 -4.058250188827514648e-01 -3.368700146675109863e-01 -5.699750781059265137e-02 4.509686529636383057e-01 -2.805006206035614014e-01 -3.049338757991790771e-01 -2.610667645931243896e-01
-1.337187830358743668e-02 -2.457243800163269043e-01 -3.134582042694091797e-01 1.940805017948150635e-01 -6.042862534523010254e-01 -5.905821323394775391e-01 2.958611249923706055e-01 4.510631039738655090e-02
-2.949884533882141113e-01 -2.134737223386764526e-01 -3.473447859287261963e-01 -9.715614467859268188e-02 -4.457432776689529419e-02 -4.515284597873687744e-01 6.336713433265686035e-01 -3.604426980018615723e-01
-2.871564626693725586e-01 3.535341322422027588e-01 -2.642969489097595215e-01 2.763120234012603760e-01 8.775290101766586304e-02 -6.483377218246459961e-01 -5.685523897409439087e-02 -4.637654125690460205e-01
2.819195985794067383e-01 -2.272994816303253174e-02 -5.509741306304931641e-01 1.163604557514190674e-01 3.949085995554924011e-02 -6.811013221740722656e-01 -1.875636130571365356e-01 -3.197717368602752686e-01
-2.204726338386535645e-01 -3.064209036529064178e-02 -3.571043312549591064e-01 5.738946795463562012e-01 -5.433652400970458984e-01 -3.289628624916076660e-01 2.822338938713073730e-01 1.022542491555213928e-01
-1.289739161729812622e-01 3.548754453659057617e-01 -4.798153340816497803e-01 4.710090160369873047e-01 -4.072392582893371582e-01 -3.651766180992126465e-01 1.048580929636955261e-01 -3.084867298603057861e-01
-1.581712067127227783e-01 3.271402418613433838e-01 -6.825622916221618652e-01 4.711803793907165527e-01 -6.807517260313034058e-02 -3.378820419311523438e-01 -2.426193505525588989e-01 4.895183816552162170e-02
-5.946517586708068848e-01 -1.238027364015579224e-01 -6.062872409820556641e-01 5.636201053857803345e-02 -2.904134392738342285e-01 2.068873345851898193e-01 -3.203562796115875244e-01 -1.747308075428009033e-01
-1.462232172489166260e-01 -2.713288068771362305e-01 -3.608072400093078613e-01 1.557843536138534546e-01 -1.168189570307731628e-01 -7.031233906745910645e-01 -2.269793450832366943e-01 4.370357096195220947e-01
-8.489529043436050415e-02 1.112861335277557373e-01 -3.163878917694091797e-01 5.950299501419067383e-01 -4.463686943054199219e-01 -4.440208971500396729e-01 -3.035334050655364990e-01 -1.942014545202255249e-01
2.001000009477138519e-02 1.097698733210563660e-01 -6.488142609596252441e-01 2.841819822788238525e-01 1.257992815226316452e-02 -3.884733915328979492e-01 5.653833150863647461e-01 -1.228933632373809814e-01
-6.669276207685470581e-02 -6.194838285446166992e-01 -9.844512678682804108e-03 3.603609204292297363e-01 2.983524203300476074e-01 -5.035237073898315430e-01 1.978953368961811066e-02 -3.726834356784820557e-01
-6.155714392662048340e-01 -1.096253748983144760e-02 -7.482548356056213379e-01 -1.553121060132980347e-01 3.662162274122238159e-02 -1.476377695798873901e-01 1.224652118980884552e-02 1.168606132268905640e-01
2.789871990680694580e-01 -3.054146841168403625e-02 -7.310090661048889160e-01 2.437809556722640991e-01 1.851339042186737061e-01 -3.095311224460601807e-01 -1.966402679681777954e-01 -3.983446955680847168e-01
3.698178827762603760e-01 -3.033854365348815918e-01 -4.365907907485961914e-01 2.998522818088531494e-01 2.262194603681564331e-01 -4.478189647197723389e-01 -1.805902719497680664e-01 -4.542458057403564453e-01
-2.270695865154266357e-01 -3.436585962772369385e-01 -4.147517681121826172e-01 1.021322309970855713e-01 2.491464614868164062e-01 -1.906358599662780762e-01 5.299993157386779785e-01 -5.182399749755859375e-01
-8.521781861782073975e-02 -2.191331088542938232e-01 -2.119120657444000244e-01 4.496493041515350342e-01 -6.375216841697692871e-01 -5.387290120124816895e-01 -1.985054649412631989e-02 2.388451807200908661e-02
-2.448890917003154755e-02 1.735228151082992554e-01 -4.735985100269317627e-01 6.182740330696105957e-01 3.736766576766967773e-01 -3.380739986896514893e-01 -2.496425807476043701e-01 -2.155971080064773560e-01
-1.676792800426483154e-01 -6.106668710708618164e-01 8.057084865868091583e-03 8.328480273485183716e-02 -4.611929655075073242e-01 -5.706067681312561035e-01 -2.316358536481857300e-01 -4.708192311227321625e-03
2.529846690595149994e-02 -7.588432729244232178e-02 -6.675849556922912598e-01 -6.313685327768325806e-02 -2.749810218811035156e-01 -2.998877763748168945e-01 -6.146778464317321777e-01 2.386610209941864014e-02
-4.894810914993286133e-01 -9.422491490840911865e-02 -7.969142198562622070e-01 9.510753303766250610e-02 -2.290076017379760742e-01 2.141952961683273315e-01 9.163231402635574341e-02 -2.630151435732841492e-02
-5.243873596191406250e-01 -2.702389359474182129e-01 -3.394958078861236572e-01 9.516681311652064323e-04 3.095090687274932861e-01 -2.616725265979766846e-01 -5.689854621887207031e-01 -2.207207083702087402e-01
2.173762172460556030e-01 -3.820755705237388611e-02 -5.999571084976196289e-01 6.289857029914855957e-01 -1.331020239740610123e-02 -4.090729355812072754e-01 -1.393718123435974121e-01 9.366945922374725342e-02
-2.102109789848327637e-01 2.168425619602203369e-01 -4.189966917037963867e-01 4.213918149471282959e-01 -6.068086028099060059e-01 -4.023789465427398682e-01 -1.577707827091217041e-01 2.538129128515720367e-02
-6.368963718414306641e-01 -2.819148600101470947e-01 -5.783105492591857910e-01 -3.425475358963012695e-01 -8.628866076469421387e-02 -2.077147662639617920e-01 -5.437079817056655884e-02 -9.776449203491210938e-02
-1.315425932407379150e-01 -1.022160202264785767e-01 -3.678982555866241455e-01 5.500166211277246475e-03 -2.500364482402801514e-01 -8.345557451248168945e-01 8.309356123208999634e-02 2.663886547088623047e-01
1.054415404796600342e-01 1.958927363157272339e-01 -4.149253368377685547e-01 3.551527559757232666e-01 -3.587514460086822510e-01 -6.008355021476745605e-01 -1.122273579239845276e-01 -3.871830403804779053e-01
-4.941639006137847900e-01 -4.563773274421691895e-01 -4.765282571315765381e-01 1.420664936304092407e-01 1.003423482179641724e-01 2.691402137279510498e-01 -1.848179101943969727e-02 -4.662757217884063721e-01
1.598483920097351074e-01 -6.790924668312072754e-01 -1.149634197354316711e-01 2.043679207563400269e-01 -3.599602878093719482e-01 -4.975707828998565674e-01 -2.472560703754425049e-01 -1.414760500192642212e-01
-1.313375979661941528e-01 2.970510125160217285e-01 -4.653697311878204346e-01 9.468738920986652374e-03 -1.993191540241241455e-01 -7.468758821487426758e-01 1.859647780656814575e-01 -2.138173431158065796e-01
-1.215089112520217896e-01 2.577176392078399658e-01 -3.232923448085784912e-01 6.572326421737670898e-01 -2.258172780275344849e-01 -4.801130890846252441e-01 -1.617460101842880249e-01 -2.732777595520019531e-01
-7.465395331382751465e-01 -3.355190157890319824e-01 -4.302254617214202881e-01 -2.185842543840408325e-01 -9.372982196509838104e-03 -1.041673272848129272e-01 2.712018787860870361e-02 -2.925037443637847900e-01
1.332781314849853516e-01 1.692482531070709229e-01 -5.485446453094482422e-01 5.796949863433837891e-01 -2.976331710815429688e-01 -1.837190687656402588e-01 8.015806786715984344e-03 -4.407288730144500732e-01
-4.566147029399871826e-01 -7.086382508277893066e-01 -3.307683765888214111e-01 6.546118855476379395e-02 -1.475613862276077271e-01 1.358890831470489502e-01 -2.953268885612487793e-01 -2.195085138082504272e-01
-5.653184652328491211e-01 -1.617501676082611084e-01 -7.603087425231933594e-01 -1.100877076387405396e-01 -3.215769678354263306e-02 1.792241483926773071e-01 2.517842687666416168e-02 -1.739937812089920044e-01
-8.445510640740394592e-03 -2.876267731189727783e-01 -7.211095690727233887e-01 -1.756022125482559204e-02 1.122048869729042053e-01 -1.573121249675750732e-01 5.956836938858032227e-01 6.867366284132003784e-02
-2.483913451433181763e-01 -7.405538558959960938e-01 -3.149524033069610596e-01 4.997927844524383545e-01 -1.244202908128499985e-02 1.033533290028572083e-01 -1.103121638298034668e-01 1.337480843067169189e-01
-4.235604703426361084e-01 -5.327307581901550293e-01 1.021041423082351685e-01 2.290821224451065063e-01 -1.771074533462524414e-01 -4.047000110149383545e-01 2.354179620742797852e-01 -4.725672304630279541e-01
-2.196025103330612183e-01 -2.604657225310802460e-02 -7.320342659950256348e-01 2.249006032943725586e-01 -4.508741497993469238e-01 -1.155492290854454041e-01 1.248095408082008362e-01 3.639028668403625488e-01
-2.952895462512969971e-01 -6.179441213607788086e-01 -6.108740568161010742e-01 2.040458768606185913e-01 -7.184424996376037598e-02 1.413525044918060303e-01 -1.594858616590499878e-01 2.560654580593109131e-01
-4.444539248943328857e-01 3.431654302403330803e-03 -3.615821003913879395e-01 -1.066950336098670959e-01 1.951138861477375031e-02 -5.561186671257019043e-01 5.395777821540832520e-01 -2.439890354871749878e-01
4.123314842581748962e-02 8.636416494846343994e-02 -7.201907038688659668e-01 6.384214758872985840e-01 -2.195396423339843750e-01 -5.130571126937866211e-02 -1.168587729334831238e-01 9.926578961312770844e-03
-2.157136350870132446e-01 3.433675765991210938e-01 -5.230658054351806641e-01 5.749803185462951660e-01 -3.799849152565002441e-01 -2.763043045997619629e-01 1.030989214777946472e-01 -2.059571444988250732e-03
-3.083856776356697083e-02 -3.026364445686340332e-01 -2.458249181509017944e-01 3.219937384128570557e-01 2.633056044578552246e-01 -6.100507974624633789e-01 5.350669622421264648e-01 -1.247471347451210022e-01
6.882283091545104980e-02 3.738994151353836060e-02 -6.033729314804077148e-01 6.495289038866758347e-03 -2.936093509197235107e-01 -3.095912337303161621e-01 -6.376541852951049805e-01 -2.027519494295120239e-01
-4.192204475402832031e-01 -3.917023241519927979e-01 -5.942409038543701172e-01 2.026547044515609741e-01 4.491488039493560791e-01 1.073349490761756897e-01 2.517445981502532959e-01 1.283879391849040985e-03
-2.073689848184585571e-01 3.624341189861297607e-01 -4.994045495986938477e-01 6.609105467796325684e-01 1.956454217433929443e-01 -2.988068163394927979e-01 -8.976505696773529053e-02 -6.173808127641677856e-02
-2.698766998946666718e-02 -7.639540433883666992e-01 -4.921130836009979248e-01 2.643238902091979980e-01 -2.136095315217971802e-01 1.678622663021087646e-01 -1.623463481664657593e-01 5.865313485264778137e-02
-5.895895361900329590e-01 1.000643894076347351e-01 -6.066183447837829590e-01 -3.634278178215026855e-01 -9.401137009263038635e-03 -3.407972455024719238e-01 -1.023549810051918030e-01 -1.248921751976013184e-01
-5.373676121234893799e-02 -2.381346970796585083e-01 -7.194769382476806641e-01 1.108235195279121399e-01 1.816309839487075806e-01 -1.466144472360610962e-01 5.944439768791198730e-01 5.124856531620025635e-02
-7.761471867561340332e-01 4.408388957381248474e-02 -4.971901476383209229e-01 -2.044356763362884521e-01 8.364867419004440308e-03 -3.191060125827789307e-01 -6.693190336227416992e-02 -1.678168401122093201e-02
-6.624436974525451660e-01 -4.636462926864624023e-01 -3.447967171669006348e-01 -3.571245446801185608e-02 2.068272829055786133e-01 -3.749882057309150696e-02 -3.624686226248741150e-02 -4.249034821987152100e-01
-7.283569127321243286e-02 -6.559305787086486816e-01 -6.094427704811096191e-01 1.502107083797454834e-01 1.443034410476684570e-01 -5.364382266998291016e-02 -1.605443656444549561e-01 3.478372395038604736e-01
-1.248017475008964539e-01 -3.199926316738128662e-01 -5.317657589912414551e-01 1.007697805762290955e-01 2.225066572427749634e-01 -2.904618978500366211e-01 6.587275862693786621e-01 -1.459469050168991089e-01
-1.679821908473968506e-01 -3.666718900203704834e-01 -5.663992762565612793e-01 1.855764687061309814e-01 2.477315962314605713e-01 8.095552213490009308e-03 5.986439585685729980e-01 -2.495512813329696655e-01
2.568387985229492188e-01 4.714857041835784912e-02 -7.139919400215148926e-01 3.358770012855529785e-01 2.935340404510498047e-01 -3.892512917518615723e-01 -2.077699173241853714e-03 -2.674508094787597656e-01
-1.176583617925643921e-01 -7.113884389400482178e-02 -3.683136105537414551e-01 6.273769140243530273e-01 -5.134884715080261230e-01 -3.035177588462829590e-01 2.978008389472961426e-01 8.579131215810775757e-02
-7.733953595161437988e-01 -2.285434603691101074e-01 -4.220896661281585693e-01 -2.197767943143844604e-01 -6.236175075173377991e-02 -2.260025888681411743e-01 1.232698187232017517e-01 -2.302269637584686279e-01
-4.067750871181488037e-01 -1.344923581928014755e-02 -6.583691835403442383e-01 -9.826585650444030762e-02 2.618193626403808594e-01 -1.364090740680694580e-01 4.878846406936645508e-01 -2.570189237594604492e-01
-4.025501608848571777e-01 -4.386272430419921875e-01 4.326544329524040222e-02 4.602963626384735107e-01 -1.252287477254867554e-01 -3.181069791316986084e-01 3.532090783119201660e-01 -4.361008107662200928e-01
-7.123568058013916016e-01 -1.024743914604187012e-01 -4.319817721843719482e-01 -5.645005032420158386e-02 1.826282441616058350e-01 -2.181761562824249268e-01 -3.874585330486297607e-01 -2.473336309194564819e-01
-1.044233702123165131e-02 -1.121709570288658142e-01 -2.903019785881042480e-01 4.593015611171722412e-01 1.353714913129806519e-01 -5.514793992042541504e-01 5.649817585945129395e-01 -2.245355099439620972e-01
1.273506730794906616e-01 3.066375106573104858e-02 -2.961750328540802002e-01 5.740644335746765137e-01 -3.025453090667724609e-01 -3.186326026916503906e-01 -3.623081743717193604e-01 -4.911663532257080078e-01
-6.671048402786254883e-01 -7.016511261463165283e-02 -7.289755344390869141e-01 -8.978047966957092285e-02 -8.896654099225997925e-02 1.339870784431695938e-02 4.948091879487037659e-02 6.255562882870435715e-03
1.445389166474342346e-02 1.668382734060287476e-01 -3.596007525920867920e-01 6.047896742820739746e-01 -2.989562153816223145e-01 -4.819210767745971680e-01 -2.917020916938781738e-01 -2.648771703243255615e-01
-4.894913434982299805e-01 -3.431535661220550537e-01 -3.064711391925811768e-01 3.078211098909378052e-02 3.352339267730712891e-01 -2.719683647155761719e-01 -5.700583457946777344e-01 -1.909366399049758911e-01
-7.051558047533035278e-02 -3.665156364440917969e-01 -6.239730119705200195e-01 1.724188327789306641e-01 -7.574925571680068970e-02 -3.218710422515869141e-01 2.133426070213317871e-01 5.355082750320434570e-01
1.019114106893539429e-01 7.433106750249862671e-02 -5.772402882575988770e-01 -1.617567539215087891e-01 1.322079077363014221e-02 -7.510939240455627441e-01 1.804453320801258087e-02 -2.451019287109375000e-01
-6.169213652610778809e-01 -1.673333160579204559e-02 -6.191943883895874023e-01 -1.897446662187576294e-01 -2.671495079994201660e-01 6.454081833362579346e-02 -1.122134029865264893e-01 -3.340616524219512939e-01
-1.247883811593055725e-01 -5.897142291069030762e-01 -4.342723786830902100e-01 -6.174646783620119095e-03 3.064407110214233398e-01 -2.761048674583435059e-01 4.889810085296630859e-01 -1.969577372074127197e-01
-8.150826394557952881e-02 -7.156271934509277344e-01 -2.294129431247711182e-01 7.037052512168884277e-02 2.682188153266906738e-02 -5.936352610588073730e-01 1.448587328195571899e-02 2.651785314083099365e-01
2.729696631431579590e-01 -3.123626708984375000e-01 -4.636171460151672363e-01 4.191178083419799805e-01 -3.877777755260467529e-01 -4.750817418098449707e-01 2.150040119886398315e-01 1.225375682115554810e-01
-5.860065817832946777e-01 -5.851755142211914062e-01 -2.590087950229644775e-01 2.810823619365692139e-01 -1.128373816609382629e-01 1.337205171585083008e-01 -2.836568653583526611e-01 -2.387434095144271851e-01
2.123878449201583862e-01 1.784834451973438263e-02 -4.965416193008422852e-01 6.445288658142089844e-01 1.064799278974533081e-01 -1.900036334991455078e-01 9.299064427614212036e-02 -4.863281846046447754e-01
-2.833250761032104492e-01 -6.270314007997512817e-02 -9.163505584001541138e-02 1.757293939590454102e-01 -5.964744687080383301e-01 -6.569140553474426270e-01 -2.986150979995727539e-01 5.350300110876560211e-03
1.141869649291038513e-01 2.259651422500610352e-01 -7.169166803359985352e-01 4.998627007007598877e-01 -2.577917277812957764e-01 -1.348705440759658813e-01 -2.062495797872543335e-01 -2.118571996688842773e-01
2.578426301479339600e-01 -1.848814636468887329e-01 -3.741048872470855713e-01 5.668827295303344727e-01 -5.471031665802001953e-01 -1.896361559629440308e-01 -2.276036590337753296e-01 -2.256956547498703003e-01
-4.600784182548522949e-01 -1.562488973140716553e-01 -7.882789969444274902e-01 -1.017467677593231201e-02 -2.313578873872756958e-01 1.844061613082885742e-01 1.620647460222244263e-01 -1.692034453153610229e-01
-3.448424115777015686e-02 -6.999908089637756348e-01 -6.033457070589065552e-02 3.051134049892425537e-01 2.407904565334320068e-01 -4.477885961532592773e-01 1.480932682752609253e-01 -3.628542721271514893e-01
-4.068239331245422363e-01 -6.090543866157531738e-01 -1.474115881137549877e-03 1.127109527587890625e-01 -3.986972570419311523e-01 -2.418920993804931641e-01 2.680893540382385254e-01 -4.018681645393371582e-01
5.031345039606094360e-02 1.641412228345870972e-01 -3.596355319023132324e-01 4.995156526565551758e-01 -2.027328610420227051e-01 -5.726606249809265137e-01 -4.147472083568572998e-01 -2.249815464019775391e-01
-4.361888170242309570e-01 -1.587350070476531982e-01 -4.049838483333587646e-01 -7.311986386775970459e-02 2.509827613830566406e-01 -5.867888927459716797e-01 4.204301536083221436e-01 1.763771027326583862e-01
1.151125803589820862e-01 -4.865497946739196777e-01 -3.671330213546752930e-01 4.568382203578948975e-01 -1.926146298646926880e-01 -4.144046604633331299e-01 -6.973097473382949829e-02 4.391316175460815430e-01
1.336667835712432861e-01 -7.873836904764175415e-02 -5.881512761116027832e-01 6.111015677452087402e-01 -5.745607987046241760e-02 -3.714168071746826172e-01 -1.478335857391357422e-01 3.057126104831695557e-01
-6.905684471130371094e-01 -3.432135879993438721e-01 -5.202682018280029297e-01 2.713500056415796280e-03 1.404912769794464111e-01 -8.759006112813949585e-02 -2.792531251907348633e-01 1.710007190704345703e-01
-4.611298441886901855e-01 -1.567465960979461670e-01 -7.837147116661071777e-01 1.569883897900581360e-02 -1.324379146099090576e-01 2.606712281703948975e-01 2.857643738389015198e-02 -2.490557879209518433e-01
-7.322415113449096680e-01 -1.482860743999481201e-01 -3.526524305343627930e-01 -4.235307872295379639e-02 2.544405162334442139e-01 -3.772745430469512939e-01 -2.969030737876892090e-01 -1.429986953735351562e-01
-8.017995357513427734e-01 -2.455952316522598267e-01 -3.574076294898986816e-01 -1.486939042806625366e-01 -6.975366268306970596e-03 -2.294277548789978027e-01 1.329798996448516846e-01 -2.767323851585388184e-01
-4.461024403572082520e-01 -4.807250797748565674e-01 -2.008179947733879089e-02 3.937532305717468262e-01 3.856713883578777313e-04 -2.736266851425170898e-01 4.461174011230468750e-01 -3.749115467071533203e-01
-5.171089768409729004e-01 -2.508926987648010254e-01 -9.542428702116012573e-02 4.499500691890716553e-01 -1.655205935239791870e-01 -5.114061832427978516e-01 2.003637254238128662e-01 3.591815829277038574e-01
9.712814539670944214e-02 -1.244001835584640503e-01 -3.959293663501739502e-01 5.384951233863830566e-01 -5.350343585014343262e-01 -4.848152101039886475e-01 3.838794678449630737e-02 7.464950531721115112e-02
-7.666655182838439941e-01 -4.209053516387939453e-01 -2.097902745008468628e-01 -1.185548156499862671e-01 -5.586833879351615906e-02 -2.947693169116973877e-01 -1.558087468147277832e-01 -2.504174411296844482e-01
-6.560922265052795410e-01 -2.025525420904159546e-01 -3.736740946769714355e-01 -3.366251010447740555e-03 2.078084647655487061e-01 -2.544995844364166260e-01 -5.061638951301574707e-01 -1.572120487689971924e-01
-7.706040143966674805e-01 -2.945347726345062256e-01 -2.888849079608917236e-01 6.525728106498718262e-02 8.499792218208312988e-02 -3.689775466918945312e-01 -2.164596170186996460e-01 2.036710381507873535e-01
-6.448223590850830078e-01 -1.317077875137329102e-01 -4.190360605716705322e-01 -1.019286736845970154e-01 1.794459372758865356e-01 -2.522373497486114502e-01 -4.802346527576446533e-01 -2.332955896854400635e-01
-3.211956322193145752e-01 -3.723085820674896240e-01 -4.581134915351867676e-01 3.696393966674804688e-02 4.284800589084625244e-01 -9.430667757987976074e-02 4.078579843044281006e-01 -4.337606430053710938e-01
9.928066283464431763e-02 -3.840794563293457031e-01 -3.930708393454551697e-02 5.749118924140930176e-01 -9.484454244375228882e-02 -5.575017333030700684e-01 -2.879181802272796631e-01 -3.284159898757934570e-01
1.294567734003067017e-01 -3.906168043613433838e-01 -4.813085794448852539e-01 1.118775978684425354e-01 4.827596247196197510e-02 -5.043559670448303223e-01 5.741976499557495117e-01 -8.747074753046035767e-03
-2.884094119071960449e-01 -5.217713117599487305e-01 -6.821500062942504883e-01 2.027832120656967163e-01 -1.042864546179771423e-01 3.449513316154479980e-01 -2.203500084578990936e-02 -8.816164731979370117e-02
-7.103573083877563477e-01 -1.711439490318298340e-01 -6.244545578956604004e-01 -4.636601731181144714e-02 -1.448464244604110718e-01 8.561528474092483521e-02 1.255306601524353027e-01 -1.730330437421798706e-01
-1.843686699867248535e-01 7.934181392192840576e-02 -4.165015816688537598e-01 4.487400352954864502e-01 1.657973080873489380e-01 -4.386766254901885986e-01 5.992984771728515625e-01 -7.607360184192657471e-02
-5.199982523918151855e-01 -3.138240799307823181e-02 -2.659280598163604736e-01 2.387969046831130981e-01 3.422138690948486328e-01 -4.797797203063964844e-01 4.966083765029907227e-01 -8.340615034103393555e-02
-3.608974814414978027e-02 -5.549953579902648926e-01 -4.066679477691650391e-01 3.441659212112426758e-01 -2.131824195384979248e-01 -3.452332317829132080e-01 1.556949969381093979e-02 4.919080734252929688e-01
8.746108040213584900e-03 -1.504703760147094727e-01 -3.070599138736724854e-01 4.296059906482696533e-01 1.637235134840011597e-01 -5.791276693344116211e-01 5.433387160301208496e-01 -2.025436013936996460e-01
-4.564720392227172852e-01 -3.475437760353088379e-01 -6.129507422447204590e-01 7.202819734811782837e-02 1.011976897716522217e-01 2.858073413372039795e-01 -1.025649681687355042e-01 -4.330168366432189941e-01
-5.520516037940979004e-01 -2.249846309423446655e-01 -3.751454949378967285e-01 -1.444099843502044678e-01 2.547182738780975342e-01 -3.921597599983215332e-01 -4.760174155235290527e-01 -1.943436115980148315e-01
2.911092042922973633e-01 -3.274163901805877686e-01 -3.849473893642425537e-01 4.586239159107208252e-01 -5.042225718498229980e-01 -3.629580736160278320e-01 2.350458353757858276e-01 -9.114885330200195312e-02
-3.020955920219421387e-01 -2.270149290561676025e-01 -1.433906108140945435e-01 2.730975151062011719e-01 -5.346248149871826172e-01 -6.411297917366027832e-01 -1.334291100502014160e-01 2.176804244518280029e-01
-5.728905797004699707e-01 -2.519199848175048828e-01 -3.610370159149169922e-01 2.883734367787837982e-02 3.620560467243194580e-01 -2.048608660697937012e-01 -4.939838051795959473e-01 -2.451138198375701904e-01
1.653982549905776978e-01 -1.494618505239486694e-01 -2.627817690372467041e-01 5.913331508636474609e-01 -4.510659277439117432e-01 -4.815601110458374023e-01 -1.398903727531433105e-01 -2.768494486808776855e-01
-2.297049164772033691e-01 1.208283901214599609e-01 -6.104693412780761719e-01 6.393606308847665787e-03 -6.233193278312683105e-01 -2.627513706684112549e-01 3.130388259887695312e-01 6.605923920869827271e-02
1.127192154526710510e-01 -6.018114089965820312e-01 -4.698903262615203857e-01 -1.442498564720153809e-01 -1.496980618685483932e-02 -5.413301587104797363e-01 9.211810678243637085e-02 2.859443724155426025e-01
4.678308963775634766e-02 6.990682333707809448e-02 -2.817894220352172852e-01 9.590546041727066040e-02 -3.308094441890716553e-01 -8.314598202705383301e-01 -2.194216847419738770e-01 -2.354038506746292114e-01
-7.115255594253540039e-01 5.308659002184867859e-02 -3.596844375133514404e-01 -2.659933567047119141e-01 -2.657627314329147339e-02 -4.716686308383941650e-01 4.070305824279785156e-02 -2.568139433860778809e-01
-5.169839262962341309e-01 -1.094104647636413574e-01 -6.907582879066467285e-01 -3.436051607131958008e-01 1.939566135406494141e-01 -2.757869064807891846e-01 1.546458620578050613e-02 -1.078367158770561218e-01
-5.626217722892761230e-01 -2.428924441337585449e-01 -7.671945691108703613e-01 -3.938231989741325378e-02 6.936936080455780029e-02 1.162010654807090759e-01 1.078748255968093872e-01 6.610536575317382812e-02
-2.882704734802246094e-01 7.311162352561950684e-02 -4.465467631816864014e-01 1.659758239984512329e-01 5.047282204031944275e-02 -5.441119074821472168e-01 6.200921535491943359e-01 -3.851215913891792297e-02
-1.166106238961219788e-01 -4.863585531711578369e-01 -4.768074154853820801e-01 1.171396747231483459e-01 1.447104811668395996e-01 -5.067785978317260742e-01 1.905743330717086792e-01 4.412550628185272217e-01
-1.774926185607910156e-01 -4.860054254531860352e-01 -3.588343262672424316e-01 4.912126436829566956e-02 4.931057393550872803e-01 -3.448314666748046875e-01 3.587572276592254639e-01 -3.321915268898010254e-01
-4.813415110111236572e-01 -4.500931203365325928e-01 -3.006311953067779541e-01 7.301854342222213745e-02 -6.968793272972106934e-02 1.729926019906997681e-01 -1.472025066614151001e-01 -6.430897116661071777e-01
-5.735086202621459961e-01 -6.526999175548553467e-02 -6.941365599632263184e-01 7.768103480339050293e-02 -3.419143557548522949e-01 2.132033705711364746e-01 -4.743857681751251221e-02 -1.198176816105842590e-01
3.755028359591960907e-03 -7.523691654205322266e-01 -5.746436715126037598e-01 -1.599241234362125397e-02 -1.549713760614395142e-01 -6.696315109729766846e-02 -2.966811880469322205e-02 2.721671462059020996e-01
-4.946752488613128662e-01 -5.118046328425407410e-02 -6.397665143013000488e-01 -4.476979076862335205e-01 7.575121521949768066e-02 -2.963025271892547607e-01 -1.147516444325447083e-01 -1.903709322214126587e-01
-1.783875226974487305e-01 -3.638899922370910645e-01 -8.791800141334533691e-01 1.699213981628417969e-01 5.918619036674499512e-02 3.717916458845138550e-02 8.054016530513763428e-02 1.501971036195755005e-01
-1.113695576786994934e-01 2.250807434320449829e-01 -4.878416955471038818e-01 6.246443390846252441e-01 -4.337996840476989746e-01 2.206788770854473114e-02 2.034562528133392334e-01 -2.805386781692504883e-01
1.753038316965103149e-01 -1.048856526613235474e-01 -3.295059502124786377e-01 1.819667071104049683e-01 2.963457405567169189e-01 -6.864313483238220215e-01 -3.981216549873352051e-01 -3.147568702697753906e-01
1.117674708366394043e-01 -7.177112158387899399e-03 -8.882470130920410156e-01 1.430123001337051392e-01 -3.015040755271911621e-01 4.447472095489501953e-02 -2.804036736488342285e-01 -8.069824427366256714e-02
-8.269953727722167969e-02 1.085993424057960510e-01 -4.262462556362152100e-01 5.064612030982971191e-01 -5.236840248107910156e-01 -5.067595243453979492e-01 1.026115640997886658e-01 3.998654708266258240e-02
-2.918789982795715332e-01 -5.565470457077026367e-01 1.228812485933303833e-01 3.182560801506042480e-01 -3.502591699361801147e-02 -3.381047546863555908e-01 4.406056553125381470e-02 -6.092556715011596680e-01
-5.540832281112670898e-01 -3.251368105411529541e-01 -1.072839484550058842e-03 3.646569550037384033e-01 -2.088705822825431824e-02 -3.949621915817260742e-01 4.980056285858154297e-01 -2.232958525419235229e-01
1.126854494214057922e-01 8.723217993974685669e-02 -8.244246840476989746e-01 2.558809220790863037e-01 -1.636049151420593262e-01 -2.437204588204622269e-03 -3.709175288677215576e-01 -2.649324238300323486e-01
-1.762510836124420166e-01 2.212397009134292603e-01 -6.563339829444885254e-01 3.936018943786621094e-01 -5.519570112228393555e-01 -4.325469583272933960e-02 1.419645696878433228e-01 -8.723730593919754028e-02
-1.446912437677383423e-01 2.122922539710998535e-01 -4.596278667449951172e-01 6.142412424087524414e-01 -4.316525459289550781e-01 -3.813328444957733154e-01 -1.148274838924407959e-01 -2.285738103091716766e-02
-6.910141110420227051e-01 -3.124042786657810211e-02 -5.497624874114990234e-01 2.064701616764068604e-01 -3.748615384101867676e-01 1.541656851768493652e-01 -7.576628122478723526e-03 -1.109470203518867493e-01
3.009691536426544189e-01 -7.221640348434448242e-01 -2.388866245746612549e-01 2.761904597282409668e-01 1.664706915616989136e-01 -3.635319471359252930e-01 3.882037475705146790e-02 -3.052436113357543945e-01
-1.571227610111236572e-01 1.339232772588729858e-01 -7.791938185691833496e-01 -5.071585997939109802e-02 -3.872585296630859375e-01 -2.225260436534881592e-01 2.649194300174713135e-01 2.792717814445495605e-01
1.398434638977050781e-01 -1.947889029979705811e-01 -4.242223203182220459e-01 1.128123551607131958e-01 1.161401793360710144e-01 -6.726942658424377441e-01 -5.125266909599304199e-01 1.453275680541992188e-01
-2.637849152088165283e-01 -4.377758502960205078e-01 -4.873735606670379639e-01 -3.113333284854888916e-01 2.098034918308258057e-01 -5.370461940765380859e-01 1.624972373247146606e-01 2.132299989461898804e-01
-1.196704059839248657e-01 3.958869874477386475e-01 -5.795779228210449219e-01 4.713103175163269043e-01 -2.810524106025695801e-01 -2.513746023178100586e-01 -8.815845102071762085e-02 -3.477886617183685303e-01
8.906837552785873413e-03 -6.572206616401672363e-01 -5.528135895729064941e-01 1.142687425017356873e-01 1.899646371603012085e-01 -2.313333451747894287e-01 2.042569518089294434e-01 3.435097038745880127e-01
2.422314733266830444e-01 -1.541311293840408325e-01 -3.189530670642852783e-01 6.456910967826843262e-01 -2.443910986185073853e-01 -4.879547059535980225e-01 -3.141285479068756104e-01 -4.915130883455276489e-02
-2.761579155921936035e-01 -1.572526060044765472e-02 -2.569243311882019043e-01 5.132559537887573242e-01 -3.165784776210784912e-01 -6.584755182266235352e-01 -1.927789486944675446e-02 2.446717470884323120e-01
-2.702590823173522949e-02 -7.735202908515930176e-01 -4.123020172119140625e-01 3.414169847965240479e-01 1.552624404430389404e-01 2.099248021841049194e-01 -5.333686247467994690e-02 -2.082251608371734619e-01
-8.401034027338027954e-02 9.911112487316131592e-02 -2.837348878383636475e-01 5.962866544723510742e-01 4.340200722217559814e-01 -3.324051499366760254e-01 -2.653552889823913574e-01 -4.216350317001342773e-01
6.982394307851791382e-02 -1.023218557238578796e-01 -2.893604040145874023e-01 2.697423100471496582e-01 2.453259378671646118e-01 -7.060304284095764160e-01 1.718060821294784546e-01 -4.898810684680938721e-01
-1.862272918224334717e-01 -1.855864003300666809e-02 -4.748125374317169189e-01 5.665447115898132324e-01 -5.140311717987060547e-01 -2.245009392499923706e-01 1.393714547157287598e-01 2.906924188137054443e-01
-4.283688664436340332e-01 -4.969335198402404785e-01 -3.655052185058593750e-01 3.592425286769866943e-01 -9.318846464157104492e-02 2.558987438678741455e-01 -4.396471381187438965e-01 -1.986205726861953735e-01
3.411121368408203125e-01 -7.001559138298034668e-01 -2.048289477825164795e-01 2.995038926601409912e-01 -1.898956000804901123e-01 -2.274252027273178101e-01 -1.012020632624626160e-01 -4.046508967876434326e-01
1.304176300764083862e-01 7.573208957910537720e-02 -4.723835289478302002e-01 1.660113036632537842e-02 -2.899408042430877686e-01 -7.620440721511840820e-01 2.295509874820709229e-01 -1.906930059194564819e-01
-4.471206963062286377e-01 -5.789147019386291504e-01 6.423020362854003906e-02 3.679973781108856201e-01 -2.494156360626220703e-01 -2.975396513938903809e-01 1.968280076980590820e-01 -3.686654567718505859e-01
-3.067276775836944580e-01 3.909655809402465820e-01 -4.549134075641632080e-01 2.378847151994705200e-01 1.781601160764694214e-01 -2.723877727985382080e-01 2.473216354846954346e-01 -5.678244233131408691e-01
3.378750681877136230e-01 -3.675531446933746338e-01 -3.664502799510955811e-01 3.542084991931915283e-01 2.555033266544342041e-01 -4.432162940502166748e-01 -1.726228371262550354e-02 -4.785134494304656982e-01
-5.536017417907714844e-01 -3.355150222778320312e-01 -2.123366296291351318e-01 7.788495719432830811e-02 1.187225207686424255e-01 -2.074764966964721680e-01 -6.627025604248046875e-01 -1.829907000064849854e-01
-5.190439224243164062e-01 -3.397175669670104980e-01 -7.322886586189270020e-02 3.325575292110443115e-01 -3.251967430114746094e-01 -2.905617952346801758e-01 4.957152009010314941e-01 -2.516256272792816162e-01
2.089075893163681030e-01 -8.228236436843872070e-01 -4.739935100078582764e-01 7.911918312311172485e-02 -2.711130119860172272e-02 -1.152896583080291748e-01 -8.862637728452682495e-02 -1.628115922212600708e-01
5.463714525103569031e-02 -2.088439315557479858e-01 -3.245685994625091553e-01 2.459781169891357422e-01 -6.523337960243225098e-01 -4.971075654029846191e-01 3.257305920124053955e-01 -9.377229958772659302e-02
1.157777733169496059e-03 -8.814107626676559448e-02 -5.037883520126342773e-01 2.590560317039489746e-01 2.240874469280242920e-01 -5.619643926620483398e-01 5.377626419067382812e-01 -1.269226372241973877e-01
-2.898910045623779297e-01 -3.920250833034515381e-01 -2.456211857497692108e-02 2.421755492687225342e-01 -5.958544611930847168e-01 -5.854578018188476562e-01 2.690364792943000793e-02 6.708282232284545898e-02
-2.719864547252655029e-01 -3.905422687530517578e-01 -4.698214307427406311e-02 3.138665575534105301e-03 1.300639659166336060e-02 -3.847271203994750977e-01 -4.278333112597465515e-02 -7.882059216499328613e-01
-1.243566870689392090e-01 -5.736649036407470703e-01 -1.316971182823181152e-01 2.223726660013198853e-01 -2.186782509088516235e-01 -6.350174546241760254e-01 -2.772312462329864502e-01 2.464260756969451904e-01
-3.242354691028594971e-01 1.552647352218627930e-01 -3.292193412780761719e-01 8.572031557559967041e-02 1.031693741679191589e-01 -7.760905027389526367e-01 3.769221305847167969e-01 4.640285915229469538e-04
1.947496980428695679e-01 -5.225259661674499512e-01 -4.552876949310302734e-01 -2.040079087018966675e-01 -2.160928547382354736e-01 -1.730236411094665527e-01 -5.937805771827697754e-01 -1.045208200812339783e-01
2.955594658851623535e-01 -2.544053494930267334e-01 -5.638291239738464355e-01 1.497990936040878296e-01 1.804759055376052856e-01 -6.346342563629150391e-01 -2.598727643489837646e-01 -6.865355372428894043e-02
-1.605385541915893555e-01 -7.353615760803222656e-01 -5.455193668603897095e-02 2.115561813116073608e-01 3.229447603225708008e-01 -4.277102053165435791e-01 6.788445264101028442e-02 -3.064329326152801514e-01
-1.986033320426940918e-01 1.444652080535888672e-01 -2.580518126487731934e-01 1.238460391759872437e-01 -4.509948790073394775e-01 -7.534186244010925293e-01 -2.848801612854003906e-01 -7.460143417119979858e-02
-2.548351585865020752e-01 -5.733020305633544922e-01 5.593625083565711975e-02 3.761328160762786865e-01 -3.959038853645324707e-01 -5.178060531616210938e-01 -1.569979190826416016e-01 1.107608079910278320e-01
-6.192537546157836914e-01 -2.405420690774917603e-01 -6.630147695541381836e-01 -1.682943850755691528e-01 8.296432346105575562e-02 -1.244498565793037415e-01 1.843263655900955200e-01 1.854873597621917725e-01
1.312490850687026978e-01 -6.318572759628295898e-01 -9.449955821037292480e-02 3.264128565788269043e-01 -5.844229832291603088e-02 -6.118834614753723145e-01 -8.258570730686187744e-02 -2.888205647468566895e-01
4.822302071261219680e-05 -7.699428200721740723e-01 -4.456234872341156006e-01 2.682564854621887207e-01 1.462338608689606190e-03 2.125968188047409058e-01 -2.886280119419097900e-01 -9.022612869739532471e-02
1.268584579229354858e-01 -5.813947319984436035e-01 -4.141026735305786133e-01 2.818889319896697998e-01 4.444924294948577881e-01 -2.764061987400054932e-01 7.894136011600494385e-02 -3.387314975261688232e-01
-8.310261368751525879e-01 7.189177908003330231e-03 -2.662400603294372559e-01 3.967909514904022217e-02 4.625907912850379944e-02 -4.564324319362640381e-01 -1.590711325407028198e-01 3.333725035190582275e-02
-5.142463445663452148e-01 -4.247284531593322754e-01 -6.169281601905822754e-01 1.808810532093048096e-01 -1.006203591823577881e-01 3.100225031375885010e-01 -2.369790524244308472e-02 -1.871848404407501221e-01
-5.234893560409545898e-01 -2.241666764020919800e-01 -5.902940630912780762e-01 2.112027406692504883e-01 -2.092677652835845947e-01 3.074529170989990234e-01 -6.682427227497100830e-02 -3.739904761314392090e-01
-6.058274507522583008e-01 -3.098149001598358154e-01 -1.669257134199142456e-01 3.166894912719726562e-01 3.715827167034149170e-01 -2.229478508234024048e-01 -4.488424658775329590e-01 -1.399732381105422974e-01
-4.799171090126037598e-01 -3.914442062377929688e-01 -5.557916760444641113e-01 2.341191023588180542e-01 5.418783798813819885e-02 3.192142546176910400e-01 -5.707086063921451569e-03 -3.845364153385162354e-01
-1.773148775100708008e-01 2.342676967382431030e-01 -6.175763607025146484e-01 3.723891675472259521e-01 1.392056345939636230e-01 -2.959791123867034912e-01 -5.320384502410888672e-01 5.964130163192749023e-02
-1.129070296883583069e-01 3.190227150917053223e-01 -5.279554128646850586e-01 3.237988799810409546e-02 1.830947701819241047e-03 -5.904319882392883301e-01 3.781655430793762207e-01 -3.377406001091003418e-01
-4.896876960992813110e-02 -6.047070026397705078e-01 -1.466769427061080933e-01 -6.262444704771041870e-02 -2.685230039060115814e-02 -3.024449348449707031e-01 -9.378548711538314819e-02 -7.109893560409545898e-01
-1.282875146716833115e-02 -2.853366732597351074e-01 -6.598320603370666504e-01 9.737527370452880859e-02 1.305198818445205688e-01 -1.929415613412857056e-01 6.463381648063659668e-01 -3.928381577134132385e-02
1.108420044183731079e-01 -1.667210757732391357e-01 -5.078533887863159180e-01 -5.043168365955352783e-02 -6.135276332497596741e-02 -5.310586690902709961e-01 6.110670566558837891e-01 -2.006721794605255127e-01
2.784108519554138184e-01 -4.607561230659484863e-01 -4.152421057224273682e-01 2.533798217773437500e-01 -3.621689975261688232e-01 -5.264142751693725586e-01 8.684811741113662720e-02 2.402972579002380371e-01
-4.931803420186042786e-02 1.421527713537216187e-01 -3.785091042518615723e-01 4.895215630531311035e-01 -3.209951817989349365e-01 -2.449707239866256714e-01 -4.446703195571899414e-01 -4.834041595458984375e-01
-1.739316619932651520e-02 -6.416482329368591309e-01 -5.508953928947448730e-01 5.670698732137680054e-02 2.261072993278503418e-01 2.315034419298171997e-01 -3.302586376667022705e-01 -2.597969770431518555e-01
-6.001262068748474121e-01 -2.590721249580383301e-01 -3.174386620521545410e-01 3.196045160293579102e-01 -8.447989821434020996e-02 2.549537122249603271e-01 -3.047253787517547607e-01 -4.525707960128784180e-01
8.547870069742202759e-02 6.020786240696907043e-02 -4.376090168952941895e-01 3.728941380977630615e-01 -5.931085944175720215e-01 -5.063703060150146484e-01 -1.859562657773494720e-02 -2.235673964023590088e-01
-3.895273804664611816e-01 -4.734814763069152832e-01 -3.473972976207733154e-01 3.619253635406494141e-01 -2.040608376264572144e-01 2.433476299047470093e-01 -4.870153665542602539e-01 -1.853810399770736694e-01
1.695378124713897705e-01 -1.675605177879333496e-01 -5.131053328514099121e-01 6.591865420341491699e-01 9.799724072217941284e-02 -3.670859634876251221e-01 -2.056521028280258179e-01 2.423390597105026245e-01
2.506863474845886230e-01 -9.820915013551712036e-02 -4.249381124973297119e-01 -3.684806823730468750e-02 -4.138953983783721924e-02 -7.255710959434509277e-01 -3.260081112384796143e-01 -3.333666026592254639e-01
4.988018795847892761e-02 -1.224128082394599915e-01 -2.076467126607894897e-01 2.702894806861877441e-01 -3.703194856643676758e-01 -8.208815455436706543e-01 2.122729867696762085e-01 -1.015407890081405640e-01
-1.219500079751014709e-01 -7.732047438621520996e-01 -2.464122474193572998e-01 3.933168351650238037e-01 -1.002788692712783813e-01 1.243405863642692566e-01 -3.561564683914184570e-01 -1.396485120058059692e-01
-1.893398314714431763e-01 5.740898847579956055e-02 -1.821293979883193970e-01 4.099274873733520508e-01 -5.349878072738647461e-01 -2.803992927074432373e-01 -4.485458135604858398e-01 -4.400157332420349121e-01
1.288676857948303223e-01 4.687561839818954468e-02 -3.094017803668975830e-01 2.996863424777984619e-01 -3.825733959674835205e-01 -6.694522500038146973e-01 -3.317250311374664307e-01 -3.018015921115875244e-01
-5.848756432533264160e-01 -8.587986230850219727e-02 -2.659730613231658936e-01 -1.146432235836982727e-01 1.076117902994155884e-01 -2.365034371614456177e-01 2.229312062263488770e-01 -6.704084277153015137e-01
3.369532227516174316e-01 -2.843460440635681152e-01 -3.431190550327301025e-01 5.299937129020690918e-01 -3.382917940616607666e-01 -3.546073436737060547e-01 -2.650280594825744629e-01 -3.107381165027618408e-01
-3.014250397682189941e-01 3.802992403507232666e-01 -3.395159542560577393e-01 5.598451495170593262e-01 -3.276316523551940918e-01 -3.559743165969848633e-01 1.157607957720756531e-01 -2.972491979598999023e-01
1.828820556402206421e-01 -2.359719127416610718e-01 -4.364882111549377441e-01 4.357218146324157715e-01 -6.333236694335937500e-01 -3.563697934150695801e-01 -2.966096438467502594e-02 3.896126151084899902e-02
5.800070241093635559e-02 -8.027191460132598877e-02 -1.879371106624603271e-01 3.134320378303527832e-01 -5.151960253715515137e-01 -7.292827367782592773e-01 8.024469763040542603e-02 -2.300277352333068848e-01
-1.395209133625030518e-01 8.687981963157653809e-02 -4.368506968021392822e-01 5.000763535499572754e-01 -5.488066077232360840e-01 -4.633207619190216064e-01 4.424772411584854126e-02 1.194071918725967407e-01
1.239508669823408127e-02 2.384359985589981079e-01 -6.142841577529907227e-01 5.817844271659851074e-01 -3.897823095321655273e-01 -1.163943782448768616e-01 -5.737495049834251404e-02 -2.416749298572540283e-01
-8.010089993476867676e-01 -2.818345129489898682e-01 -3.188835084438323975e-01 8.438986539840698242e-02 -3.753646612167358398e-01 -8.441913127899169922e-02 -1.095793545246124268e-01 1.005621179938316345e-01
8.598457276821136475e-02 -4.960570037364959717e-01 -6.404991745948791504e-01 6.867218017578125000e-02 3.794020041823387146e-02 -2.515323162078857422e-01 4.078617095947265625e-01 3.170486390590667725e-01
-3.339432179927825928e-01 -3.654670342803001404e-02 -5.636009573936462402e-01 -1.341332793235778809e-01 -3.400820791721343994e-01 -3.805050551891326904e-01 5.039030313491821289e-01 1.927440911531448364e-01
2.709849774837493896e-01 -6.571645140647888184e-01 -4.494695663452148438e-01 2.725112140178680420e-01 -6.311256438493728638e-02 -3.324355781078338623e-01 7.220391929149627686e-02 3.141764402389526367e-01
-4.933432340621948242e-01 -1.423015147447586060e-01 -8.337764143943786621e-01 -9.336020052433013916e-02 -5.294075608253479004e-02 1.451906710863113403e-01 -1.136525720357894897e-02 -9.193041175603866577e-02
2.801846265792846680e-01 -5.500756949186325073e-02 -5.667498111724853516e-01 -2.779401466250419617e-02 -5.504921451210975647e-02 -7.314864397048950195e-01 -4.798728507012128830e-03 -2.415926009416580200e-01
-3.827305734157562256e-01 -7.595697641372680664e-01 -2.638957649469375610e-02 3.421313166618347168e-01 -1.534846574068069458e-01 -2.829073555767536163e-02 7.190962135791778564e-02 -3.595716059207916260e-01
2.112611979246139526e-01 -1.036979630589485168e-01 -4.148436188697814941e-01 3.329974710941314697e-01 -5.176062583923339844e-01 -1.790045797824859619e-01 -6.480626016855239868e-02 -5.978915691375732422e-01
3.422416746616363525e-01 -1.239061951637268066e-01 -4.688700139522552490e-01 5.938595533370971680e-01 -1.496495306491851807e-01 -4.392026662826538086e-01 -9.382503479719161987e-02 -2.662936151027679443e-01
3.711746931076049805e-01 -6.639162898063659668e-01 -2.448967546224594116e-01 1.961025446653366089e-01 1.383048593997955322e-01 -4.555175304412841797e-01 2.479789080098271370e-03 -3.104564249515533447e-01
1.845220327377319336e-01 -7.387952208518981934e-01 -1.170284021645784378e-02 5.188407301902770996e-01 3.252858063206076622e-03 -3.098799586296081543e-01 -1.184120848774909973e-01 -2.018486857414245605e-01
-2.162144482135772705e-01 -2.450951933860778809e-01 -2.721093297004699707e-01 2.047516852617263794e-01 5.589678287506103516e-01 -4.456756114959716797e-01 3.370434939861297607e-01 -3.905672430992126465e-01
-6.351013779640197754e-01 -2.327423691749572754e-01 -5.306965112686157227e-01 2.067530453205108643e-01 8.201843500137329102e-02 2.561635076999664307e-01 -1.309292316436767578e-01 -3.586118221282958984e-01
-5.108840763568878174e-02 1.307657547295093536e-02 -3.152745962142944336e-01 6.489489078521728516e-01 -6.175110936164855957e-01 -2.247795760631561279e-01 -1.950490027666091919e-01 -8.244018256664276123e-02
-2.381352633237838745e-01 -1.469242423772811890e-01 -2.135281860828399658e-01 2.137301675975322723e-02 -1.876421459019184113e-02 -8.743453025817871094e-01 3.183090388774871826e-01 9.747450798749923706e-02
-3.824012354016304016e-02 -1.081178635358810425e-01 -5.196083337068557739e-02 4.993045032024383545e-01 -3.841172456741333008e-01 -4.802346527576446533e-01 -4.795539975166320801e-01 -3.559491932392120361e-01
1.627963781356811523e-01 -6.664268374443054199e-01 -4.987092316150665283e-01 8.181916177272796631e-02 3.392815589904785156e-01 -1.574742197990417480e-01 5.753420665860176086e-02 -3.615894615650177002e-01
9.759319946169853210e-03 -1.411322057247161865e-01 -2.758330702781677246e-01 -2.291180752217769623e-02 2.115261852741241455e-01 -8.480840325355529785e-01 2.778865098953247070e-01 -2.493328601121902466e-01
3.017197176814079285e-02 1.620965152978897095e-01 -4.156582653522491455e-01 3.980749845504760742e-01 -4.680306315422058105e-01 -6.146407723426818848e-01 -1.857596635818481445e-01 -1.011738851666450500e-01
-3.287359774112701416e-01 -1.974041163921356201e-01 -2.949677705764770508e-01 2.655957341194152832e-01 4.239555001258850098e-01 -4.284939467906951904e-01 5.014874935150146484e-01 -2.838701903820037842e-01
-2.281031310558319092e-01 1.353777796030044556e-01 -4.349991977214813232e-01 7.491518259048461914e-01 1.383416503667831421e-01 -2.604317665100097656e-01 -2.361094206571578979e-01 1.909924149513244629e-01
3.809178471565246582e-01 -2.699958682060241699e-01 -4.701859951019287109e-01 4.620866477489471436e-01 -1.919511258602142334e-01 -4.334877729415893555e-01 -1.983452737331390381e-01 -2.886299490928649902e-01
-5.994783639907836914e-01 -4.202848374843597412e-01 -2.524462640285491943e-01 6.917653232812881470e-02 3.263204991817474365e-01 -1.325862407684326172e-01 -3.844180107116699219e-01 -3.516113162040710449e-01
-3.723890483379364014e-01 -6.016535162925720215e-01 3.006866388022899628e-02 4.868809878826141357e-01 -3.916354477405548096e-01 -1.017828658223152161e-01 4.290112853050231934e-02 -3.095217347145080566e-01
2.028977125883102417e-01 6.515546143054962158e-02 -7.673676609992980957e-01 3.597170114517211914e-01 2.840055823326110840e-01 -1.355077028274536133e-01 7.415729016065597534e-02 -3.630662560462951660e-01
4.843102768063545227e-03 8.529781363904476166e-03 -2.508989274501800537e-01 1.514867842197418213e-01 2.803630232810974121e-01 -7.348357439041137695e-01 -6.422410905361175537e-02 -5.397161841392517090e-01
-4.578855261206626892e-02 -2.066424936056137085e-01 -4.635995253920555115e-02 5.079232454299926758e-01 -3.748691678047180176e-01 -5.741414427757263184e-01 -4.742324054241180420e-01 2.314542653039097786e-03
2.833851575851440430e-01 -2.316087186336517334e-01 -9.081912636756896973e-01 -2.672487497329711914e-02 -4.116433486342430115e-02 -1.267871856689453125e-01 3.227771073579788208e-02 1.473549902439117432e-01
-2.847585827112197876e-02 -7.239720225334167480e-02 -2.204340547323226929e-01 3.643352091312408447e-01 1.674029827117919922e-01 -7.018995285034179688e-01 4.494474530220031738e-01 -2.998777031898498535e-01
1.988637298345565796e-01 -3.476315140724182129e-01 -4.486378729343414307e-01 -2.904343307018280029e-01 1.623722016811370850e-01 -5.575767159461975098e-01 -4.248647987842559814e-01 -1.902911514043807983e-01
-3.921052813529968262e-01 -4.274479746818542480e-01 -2.571337819099426270e-01 4.640462994575500488e-01 1.296557337045669556e-01 2.289398908615112305e-01 -2.914620339870452881e-01 -4.774001538753509521e-01
1.714846938848495483e-01 -1.722638905048370361e-01 -4.015510082244873047e-01 2.100999355316162109e-01 -9.665085817687213421e-04 -6.301409006118774414e-01 -5.817263126373291016e-01 6.993699818849563599e-03
-3.891049325466156006e-01 -5.538266301155090332e-01 3.698864951729774475e-02 2.637861073017120361e-01 4.057916626334190369e-02 -3.037092983722686768e-01 -7.638826221227645874e-02 -6.092628240585327148e-01
-2.231322228908538818e-02 2.309647388756275177e-02 -4.163179695606231689e-01 -1.271743625402450562e-01 3.607216477394104004e-01 -7.380681037902832031e-01 -2.391581423580646515e-02 -3.661121726036071777e-01
2.261166647076606750e-02 9.918604791164398193e-02 -3.942263722419738770e-01 5.256104469299316406e-01 -4.850377440452575684e-01 -2.722270190715789795e-01 -4.186372756958007812e-01 -2.708203494548797607e-01
-2.557297348976135254e-01 -1.520036906003952026e-01 -2.387445867061614990e-01 5.399903655052185059e-01 -6.389470696449279785e-01 -3.657312691211700439e-01 6.265352666378021240e-02 1.302709430456161499e-01
-3.685963749885559082e-01 -1.656650304794311523e-01 -3.461927771568298340e-01 5.997860804200172424e-02 2.392065227031707764e-01 -6.108598709106445312e-01 5.312682986259460449e-01 2.508711256086826324e-02
-7.386313080787658691e-01 5.037731025367975235e-03 -4.700003266334533691e-01 -4.465127829462289810e-03 2.879639565944671631e-01 -3.522237837314605713e-01 -1.563640385866165161e-01 -4.520597308874130249e-02
3.404643153771758080e-03 -4.645701348781585693e-01 -2.243649363517761230e-01 1.984388083219528198e-01 2.066553235054016113e-01 -6.465028524398803711e-01 4.746479094028472900e-01 -9.210017323493957520e-02
-3.731952607631683350e-01 1.099337711930274963e-01 -5.749913454055786133e-01 6.404088139533996582e-01 1.337675005197525024e-01 -1.746524125337600708e-01 2.436281144618988037e-01 1.222878228873014450e-02
-7.120417356491088867e-01 -4.885377585887908936e-01 -2.094873785972595215e-01 2.307576537132263184e-01 2.257862091064453125e-01 -8.128977566957473755e-02 -1.939653754234313965e-01 -2.489648163318634033e-01
-2.051177471876144409e-01 2.747925221920013428e-01 -3.771217465400695801e-01 4.652523249387741089e-02 2.490890622138977051e-01 -6.269794702529907227e-01 2.201849520206451416e-01 -4.841490685939788818e-01
-1.104903891682624817e-01 1.092173904180526733e-01 -2.920534908771514893e-01 5.227777361869812012e-01 -1.806249767541885376e-01 -3.758785724639892578e-01 -6.550234556198120117e-01 -1.196065247058868408e-01
-1.740685254335403442e-01 -5.573969483375549316e-01 -3.212361782789230347e-02 3.588687479496002197e-01 -6.256277561187744141e-01 -3.663741946220397949e-01 -4.658805206418037415e-02 -3.713998943567276001e-02
1.844571083784103394e-01 -1.697611510753631592e-01 -5.513498187065124512e-01 6.212754845619201660e-01 6.386912614107131958e-02 -3.496876955032348633e-01 -2.168982326984405518e-01 2.716270685195922852e-01
-6.181411743164062500e-01 -1.435807347297668457e-01 -6.660192012786865234e-01 -2.423128038644790649e-01 1.548572927713394165e-01 -1.493887454271316528e-01 -2.016621530055999756e-01 -8.957504481077194214e-02
-1.970396488904953003e-01 -4.399906992912292480e-01 1.855585351586341858e-02 5.751740336418151855e-01 -5.414486527442932129e-01 -3.781831562519073486e-01 1.345821376889944077e-02 6.628931500017642975e-03
5.647441372275352478e-02 -1.335728466510772705e-01 -3.060685098171234131e-01 3.833898603916168213e-01 -3.697480857372283936e-01 -6.277206540107727051e-01 -4.395950436592102051e-01 1.196358799934387207e-01
-6.239441037178039551e-01 -1.390820741653442383e-01 1.549611333757638931e-02 4.355453848838806152e-01 -1.489637047052383423e-01 -4.103515148162841797e-01 4.355890750885009766e-01 -1.452364176511764526e-01
-2.048188745975494385e-01 -6.318186521530151367e-01 -6.507824063301086426e-01 2.424297332763671875e-01 -3.666511923074722290e-02 2.546232640743255615e-01 -8.172875642776489258e-02 6.089113652706146240e-02
2.418687790632247925e-01 -1.203455924987792969e-01 -5.645223855972290039e-01 2.092146873474121094e-01 2.966412305831909180e-01 -3.492256999015808105e-01 -3.097209930419921875e-01 -5.086046457290649414e-01
-6.305434703826904297e-01 -1.796337068080902100e-01 -6.993159055709838867e-01 -1.248485296964645386e-01 -1.948221474885940552e-01 9.522262960672378540e-02 9.039299190044403076e-02 -1.016021519899368286e-01
1.221429333090782166e-01 -5.122912526130676270e-01 -6.490232944488525391e-01 8.468744158744812012e-02 4.690562784671783447e-01 4.981255531311035156e-02 -1.349482089281082153e-01 -2.313646823167800903e-01
-4.745078831911087036e-02 7.992834597826004028e-02 -4.790880680084228516e-01 5.105665326118469238e-01 -4.764531850814819336e-01 -5.105248093605041504e-01 -1.162261366844177246e-01 -2.175524597987532616e-03
-3.904832899570465088e-01 9.113753587007522583e-02 -5.766284465789794922e-01 1.907458454370498657e-01 -4.432528913021087646e-01 -1.904169172048568726e-01 3.150354325771331787e-01 3.719585835933685303e-01
3.279738426208496094e-01 -5.539225339889526367e-01 -3.969374001026153564e-01 -1.204299852252006531e-01 -1.975742280483245850e-01 -1.832933723926544189e-01 -4.691618382930755615e-01 -3.475567102432250977e-01
-3.457123339176177979e-01 -4.880762398242950439e-01 4.834603890776634216e-02 3.245429396629333496e-01 1.831233203411102295e-01 -3.137443065643310547e-01 -7.809238880872726440e-02 -6.297070384025573730e-01
1.087130010128021240e-01 -2.645110785961151123e-01 -7.276567816734313965e-02 4.797256886959075928e-01 2.138291299343109131e-01 -5.242705941200256348e-01 -1.363060325384140015e-01 -5.861928462982177734e-01
-7.449183464050292969e-01 -1.189713925123214722e-01 -5.105347037315368652e-01 -5.820661783218383789e-03 -3.420867323875427246e-01 -1.577058224938809872e-03 -2.075758129358291626e-01 1.007436886429786682e-01
-1.863274276256561279e-01 -7.948569655418395996e-01 -4.181154966354370117e-01 2.516154944896697998e-01 -1.710858196020126343e-01 1.587719619274139404e-01 -2.019924670457839966e-01 -8.575438521802425385e-03
-8.342982083559036255e-02 -9.369511902332305908e-02 -4.101073741912841797e-01 1.745630949735641479e-01 1.133297849446535110e-02 -6.914345026016235352e-01 5.360144376754760742e-01 1.417002379894256592e-01
1.376268118619918823e-01 -6.494288444519042969e-01 -3.488879799842834473e-01 3.891641795635223389e-01 -6.274124234914779663e-02 -3.352919518947601318e-01 -1.475358009338378906e-01 3.847146630287170410e-01
1.426482349634170532e-01 -3.671665489673614502e-01 -1.959857940673828125e-01 8.856780081987380981e-02 2.061591595411300659e-01 -5.645425319671630859e-01 -1.943504670634865761e-03 -6.613410115242004395e-01
-3.035626411437988281e-01 -5.725531652569770813e-02 -1.382134258747100830e-01 3.737985491752624512e-01 2.836435437202453613e-01 -2.676395773887634277e-01 1.471243947744369507e-01 -7.563153505325317383e-01
-4.341857433319091797e-01 -1.088909357786178589e-01 -2.651375830173492432e-01 7.071612775325775146e-02 2.635647654533386230e-01 -6.110286116600036621e-01 4.990043044090270996e-01 -1.802760213613510132e-01
-6.155064105987548828e-01 1.477581262588500977e-01 -1.856620609760284424e-01 2.495740652084350586e-01 3.376234173774719238e-01 -3.305104374885559082e-01 1.440112441778182983e-01 -5.085231065750122070e-01
-5.723737180233001709e-02 2.643076479434967041e-01 -4.377546012401580811e-01 4.116744697093963623e-01 -3.108295798301696777e-01 -5.997940897941589355e-01 -2.649992406368255615e-01 -1.979085057973861694e-01
-5.959708094596862793e-01 -4.100210368633270264e-01 -1.676079928874969482e-01 1.101559028029441833e-01 2.611029446125030518e-01 -2.942191660404205322e-01 -4.820674657821655273e-01 -2.221400886774063110e-01
-4.923250973224639893e-01 -5.365706682205200195e-01 -1.356701254844665527e-01 -4.300282523036003113e-02 -6.834493251517415047e-04 -3.180608749389648438e-01 1.106867566704750061e-01 -5.796874761581420898e-01
6.546312570571899414e-02 -8.547854423522949219e-01 -4.618219137191772461e-01 1.896223518997430801e-03 1.968765258789062500e-01 -4.089101031422615051e-02 3.527559107169508934e-03 -1.064358279109001160e-01
-2.704296410083770752e-01 -3.386585414409637451e-01 -4.997725132852792740e-03 6.776114553213119507e-02 6.425629556179046631e-02 -2.750442922115325928e-01 -9.472052007913589478e-02 -8.478276133537292480e-01
-4.311264455318450928e-01 -1.614419370889663696e-01 -6.311736702919006348e-01 -5.037699341773986816e-01 1.451641619205474854e-01 -2.982247471809387207e-01 -1.434250771999359131e-01 -7.294414937496185303e-02
2.661839425563812256e-01 -2.360492944717407227e-02 -6.693341135978698730e-01 6.177254319190979004e-01 1.090110018849372864e-01 -2.899824976921081543e-01 -5.072547867894172668e-02 -2.120967395603656769e-02
1.966300308704376221e-01 -3.699630498886108398e-01 -2.420443743467330933e-01 2.390908598899841309e-01 -3.887543976306915283e-01 -5.230091810226440430e-01 -4.984706938266754150e-01 -1.886069923639297485e-01
-4.454445242881774902e-01 -3.636821508407592773e-01 4.286195337772369385e-02 5.683306604623794556e-02 -4.369127452373504639e-01 -6.394826173782348633e-01 3.425024077296257019e-02 -2.514824271202087402e-01
-2.911664247512817383e-01 -4.571520090103149414e-01 -7.323805093765258789e-01 -1.859451979398727417e-01 1.120275035500526428e-01 -8.500923961400985718e-02 -8.838789537549018860e-03 3.397387862205505371e-01
-3.222325146198272705e-01 -1.191400438547134399e-01 -5.525571703910827637e-01 -1.066283211112022400e-01 3.667680323123931885e-01 -1.979465633630752563e-01 -2.063458412885665894e-01 -5.907644629478454590e-01
1.263575851917266846e-01 -3.983450680971145630e-02 -6.357271075248718262e-01 6.650257706642150879e-01 1.838361769914627075e-01 -2.972227334976196289e-01 -6.616320461034774780e-02 9.759186208248138428e-02
-9.300950914621353149e-02 -1.802204102277755737e-01 -2.186104655265808105e-01 3.008743524551391602e-01 -3.170125484466552734e-01 -6.583783626556396484e-01 -5.335032343864440918e-01 4.437685385346412659e-02
-2.774969637393951416e-01 -6.731241345405578613e-01 -5.658100843429565430e-01 3.057151436805725098e-01 -1.800868660211563110e-02 1.240095272660255432e-01 9.908619523048400879e-02 1.754299998283386230e-01
3.240121603012084961e-01 -3.024414181709289551e-01 -4.669410288333892822e-01 1.686982065439224243e-01 2.605737745761871338e-01 -5.726370215415954590e-01 -3.534332811832427979e-01 -1.905922144651412964e-01
-8.156163096427917480e-01 3.081527538597583771e-02 -4.058182537555694580e-01 -9.577240049839019775e-02 1.113921776413917542e-01 -3.817430436611175537e-01 3.865624219179153442e-02 1.814715750515460968e-02
-2.618209421634674072e-01 -3.488312959671020508e-01 -2.179293632507324219e-01 2.487511634826660156e-01 -5.860747694969177246e-01 -4.524752199649810791e-01 3.436158895492553711e-01 1.846799552440643311e-01
-4.641055688261985779e-02 6.101438309997320175e-03 -2.731174230575561523e-01 5.159944295883178711e-01 -5.700454115867614746e-01 -3.477957546710968018e-01 -2.360265552997589111e-01 -3.941359221935272217e-01
2.892779558897018433e-02 -5.704206600785255432e-02 -2.230560481548309326e-01 -9.020001441240310669e-02 -4.837821722030639648e-01 -4.846501946449279785e-01 2.808213233947753906e-01 -6.246820688247680664e-01
-1.018279418349266052e-01 9.755733190104365349e-04 -7.525768876075744629e-01 8.352664113044738770e-02 -3.304382264614105225e-01 -2.828775644302368164e-01 3.455893099308013916e-01 3.280859589576721191e-01
-7.403244823217391968e-02 -4.239289760589599609e-01 -1.814766377210617065e-01 -1.688332110643386841e-02 -1.591564118862152100e-01 -7.111402153968811035e-01 -4.377813935279846191e-01 2.426538020372390747e-01
4.005499780178070068e-01 -2.383740097284317017e-01 -4.453687369823455811e-01 5.032807588577270508e-01 -3.074594140052795410e-01 -3.039821982383728027e-01 -1.075404603034257889e-02 -3.795273602008819580e-01
1.012478917837142944e-01 -6.414067745208740234e-01 -1.643695682287216187e-01 4.654853045940399170e-01 1.138692274689674377e-01 -3.657523691654205322e-01 -8.265347778797149658e-02 -4.255343973636627197e-01
-3.860328793525695801e-01 -2.558348476886749268e-01 -6.666252762079238892e-02 5.138735473155975342e-02 8.070429414510726929e-02 -3.430706262588500977e-01 -2.126209205016493797e-03 -8.088431358337402344e-01
-3.218148648738861084e-02 -1.197136789560317993e-01 -2.774760425090789795e-01 4.031703472137451172e-01 -4.777330160140991211e-01 -3.613675832748413086e-01 -6.036841869354248047e-01 -1.477957963943481445e-01
-1.308426707983016968e-01 2.396907657384872437e-02 -2.561752200126647949e-01 5.010325312614440918e-01 3.496018648147583008e-01 -5.759370326995849609e-01 4.265289008617401123e-01 -1.726106554269790649e-01
-2.404660731554031372e-02 -2.011654824018478394e-01 -3.350513875484466553e-01 4.001867771148681641e-01 -5.274997353553771973e-01 -5.986905097961425781e-01 -4.686391726136207581e-02 2.183178961277008057e-01
1.140814349055290222e-01 -8.044987320899963379e-01 -2.423943430185317993e-01 1.761870086193084717e-01 2.984076552093029022e-02 -2.946503162384033203e-01 -6.143466755747795105e-02 -3.981041014194488525e-01
-1.883949711918830872e-02 -1.301971673965454102e-01 -3.062112927436828613e-01 6.532934904098510742e-01 -6.572282910346984863e-01 -1.545078307390213013e-01 5.995216593146324158e-02 -5.215466395020484924e-02
9.366529434919357300e-02 -3.575587868690490723e-01 -3.112449049949645996e-01 2.286691218614578247e-01 1.909863054752349854e-01 -6.030644178390502930e-01 5.188677310943603516e-01 -2.117296010255813599e-01
-7.741834223270416260e-02 7.341888546943664551e-02 -2.384635657072067261e-01 6.302751302719116211e-01 -3.300686478614807129e-01 -6.240181922912597656e-01 1.493490487337112427e-01 -1.177077442407608032e-01
-1.978604942560195923e-01 -6.229083538055419922e-01 -1.623216867446899414e-01 1.485591083765029907e-01 -6.634402871131896973e-01 -2.472676932811737061e-01 -1.504979878664016724e-01 2.177895978093147278e-02
-1.854524165391921997e-01 2.609461247920989990e-01 -3.320087790489196777e-01 -1.514066606760025024e-01 -2.635695040225982666e-01 -6.097998619079589844e-01 -6.877681612968444824e-02 -5.641857981681823730e-01
-2.250490188598632812e-01 -5.782871246337890625e-01 1.009271219372749329e-01 2.038110345602035522e-01 -2.918657101690769196e-02 -4.627950191497802734e-01 -2.494578016921877861e-03 -5.900629162788391113e-01
-7.341772317886352539e-02 -3.188779950141906738e-01 -3.279348090291023254e-02 6.649802923202514648e-01 -5.213305354118347168e-01 -4.196311235427856445e-01 -3.092646971344947815e-02 -2.864307537674903870e-02
-1.986263096332550049e-01 -2.688821256160736084e-01 -5.930081605911254883e-01 3.237124681472778320e-01 -4.909676909446716309e-01 -3.875949084758758545e-01 -1.313402503728866577e-01 -1.525522768497467041e-01
3.027802798897027969e-03 -5.257822945713996887e-02 -4.722703099250793457e-01 2.397041916847229004e-01 2.044125273823738098e-02 -4.247290492057800293e-01 6.682679653167724609e-01 -2.988884747028350830e-01
-7.322460878640413284e-03 -5.949807167053222656e-01 -3.094943165779113770e-01 -7.898550480604171753e-02 1.406086515635251999e-02 -5.384801030158996582e-01 -4.041827917098999023e-01 3.006604015827178955e-01
-7.050780057907104492e-01 -4.917740523815155029e-01 -2.704949378967285156e-01 2.085403352975845337e-01 -2.623192071914672852e-01 -1.801779121160507202e-02 -1.861533224582672119e-01 2.014389634132385254e-01
-9.612974524497985840e-02 1.442090570926666260e-01 -4.250527322292327881e-01 -1.553837656974792480e-01 -1.394558995962142944e-01 -8.181054592132568359e-01 2.395400851964950562e-01 -1.379309892654418945e-01
-6.184800993651151657e-03 -1.836897879838943481e-01 -4.130426049232482910e-01 7.139186859130859375e-01 3.215409517288208008e-01 -3.442640900611877441e-01 2.507181167602539062e-01 -3.419959545135498047e-02
-4.450680315494537354e-01 -4.773638546466827393e-01 -2.906414270401000977e-01 -6.528632342815399170e-02 4.657138884067535400e-01 -3.117856085300445557e-01 -8.166316896677017212e-02 -4.056288301944732666e-01
9.494305402040481567e-02 -6.018345355987548828e-01 -4.616885632276535034e-02 4.042246937751770020e-01 1.151997037231922150e-02 -6.335154175758361816e-01 1.880843043327331543e-01 -1.624859869480133057e-01
-1.245028153061866760e-02 -6.516634225845336914e-01 5.199464038014411926e-02 5.392311811447143555e-01 -3.987405598163604736e-01 -3.389255106449127197e-01 -6.315855681896209717e-02 -6.206797808408737183e-02
-5.053172707557678223e-01 -3.504383265972137451e-01 -4.033709317445755005e-02 3.085578680038452148e-01 -2.979762554168701172e-01 -5.856670141220092773e-01 2.294988185167312622e-01 2.013630568981170654e-01
-2.529392540454864502e-01 -5.488030314445495605e-01 -2.904144823551177979e-01 5.184389948844909668e-01 3.596001863479614258e-02 2.711927294731140137e-01 -3.089164197444915771e-01 -3.338404893875122070e-01
-6.580255031585693359e-01 -1.646589934825897217e-01 -6.046905517578125000e-01 -2.905638813972473145e-01 4.661734402179718018e-02 -1.790179014205932617e-01 -2.050212323665618896e-01 -1.164370551705360413e-01
-6.481628417968750000e-01 -3.321846425533294678e-01 -5.036119818687438965e-01 -1.742024570703506470e-01 1.274230927228927612e-01 -2.977208495140075684e-01 -2.647736072540283203e-01 1.028947010636329651e-01
-3.499427065253257751e-02 -4.599306881427764893e-01 -9.564803540706634521e-02 4.147324860095977783e-01 -2.078848034143447876e-01 -6.745692491531372070e-01 -2.654635608196258545e-01 -1.932794600725173950e-01
5.760546401143074036e-02 -3.296160697937011719e-01 -1.771307587623596191e-01 2.863160669803619385e-01 -4.140773713588714600e-01 -7.473853230476379395e-01 -2.101714015007019043e-01 2.157857641577720642e-02
2.912488877773284912e-01 -1.851184517145156860e-01 -5.166531801223754883e-01 1.738828569650650024e-01 2.684963345527648926e-01 -5.943810939788818359e-01 -2.041527181863784790e-01 -3.415877819061279297e-01
2.969342656433582306e-02 -1.911692470312118530e-01 -3.267148435115814209e-01 5.625981688499450684e-01 3.001798689365386963e-01 -5.543354749679565430e-01 -3.029451966285705566e-01 -2.239239960908889771e-01
-5.287085175514221191e-01 -4.442851841449737549e-01 2.065881714224815369e-02 2.613492310047149658e-01 -4.391076862812042236e-01 -4.933077394962310791e-01 2.826478518545627594e-02 1.318364292383193970e-01
-3.655947744846343994e-01 -3.377608656883239746e-01 1.137077510356903076e-01 1.950027495622634888e-01 -4.228756129741668701e-01 -6.993257999420166016e-01 8.962417393922805786e-02 -1.593414247035980225e-01
-2.187745124101638794e-01 -3.326242864131927490e-01 -1.317779719829559326e-01 5.378067493438720703e-01 -4.210515022277832031e-01 -5.666053891181945801e-01 -1.905262917280197144e-01 1.645614579319953918e-02
2.180234156548976898e-02 -1.577725112438201904e-01 -3.034841120243072510e-01 3.903320431709289551e-01 4.524804651737213135e-01 -3.097259998321533203e-01 1.267708837985992432e-01 -6.429859399795532227e-01
-3.980111777782440186e-01 -5.862031579017639160e-01 1.975712180137634277e-02 2.843521535396575928e-01 1.590217202901840210e-01 -3.488153517246246338e-01 5.865726247429847717e-02 -5.160480141639709473e-01
-3.888028860092163086e-01 -5.329201221466064453e-01 9.399498999118804932e-02 3.155905008316040039e-01 -2.485891878604888916e-01 -3.426333367824554443e-01 2.533209621906280518e-01 -4.615520536899566650e-01
-2.065514475107192993e-01 -1.507663875818252563e-01 -4.166301339864730835e-02 6.222470998764038086e-01 -5.227248668670654297e-01 -4.215864837169647217e-01 -3.075164258480072021e-01 1.166541874408721924e-02
-2.146218270063400269e-01 -5.970288515090942383e-01 1.051293760538101196e-01 4.350174069404602051e-01 -2.895569801330566406e-01 -4.644556641578674316e-01 -3.048109114170074463e-01 6.877431273460388184e-02
3.438649177551269531e-01 -3.814005553722381592e-01 -5.279357433319091797e-01 5.537667274475097656e-01 2.298837602138519287e-01 2.134569920599460602e-02 1.232567727565765381e-01 -2.870930135250091553e-01
-2.237348109483718872e-01 -4.250619187951087952e-02 -1.968627572059631348e-01 7.604489922523498535e-01 -5.046302080154418945e-01 -2.058695405721664429e-01 -1.526995599269866943e-01 -1.036690399050712585e-01
-4.762632846832275391e-01 -1.519691944122314453e-01 -8.261765241622924805e-01 -1.644734144210815430e-01 -1.632089018821716309e-01 8.529363572597503662e-02 4.243410378694534302e-02 6.889495998620986938e-02
-1.197912544012069702e-01 -4.683019518852233887e-01 -1.245345771312713623e-01 -7.535358518362045288e-02 9.575682133436203003e-02 -2.571832835674285889e-01 -1.582217663526535034e-01 -8.030004501342773438e-01
-2.115465402603149414e-01 -5.958439707756042480e-01 -1.357119679450988770e-01 2.661341726779937744e-01 -4.890846014022827148e-01 -4.081386625766754150e-01 -2.074655890464782715e-01 2.492991238832473755e-01
1.720630526542663574e-01 -1.186018735170364380e-01 -7.176475524902343750e-01 1.892129927873611450e-01 9.894039481878280640e-02 -3.636823594570159912e-01 -4.724311530590057373e-01 -2.006568014621734619e-01
-4.978967010974884033e-01 -8.262921869754791260e-02 -3.772212266921997070e-01 -2.450748682022094727e-01 -6.475318223237991333e-02 -1.694262325763702393e-01 1.184869483113288879e-01 -7.042558789253234863e-01
-4.440753459930419922e-01 -4.738636314868927002e-01 8.619616180658340454e-02 1.530401557683944702e-01 -3.008210957050323486e-01 -5.311615467071533203e-01 2.593424916267395020e-01 -3.278947174549102783e-01
1.446182429790496826e-01 1.517657041549682617e-01 -5.327098965644836426e-01 5.372408032417297363e-01 -4.465134739875793457e-01 -3.595000803470611572e-01 -1.179675608873367310e-01 -2.027664780616760254e-01
-3.076771497726440430e-01 -3.044034540653228760e-01 -8.200623393058776855e-01 3.555915132164955139e-02 1.267797946929931641e-01 1.823746114969253540e-01 -2.362450361251831055e-01 1.837426126003265381e-01
3.350868821144104004e-01 -6.966203451156616211e-01 -2.872681915760040283e-01 1.719523966312408447e-01 1.782281845808029175e-01 -4.192244708538055420e-01 1.220135837793350220e-01 -2.606614530086517334e-01
-3.304912149906158447e-01 -1.778260320425033569e-01 -2.387582957744598389e-01 5.779102444648742676e-01 -4.471329152584075928e-01 -3.240952193737030029e-01 2.987778782844543457e-01 2.719076275825500488e-01
1.050205081701278687e-01 -2.367740273475646973e-01 -8.693484663963317871e-01 2.089735865592956543e-01 2.253237962722778320e-01 6.205855682492256165e-02 -2.044015228748321533e-01 -1.925355046987533569e-01
-5.100998878479003906e-01 1.199821606278419495e-01 -4.248495399951934814e-01 -2.198693901300430298e-01 3.252779245376586914e-01 -4.488458633422851562e-01 -2.067202478647232056e-01 -3.828329741954803467e-01
2.872353196144104004e-01 -5.879524946212768555e-01 -4.098010361194610596e-01 1.533502042293548584e-01 7.569939643144607544e-02 -5.153546929359436035e-01 -7.387723773717880249e-02 3.218323588371276855e-01
2.420413345098495483e-01 -3.339169779792428017e-04 -4.932445883750915527e-01 2.132152915000915527e-01 5.340762436389923096e-02 -6.588469743728637695e-01 -1.410616636276245117e-01 -4.425321221351623535e-01
2.783161401748657227e-01 -6.572979688644409180e-02 -6.172193884849548340e-01 4.389374256134033203e-01 -3.838453590869903564e-01 -2.075448334217071533e-01 8.778204023838043213e-02 -3.827221691608428955e-01
-2.638717293739318848e-01 -4.930493235588073730e-01 -9.642116725444793701e-02 1.853941529989242554e-01 -3.242720961570739746e-01 -6.758367419242858887e-01 -2.837059199810028076e-01 -3.477472066879272461e-02
-2.573080956935882568e-01 -8.505696058273315430e-01 -2.010943889617919922e-01 8.287506550550460815e-02 -1.548482030630111694e-01 -2.782123386859893799e-01 -1.602652370929718018e-01 1.896095424890518188e-01
2.749834358692169189e-01 -4.851962029933929443e-01 -4.165228307247161865e-01 4.685491621494293213e-01 2.660827040672302246e-01 -3.016248047351837158e-01 -3.224026560783386230e-01 -1.738338768482208252e-01
-1.542256474494934082e-01 -1.930045932531356812e-01 -3.093619644641876221e-01 -1.325666606426239014e-01 -4.865870624780654907e-02 -8.369626402854919434e-01 3.027653694152832031e-01 1.764764934778213501e-01
-5.927159786224365234e-01 -2.004175633192062378e-01 -4.131164550781250000e-01 2.400945723056793213e-01 -7.335005700588226318e-02 2.494137287139892578e-01 -2.631424367427825928e-01 -4.933340251445770264e-01
-1.677240580320358276e-01 -2.482489198446273804e-01 -6.950057297945022583e-02 3.821273148059844971e-01 -6.917204260826110840e-01 -5.185134410858154297e-01 -4.897057637572288513e-02 -9.827635437250137329e-02
-6.244934722781181335e-02 -5.766961574554443359e-01 5.982796195894479752e-03 2.623904943466186523e-01 -3.566115200519561768e-01 -5.975817441940307617e-01 -3.141124546527862549e-01 1.081416383385658264e-01
-9.948506951332092285e-02 -2.596851289272308350e-01 -1.156483665108680725e-01 7.096470594406127930e-01 -3.685712516307830811e-01 -4.203174710273742676e-01 -2.136373966932296753e-01 -2.180382907390594482e-01
-5.081810355186462402e-01 -3.929075598716735840e-01 -9.483691304922103882e-02 4.618625044822692871e-01 -2.685806453227996826e-01 -3.402788043022155762e-01 3.817389905452728271e-01 1.772421002388000488e-01
-2.220342010259628296e-01 -1.975771188735961914e-01 -7.485308647155761719e-01 2.712030708789825439e-01 2.379013895988464355e-01 -1.708000749349594116e-01 4.271220266819000244e-01 9.803926199674606323e-02
2.206118404865264893e-02 -7.945373654365539551e-01 -9.574802964925765991e-02 7.232282310724258423e-02 -1.973685473203659058e-01 -4.387491345405578613e-01 -2.789305746555328369e-01 -2.111113220453262329e-01
1.638195514678955078e-01 6.146699562668800354e-02 -4.802375435829162598e-01 4.586128890514373779e-01 1.497319787740707397e-01 -5.045649409294128418e-01 2.982808351516723633e-01 -4.030558466911315918e-01
-7.534468770027160645e-01 7.688388228416442871e-02 -4.919355213642120361e-01 -1.306483447551727295e-01 7.618063688278198242e-02 -3.819520175457000732e-01 -9.036239981651306152e-02 -8.649351447820663452e-02
-2.793487608432769775e-01 5.601083114743232727e-02 -3.154323697090148926e-01 6.215988993644714355e-01 -5.755499601364135742e-01 -2.583516538143157959e-01 -1.838129758834838867e-01 -3.396911546587944031e-02
-1.380810439586639404e-01 -1.435761600732803345e-01 -5.317609906196594238e-01 3.579439520835876465e-01 4.526629447937011719e-01 -4.386254549026489258e-01 2.790239639580249786e-02 3.890391290187835693e-01
-9.820182807743549347e-03 6.459675729274749756e-02 -7.367210388183593750e-01 9.511831216514110565e-03 -4.418203532695770264e-01 -1.103133112192153931e-01 -4.803165793418884277e-01 -1.216729357838630676e-01
-3.732630014419555664e-01 -1.023570075631141663e-01 -1.414765715599060059e-01 1.607450693845748901e-01 7.074258476495742798e-02 -8.317931890487670898e-01 3.216453194618225098e-01 6.326869130134582520e-02
-9.009249508380889893e-02 -6.436753869056701660e-01 -1.281557083129882812e-01 -2.897138893604278564e-02 4.002854228019714355e-01 -4.461064934730529785e-01 -1.504978686571121216e-01 -4.223900735378265381e-01
2.488862574100494385e-01 -6.471164822578430176e-01 -2.220806181430816650e-01 2.623088955879211426e-01 -8.904129266738891602e-02 -3.426654040813446045e-01 1.051932871341705322e-01 -5.145452618598937988e-01
-8.411736786365509033e-02 -5.964772105216979980e-01 -2.531727552413940430e-01 2.641102373600006104e-01 3.840741813182830811e-01 -2.834693193435668945e-01 2.060155272483825684e-01 -4.826782345771789551e-01
2.322171479463577271e-01 -5.826362967491149902e-01 -3.581046760082244873e-01 3.059448301792144775e-01 -1.811802834272384644e-01 -4.739022552967071533e-01 -5.233298987150192261e-02 3.530161380767822266e-01
-1.591728031635284424e-01 2.603739500045776367e-01 -3.018915355205535889e-01 -1.670876750722527504e-03 2.961830422282218933e-02 -8.784866333007812500e-01 -1.163000017404556274e-01 -1.720071434974670410e-01
1.389937996864318848e-01 -6.612879633903503418e-01 -5.198331475257873535e-01 2.592042982578277588e-01 -4.610051587224006653e-02 2.826030850410461426e-01 -2.255795337259769440e-02 -3.513787686824798584e-01
-1.793066561222076416e-01 -5.875315666198730469e-01 -6.462301015853881836e-01 3.221307992935180664e-01 5.834969878196716309e-02 1.314322799444198608e-01 -2.027664333581924438e-02 2.831679582595825195e-01
-4.127297103404998779e-01 -5.772214531898498535e-01 -2.178709656000137329e-01 5.016506910324096680e-01 1.345047354698181152e-01 5.670492351055145264e-02 -3.257431089878082275e-01 -2.644481956958770752e-01
-2.286510765552520752e-01 1.071091443300247192e-01 -1.896945536136627197e-01 5.849407315254211426e-01 -3.347062170505523682e-01 -5.801262259483337402e-01 -3.199487030506134033e-01 8.464531600475311279e-02
5.552209541201591492e-02 -1.143447905778884888e-01 -2.905524969100952148e-01 5.020868182182312012e-01 -1.940003335475921631e-01 -4.993932843208312988e-01 -5.944851636886596680e-01 -8.299557864665985107e-02
-2.115266472101211548e-01 1.448457241058349609e-01 -4.563181400299072266e-01 4.015898108482360840e-01 -2.045491784811019897e-01 -2.914972603321075439e-01 -6.416007876396179199e-01 -1.622127592563629150e-01
-2.033946067094802856e-01 -2.047210931777954102e-02 -2.454116791486740112e-01 6.461706757545471191e-01 -5.448764562606811523e-01 -2.722857892513275146e-01 -1.827712953090667725e-01 -2.757041752338409424e-01
-1.684537082910537720e-01 -4.576777815818786621e-01 -3.608501553535461426e-01 -1.466790586709976196e-01 4.169236719608306885e-01 -2.553012371063232422e-01 -8.536927402019500732e-02 -6.034360527992248535e-01
-7.559437751770019531e-01 -1.148751676082611084e-01 -6.001769304275512695e-01 9.135238826274871826e-02 6.136859580874443054e-02 8.778238296508789062e-02 1.898943097330629826e-03 -1.879352480173110962e-01
1.026780693791806698e-03 -7.081075310707092285e-01 -4.211635589599609375e-01 2.854595482349395752e-01 1.920802891254425049e-02 9.609180851839482784e-04 4.469644427299499512e-01 -1.989213526248931885e-01
-4.582890868186950684e-01 -4.209493696689605713e-01 -3.382856026291847229e-02 3.739629387855529785e-01 -3.835938572883605957e-01 -6.073450297117233276e-02 2.029957175254821777e-01 -5.289045572280883789e-01
9.276021271944046021e-02 -1.890857145190238953e-02 -2.039900720119476318e-01 4.662055671215057373e-01 -6.535705924034118652e-02 -6.014330983161926270e-01 -2.184236645698547363e-01 -5.642484426498413086e-01
8.305280655622482300e-02 -7.403142452239990234e-01 -4.685179293155670166e-01 2.441688477993011475e-01 3.018576093018054962e-02 2.495988458395004272e-01 3.475745907053351402e-03 -3.204475939273834229e-01
1.421530395746231079e-01 -3.040032647550106049e-02 -5.886076688766479492e-01 2.314308136701583862e-01 5.209577679634094238e-01 -4.917353987693786621e-01 -1.520736068487167358e-01 -2.062086313962936401e-01
-3.493368625640869141e-01 -3.926712870597839355e-01 -4.535244405269622803e-01 3.644432425498962402e-01 -1.208809390664100647e-01 3.147380948066711426e-01 -1.787682771682739258e-01 -4.895297288894653320e-01
-5.913650989532470703e-01 -5.314043164253234863e-01 -9.224940091371536255e-02 2.067989557981491089e-01 -4.638041183352470398e-02 -1.354304701089859009e-01 1.859330534934997559e-01 -5.114269852638244629e-01
-1.143427100032567978e-02 -3.340929150581359863e-01 -3.245372176170349121e-01 3.841881453990936279e-02 -5.651192069053649902e-01 -6.249644160270690918e-01 -1.453352272510528564e-01 2.244731187820434570e-01
-1.514068394899368286e-01 1.897457987070083618e-01 -4.541234076023101807e-01 7.985754013061523438e-01 1.459154188632965088e-01 -2.252489924430847168e-01 -1.580567210912704468e-01 -1.056883297860622406e-02
4.102007150650024414e-01 -4.196190834045410156e-01 -4.654953181743621826e-01 -1.026792172342538834e-02 -1.870068013668060303e-01 -5.160120725631713867e-01 -9.864512830972671509e-02 -3.576214313507080078e-01
-4.053238630294799805e-01 -7.237421721220016479e-02 -4.886790215969085693e-01 9.019192308187484741e-02 -3.357789218425750732e-01 -3.140183389186859131e-01 5.087884664535522461e-01 3.366186618804931641e-01
2.457963228225708008e-01 -2.782903313636779785e-01 -3.096956908702850342e-01 4.291622638702392578e-01 2.943597733974456787e-01 -6.260691881179809570e-01 1.123007461428642273e-01 -3.013723492622375488e-01
-1.657939404249191284e-01 -2.817855477333068848e-01 -8.933404088020324707e-02 6.208797097206115723e-01 -4.194791018962860107e-01 -5.577642321586608887e-01 4.969707131385803223e-02 1.005174741148948669e-01
9.980552643537521362e-02 -4.475153684616088867e-01 -3.124266862869262695e-01 5.752165317535400391e-01 -1.339107304811477661e-01 -5.536761879920959473e-01 -1.917112916707992554e-01 -6.467442028224468231e-03
3.957089409232139587e-02 -6.359146833419799805e-01 -1.652247607707977295e-01 7.019968330860137939e-02 -1.244940678589046001e-03 -2.962881028652191162e-01 -3.891082406044006348e-01 -5.680017471313476562e-01
2.261258065700531006e-01 -4.590543210506439209e-01 -6.054380536079406738e-01 1.107052713632583618e-01 3.250209689140319824e-01 -4.661886990070343018e-01 1.890770792961120605e-01 2.459553815424442291e-02
-3.071661889553070068e-01 1.195797398686408997e-01 -6.404083371162414551e-01 1.473383456468582153e-01 1.789878755807876587e-01 -4.627391695976257324e-01 4.519793391227722168e-01 -9.522958844900131226e-02
-1.486264318227767944e-01 -7.533717751502990723e-01 -2.238054275512695312e-01 2.182076424360275269e-01 -8.333326131105422974e-02 -4.068810939788818359e-01 -2.302947640419006348e-01 2.951365709304809570e-01
-2.997078001499176025e-01 -7.584061622619628906e-01 -2.525022327899932861e-01 4.341987073421478271e-01 1.522373855113983154e-01 -1.584253311157226562e-01 -1.424070745706558228e-01 1.189742758870124817e-01
-2.280424982309341431e-01 -5.878509283065795898e-01 2.700597606599330902e-02 4.211361110210418701e-01 -1.215710788965225220e-01 -5.676155686378479004e-01 -2.575567364692687988e-01 1.450531929731369019e-01
-1.741879582405090332e-01 -5.419197082519531250e-01 6.985660642385482788e-03 4.847254455089569092e-01 -1.933445334434509277e-01 -5.827795267105102539e-01 -1.919262111186981201e-01 1.646950542926788330e-01
-3.620425462722778320e-01 -5.537455081939697266e-01 -6.911032795906066895e-01 8.374205976724624634e-02 -6.351015716791152954e-02 1.639176756143569946e-01 -1.354042142629623413e-01 1.685764789581298828e-01
2.441772669553756714e-01 -3.686079978942871094e-01 -6.003551483154296875e-01 4.287309646606445312e-01 4.375821724534034729e-02 -2.125311940908432007e-01 -4.617064893245697021e-01 -3.480392741039395332e-03
7.944416999816894531e-02 -5.480835437774658203e-01 -5.999730825424194336e-01 1.138766855001449585e-01 -3.395988643169403076e-01 -2.510448694229125977e-01 1.570010185241699219e-01 3.425747156143188477e-01
-1.266460567712783813e-01 -6.407626867294311523e-01 -4.585803151130676270e-01 5.415352582931518555e-01 -1.066893488168716431e-01 -1.290806978940963745e-01 -6.501366943120956421e-02 -1.937945783138275146e-01
-6.362641453742980957e-01 -1.808496713638305664e-01 -1.244904473423957825e-01 4.194894731044769287e-01 1.588661819696426392e-01 -4.986409097909927368e-02 5.215976759791374207e-02 -5.835637450218200684e-01
-1.946662962436676025e-01 -1.623966991901397705e-01 -1.905566826462745667e-02 3.118272721767425537e-01 -4.724538922309875488e-01 -5.565493702888488770e-01 -2.818208634853363037e-01 -4.751315116882324219e-01
-1.667978465557098389e-01 -3.731080889701843262e-01 -4.736171364784240723e-01 5.296816825866699219e-01 1.743102222681045532e-01 1.878618299961090088e-01 7.264544069766998291e-02 -5.070893168449401855e-01
-4.620171785354614258e-01 -3.620179891586303711e-01 4.627381637692451477e-02 5.260384082794189453e-01 -1.505203545093536377e-01 -3.526693284511566162e-01 8.209863305091857910e-02 -4.720733761787414551e-01
-1.104016229510307312e-01 -7.440749406814575195e-01 -2.475439608097076416e-01 2.284957282245159149e-02 9.120910614728927612e-02 -5.531674027442932129e-01 -2.338004261255264282e-01 -5.820671841502189636e-02
-5.750827789306640625e-01 -1.448962837457656860e-01 -2.631500661373138428e-01 7.933610677719116211e-02 2.856196761131286621e-01 -3.489521145820617676e-01 -5.056866407394409180e-01 -3.371610045433044434e-01
-3.104736506938934326e-01 -2.070557028055191040e-01 -2.239803969860076904e-01 1.998012810945510864e-01 -3.515347540378570557e-01 -7.152758240699768066e-01 3.614131808280944824e-01 -6.950160115957260132e-02
-8.718162775039672852e-02 -6.697525382041931152e-01 -1.890051811933517456e-01 4.623059928417205811e-02 -5.092248320579528809e-01 -4.600412547588348389e-01 1.849897503852844238e-01 2.831067517399787903e-02
-1.129578500986099243e-01 -3.824152350425720215e-01 -3.992799222469329834e-01 4.131225347518920898e-01 -2.761966884136199951e-01 -4.471671581268310547e-01 -2.564030885696411133e-01 4.109972417354583740e-01
-2.618045508861541748e-01 -6.207726001739501953e-01 -4.535219967365264893e-01 5.076092481613159180e-01 1.033914163708686829e-01 1.570676565170288086e-01 9.220028668642044067e-02 1.972043067216873169e-01
-5.352230072021484375e-01 -3.771887347102165222e-02 -3.185976743698120117e-01 1.841468811035156250e-01 3.673779070377349854e-01 -6.406635046005249023e-01 8.855836093425750732e-02 1.531024873256683350e-01
4.780009761452674866e-02 -6.946239471435546875e-01 -3.061128258705139160e-01 3.320338428020477295e-01 -5.079184174537658691e-01 -1.860815584659576416e-01 -1.295285224914550781e-01 4.331773892045021057e-02
-4.054932892322540283e-01 -7.743021845817565918e-01 -2.880423963069915771e-01 3.690705895423889160e-01 -5.447495356202125549e-02 8.276803791522979736e-02 8.505457080900669098e-03 8.342281728982925415e-02
-1.934374272823333740e-01 -3.273186981678009033e-01 -5.350387692451477051e-01 4.907257258892059326e-01 -8.518645912408828735e-02 2.463889867067337036e-01 -3.713148236274719238e-01 -3.500389456748962402e-01
-5.512685775756835938e-01 -2.652326822280883789e-01 -6.336236000061035156e-01 -2.472471445798873901e-01 1.746736019849777222e-01 -7.183961570262908936e-03 -3.016418814659118652e-01 -2.039468735456466675e-01
-5.602751374244689941e-01 -2.990021407604217529e-01 -5.611944794654846191e-01 -4.313707053661346436e-01 -1.490855962038040161e-01 -2.597635090351104736e-01 4.247848689556121826e-02 -6.451014429330825806e-02
-5.555946752429008484e-02 -4.328842461109161377e-01 -4.503963887691497803e-01 4.641063511371612549e-01 4.955319464206695557e-01 -3.690578341484069824e-01 -1.926476508378982544e-02 9.563418477773666382e-02
-2.003088593482971191e-03 -2.837457060813903809e-01 -4.914045929908752441e-01 1.022163219749927521e-02 -4.699267148971557617e-01 -6.323790550231933594e-01 -7.437677681446075439e-02 -2.272337675094604492e-01
-3.702289983630180359e-02 -4.666911661624908447e-01 -3.694691061973571777e-01 4.757976531982421875e-01 2.316531687974929810e-01 -3.334608078002929688e-01 9.803706780076026917e-04 -5.030680894851684570e-01
5.175625439733266830e-03 -7.277624607086181641e-01 -2.928134799003601074e-01 -1.308390051126480103e-01 7.644619792699813843e-02 -4.952587187290191650e-01 -3.235161304473876953e-01 -1.081140488386154175e-01
3.535305261611938477e-01 -4.208316802978515625e-01 -4.867976903915405273e-01 8.289859443902969360e-02 -3.407192826271057129e-01 -3.359720408916473389e-01 -3.823080062866210938e-01 -2.809742391109466553e-01
-1.876800656318664551e-01 -5.123313069343566895e-01 -4.020935297012329102e-01 3.024523556232452393e-01 -3.042744100093841553e-01 -3.820124566555023193e-01 -4.354451000690460205e-01 1.449388265609741211e-01
