# Supplementary material for: Where is your field going? A machine learning approach to study the relative motion of the domains of physics
Source: PLoS One. 2020 Jun 18;15(6):e0233997. doi: 10.1371/journal.pone.0233997 (PMC7302634; doi:10.1371/journal.pone.0233997)
Supplement: S23 Data — (ZIP) [file pone.0233997.s023.zip › 22/Pacs4Run_22_VS_500_embeddings1989-1993ED8.txt]

7.463431358337402344e-01 2.274419367313385010e-01 -5.372782051563262939e-02 3.784766495227813721e-01 2.491356581449508667e-01 2.494608908891677856e-01 3.275797367095947266e-01 1.162022501230239868e-01
-1.183231472969055176e-01 6.064117550849914551e-01 5.044897645711898804e-02 5.939390659332275391e-01 -2.193086147308349609e-01 -8.428867161273956299e-02 4.496059417724609375e-01 -7.489622384309768677e-02
4.276713728904724121e-01 8.405383229255676270e-01 1.901712454855442047e-02 -6.699018925428390503e-02 6.966805458068847656e-02 1.781250685453414917e-01 9.539715200662612915e-02 2.450719028711318970e-01
-3.777590394020080566e-01 6.988784670829772949e-01 2.963605821132659912e-01 3.994515910744667053e-02 3.593625426292419434e-01 8.453880995512008667e-02 3.231312036514282227e-01 1.968248635530471802e-01
2.108162045478820801e-01 5.830982327461242676e-01 1.060201227664947510e-01 1.897592991590499878e-01 -1.835280656814575195e-01 9.353610128164291382e-02 2.446265071630477905e-01 6.826641559600830078e-01
1.750644743442535400e-01 8.316482305526733398e-01 2.268781661987304688e-01 1.517840009182691574e-02 2.526362538337707520e-01 6.724307686090469360e-02 1.432297825813293457e-01 -3.703352510929107666e-01
1.307315975427627563e-01 5.665018409490585327e-02 -3.762177526950836182e-01 3.291660845279693604e-01 5.319145321846008301e-01 -2.543774247169494629e-01 5.734382867813110352e-01 -2.309491485357284546e-01
4.113432466983795166e-01 7.094680070877075195e-01 1.764105260372161865e-01 2.858660221099853516e-01 6.588684022426605225e-02 4.538297951221466064e-01 -5.493133142590522766e-02 -3.594253584742546082e-02
6.258528828620910645e-01 6.581234335899353027e-01 -2.447046786546707153e-01 7.677172869443893433e-02 -1.150847747921943665e-01 -4.603412374854087830e-02 2.758643925189971924e-01 1.339508742094039917e-01
-1.512149423360824585e-01 6.683077812194824219e-01 -1.499047875404357910e-01 2.665373682975769043e-01 1.981263160705566406e-01 -3.414269089698791504e-01 5.200238227844238281e-01 -1.036050468683242798e-01
4.819629788398742676e-01 2.598602473735809326e-01 -2.544599175453186035e-01 2.334616929292678833e-01 1.590765863656997681e-01 -4.833475053310394287e-01 4.074358046054840088e-01 3.949633240699768066e-01
5.690459012985229492e-01 7.338797450065612793e-01 -4.237743467092514038e-02 -1.473474651575088501e-01 9.115837514400482178e-02 1.512622237205505371e-01 1.420738101005554199e-01 2.504499256610870361e-01
-7.118795067071914673e-03 5.862196683883666992e-01 7.089753448963165283e-02 5.103785991668701172e-01 3.000169694423675537e-01 2.879932224750518799e-01 3.147887811064720154e-02 4.656628966331481934e-01
-4.774292465299367905e-03 7.702473402023315430e-01 1.736174374818801880e-01 3.666836023330688477e-01 2.606041133403778076e-01 2.084241062402725220e-01 5.046298354864120483e-02 3.580429852008819580e-01
-7.406210526823997498e-03 6.937853693962097168e-01 2.070793658494949341e-01 6.222082972526550293e-01 1.715444773435592651e-01 -6.833069771528244019e-02 9.890166670083999634e-02 2.114328891038894653e-01
6.083940863609313965e-01 6.984145194292068481e-02 2.087581157684326172e-01 4.658696949481964111e-01 9.320782124996185303e-02 -3.728491961956024170e-01 4.370711445808410645e-01 -1.600902527570724487e-01
-2.017230689525604248e-01 5.664576292037963867e-01 5.997209250926971436e-02 5.834147930145263672e-01 -1.057322695851325989e-01 4.132743775844573975e-01 3.125574588775634766e-01 -1.216427758336067200e-01
-2.298657596111297607e-01 5.678654313087463379e-01 -1.697560586035251617e-02 6.466062068939208984e-01 3.258173167705535889e-01 -4.589358344674110413e-02 3.113720118999481201e-01 3.297447413206100464e-02
-8.470405638217926025e-02 7.265734672546386719e-01 -2.409390062093734741e-01 4.136580228805541992e-01 2.304079569876194000e-02 2.584438212215900421e-02 3.653251230716705322e-01 3.179477453231811523e-01
-2.473054453730583191e-02 6.758286952972412109e-01 -4.014563560485839844e-01 4.531762897968292236e-01 1.583494544029235840e-01 -5.313821136951446533e-02 3.832803368568420410e-01 3.614005073904991150e-02
2.691345512866973877e-01 2.218410968780517578e-01 -1.124955937266349792e-01 8.085579276084899902e-01 7.644623517990112305e-02 -1.216289103031158447e-01 3.490355014801025391e-01 -2.635692059993743896e-01
-8.309589698910713196e-03 7.676995396614074707e-01 2.200987935066223145e-01 4.549497365951538086e-01 1.361025869846343994e-01 -2.111757397651672363e-01 2.362950593233108521e-01 1.902398467063903809e-01
4.962075650691986084e-01 3.481238186359405518e-01 -4.181309044361114502e-01 3.440838679671287537e-02 1.887954026460647583e-01 -3.441545963287353516e-01 5.372718572616577148e-01 1.175723597407341003e-01
4.255802556872367859e-02 5.280250310897827148e-01 -1.032737419009208679e-01 8.043243288993835449e-01 1.331932842731475830e-01 1.531836986541748047e-01 1.421692371368408203e-01 -1.890523917973041534e-02
-2.834745943546295166e-01 4.510771334171295166e-01 -3.091036081314086914e-01 1.782077364623546600e-02 1.779593378305435181e-01 4.241607189178466797e-01 5.392635464668273926e-01 3.433977663516998291e-01
-4.956024140119552612e-02 8.534359931945800781e-01 2.181901633739471436e-01 3.318303227424621582e-01 1.012101545929908752e-01 -2.110573947429656982e-01 2.380785942077636719e-01 -1.572683802805840969e-03
-1.065144762396812439e-01 6.225042343139648438e-01 -1.103176474571228027e-01 5.782415270805358887e-01 3.021352589130401611e-01 3.508650958538055420e-01 1.574699729681015015e-01 -1.241813078522682190e-01
4.975226242095232010e-03 6.184991598129272461e-01 3.017814755439758301e-01 3.720141947269439697e-01 2.815116345882415771e-01 -2.992551922798156738e-01 1.638495922088623047e-01 4.385410845279693604e-01
1.399129629135131836e-02 8.313778042793273926e-01 2.198524773120880127e-01 1.229236200451850891e-01 3.899565665051341057e-03 1.296045482158660889e-01 2.962126433849334717e-01 -3.749871253967285156e-01
2.311351150274276733e-01 8.719545602798461914e-01 2.933578193187713623e-01 7.194577157497406006e-02 1.497545838356018066e-01 2.442576140165328979e-01 5.179246142506599426e-02 -1.013219729065895081e-01
7.185114920139312744e-02 5.983601808547973633e-01 -1.176342666149139404e-01 6.872270107269287109e-01 2.718232274055480957e-01 5.645772814750671387e-02 1.268703043460845947e-01 -2.398172914981842041e-01
-2.141021639108657837e-01 6.212839484214782715e-01 -5.844812467694282532e-02 7.466843724250793457e-02 2.897230088710784912e-01 7.178119570016860962e-02 4.012081623077392578e-01 5.559812784194946289e-01
1.173818036913871765e-01 2.593635618686676025e-01 5.002388954162597656e-01 5.552802085876464844e-01 8.414854854345321655e-02 -4.117852747440338135e-01 3.383546173572540283e-01 2.631445527076721191e-01
2.290927171707153320e-01 4.067340120673179626e-02 2.349277883768081665e-01 2.464016228914260864e-01 4.156492948532104492e-01 1.382364332675933838e-01 4.456914067268371582e-01 6.629048585891723633e-01
-4.832593351602554321e-02 6.715775728225708008e-01 -3.492080867290496826e-01 3.620082736015319824e-01 4.786896705627441406e-02 -1.721184104681015015e-01 4.675489068031311035e-01 2.076863944530487061e-01
3.700920343399047852e-01 2.460857480764389038e-02 5.407738685607910156e-01 -9.534418582916259766e-02 2.596539855003356934e-01 3.978860005736351013e-02 6.903828382492065430e-01 -1.235626414418220520e-01
2.431600242853164673e-01 5.420606732368469238e-01 -1.343704313039779663e-01 1.461628824472427368e-01 8.221644908189773560e-02 -3.412514626979827881e-01 3.195353448390960693e-01 6.183118224143981934e-01
4.128227531909942627e-01 1.864210069179534912e-01 4.847398996353149414e-01 -2.260188460350036621e-01 5.578410029411315918e-01 -9.870348125696182251e-02 4.307393431663513184e-01 4.797989502549171448e-02
2.864169776439666748e-01 1.789971143007278442e-01 8.060288615524768829e-03 1.008738055825233459e-01 4.883153140544891357e-01 -1.123463287949562073e-01 3.751365542411804199e-01 6.956175565719604492e-01
2.228708118200302124e-01 9.655848890542984009e-02 6.473974138498306274e-02 -5.534025281667709351e-02 2.540130317211151123e-01 6.417943239212036133e-01 4.642543196678161621e-01 4.917283356189727783e-01
-7.401933521032333374e-02 7.357670664787292480e-01 3.016896247863769531e-01 5.105246901512145996e-01 1.343737393617630005e-01 -1.076328009366989136e-01 1.653671413660049438e-01 2.110177874565124512e-01
-2.037458121776580811e-02 8.482611179351806641e-01 1.317424774169921875e-01 1.044685021042823792e-01 -1.153921931982040405e-01 -1.553770806640386581e-02 4.012088477611541748e-01 -2.779256403446197510e-01
1.303071826696395874e-01 7.280811071395874023e-01 -1.095518656075000763e-02 2.225530743598937988e-01 2.177603989839553833e-01 3.047164380550384521e-01 1.038754805922508240e-01 5.022013783454895020e-01
-1.556613892316818237e-01 7.869358062744140625e-01 1.314868479967117310e-01 3.595301806926727295e-01 2.603244185447692871e-01 2.477777302265167236e-01 2.567357718944549561e-01 -1.219627782702445984e-01
-1.919394582509994507e-01 5.410296320915222168e-01 -5.528410524129867554e-02 2.297416031360626221e-01 3.394210338592529297e-01 3.147680312395095825e-02 3.586482107639312744e-01 6.080976724624633789e-01
1.410230901092290878e-02 7.390052676200866699e-01 -3.366396129131317139e-01 3.535298705101013184e-01 1.513551473617553711e-01 -1.333387196063995361e-01 4.143495261669158936e-01 5.467907339334487915e-02
4.183719158172607422e-01 -6.778388470411300659e-02 3.888201117515563965e-01 3.061246275901794434e-01 3.465749621391296387e-01 4.578890204429626465e-01 2.912529110908508301e-01 4.010885953903198242e-01
3.290023803710937500e-01 1.646301001310348511e-01 1.727496460080146790e-02 1.185014098882675171e-01 3.334370255470275879e-01 -1.040092185139656067e-01 3.845517337322235107e-01 7.618628144264221191e-01
-3.010017871856689453e-01 6.716180443763732910e-01 -8.247594535350799561e-02 2.795288339257240295e-02 1.342996656894683838e-01 4.156180620193481445e-01 4.680905044078826904e-01 2.021391391754150391e-01
-1.419541388750076294e-01 4.805128276348114014e-01 -1.525114029645919800e-01 6.589273214340209961e-01 3.579405844211578369e-01 3.214499726891517639e-02 3.519797325134277344e-01 -1.961299180984497070e-01
-2.657024860382080078e-01 5.899459123611450195e-01 4.757904708385467529e-01 5.005573630332946777e-01 5.512937158346176147e-02 -6.279389373958110809e-03 3.166861832141876221e-01 3.260292112827301025e-02
5.130034685134887695e-01 7.205140590667724609e-01 -7.445397973060607910e-02 1.110437884926795959e-02 2.024432271718978882e-01 1.766612678766250610e-01 7.387110497802495956e-03 3.738624751567840576e-01
9.963770210742950439e-02 4.666033983230590820e-01 -8.578015863895416260e-02 8.288795351982116699e-01 1.875892132520675659e-01 -1.453953050076961517e-02 1.709466129541397095e-01 -1.154565140604972839e-01
2.720783650875091553e-01 2.661548256874084473e-01 4.498160183429718018e-01 2.408370673656463623e-01 6.981226801872253418e-02 -3.511206507682800293e-01 5.646404623985290527e-01 -3.844732940196990967e-01
5.857425332069396973e-01 -9.159297682344913483e-03 -1.903135478496551514e-01 1.654679775238037109e-01 5.694302916526794434e-01 2.891382575035095215e-01 3.630368709564208984e-01 2.314630299806594849e-01
4.852924942970275879e-01 -2.033489197492599487e-01 2.244175970554351807e-01 3.300980925559997559e-01 1.763748675584793091e-01 2.938754558563232422e-01 5.349321961402893066e-01 4.002361893653869629e-01
-8.453445136547088623e-02 6.014351248741149902e-01 3.441825509071350098e-01 2.555367946624755859e-01 1.120147202163934708e-02 -3.581833839416503906e-01 4.740661084651947021e-01 -3.069357872009277344e-01
-1.178279444575309753e-01 7.160152196884155273e-01 -3.532661125063896179e-02 4.223988652229309082e-01 2.691509127616882324e-01 -9.753105044364929199e-02 2.736360430717468262e-01 3.700523972511291504e-01
3.821691572666168213e-01 5.208272114396095276e-02 1.201050281524658203e-01 -2.452391833066940308e-01 2.958188056945800781e-01 -8.999306708574295044e-02 8.231030106544494629e-01 5.967116728425025940e-02
3.685539364814758301e-01 7.567698359489440918e-01 2.851282954216003418e-01 1.411934792995452881e-01 -5.253877490758895874e-02 -2.190649360418319702e-01 1.895360499620437622e-01 -3.218072056770324707e-01
3.279162049293518066e-01 6.974434107542037964e-02 4.117905199527740479e-01 -2.838012278079986572e-01 1.429498791694641113e-01 1.182497590780258179e-01 7.621270418167114258e-01 1.491201668977737427e-01
-1.126876398921012878e-01 5.907280445098876953e-01 -4.317281842231750488e-01 -9.996910393238067627e-02 6.822179257869720459e-02 1.941159069538116455e-01 5.844667553901672363e-01 2.408783435821533203e-01
6.337819099426269531e-01 5.803708434104919434e-01 -3.392159342765808105e-01 -9.354108572006225586e-02 1.861919015645980835e-01 -1.182565838098526001e-01 2.942309081554412842e-01 4.948816075921058655e-02
5.673964321613311768e-02 7.303652763366699219e-01 3.887367248535156250e-01 2.934811413288116455e-01 -1.786824315786361694e-01 3.313485085964202881e-01 1.734946817159652710e-01 -2.329810410737991333e-01
-2.075046747922897339e-01 6.204354763031005859e-01 -2.135352045297622681e-01 5.255017280578613281e-01 -5.284006521105766296e-02 -1.256611570715904236e-02 4.969185888767242432e-01 1.934556290507316589e-02
1.781290620565414429e-01 7.740796357393264771e-02 2.980011403560638428e-01 -8.220864087343215942e-02 2.846887111663818359e-01 3.575322329998016357e-01 5.958204865455627441e-01 5.503053069114685059e-01
3.959589600563049316e-01 7.543227672576904297e-01 3.227656781673431396e-01 -5.202767997980117798e-02 -1.707562059164047241e-01 1.183535903692245483e-01 2.074076682329177856e-01 -2.848613858222961426e-01
3.901832997798919678e-01 1.027570366859436035e-01 2.590794861316680908e-01 3.976667523384094238e-01 -4.928255081176757812e-01 -6.626075506210327148e-02 6.029438972473144531e-01 -3.358896449208259583e-02
-4.742976129055023193e-01 5.596094727516174316e-01 3.300459384918212891e-01 1.272353380918502808e-01 4.147567600011825562e-02 1.779981255531311035e-01 4.958443343639373779e-01 2.397806793451309204e-01
-2.191952913999557495e-01 6.116521358489990234e-01 2.781217694282531738e-01 3.967705965042114258e-01 3.179021179676055908e-01 -4.908355325460433960e-02 2.400244772434234619e-01 4.265836477279663086e-01
-1.640005409717559814e-01 5.317956209182739258e-01 8.842199295759201050e-02 6.769232749938964844e-01 3.959640860557556152e-01 1.805561222136020660e-02 1.264681220054626465e-01 2.261543124914169312e-01
-1.588472425937652588e-01 7.199864387512207031e-01 1.816701889038085938e-01 4.022861421108245850e-01 2.087867707014083862e-01 1.679525524377822876e-02 1.933856606483459473e-01 4.245902001857757568e-01
6.724648475646972656e-01 3.130852878093719482e-01 -1.333897113800048828e-01 3.474868088960647583e-02 -1.623601615428924561e-01 3.674791753292083740e-01 4.131866395473480225e-01 -3.140752017498016357e-01
6.546758413314819336e-01 5.807303786277770996e-01 -1.397048681974411011e-01 -1.051818113774061203e-02 -1.450708955526351929e-01 -7.264458388090133667e-02 2.738789021968841553e-01 3.364388644695281982e-01
6.056560873985290527e-01 6.517717838287353516e-01 2.159563302993774414e-01 -1.566853076219558716e-01 -1.396256685256958008e-01 1.637191027402877808e-01 2.630519568920135498e-01 -1.472791433334350586e-01
2.762285768985748291e-01 5.316044688224792480e-01 4.621288552880287170e-02 1.096000820398330688e-01 -2.553937733173370361e-01 6.613137722015380859e-01 2.530020177364349365e-01 -2.457127273082733154e-01
2.936488986015319824e-01 6.866773217916488647e-02 -1.024588942527770996e-01 1.070730611681938171e-01 -3.604209125041961670e-01 1.516409665346145630e-01 8.037998080253601074e-01 -2.968166470527648926e-01
1.561056077480316162e-01 7.738315314054489136e-02 2.111055105924606323e-01 -3.018684685230255127e-01 4.092648625373840332e-01 3.358530998229980469e-01 7.394341826438903809e-01 -8.303485065698623657e-02
5.780927464365959167e-02 8.678857684135437012e-01 -8.923334628343582153e-02 3.462169319391250610e-02 2.001054435968399048e-01 2.581388950347900391e-01 3.080968856811523438e-01 -1.807473599910736084e-01
4.327663779258728027e-01 5.642101764678955078e-01 4.135937690734863281e-01 1.074137687683105469e-01 -3.642856180667877197e-01 3.648136854171752930e-01 1.692712754011154175e-01 1.316702514886856079e-01
1.266785897314548492e-02 -1.305775791406631470e-01 -1.270527541637420654e-01 1.773618906736373901e-01 5.407646894454956055e-01 3.836202621459960938e-01 6.769771575927734375e-01 1.931330561637878418e-01
3.047543168067932129e-01 6.054311990737915039e-01 4.628093242645263672e-01 3.377282619476318359e-01 2.144665122032165527e-01 -3.933787941932678223e-01 8.598253875970840454e-02 6.472589820623397827e-02
-1.139948815107345581e-01 4.543787539005279541e-01 -7.954271137714385986e-02 7.329159975051879883e-01 3.863224685192108154e-01 3.997863456606864929e-02 2.617585957050323486e-01 -1.330087184906005859e-01
3.539063334465026855e-01 5.730142001993954182e-04 3.892013132572174072e-01 5.997220873832702637e-01 -8.914571255445480347e-03 -3.186668157577514648e-01 5.031432509422302246e-01 -9.394015371799468994e-02
8.944389224052429199e-02 2.202141284942626953e-01 3.839498758316040039e-01 2.869037985801696777e-01 2.513002045452594757e-02 -5.078499317169189453e-01 6.644765138626098633e-01 -1.170566901564598083e-01
1.146737579256296158e-02 4.780811071395874023e-01 -2.706299126148223877e-01 7.373763918876647949e-01 1.906594783067703247e-01 3.043745644390583038e-03 2.880737483501434326e-01 -1.870710551738739014e-01
5.064659118652343750e-01 1.105449199676513672e-01 4.495693743228912354e-01 -1.044713929295539856e-01 4.671443998813629150e-01 -7.219331711530685425e-02 5.275388956069946289e-01 -1.284990459680557251e-01
1.492514759302139282e-01 7.881504893302917480e-01 7.059666514396667480e-02 5.009590983390808105e-01 1.259162873029708862e-01 1.778009384870529175e-01 1.740043982863426208e-02 2.298437654972076416e-01
3.845655024051666260e-01 6.874049901962280273e-01 -3.517655134201049805e-01 -3.757752105593681335e-02 -1.326331943273544312e-01 -6.852527707815170288e-02 4.391831755638122559e-01 1.981499195098876953e-01
-9.351544827222824097e-02 7.090312242507934570e-01 4.940852522850036621e-02 2.229584902524948120e-01 1.456579118967056274e-01 4.545466005802154541e-01 2.163010239601135254e-01 4.021978080272674561e-01
-2.738919854164123535e-01 6.095388531684875488e-01 2.581882774829864502e-01 1.979415118694305420e-01 2.062955200672149658e-01 -3.234554082155227661e-02 5.090151429176330566e-01 -3.806615173816680908e-01
6.132834404706954956e-02 -1.865928247570991516e-02 3.373856842517852783e-01 2.924966514110565186e-01 7.056827098131179810e-02 1.535903513431549072e-01 6.372458338737487793e-01 6.015440225601196289e-01
1.959134638309478760e-01 7.465648651123046875e-01 -1.440598964691162109e-01 7.189848273992538452e-02 2.335252314805984497e-01 5.449183583259582520e-01 8.992327749729156494e-02 -1.370396316051483154e-01
-1.593524515628814697e-01 6.584239602088928223e-01 -1.491709649562835693e-01 5.832098126411437988e-01 2.377179116010665894e-01 -5.544370412826538086e-02 3.314953148365020752e-01 9.605263173580169678e-02
4.285016357898712158e-01 4.047693908214569092e-01 -5.109009146690368652e-01 5.709325149655342102e-02 -5.738101154565811157e-02 2.647086679935455322e-01 5.597879886627197266e-01 -3.927965834736824036e-02
5.566370487213134766e-01 7.486382722854614258e-01 -1.055261236615478992e-03 -1.625177115201950073e-01 1.184281781315803528e-01 -1.705931872129440308e-01 2.032952308654785156e-01 -1.372096985578536987e-01
5.619319081306457520e-01 6.120423078536987305e-01 1.891341619193553925e-02 -1.363506261259317398e-02 3.101631626486778259e-02 5.369634032249450684e-01 9.920383989810943604e-02 -9.979874640703201294e-02
3.135142028331756592e-01 1.325618475675582886e-01 -2.460546195507049561e-01 6.496537923812866211e-01 -1.047750189900398254e-01 -1.576940268278121948e-01 5.891495943069458008e-01 -1.363854706287384033e-01
-1.711124926805496216e-01 5.819836258888244629e-01 -3.414206504821777344e-01 -1.272376328706741333e-01 1.277914345264434814e-01 2.165385186672210693e-01 5.883771777153015137e-01 2.997513711452484131e-01
7.621245384216308594e-01 7.105354219675064087e-02 -2.306268736720085144e-02 2.837409377098083496e-01 3.262322843074798584e-01 2.926940321922302246e-01 1.299676597118377686e-01 3.522610664367675781e-01
4.188416525721549988e-02 7.828224897384643555e-01 3.529361784458160400e-01 1.424264013767242432e-01 -2.006835490465164185e-01 2.666577324271202087e-02 3.322385549545288086e-01 -2.986936867237091064e-01
1.695119291543960571e-01 -3.513468429446220398e-02 4.291670024394989014e-01 5.671848058700561523e-01 4.993516579270362854e-02 -2.655872702598571777e-01 6.234345436096191406e-01 -4.947524890303611755e-02
2.879603207111358643e-01 7.806237339973449707e-01 2.593786716461181641e-01 -1.109203174710273743e-01 1.534051746129989624e-01 4.489595293998718262e-01 5.190664529800415039e-02 1.823987066745758057e-02
6.447919011116027832e-01 -5.438123270869255066e-02 -1.193355619907379150e-01 1.876195818185806274e-01 5.219317674636840820e-01 3.231666386127471924e-01 3.406819403171539307e-01 1.973081827163696289e-01
-1.130798235535621643e-01 5.202562212944030762e-01 3.249545693397521973e-01 5.725831985473632812e-01 -2.340994402766227722e-02 5.207734704017639160e-01 9.759743511676788330e-02 4.267491027712821960e-02
7.280604839324951172e-01 1.544826626777648926e-01 1.386021226644515991e-01 1.245279759168624878e-01 5.153417587280273438e-01 2.504414506256580353e-02 1.326798647642135620e-01 3.571229279041290283e-01
-1.715444028377532959e-01 5.603930354118347168e-01 -4.078572615981101990e-02 5.908719301223754883e-01 5.069534778594970703e-01 5.658324062824249268e-02 1.593219488859176636e-01 1.419580876827239990e-01
7.620084099471569061e-03 1.847205758094787598e-01 3.699241280555725098e-01 -2.480525374412536621e-01 4.240795075893402100e-01 3.595638275146484375e-01 5.263018012046813965e-01 4.258209764957427979e-01
6.686873733997344971e-02 -5.527857691049575806e-02 4.015387892723083496e-01 2.085878551006317139e-01 3.788453042507171631e-01 2.222459912300109863e-01 5.718166232109069824e-01 5.175319910049438477e-01
5.248658061027526855e-01 -1.973066329956054688e-01 5.262036919593811035e-01 3.514719605445861816e-01 2.123751640319824219e-01 1.965395808219909668e-01 3.990038633346557617e-01 2.054944336414337158e-01
1.491725742816925049e-01 1.838672161102294922e-01 5.327280759811401367e-01 -1.949258148670196533e-01 2.870924472808837891e-01 4.761011898517608643e-02 6.247282624244689941e-01 3.836286962032318115e-01
2.225762605667114258e-02 8.091824650764465332e-01 1.257292777299880981e-01 3.637922406196594238e-01 6.882494688034057617e-02 2.920961976051330566e-01 1.383698284626007080e-01 -2.955882847309112549e-01
3.406894505023956299e-01 -9.254162199795246124e-03 3.116705417633056641e-01 -1.286724675446748734e-02 6.225948929786682129e-01 -8.629148360341787338e-04 5.880309343338012695e-01 -2.305116653442382812e-01
-1.675117015838623047e-01 7.317375540733337402e-01 -1.698611117899417877e-02 4.454801380634307861e-01 1.756157539784908295e-02 -1.054175272583961487e-01 4.601534903049468994e-01 -1.208160072565078735e-01
2.554115839302539825e-02 8.013925552368164062e-01 2.454114407300949097e-01 3.080608546733856201e-01 1.999606937170028687e-01 3.594430387020111084e-01 9.364254027605056763e-02 -1.550391614437103271e-01
5.203061178326606750e-02 7.664749622344970703e-01 5.040624141693115234e-01 2.052104622125625610e-01 1.160513237118721008e-01 3.146221935749053955e-01 1.605557091534137726e-02 -3.010016679763793945e-02
-7.604580372571945190e-02 6.749348640441894531e-01 4.046469330787658691e-01 2.181757092475891113e-01 2.737521231174468994e-01 3.047818243503570557e-01 8.674672245979309082e-02 3.898497223854064941e-01
3.213847875595092773e-01 -5.077209323644638062e-02 1.601613312959671021e-01 4.265803098678588867e-01 1.997814029455184937e-01 -1.374898105859756470e-01 5.012774467468261719e-01 6.135278940200805664e-01
9.642368555068969727e-02 5.841906070709228516e-01 -7.945222407579421997e-02 6.841130256652832031e-01 3.246735334396362305e-01 2.455230057239532471e-02 1.074545904994010925e-01 -2.398715466260910034e-01
2.744066417217254639e-01 3.075467944145202637e-01 2.896483838558197021e-01 2.257967591285705566e-01 1.769013404846191406e-01 -5.731101632118225098e-01 3.611661195755004883e-01 4.528195858001708984e-01
2.419933229684829712e-01 -9.786845184862613678e-03 5.834916234016418457e-01 -8.922019600868225098e-02 1.095576584339141846e-01 6.032898649573326111e-02 7.345196008682250977e-01 1.943173259496688843e-01
2.939129769802093506e-01 -5.670195817947387695e-02 1.588544994592666626e-01 5.144934654235839844e-01 -3.365129828453063965e-01 2.121492475271224976e-01 6.207569241523742676e-01 -2.772622704505920410e-01
3.582811355590820312e-01 6.806231737136840820e-01 2.400177419185638428e-01 -3.440226614475250244e-01 -3.775735571980476379e-02 -5.351369827985763550e-02 3.020899891853332520e-01 3.699716329574584961e-01
1.825898438692092896e-01 6.776557564735412598e-01 3.883158266544342041e-01 2.392806410789489746e-01 -9.009240195155143738e-03 5.067160725593566895e-01 3.762285411357879639e-02 2.028332203626632690e-01
1.197004392743110657e-01 3.485062122344970703e-01 3.038641214370727539e-01 6.944701075553894043e-02 4.274240229278802872e-03 -4.971226155757904053e-01 6.686510443687438965e-01 -2.698435783386230469e-01
-3.969086408615112305e-01 4.964314699172973633e-01 7.280917465686798096e-02 4.626863449811935425e-02 -1.706445515155792236e-01 3.501850068569183350e-01 6.275880932807922363e-01 2.072716504335403442e-01
4.712319076061248779e-01 2.043031603097915649e-01 1.653161197900772095e-01 5.097920298576354980e-01 2.816975712776184082e-01 -3.757989108562469482e-01 3.432731032371520996e-01 -3.325189650058746338e-01
6.397415399551391602e-01 6.404915452003479004e-02 -2.072787284851074219e-02 2.251793295145034790e-01 3.059043586254119873e-01 2.142389714717864990e-01 2.880462110042572021e-01 5.595057606697082520e-01
4.519774019718170166e-01 3.324063718318939209e-01 -3.350709080696105957e-01 -2.228406518697738647e-01 -1.704652607440948486e-01 3.723720014095306396e-01 5.880692005157470703e-01 -9.872937202453613281e-02
5.324552655220031738e-01 5.626948475837707520e-01 4.138161540031433105e-01 1.935182809829711914e-01 -2.728425264358520508e-01 3.127564191818237305e-01 1.056528836488723755e-01 8.803783357143402100e-02
3.841430321335792542e-02 -1.608973252587020397e-03 4.056925475597381592e-01 5.032124742865562439e-02 2.444699257612228394e-01 3.105317652225494385e-01 6.939800381660461426e-01 4.399989843368530273e-01
2.322739660739898682e-01 2.107218056917190552e-01 4.011779129505157471e-01 4.345361292362213135e-01 2.402821183204650879e-01 -5.651302337646484375e-01 4.177328646183013916e-01 1.646747067570686340e-02
5.204641819000244141e-01 6.457549333572387695e-01 -6.295935809612274170e-02 -2.826560661196708679e-02 9.094552695751190186e-02 -2.373863607645034790e-01 1.856707781553268433e-01 4.563527107238769531e-01
3.315144479274749756e-01 7.753252238035202026e-02 4.470084607601165771e-01 4.226306080818176270e-01 1.671281605958938599e-01 -4.619608223438262939e-01 4.308323264122009277e-01 2.805306613445281982e-01
4.742150008678436279e-01 -1.014560312032699585e-01 6.511175036430358887e-01 9.021455794572830200e-02 2.696299850940704346e-01 8.875644952058792114e-02 5.021499991416931152e-01 -1.225985237397253513e-03
-9.665338695049285889e-02 6.806187033653259277e-01 2.056433111429214478e-01 5.032147765159606934e-01 2.564270496368408203e-01 2.590940892696380615e-01 3.344129770994186401e-02 3.128881156444549561e-01
2.669493854045867920e-01 2.606088817119598389e-01 4.480639994144439697e-01 3.917826414108276367e-01 1.286565363407135010e-01 -4.926125407218933105e-01 2.877832055091857910e-01 4.056195914745330811e-01
5.473856329917907715e-01 1.713814139366149902e-01 -1.129437908530235291e-01 2.216677963733673096e-01 1.548222601413726807e-01 -9.464865177869796753e-02 2.916752696037292480e-01 7.007864117622375488e-01
-4.632267728447914124e-02 1.710726171731948853e-01 4.399189949035644531e-01 -2.419156581163406372e-01 3.964013159275054932e-01 2.122681885957717896e-01 7.112701535224914551e-01 9.186652302742004395e-02
-3.026182055473327637e-01 7.099911570549011230e-01 -1.353721171617507935e-01 -9.807033464312553406e-03 1.868724077939987183e-01 2.785620689392089844e-01 5.114393830299377441e-01 1.087405383586883545e-01
-1.839294731616973877e-01 1.118965521454811096e-01 4.631031453609466553e-01 -7.671417295932769775e-02 4.608069360256195068e-01 5.898364260792732239e-02 7.170833349227905273e-01 5.717424303293228149e-02
-1.089990288019180298e-01 4.975888729095458984e-01 -7.450839877128601074e-02 3.895075619220733643e-01 -1.581375673413276672e-02 6.932941675186157227e-01 2.546401917934417725e-01 -1.936704516410827637e-01
6.450165510177612305e-01 5.899766683578491211e-01 -3.484206795692443848e-01 1.926139444112777710e-01 2.505424618721008301e-01 1.039281561970710754e-01 -6.201621145009994507e-03 6.142618134617805481e-02
-1.463293284177780151e-01 -1.242305636405944824e-01 2.307389527559280396e-01 2.025304287672042847e-01 3.374002575874328613e-01 1.904970109462738037e-01 8.118332028388977051e-01 2.443241178989410400e-01
3.615433275699615479e-01 2.746645808219909668e-01 4.470326006412506104e-01 5.962883234024047852e-01 2.792412638664245605e-01 -1.016822159290313721e-01 1.065136715769767761e-01 -3.725424408912658691e-01
1.366735249757766724e-01 8.738965541124343872e-02 7.156472802162170410e-01 3.206821680068969727e-01 3.375551104545593262e-01 -2.530392408370971680e-01 3.668727874755859375e-01 2.147727161645889282e-01
1.263191550970077515e-01 1.120312362909317017e-01 5.255126357078552246e-01 -2.231698632240295410e-01 1.110553368926048279e-01 -3.489861846901476383e-04 7.528570890426635742e-01 2.576759755611419678e-01
5.286936759948730469e-01 2.472294121980667114e-01 -3.814025521278381348e-01 1.303056254982948303e-02 -8.591417223215103149e-02 -2.413519173860549927e-01 6.236270070075988770e-01 2.432700544595718384e-01
4.058145582675933838e-01 4.379413276910781860e-02 2.425134778022766113e-01 -1.401747390627861023e-02 6.074948906898498535e-01 -4.199184104800224304e-02 5.657283663749694824e-01 -2.890078127384185791e-01
6.079767346382141113e-01 6.797448992729187012e-01 1.288056522607803345e-01 3.705317080020904541e-01 4.755013622343540192e-03 7.975085079669952393e-02 -8.385516703128814697e-02 3.181605041027069092e-02
2.503367960453033447e-01 4.416725039482116699e-02 4.734212756156921387e-01 -1.230826675891876221e-01 5.172041654586791992e-01 2.198929786682128906e-01 5.948527455329895020e-01 -1.624837964773178101e-01
4.400973320007324219e-01 3.129215165972709656e-02 -2.576794028282165527e-01 5.690147876739501953e-01 5.093266442418098450e-02 -1.072304099798202515e-01 5.788447260856628418e-01 -2.569143176078796387e-01
7.093361616134643555e-01 -1.077009588479995728e-01 2.083653360605239868e-01 1.264755427837371826e-01 3.526907563209533691e-01 2.477853596210479736e-01 4.743098616600036621e-01 1.227693632245063782e-01
5.323412269353866577e-02 -7.291837036609649658e-02 3.608509898185729980e-01 3.580518662929534912e-01 3.889458775520324707e-01 2.426262497901916504e-01 5.516727566719055176e-01 4.679158329963684082e-01
3.095978796482086182e-01 1.736344583332538605e-02 1.584680378437042236e-01 2.712879776954650879e-01 -2.962990701198577881e-01 4.568833112716674805e-02 7.638188600540161133e-01 -3.630956113338470459e-01
-9.076844155788421631e-02 6.049886345863342285e-01 6.811255961656570435e-02 6.755815148353576660e-01 1.413085609674453735e-01 -2.022626399993896484e-01 2.556349635124206543e-01 1.961444616317749023e-01
2.619402706623077393e-01 7.429427504539489746e-01 -1.168062463402748108e-01 3.924459815025329590e-01 9.013005346059799194e-02 2.342046201229095459e-01 2.188299782574176788e-02 3.851127028465270996e-01
-5.500389635562896729e-02 7.865547537803649902e-01 -1.435687839984893799e-01 2.427639216184616089e-01 1.191181242465972900e-01 4.198817312717437744e-01 2.686870694160461426e-01 -1.899402141571044922e-01
2.988527417182922363e-01 1.031338274478912354e-01 1.442039012908935547e-01 4.201441109180450439e-01 1.782973110675811768e-01 -5.697697401046752930e-01 5.806850194931030273e-01 9.545827656984329224e-02
1.815823316574096680e-01 5.879603624343872070e-01 -1.063968241214752197e-01 3.525255322456359863e-01 4.641152545809745789e-02 6.892117857933044434e-01 5.860092490911483765e-02 7.165908068418502808e-02
4.700028598308563232e-01 6.520065665245056152e-01 1.512561589479446411e-01 -2.586872577667236328e-01 3.297032713890075684e-01 2.524375617504119873e-01 7.711300253868103027e-02 -2.929364740848541260e-01
5.379006862640380859e-01 -2.691686712205410004e-02 2.179640531539916992e-01 2.639600634574890137e-01 5.255315899848937988e-01 3.064069449901580811e-01 2.379849106073379517e-01 4.074917733669281006e-01
6.022192165255546570e-02 8.050199747085571289e-01 1.238883733749389648e-01 3.016219735145568848e-01 -8.078829199075698853e-02 -1.954365074634552002e-01 3.735816180706024170e-01 -2.402221411466598511e-01
-1.758768260478973389e-01 7.736598253250122070e-01 2.640408873558044434e-01 3.222374320030212402e-01 1.029387786984443665e-01 1.737312525510787964e-01 3.327013552188873291e-01 -2.132934033870697021e-01
-1.708131097257137299e-02 -1.295651216059923172e-02 2.986867129802703857e-01 3.393652737140655518e-01 4.114684760570526123e-01 2.270358651876449585e-01 5.648577809333801270e-01 5.052145123481750488e-01
5.236555933952331543e-01 7.188915014266967773e-01 1.295132040977478027e-01 2.531449198722839355e-01 -6.730030477046966553e-02 3.507979810237884521e-01 -2.313043549656867981e-02 -4.157190851401537657e-04
-1.889738589525222778e-01 7.117747068405151367e-01 9.320071339607238770e-02 2.807932794094085693e-01 1.621071696281433105e-01 4.474992156028747559e-01 1.974721997976303101e-01 3.234265744686126709e-01
3.220976293087005615e-01 2.322508208453655243e-02 -1.388182491064071655e-01 -2.695373296737670898e-01 4.592354595661163330e-01 1.313349902629852295e-01 7.504271268844604492e-01 -1.118295192718505859e-01
4.545220434665679932e-01 -6.872710585594177246e-02 3.157905936241149902e-01 4.017583429813385010e-01 -3.485375940799713135e-01 1.938440650701522827e-01 5.820719003677368164e-01 -1.723113059997558594e-01
3.430051505565643311e-01 2.951375544071197510e-01 2.181420624256134033e-01 -2.274283580482006073e-02 9.717300534248352051e-02 -5.999102592468261719e-01 6.118027567863464355e-01 -5.916627496480941772e-02
4.329712986946105957e-01 1.303228437900543213e-01 2.239381223917007446e-01 -3.681713640689849854e-01 3.907766640186309814e-01 3.108658790588378906e-01 5.180919170379638672e-01 3.034636378288269043e-01
-1.470814943313598633e-01 4.145246446132659912e-01 1.828159391880035400e-01 8.000178337097167969e-01 2.118091285228729248e-01 2.504498958587646484e-01 1.580256074666976929e-01 2.293391712009906769e-02
3.105798363685607910e-01 -4.176151007413864136e-02 2.937235236167907715e-01 4.139212071895599365e-01 -3.853887021541595459e-01 -4.106652364134788513e-02 6.920022964477539062e-01 -1.229380220174789429e-01
5.144360661506652832e-01 4.417353570461273193e-01 -1.885186135768890381e-02 -8.570306748151779175e-02 -4.801511466503143311e-01 -8.269321173429489136e-02 5.231665372848510742e-01 1.464189141988754272e-01
4.170750975608825684e-01 -6.442184001207351685e-02 4.328675568103790283e-01 4.343724250793457031e-01 2.540479898452758789e-01 -3.550517261028289795e-01 5.023606419563293457e-01 5.363046750426292419e-02
2.406685352325439453e-01 9.207527153193950653e-03 5.576391220092773438e-01 -1.697545647621154785e-01 1.710061542689800262e-02 5.574896186590194702e-02 7.626796960830688477e-01 1.309013962745666504e-01
1.720713526010513306e-01 7.491896748542785645e-01 3.937496617436408997e-02 2.777820825576782227e-01 5.308884754776954651e-02 1.974220722913742065e-01 1.948633790016174316e-01 -5.006271004676818848e-01
2.720977365970611572e-01 -7.275620102882385254e-02 -6.015274673700332642e-02 -1.663425266742706299e-01 1.876747608184814453e-01 2.410970479249954224e-01 8.397172093391418457e-01 3.015069365501403809e-01
3.086077570915222168e-01 7.977958023548126221e-02 3.478272855281829834e-01 -2.650478184223175049e-01 4.376380145549774170e-01 1.988959610462188721e-01 6.781582832336425781e-01 -1.271876543760299683e-01
1.217381060123443604e-01 -1.063541620969772339e-01 3.350647389888763428e-01 1.070495024323463440e-01 1.862419545650482178e-01 2.958903610706329346e-01 7.193084359169006348e-01 4.588014781475067139e-01
6.094231605529785156e-01 6.531407237052917480e-01 -3.289161249995231628e-02 -2.114466428756713867e-01 -8.220280706882476807e-02 2.317206263542175293e-01 2.705216705799102783e-01 -1.502837538719177246e-01
3.591541349887847900e-01 3.798205554485321045e-01 5.950769782066345215e-01 4.600160717964172363e-01 2.496056258678436279e-01 -2.389044463634490967e-01 9.482312202453613281e-02 -1.806751936674118042e-01
2.889648377895355225e-01 3.284120559692382812e-01 -3.680919408798217773e-01 5.937434434890747070e-01 8.084554225206375122e-02 1.290489882230758667e-01 4.275256991386413574e-01 -3.386063873767852783e-01
3.199056982994079590e-01 1.160435229539871216e-01 3.818959593772888184e-01 -1.736079901456832886e-01 6.014007925987243652e-01 1.757076084613800049e-01 5.203750133514404297e-01 -2.118111252784729004e-01
2.298824042081832886e-01 1.229584813117980957e-01 4.082873761653900146e-01 -1.171764358878135681e-01 5.922975540161132812e-01 -2.406248264014720917e-02 5.954372882843017578e-01 -2.136946618556976318e-01
3.518904745578765869e-01 4.838947653770446777e-01 5.628469586372375488e-01 1.713485866785049438e-01 4.401427134871482849e-02 -3.865869939327239990e-01 3.532336652278900146e-01 -1.403606235980987549e-01
6.741859912872314453e-01 5.208740830421447754e-01 -3.139590322971343994e-01 -7.667911052703857422e-02 1.184723377227783203e-01 -2.361678518354892731e-02 2.477241307497024536e-01 3.061907589435577393e-01
4.208146035671234131e-01 7.986561655998229980e-01 2.739343643188476562e-01 1.271833330392837524e-01 -5.554631352424621582e-03 3.026639223098754883e-01 1.358483731746673584e-02 -4.502209275960922241e-02
4.339035153388977051e-01 3.828479945659637451e-01 2.601303160190582275e-01 3.241313993930816650e-01 5.174810290336608887e-01 -4.521481394767761230e-01 1.179275289177894592e-01 -7.933961600065231323e-02
3.403821587562561035e-01 5.882784351706504822e-02 1.339175105094909668e-01 2.705216407775878906e-01 2.760192751884460449e-01 -4.813558980822563171e-02 5.184141397476196289e-01 6.650613546371459961e-01
4.240249842405319214e-02 7.436330318450927734e-01 1.817883104085922241e-01 2.832140326499938965e-01 5.034573003649711609e-02 5.180920958518981934e-01 1.626876890659332275e-01 -1.858311742544174194e-01
6.123888492584228516e-01 3.454833328723907471e-01 -1.260215938091278076e-01 1.536521036177873611e-02 3.411670774221420288e-02 -4.083535671234130859e-01 4.073672890663146973e-01 3.945109844207763672e-01
3.692865073680877686e-01 1.822370886802673340e-01 5.588320493698120117e-01 2.799327075481414795e-01 7.653029263019561768e-02 -2.660423219203948975e-01 5.368071198463439941e-01 -2.737957537174224854e-01
3.362984657287597656e-01 -2.115740627050399780e-01 3.929594457149505615e-01 4.334742128849029541e-01 3.948915302753448486e-01 2.377318441867828369e-01 4.886876642704010010e-01 2.203433662652969360e-01
4.175504148006439209e-01 1.404007375240325928e-01 4.362886846065521240e-01 -2.902770042419433594e-01 2.515335381031036377e-01 -4.821601137518882751e-02 6.824457645416259766e-01 2.173817018046975136e-03
5.695434212684631348e-01 3.732617497444152832e-01 -2.505445182323455811e-01 -5.434352159500122070e-02 3.087698221206665039e-01 -4.310269057750701904e-01 3.936335742473602295e-01 1.857408583164215088e-01
9.075514227151870728e-02 5.410699844360351562e-01 5.707920789718627930e-01 2.640939652919769287e-01 9.094760566949844360e-02 5.105015635490417480e-01 -4.669343307614326477e-02 1.799831539392471313e-01
3.941931128501892090e-01 -2.193621732294559479e-02 1.934305578470230103e-01 5.590581893920898438e-01 2.328786849975585938e-01 -3.729158937931060791e-01 5.400905609130859375e-01 -9.577363729476928711e-02
5.756649971008300781e-01 5.400735139846801758e-01 -5.808172747492790222e-02 3.765765726566314697e-01 3.170689642429351807e-01 2.987737953662872314e-01 -1.526425033807754517e-01 -1.365609019994735718e-01
2.531864643096923828e-01 6.062359809875488281e-01 -7.808349281549453735e-02 3.549746870994567871e-01 -8.330848067998886108e-03 5.989887118339538574e-01 8.568105846643447876e-02 -2.647121548652648926e-01
3.778181076049804688e-01 -5.878770258277654648e-03 3.636364638805389404e-01 -3.216097503900527954e-02 5.724564194679260254e-01 7.478044182062149048e-02 5.798855423927307129e-01 -2.332111001014709473e-01
3.212416172027587891e-01 3.408176600933074951e-01 4.002611041069030762e-01 5.423321127891540527e-01 2.971880435943603516e-01 -2.356109023094177246e-01 1.485340148210525513e-01 -4.005227982997894287e-01
2.460106313228607178e-01 6.563704013824462891e-01 4.548422396183013916e-01 -2.591402828693389893e-01 -2.740730345249176025e-01 1.323266029357910156e-01 3.239971995353698730e-01 1.924080550670623779e-01
9.829527139663696289e-02 -1.740657687187194824e-01 3.417209163308143616e-02 2.236680686473846436e-01 1.801277399063110352e-01 4.587880969047546387e-01 7.681918740272521973e-01 2.753048241138458252e-01
2.057247906923294067e-01 1.000121086835861206e-01 4.257974922657012939e-01 -3.688484057784080505e-02 2.881194651126861572e-01 2.997974753379821777e-01 4.624287486076354980e-01 6.150440573692321777e-01
-7.852448523044586182e-02 5.916263461112976074e-01 -3.791821300983428955e-01 5.063690543174743652e-01 6.774631887674331665e-02 2.303650975227355957e-02 4.551257491111755371e-01 -1.770983040332794189e-01
4.654257297515869141e-01 3.988935947418212891e-01 -5.862988829612731934e-01 -2.143857534974813461e-03 1.407661885023117065e-01 2.640712559223175049e-01 4.364649951457977295e-01 2.147699706256389618e-02
2.253134846687316895e-01 9.400855749845504761e-02 4.151032567024230957e-01 -1.251910328865051270e-01 5.960270762443542480e-01 9.327722340822219849e-02 5.834729671478271484e-01 -2.191420942544937134e-01
7.363838702440261841e-02 3.053168356418609619e-01 6.105926036834716797e-01 -2.757072150707244873e-01 1.907884627580642700e-01 3.581823036074638367e-02 6.304330825805664062e-01 -1.318793892860412598e-01
2.447719573974609375e-01 8.506762981414794922e-01 3.056285083293914795e-01 1.424037963151931763e-01 7.788905501365661621e-02 2.585032582283020020e-01 1.071033030748367310e-01 1.355984061956405640e-01
5.028091669082641602e-01 -2.724007368087768555e-01 4.016618430614471436e-01 4.188487827777862549e-01 2.055159360170364380e-01 2.700043916702270508e-01 4.698972105979919434e-01 -1.648427546024322510e-02
2.568275332450866699e-01 3.555511236190795898e-01 -3.831872344017028809e-01 6.048203110694885254e-01 9.278436005115509033e-02 4.326615035533905029e-01 2.704791724681854248e-01 -1.613042503595352173e-01
5.129159688949584961e-01 3.626354336738586426e-01 -2.962586581707000732e-01 7.548021525144577026e-02 3.501438498497009277e-01 -1.734218001365661621e-01 2.859002351760864258e-01 5.268124341964721680e-01
-2.473415583372116089e-01 6.364122629165649414e-01 7.159170508384704590e-02 -2.406409382820129395e-02 2.961691915988922119e-01 5.365157127380371094e-02 4.567829072475433350e-01 4.783847033977508545e-01
9.888786077499389648e-02 -1.121959090232849121e-01 -1.384998559951782227e-01 4.219295084476470947e-01 -2.041128724813461304e-01 1.868345737457275391e-01 8.268300890922546387e-01 -1.421594619750976562e-01
1.817531883716583252e-02 2.378933280706405640e-01 6.388416886329650879e-01 -1.760820299386978149e-01 4.679841101169586182e-01 8.604689687490463257e-02 5.110224485397338867e-01 1.280456483364105225e-01
6.303946971893310547e-01 -2.496218495070934296e-02 -1.772717759013175964e-02 4.830586910247802734e-01 5.435253977775573730e-01 2.016022503376007080e-01 1.538411974906921387e-01 9.267670661211013794e-02
7.993022352457046509e-02 7.028682231903076172e-01 -5.210359692573547363e-01 1.668149232864379883e-01 2.065307227894663811e-03 -4.363333433866500854e-02 4.238822758197784424e-01 1.367378830909729004e-01
1.785123348236083984e-02 7.258431315422058105e-01 4.714864492416381836e-01 -1.833186298608779907e-01 3.091524541378021240e-01 2.524600327014923096e-01 1.052557453513145447e-01 2.157266139984130859e-01
5.444881319999694824e-01 5.805827379226684570e-01 2.899627685546875000e-01 -8.327017724514007568e-02 -1.279222369194030762e-01 3.323512077331542969e-01 1.805812567472457886e-01 -3.406069874763488770e-01
3.317610025405883789e-01 7.833766750991344452e-03 -2.134969681501388550e-01 5.726057291030883789e-01 -4.471959918737411499e-02 -2.619124948978424072e-01 6.533823013305664062e-01 1.375083178281784058e-01
7.451549768447875977e-01 -3.740287199616432190e-02 2.477108091115951538e-01 2.670644521713256836e-01 3.226961195468902588e-01 4.059249162673950195e-01 2.002851963043212891e-01 4.048472642898559570e-02
8.415903449058532715e-01 4.223017022013664246e-02 5.219670757651329041e-02 2.635274827480316162e-01 4.108611345291137695e-01 1.468931138515472412e-01 1.652473509311676025e-01 -8.939391933381557465e-03
7.621302604675292969e-01 7.580173015594482422e-02 6.513989716768264771e-02 3.567405641078948975e-01 4.141985476016998291e-01 1.451492011547088623e-01 9.099554270505905151e-02 2.845974266529083252e-01
-1.192040219902992249e-01 7.290897965431213379e-01 5.033645033836364746e-01 3.000003397464752197e-01 -4.768678173422813416e-02 2.902307510375976562e-01 1.475018560886383057e-01 5.076939985156059265e-02
5.052602291107177734e-02 4.829121828079223633e-01 5.262709036469459534e-02 7.161506414413452148e-01 3.636201843619346619e-02 -3.503810986876487732e-02 3.603320419788360596e-01 -3.408997058868408203e-01
9.224377572536468506e-02 5.669340491294860840e-02 3.160995543003082275e-01 -1.089718379080295563e-02 3.763682246208190918e-01 -9.802129119634628296e-02 6.805909872055053711e-01 5.232340693473815918e-01
5.811173319816589355e-01 3.229962289333343506e-01 -1.516288369894027710e-01 2.125588804483413696e-01 2.459192276000976562e-01 -4.203589558601379395e-01 2.691606283187866211e-01 4.244741201400756836e-01
2.551499903202056885e-01 1.672571748495101929e-01 -1.617642790079116821e-01 8.295698165893554688e-01 3.710854351520538330e-01 -1.526559609919786453e-02 2.331640273332595825e-01 1.633572019636631012e-02
1.937713660299777985e-02 7.585253715515136719e-01 1.215567514300346375e-01 2.462381720542907715e-01 1.205244362354278564e-01 5.425059795379638672e-01 1.351241171360015869e-01 -1.475027799606323242e-01
4.511201381683349609e-01 6.966603994369506836e-01 3.263738751411437988e-01 -1.629646681249141693e-02 -7.674308121204376221e-02 3.305255472660064697e-01 5.724494159221649170e-02 2.931822836399078369e-01
-1.987589001655578613e-01 3.656631112098693848e-01 1.300268620252609253e-02 6.589798331260681152e-01 5.813215374946594238e-01 1.055523380637168884e-01 2.069518566131591797e-01 2.136982046067714691e-02
2.652562558650970459e-01 7.959046959877014160e-01 2.345332205295562744e-01 2.472969442605972290e-01 -6.447382038459181786e-04 -1.043917015194892883e-01 1.863634735345840454e-01 -3.665841519832611084e-01
-4.014638960361480713e-01 4.847306311130523682e-01 1.056638658046722412e-01 2.784790471196174622e-02 -2.541353702545166016e-01 2.250219285488128662e-01 6.833007335662841797e-01 9.900997579097747803e-02
2.545328140258789062e-01 1.357617676258087158e-01 2.842730879783630371e-01 2.622986435890197754e-01 -4.665202498435974121e-01 -2.101563513278961182e-01 7.107713222503662109e-01 -1.293375436216592789e-02
-3.595979884266853333e-02 -1.396568417549133301e-01 1.150591671466827393e-02 3.284317851066589355e-01 2.873553931713104248e-01 3.807999193668365479e-01 6.794967651367187500e-01 4.265038073062896729e-01
4.824983179569244385e-01 7.253364920616149902e-01 -3.952639922499656677e-02 -5.920756980776786804e-02 -2.977457046508789062e-01 1.578692644834518433e-01 3.498835861682891846e-01 4.571346566081047058e-03
1.570562124252319336e-01 4.027357995510101318e-01 -2.073416858911514282e-01 8.186565637588500977e-01 2.189194262027740479e-01 1.038692817091941833e-01 1.489304900169372559e-01 -1.380335390567779541e-01
3.623628318309783936e-01 9.878773987293243408e-02 -5.122821927070617676e-01 3.684529066085815430e-01 2.815679609775543213e-01 2.365574836730957031e-01 4.095860421657562256e-01 3.971685767173767090e-01
-6.002803519368171692e-02 4.248433113098144531e-01 -4.094980359077453613e-01 -2.632529139518737793e-01 1.116548702120780945e-01 -1.112192198634147644e-01 7.376322746276855469e-01 9.988175332546234131e-02
6.235452294349670410e-01 3.542105555534362793e-01 -1.908133029937744141e-01 -7.959568500518798828e-02 -1.969684511423110962e-01 3.090118467807769775e-01 4.943274557590484619e-01 -2.536467313766479492e-01
-3.281242847442626953e-01 6.997378468513488770e-01 1.123309582471847534e-01 1.628891080617904663e-01 1.331703215837478638e-01 1.683583706617355347e-01 4.074683785438537598e-01 3.891542553901672363e-01
2.901832759380340576e-01 1.718214750289916992e-01 1.980759054422378540e-01 1.896737068891525269e-01 -5.631621479988098145e-01 -1.249596849083900452e-01 6.915718317031860352e-01 4.763167351484298706e-03
3.782549202442169189e-01 -1.196176931262016296e-02 1.452919244766235352e-01 3.547027707099914551e-01 -4.803707897663116455e-01 1.962863355875015259e-01 6.610540747642517090e-01 -5.982984602451324463e-02
3.457473516464233398e-01 6.213332414627075195e-01 3.867196142673492432e-01 7.354982197284698486e-02 1.854410395026206970e-02 -4.036247134208679199e-01 3.112123608589172363e-01 -2.816601991653442383e-01
5.011768341064453125e-01 6.179011985659599304e-02 1.917417794466018677e-01 -1.303583681583404541e-01 6.318478584289550781e-01 1.006322875618934631e-01 4.557531177997589111e-01 -2.723530828952789307e-01
-1.403560042381286621e-01 7.340091466903686523e-01 1.347267776727676392e-01 4.835364222526550293e-01 1.225086376070976257e-01 -1.199543774127960205e-01 3.390978872776031494e-01 -2.125727683305740356e-01
5.170630216598510742e-01 4.502004981040954590e-01 1.272862683981657028e-02 -1.722945868968963623e-01 -3.455421030521392822e-01 2.979251146316528320e-01 4.878132045269012451e-01 -2.323738485574722290e-01
6.622948050498962402e-01 6.107057332992553711e-01 -2.830565273761749268e-01 1.312125325202941895e-01 2.643272876739501953e-01 1.322078555822372437e-01 2.820559218525886536e-02 -5.406383797526359558e-02
3.264589309692382812e-01 8.111222982406616211e-01 5.969152972102165222e-02 -1.406471282243728638e-01 1.644521206617355347e-01 2.552255690097808838e-01 1.281531304121017456e-01 -3.217960894107818604e-01
-3.193980157375335693e-01 7.093349099159240723e-01 -1.109517831355333328e-02 1.799374669790267944e-01 2.980982065200805664e-01 2.310237139463424683e-01 3.248156309127807617e-01 3.385094404220581055e-01
-9.860225766897201538e-02 5.641590356826782227e-01 -1.735413372516632080e-01 2.622975409030914307e-01 2.854307591915130615e-01 6.613371968269348145e-01 2.041347026824951172e-01 -1.121470257639884949e-01
6.949833780527114868e-02 8.110104203224182129e-01 1.698413304984569550e-02 2.640755772590637207e-01 -5.225828383117914200e-03 3.471448719501495361e-01 1.892976015806198120e-01 -3.332226574420928955e-01
3.440734446048736572e-01 2.221371084451675415e-01 -1.483528614044189453e-01 -6.102469563484191895e-02 2.878030538558959961e-01 -4.826845526695251465e-01 6.721220612525939941e-01 1.974154412746429443e-01
2.992143034934997559e-01 1.129603981971740723e-01 -3.095865845680236816e-01 7.642298340797424316e-01 2.329099625349044800e-01 9.003837406635284424e-02 3.515175282955169678e-01 -1.786087304353713989e-01
2.490636110305786133e-01 7.555823922157287598e-01 9.761253371834754944e-03 2.265972197055816650e-01 3.372302055358886719e-01 4.280225336551666260e-01 -2.550225704908370972e-02 -1.343247145414352417e-01
1.939916610717773438e-01 -2.574034035205841064e-01 1.257113367319107056e-01 4.311821460723876953e-01 3.125796616077423096e-01 4.006900787353515625e-01 6.224209070205688477e-01 2.207328528165817261e-01
-2.571150660514831543e-01 4.673527479171752930e-01 6.574774980545043945e-01 3.487066328525543213e-01 2.609470188617706299e-01 -5.171290040016174316e-02 2.920739054679870605e-01 -7.433499395847320557e-02
5.828108265995979309e-02 -8.092389442026615143e-03 -5.569467321038246155e-03 -1.039861291646957397e-01 4.208177924156188965e-01 4.028957188129425049e-01 7.641256451606750488e-01 2.497863471508026123e-01
1.315481662750244141e-01 5.938536524772644043e-01 4.272359311580657959e-01 -1.981321424245834351e-01 -3.159953951835632324e-01 -3.673333302140235901e-02 3.870592713356018066e-01 3.965208232402801514e-01
3.102011382579803467e-01 6.738091111183166504e-01 -2.837656736373901367e-01 6.531116366386413574e-02 -6.294071674346923828e-02 5.070907473564147949e-01 2.304630279541015625e-01 -2.252828329801559448e-01
-4.232099279761314392e-02 6.099317073822021484e-01 4.963110685348510742e-01 3.434550762176513672e-01 1.213367804884910583e-01 -3.068846166133880615e-01 3.149414658546447754e-01 -2.319855839014053345e-01
1.580800414085388184e-01 5.593239665031433105e-01 -2.394882142543792725e-01 5.012877583503723145e-01 -2.619273066520690918e-01 4.886385500431060791e-01 1.863586008548736572e-01 1.068660691380500793e-01
4.569042921066284180e-01 -2.390244230628013611e-02 1.832657903432846069e-01 -1.269768476486206055e-01 3.870095312595367432e-01 2.540999054908752441e-01 6.087535619735717773e-01 -3.950108587741851807e-01
-2.270759493112564087e-01 7.182518839836120605e-01 4.122511744499206543e-01 1.760345101356506348e-01 2.212505936622619629e-01 3.967260122299194336e-01 1.261699944734573364e-01 9.669340401887893677e-02
6.603184342384338379e-02 2.196559607982635498e-01 6.358531117439270020e-01 -1.998350322246551514e-01 3.567520976066589355e-01 2.232345193624496460e-01 5.163251757621765137e-01 2.438243329524993896e-01
4.228764176368713379e-01 2.712848782539367676e-01 4.186509549617767334e-01 3.790178596973419189e-01 3.641606271266937256e-01 -4.941131472587585449e-01 1.869219839572906494e-01 1.302164345979690552e-01
2.528540194034576416e-01 5.317835211753845215e-01 4.092662632465362549e-01 4.082919955253601074e-01 1.954787075519561768e-01 -3.986336588859558105e-01 2.685878574848175049e-01 -2.231811434030532837e-01
9.534488618373870850e-02 4.537678360939025879e-01 3.817452490329742432e-01 3.547028601169586182e-01 4.220740199089050293e-01 -4.402497410774230957e-01 2.731271088123321533e-01 -2.586425244808197021e-01
-3.545988202095031738e-01 4.813711643218994141e-01 3.399199619889259338e-02 -6.529030948877334595e-02 -2.334410548210144043e-01 9.476883709430694580e-02 7.413299083709716797e-01 1.551689058542251587e-01
5.597606301307678223e-02 -1.919730566442012787e-02 -2.596179842948913574e-01 4.206444621086120605e-01 -2.731917202472686768e-01 1.558719724416732788e-01 7.508397698402404785e-01 2.991065979003906250e-01
-4.511209726333618164e-01 3.906625211238861084e-01 1.407997161149978638e-01 1.292912364006042480e-01 -1.700541228055953979e-01 3.399013280868530273e-01 6.453735232353210449e-01 2.153448611497879028e-01
3.910481333732604980e-01 -1.497777253389358521e-01 4.633152782917022705e-01 4.153123795986175537e-01 3.295626044273376465e-01 2.627003192901611328e-01 3.966448903083801270e-01 3.202383220195770264e-01
1.029036939144134521e-01 -1.023490205407142639e-01 -2.451084852218627930e-01 5.887420773506164551e-01 -1.433919668197631836e-01 1.326831430196762085e-01 7.185144424438476562e-01 1.334589421749114990e-01
1.149135008454322815e-01 -1.176522579044103622e-02 3.989757597446441650e-01 1.790404766798019409e-01 3.868507146835327148e-01 2.210667729377746582e-01 5.611913204193115234e-01 5.309986472129821777e-01
2.380917519330978394e-01 1.356043666601181030e-01 -4.759172499179840088e-01 6.731616854667663574e-01 2.083584219217300415e-01 3.363925516605377197e-01 2.731037735939025879e-01 1.188317388296127319e-01
5.568250268697738647e-02 -3.362395614385604858e-02 2.754805088043212891e-01 6.462763994932174683e-02 2.478668540716171265e-01 3.116186857223510742e-01 6.862461566925048828e-01 5.349996089935302734e-01
1.000108476728200912e-02 6.937959790229797363e-01 -2.145029455423355103e-01 5.014470815658569336e-01 2.837291546165943146e-02 -2.157964408397674561e-01 4.064619243144989014e-01 9.220693260431289673e-02
1.468373835086822510e-01 2.113979756832122803e-01 2.769836783409118652e-01 -3.922654390335083008e-01 3.983851373195648193e-01 2.217004746198654175e-01 6.878232955932617188e-01 -1.489788442850112915e-01
4.511174857616424561e-01 -1.493151932954788208e-01 1.463995426893234253e-01 3.996408581733703613e-01 3.669796288013458252e-01 3.224608898162841797e-01 4.589977860450744629e-01 3.791021704673767090e-01
4.973333477973937988e-01 4.110273718833923340e-01 -3.155602216720581055e-01 -2.521966397762298584e-01 -1.658059358596801758e-01 2.318681627511978149e-01 5.771792531013488770e-01 -7.838645577430725098e-02
4.885845184326171875e-01 1.489089131355285645e-01 -4.163326025009155273e-01 5.958195328712463379e-01 3.655766323208808899e-02 2.697970569133758545e-01 3.072991371154785156e-01 -2.054698467254638672e-01
-6.272839009761810303e-02 7.376365065574645996e-01 1.980665624141693115e-01 2.641291618347167969e-01 1.306013762950897217e-01 5.365027189254760742e-01 1.174993515014648438e-01 1.557726114988327026e-01
3.314156830310821533e-02 5.505806803703308105e-01 -4.282522499561309814e-01 2.450501471757888794e-01 5.003276839852333069e-02 -3.143928349018096924e-01 5.921140313148498535e-01 -1.918712817132472992e-02
7.491035461425781250e-01 -8.426643908023834229e-02 2.904579341411590576e-01 2.705989181995391846e-01 3.060380518436431885e-01 3.310004174709320068e-01 2.382541745901107788e-01 1.190285235643386841e-01
4.827555119991302490e-01 6.056451201438903809e-01 1.643003523349761963e-01 2.389256805181503296e-01 -5.029606446623802185e-02 2.376516014337539673e-01 1.226480454206466675e-01 -4.919456839561462402e-01
4.531297385692596436e-01 -2.396889626979827881e-01 1.497275829315185547e-01 2.199529260396957397e-01 3.702681064605712891e-01 5.179437994956970215e-01 5.029317140579223633e-01 -9.011527150869369507e-02
4.261549413204193115e-01 1.772136427462100983e-02 4.041744172573089600e-01 5.183961987495422363e-01 1.668339371681213379e-01 -2.307679057121276855e-01 4.699093401432037354e-01 -2.899727225303649902e-01
-2.037903517484664917e-01 -5.746030714362859726e-03 1.035525649785995483e-02 3.714134097099304199e-01 -1.779322922229766846e-01 1.071339398622512817e-01 8.805714845657348633e-01 -4.286633059382438660e-02
6.233069300651550293e-01 4.211345016956329346e-01 -3.557494878768920898e-01 2.061092704534530640e-01 3.026854097843170166e-01 -2.737755775451660156e-01 1.857369244098663330e-01 2.530331611633300781e-01
1.749684661626815796e-01 6.203635334968566895e-01 -1.803967058658599854e-01 5.021629333496093750e-01 9.893420338630676270e-02 2.814117372035980225e-01 6.862942129373550415e-02 4.540196657180786133e-01
1.138940230011940002e-01 2.480429261922836304e-01 6.640106439590454102e-01 -1.614895164966583252e-01 4.615902602672576904e-01 1.145287007093429565e-01 4.219579398632049561e-01 2.329870015382766724e-01
2.059727907180786133e-02 8.913118243217468262e-01 1.624891459941864014e-01 5.910507589578628540e-02 -3.224620223045349121e-02 3.756833970546722412e-01 1.748959720134735107e-01 -4.976279288530349731e-02
5.085162520408630371e-01 7.277753949165344238e-01 4.738233983516693115e-02 6.717111170291900635e-02 -7.749998569488525391e-02 3.257481753826141357e-01 4.739191010594367981e-02 3.010533750057220459e-01
-1.316999047994613647e-01 5.736457705497741699e-01 -4.497976973652839661e-02 5.256842970848083496e-01 1.897839903831481934e-01 -9.141511470079421997e-02 4.382869899272918701e-01 -3.724894225597381592e-01
4.426911771297454834e-01 -4.556187987327575684e-02 -8.524551242589950562e-02 4.907725453376770020e-01 6.719130277633666992e-01 1.657896339893341064e-01 2.095624208450317383e-01 1.759389340877532959e-01
-5.074300989508628845e-02 7.308053374290466309e-01 4.497347176074981689e-01 4.539994299411773682e-01 1.557507663965225220e-01 2.710465900599956512e-02 1.238187476992607117e-01 -1.210284903645515442e-01
1.608009189367294312e-01 5.058529973030090332e-01 -2.426004558801651001e-01 1.660400480031967163e-01 1.182071194052696228e-01 6.569913029670715332e-01 2.586965262889862061e-01 -3.453942835330963135e-01
6.869864463806152344e-01 3.528740108013153076e-01 -2.314509749412536621e-01 6.622208654880523682e-02 1.345383524894714355e-01 -2.823092341423034668e-01 3.755997717380523682e-01 3.266500830650329590e-01
4.194210469722747803e-01 -1.811964064836502075e-01 4.738769531250000000e-01 2.297104597091674805e-01 3.132725656032562256e-01 3.740326464176177979e-01 4.661041498184204102e-01 2.421454787254333496e-01
1.596954613924026489e-01 5.213951468467712402e-01 -1.647549718618392944e-01 7.272546887397766113e-01 -1.384873986244201660e-01 2.821599841117858887e-01 1.963091343641281128e-01 9.628335386514663696e-02
3.188281357288360596e-01 7.347401976585388184e-01 -2.961284220218658447e-01 3.643875569105148315e-02 -3.274980559945106506e-02 4.525593817234039307e-01 2.457752823829650879e-01 5.654602497816085815e-02
-2.177136540412902832e-01 -1.640240289270877838e-02 3.972228169441223145e-01 2.143549770116806030e-01 -6.053554266691207886e-02 -3.493174212053418159e-03 8.615513443946838379e-01 5.147960036993026733e-02
2.420451343059539795e-01 4.798495173454284668e-01 4.147116243839263916e-01 -2.340358495712280273e-01 -3.096617758274078369e-01 -2.027532458305358887e-01 5.325141549110412598e-01 2.526449859142303467e-01
4.471967518329620361e-01 2.976765334606170654e-01 -1.433936059474945068e-01 -1.165395528078079224e-01 -1.753615736961364746e-01 5.634192228317260742e-01 4.949875175952911377e-01 -2.899225652217864990e-01
-8.122023940086364746e-02 5.254058241844177246e-01 3.647113144397735596e-01 2.529216706752777100e-01 -5.433123558759689331e-02 -3.307615220546722412e-01 5.240530371665954590e-01 -3.652145266532897949e-01
4.124433398246765137e-01 8.267439007759094238e-01 1.858991384506225586e-01 -2.335225231945514679e-02 -6.123979389667510986e-02 2.855426371097564697e-01 5.238655954599380493e-02 1.524854451417922974e-01
-2.062378376722335815e-01 7.140031456947326660e-01 -1.071549281477928162e-01 1.941075772047042847e-01 -5.768148228526115417e-02 -4.221045970916748047e-02 5.749239325523376465e-01 -2.507174313068389893e-01
1.648836880922317505e-01 2.591435313224792480e-01 -1.306046396493911743e-01 7.117061018943786621e-01 2.328905761241912842e-01 1.809785813093185425e-01 2.521250247955322266e-01 -4.811616241931915283e-01
3.474545180797576904e-01 6.668661236763000488e-01 1.338215470314025879e-01 2.212379723787307739e-01 -2.475558221340179443e-01 3.276065886020660400e-01 2.164062708616256714e-01 -3.902164399623870850e-01
-7.676079124212265015e-02 7.428779602050781250e-01 -6.387954112142324448e-03 3.951307833194732666e-01 9.016659110784530640e-02 -2.155769169330596924e-01 4.201530516147613525e-01 -2.343902885913848877e-01
3.078367933630943298e-02 4.711552858352661133e-01 -2.100201994180679321e-01 3.044217526912689209e-01 2.623301744461059570e-01 7.126873135566711426e-01 1.918110102415084839e-01 -1.635608822107315063e-01
3.190992772579193115e-01 6.036106348037719727e-01 1.593046337366104126e-01 3.966717980802059174e-03 3.256435394287109375e-01 6.270650029182434082e-01 -7.975611090660095215e-02 5.311149731278419495e-02
4.127798601984977722e-02 -1.283446699380874634e-01 -2.357001751661300659e-01 5.903214216232299805e-01 9.916874021291732788e-02 1.721086353063583374e-01 7.297798395156860352e-01 -7.586421817541122437e-02
1.400068700313568115e-01 5.649092793464660645e-01 -2.238362580537796021e-01 5.047212243080139160e-01 -2.408775091171264648e-01 5.062641501426696777e-01 1.978168487548828125e-01 5.452212318778038025e-02
9.149917215108871460e-02 6.116181612014770508e-01 -1.463580131530761719e-01 1.420427858829498291e-01 2.174067795276641846e-01 -3.932576775550842285e-01 3.696163296699523926e-01 4.872584342956542969e-01
1.434805523604154587e-02 4.981955289840698242e-01 -2.148444652557373047e-01 8.665457367897033691e-02 3.137272298336029053e-01 7.114489674568176270e-01 2.066480964422225952e-01 -2.250340282917022705e-01
3.535250723361968994e-01 1.003951430320739746e-01 -2.989932298660278320e-01 5.580965280532836914e-01 5.471066832542419434e-01 -1.700363159179687500e-01 3.684588074684143066e-01 -8.504152297973632812e-03
5.379617214202880859e-01 -9.445456415414810181e-02 4.137957841157913208e-02 1.658011823892593384e-01 -3.447166681289672852e-01 4.011323153972625732e-01 6.266862154006958008e-01 8.848808938637375832e-04
2.855727672576904297e-01 1.348904967308044434e-01 2.072484344244003296e-01 6.427798271179199219e-01 1.829813718795776367e-01 -3.614322245121002197e-01 4.702813327312469482e-01 -2.426008135080337524e-01
6.064683198928833008e-01 -1.990627795457839966e-01 -5.100371688604354858e-02 3.068603277206420898e-01 -1.869335472583770752e-01 1.451425254344940186e-01 6.482778191566467285e-01 1.397531777620315552e-01
2.072296142578125000e-01 2.135314196348190308e-01 -3.919155001640319824e-01 6.327526569366455078e-01 -7.946698926389217377e-03 1.075648739933967590e-01 4.699310362339019775e-01 3.535788953304290771e-01
6.756491661071777344e-01 -5.629739165306091309e-02 3.624493777751922607e-01 5.174423009157180786e-02 3.700073361396789551e-01 1.547512561082839966e-01 4.794123768806457520e-01 -1.248683482408523560e-01
1.353130042552947998e-01 7.060293555259704590e-01 -1.665418744087219238e-01 5.013467669486999512e-01 -7.534917443990707397e-02 3.745896816253662109e-01 2.347683161497116089e-01 5.492709949612617493e-02
6.121692061424255371e-01 1.473406702280044556e-01 2.842120453715324402e-02 3.848505020141601562e-01 4.035672545433044434e-01 -3.473909795284271240e-01 2.920584380626678467e-01 -2.928768098354339600e-01
6.875360012054443359e-01 -1.246212944388389587e-01 2.505441308021545410e-01 3.664528727531433105e-01 3.177836537361145020e-01 3.556103706359863281e-01 2.320839166641235352e-01 -1.827445328235626221e-01
-7.672770321369171143e-02 7.189908623695373535e-01 -1.837410032749176025e-01 5.743997916579246521e-02 1.646460741758346558e-01 5.685847997665405273e-01 2.954239547252655029e-01 -4.932105168700218201e-02
5.784176588058471680e-01 4.846743345260620117e-01 1.323370784521102905e-01 3.479876741766929626e-02 2.303442060947418213e-01 -2.921357154846191406e-01 2.239663749933242798e-01 -4.724796712398529053e-01
1.280075162649154663e-01 5.563812255859375000e-01 1.713569611310958862e-01 2.957054376602172852e-01 5.107166245579719543e-02 -3.040342032909393311e-01 4.353840947151184082e-01 -5.221538543701171875e-01
3.502320349216461182e-01 5.243148803710937500e-01 4.412813112139701843e-02 -6.614490598440170288e-02 -4.719493687152862549e-01 4.840782582759857178e-01 3.665692806243896484e-01 6.832187622785568237e-02
5.618326067924499512e-01 2.787468396127223969e-02 4.430740773677825928e-01 -7.285112887620925903e-02 3.734889328479766846e-01 1.934271007776260376e-01 4.798868000507354736e-01 -2.733966708183288574e-01
7.040144205093383789e-01 3.566358685493469238e-01 2.107512392103672028e-02 4.154594987630844116e-02 -1.981321573257446289e-01 4.566933512687683105e-01 2.981625795364379883e-01 -1.956482380628585815e-01
4.191635921597480774e-02 -1.101389005780220032e-01 -9.132359921932220459e-02 3.471622765064239502e-01 -1.407605856657028198e-01 4.184130579233169556e-02 8.485214710235595703e-01 3.401439487934112549e-01
6.054804325103759766e-01 6.771688163280487061e-02 7.454647868871688843e-02 3.143402934074401855e-01 4.863743185997009277e-01 2.159592360258102417e-01 1.868105530738830566e-01 4.542513191699981689e-01
1.337725669145584106e-01 5.274150371551513672e-01 -5.740995332598686218e-02 7.310578227043151855e-01 -1.288620084524154663e-01 3.508487641811370850e-01 1.051982566714286804e-01 1.242175996303558350e-01
-1.605642214417457581e-02 5.916144251823425293e-01 1.319394260644912720e-01 6.897736191749572754e-01 2.760235369205474854e-01 -1.321229785680770874e-01 1.186324656009674072e-01 2.209517657756805420e-01
2.860474884510040283e-01 3.638985157012939453e-01 2.938030958175659180e-01 5.985918045043945312e-01 3.369238674640655518e-01 -1.513541936874389648e-01 1.521558314561843872e-01 -4.260811209678649902e-01
2.021787613630294800e-01 8.223152905702590942e-02 -5.289184302091598511e-02 1.829955130815505981e-01 4.208953976631164551e-01 -5.784635245800018311e-02 4.886840283870697021e-01 7.048161029815673828e-01
1.811144351959228516e-01 7.007942795753479004e-01 -2.612548768520355225e-01 3.206466138362884521e-01 -3.930760174989700317e-02 3.031443059444427490e-01 1.683418899774551392e-01 4.280609190464019775e-01
1.052803173661231995e-01 -8.062850683927536011e-03 -2.187529355287551880e-01 3.884230852127075195e-01 -2.864713072776794434e-01 1.346567869186401367e-01 7.688883543014526367e-01 3.142265081405639648e-01
3.064336180686950684e-01 2.096928507089614868e-01 -4.241596162319183350e-01 6.650742888450622559e-01 2.821954786777496338e-01 4.513915628194808960e-02 3.139320909976959229e-01 -2.442684918642044067e-01
-1.513486206531524658e-01 5.588278770446777344e-01 1.434084177017211914e-01 4.007383882999420166e-01 1.602375805377960205e-01 -1.018766686320304871e-01 3.028320074081420898e-01 5.965615510940551758e-01
4.318374767899513245e-02 3.843713402748107910e-01 6.034370064735412598e-01 3.994734883308410645e-01 2.279595434665679932e-01 -1.422898769378662109e-01 3.853183686733245850e-01 3.255705535411834717e-01
5.180282592773437500e-01 3.782213851809501648e-02 3.341854512691497803e-01 -1.368353217840194702e-01 3.702779114246368408e-01 6.320112198591232300e-02 6.165550947189331055e-01 -2.803073823451995850e-01
3.379992246627807617e-01 3.132273554801940918e-01 2.773379385471343994e-01 1.452475339174270630e-01 3.559070825576782227e-02 -5.667393803596496582e-01 5.862882733345031738e-01 -1.530941575765609741e-01
2.881698012351989746e-01 2.077245563268661499e-01 3.668763935565948486e-01 1.923153102397918701e-01 -5.666610002517700195e-01 -1.171397417783737183e-01 6.034294962882995605e-01 5.719891935586929321e-02
6.264417897909879684e-03 6.566510200500488281e-01 -5.087249875068664551e-01 3.040673732757568359e-01 -9.902682900428771973e-02 1.757746338844299316e-01 4.161615371704101562e-01 6.015497446060180664e-02
-4.567364603281021118e-02 5.969914793968200684e-01 -1.034944653511047363e-01 -4.392911121249198914e-02 1.996272057294845581e-01 6.992334723472595215e-01 2.913777828216552734e-01 -1.232673600316047668e-01
6.260092854499816895e-01 2.174053043127059937e-01 1.855642646551132202e-01 -1.758458279073238373e-02 -1.661853492259979248e-01 2.774236202239990234e-01 5.030513405799865723e-01 -4.104412496089935303e-01
2.291644662618637085e-01 6.512666344642639160e-01 -1.818772256374359131e-01 4.027504324913024902e-01 2.099134773015975952e-01 2.254988998174667358e-01 1.243210583925247192e-01 4.665609896183013916e-01
2.394627220928668976e-02 1.702211052179336548e-01 -6.654167771339416504e-01 3.036761283874511719e-01 2.257605493068695068e-01 7.704398036003112793e-02 6.120342016220092773e-01 6.295397877693176270e-02
1.884178370237350464e-01 6.612436473369598389e-02 5.315397381782531738e-01 -1.223711445927619934e-01 4.865618050098419189e-01 2.120924293994903564e-01 5.928438305854797363e-01 1.715448349714279175e-01
5.657585263252258301e-01 5.393172502517700195e-01 2.701258957386016846e-01 1.612713038921356201e-01 2.035050988197326660e-01 -3.442664146423339844e-01 1.922641098499298096e-01 -3.052518069744110107e-01
3.490794897079467773e-01 1.579237431287765503e-01 -1.671137213706970215e-01 6.002542376518249512e-01 4.180020689964294434e-01 -2.919224500656127930e-01 2.479809969663619995e-01 3.788567483425140381e-01
-1.615412831306457520e-01 5.262252092361450195e-01 -3.513260558247566223e-02 2.833938300609588623e-01 2.324020862579345703e-02 -3.450070619583129883e-01 6.480602025985717773e-01 -2.754867672920227051e-01
1.112869232892990112e-01 8.215782046318054199e-01 3.285736963152885437e-02 1.584630757570266724e-01 -3.865679027512669563e-03 4.999001622200012207e-01 1.893970370292663574e-01 2.545267716050148010e-02
6.633495688438415527e-01 5.360728502273559570e-01 -3.975405395030975342e-01 1.683765798807144165e-01 2.370612472295761108e-01 -5.576580762863159180e-02 1.164248138666152954e-01 1.155049726366996765e-01
4.292750656604766846e-01 4.851705133914947510e-01 -5.696321725845336914e-01 -5.427647009491920471e-02 2.688433825969696045e-01 2.750554680824279785e-01 3.036553859710693359e-01 -1.129902601242065430e-01
3.252669572830200195e-01 4.822020530700683594e-01 4.268177449703216553e-01 -3.362004458904266357e-01 -2.804328799247741699e-01 6.719872355461120605e-02 3.848181664943695068e-01 3.677436411380767822e-01
2.172323018312454224e-01 6.750780344009399414e-01 3.737862706184387207e-01 1.179545968770980835e-01 4.643827378749847412e-01 2.986069023609161377e-01 -1.193174719810485840e-01 -1.561927795410156250e-01
7.132312655448913574e-01 5.061255022883415222e-02 -2.122561633586883545e-02 9.341729432344436646e-02 3.956872522830963135e-01 2.321456670761108398e-01 3.009282648563385010e-01 4.225450158119201660e-01
4.787769913673400879e-01 1.627833582460880280e-02 -3.387605547904968262e-01 4.501712620258331299e-01 4.622699320316314697e-01 -1.582759022712707520e-01 4.191555082798004150e-01 1.966178566217422485e-01
-1.543994396924972534e-01 5.936406254768371582e-01 3.977746367454528809e-01 1.890019476413726807e-01 -1.160658746957778931e-01 -6.053736805915832520e-02 5.046085715293884277e-01 -3.975415825843811035e-01
-2.304605953395366669e-02 1.670548692345619202e-02 4.520625472068786621e-01 7.296907305717468262e-01 -7.788928598165512085e-02 2.013131231069564819e-01 4.226711988449096680e-01 -1.927074342966079712e-01
-2.287913858890533447e-01 6.121388673782348633e-01 -8.540778607130050659e-02 6.140552759170532227e-01 1.212912127375602722e-01 3.167740767821669579e-03 4.145826995372772217e-01 -4.451496154069900513e-02
2.534348964691162109e-01 2.215123623609542847e-01 2.951750457286834717e-01 1.417578011751174927e-01 -1.779032498598098755e-02 -4.942179024219512939e-01 6.669780611991882324e-01 -3.000863790512084961e-01
3.702570796012878418e-01 7.878245711326599121e-01 2.177976071834564209e-02 2.458658814430236816e-01 2.289790473878383636e-02 4.099898040294647217e-01 8.815924823284149170e-02 7.021161913871765137e-02
2.783929407596588135e-01 -7.527766749262809753e-03 3.485364317893981934e-01 -1.114203855395317078e-01 5.118784904479980469e-01 1.259328871965408325e-01 6.937634348869323730e-01 1.713537275791168213e-01
4.221991077065467834e-02 1.157896369695663452e-01 3.358253538608551025e-01 2.218657433986663818e-01 4.465031623840332031e-01 1.388031393289566040e-01 6.566031575202941895e-01 -4.159902036190032959e-01
2.203874289989471436e-01 5.816718339920043945e-01 8.544363081455230713e-03 5.510655045509338379e-01 3.154225945472717285e-01 1.992608457803726196e-01 -8.661832660436630249e-02 4.032890796661376953e-01
-8.380506187677383423e-02 8.252380490303039551e-01 3.673272430896759033e-01 3.502950668334960938e-01 1.407600492238998413e-01 1.257687658071517944e-01 1.296405047178268433e-01 4.342019930481910706e-02
3.388985693454742432e-01 2.606641948223114014e-01 -4.511838257312774658e-01 5.666930675506591797e-01 2.048080265522003174e-01 -1.829425990581512451e-02 3.906444609165191650e-01 -3.124262094497680664e-01
5.589761734008789062e-01 8.019722998142242432e-02 -1.716051101684570312e-01 3.083167970180511475e-01 4.670851826667785645e-01 2.438994795083999634e-01 2.669561505317687988e-01 4.557251036167144775e-01
1.203865706920623779e-01 6.289430856704711914e-01 -4.589665830135345459e-01 7.565391063690185547e-02 -1.701732724905014038e-01 3.568531274795532227e-01 4.659329056739807129e-01 1.293043419718742371e-02
-2.853766977787017822e-01 6.701086163520812988e-01 2.282264828681945801e-01 3.436646610498428345e-02 6.686527281999588013e-02 -1.553893387317657471e-01 5.828920006752014160e-01 -2.187837511301040649e-01
1.302779018878936768e-01 4.385261237621307373e-02 8.001572452485561371e-03 8.455482125282287598e-01 1.985538452863693237e-01 -6.014695391058921814e-02 4.713941216468811035e-01 2.889930456876754761e-02
1.540318131446838379e-01 -2.723163925111293793e-03 3.161897361278533936e-01 -9.747108072042465210e-02 5.514888167381286621e-01 1.952637284994125366e-01 6.958509087562561035e-01 -2.007832974195480347e-01
2.852658033370971680e-01 3.834230899810791016e-01 3.318276703357696533e-01 6.708495020866394043e-01 3.281101286411285400e-01 -2.004297226667404175e-01 1.351637840270996094e-01 -2.129881531000137329e-01
-7.238891907036304474e-03 3.128055334091186523e-01 -1.877137720584869385e-01 6.980934143066406250e-01 1.862930357456207275e-01 3.377520944923162460e-03 4.412316381931304932e-01 -3.874629139900207520e-01
5.350778810679912567e-03 7.510205507278442383e-01 1.237736120820045471e-01 5.220350623130798340e-01 -2.073190547525882721e-02 3.001191094517707825e-02 1.718031316995620728e-01 3.424213230609893799e-01
8.374528586864471436e-02 5.337357521057128906e-01 -1.757075041532516479e-01 5.585600137710571289e-01 -2.975139915943145752e-01 -1.858059614896774292e-01 4.790081381797790527e-01 1.129748076200485229e-01
2.240255661308765411e-02 6.027925014495849609e-01 2.956194989383220673e-02 2.406247109174728394e-01 9.447482228279113770e-02 6.799827814102172852e-01 2.047496289014816284e-01 -2.532602548599243164e-01
3.381772637367248535e-01 7.635035514831542969e-01 3.515313863754272461e-01 -1.961127817630767822e-01 -1.887051761150360107e-02 9.313997812569141388e-03 2.152694165706634521e-01 3.063985705375671387e-01
6.669581681489944458e-02 5.777253508567810059e-01 -2.527777254581451416e-01 -9.501778334379196167e-02 1.291094273328781128e-01 6.681209802627563477e-01 3.365298509597778320e-01 -1.120403036475181580e-01
4.297966063022613525e-01 2.527614533901214600e-01 -2.831759452819824219e-01 6.730373501777648926e-01 9.893603622913360596e-02 1.671745181083679199e-01 3.239683210849761963e-01 -2.748225927352905273e-01
5.983924865722656250e-01 1.585460156202316284e-01 -1.356653273105621338e-01 1.406544148921966553e-01 -3.077851235866546631e-01 5.283362865447998047e-01 4.228489100933074951e-01 -1.610241979360580444e-01
3.221547901630401611e-01 1.701120436191558838e-01 2.075439244508743286e-01 5.269172787666320801e-01 4.488014578819274902e-01 -3.471839427947998047e-01 3.098454475402832031e-01 -3.586061894893646240e-01
5.526697635650634766e-01 7.316637635231018066e-01 1.808070689439773560e-01 3.265150189399719238e-01 8.821786940097808838e-02 1.028076633810997009e-01 -2.760016918182373047e-02 -2.841585502028465271e-02
2.505139708518981934e-01 6.899490952491760254e-01 -2.428281307220458984e-01 -2.947008423507213593e-02 -1.762605160474777222e-01 4.298705160617828369e-01 4.303863048553466797e-01 1.703331805765628815e-02
1.079402714967727661e-01 -6.326475739479064941e-02 -2.382095158100128174e-01 4.892709255218505859e-01 -2.046883702278137207e-01 9.135005623102188110e-02 7.978589534759521484e-01 -3.735794126987457275e-02
4.967622160911560059e-01 3.819590508937835693e-01 1.408426929265260696e-02 -2.654587328433990479e-01 -3.559216260910034180e-01 1.002370193600654602e-01 5.981494784355163574e-01 -2.053224444389343262e-01
7.230157256126403809e-01 -5.470038205385208130e-02 1.036654133349657059e-02 3.097351789474487305e-01 4.554251730442047119e-01 3.688811361789703369e-01 1.685117334127426147e-01 -7.956927269697189331e-02
1.746419370174407959e-01 2.232321649789810181e-01 2.421283870935440063e-01 5.958728790283203125e-01 6.875867843627929688e-01 -9.700462967157363892e-02 2.484423480927944183e-02 -1.522314250469207764e-01
2.824789099395275116e-02 -1.301999837160110474e-01 -9.703820198774337769e-02 3.659596443176269531e-01 -1.153316199779510498e-01 2.466581761837005615e-01 8.025076389312744141e-01 3.474867939949035645e-01
4.476410746574401855e-01 -8.566316217184066772e-02 4.472860991954803467e-01 1.941399425268173218e-01 4.253976047039031982e-01 -1.747203320264816284e-01 5.800980925559997559e-01 -8.074671775102615356e-02
6.435779333114624023e-01 4.419443309307098389e-01 2.250207662582397461e-01 -1.641465425491333008e-01 -3.628134727478027344e-01 1.452570408582687378e-01 3.990507423877716064e-01 3.064997866749763489e-02
-1.950425468385219574e-02 2.197639793157577515e-01 1.667531132698059082e-01 8.003089427947998047e-01 3.276020586490631104e-01 -6.233715265989303589e-02 3.310076296329498291e-01 -2.494941502809524536e-01
1.372560411691665649e-01 3.616546094417572021e-01 -4.700511097908020020e-01 1.831404715776443481e-01 2.717106044292449951e-01 5.366593003273010254e-01 4.837696552276611328e-01 3.911270294338464737e-03
3.345827162265777588e-01 5.262877941131591797e-01 1.167582944035530090e-01 1.223995685577392578e-01 -2.151183187961578369e-01 7.227530479431152344e-01 8.407504856586456299e-02 8.212825655937194824e-02
-3.732149302959442139e-02 1.610385328531265259e-01 3.269349038600921631e-01 1.056358069181442261e-01 1.417217850685119629e-01 -3.955103456974029541e-02 7.770269513130187988e-01 -4.787570536136627197e-01
1.829379647970199585e-01 2.461014091968536377e-01 2.387152798473834991e-02 7.252055406570434570e-01 4.914311170578002930e-01 -1.519284099340438843e-01 3.215807974338531494e-01 1.071175709366798401e-01
5.930703878402709961e-01 4.003000259399414062e-01 1.483532935380935669e-01 -1.333777010440826416e-01 -3.748854398727416992e-01 -4.335971921682357788e-02 5.254386663436889648e-01 -1.724067032337188721e-01
-1.820413619279861450e-01 -1.067663878202438354e-01 3.917754441499710083e-02 4.555818438529968262e-01 -2.010874003171920776e-01 2.458540946245193481e-01 7.928526401519775391e-01 1.299091875553131104e-01
4.934202432632446289e-01 5.047155618667602539e-01 -9.553664922714233398e-02 8.497510105371475220e-02 -4.652405679225921631e-01 2.818696498870849609e-01 4.353350698947906494e-01 -5.904784426093101501e-03
9.780300408601760864e-02 7.141404747962951660e-01 1.570234149694442749e-01 1.090910881757736206e-01 9.193336963653564453e-02 -3.021644651889801025e-01 4.185717701911926270e-01 -4.110029637813568115e-01
2.940694391727447510e-01 4.730126559734344482e-01 -3.119365274906158447e-01 1.387489438056945801e-01 -7.220582664012908936e-02 2.708248496055603027e-01 5.493075251579284668e-01 -4.392357766628265381e-01
6.184983849525451660e-01 2.113982141017913818e-01 -2.655068635940551758e-01 -1.402452029287815094e-02 -2.031221687793731689e-01 2.430433928966522217e-01 5.631096363067626953e-01 -2.909617424011230469e-01
-7.807058840990066528e-02 -9.760061651468276978e-02 -2.278151214122772217e-01 6.080566048622131348e-01 7.597699016332626343e-02 1.278330683708190918e-01 7.297586202621459961e-01 8.991630375385284424e-02
1.337083727121353149e-01 5.187990069389343262e-01 -2.717766538262367249e-02 7.913133502006530762e-01 -1.223097965121269226e-01 2.199767082929611206e-01 1.215553432703018188e-01 8.904517441987991333e-02
1.650055199861526489e-01 1.995270252227783203e-01 -1.477299332618713379e-01 8.514481186866760254e-01 1.572710089385509491e-02 1.619948893785476685e-01 1.424211263656616211e-01 3.733639121055603027e-01
4.466612339019775391e-01 3.597814440727233887e-01 -4.496183246374130249e-02 -3.707003891468048096e-01 -1.921852976083755493e-01 3.496035933494567871e-01 6.018274426460266113e-01 -1.012746915221214294e-01
5.802216529846191406e-01 4.071007966995239258e-01 -2.355353534221649170e-02 1.284974217414855957e-01 -1.481320858001708984e-01 6.358902454376220703e-01 1.609179079532623291e-01 -1.683789342641830444e-01
7.143121957778930664e-01 3.305485248565673828e-01 -5.492866411805152893e-02 -1.162577494978904724e-01 -1.186336427927017212e-01 2.092622071504592896e-01 4.554757475852966309e-01 -3.140698075294494629e-01
5.616338849067687988e-01 2.416404485702514648e-01 -8.415097743272781372e-02 5.726139545440673828e-01 3.031962923705577850e-02 6.852356344461441040e-02 2.957787811756134033e-01 -4.450947940349578857e-01
-1.336911767721176147e-01 -1.127829030156135559e-02 2.183790951967239380e-01 1.960785686969757080e-01 3.672790229320526123e-01 2.089197188615798950e-01 6.858541965484619141e-01 4.969162940979003906e-01
5.377005934715270996e-01 7.102699875831604004e-01 -3.493573144078254700e-02 -2.607912383973598480e-02 -1.752516925334930420e-01 2.829174995422363281e-01 2.871820926666259766e-01 -1.061366945505142212e-01
8.269755542278289795e-02 5.462014079093933105e-01 -3.438499569892883301e-01 6.059803366661071777e-01 1.204065158963203430e-01 -1.470771580934524536e-01 3.876551985740661621e-01 -1.515720188617706299e-01
5.482333302497863770e-01 3.411268889904022217e-01 2.430103905498981476e-02 8.987873792648315430e-03 -3.038708567619323730e-01 3.507964313030242920e-02 5.649245381355285645e-01 -4.119387269020080566e-01
-1.618522256612777710e-01 -1.135622262954711914e-01 2.247741632163524628e-02 5.641431212425231934e-01 -6.435730308294296265e-02 2.583824396133422852e-01 7.554590702056884766e-01 2.287235483527183533e-02
5.972110033035278320e-01 6.879477500915527344e-01 -3.667790442705154419e-02 7.193804532289505005e-02 1.279297471046447754e-01 3.679093420505523682e-01 -4.243940860033035278e-02 1.001109555363655090e-01
5.229963660240173340e-01 2.438345924019813538e-02 -1.934882551431655884e-01 -2.272555381059646606e-01 2.073739022016525269e-01 2.362267524003982544e-01 6.506536602973937988e-01 3.385856151580810547e-01
2.863820083439350128e-02 1.497613787651062012e-01 5.794494152069091797e-01 -1.740023344755172729e-01 2.943738400936126709e-01 2.552817203104496002e-02 7.119266390800476074e-01 -1.287079751491546631e-01
5.918571352958679199e-01 4.152381718158721924e-01 -2.680920064449310303e-01 -2.541208267211914062e-01 -7.081681489944458008e-02 3.482322692871093750e-01 4.528754949569702148e-01 9.723608940839767456e-02
5.739758014678955078e-01 5.590347051620483398e-01 -1.586248874664306641e-01 1.875109821557998657e-01 1.083459407091140747e-01 -3.009724617004394531e-01 2.122869789600372314e-01 3.877118825912475586e-01
3.608018159866333008e-01 2.942402660846710205e-01 -6.183717846870422363e-01 5.238009151071310043e-03 -1.687916181981563568e-02 -6.224362179636955261e-02 6.251869797706604004e-01 7.626125961542129517e-02
5.736714601516723633e-01 2.966618835926055908e-01 -1.385217010974884033e-01 -2.300923317670822144e-01 3.526137396693229675e-02 3.677636384963989258e-01 4.611673951148986816e-01 -4.019866883754730225e-01
6.869375109672546387e-01 -7.053704559803009033e-02 2.422676980495452881e-01 3.503280580043792725e-01 4.479583799839019775e-01 3.053749501705169678e-01 1.726969331502914429e-01 1.340640038251876831e-01
2.928833663463592529e-01 1.147416830062866211e-01 5.155998468399047852e-01 -2.366014569997787476e-01 3.125786185264587402e-01 6.939810514450073242e-02 6.860849261283874512e-01 7.743406295776367188e-02
-6.680765002965927124e-02 3.823127746582031250e-01 -9.362801909446716309e-02 4.514132142066955566e-01 7.530379295349121094e-01 -2.266728505492210388e-02 2.596913576126098633e-01 -4.259397462010383606e-02
7.866687178611755371e-01 -1.999687030911445618e-02 1.904575824737548828e-01 1.032913699746131897e-01 2.550530731678009033e-01 3.698323369026184082e-01 3.123880028724670410e-01 1.854586005210876465e-01
1.477650254964828491e-01 6.334576606750488281e-01 8.487889170646667480e-02 -3.909830152988433838e-01 -1.197562217712402344e-01 1.179353520274162292e-01 4.654598832130432129e-01 4.146340787410736084e-01
-2.140550911426544189e-01 5.713412165641784668e-01 4.902781546115875244e-02 5.822247862815856934e-01 -1.255584061145782471e-01 3.164006769657135010e-02 4.702571928501129150e-01 -2.201188802719116211e-01
2.321055382490158081e-01 6.549139618873596191e-01 5.332178622484207153e-02 7.372175902128219604e-02 -6.970591843128204346e-02 6.646601557731628418e-01 2.495726644992828369e-01 -4.270387347787618637e-03
7.380661964416503906e-01 1.351008564233779907e-01 -3.807719647884368896e-01 6.624335795640945435e-02 3.744449913501739502e-01 3.483505547046661377e-02 3.814889788627624512e-01 -2.596463821828365326e-02
2.069822102785110474e-01 7.313010841608047485e-02 5.859099626541137695e-01 -6.041445210576057434e-02 5.831836462020874023e-01 8.079802989959716797e-02 5.054414272308349609e-01 -5.260635539889335632e-02
-1.593359857797622681e-01 7.126231193542480469e-01 -3.137805461883544922e-01 2.573246359825134277e-01 -1.565508730709552765e-02 1.414802223443984985e-01 5.102171301841735840e-01 1.467075645923614502e-01
6.791396141052246094e-01 4.292799532413482666e-01 2.607929110527038574e-01 1.067363768815994263e-01 -4.017245173454284668e-01 1.690505892038345337e-01 2.575892508029937744e-01 1.370031535625457764e-01
6.777877807617187500e-01 5.261667370796203613e-01 -3.858148818835616112e-03 5.880841240286827087e-02 6.999701261520385742e-02 -2.513163089752197266e-01 2.276750653982162476e-01 -3.746781051158905029e-01
-6.740136444568634033e-02 5.644129514694213867e-01 7.667743414640426636e-02 3.037384152412414551e-01 -1.120351999998092651e-02 -8.599609136581420898e-02 4.069748818874359131e-01 6.368745565414428711e-01
-7.440195232629776001e-02 4.086796939373016357e-01 -2.196129262447357178e-01 6.426315307617187500e-01 1.540975868701934814e-01 1.880381852388381958e-01 3.162922263145446777e-01 4.550768435001373291e-01
3.523688912391662598e-01 3.316439688205718994e-02 1.507167816162109375e-01 4.297533631324768066e-01 -5.141034722328186035e-01 1.578606069087982178e-01 6.128785610198974609e-01 -4.990377649664878845e-02
-2.117935121059417725e-01 -6.211705133318901062e-02 2.339453995227813721e-01 2.350990176200866699e-01 1.201521381735801697e-01 2.110091410577297211e-02 9.081882238388061523e-01 3.994099050760269165e-02
3.811723887920379639e-01 7.401879429817199707e-01 -3.071784973144531250e-01 6.873127073049545288e-02 -7.166544348001480103e-02 3.706096708774566650e-01 2.486109584569931030e-01 -5.875360593199729919e-02
2.217133156955242157e-02 -7.517578452825546265e-02 -8.112686127424240112e-02 3.922226130962371826e-01 -2.558881044387817383e-01 1.260195970535278320e-01 8.155435323715209961e-01 2.949002087116241455e-01
6.732887625694274902e-01 6.583985686302185059e-01 -6.031397357583045959e-02 -1.594983488321304321e-01 -5.478544533252716064e-02 1.880237311124801636e-01 1.905299127101898193e-01 -9.726278483867645264e-02
4.312373399734497070e-01 9.728243947029113770e-02 1.635656505823135376e-01 2.534683048725128174e-01 -4.083159565925598145e-01 1.771197654306888580e-02 6.816306710243225098e-01 -2.862072288990020752e-01
4.124442934989929199e-01 5.036973953247070312e-01 -4.271334037184715271e-02 1.056367978453636169e-01 -1.250583082437515259e-01 6.385228633880615234e-01 2.224307060241699219e-01 -3.006138801574707031e-01
9.738401323556900024e-02 3.522966504096984863e-01 1.083849146962165833e-01 6.871478557586669922e-01 -1.557440310716629028e-01 4.699542820453643799e-01 8.389127999544143677e-02 3.610164821147918701e-01
6.008439064025878906e-01 5.325979590415954590e-01 -1.519976705312728882e-01 3.026940301060676575e-02 -1.274560987949371338e-01 3.731893599033355713e-01 3.173053562641143799e-01 -2.740593850612640381e-01
1.129418238997459412e-01 7.899647951126098633e-01 1.962788105010986328e-01 3.818392157554626465e-01 -1.241385266184806824e-01 3.746228516101837158e-01 9.582927823066711426e-02 1.180563569068908691e-01
2.919413745403289795e-01 5.015758872032165527e-01 1.733410805463790894e-01 1.256041228771209717e-01 -3.421451896429061890e-02 7.593595981597900391e-01 1.935146003961563110e-01 4.607705399394035339e-02
4.409577846527099609e-01 5.577855706214904785e-01 -1.140233725309371948e-01 1.380095332860946655e-01 -9.584513306617736816e-02 6.425327062606811523e-01 1.884738653898239136e-01 6.947387754917144775e-02
1.660748571157455444e-01 2.337896823883056641e-01 4.670307412743568420e-02 -4.722798988223075867e-02 5.266333818435668945e-01 -1.616871356964111328e-02 4.321947693824768066e-01 6.700397729873657227e-01
6.205304265022277832e-01 1.252825558185577393e-01 -2.939555943012237549e-01 4.465118646621704102e-01 3.749058544635772705e-01 -3.936759755015373230e-02 4.106602072715759277e-01 -5.212881788611412048e-02
6.958315372467041016e-01 4.550931751728057861e-01 -3.657582700252532959e-01 1.153711602091789246e-02 2.285821586847305298e-01 -1.248472332954406738e-01 2.331845015287399292e-01 2.293137162923812866e-01
4.038545787334442139e-01 4.343963265419006348e-01 -2.445762604475021362e-01 -2.615838050842285156e-01 5.209098756313323975e-02 2.658941745758056641e-01 5.460602641105651855e-01 -3.851787447929382324e-01
-2.298577576875686646e-01 5.828036665916442871e-01 1.687927097082138062e-01 6.769815087318420410e-01 2.100559771060943604e-01 1.639567613601684570e-01 2.119317203760147095e-01 6.920997053384780884e-02
2.527196705341339111e-01 5.686368420720100403e-02 1.043326333165168762e-01 -7.941378653049468994e-02 6.258074045181274414e-01 -5.312272906303405762e-02 7.189786434173583984e-01 -6.572764366865158081e-02
6.603245735168457031e-01 4.776478409767150879e-01 1.479723006486892700e-01 1.701921820640563965e-01 -2.563182115554809570e-01 -3.090083301067352295e-01 3.073635697364807129e-01 -1.711882203817367554e-01
5.171023607254028320e-01 5.211207270622253418e-01 5.761309340596199036e-02 -1.243906244635581970e-01 -3.816829994320869446e-03 5.916860103607177734e-01 1.938052326440811157e-01 -2.336208522319793701e-01
1.686494052410125732e-01 -2.312974631786346436e-02 -3.169673979282379150e-01 5.605458021163940430e-01 -1.338423974812030792e-02 -1.143931075930595398e-01 7.082479000091552734e-01 2.036235630512237549e-01
4.143477082252502441e-01 1.759572327136993408e-01 -3.558326065540313721e-01 4.975726604461669922e-01 2.847979664802551270e-01 2.268131375312805176e-01 3.281132280826568604e-01 -4.277234971523284912e-01
6.157841682434082031e-01 4.600608348846435547e-01 -1.187729537487030029e-01 -1.636958681046962738e-02 -1.255850344896316528e-01 3.970048725605010986e-01 4.209211170673370361e-01 -2.102851867675781250e-01
1.517569124698638916e-01 7.590808868408203125e-01 3.053814545273780823e-02 2.323067933320999146e-01 7.404606044292449951e-02 -9.681490808725357056e-02 2.831917703151702881e-01 -5.008128881454467773e-01
5.247245430946350098e-01 2.644007802009582520e-01 2.330823093652725220e-01 -9.924854151904582977e-03 -5.381937026977539062e-01 5.720980837941169739e-02 5.507416725158691406e-01 6.394332647323608398e-02
4.372483491897583008e-01 2.237929552793502808e-01 -8.623867481946945190e-02 7.797108590602874756e-02 2.373917251825332642e-01 -1.488148421049118042e-01 3.799380064010620117e-01 7.227451205253601074e-01
-2.582252919673919678e-01 6.801163554191589355e-01 8.515897393226623535e-02 -1.648772805929183960e-01 2.607064843177795410e-01 1.503953337669372559e-01 4.795752465724945068e-01 3.402144312858581543e-01
3.848214820027351379e-02 6.769372820854187012e-01 1.189960688352584839e-01 -1.123644709587097168e-01 1.017572507262229919e-01 5.846672654151916504e-01 2.119204998016357422e-01 3.411574363708496094e-01
6.809589862823486328e-01 4.729698598384857178e-01 -2.070312201976776123e-01 -9.690850973129272461e-02 -1.851202687248587608e-03 1.383761316537857056e-01 4.248022139072418213e-01 -2.464401870965957642e-01
5.508433580398559570e-01 2.908891737461090088e-01 -2.532438635826110840e-01 3.796183168888092041e-01 -3.847654759883880615e-01 1.595836877822875977e-01 4.770188331604003906e-01 -5.151873454451560974e-02
2.148171961307525635e-01 6.121590137481689453e-01 -9.511717408895492554e-02 4.948822408914566040e-02 -3.070517778396606445e-01 5.902983546257019043e-01 3.530970215797424316e-01 1.442184951156377792e-02
2.994601428508758545e-01 4.287128448486328125e-01 3.394676446914672852e-01 -3.206175863742828369e-01 -3.249527812004089355e-01 -3.795887902379035950e-02 5.376710295677185059e-01 3.352158665657043457e-01
-2.497964501380920410e-01 6.945747137069702148e-01 2.087726145982742310e-01 4.643345773220062256e-01 -3.198725730180740356e-02 2.521291971206665039e-01 3.316093981266021729e-01 1.463488936424255371e-01
6.566319465637207031e-01 3.829288482666015625e-01 -4.646088778972625732e-01 2.556357085704803467e-01 1.930699795484542847e-01 2.888817489147186279e-01 1.110699325799942017e-01 8.901496976613998413e-02
5.172387361526489258e-01 6.031480431556701660e-01 2.317523211240768433e-01 4.076965451240539551e-01 6.767119467258453369e-02 3.530866801738739014e-01 -8.275694400072097778e-02 -1.124843582510948181e-01
2.800606936216354370e-02 4.824074804782867432e-01 -2.122708410024642944e-01 7.916138172149658203e-01 2.099686767905950546e-03 -3.811089694499969482e-02 2.865800559520721436e-01 1.058410182595252991e-01
4.942623153328895569e-02 7.848576307296752930e-01 -3.380965292453765869e-01 2.428206950426101685e-01 2.431294173002243042e-01 2.873806059360504150e-01 2.494808882474899292e-01 6.590954959392547607e-02
8.062839508056640625e-01 -7.593222707509994507e-02 1.999144442379474640e-02 2.212596237659454346e-01 2.420381605625152588e-01 2.971978783607482910e-01 3.816122114658355713e-01 -4.741338267922401428e-02
3.547872900962829590e-01 1.606960445642471313e-01 1.702194660902023315e-01 -3.252005279064178467e-01 5.225040912628173828e-01 2.395906448364257812e-01 6.147137284278869629e-01 -7.270127534866333008e-02
1.292484253644943237e-01 1.741626411676406860e-01 3.989719152450561523e-01 -2.212361544370651245e-01 5.226107835769653320e-01 3.062290251255035400e-01 5.053026080131530762e-01 3.501562178134918213e-01
4.075013697147369385e-01 1.947700679302215576e-01 3.328037634491920471e-02 -3.798219263553619385e-01 4.721522331237792969e-01 1.017177999019622803e-01 6.269590854644775391e-01 -1.558302044868469238e-01
3.254733681678771973e-01 1.485925912857055664e-01 -3.545351326465606689e-01 6.652722954750061035e-01 3.059608638286590576e-01 4.473852925002574921e-03 4.089160561561584473e-01 2.070275098085403442e-01
4.666665196418762207e-02 7.151687741279602051e-01 5.233060568571090698e-03 5.582036375999450684e-01 6.060412898659706116e-02 2.901717424392700195e-01 1.531622111797332764e-01 2.518058419227600098e-01
4.673799872398376465e-01 1.207115035504102707e-02 -3.089416585862636566e-02 4.605205357074737549e-01 7.192136645317077637e-01 1.067131906747817993e-01 1.663005203008651733e-01 1.098402887582778931e-01
4.565541446208953857e-01 4.303655028343200684e-01 -4.450781345367431641e-01 1.532972753047943115e-01 2.149514853954315186e-01 1.114329919219017029e-01 5.498191118240356445e-01 -1.543590426445007324e-01
3.335761725902557373e-01 -9.128521382808685303e-02 -2.731497883796691895e-01 5.059958100318908691e-01 5.054652690887451172e-01 4.282450079917907715e-01 3.153220415115356445e-01 1.069335043430328369e-01
5.913941264152526855e-01 4.016463756561279297e-01 -4.722859859466552734e-01 -6.593307852745056152e-02 1.659555584192276001e-01 4.744330421090126038e-02 4.161547720432281494e-01 2.419819682836532593e-01
-1.414540112018585205e-01 6.873068213462829590e-01 -1.124585643410682678e-01 4.630095362663269043e-01 4.324374794960021973e-01 2.051644921302795410e-01 2.257376015186309814e-01 2.287155576050281525e-02
1.312042772769927979e-02 -7.858180254697799683e-02 -5.874664708971977234e-02 4.672813117504119873e-01 3.827421069145202637e-01 -2.167218178510665894e-01 7.601547241210937500e-01 2.355032041668891907e-02
1.248792856931686401e-01 -1.080105230212211609e-01 2.640341222286224365e-01 7.711473107337951660e-02 4.955059885978698730e-01 2.336485832929611206e-01 7.364485263824462891e-01 2.336752265691757202e-01
6.540312170982360840e-01 6.061122417449951172e-01 -1.075670719146728516e-01 -1.530825626105070114e-03 2.026051133871078491e-01 -2.156900167465209961e-01 1.152974590659141541e-01 3.040289282798767090e-01
4.351477921009063721e-01 7.852762192487716675e-02 4.486037492752075195e-01 -1.838266402482986450e-01 2.129934728145599365e-01 1.739302575588226318e-01 6.213771104812622070e-01 -3.281993567943572998e-01
2.306442707777023315e-01 2.716857790946960449e-01 3.971856832504272461e-01 5.333274602890014648e-01 2.964633405208587646e-01 -1.564994603395462036e-01 4.526836276054382324e-01 3.368834555149078369e-01
8.401957154273986816e-01 3.378021419048309326e-01 -9.803702682256698608e-02 1.233074963092803955e-01 -1.121938303112983704e-01 2.744666635990142822e-01 2.284043729305267334e-01 -1.227063387632369995e-01
6.568483114242553711e-01 4.233761727809906006e-01 -6.490943580865859985e-02 -2.483620047569274902e-01 -1.727865487337112427e-01 2.872700430452823639e-02 5.225794911384582520e-01 1.401288211345672607e-01
1.548874527215957642e-01 9.120055437088012695e-01 -1.248507201671600342e-01 1.029909774661064148e-01 1.411463320255279541e-01 2.109825164079666138e-01 1.992716789245605469e-01 1.179644912481307983e-01
2.090622931718826294e-01 6.167787909507751465e-01 -4.751846194267272949e-01 9.824670851230621338e-02 1.145095080137252808e-01 3.796777725219726562e-01 4.270663559436798096e-01 2.776314318180084229e-02
-1.149720028042793274e-01 4.243527352809906006e-01 6.086907386779785156e-01 1.780947446823120117e-01 2.955326139926910400e-01 1.689414381980895996e-01 1.814199537038803101e-01 5.056582689285278320e-01
4.408481419086456299e-01 1.965083181858062744e-01 9.435071796178817749e-02 2.483766078948974609e-01 -5.343501567840576172e-01 1.785322129726409912e-01 6.144158244132995605e-01 -3.916504979133605957e-02
6.556026339530944824e-01 4.893874228000640869e-01 -1.134376004338264465e-01 1.670589596033096313e-01 3.126750141382217407e-02 5.288656949996948242e-01 9.597996622323989868e-02 4.436336457729339600e-03
