# Supplementary material for: Where is your field going? A machine learning approach to study the relative motion of the domains of physics
Source: PLoS One. 2020 Jun 18;15(6):e0233997. doi: 10.1371/journal.pone.0233997 (PMC7302634; doi:10.1371/journal.pone.0233997)
Supplement: S23 Data — (ZIP) [file pone.0233997.s023.zip › 22/Pacs4Run_22_VS_500_embeddings1990-1994ED8.txt]

1.045868620276451111e-01 1.375352591276168823e-01 -1.667707711458206177e-01 -1.232155933976173401e-01 -3.596057295799255371e-01 7.970771193504333496e-01 -3.163645565509796143e-01 -2.498326152563095093e-01
4.286775290966033936e-01 -1.456594467163085938e-01 -2.904174327850341797e-01 -3.965831100940704346e-01 -5.554762482643127441e-01 2.356421202421188354e-01 -2.490837574005126953e-01 3.567558526992797852e-01
2.403741329908370972e-01 1.230948045849800110e-01 -2.341442853212356567e-01 -3.842642009258270264e-01 -5.828979611396789551e-02 7.049656510353088379e-01 3.490958213806152344e-01 3.199114203453063965e-01
4.728103578090667725e-01 -3.291411995887756348e-01 5.523332511074841022e-04 -3.342675268650054932e-01 -2.428448945283889771e-01 4.147469997406005859e-01 -1.021889820694923401e-01 -5.612041354179382324e-01
2.885025143623352051e-01 2.153680101037025452e-02 4.461771845817565918e-01 -5.961521863937377930e-01 -1.830140203237533569e-01 4.331920444965362549e-01 -1.143268942832946777e-01 3.572265505790710449e-01
-8.969490975141525269e-02 -2.862681746482849121e-01 -2.275791317224502563e-01 -3.942597508430480957e-01 -1.120389252901077271e-01 5.189203023910522461e-01 3.725589811801910400e-01 5.311697125434875488e-01
4.639222100377082825e-02 1.754988431930541992e-01 -5.034607052803039551e-01 -2.542778551578521729e-01 -5.064938664436340332e-01 3.487969934940338135e-01 -9.373182803392410278e-02 5.117979645729064941e-01
2.093582898378372192e-01 -6.731942296028137207e-01 -4.614076614379882812e-01 -1.747723482549190521e-02 -3.026767671108245850e-01 4.240487515926361084e-01 6.978923082351684570e-02 -1.160816848278045654e-01
5.458902716636657715e-01 -6.073839589953422546e-02 -3.714145720005035400e-01 6.275446712970733643e-02 -1.678036898374557495e-01 6.982765793800354004e-01 -1.424146321369335055e-04 2.016914486885070801e-01
3.065164387226104736e-01 -3.797772824764251709e-01 -2.969493865966796875e-01 -6.484832763671875000e-01 -1.029336154460906982e-01 3.138497769832611084e-01 -3.305008411407470703e-01 1.864926815032958984e-01
2.749690115451812744e-01 4.791992604732513428e-01 -1.626239269971847534e-01 -1.497508585453033447e-01 -4.639619588851928711e-01 5.649412870407104492e-01 1.936263889074325562e-01 2.719886898994445801e-01
-1.843222528696060181e-01 1.097797825932502747e-01 -3.961339294910430908e-01 -7.648143768310546875e-01 -2.392174005508422852e-01 3.165009617805480957e-01 1.473076790571212769e-01 1.816949844360351562e-01
7.500514388084411621e-02 1.727186590433120728e-01 -4.120510220527648926e-01 -7.118133306503295898e-01 -2.528899610042572021e-01 3.776619136333465576e-01 1.630987077951431274e-01 2.342978566884994507e-01
2.727193534374237061e-01 2.191065810620784760e-02 -2.400179505348205566e-01 -7.744577527046203613e-02 -5.329857394099235535e-02 8.153015971183776855e-01 3.062573075294494629e-01 3.165227174758911133e-01
9.627486020326614380e-02 -4.350367784500122070e-01 -1.060902178287506104e-01 -5.201724916696548462e-02 -7.895569801330566406e-01 1.361312866210937500e-01 -3.170608878135681152e-01 -2.122586667537689209e-01
1.208367869257926941e-01 1.727104559540748596e-02 -2.784429192543029785e-01 -6.494534015655517578e-01 -6.161743402481079102e-01 1.664641797542572021e-01 8.261912316083908081e-02 2.675313353538513184e-01
4.460018873214721680e-01 -4.438549578189849854e-01 -3.555552363395690918e-01 4.392880946397781372e-02 -1.219161376357078552e-01 6.770226359367370605e-01 -4.423423111438751221e-02 -2.337212860584259033e-02
2.796666622161865234e-01 3.306553363800048828e-01 -2.989634573459625244e-01 -3.108494281768798828e-01 -6.124618649482727051e-01 2.638382315635681152e-01 -3.195426166057586670e-01 2.821690440177917480e-01
-3.090078830718994141e-01 3.759735450148582458e-02 -3.399493396282196045e-01 -3.030577301979064941e-01 2.337608113884925842e-02 5.472043752670288086e-01 -3.453344106674194336e-01 5.257910490036010742e-01
3.814220055937767029e-02 -5.794205516576766968e-02 -2.441326528787612915e-01 -6.761087179183959961e-01 -5.211606025695800781e-01 1.260615289211273193e-01 -3.735423386096954346e-01 2.267823368310928345e-01
5.996571183204650879e-01 -5.499204993247985840e-02 -2.806895375251770020e-01 -1.301453262567520142e-01 -6.035792827606201172e-01 2.706739306449890137e-01 -1.610335409641265869e-01 -2.795689404010772705e-01
-5.546302534639835358e-03 -2.121700048446655273e-01 -3.777458071708679199e-01 -5.691056251525878906e-01 -1.978438645601272583e-01 3.827627897262573242e-01 -1.693023890256881714e-01 5.235143303871154785e-01
3.005622923374176025e-01 -1.532685458660125732e-01 -3.166121542453765869e-01 -4.990998804569244385e-01 -6.180166602134704590e-01 2.011218219995498657e-01 1.290826350450515747e-01 3.126823604106903076e-01
1.182298734784126282e-01 -3.770763874053955078e-01 -3.162971436977386475e-01 -5.192434787750244141e-01 -2.323951721191406250e-01 2.503702938556671143e-01 -5.557104945182800293e-01 2.206143587827682495e-01
2.375721484422683716e-01 4.194191098213195801e-02 -2.813976705074310303e-01 -6.918053030967712402e-01 -5.796182751655578613e-01 1.120734661817550659e-01 -1.884186714887619019e-01 1.259865122847259045e-03
1.320989280939102173e-01 -3.381146490573883057e-01 9.500230103731155396e-02 -6.108981966972351074e-01 -4.359609484672546387e-01 1.981925070285797119e-01 -1.452023442834615707e-02 5.064122676849365234e-01
3.653711080551147461e-01 6.145223975181579590e-02 2.580178678035736084e-01 -4.310910701751708984e-01 -3.744206428527832031e-01 4.218859672546386719e-01 -1.826245933771133423e-01 5.087085962295532227e-01
3.290783613920211792e-02 -1.894348263740539551e-01 -4.442165791988372803e-01 -3.427072167396545410e-01 -6.745930910110473633e-01 1.797442883253097534e-01 3.268034160137176514e-01 2.325307875871658325e-01
-2.888450026512145996e-01 2.504284027963876724e-03 -6.428250670433044434e-01 -2.962262630462646484e-01 -3.706505298614501953e-01 3.700038492679595947e-01 4.583750665187835693e-02 3.730986714363098145e-01
1.197568401694297791e-01 3.268299996852874756e-01 -2.383877784013748169e-01 -5.538935661315917969e-01 -4.957695901393890381e-01 2.110454291105270386e-01 -4.036280214786529541e-01 2.489385008811950684e-01
-2.736746966838836670e-01 -3.355570137500762939e-01 -1.926730424165725708e-01 -2.889006435871124268e-01 -1.705284565687179565e-01 6.302682161331176758e-01 2.874570190906524658e-01 -4.277472198009490967e-01
2.895610630512237549e-01 2.267397195100784302e-01 1.246793195605278015e-01 -3.093830049037933350e-01 -4.147501587867736816e-01 5.363463759422302246e-01 3.667235746979713440e-02 5.407871007919311523e-01
-4.168485999107360840e-01 -1.884618103504180908e-01 3.822698816657066345e-02 -5.256609916687011719e-01 7.314636558294296265e-02 6.669011116027832031e-01 2.088591456413269043e-01 -1.385962814092636108e-01
-2.025989443063735962e-01 2.300123423337936401e-01 -5.613200664520263672e-01 -2.112679183483123779e-01 -5.277975201606750488e-01 3.018244504928588867e-01 -1.211296021938323975e-01 4.024835526943206787e-01
1.223197057843208313e-01 -3.425379395484924316e-01 9.251271374523639679e-03 -3.553839027881622314e-01 -7.446048855781555176e-01 1.106567680835723877e-01 4.047119021415710449e-01 -1.041599363088607788e-01
-2.886800467967987061e-01 -6.117076873779296875e-01 1.898249089717864990e-01 -2.322978377342224121e-01 -2.568041682243347168e-01 4.295585155487060547e-01 -4.248905479907989502e-01 -1.465632915496826172e-01
1.919108480215072632e-01 -3.434751033782958984e-01 -5.370755791664123535e-01 -5.119036436080932617e-01 -1.892080456018447876e-01 3.124259412288665771e-01 -3.270758390426635742e-01 2.330480366945266724e-01
-4.023319184780120850e-01 -5.468543171882629395e-01 8.762753009796142578e-02 1.368359923362731934e-01 -4.070422351360321045e-01 5.527191162109375000e-01 -2.030132710933685303e-01 -1.674945093691349030e-02
-8.365318924188613892e-02 -3.180770576000213623e-01 -4.138854444026947021e-01 -2.332526743412017822e-01 -2.247226089239120483e-01 5.606557130813598633e-01 4.870876967906951904e-01 -2.530449330806732178e-01
1.450873017311096191e-01 -5.171551704406738281e-01 -5.302506089210510254e-01 -2.950900495052337646e-01 -1.717311143875122070e-01 4.166143536567687988e-01 3.314458131790161133e-01 1.741868853569030762e-01
-1.791211068630218506e-01 -2.265782505273818970e-01 -4.461502730846405029e-01 -6.415894627571105957e-02 -2.582190036773681641e-01 6.257842779159545898e-01 4.918633997440338135e-01 -1.148863583803176880e-01
2.985072135925292969e-01 -1.075389236211776733e-01 1.982061862945556641e-01 -3.452689647674560547e-01 -3.759552240371704102e-01 3.674224913120269775e-01 -3.035496771335601807e-01 6.102034449577331543e-01
2.174982130527496338e-01 -4.410943090915679932e-01 -3.515343070030212402e-01 -5.216383934020996094e-01 -2.067859321832656860e-01 2.972723841667175293e-01 -3.568995893001556396e-01 3.223953545093536377e-01
1.525106877088546753e-01 -4.460630193352699280e-02 -2.969065606594085693e-01 -5.416708588600158691e-01 -6.845585107803344727e-01 1.254829019308090210e-01 1.306810081005096436e-01 3.028961718082427979e-01
-4.466335475444793701e-01 7.846162468194961548e-02 -5.282300114631652832e-01 -6.568054202944040298e-03 -1.607299447059631348e-01 6.703935265541076660e-01 -1.476667914539575577e-02 -1.995307803153991699e-01
-5.837123841047286987e-02 1.477981060743331909e-01 -4.749718308448791504e-01 -4.507111608982086182e-01 -1.596823930740356445e-01 5.653569102287292480e-01 3.119873106479644775e-01 3.217868804931640625e-01
2.578096687793731689e-01 7.866313681006431580e-03 -1.153685748577117920e-01 -6.767501831054687500e-01 -5.335403680801391602e-01 1.037326604127883911e-01 -4.050315618515014648e-01 -5.191848427057266235e-02
-3.970708250999450684e-01 -1.094477996230125427e-01 -7.223926484584808350e-02 -5.073625445365905762e-01 -2.239541113376617432e-01 4.764092266559600830e-01 6.814565975219011307e-03 -5.390298366546630859e-01
4.196617305278778076e-01 -7.378104329109191895e-02 -5.014508962631225586e-03 -7.465165853500366211e-01 -3.652969300746917725e-01 1.829324364662170410e-01 -3.051152229309082031e-01 -3.357088565826416016e-02
3.416091501712799072e-01 -1.157281026244163513e-01 -2.247389554977416992e-01 -5.927126407623291016e-01 -5.868764519691467285e-01 7.541996985673904419e-02 -3.213062882423400879e-01 -1.214273869991302490e-01
1.902856491506099701e-02 4.529532976448535919e-03 7.088027149438858032e-02 -5.639647841453552246e-01 -6.820238828659057617e-01 1.326598078012466431e-01 -9.535231627523899078e-03 4.401033222675323486e-01
1.197363585233688354e-01 -1.146624013781547546e-01 -5.283823013305664062e-01 -5.664545893669128418e-01 -5.003001689910888672e-01 2.172150462865829468e-01 4.293476417660713196e-02 2.704272270202636719e-01
2.541404068470001221e-01 1.112728193402290344e-01 -3.830105364322662354e-01 -2.236167192459106445e-01 -1.004096493124961853e-01 7.033852934837341309e-01 4.370682239532470703e-01 1.745500415563583374e-01
-8.839483559131622314e-02 -3.534187078475952148e-01 -2.304237335920333862e-01 -4.299309477210044861e-02 -1.398744285106658936e-01 5.130833983421325684e-01 -3.445037305355072021e-01 6.409648060798645020e-01
2.608878910541534424e-01 -3.733651340007781982e-01 4.029827415943145752e-01 -3.786556422710418701e-01 -5.073629021644592285e-01 2.135847508907318115e-01 -1.644705981016159058e-01 3.958215415477752686e-01
-3.400546014308929443e-01 1.466073840856552124e-01 -5.550424456596374512e-01 -1.659381538629531860e-01 -5.531399250030517578e-01 2.680061161518096924e-01 -2.672972679138183594e-01 2.793255150318145752e-01
2.144954055547714233e-01 -4.111770689487457275e-01 3.842051923274993896e-01 2.526527456939220428e-02 -7.145559787750244141e-01 3.308385312557220459e-01 -3.213618695735931396e-02 1.248851045966148376e-01
-3.665575087070465088e-01 9.478852152824401855e-02 -5.037809256464242935e-03 -1.724596917629241943e-01 -2.126101404428482056e-01 7.172342538833618164e-01 2.510079368948936462e-02 -5.163573622703552246e-01
4.454126060009002686e-01 -3.235013782978057861e-01 -1.894484758377075195e-01 -9.726713597774505615e-02 8.520193397998809814e-02 7.888342738151550293e-01 5.008144676685333252e-02 1.399139314889907837e-01
4.770044386386871338e-01 -2.394159138202667236e-01 3.759275376796722412e-01 -3.350974917411804199e-01 -3.844920694828033447e-01 4.195991754531860352e-01 5.184255912899971008e-02 3.673555552959442139e-01
-3.169233798980712891e-01 -3.733126819133758545e-01 2.470707595348358154e-01 2.366569489240646362e-01 -2.269893139600753784e-01 7.473021745681762695e-01 -1.334288120269775391e-01 1.239313334226608276e-01
3.344199955463409424e-01 -6.731342524290084839e-02 -4.810142144560813904e-02 -7.528601884841918945e-01 -4.479934573173522949e-01 1.272489726543426514e-01 -3.114417791366577148e-01 -2.517222613096237183e-02
-1.068275645375251770e-01 -9.061315655708312988e-02 -6.415323019027709961e-01 -4.055817723274230957e-01 -3.640876114368438721e-01 3.661201298236846924e-01 8.058841526508331299e-02 3.622409701347351074e-01
-3.070157468318939209e-01 -4.076442420482635498e-01 4.357469975948333740e-01 -8.133576065301895142e-02 -1.987944990396499634e-01 6.883016228675842285e-01 -1.657762974500656128e-01 -4.812875762581825256e-02
2.500865757465362549e-01 3.052763044834136963e-01 1.857420951128005981e-01 -4.386914372444152832e-01 -4.828819334506988525e-01 3.975583314895629883e-01 -5.355146899819374084e-02 4.724590778350830078e-01
5.800111219286918640e-03 -1.376101076602935791e-01 -5.012336969375610352e-01 -5.733527541160583496e-01 -5.447751879692077637e-01 1.593569666147232056e-01 1.696500331163406372e-01 2.238422930240631104e-01
-6.609483808279037476e-02 2.309592515230178833e-01 -4.449184834957122803e-01 -2.520040273666381836e-01 -4.500356018543243408e-01 4.125122129917144775e-01 -2.257889956235885620e-01 5.071012377738952637e-01
4.013271033763885498e-01 -1.398339271545410156e-01 -2.861874103546142578e-01 -5.006906390190124512e-01 -5.085994601249694824e-01 1.498551964759826660e-01 -4.519057869911193848e-01 -3.794661164283752441e-02
-5.790967959910631180e-03 1.569227278232574463e-01 1.036911830306053162e-01 -5.153253674507141113e-01 -5.542294979095458984e-01 2.297886461019515991e-01 -3.815049827098846436e-01 4.398983716964721680e-01
2.319098263978958130e-01 -1.374716609716415405e-01 -4.283210337162017822e-01 -5.720837712287902832e-01 -3.353141248226165771e-01 2.583149671554565430e-01 -4.087031781673431396e-01 2.652930021286010742e-01
3.539229333400726318e-01 2.169017493724822998e-01 4.623561352491378784e-02 2.397807091474533081e-01 -1.548213213682174683e-01 8.340926766395568848e-01 -2.188288867473602295e-01 -2.221346832811832428e-02
1.029230058193206787e-01 1.070045083761215210e-01 7.860359549522399902e-02 3.227722048759460449e-01 -7.242865562438964844e-01 4.554987847805023193e-01 -3.681266903877258301e-01 2.992636756971478462e-03
-5.950642749667167664e-02 3.328920528292655945e-02 -3.670967221260070801e-01 -7.438912987709045410e-01 -5.389403700828552246e-01 5.485475063323974609e-02 -7.870435714721679688e-02 8.692866563796997070e-02
-6.320937871932983398e-01 2.709448710083961487e-02 1.902691461145877838e-02 -1.807829141616821289e-01 -3.065359294414520264e-01 6.062945127487182617e-01 3.241103887557983398e-01 8.610140532255172729e-03
2.049946784973144531e-01 1.574384421110153198e-01 3.648167476058006287e-02 2.531589865684509277e-01 -4.658527374267578125e-01 5.878559947013854980e-01 -4.749891757965087891e-01 -2.820670604705810547e-01
3.956390321254730225e-01 1.658721715211868286e-01 4.119201898574829102e-01 -2.464162707328796387e-01 -1.076250970363616943e-01 7.294688224792480469e-01 -2.713159192353487015e-03 2.045527398586273193e-01
3.667182326316833496e-01 7.195710390806198120e-02 4.839299321174621582e-01 -3.219633400440216064e-01 -2.222562879323959351e-01 5.969514846801757812e-01 1.213208660483360291e-01 3.194114863872528076e-01
-4.474272131919860840e-01 -5.288647413253784180e-01 1.898526400327682495e-01 -3.931082189083099365e-01 -4.923775047063827515e-02 5.363694429397583008e-01 -9.506154805421829224e-02 1.742977499961853027e-01
1.817683726549148560e-01 5.337584391236305237e-02 -1.485905796289443970e-01 -8.067843317985534668e-01 -8.430036157369613647e-02 4.381259083747863770e-01 9.670675545930862427e-02 2.876079678535461426e-01
-5.165475979447364807e-02 -9.260871261358261108e-02 -4.038747847080230713e-01 -6.514613628387451172e-01 -4.431250095367431641e-01 2.397567182779312134e-01 1.084287539124488831e-01 3.682920336723327637e-01
-1.418596059083938599e-01 -1.765135228633880615e-01 1.998704671859741211e-01 -2.592799067497253418e-01 -2.407846897840499878e-01 6.898512244224548340e-01 2.873853445053100586e-01 -4.744285047054290771e-01
3.073303699493408203e-01 3.467911481857299805e-01 2.779202461242675781e-01 -5.903370380401611328e-01 3.162825852632522583e-02 5.710462331771850586e-01 2.713960036635398865e-02 -1.780891269445419312e-01
2.308534085750579834e-01 -2.470535188913345337e-01 4.051419347524642944e-02 -2.670268416404724121e-01 -7.593190670013427734e-01 2.008865922689437866e-01 3.378178179264068604e-01 2.858058810234069824e-01
-2.684130668640136719e-01 -3.303633630275726318e-01 1.669652163982391357e-01 -3.744094669818878174e-01 -1.203427016735076904e-01 6.928275227546691895e-01 2.954035401344299316e-01 -2.626767754554748535e-01
3.472382128238677979e-01 -8.792861551046371460e-02 -2.845757603645324707e-01 1.673220843076705933e-01 -1.517867892980575562e-01 8.177401423454284668e-01 1.740521043539047241e-01 2.016978859901428223e-01
2.021058350801467896e-01 3.975835740566253662e-01 2.252811491489410400e-01 -2.861349880695343018e-01 -3.547782599925994873e-01 6.450600028038024902e-01 3.202444911003112793e-01 1.546910405158996582e-01
4.906918406486511230e-01 -2.800690531730651855e-01 1.636363565921783447e-01 -1.319792568683624268e-01 -7.849579304456710815e-02 7.281237840652465820e-01 6.475961953401565552e-02 3.099480569362640381e-01
-1.426495164632797241e-01 -2.475703954696655273e-01 -4.892564117908477783e-01 -3.293541669845581055e-01 5.779562890529632568e-02 5.893500447273254395e-01 -2.464799880981445312e-01 -3.988585770130157471e-01
-2.743459939956665039e-01 1.323411464691162109e-01 -2.268380820751190186e-01 -5.521470904350280762e-01 -1.901053339242935181e-01 4.329854846000671387e-01 -1.346505526453256607e-02 5.719270110130310059e-01
9.217952191829681396e-02 -2.834011316299438477e-01 1.469720061868429184e-02 5.639968812465667725e-02 -8.862040638923645020e-01 2.077082842588424683e-01 -1.078702211380004883e-01 -2.601030170917510986e-01
4.310590922832489014e-01 1.967371553182601929e-01 -3.911704719066619873e-01 6.251811236143112183e-02 -1.864877492189407349e-01 6.111855506896972656e-01 -4.568151533603668213e-01 -3.942161798477172852e-02
-2.990458905696868896e-01 -5.838131308555603027e-01 9.876735508441925049e-02 4.289521276950836182e-02 -3.890402615070343018e-01 4.998954832553863525e-01 -3.915637135505676270e-01 -5.974072590470314026e-02
1.870351582765579224e-01 4.925430417060852051e-01 -1.058509871363639832e-01 -3.714806437492370605e-01 -1.953582614660263062e-01 5.938611030578613281e-01 -2.503421306610107422e-01 3.459912240505218506e-01
3.501901030540466309e-01 3.587119579315185547e-01 8.903726190328598022e-02 -3.367332816123962402e-01 -8.506450802087783813e-02 7.770476341247558594e-01 1.266889125108718872e-01 1.693296805024147034e-02
3.082528896629810333e-02 1.392856240272521973e-01 2.219378948211669922e-01 -3.894132375717163086e-01 -2.599627375602722168e-01 4.917946457862854004e-01 -4.155565798282623291e-01 5.446286797523498535e-01
1.484318524599075317e-01 -7.712469249963760376e-02 -4.887214004993438721e-01 -4.499485790729522705e-01 -6.242039203643798828e-01 1.333746314048767090e-01 -2.420022785663604736e-01 2.544271051883697510e-01
1.699988692998886108e-01 -3.724142611026763916e-01 3.135022819042205811e-01 8.809225633740425110e-03 -7.998979687690734863e-01 2.912087440490722656e-01 7.445732504129409790e-02 -6.215878576040267944e-02
4.330184310674667358e-02 5.038405209779739380e-02 3.770168125629425049e-01 -3.119687736034393311e-01 -5.935391187667846680e-01 1.990406811237335205e-01 -4.662158489227294922e-01 3.832192718982696533e-01
-5.791261047124862671e-02 7.145630568265914917e-02 -1.458572149276733398e-01 -5.172863602638244629e-01 -6.716848611831665039e-01 -1.063271798193454742e-02 -5.013766884803771973e-01 5.342284217476844788e-03
3.397848010063171387e-01 -2.808153033256530762e-01 -3.091322183609008789e-01 3.840702772140502930e-02 -3.753231838345527649e-02 7.431980371475219727e-01 -8.863649517297744751e-02 3.834619224071502686e-01
-1.016799584031105042e-01 -1.676947996020317078e-02 -5.046327114105224609e-01 -1.346382498741149902e-01 -1.465603262186050415e-01 5.765889883041381836e-01 -2.475257068872451782e-01 5.489941835403442383e-01
4.122760519385337830e-02 2.202161997556686401e-01 9.713034331798553467e-02 -5.301464200019836426e-01 -5.227571129798889160e-01 2.587400376796722412e-01 -4.115923047065734863e-01 3.868926167488098145e-01
-3.874458670616149902e-01 -1.750035732984542847e-01 9.398552030324935913e-02 -3.229423761367797852e-01 -4.441413581371307373e-01 5.362244844436645508e-01 2.943298518657684326e-01 -3.670231699943542480e-01
3.537928760051727295e-01 -8.892565965652465820e-02 2.843787968158721924e-01 -3.183741271495819092e-01 -4.976638257503509521e-01 3.743034303188323975e-01 -1.654958128929138184e-01 5.191611647605895996e-01
4.268531203269958496e-01 -9.082640707492828369e-02 -1.820892244577407837e-01 -5.301287770271301270e-02 -6.470219492912292480e-01 2.723902463912963867e-01 -3.702153265476226807e-01 -3.790604770183563232e-01
-4.093807339668273926e-01 -2.142097353935241699e-01 -4.506868422031402588e-01 4.909453541040420532e-02 -1.206102147698402405e-01 7.084499597549438477e-01 -1.342200338840484619e-01 -2.157070636749267578e-01
-4.174040630459785461e-02 -2.002975791692733765e-01 1.070368215441703796e-01 -3.630552068352699280e-02 -8.988255262374877930e-01 1.918836236000061035e-01 -3.162125498056411743e-02 -3.156853318214416504e-01
6.669960916042327881e-02 -9.058217704296112061e-02 -4.332403242588043213e-01 -2.746219933032989502e-01 9.671499580144882202e-02 7.063300013542175293e-01 -6.381138414144515991e-02 -4.603301286697387695e-01
-3.747945129871368408e-01 -8.690690994262695312e-02 6.265293806791305542e-02 -7.977127283811569214e-02 -3.509952425956726074e-01 5.804464817047119141e-01 -2.182158827781677246e-01 -5.778871178627014160e-01
1.243769377470016479e-01 4.856952726840972900e-01 -1.025017425417900085e-01 -4.900660216808319092e-01 -6.244254112243652344e-01 2.621967792510986328e-01 2.089301124215126038e-02 1.971511393785476685e-01
-2.335781902074813843e-01 -6.107323169708251953e-01 2.742858231067657471e-01 -2.020155638456344604e-01 -2.074517607688903809e-01 6.282051801681518555e-01 4.405328258872032166e-02 -1.295588314533233643e-01
-3.206701278686523438e-01 -4.806823134422302246e-01 1.946237534284591675e-01 -3.767687082290649414e-01 -2.907726168632507324e-01 5.139924883842468262e-01 3.708634972572326660e-01 2.330900635570287704e-03
3.452769517898559570e-01 2.426820546388626099e-01 2.617032453417778015e-02 -5.416460037231445312e-01 -3.903403878211975098e-01 3.723940849304199219e-01 -2.617301642894744873e-01 4.102172851562500000e-01
9.965453296899795532e-02 4.497744739055633545e-01 2.918205037713050842e-02 -2.886559069156646729e-01 -3.088690340518951416e-01 5.989693999290466309e-01 7.143913954496383667e-02 4.942974746227264404e-01
2.346853911876678467e-01 -2.741164267063140869e-01 -4.339714646339416504e-01 -1.030019763857126236e-02 -1.454700231552124023e-01 6.946377158164978027e-01 3.912836313247680664e-01 1.567148715257644653e-01
-1.592449247837066650e-01 3.862804472446441650e-01 -1.457140222191810608e-02 -4.039671719074249268e-01 -3.861420452594757080e-01 4.851177632808685303e-01 2.608492672443389893e-01 4.577548503875732422e-01
-2.181756049394607544e-01 2.951162122189998627e-02 -2.171696871519088745e-01 -7.830698490142822266e-01 -4.494842886924743652e-01 1.000437960028648376e-01 -2.223256677389144897e-01 1.723190099000930786e-01
-1.100258678197860718e-01 1.880047470331192017e-01 -2.747848331928253174e-01 -6.439877152442932129e-01 -3.474785387516021729e-01 3.786170184612274170e-01 3.178088665008544922e-01 3.118128478527069092e-01
-1.801754385232925415e-01 -4.410966634750366211e-01 -3.273458480834960938e-01 -2.723036408424377441e-01 -4.883866012096405029e-01 2.985980808734893799e-01 3.062739670276641846e-01 -4.125286936759948730e-01
2.371826767921447754e-01 3.741663396358489990e-01 1.386617720127105713e-01 -2.452140003442764282e-01 -4.763123691082000732e-01 5.575087070465087891e-01 4.217084944248199463e-01 9.412501752376556396e-02
1.186216175556182861e-01 1.037866696715354919e-01 -1.357379741966724396e-02 2.930341958999633789e-01 -6.755144000053405762e-01 4.502030909061431885e-01 -4.579943716526031494e-01 -1.426273584365844727e-01
-4.646818041801452637e-01 -5.902869701385498047e-01 -1.524388790130615234e-01 -1.012241095304489136e-01 -3.737708330154418945e-01 3.569346368312835693e-01 -3.673508763313293457e-01 -9.718061424791812897e-03
-3.101867139339447021e-01 -3.455502688884735107e-01 4.521520137786865234e-01 -1.656750291585922241e-01 -3.443805277347564697e-01 5.926076173782348633e-01 -9.224054217338562012e-02 -2.723955214023590088e-01
-3.636616766452789307e-01 -3.120865821838378906e-01 2.749176323413848877e-01 -3.644126653671264648e-01 -3.370272815227508545e-01 5.582323670387268066e-01 2.530525028705596924e-01 -2.696843743324279785e-01
5.057691335678100586e-01 -3.126771152019500732e-01 5.897833779454231262e-02 -1.503624916076660156e-01 -7.424410581588745117e-01 2.146147638559341431e-01 -1.634773612022399902e-02 -1.509894728660583496e-01
1.235130056738853455e-01 4.439825415611267090e-01 5.598565563559532166e-02 -5.303604006767272949e-01 -4.522304534912109375e-01 3.987971842288970947e-01 -1.254866570234298706e-01 3.520071804523468018e-01
1.603274494409561157e-01 -2.895856201648712158e-01 6.174345612525939941e-01 -1.723441928625106812e-01 -6.216869354248046875e-01 3.009363412857055664e-01 -4.913989454507827759e-02 5.940781906247138977e-03
-9.575376659631729126e-02 4.972945898771286011e-02 -2.785354256629943848e-01 9.845561534166336060e-02 -3.448444604873657227e-01 6.463786959648132324e-01 4.086639583110809326e-01 4.442447423934936523e-01
-5.055111646652221680e-01 -3.080097772181034088e-02 3.260539770126342773e-01 -1.146622747182846069e-01 -5.116671919822692871e-01 5.104408860206604004e-01 3.173609375953674316e-01 -3.130372613668441772e-02
1.896653771400451660e-01 4.279457032680511475e-01 1.292628236114978790e-02 -4.022237658500671387e-01 -5.238091349601745605e-01 4.676998853683471680e-01 -8.806565403938293457e-02 3.436040878295898438e-01
1.783346831798553467e-01 -4.442139267921447754e-01 -2.326446622610092163e-01 -1.943628489971160889e-02 -6.323757767677307129e-01 2.763056755065917969e-01 4.883204996585845947e-01 4.085045680403709412e-02
2.561014294624328613e-01 -3.765501081943511963e-01 3.643863275647163391e-02 -2.172180637717247009e-02 -8.309877514839172363e-01 2.131153345108032227e-01 2.239479571580886841e-01 -6.863483786582946777e-02
5.856349468231201172e-01 1.549281831830739975e-02 -3.675090372562408447e-01 -1.326396316289901733e-01 -1.287848781794309616e-02 6.903567910194396973e-01 1.580639481544494629e-01 -4.891731962561607361e-02
-1.736299842596054077e-01 -3.051605224609375000e-01 -1.868189275264739990e-01 5.644757766276597977e-03 -8.784523606300354004e-01 1.224344447255134583e-01 1.967748850584030151e-01 -1.280921846628189087e-01
-2.957929968833923340e-01 -2.491964101791381836e-01 2.069174647331237793e-01 -1.682485267519950867e-02 -5.047569423913955688e-02 8.796249032020568848e-01 1.759481430053710938e-01 8.020861074328422546e-03
3.276014626026153564e-01 -1.661750078201293945e-01 -4.742889702320098877e-01 3.567632138729095459e-01 -2.629761993885040283e-01 6.602191925048828125e-01 1.695619197562336922e-03 -8.822874724864959717e-02
-3.354396522045135498e-01 -5.295124053955078125e-01 3.715013265609741211e-01 -3.484199941158294678e-01 -3.747853040695190430e-01 4.300794005393981934e-01 1.291444301605224609e-01 7.467620819807052612e-02
9.112852811813354492e-02 -3.712570667266845703e-01 -2.142399102449417114e-01 -1.400240361690521240e-01 -7.457796931266784668e-01 1.785864084959030151e-01 4.470757246017456055e-01 -2.003034390509128571e-02
3.545350134372711182e-01 -1.799827069044113159e-01 -1.717226654291152954e-01 -4.809884354472160339e-02 -3.958903849124908447e-01 3.791556656360626221e-01 -5.575802922248840332e-01 -4.457857906818389893e-01
1.072064489126205444e-01 4.248214885592460632e-02 -2.617657184600830078e-01 -6.996991634368896484e-01 5.342980474233627319e-02 5.375073552131652832e-01 1.877976953983306885e-01 3.186925053596496582e-01
-4.123466908931732178e-01 -4.007330834865570068e-01 1.270147711038589478e-01 -5.253031849861145020e-02 -3.856621086597442627e-01 5.028983354568481445e-01 -3.553106486797332764e-01 -3.501475155353546143e-01
-1.685015261173248291e-01 2.564583718776702881e-01 -1.576852500438690186e-01 -7.429580688476562500e-01 -3.354832530021667480e-01 3.024632930755615234e-01 2.693548798561096191e-03 3.534753322601318359e-01
-2.861118614673614502e-01 -8.102504909038543701e-02 1.436756998300552368e-01 -2.898412048816680908e-01 -4.466141462326049805e-01 5.506443977355957031e-01 3.912888467311859131e-01 -3.887723386287689209e-01
1.273874640464782715e-01 5.556734204292297363e-01 -3.148790001869201660e-01 -2.953774034976959229e-01 -4.533246159553527832e-01 3.574979603290557861e-01 -3.744280934333801270e-01 1.228763982653617859e-01
-1.212385948747396469e-02 -4.635850787162780762e-01 -6.366339921951293945e-01 -1.713115423917770386e-01 -1.527810394763946533e-01 4.724195897579193115e-01 1.393311172723770142e-01 -2.904407978057861328e-01
-4.199260175228118896e-01 -4.947515130043029785e-01 3.496017158031463623e-01 -2.345626950263977051e-01 -3.054326772689819336e-01 5.187757015228271484e-01 7.145585119724273682e-02 1.847122460603713989e-01
-2.633098661899566650e-01 -3.382321298122406006e-01 8.581248670816421509e-02 -6.529218051582574844e-03 -8.050528764724731445e-01 2.253719270229339600e-01 3.311753273010253906e-01 1.675170287489891052e-02
-4.703615307807922363e-01 -1.959909647703170776e-01 -2.111776620149612427e-01 7.785120606422424316e-02 -1.620542705059051514e-01 6.964759826660156250e-01 -3.055664896965026855e-01 -2.915124297142028809e-01
-5.414035320281982422e-01 -5.229248404502868652e-01 3.159197047352790833e-02 -2.061159610748291016e-01 -2.736014127731323242e-01 5.003966093063354492e-01 -2.537604272365570068e-01 1.735915057361125946e-02
-4.157590866088867188e-01 6.248792260885238647e-02 -3.047757744789123535e-01 -2.428724765777587891e-01 -2.117975056171417236e-01 6.329146027565002441e-01 3.114437684416770935e-02 -4.742947518825531006e-01
6.190903186798095703e-01 3.183734416961669922e-02 -1.278429031372070312e-01 -3.228386044502258301e-01 -3.115912973880767822e-01 5.291859507560729980e-01 3.429552316665649414e-01 1.999466307461261749e-02
-3.382648527622222900e-01 -5.598490238189697266e-01 3.813116252422332764e-02 -2.087750583887100220e-01 8.953480981290340424e-03 7.214844226837158203e-01 5.847491323947906494e-02 -5.537005886435508728e-02
-2.158590555191040039e-01 -2.641580402851104736e-01 -4.561497569084167480e-01 -2.252407819032669067e-01 -4.950342327356338501e-02 6.855132579803466797e-01 1.292654573917388916e-01 -3.684167563915252686e-01
3.885414898395538330e-01 -1.627631336450576782e-01 -1.744199395179748535e-01 -6.240267157554626465e-01 -3.350455760955810547e-01 2.757450044155120850e-01 -3.246993720531463623e-01 3.301387429237365723e-01
5.313613414764404297e-01 8.551312983036041260e-02 -3.094667792320251465e-01 -2.078274786472320557e-01 -4.276313483715057373e-01 3.779523670673370361e-01 -3.130977749824523926e-01 -3.842314779758453369e-01
2.627739310264587402e-01 1.889452151954174042e-02 6.985854357481002808e-02 7.692515105009078979e-02 8.618857711553573608e-02 8.490168452262878418e-01 -4.370778501033782959e-01 2.235952392220497131e-02
-1.955658942461013794e-01 4.274078086018562317e-02 1.596157252788543701e-01 -3.087247312068939209e-01 -4.894924461841583252e-01 5.385763049125671387e-01 4.628358781337738037e-01 -3.086335659027099609e-01
1.230272799730300903e-01 3.329657614231109619e-01 1.121743246912956238e-01 -3.978229463100433350e-01 -5.557804703712463379e-01 4.131979048252105713e-01 1.279318928718566895e-01 4.551494419574737549e-01
-2.878811955451965332e-01 -4.288122653961181641e-01 4.779440164566040039e-01 -1.245401054620742798e-01 -2.215860038995742798e-01 6.614329218864440918e-01 7.488555740565061569e-03 -5.151345580816268921e-02
-2.767804265022277832e-01 -5.733203291893005371e-01 -2.696583047509193420e-02 -2.968337200582027435e-02 1.702406257390975952e-02 6.977638006210327148e-01 -1.171324178576469421e-01 3.036511540412902832e-01
1.996473073959350586e-01 3.254444003105163574e-01 -9.847907721996307373e-02 -5.429239869117736816e-01 -1.612569689750671387e-01 4.709177017211914062e-01 -3.901521861553192139e-01 3.870092928409576416e-01
-4.124381840229034424e-01 -6.139432191848754883e-01 -1.363882124423980713e-01 -8.018410205841064453e-02 -3.683620989322662354e-01 3.561959564685821533e-01 -4.024832844734191895e-01 5.812415108084678650e-02
1.107864081859588623e-01 1.580754518508911133e-01 3.065541684627532959e-01 1.906249970197677612e-01 -6.591001152992248535e-01 4.470499753952026367e-01 -3.828306794166564941e-01 -2.271549552679061890e-01
1.578952819108963013e-01 -4.606555402278900146e-01 -3.280635550618171692e-02 5.636351183056831360e-02 -7.670072317123413086e-01 2.850641608238220215e-01 1.152126342058181763e-01 -2.752760350704193115e-01
-2.446725666522979736e-01 -2.527377381920814514e-02 -3.407124280929565430e-01 -8.144205063581466675e-02 -3.896528780460357666e-01 4.057235717773437500e-01 -4.234852194786071777e-01 5.665669441223144531e-01
1.861369311809539795e-01 4.964045584201812744e-01 -1.747383475303649902e-01 -6.854875683784484863e-01 -1.869213432073593140e-01 4.209788441658020020e-01 3.284505382180213928e-02 -7.257639616727828979e-02
1.106708571314811707e-01 3.935267776250839233e-02 -3.142794668674468994e-01 -2.458214014768600464e-01 -3.566924333572387695e-01 4.380879998207092285e-01 -3.716979324817657471e-01 6.080244779586791992e-01
3.832151591777801514e-01 -3.052313625812530518e-02 2.425151616334915161e-01 -3.042601644992828369e-01 -8.216264247894287109e-01 1.090975180268287659e-01 5.086119100451469421e-02 -1.061484888195991516e-01
1.721211373805999756e-01 -3.083838224411010742e-01 -3.316949009895324707e-01 -6.053010821342468262e-01 -5.777601599693298340e-01 9.959020465612411499e-02 -1.007869839668273926e-01 2.120849937200546265e-01
1.182617768645286560e-01 3.234596550464630127e-01 7.461331039667129517e-02 -4.528745114803314209e-01 -6.041334867477416992e-01 3.024976849555969238e-01 1.139775142073631287e-01 4.486118853092193604e-01
1.948096975684165955e-02 9.918949753046035767e-02 2.071142755448818207e-02 4.112780690193176270e-01 -6.132977604866027832e-01 5.460651516914367676e-01 -3.652508258819580078e-01 -1.116854846477508545e-01
2.651687562465667725e-01 1.711857616901397705e-01 2.063143104314804077e-01 -6.241055950522422791e-02 -7.382353395223617554e-02 7.867094278335571289e-01 -1.536025106906890869e-01 4.538335204124450684e-01
4.289233982563018799e-01 3.721565902233123779e-01 6.147500127553939819e-03 -4.029504060745239258e-01 -2.114645391702651978e-01 6.346456408500671387e-01 2.523230314254760742e-01 6.291411072015762329e-02
1.862743496894836426e-01 -5.291774868965148926e-01 3.777737319469451904e-01 -9.292349219322204590e-03 -6.161213517189025879e-01 4.033198058605194092e-01 1.308181416243314743e-02 5.481744185090065002e-03
4.842302799224853516e-01 7.587145268917083740e-02 1.570176929235458374e-01 -3.780797123908996582e-01 -3.414576947689056396e-01 4.486852586269378662e-01 -2.981899082660675049e-01 4.305073916912078857e-01
3.545140027999877930e-01 -3.765937387943267822e-01 7.828744500875473022e-02 -4.771367311477661133e-01 -3.557328283786773682e-01 2.829799354076385498e-01 -2.431090623140335083e-01 4.826830327510833740e-01
3.361527919769287109e-01 -1.797768473625183105e-01 -8.857509493827819824e-02 -6.422798037528991699e-01 -3.781486749649047852e-01 2.236505448818206787e-01 -3.618932068347930908e-01 3.321596384048461914e-01
-1.854148954153060913e-01 -4.337080121040344238e-01 -1.776533760130405426e-02 1.033795997500419617e-01 -8.064548969268798828e-01 2.466141730546951294e-01 -9.225273504853248596e-03 -2.350374162197113037e-01
-1.184817701578140259e-01 -4.564675390720367432e-01 -3.520658016204833984e-01 -1.042234748601913452e-01 -4.393573403358459473e-01 5.121376514434814453e-01 3.863801956176757812e-01 -1.953895092010498047e-01
-1.365000307559967041e-01 3.426950573921203613e-01 -3.612355291843414307e-01 -5.543565750122070312e-01 -3.515825569629669189e-01 3.801610469818115234e-01 -6.850868463516235352e-03 3.974240124225616455e-01
-3.974452316761016846e-01 -1.097020059823989868e-01 3.031158447265625000e-01 -2.551051676273345947e-01 -3.007029891014099121e-01 6.773431301116943359e-01 1.958436071872711182e-01 -2.923592925071716309e-01
2.155618071556091309e-01 2.015677541494369507e-01 2.009530365467071533e-01 4.144211299717426300e-03 6.335501559078693390e-03 8.722863197326660156e-01 -1.459902822971343994e-01 3.004457652568817139e-01
3.606894910335540771e-01 2.772478163242340088e-01 1.042372286319732666e-01 -3.340751230716705322e-01 -3.352435827255249023e-01 6.236179471015930176e-01 2.354749292135238647e-01 3.373856544494628906e-01
-4.233734905719757080e-01 1.153058484196662903e-01 -9.758012741804122925e-02 -3.475311994552612305e-01 -2.170319557189941406e-01 6.118183732032775879e-01 7.577411085367202759e-02 -4.999933242797851562e-01
-2.503251135349273682e-01 -2.872715294361114502e-01 -5.762825608253479004e-01 -4.511047005653381348e-01 -4.730710089206695557e-01 1.734198182821273804e-01 7.413776963949203491e-02 2.446398138999938965e-01
3.202063590288162231e-02 3.054014407098293304e-02 1.579185277223587036e-01 2.791602015495300293e-01 -7.943160533905029297e-01 3.441958725452423096e-01 -3.483884334564208984e-01 -1.561725139617919922e-01
-2.476486563682556152e-01 -9.087689965963363647e-02 -5.689708590507507324e-01 -8.404693752527236938e-02 -2.842697203159332275e-01 4.178021252155303955e-01 -4.245059788227081299e-01 4.050265848636627197e-01
-4.601155817508697510e-01 -5.057007670402526855e-01 2.153896391391754150e-01 -1.648379564285278320e-01 -1.841300725936889648e-01 6.000330448150634766e-01 -2.400497049093246460e-01 8.618977665901184082e-02
-4.112229049205780029e-01 -6.339191198348999023e-01 4.521642811596393585e-03 -1.038513779640197754e-01 -3.851306140422821045e-01 3.983562290668487549e-01 -3.216143250465393066e-01 8.824872970581054688e-02
-4.629383385181427002e-01 1.504276096820831299e-01 -3.967770338058471680e-01 -2.196861505508422852e-01 -4.134840667247772217e-01 3.609218001365661621e-01 -2.853377461433410645e-01 4.179886877536773682e-01
-1.586381047964096069e-01 -1.937678270041942596e-02 -3.803091645240783691e-01 -2.070780694484710693e-01 6.696186214685440063e-02 6.427041888236999512e-01 -4.715829491615295410e-01 -3.834048509597778320e-01
3.038045465946197510e-01 -2.108508348464965820e-02 4.770408198237419128e-02 2.149846404790878296e-01 1.007422339171171188e-03 8.477833867073059082e-01 -3.592192828655242920e-01 1.048243343830108643e-01
1.676783859729766846e-01 -3.818653523921966553e-02 1.909629069268703461e-02 3.978926539421081543e-01 -2.850817143917083740e-01 8.256587982177734375e-01 -6.191391125321388245e-02 2.119554430246353149e-01
2.416423261165618896e-01 -2.510711848735809326e-01 3.205057084560394287e-01 2.127565629780292511e-02 -7.299861907958984375e-01 3.467600643634796143e-01 2.462830990552902222e-01 2.482292950153350830e-01
2.737078666687011719e-01 3.232813999056816101e-02 4.216765612363815308e-02 -4.316450953483581543e-01 -7.568976283073425293e-01 1.870822012424468994e-01 9.012189507484436035e-02 3.463059365749359131e-01
3.280142545700073242e-01 -4.870342016220092773e-01 -4.150031805038452148e-01 4.455294087529182434e-02 -2.200165539979934692e-01 6.063646078109741211e-01 2.420762181282043457e-01 7.940674573183059692e-02
-1.823689788579940796e-01 -3.018919527530670166e-01 1.876208037137985229e-01 -4.030304551124572754e-01 -1.659006476402282715e-01 6.564594507217407227e-01 3.132036030292510986e-01 -3.484383821487426758e-01
-2.599900066852569580e-01 -3.653362393379211426e-01 5.370495319366455078e-01 -1.385271698236465454e-01 -2.838717401027679443e-01 6.088723540306091309e-01 -1.314979344606399536e-01 -1.507390737533569336e-01
-5.042995810508728027e-01 -1.013346854597330093e-02 -1.049203649163246155e-01 -2.348504811525344849e-01 -5.180866122245788574e-01 4.358302652835845947e-01 1.008928865194320679e-01 -4.592114388942718506e-01
-5.316869020462036133e-01 -1.700539141893386841e-01 1.953615844249725342e-01 -1.705314517021179199e-01 -1.944588720798492432e-01 7.126253247261047363e-01 2.635412514209747314e-01 7.772119343280792236e-02
4.627917110919952393e-01 -3.933696448802947998e-01 1.813814230263233185e-02 -2.547736763954162598e-01 -6.408361792564392090e-01 2.507410943508148193e-01 2.988062202930450439e-01 -5.493914335966110229e-02
1.375817805528640747e-01 1.986329406499862671e-01 -2.059674859046936035e-01 -5.631723999977111816e-01 -7.464746236801147461e-01 6.151286512613296509e-02 -1.001933738589286804e-01 1.048021465539932251e-01
-5.079736709594726562e-01 1.489594131708145142e-01 1.987875550985336304e-01 -2.301393300294876099e-01 -2.226357012987136841e-01 7.115737795829772949e-01 2.441640347242355347e-01 -1.085048466920852661e-01
-3.567628860473632812e-01 -5.014284849166870117e-01 2.662471234798431396e-01 -3.256082534790039062e-02 -2.251903414726257324e-01 6.626914739608764648e-01 -2.436053454875946045e-01 1.129583828151226044e-02
-1.305148750543594360e-01 -1.033620685338973999e-01 -4.615814089775085449e-01 -3.179586231708526611e-01 6.294229626655578613e-02 6.040210127830505371e-01 -2.441667169332504272e-01 -4.792769551277160645e-01
3.541819453239440918e-01 1.196088492870330811e-01 -4.126225709915161133e-01 3.576586395502090454e-02 -3.080596774816513062e-02 7.362594604492187500e-01 -3.788074851036071777e-01 4.679867252707481384e-02
1.177629679441452026e-01 -4.846747219562530518e-01 8.113764226436614990e-02 -5.287458375096321106e-02 -6.835633516311645508e-01 2.866378724575042725e-01 -2.069217413663864136e-01 -3.867901861667633057e-01
-5.599148273468017578e-01 -5.446653366088867188e-01 2.131777117028832436e-03 -1.686484664678573608e-01 -2.811264693737030029e-01 4.461486935615539551e-01 -2.873308956623077393e-01 2.735404670238494873e-02
3.176546394824981689e-01 4.400042295455932617e-01 6.847942620515823364e-02 -6.309459805488586426e-01 -4.291467368602752686e-02 5.360925793647766113e-01 -9.473446011543273926e-02 6.706818938255310059e-02
3.151600658893585205e-01 -5.593465566635131836e-01 -4.225556552410125732e-01 6.348301190882921219e-03 -1.479467600584030151e-01 6.053860783576965332e-01 1.272617727518081665e-01 -6.808707118034362793e-02
8.038642816245555878e-03 -3.014258444309234619e-01 4.440887272357940674e-01 -6.761599332094192505e-02 -7.880313396453857422e-01 2.877949774265289307e-01 -2.485464885830879211e-02 -5.342150852084159851e-02
4.597441852092742920e-01 -2.019697427749633789e-01 -3.467683196067810059e-01 -2.804474346339702606e-02 -3.262685239315032959e-02 7.552341222763061523e-01 2.344213873147964478e-01 -2.030480094254016876e-02
2.604520320892333984e-01 -1.258841753005981445e-01 2.624818384647369385e-01 -2.090503126382827759e-01 -8.437152504920959473e-01 1.465885788202285767e-01 2.622429132461547852e-01 4.005362465977668762e-02
-4.972168803215026855e-01 -5.442055463790893555e-01 -1.323588490486145020e-01 -1.027241945266723633e-01 -3.762230873107910156e-01 3.942487537860870361e-01 -3.615005016326904297e-01 -2.976824343204498291e-02
-3.424391150474548340e-01 4.867362603545188904e-02 -1.827695667743682861e-01 -3.244860172271728516e-01 1.755930483341217041e-02 5.990346074104309082e-01 -4.370725154876708984e-01 -4.375924766063690186e-01
-5.448707342147827148e-01 -3.441537544131278992e-02 -9.153641015291213989e-02 8.154221624135971069e-02 -4.565033614635467529e-01 4.875691533088684082e-01 -3.267646729946136475e-01 -3.660728633403778076e-01
1.446974091231822968e-02 -1.134960278868675232e-01 -6.445538997650146484e-01 1.085494086146354675e-01 -2.322963327169418335e-01 4.881292879581451416e-01 -4.716876745223999023e-01 2.120274007320404053e-01
-8.077740669250488281e-02 5.152264833450317383e-01 2.016776241362094879e-02 -3.656777441501617432e-01 -6.044239997863769531e-01 3.162859976291656494e-01 2.971625924110412598e-01 2.005464881658554077e-01
3.595550358295440674e-01 2.625840902328491211e-01 4.531534314155578613e-01 -3.812032043933868408e-01 -1.427915394306182861e-01 6.505289077758789062e-01 6.582016497850418091e-02 5.653549730777740479e-02
4.297581911087036133e-01 2.725453376770019531e-01 7.073834538459777832e-02 -4.286191165447235107e-01 -2.822461128234863281e-01 4.932997822761535645e-01 -3.038646280765533447e-01 3.700910806655883789e-01
6.509341597557067871e-01 1.458623260259628296e-01 -1.876283586025238037e-01 -3.053595721721649170e-01 -2.324443310499191284e-01 5.316295623779296875e-01 2.778856456279754639e-01 -1.126021966338157654e-01
4.348701834678649902e-01 -7.873566448688507080e-02 1.838990151882171631e-01 -2.308877259492874146e-01 -8.334763646125793457e-01 1.445163637399673462e-01 -8.018742315471172333e-03 -4.391513764858245850e-02
5.842828378081321716e-02 2.903623878955841064e-01 -1.508456468582153320e-01 1.685904115438461304e-01 -5.744636058807373047e-01 4.619220197200775146e-01 -2.991169989109039307e-01 -4.777525663375854492e-01
2.611470818519592285e-01 -1.807844042778015137e-01 -5.168085098266601562e-01 -1.529451906681060791e-01 -5.918449722230434418e-03 6.983355283737182617e-01 2.118053287267684937e-01 -2.758024632930755615e-01
2.217429578304290771e-01 -3.116860687732696533e-01 -3.845837414264678955e-01 -4.646779596805572510e-01 1.514226347208023071e-01 4.923182129859924316e-01 -3.695082962512969971e-01 2.966633439064025879e-01
4.260053038597106934e-01 -1.344184875488281250e-01 -2.093105316162109375e-01 -3.638598024845123291e-01 -6.307924389839172363e-01 2.205944210290908813e-01 -3.398530185222625732e-01 -2.493699193000793457e-01
-2.118791490793228149e-01 -5.450726747512817383e-01 1.201858371496200562e-01 -2.721618115901947021e-01 -3.116676807403564453e-01 5.311021804809570312e-01 3.765431344509124756e-01 -2.202164232730865479e-01
1.436499059200286865e-01 3.199415206909179688e-01 -1.701379194855690002e-02 -2.665262222290039062e-01 -4.794283509254455566e-01 5.784061551094055176e-01 2.995027303695678711e-01 3.893191516399383545e-01
-2.043729722499847412e-01 1.156224403530359268e-02 -5.679226517677307129e-01 -2.183910906314849854e-01 -4.548890888690948486e-01 3.779622912406921387e-01 -1.952751167118549347e-02 4.875514507293701172e-01
-3.040643036365509033e-01 -4.243724048137664795e-01 6.470818072557449341e-02 -4.742613732814788818e-01 -1.886532306671142578e-01 5.281540751457214355e-01 2.661476433277130127e-01 -3.361110091209411621e-01
-1.977395564317703247e-01 7.325960695743560791e-02 2.334078699350357056e-01 -7.158508151769638062e-02 -3.006008863449096680e-01 6.153779625892639160e-01 2.782515585422515869e-01 5.911459922790527344e-01
2.577801048755645752e-01 -8.300225436687469482e-02 -3.086693882942199707e-01 -5.391432046890258789e-01 -2.792728245258331299e-01 2.432263940572738647e-01 -6.083099246025085449e-01 1.830698996782302856e-01
-2.781369350850582123e-02 2.342559099197387695e-01 -4.361006319522857666e-01 2.735042273998260498e-01 -6.322325468063354492e-01 4.492753148078918457e-01 -3.729594871401786804e-02 -2.764146625995635986e-01
-1.520726531744003296e-01 3.765534460544586182e-01 -1.142969503998756409e-01 -2.542626857757568359e-01 -5.164581537246704102e-01 5.050399303436279297e-01 2.186157852411270142e-01 4.333367347717285156e-01
-3.373979032039642334e-01 -6.020996570587158203e-01 3.069418072700500488e-01 -2.775627374649047852e-01 -4.355477690696716309e-01 3.964296877384185791e-01 6.874231994152069092e-02 2.829219214618206024e-02
-5.082980990409851074e-01 -5.552772283554077148e-01 1.014156043529510498e-01 -2.033091485500335693e-01 -3.127800226211547852e-01 4.467626512050628662e-01 -2.865429520606994629e-01 4.631914570927619934e-02
5.370339155197143555e-01 -1.443319171667098999e-01 2.879385352134704590e-01 -4.497998058795928955e-01 -4.249327480792999268e-01 3.510710895061492920e-01 -2.082948945462703705e-02 3.182478547096252441e-01
6.046847701072692871e-01 2.233180217444896698e-03 2.967910096049308777e-02 -3.836272656917572021e-01 3.125725686550140381e-02 6.689298748970031738e-01 1.556413471698760986e-01 -1.167571619153022766e-01
-2.087688893079757690e-01 -1.446814090013504028e-01 -4.205641746520996094e-01 -3.147480487823486328e-01 -1.235744431614875793e-01 4.000329375267028809e-01 -4.960379302501678467e-01 -4.880488514900207520e-01
8.668929338455200195e-02 2.225266695022583008e-01 -3.002482950687408447e-01 1.058894321322441101e-01 -6.470704078674316406e-01 3.758278787136077881e-01 -1.958433538675308228e-01 -4.932585060596466064e-01
2.611219584941864014e-01 -2.004641145467758179e-01 -3.324004113674163818e-01 1.066659092903137207e-01 -5.987796783447265625e-01 3.709003329277038574e-01 -2.808932363986968994e-01 -4.413126111030578613e-01
4.917909204959869385e-01 -6.915828585624694824e-02 7.468191534280776978e-02 -4.711779356002807617e-01 -6.081112027168273926e-01 1.789581179618835449e-01 -3.513492643833160400e-01 2.238919399678707123e-02
1.351652294397354126e-01 2.653684914112091064e-01 -1.849759668111801147e-01 -7.357981801033020020e-02 -3.608838915824890137e-01 6.418795585632324219e-01 4.490434825420379639e-01 3.574817776679992676e-01
6.886656582355499268e-02 2.257086187601089478e-01 -5.036973394453525543e-03 4.182323217391967773e-01 -6.211008429527282715e-01 5.587065815925598145e-01 -2.519108355045318604e-01 -8.939302712678909302e-02
3.093350827693939209e-01 9.790243953466415405e-02 -5.383471250534057617e-01 -2.004348188638687134e-01 -1.325050592422485352e-01 5.634270906448364258e-01 -1.918126828968524933e-02 -4.789153039455413818e-01
-1.940673887729644775e-01 -4.377409219741821289e-01 5.583181977272033691e-01 -1.751825362443923950e-01 -3.320746719837188721e-01 4.995360970497131348e-01 -1.749225705862045288e-01 1.946913450956344604e-01
-1.575008034706115723e-01 1.623545140027999878e-01 -1.637037247419357300e-01 -6.585948467254638672e-01 -6.070288419723510742e-01 -2.457409165799617767e-02 -3.371595740318298340e-01 -7.432306557893753052e-02
-3.663702607154846191e-01 1.695167869329452515e-01 1.492792963981628418e-01 -2.744800746440887451e-01 -3.124950230121612549e-01 6.296288967132568359e-01 4.129174351692199707e-01 -2.735449373722076416e-01
2.204724252223968506e-01 2.668105065822601318e-01 8.100415766239166260e-02 -1.700804382562637329e-02 -3.028112053871154785e-01 7.946447134017944336e-01 1.830553449690341949e-02 3.871215879917144775e-01
3.352383971214294434e-01 -6.021706461906433105e-01 -3.937184214591979980e-01 -8.826170861721038818e-02 -2.884447574615478516e-01 4.515928030014038086e-01 2.270029932260513306e-01 -1.534094661474227905e-01
1.532977819442749023e-01 -6.663489341735839844e-02 1.659110337495803833e-01 4.050539731979370117e-01 -7.234219908714294434e-01 4.844795763492584229e-01 -1.488936841487884521e-01 -1.534578111022710800e-02
2.998501658439636230e-01 2.372229397296905518e-01 -2.301539182662963867e-01 -7.168797254562377930e-01 -3.239310979843139648e-01 4.214555621147155762e-01 5.309684202075004578e-02 3.939891234040260315e-02
2.804521620273590088e-01 3.865053951740264893e-01 -1.847885996103286743e-01 -2.161239087581634521e-01 7.633932679891586304e-02 7.210459709167480469e-01 -3.627840578556060791e-01 1.837299466133117676e-01
3.160081207752227783e-01 -3.830229938030242920e-01 3.920422494411468506e-01 -4.115291684865951538e-02 -6.216446757316589355e-01 3.294131457805633545e-01 1.301952823996543884e-02 3.208067417144775391e-01
-2.985463738441467285e-01 -6.552377939224243164e-01 2.414273321628570557e-01 -3.460744023323059082e-01 -3.618297874927520752e-01 4.075561761856079102e-01 6.581230461597442627e-02 -4.609467834234237671e-02
2.231923788785934448e-01 -2.454583644866943359e-01 2.873579561710357666e-01 -3.334166705608367920e-01 -7.165007591247558594e-01 1.409527957439422607e-01 -1.244025304913520813e-01 3.840277791023254395e-01
4.482065439224243164e-01 -1.245315968990325928e-01 -3.026526272296905518e-01 -5.465307831764221191e-01 -5.076153874397277832e-01 1.447336077690124512e-01 -2.613128423690795898e-01 -2.154126018285751343e-01
3.386681973934173584e-01 9.033385664224624634e-02 -1.768646202981472015e-02 2.476634979248046875e-01 -1.114025563001632690e-01 8.384420871734619141e-01 -2.972838878631591797e-01 -1.082600578665733337e-01
2.352218478918075562e-01 1.651571542024612427e-01 1.949109882116317749e-01 -2.457438260316848755e-01 -1.636309772729873657e-01 6.333378553390502930e-01 -2.093696892261505127e-01 5.893096327781677246e-01
8.854635059833526611e-02 1.060987710952758789e-01 1.525450944900512695e-01 3.848428726196289062e-01 -7.099146842956542969e-01 4.713837206363677979e-01 -2.798064053058624268e-01 7.110174000263214111e-02
-1.918608248233795166e-01 4.511898756027221680e-02 -4.793483614921569824e-01 -3.551479876041412354e-01 -5.726860761642456055e-01 2.449636310338973999e-01 -5.328731611371040344e-02 4.630686938762664795e-01
-5.003203153610229492e-01 -4.813832342624664307e-01 -2.335529774427413940e-01 1.131019592285156250e-01 -2.810505926609039307e-01 4.841195344924926758e-01 -3.508587777614593506e-01 1.189446002244949341e-01
-2.472745478153228760e-01 1.327389013022184372e-02 -6.176977157592773438e-01 -3.307695984840393066e-01 7.861232012510299683e-02 6.319066286087036133e-01 -1.009970158338546753e-01 -1.789804399013519287e-01
-3.812768161296844482e-01 6.740969605743885040e-03 -2.182574421167373657e-01 -4.381997883319854736e-01 -3.920679688453674316e-01 3.201162815093994141e-01 -1.168603226542472839e-01 5.874345302581787109e-01
-3.895702660083770752e-01 -2.238405644893646240e-01 1.183787360787391663e-01 -2.984469234943389893e-01 -3.850923478603363037e-01 5.651997923851013184e-01 2.357744127511978149e-01 -4.143788218498229980e-01
-5.190945863723754883e-01 2.883918583393096924e-01 4.215613007545471191e-02 -1.989885866641998291e-01 -3.554362952709197998e-01 6.121922135353088379e-01 1.714080572128295898e-01 -2.747769653797149658e-01
3.119083642959594727e-01 1.888366937637329102e-01 -5.771673321723937988e-01 -2.228399515151977539e-01 -5.089904665946960449e-01 3.463352620601654053e-01 -7.444548606872558594e-02 -3.157732486724853516e-01
4.022110402584075928e-01 -5.771050602197647095e-02 -2.080352306365966797e-01 -1.018110439181327820e-01 -2.721277773380279541e-01 3.812654614448547363e-01 -6.732536554336547852e-01 -3.294907212257385254e-01
4.671137779951095581e-02 4.990375638008117676e-01 -3.576338887214660645e-01 -3.770164251327514648e-01 -2.757898271083831787e-01 3.826418220996856689e-01 -4.688104987144470215e-01 1.909922063350677490e-01
7.657895237207412720e-02 -3.812212347984313965e-01 -3.792069107294082642e-02 -1.143815889954566956e-01 -8.172293305397033691e-01 1.783701330423355103e-01 3.623693883419036865e-01 -5.738935992121696472e-02
2.361588180065155029e-01 1.906845718622207642e-01 2.931902110576629639e-01 1.399573981761932373e-01 -1.166597902774810791e-01 8.496682643890380859e-01 -2.312729954719543457e-01 1.152697950601577759e-01
2.832204699516296387e-01 -7.339031100273132324e-01 -7.173871994018554688e-02 -2.907293476164340973e-02 -1.614204794168472290e-01 5.611076951026916504e-01 5.301647260785102844e-02 -1.774023026227951050e-01
3.629509806632995605e-01 -3.093078434467315674e-01 -5.215519070625305176e-01 1.068756431341171265e-01 -2.841875851154327393e-01 6.071597337722778320e-01 7.338867336511611938e-02 -1.853780895471572876e-01
7.434707134962081909e-02 -3.772659599781036377e-01 1.885334402322769165e-01 -1.005009189248085022e-01 -8.144521117210388184e-01 1.973133236169815063e-01 -2.001759558916091919e-01 -2.533029019832611084e-01
3.364457190036773682e-01 4.515902400016784668e-01 -2.883990705013275146e-01 -3.060865104198455811e-01 -4.330662786960601807e-01 4.917621314525604248e-01 -3.289327397942543030e-02 2.748624086380004883e-01
3.321009874343872070e-01 1.293652057647705078e-01 6.177641823887825012e-02 -5.444856286048889160e-01 -4.957061409950256348e-01 1.371318548917770386e-01 -5.200160145759582520e-01 -1.942848265171051025e-01
-4.416540265083312988e-01 -9.445590525865554810e-02 -1.971809752285480499e-02 -2.493735849857330322e-01 -4.501188099384307861e-01 4.680826067924499512e-01 -2.818018756806850433e-02 -5.576211810111999512e-01
2.554552555084228516e-01 -5.163249969482421875e-01 -3.276679813861846924e-01 -3.625773489475250244e-01 -7.700913399457931519e-02 3.625811040401458740e-01 -5.046724677085876465e-01 1.929575949907302856e-01
2.374175786972045898e-01 2.123139947652816772e-01 -1.548603624105453491e-01 -4.818282425403594971e-01 -5.649905204772949219e-01 3.467488884925842285e-01 6.911937147378921509e-02 4.451840221881866455e-01
4.611862599849700928e-01 -3.370453119277954102e-01 1.756435334682464600e-01 -2.738823592662811279e-01 -7.282062172889709473e-01 1.510972231626510620e-01 1.143778115510940552e-01 4.060346633195877075e-02
-1.458536088466644287e-01 3.516592085361480713e-02 4.235105812549591064e-01 -5.165872573852539062e-01 -6.919675469398498535e-01 4.332093149423599243e-02 3.714108094573020935e-02 2.217905819416046143e-01
3.961984217166900635e-01 1.455450654029846191e-01 -2.600100636482238770e-01 -4.787231087684631348e-01 -1.682799309492111206e-01 4.831246733665466309e-01 -4.399995803833007812e-01 -2.640739381313323975e-01
-3.522323966026306152e-01 -5.092803835868835449e-01 3.504514396190643311e-01 -2.181395888328552246e-01 -1.557647138833999634e-01 5.495408177375793457e-01 -1.146204248070716858e-01 3.267554342746734619e-01
-6.389085650444030762e-01 1.413378119468688965e-01 4.357603937387466431e-02 -2.118204981088638306e-01 -1.706222444772720337e-01 5.835697054862976074e-01 -3.201790153980255127e-01 -2.299405783414840698e-01
-4.728609025478363037e-01 -3.538198769092559814e-01 1.084698922932147980e-02 -1.400040239095687866e-01 -1.007170416414737701e-02 5.627504587173461914e-01 -5.286553502082824707e-01 1.876950562000274658e-01
3.149927556514739990e-01 -3.414077758789062500e-01 -4.253705143928527832e-01 -5.546833276748657227e-01 -3.429235219955444336e-01 2.852479815483093262e-01 -1.925283074378967285e-01 2.440830916166305542e-01
-3.295211493968963623e-01 -2.560208141803741455e-01 2.086646258831024170e-01 -3.234730958938598633e-01 -2.387185543775558472e-01 6.711532473564147949e-01 2.707143127918243408e-01 -3.114065527915954590e-01
-3.312791511416435242e-02 5.667576938867568970e-02 -4.513620138168334961e-01 3.918248116970062256e-01 -5.859568715095520020e-01 4.803446233272552490e-01 -3.939520567655563354e-02 -2.506150007247924805e-01
3.745186328887939453e-01 -1.051446422934532166e-01 3.131869062781333923e-02 -5.171219706535339355e-01 -4.213131070137023926e-01 2.024026662111282349e-01 -5.991579294204711914e-01 5.312991514801979065e-02
-3.655743002891540527e-01 1.477989088743925095e-02 -4.095124304294586182e-01 -3.565174937248229980e-01 -6.714096665382385254e-02 6.181899309158325195e-01 -1.506931986659765244e-02 -4.294626712799072266e-01
3.747985064983367920e-01 -2.986915111541748047e-01 1.775135099887847900e-01 -2.727933526039123535e-01 -7.757884860038757324e-01 1.991773247718811035e-01 1.301345080137252808e-01 7.699390500783920288e-02
1.478733401745557785e-02 4.268176853656768799e-01 -1.328936219215393066e-01 -4.589339494705200195e-01 -5.009558200836181641e-01 3.842414319515228271e-01 5.897299386560916901e-03 4.366851150989532471e-01
-5.216143131256103516e-01 -1.454462110996246338e-01 4.486804455518722534e-02 -2.291008234024047852e-01 -3.090873658657073975e-01 5.777207016944885254e-01 -1.235548034310340881e-01 -4.557426869869232178e-01
3.094412088394165039e-01 2.691344618797302246e-01 -1.270411163568496704e-01 -4.018626809120178223e-01 4.937147349119186401e-02 7.054905891418457031e-01 -1.689109802246093750e-01 3.542519509792327881e-01
5.954055190086364746e-01 1.608055382966995239e-01 3.096874356269836426e-01 -3.183560967445373535e-01 -2.914662063121795654e-01 5.676779747009277344e-01 -5.425309017300605774e-02 1.105567887425422668e-01
2.690314352512359619e-01 2.800320982933044434e-01 -1.806921139359474182e-02 -4.413455426692962646e-01 -2.874801754951477051e-01 5.390577912330627441e-01 2.388502284884452820e-02 5.294272303581237793e-01
-4.473248496651649475e-02 -6.953728944063186646e-02 -3.657855093479156494e-01 4.278032183647155762e-01 -5.817130804061889648e-01 5.341023206710815430e-01 -2.135857753455638885e-02 -2.285550683736801147e-01
2.324315458536148071e-01 4.558244943618774414e-01 -2.459699213504791260e-01 -6.440289616584777832e-01 -6.448295712471008301e-02 4.949265718460083008e-01 -1.165694743394851685e-01 1.504133362323045731e-02
-4.171379804611206055e-01 2.387782484292984009e-01 9.958999603986740112e-02 -1.530895978212356567e-01 -3.327651023864746094e-01 6.696822643280029297e-01 1.374747753143310547e-01 -3.968878090381622314e-01
3.731809854507446289e-01 -3.479659259319305420e-01 -9.008099138736724854e-02 -4.664790332317352295e-01 -4.101707935333251953e-01 2.502577304840087891e-01 -3.679267466068267822e-01 3.843166232109069824e-01
-3.371990099549293518e-02 2.859286367893218994e-01 -2.495866455137729645e-02 -4.641596674919128418e-01 -5.419654250144958496e-01 3.149171471595764160e-01 3.609065711498260498e-02 5.539302229881286621e-01
-2.526925802230834961e-01 -1.509542018175125122e-01 -3.698017597198486328e-01 -3.193446397781372070e-01 1.966340243816375732e-01 7.745712995529174805e-01 1.475298106670379639e-01 -1.193076297640800476e-01
-1.982851177453994751e-01 -6.540998071432113647e-02 -7.900784164667129517e-02 -9.834067523479461670e-02 -3.383075296878814697e-01 5.614386796951293945e-01 3.699300289154052734e-01 6.115372180938720703e-01
-3.700277507305145264e-01 -5.238395929336547852e-01 4.398736357688903809e-02 -1.448998786509037018e-02 -2.339494526386260986e-01 5.318286418914794922e-01 -4.936701953411102295e-01 7.240501046180725098e-02
-2.076489925384521484e-01 -1.403917558491230011e-02 -3.551215231418609619e-01 -3.534387350082397461e-01 9.733736515045166016e-02 7.178125977516174316e-01 -3.435640037059783936e-02 -4.239629507064819336e-01
6.017004251480102539e-01 -3.319994509220123291e-01 -3.974183797836303711e-01 -1.297990977764129639e-01 -1.074047535657882690e-01 5.104106068611145020e-01 1.560069024562835693e-01 -2.378042191267013550e-01
2.031877338886260986e-01 5.304405689239501953e-01 -4.166933298110961914e-01 -1.716008633375167847e-01 -3.932310640811920166e-01 4.029382169246673584e-01 -3.840526044368743896e-01 9.889969974756240845e-02
5.335979461669921875e-01 -2.671924233436584473e-01 3.905059993267059326e-01 1.528911944478750229e-02 -3.307468891143798828e-01 5.705578327178955078e-01 -2.350202053785324097e-01 3.144311159849166870e-02
1.753092706203460693e-01 3.115060329437255859e-01 2.458283305168151855e-01 -6.739462167024612427e-02 -3.347156569361686707e-02 8.013407588005065918e-01 -3.991392254829406738e-01 -6.839256733655929565e-02
1.074006557464599609e-01 2.053868174552917480e-01 -3.585959076881408691e-01 -6.694369316101074219e-01 -2.673787996172904968e-02 5.150275230407714844e-01 1.913089305162429810e-02 3.212636709213256836e-01
-1.607746332883834839e-01 3.108418583869934082e-01 -2.350863441824913025e-02 2.593717873096466064e-01 -3.870262503623962402e-01 6.001899242401123047e-01 -5.166544914245605469e-01 -1.809786558151245117e-01
-4.374927282333374023e-01 6.248458474874496460e-02 -2.140828371047973633e-01 -1.980065703392028809e-01 -3.021500408649444580e-01 6.391639113426208496e-01 1.836723685264587402e-01 -4.313894808292388916e-01
2.728588581085205078e-01 2.953723073005676270e-01 6.732463836669921875e-02 -2.914762496948242188e-01 -2.629747390747070312e-01 6.641629338264465332e-01 3.748389184474945068e-01 3.131132125854492188e-01
2.118043303489685059e-01 5.345886945724487305e-01 -7.347637414932250977e-02 -2.108170986175537109e-01 -1.570450663566589355e-01 5.612248182296752930e-01 -5.014202594757080078e-01 1.686786562204360962e-01
2.885181084275245667e-02 1.730634719133377075e-01 -3.529559671878814697e-01 -7.842890024185180664e-01 -1.439103782176971436e-01 3.883546590805053711e-01 1.316426396369934082e-01 2.016683369874954224e-01
1.323900371789932251e-01 4.519178867340087891e-01 2.168262004852294922e-01 -2.478597164154052734e-01 -7.772139459848403931e-02 8.088025450706481934e-01 8.887068927288055420e-02 4.117243364453315735e-02
-2.870942950248718262e-01 -6.398974061012268066e-01 2.484502494335174561e-01 -4.301735758781433105e-01 -3.061784207820892334e-01 3.910083174705505371e-01 8.068919181823730469e-02 -9.048812836408615112e-02
4.836156964302062988e-01 -4.014578461647033691e-01 7.699000835418701172e-02 -1.211455687880516052e-01 -6.589763164520263672e-01 3.130213022232055664e-01 -4.460087791085243225e-02 -2.238804101943969727e-01
1.855358034372329712e-01 -4.473664760589599609e-01 -5.415193438529968262e-01 -4.176179468631744385e-01 -2.674812674522399902e-01 3.692010343074798584e-01 2.211688011884689331e-01 2.025348693132400513e-01
3.803253173828125000e-01 1.489012390375137329e-01 -3.248350322246551514e-01 -6.700025200843811035e-01 -3.805083036422729492e-01 3.490397930145263672e-01 5.164085701107978821e-02 -9.735441952943801880e-02
1.119743287563323975e-01 -4.804726243019104004e-01 2.878512740135192871e-01 -2.550670802593231201e-01 -5.666539072990417480e-01 1.479752510786056519e-01 -3.143404126167297363e-01 4.085179865360260010e-01
-1.777430325746536255e-01 4.671750366687774658e-01 -1.914150118827819824e-01 -3.722650408744812012e-01 -1.641406416893005371e-01 4.921421706676483154e-01 -3.680079281330108643e-01 4.127444922924041748e-01
-1.186962500214576721e-01 1.981066539883613586e-02 9.349422156810760498e-02 2.718993127346038818e-01 -5.694544911384582520e-01 5.736063122749328613e-01 3.626894056797027588e-01 3.435142934322357178e-01
5.056284666061401367e-01 -4.365970566868782043e-02 -3.388984203338623047e-01 -2.622506320476531982e-01 -4.299394786357879639e-01 2.853972911834716797e-01 -1.610442101955413818e-01 -5.163054466247558594e-01
2.541097998619079590e-01 3.365316689014434814e-01 -1.616769284009933472e-01 -3.267846107482910156e-01 -6.658487766981124878e-02 7.567103505134582520e-01 2.591082155704498291e-01 2.122872918844223022e-01
-2.622762620449066162e-01 -6.243152543902397156e-02 -5.433529615402221680e-01 -6.531630456447601318e-02 3.268315270543098450e-02 7.430040240287780762e-01 -1.891925632953643799e-01 -1.972261965274810791e-01
4.487643539905548096e-01 8.926453068852424622e-03 1.601771712303161621e-01 -2.526157200336456299e-01 -8.291718959808349609e-01 1.118787080049514771e-01 -8.158908039331436157e-02 -4.857650399208068848e-02
5.683912038803100586e-01 -1.159505173563957214e-01 -1.939012557268142700e-01 -2.882300317287445068e-01 -2.121990472078323364e-01 3.888395130634307861e-01 -3.772526681423187256e-01 -4.519607424736022949e-01
2.804442346096038818e-01 -2.451696842908859253e-01 -1.631577908992767334e-01 -4.262218773365020752e-01 -3.037225306034088135e-01 3.132498860359191895e-01 -4.893035292625427246e-01 4.724050164222717285e-01
3.337706923484802246e-01 1.495210975408554077e-01 -4.256099760532379150e-01 -4.213519394397735596e-01 -3.251922726631164551e-01 2.944831848144531250e-01 -2.189123444259166718e-02 -5.609008073806762695e-01
4.241491109132766724e-02 -3.565750783309340477e-03 -1.345107853412628174e-01 -2.815476059913635254e-01 -7.492304444313049316e-01 1.487608700990676880e-01 -2.537518143653869629e-01 -5.029512047767639160e-01
-3.719961941242218018e-01 -5.065824985504150391e-01 1.771357655525207520e-02 5.636365711688995361e-02 -3.228394985198974609e-01 5.029717683792114258e-01 -4.888679981231689453e-01 -7.283215969800949097e-02
-8.720179647207260132e-02 -7.317059487104415894e-02 4.758049733936786652e-03 -9.829884022474288940e-02 -8.592906594276428223e-01 3.795652091503143311e-01 2.846616506576538086e-01 1.177887767553329468e-01
1.076566800475120544e-01 -3.206312060356140137e-01 -1.828002333641052246e-01 -3.915587067604064941e-01 -4.822613894939422607e-01 2.618156075477600098e-01 -3.384486734867095947e-01 -5.321658253669738770e-01
-4.914701879024505615e-01 -3.068027496337890625e-01 -6.712567806243896484e-02 1.216185465455055237e-01 -3.989313542842864990e-01 5.304356813430786133e-01 -4.269173741340637207e-01 -1.492162644863128662e-01
5.548207759857177734e-01 2.254047989845275879e-01 2.459774166345596313e-01 -4.056981801986694336e-01 -1.986415684223175049e-01 5.770168304443359375e-01 -1.209892854094505310e-01 1.709540039300918579e-01
5.290675759315490723e-01 -2.788084149360656738e-01 3.607445359230041504e-01 -3.818027973175048828e-01 -4.840230941772460938e-01 2.616742253303527832e-01 -2.014194726943969727e-01 1.520585119724273682e-01
-2.185151427984237671e-01 5.908668786287307739e-02 -4.020807743072509766e-01 3.549805283546447754e-01 -6.428059935569763184e-01 4.671382009983062744e-01 -1.105761155486106873e-02 -1.718717068433761597e-01
-6.262823194265365601e-02 1.177607774734497070e-01 -9.933210909366607666e-02 3.105506300926208496e-01 -4.053848981857299805e-01 6.515499949455261230e-01 -3.348809778690338135e-01 -4.182131886482238770e-01
-1.034823209047317505e-01 -2.943757176399230957e-01 -4.769661724567413330e-01 -2.718354165554046631e-01 7.880716770887374878e-02 6.853776574134826660e-01 -9.189912676811218262e-02 -3.418253064155578613e-01
2.516270056366920471e-02 5.119428634643554688e-01 -1.353922933340072632e-01 -4.699983894824981689e-01 -5.829688627272844315e-03 5.187490582466125488e-01 -4.667290747165679932e-01 1.052681505680084229e-01
2.228764742612838745e-01 4.385380744934082031e-01 9.539688378572463989e-02 -1.757263764739036560e-02 -1.101124212145805359e-01 8.490594625473022461e-01 -4.571104794740676880e-02 -1.161242648959159851e-01
-2.727920711040496826e-01 -1.069371402263641357e-01 2.279451340436935425e-01 1.205880045890808105e-01 -7.863919734954833984e-01 4.013542234897613525e-01 5.154215916991233826e-02 -2.559185624122619629e-01
-4.926561713218688965e-01 -5.125365853309631348e-01 8.771494030952453613e-02 -9.287681430578231812e-02 -3.368744254112243652e-01 5.887447595596313477e-01 -1.845479756593704224e-02 -1.335316300392150879e-01
1.485375165939331055e-01 9.949144721031188965e-02 3.725365400314331055e-01 1.840617358684539795e-01 -2.676867246627807617e-01 7.491627931594848633e-01 -3.968499302864074707e-01 7.060397416353225708e-02
3.393636047840118408e-01 -1.371243447065353394e-01 -1.832185387611389160e-01 -6.173583865165710449e-01 -6.047933697700500488e-01 1.574263572692871094e-01 1.146254912018775940e-01 2.182472199201583862e-01
2.393843382596969604e-01 4.196616820991039276e-03 -5.873540639877319336e-01 2.757416665554046631e-02 -3.339155316352844238e-01 4.021866321563720703e-01 -5.677776336669921875e-01 -3.615699708461761475e-02
3.205999433994293213e-01 -3.950166702270507812e-02 -5.650669708847999573e-02 3.270265161991119385e-01 -1.259936988353729248e-01 8.318085670471191406e-01 -2.787835001945495605e-01 -3.970039077103137970e-03
6.424675881862640381e-02 1.273162513971328735e-01 2.789118885993957520e-01 3.640185892581939697e-01 -7.296126484870910645e-01 4.856877028942108154e-01 5.439953412860631943e-03 3.324093297123908997e-02
4.084843695163726807e-01 -1.810434311628341675e-01 -4.338647425174713135e-01 -1.919144690036773682e-01 1.897154748439788818e-01 7.197708487510681152e-01 -1.421611309051513672e-01 3.197412565350532532e-02
3.620607852935791016e-01 1.056557446718215942e-01 -2.791515588760375977e-01 -1.154378503561019897e-01 1.921580433845520020e-01 7.676919698715209961e-01 -3.532753586769104004e-01 1.241708248853683472e-01
-4.543823301792144775e-01 8.973408490419387817e-02 -2.018016874790191650e-01 -3.074020445346832275e-01 -1.604845672845840454e-01 5.407443046569824219e-01 -2.616767287254333496e-01 -5.134493708610534668e-01
-3.266499638557434082e-01 2.214304953813552856e-01 5.910874158143997192e-02 -2.721228897571563721e-01 -2.602753341197967529e-01 6.878256201744079590e-01 2.228795886039733887e-01 -4.197628796100616455e-01
5.925827473402023315e-02 5.229215621948242188e-01 -1.255888193845748901e-01 -2.537885010242462158e-01 -2.395596206188201904e-01 6.447983980178833008e-01 9.388697892427444458e-02 4.011131525039672852e-01
2.039412260055541992e-01 3.364530205726623535e-01 -5.755776539444923401e-02 -3.581529259681701660e-01 -3.597142398357391357e-01 5.278711318969726562e-01 -2.088743150234222412e-01 5.118107795715332031e-01
-9.470313042402267456e-02 -5.782518982887268066e-01 -4.412088394165039062e-01 -3.518460392951965332e-01 -3.121711611747741699e-01 1.661203503608703613e-01 -4.151626527309417725e-01 -2.019612491130828857e-01
4.235646128654479980e-01 -3.771243244409561157e-02 3.535052537918090820e-01 -4.903150498867034912e-01 -5.383178591728210449e-01 2.567211985588073730e-01 -1.072410345077514648e-01 2.942847013473510742e-01
-9.272065758705139160e-02 3.063983097672462463e-02 -3.324432373046875000e-01 -7.138878107070922852e-01 -1.087916344404220581e-01 4.956487119197845459e-01 2.142518907785415649e-01 2.586554288864135742e-01
2.553497850894927979e-01 -4.255381822586059570e-01 4.552511274814605713e-01 -3.262633830308914185e-02 -5.982799530029296875e-01 3.882780373096466064e-01 1.893838793039321899e-01 2.882106974720954895e-02
1.107904687523841858e-01 -4.153232276439666748e-01 1.194183379411697388e-01 -3.745413571596145630e-02 -7.284207940101623535e-01 1.882336884737014771e-01 -3.686596751213073730e-01 -3.124577403068542480e-01
-2.224076241254806519e-01 -3.198880553245544434e-01 6.992498785257339478e-02 -3.246902823448181152e-01 -7.871390879154205322e-02 7.270048856735229492e-01 3.489930927753448486e-01 -2.852453887462615967e-01
-3.458333909511566162e-01 1.054314449429512024e-01 3.661160916090011597e-02 1.708702594041824341e-01 -3.335851132869720459e-01 6.342902183532714844e-01 3.031876981258392334e-01 4.829290807247161865e-01
-2.534730732440948486e-01 -5.106169581413269043e-01 -3.347694277763366699e-01 -2.628308832645416260e-01 -2.656781077384948730e-01 4.839087128639221191e-01 3.652735650539398193e-01 -2.359952032566070557e-01
5.530442595481872559e-01 -2.923267185688018799e-01 2.864247262477874756e-01 -1.249973475933074951e-01 -5.950664877891540527e-01 3.670718073844909668e-01 1.435031592845916748e-01 3.980657830834388733e-02
3.516114652156829834e-01 5.493710935115814209e-02 2.065604478120803833e-01 1.338808089494705200e-01 -1.352467387914657593e-01 7.393428683280944824e-01 -4.853156507015228271e-01 1.109467744827270508e-01
-5.193622112274169922e-01 2.048422247171401978e-01 -1.918310672044754028e-01 -3.354591429233551025e-01 -1.900936365127563477e-01 4.039358198642730713e-01 -5.160757303237915039e-01 -2.708072066307067871e-01
-1.942238062620162964e-01 -1.770205795764923096e-02 -4.636245965957641602e-01 -2.512060999870300293e-01 1.364287883043289185e-01 6.579010486602783203e-01 -4.436234831809997559e-01 -1.888469755649566650e-01
-3.585165441036224365e-01 -6.301391124725341797e-01 1.409997940063476562e-01 -2.050329893827438354e-01 -2.331744581460952759e-01 5.810365676879882812e-01 -2.057512477040290833e-02 -1.416822969913482666e-01
1.543239355087280273e-01 -5.618940591812133789e-01 3.869235813617706299e-01 -1.650117710232734680e-02 -6.344892978668212891e-01 2.928535640239715576e-01 -1.206158399581909180e-01 8.711525052785873413e-02
5.025537014007568359e-01 -1.549156457185745239e-01 -5.227445159107446671e-03 -4.522954523563385010e-01 -4.910938441753387451e-01 1.735744476318359375e-01 -4.283179342746734619e-01 -2.531497478485107422e-01
2.786818146705627441e-01 -3.284103050827980042e-02 -5.144706368446350098e-01 -5.579584240913391113e-01 2.135406993329524994e-02 4.554770588874816895e-01 -3.340598642826080322e-01 1.604653745889663696e-01
2.259678691625595093e-01 3.734914660453796387e-01 -2.514723241329193115e-01 -7.183694243431091309e-01 -8.107586763799190521e-03 4.425299465656280518e-01 -1.748055368661880493e-01 -6.077947467565536499e-02
-3.924595192074775696e-02 2.278125733137130737e-01 -1.106059476733207703e-01 7.606220245361328125e-02 -7.394294142723083496e-01 3.292039036750793457e-01 -2.506902515888214111e-01 -4.588739275932312012e-01
1.857075989246368408e-01 2.714991569519042969e-01 -2.197250574827194214e-01 -8.227477669715881348e-01 -2.635177075862884521e-01 2.883006036281585693e-01 -1.003558859229087830e-01 -6.306909769773483276e-02
-1.376405358314514160e-01 5.677793622016906738e-01 1.368517894297838211e-02 -4.098420143127441406e-01 -1.401880532503128052e-01 4.869203865528106689e-01 -3.819067776203155518e-01 2.965249717235565186e-01
4.915562868118286133e-01 3.326899111270904541e-01 -1.550283282995223999e-01 -3.395494818687438965e-01 -3.872522711753845215e-01 5.527556538581848145e-01 1.014652475714683533e-01 2.063104957342147827e-01
1.592257022857666016e-01 -4.316818118095397949e-01 -3.877483904361724854e-01 -9.246534854173660278e-02 -2.029824405908584595e-01 5.335366725921630859e-01 -1.067744717001914978e-01 -5.404955148696899414e-01
-3.562657833099365234e-01 -1.273118704557418823e-01 6.348560005426406860e-02 -2.532063424587249756e-01 -5.742492675781250000e-01 2.065639346837997437e-01 -6.330899596214294434e-01 -1.244534626603126526e-01
4.070947766304016113e-01 2.716442644596099854e-01 -3.346165716648101807e-01 -2.024826407432556152e-01 -3.310490772128105164e-02 6.227352619171142578e-01 -4.274263083934783936e-01 1.895455718040466309e-01
-2.334245741367340088e-01 -2.718280851840972900e-01 -4.379200637340545654e-01 -3.167431950569152832e-01 -2.303001433610916138e-01 3.570014238357543945e-01 -3.400097787380218506e-01 -5.323790907859802246e-01
3.495475649833679199e-01 -9.504798054695129395e-02 4.704851657152175903e-02 -2.536118626594543457e-01 -8.777508139610290527e-01 1.113796606659889221e-01 1.089260950684547424e-01 8.679201453924179077e-02
1.079448908567428589e-01 2.657914757728576660e-01 -1.951911300420761108e-01 -1.557091921567916870e-01 -6.678813099861145020e-01 2.733081281185150146e-01 -2.334469407796859741e-01 -5.292425751686096191e-01
-7.715290039777755737e-02 2.523331344127655029e-01 1.668097972869873047e-01 -2.300585508346557617e-01 -8.479847908020019531e-01 9.843268990516662598e-02 -2.757373452186584473e-01 -2.117184847593307495e-01
-3.114377856254577637e-01 3.388903290033340454e-02 -2.347874343395233154e-01 -1.538492739200592041e-01 -1.539206504821777344e-01 5.950715541839599609e-01 -3.264739215373992920e-01 -5.819592475891113281e-01
5.917443037033081055e-01 -1.689976900815963745e-01 -2.248404324054718018e-01 -3.747819066047668457e-01 -2.929854989051818848e-01 2.912923991680145264e-01 -3.162515461444854736e-01 -3.994459211826324463e-01
1.144665926694869995e-01 -1.190879866480827332e-01 1.291778385639190674e-01 -2.103215306997299194e-01 -5.539123415946960449e-01 2.545759975910186768e-01 -4.391110539436340332e-01 5.893616676330566406e-01
2.579875290393829346e-01 4.836559593677520752e-01 -3.257009983062744141e-01 -5.538933277130126953e-01 -4.014028608798980713e-01 3.436620533466339111e-01 -6.421469897031784058e-02 -5.735014006495475769e-02
2.465670406818389893e-01 -4.848246872425079346e-01 1.596028730273246765e-02 -3.969655632972717285e-01 -4.377847611904144287e-01 1.449493616819381714e-01 -5.114360451698303223e-01 2.684786617755889893e-01
3.613427579402923584e-01 3.679981827735900879e-01 -4.060920327901840210e-03 2.357857227325439453e-01 -2.692715227603912354e-01 7.071145176887512207e-01 -3.212529420852661133e-01 -5.172880366444587708e-02
2.862063944339752197e-01 -2.943430542945861816e-01 -5.281087160110473633e-01 -3.723322451114654541e-01 -3.702726662158966064e-01 2.418329417705535889e-01 -4.479178786277770996e-01 1.330508142709732056e-01
2.617940492928028107e-02 5.053369402885437012e-01 -2.093831151723861694e-01 -2.665867805480957031e-01 -5.330944061279296875e-02 6.065769195556640625e-01 -4.722951650619506836e-01 1.876149922609329224e-01
4.617216885089874268e-01 7.129489630460739136e-02 -1.290144622325897217e-01 -2.603395581245422363e-01 -3.886047899723052979e-01 4.076966643333435059e-01 -5.304160714149475098e-01 -3.142246901988983154e-01
4.586579799652099609e-01 -1.551123410463333130e-01 -3.200637400150299072e-01 -4.918186068534851074e-01 -3.974661827087402344e-01 2.316792905330657959e-01 -4.570799767971038818e-01 2.588104270398616791e-02
3.561261594295501709e-01 1.008472219109535217e-02 2.544477880001068115e-01 2.283913493156433105e-01 -2.752186059951782227e-01 6.684518456459045410e-01 -4.547380506992340088e-01 1.637264043092727661e-01
2.340861260890960693e-01 -3.996916487812995911e-02 -4.107320308685302734e-01 -5.482525229454040527e-01 -6.103249192237854004e-01 7.330664992332458496e-02 -2.888477444648742676e-01 1.141105294227600098e-01
4.807538092136383057e-01 -2.602292597293853760e-01 1.696042418479919434e-01 -2.276325523853302002e-01 -7.566305398941040039e-01 1.475449353456497192e-01 1.366809383034706116e-02 -1.616428345441818237e-01
-3.440202772617340088e-01 -2.805675379931926727e-02 -2.209053039550781250e-01 -1.277693063020706177e-01 5.208025872707366943e-02 7.272229194641113281e-01 -3.650127649307250977e-01 -3.885084688663482666e-01
2.245155423879623413e-01 5.817824006080627441e-01 -1.530418246984481812e-01 -1.866101920604705811e-01 -4.048904478549957275e-01 4.663735032081604004e-01 -3.463970720767974854e-01 2.268157899379730225e-01
3.833579123020172119e-01 -3.121851682662963867e-01 2.770922482013702393e-01 -3.043152391910552979e-01 -3.553778827190399170e-01 3.426468968391418457e-01 -3.610358238220214844e-01 4.605889320373535156e-01
-5.835702270269393921e-02 4.776686802506446838e-02 -2.761794626712799072e-01 -8.193638324737548828e-01 -2.284599989652633667e-01 3.145228624343872070e-01 2.572458982467651367e-01 1.714252680540084839e-01
3.554145693778991699e-01 3.294078707695007324e-01 -9.223273396492004395e-02 -1.176938414573669434e-01 -7.517849653959274292e-02 7.859402298927307129e-01 -2.051405161619186401e-01 2.781654298305511475e-01
3.224837481975555420e-01 4.692744016647338867e-01 9.966794401407241821e-03 -1.152945905923843384e-01 -9.448287636041641235e-02 7.823254466056823730e-01 -2.034910619258880615e-01 4.980843979865312576e-03
-2.645460069179534912e-01 4.926902428269386292e-02 -3.525939881801605225e-01 -3.819589912891387939e-01 8.765675127506256104e-02 4.567100703716278076e-01 -5.777004361152648926e-01 -3.276694416999816895e-01
4.484742879867553711e-01 9.819205850362777710e-02 -1.895256787538528442e-01 -4.253305792808532715e-01 -5.186867713928222656e-01 2.409411966800689697e-01 -4.775938987731933594e-01 1.312194019556045532e-01
2.505999803543090820e-01 1.399676799774169922e-01 2.995177730917930603e-02 -1.151808127760887146e-01 -2.119421064853668213e-01 5.956677198410034180e-01 -7.044771313667297363e-01 8.612532913684844971e-02
2.027662694454193115e-01 2.659522369503974915e-02 3.181143701076507568e-01 1.993881016969680786e-01 -9.557373076677322388e-02 8.705164194107055664e-01 -2.176907956600189209e-01 5.388769507408142090e-02
1.123176813125610352e-01 8.106493204832077026e-02 1.570854783058166504e-01 2.607045471668243408e-01 -1.169257983565330505e-01 8.365905880928039551e-01 -4.169241786003112793e-01 2.809650450944900513e-02
4.340741038322448730e-01 -4.821486473083496094e-01 -1.400449275970458984e-01 3.579261898994445801e-02 -5.561507344245910645e-01 3.893016874790191650e-01 -1.155694201588630676e-01 -2.898324429988861084e-01
3.090676963329315186e-01 -2.495947107672691345e-02 -2.982961237430572510e-01 -6.606599688529968262e-01 -3.899050951004028320e-01 3.115435838699340820e-01 2.670739591121673584e-01 2.408076375722885132e-01
1.167821362614631653e-01 3.619359135627746582e-01 -2.087040394544601440e-01 -1.675855219364166260e-01 -2.790620923042297363e-02 7.549524307250976562e-01 -2.593629062175750732e-01 3.817342519760131836e-01
-3.043530285358428955e-01 -2.382919490337371826e-01 -5.857203602790832520e-01 -3.458592295646667480e-01 -1.312307268381118774e-01 4.723699390888214111e-01 -3.813829645514488220e-02 -3.822169303894042969e-01
-1.754783689975738525e-01 1.519781798124313354e-01 -7.510270923376083374e-02 -1.290752291679382324e-01 -3.280437290668487549e-01 6.391664743423461914e-01 4.557794332504272461e-01 4.471329450607299805e-01
1.630325615406036377e-01 1.654044836759567261e-01 -1.960258483886718750e-01 1.401034444570541382e-01 -5.565607547760009766e-01 4.761007726192474365e-01 -2.447277605533599854e-01 -5.400771498680114746e-01
2.940781116485595703e-01 -2.897303700447082520e-01 -3.608555793762207031e-01 3.151853680610656738e-01 -1.547592133283615112e-01 6.300504207611083984e-01 -3.990833163261413574e-01 1.408345103263854980e-01
9.778874367475509644e-02 3.214153945446014404e-01 2.216303646564483643e-01 1.482302993535995483e-01 -2.528257071971893311e-01 8.637294769287109375e-01 -4.278193786740303040e-02 6.525004655122756958e-02
-5.678479671478271484e-01 -5.095366835594177246e-01 6.270339339971542358e-02 -2.378667294979095459e-01 -3.901523351669311523e-01 4.333111345767974854e-01 -3.105061873793601990e-02 1.283251196146011353e-01
4.135948121547698975e-01 4.994682371616363525e-01 1.158947125077247620e-01 -3.552274107933044434e-01 -2.975813150405883789e-01 5.752650499343872070e-01 8.926567435264587402e-02 -1.113538369536399841e-01
-1.946871876716613770e-01 1.869438886642456055e-01 -3.111773729324340820e-01 1.562136709690093994e-01 -7.432757019996643066e-01 3.493676185607910156e-01 -1.201103925704956055e-01 -3.420113921165466309e-01
3.564006090164184570e-01 3.546087443828582764e-01 8.546386845409870148e-03 -2.227781265974044800e-01 -5.489771962165832520e-01 5.284999012947082520e-01 1.156371235847473145e-01 3.216643929481506348e-01
2.729537487030029297e-01 2.621612846851348877e-01 -1.238584741950035095e-01 2.549242079257965088e-01 -3.918837308883666992e-01 7.567154765129089355e-01 -7.218027114868164062e-02 2.122248113155364990e-01
2.828133702278137207e-01 7.995049655437469482e-02 -5.825818777084350586e-01 -3.679158687591552734e-01 -5.638222098350524902e-01 1.505631357431411743e-01 1.226261928677558899e-01 -2.885459661483764648e-01
-2.475285232067108154e-01 3.416428714990615845e-02 -2.702440023422241211e-01 -5.568870157003402710e-02 -8.743494749069213867e-02 7.484859228134155273e-01 8.622677624225616455e-02 5.349003672599792480e-01
-6.042379885911941528e-02 4.726502671837806702e-02 -1.575968116521835327e-01 -5.245071053504943848e-01 -8.103514909744262695e-01 8.885361999273300171e-02 1.490123271942138672e-01 -8.603109419345855713e-02
2.261859625577926636e-01 3.212762996554374695e-02 3.651208579540252686e-01 2.204907983541488647e-01 -3.737338483333587646e-01 7.418426871299743652e-01 -3.896712884306907654e-02 2.726762890815734863e-01
1.617670059204101562e-01 -5.239134654402732849e-02 2.575773298740386963e-01 -5.612873435020446777e-01 -7.074107527732849121e-01 3.103959187865257263e-02 1.013331338763237000e-01 -2.793476879596710205e-01
3.288937211036682129e-01 5.677450299263000488e-01 -1.167032867670059204e-02 -1.482950598001480103e-01 -1.611325740814208984e-01 7.133241891860961914e-01 -3.394369408488273621e-02 -1.068634316325187683e-01
5.141417980194091797e-01 2.576640844345092773e-01 -1.818506866693496704e-01 -2.986336350440979004e-01 -8.041696250438690186e-02 6.778602600097656250e-01 2.846084833145141602e-01 7.225467823445796967e-03
9.369152039289474487e-02 5.760363340377807617e-01 3.387894108891487122e-02 -3.260830342769622803e-01 -1.885550171136856079e-01 6.717221140861511230e-01 2.337528467178344727e-01 1.025778576731681824e-01
2.053927863016724586e-03 2.896475493907928467e-01 -2.555505335330963135e-01 -7.362799346446990967e-02 -7.134628891944885254e-01 2.577630579471588135e-01 -8.473918586969375610e-02 -5.125632286071777344e-01
-2.473549991846084595e-01 -4.375381171703338623e-01 2.355349808931350708e-02 1.166041865944862366e-01 -6.822563409805297852e-01 3.413219749927520752e-01 -2.809420526027679443e-01 -2.689271569252014160e-01
3.121913671493530273e-01 -5.893946886062622070e-01 -4.555578231811523438e-01 -2.123499214649200439e-01 -7.785663753747940063e-02 4.998464584350585938e-01 2.159073799848556519e-01 9.543259511701762676e-04
2.964824736118316650e-01 9.744193404912948608e-03 -2.099947258830070496e-02 -3.616493940353393555e-01 -8.167515993118286133e-01 1.338256746530532837e-01 -1.906451135873794556e-01 -2.437912821769714355e-01
3.477906584739685059e-01 1.113127991557121277e-01 1.995452046394348145e-01 1.945066004991531372e-01 -9.223066270351409912e-02 8.410894274711608887e-01 -2.542863488197326660e-01 -9.165377169847488403e-02
-1.682780086994171143e-01 1.624422520399093628e-01 -3.614597916603088379e-01 2.347869724035263062e-01 -6.807618737220764160e-01 4.312228858470916748e-01 -1.011959016323089600e-01 -3.160481750965118408e-01
-2.278275638818740845e-01 -7.010914683341979980e-01 8.390672504901885986e-02 -7.034588605165481567e-02 -2.716443240642547607e-01 5.681055784225463867e-01 -1.234480962157249451e-01 -1.811143308877944946e-01
2.604045867919921875e-01 -5.810698121786117554e-02 -1.760300062596797943e-02 -1.477713286876678467e-01 -2.179221361875534058e-01 6.470685601234436035e-01 -6.404291391372680664e-01 -1.741539239883422852e-01
5.399074554443359375e-01 1.331539452075958252e-01 -4.623849689960479736e-02 -8.631195127964019775e-02 -5.975301861763000488e-01 3.821341991424560547e-01 -5.519235134124755859e-02 -4.184103906154632568e-01
4.419898614287376404e-03 6.260545253753662109e-01 -8.436690084636211395e-03 -2.698573768138885498e-01 -1.756711304187774658e-01 6.979393959045410156e-01 3.404400125145912170e-02 1.265040189027786255e-01
9.381384402513504028e-02 -9.457863122224807739e-02 -5.361244678497314453e-01 1.735444813966751099e-01 -6.615429185330867767e-03 6.917135715484619141e-01 -4.197247922420501709e-01 -1.001318395137786865e-01
-5.661666989326477051e-01 -4.008241295814514160e-01 5.448662210255861282e-03 -1.512405723333358765e-01 -5.275029540061950684e-01 3.118985295295715332e-01 -3.345315456390380859e-01 -9.187178313732147217e-02
-4.906061589717864990e-01 -4.705106914043426514e-01 6.093421205878257751e-02 -2.046512216329574585e-01 -4.463875666260719299e-02 6.385773420333862305e-01 -1.116376370191574097e-01 2.647524476051330566e-01
2.240374535322189331e-01 9.749043732881546021e-02 1.599215716123580933e-01 3.327350616455078125e-01 -5.858505368232727051e-01 5.387072563171386719e-01 -4.103257656097412109e-01 -4.713368043303489685e-02
2.661303877830505371e-01 1.226101722568273544e-02 -3.133698180317878723e-02 7.081571966409683228e-02 1.029004380106925964e-01 9.509080052375793457e-01 -8.899872004985809326e-02 1.709879375994205475e-02
1.668161302804946899e-01 7.595138624310493469e-03 2.240589410066604614e-01 7.864522188901901245e-02 9.180888533592224121e-02 8.883864283561706543e-01 -3.435133099555969238e-01 -8.142993785440921783e-03
3.232152163982391357e-01 2.921638488769531250e-01 -1.874329447746276855e-01 -7.636235356330871582e-01 -2.966739833354949951e-01 2.981002330780029297e-01 -2.950455248355865479e-02 -1.190402954816818237e-01
1.245371028780937195e-01 -3.917856886982917786e-02 -3.958511352539062500e-01 -8.322052359580993652e-01 -1.135466247797012329e-01 3.363093137741088867e-01 4.262140765786170959e-02 7.667230814695358276e-02
-3.056759536266326904e-01 -2.325458377599716187e-01 -1.255239397287368774e-01 2.921774797141551971e-02 9.433342516422271729e-02 9.070170521736145020e-01 5.646276846528053284e-02 3.328730911016464233e-02
3.745552524924278259e-02 -9.041547775268554688e-02 -6.178616285324096680e-01 -2.821890711784362793e-01 -6.355185508728027344e-01 2.443918436765670776e-01 1.520627140998840332e-01 2.056805938482284546e-01
-1.447472125291824341e-01 -2.018122076988220215e-01 2.092330455780029297e-01 -2.449396997690200806e-01 -3.127353787422180176e-01 6.695941090583801270e-01 4.027025997638702393e-01 -3.552704751491546631e-01
-3.451789617538452148e-01 1.199114788323640823e-02 -1.455326229333877563e-01 -5.775829404592514038e-02 -4.238216280937194824e-01 5.437296032905578613e-01 4.153713285923004150e-01 4.564996957778930664e-01
5.817258954048156738e-01 -2.418974936008453369e-01 2.802644670009613037e-01 8.738180249929428101e-02 -3.607395291328430176e-01 5.947415232658386230e-01 1.682843565940856934e-01 6.875050067901611328e-02
2.390725314617156982e-01 1.051667183637619019e-01 -2.477402053773403168e-02 1.788989454507827759e-01 -6.238402426242828369e-02 8.655698895454406738e-01 2.452283911406993866e-02 3.813939988613128662e-01
-3.884067535400390625e-01 -6.133587360382080078e-01 1.907489448785781860e-01 -1.176205798983573914e-01 -3.461116850376129150e-01 4.893035590648651123e-01 -4.247754439711570740e-02 2.483866661787033081e-01
3.811297118663787842e-01 -3.346066921949386597e-02 1.232617050409317017e-01 -4.193090796470642090e-01 -2.181573808193206787e-01 4.633052051067352295e-01 -3.575866520404815674e-01 5.220100283622741699e-01
-3.475009799003601074e-01 2.738075554370880127e-01 -1.956217586994171143e-01 -3.262138664722442627e-01 -1.532653272151947021e-01 5.963709354400634766e-01 2.165843844413757324e-01 4.832513928413391113e-01
2.566675543785095215e-01 4.246100187301635742e-01 6.458726525306701660e-02 -1.589122414588928223e-01 -7.001204788684844971e-02 8.191992640495300293e-01 -1.585562229156494141e-01 1.525590568780899048e-01
1.031456068158149719e-01 -1.512473225593566895e-01 -3.028060197830200195e-01 -2.341927736997604370e-01 -1.395239382982254028e-01 4.309413135051727295e-01 -7.002518177032470703e-01 -3.527285754680633545e-01
5.497801303863525391e-01 -2.847793400287628174e-01 -3.845245242118835449e-01 -1.286249160766601562e-01 4.501814767718315125e-02 6.555075645446777344e-01 7.049876451492309570e-02 -1.247086450457572937e-01
-1.371741443872451782e-01 -2.515829503536224365e-01 4.102179110050201416e-01 -2.489029914140701294e-01 -6.149241328239440918e-01 1.905364990234375000e-01 -5.105028152465820312e-01 -1.122902929782867432e-01
3.010604977607727051e-01 3.039087951183319092e-01 -7.782191783189773560e-02 -3.046052157878875732e-01 -8.107159286737442017e-02 7.448100447654724121e-01 -8.264825493097305298e-02 3.873191773891448975e-01
-3.971856785938143730e-04 7.588815689086914062e-02 -4.744233191013336182e-01 -8.109973371028900146e-02 -2.993991374969482422e-01 5.391188263893127441e-01 -1.731667220592498779e-01 5.935575366020202637e-01
3.943603336811065674e-01 -2.116288840770721436e-01 -1.979231089353561401e-01 -5.610019564628601074e-01 -4.303749203681945801e-01 2.007860243320465088e-01 -4.077332019805908203e-01 2.324059903621673584e-01
-1.747499108314514160e-01 -4.703192710876464844e-01 -4.393037557601928711e-01 -5.730019211769104004e-01 -7.114841043949127197e-02 4.112293124198913574e-01 1.820474565029144287e-01 -1.401082724332809448e-01
3.868119120597839355e-01 -1.264289468526840210e-01 -4.945612847805023193e-01 -4.457521736621856689e-01 -1.371543407440185547e-01 4.522832930088043213e-01 -3.972578942775726318e-01 9.960494190454483032e-02
2.388686239719390869e-01 1.363167464733123779e-01 -7.934175431728363037e-02 1.432611793279647827e-01 -9.910058975219726562e-02 8.473821878433227539e-01 -4.052704274654388428e-01 7.361442595720291138e-02
2.536704540252685547e-01 3.666709363460540771e-01 -3.158627152442932129e-01 -7.154688239097595215e-01 -3.001652359962463379e-01 3.046700358390808105e-01 6.096479948610067368e-03 -8.110846579074859619e-02
7.430318742990493774e-02 3.540971577167510986e-01 -3.901311755180358887e-02 -5.398625731468200684e-01 -3.434259891510009766e-01 4.666583240032196045e-01 1.204049736261367798e-01 4.753019213676452637e-01
-3.596156239509582520e-01 1.253742724657058716e-01 9.447974711656570435e-02 3.288663625717163086e-01 -4.694487154483795166e-01 6.534315347671508789e-01 1.300799995660781860e-01 2.712980210781097412e-01
-6.790878623723983765e-02 -5.009890720248222351e-02 -4.522010385990142822e-01 1.265847980976104736e-01 -7.112872004508972168e-01 2.392220348119735718e-01 -4.133920967578887939e-01 -1.957530528306961060e-01
-3.396199643611907959e-01 -7.303731888532638550e-02 -3.684533834457397461e-01 -3.949274718761444092e-01 -2.175584882497787476e-01 3.110379576683044434e-01 -5.810241699218750000e-01 -3.254733979701995850e-01
6.954800337553024292e-02 2.668688297271728516e-01 -2.425007224082946777e-01 -7.257772684097290039e-01 -4.832642972469329834e-01 2.938582301139831543e-01 1.227080747485160828e-01 5.857176706194877625e-02
3.397660255432128906e-01 2.645272910594940186e-01 1.231493279337882996e-01 -3.096216022968292236e-01 -1.378362476825714111e-01 8.037263154983520508e-01 1.774004250764846802e-01 8.430530875921249390e-02
-2.586842477321624756e-01 1.235970109701156616e-01 -2.013683915138244629e-01 -2.483519017696380615e-01 -2.297519519925117493e-02 7.194995284080505371e-01 -1.302708685398101807e-01 -5.295284390449523926e-01
2.765639722347259521e-01 1.479588449001312256e-01 1.141778975725173950e-01 3.274971842765808105e-01 -3.768848180770874023e-01 7.896037101745605469e-01 -9.530019760131835938e-02 -8.204483240842819214e-02
-7.873503118753433228e-02 -1.269244849681854248e-01 1.062790602445602417e-01 -8.086425065994262695e-01 -3.037009239196777344e-01 3.493629097938537598e-01 -2.081893235445022583e-01 2.342253029346466064e-01
8.796678483486175537e-02 -4.369186162948608398e-01 -3.854688704013824463e-01 1.607618927955627441e-01 -3.586842492222785950e-02 7.631845474243164062e-01 -1.506855189800262451e-01 -1.431439369916915894e-01
-1.288220137357711792e-01 2.886281013488769531e-01 4.479774460196495056e-02 -4.493045806884765625e-01 -7.545126676559448242e-01 7.444725185632705688e-02 -3.248269557952880859e-01 1.259879320859909058e-01
2.975104749202728271e-01 3.677561879158020020e-01 -3.568047881126403809e-01 -1.475411504507064819e-01 -2.225815504789352417e-01 5.371195077896118164e-01 -5.264300704002380371e-01 -1.095278114080429077e-01
-5.633227229118347168e-01 -4.998755753040313721e-01 -8.435326814651489258e-02 -1.571402102708816528e-01 -3.874770998954772949e-01 4.261017441749572754e-01 -2.500650584697723389e-01 8.215710520744323730e-02
-1.373413950204849243e-01 3.439860939979553223e-01 -2.034642696380615234e-01 -6.097403168678283691e-02 -7.219728827476501465e-01 2.503553926944732666e-01 -2.951411604881286621e-01 -3.829680383205413818e-01
3.567557632923126221e-01 3.573013246059417725e-01 -1.479328572750091553e-01 -2.792385518550872803e-01 -7.749017328023910522e-02 7.783758640289306641e-01 5.215596035122871399e-02 -1.749537885189056396e-01
-3.007458150386810303e-01 -5.237709283828735352e-01 4.764189943671226501e-02 3.008187003433704376e-02 -5.170886963605880737e-02 6.532278060913085938e-01 -2.887319326400756836e-01 3.453905880451202393e-01
1.493584960699081421e-01 4.045363366603851318e-01 3.073175549507141113e-01 -2.759999632835388184e-01 4.707589000463485718e-02 7.781493663787841797e-01 -1.408958286046981812e-01 1.258491724729537964e-01
1.536689251661300659e-01 -3.817402124404907227e-01 -4.347131550312042236e-01 -1.063214093446731567e-01 -3.939653933048248291e-01 5.291020274162292480e-01 -3.281366825103759766e-01 -2.958869934082031250e-01
1.462444663047790527e-01 3.556110560894012451e-01 -2.249444872140884399e-01 9.775938838720321655e-02 -1.430478394031524658e-01 8.731716275215148926e-01 -9.244970232248306274e-02 2.362843230366706848e-02
3.733658790588378906e-01 -2.840571105480194092e-02 -6.326131522655487061e-02 1.295122951269149780e-01 -5.755504593253135681e-03 8.770406842231750488e-01 -2.616468071937561035e-01 -3.637313842773437500e-02
2.131529152393341064e-01 -2.411975860595703125e-01 -4.825015366077423096e-01 -3.111470937728881836e-01 -6.204601526260375977e-01 1.248168796300888062e-01 -3.702465891838073730e-01 1.706946790218353271e-01
2.528064250946044922e-01 -1.747380495071411133e-01 -1.105924695730209351e-01 4.532950371503829956e-02 1.182130500674247742e-01 8.456220030784606934e-01 -4.027598798274993896e-01 -1.880699303001165390e-03
-6.918145716190338135e-02 -5.505509376525878906e-01 -3.032099902629852295e-01 -1.593402177095413208e-01 6.339573115110397339e-02 7.360170483589172363e-01 -1.692550256848335266e-02 -1.695747226476669312e-01
2.130475938320159912e-01 7.102567702531814575e-02 1.165378279983997345e-02 2.271193563938140869e-01 -5.096271634101867676e-01 6.778593063354492188e-01 3.966686427593231201e-01 1.459040045738220215e-01
2.292801290750503540e-01 6.071127578616142273e-02 3.154436945915222168e-01 1.052672713994979858e-01 -1.076546832919120789e-01 8.558326363563537598e-01 -2.968825101852416992e-01 3.131571784615516663e-02
1.747261434793472290e-01 -3.566191298887133598e-03 -3.814662247896194458e-02 2.755803465843200684e-01 -1.876614987850189209e-01 8.019432425498962402e-01 -4.623050987720489502e-01 -1.574540045112371445e-03
2.164189368486404419e-01 2.697768993675708771e-02 -5.955135226249694824e-01 2.732629776000976562e-01 -4.594137072563171387e-01 4.868687987327575684e-01 -2.606062591075897217e-01 8.430999517440795898e-02
1.978336572647094727e-01 5.342831015586853027e-01 -1.491855084896087646e-01 -2.318338900804519653e-01 -2.646016180515289307e-01 7.056370973587036133e-01 -7.207287102937698364e-02 1.620742529630661011e-01
-2.247346341609954834e-01 -6.658208370208740234e-01 1.373423635959625244e-01 -6.195295602083206177e-02 -3.410016596317291260e-01 5.631764531135559082e-01 2.236504554748535156e-01 -2.577929059043526649e-03
5.914183855056762695e-01 -3.516869544982910156e-01 2.561197876930236816e-01 -9.986888617277145386e-02 -3.389934301376342773e-01 5.661274790763854980e-01 1.200340613722801208e-01 3.382880613207817078e-02
-1.020615473389625549e-01 2.179142087697982788e-01 5.611889809370040894e-02 -2.825354039669036865e-01 -2.295035868883132935e-01 8.060866594314575195e-01 2.773787379264831543e-01 2.823734283447265625e-01
3.130074441432952881e-01 2.162836939096450806e-01 -1.008203402161598206e-01 -7.401113510131835938e-01 -4.495458602905273438e-01 2.843063473701477051e-01 1.108187362551689148e-01 4.599945619702339172e-02
4.762563109397888184e-01 1.380749642848968506e-01 -1.552583277225494385e-01 -2.788026928901672363e-01 -5.464207530021667480e-01 3.795312047004699707e-01 -1.754271835088729858e-01 -4.229478538036346436e-01
4.964662790298461914e-01 2.111319601535797119e-01 2.709912657737731934e-01 1.153359096497297287e-02 -2.979077100753784180e-01 7.137000560760498047e-01 -5.723608657717704773e-02 -1.843435615301132202e-01
