# Supplementary material for: Where is your field going? A machine learning approach to study the relative motion of the domains of physics
Source: PLoS One. 2020 Jun 18;15(6):e0233997. doi: 10.1371/journal.pone.0233997 (PMC7302634; doi:10.1371/journal.pone.0233997)
Supplement: S23 Data — (ZIP) [file pone.0233997.s023.zip › 22/Pacs4Run_22_VS_500_embeddings1991-1995ED8.txt]

5.613977909088134766e-01 2.224121838808059692e-01 -5.799253995064646006e-05 -4.310571551322937012e-01 1.086694747209548950e-01 1.200980171561241150e-01 -5.865913629531860352e-01 2.814837396144866943e-01
4.668958783149719238e-01 1.915289312601089478e-01 1.205532476305961609e-01 -2.293232828378677368e-01 -2.229858189821243286e-01 -5.178261399269104004e-01 -5.958021879196166992e-01 7.318311929702758789e-02
2.962260544300079346e-01 -1.313606202602386475e-01 -7.263247370719909668e-01 -1.685724556446075439e-01 -4.664627462625503540e-02 6.257810746319591999e-04 -5.328309535980224609e-01 2.300982922315597534e-01
1.363560557365417480e-01 1.321212500333786011e-01 5.542790889739990234e-01 -5.153207778930664062e-01 1.030932664871215820e-01 1.280109435319900513e-01 -6.027909517288208008e-01 2.825478464365005493e-02
3.896501362323760986e-01 -1.351839154958724976e-01 -7.280237972736358643e-02 1.988904625177383423e-01 -3.284574449062347412e-01 1.361885517835617065e-01 -7.236214280128479004e-01 3.673978745937347412e-01
2.475050836801528931e-01 -5.312000960111618042e-02 -5.229186415672302246e-01 -2.899061441421508789e-01 -1.717794686555862427e-01 3.896594047546386719e-02 -5.019494891166687012e-01 -5.435534119606018066e-01
2.918099164962768555e-01 -8.771222829818725586e-02 3.423168137669563293e-02 -4.318966865539550781e-01 4.109802246093750000e-01 -2.477334998548030853e-02 -6.184773445129394531e-01 -4.091628491878509521e-01
2.946473360061645508e-01 1.566401273012161255e-01 -4.802639782428741455e-01 -1.706348657608032227e-01 4.025208055973052979e-01 -1.080226376652717590e-01 -6.465929150581359863e-01 1.926203668117523193e-01
5.272834002971649170e-02 -6.765224039554595947e-02 1.598498523235321045e-01 -5.176177024841308594e-01 -3.362973332405090332e-01 -2.575281858444213867e-01 -6.920654177665710449e-01 2.019695043563842773e-01
6.068378090858459473e-01 2.729820311069488525e-01 -5.708181262016296387e-01 1.701224148273468018e-01 -1.994394809007644653e-01 -4.711259901523590088e-02 -3.943420052528381348e-01 7.037321478128433228e-02
2.711177766323089600e-01 -3.471416831016540527e-01 -3.514903783798217773e-01 -3.694134354591369629e-01 -5.578780174255371094e-01 -1.282639205455780029e-01 -4.633644521236419678e-01 -5.991585925221443176e-02
3.622235655784606934e-01 -3.862763643264770508e-01 -4.093596041202545166e-01 -2.601744830608367920e-01 -5.550943017005920410e-01 -1.263760924339294434e-01 -3.986824750900268555e-01 -3.564046323299407959e-02
7.447211146354675293e-01 6.949165463447570801e-02 4.013753235340118408e-01 -7.413115352392196655e-02 3.260360956192016602e-01 1.231869682669639587e-01 -3.218022882938385010e-01 -2.212072461843490601e-01
3.148494362831115723e-01 -7.217483967542648315e-02 -7.162313461303710938e-01 -1.991003602743148804e-01 2.464096546173095703e-01 -2.719568088650703430e-02 -4.948903024196624756e-01 1.914647519588470459e-01
1.303821802139282227e-01 1.512303948402404785e-01 -5.610993877053260803e-02 -4.290112555027008057e-01 4.786963760852813721e-01 -1.727581024169921875e-02 -7.292894124984741211e-01 1.077917441725730896e-01
5.391635894775390625e-01 2.106262445449829102e-01 -2.584108710289001465e-01 -3.599190115928649902e-01 -4.569899737834930420e-01 -5.036619305610656738e-01 -7.263088226318359375e-02 -2.882623299956321716e-02
5.205292701721191406e-01 -6.049833726137876511e-03 -1.239478886127471924e-01 -6.428069621324539185e-02 -3.874605596065521240e-01 -2.871048450469970703e-01 -6.070744395256042480e-01 -3.292770683765411377e-01
1.218888536095619202e-01 4.953190386295318604e-01 -5.361108779907226562e-01 -4.351664781570434570e-01 -3.164340555667877197e-01 -1.289956867694854736e-01 -3.650401234626770020e-01 1.139857545495033264e-01
3.823039829730987549e-01 1.285968422889709473e-01 -2.296850979328155518e-01 -5.121302604675292969e-01 -6.212047338485717773e-01 -3.589571118354797363e-01 -7.312302291393280029e-02 4.670412093400955200e-02
5.021896362304687500e-01 4.833209216594696045e-01 3.569464385509490967e-01 -1.580960005521774292e-01 2.144691906869411469e-02 -1.631403565406799316e-01 -5.623241066932678223e-01 -1.360818594694137573e-01
1.359497755765914917e-01 1.364434212446212769e-01 -2.702631652355194092e-01 -4.082683920860290527e-01 -3.089565932750701904e-01 -2.473604530096054077e-01 -7.279591560363769531e-01 -1.913364231586456299e-01
4.484139382839202881e-01 5.424226522445678711e-01 -1.757623404264450073e-01 2.544662216678261757e-03 -3.797276318073272705e-01 -1.876613348722457886e-01 -5.327888131141662598e-01 -1.026155352592468262e-01
3.698014020919799805e-01 5.725743994116783142e-02 1.523252129554748535e-01 -3.036204576492309570e-01 -5.682328939437866211e-01 -2.099047452211380005e-01 -5.864665508270263672e-01 -1.835441738367080688e-01
5.097843408584594727e-01 -1.074308007955551147e-01 -1.588136851787567139e-01 -1.717865020036697388e-01 -2.999673187732696533e-01 -4.470333456993103027e-01 -5.930534601211547852e-01 -1.797627061605453491e-01
2.799618542194366455e-01 8.306942135095596313e-02 -4.900831580162048340e-01 -5.457566976547241211e-01 -3.429239392280578613e-01 -3.682445883750915527e-01 -3.203744888305664062e-01 -1.443894058465957642e-01
4.560770094394683838e-01 3.053021989762783051e-02 -9.695193171501159668e-02 9.410283714532852173e-02 -3.599914610385894775e-01 -1.344006061553955078e-01 -6.201257109642028809e-01 4.905031025409698486e-01
2.620026282966136932e-02 2.441166639328002930e-01 6.199929490685462952e-02 -4.471518397331237793e-01 -2.580687105655670166e-01 -1.163092404603958130e-01 -8.085347414016723633e-01 -4.556545987725257874e-02
5.184577107429504395e-01 -2.167573869228363037e-01 -2.625885307788848877e-01 -7.484338283538818359e-01 1.641196310520172119e-01 4.603003337979316711e-02 1.607813127338886261e-02 -1.606218069791793823e-01
5.765134692192077637e-01 -8.842856436967849731e-02 -4.750605821609497070e-01 -4.028393328189849854e-01 -3.499310091137886047e-02 4.824042618274688721e-01 2.971482835710048676e-02 -1.924297958612442017e-01
3.963848352432250977e-01 2.928144335746765137e-01 7.565242052078247070e-02 -2.825959026813507080e-02 -3.989296853542327881e-01 -2.782201394438743591e-02 -6.937530040740966797e-01 -3.307639360427856445e-01
5.292875170707702637e-01 -2.347823828458786011e-01 -1.882834732532501221e-01 -2.534493207931518555e-01 -1.808757781982421875e-01 -4.728574752807617188e-01 -4.512697756290435791e-01 -3.241758644580841064e-01
4.470524787902832031e-01 -2.771977782249450684e-01 1.641782186925411224e-02 -1.314915567636489868e-01 -4.186283946037292480e-01 -3.396700918674468994e-01 -6.309936046600341797e-01 1.302598863840103149e-01
3.547432720661163330e-01 4.472080469131469727e-01 -1.840185970067977905e-01 -7.741331309080123901e-02 -4.958416223526000977e-01 -7.554748654365539551e-02 -5.660402178764343262e-01 -2.496768981218338013e-01
3.273319602012634277e-01 -1.140737161040306091e-01 -3.093305528163909912e-01 -7.313178181648254395e-01 2.905102670192718506e-01 -2.937654592096805573e-02 -2.024570256471633911e-01 -3.508304357528686523e-01
3.369405865669250488e-01 1.996737420558929443e-01 -3.583639264106750488e-01 -4.660936892032623291e-01 -5.602011680603027344e-01 -3.347572982311248779e-01 -2.110710889101028442e-01 1.746269166469573975e-01
3.581919372081756592e-01 -5.919077396392822266e-01 9.094115346670150757e-02 -5.496791005134582520e-01 1.182891894131898880e-02 1.621848344802856445e-01 -2.763727605342864990e-01 3.287861943244934082e-01
2.476176768541336060e-01 -2.307989001274108887e-01 -3.553545773029327393e-01 -6.823582053184509277e-01 1.947491466999053955e-01 7.152748852968215942e-02 -2.829699516296386719e-01 -4.128102362155914307e-01
1.142669320106506348e-01 1.029751375317573547e-01 -3.592335386201739311e-03 -5.350459814071655273e-01 -2.429407835006713867e-01 -3.435919582843780518e-01 -7.160706520080566406e-01 1.480770390480756760e-02
1.251278221607208252e-01 -4.752616211771965027e-02 -2.009841501712799072e-01 -9.063681364059448242e-01 4.670057445764541626e-02 6.866759061813354492e-02 -1.069228947162628174e-01 3.191516995429992676e-01
4.980215430259704590e-01 -4.261384606361389160e-01 2.626511454582214355e-01 -4.896856546401977539e-01 1.559739410877227783e-01 3.512097895145416260e-01 -2.666191756725311279e-01 2.069803178310394287e-01
5.850346088409423828e-01 9.835774078965187073e-03 -4.566573798656463623e-01 1.887178122997283936e-01 -2.837091684341430664e-01 -6.501466035842895508e-02 -5.372141599655151367e-01 2.004255503416061401e-01
1.798210293054580688e-01 -1.832541972398757935e-01 -3.551629781723022461e-01 -5.107290148735046387e-01 2.620811760425567627e-01 -2.595724165439605713e-01 -5.374085307121276855e-01 -3.496071994304656982e-01
3.321066796779632568e-01 1.292264759540557861e-01 1.786485165357589722e-01 2.610755153000354767e-03 -4.293704926967620850e-01 3.897594660520553589e-02 -7.966955304145812988e-01 -1.431140601634979248e-01
5.872443914413452148e-01 -8.839051425457000732e-02 -1.260139942169189453e-01 -1.014935299754142761e-01 -3.191807270050048828e-01 -4.111315906047821045e-01 -5.532990694046020508e-01 -2.100130021572113037e-01
3.733146488666534424e-01 3.179028630256652832e-02 -8.547319471836090088e-02 -1.028156653046607971e-01 -3.371541798114776611e-01 -2.932491004467010498e-01 -6.004642248153686523e-01 5.305877327919006348e-01
3.436418771743774414e-01 -3.394379913806915283e-01 -6.008561849594116211e-01 -3.286458253860473633e-01 -3.194452822208404541e-01 -1.228726655244827271e-01 -4.234394729137420654e-01 -3.481411188840866089e-02
5.771700665354728699e-02 6.137164682149887085e-02 1.100402139127254486e-02 -4.837555587291717529e-01 -2.973036766052246094e-01 -2.535597681999206543e-01 -7.689091563224792480e-01 1.218950599431991577e-01
3.212607502937316895e-01 2.341030687093734741e-01 3.295362293720245361e-01 -1.699506640434265137e-01 -5.300202965736389160e-01 -4.430124536156654358e-03 -6.425235867500305176e-01 -1.035970002412796021e-01
4.776606261730194092e-01 9.306594729423522949e-03 -2.379406243562698364e-01 -7.572523951530456543e-01 -2.434425354003906250e-01 1.890169829130172729e-01 2.160918712615966797e-01 -4.414063412696123123e-03
3.467225432395935059e-01 -1.217474639415740967e-01 -1.979101151227951050e-01 -3.784553706645965576e-01 -3.208801150321960449e-01 -4.239551424980163574e-01 -5.952988266944885254e-01 -2.132641822099685669e-01
4.027604460716247559e-01 2.188594341278076172e-01 2.487442791461944580e-01 -8.321455121040344238e-02 -3.496650755405426025e-01 -7.068333774805068970e-02 -7.159519195556640625e-01 -2.850217521190643311e-01
1.295458525419235229e-01 4.158528745174407959e-01 -4.101524651050567627e-01 -5.355368256568908691e-01 -1.127012073993682861e-01 -3.635272979736328125e-01 -4.281597733497619629e-01 1.645748913288116455e-01
6.902645230293273926e-01 -2.571569979190826416e-01 1.878995597362518311e-01 -2.579936683177947998e-01 1.466628313064575195e-01 -4.939409196376800537e-01 -2.762846648693084717e-01 -1.171207278966903687e-01
3.465892076492309570e-01 -2.025125771760940552e-01 -7.240281105041503906e-01 -2.543795108795166016e-01 2.005788236856460571e-01 -1.206520497798919678e-01 -4.379841089248657227e-01 5.762041360139846802e-02
5.936844944953918457e-01 -1.721977144479751587e-01 -2.056158706545829773e-02 -1.773179322481155396e-01 -5.773299932479858398e-01 -3.998674750328063965e-01 -3.041540682315826416e-01 1.756851933896541595e-02
5.084422826766967773e-01 2.034040242433547974e-01 -6.079260259866714478e-02 -7.365141510963439941e-01 1.548236794769763947e-02 3.596265614032745361e-01 1.557584255933761597e-01 1.153368968516588211e-02
1.044185534119606018e-01 -8.773737400770187378e-02 -3.687942028045654297e-01 -2.714704871177673340e-01 3.598434925079345703e-01 1.171525195240974426e-01 -7.613403201103210449e-01 2.210035473108291626e-01
4.815861582756042480e-01 -3.105215132236480713e-01 3.225750029087066650e-01 -1.323110610246658325e-01 -2.393008917570114136e-01 -3.021145462989807129e-01 -4.505721032619476318e-01 4.455750286579132080e-01
7.958061695098876953e-01 -1.115109473466873169e-01 4.738225042819976807e-01 -6.312853097915649414e-02 6.903612613677978516e-02 -3.319752588868141174e-02 -2.499145567417144775e-01 2.396654635667800903e-01
5.028686523437500000e-01 -1.264860033988952637e-01 -2.855010144412517548e-02 1.541604548692703247e-01 -5.308068171143531799e-02 -1.249818131327629089e-01 -6.995313763618469238e-01 4.458272159099578857e-01
5.369453430175781250e-01 -8.901939541101455688e-02 -4.669480770826339722e-02 -4.443292617797851562e-01 -6.328770518302917480e-02 5.242094993591308594e-01 -6.557365506887435913e-02 -4.701654613018035889e-01
5.654924511909484863e-01 8.973143249750137329e-02 -3.084147572517395020e-01 1.269997507333755493e-01 -5.638502240180969238e-01 -1.230509355664253235e-01 -3.997393250465393066e-01 2.608789801597595215e-01
4.358656406402587891e-01 -2.636776566505432129e-01 7.720258831977844238e-02 -3.605674505233764648e-01 3.312980234622955322e-01 5.846964716911315918e-01 -3.273495733737945557e-01 2.138693481683731079e-01
3.589779436588287354e-01 3.782912790775299072e-01 2.751092910766601562e-01 -1.277766227722167969e-01 -2.873877882957458496e-01 -8.794528990983963013e-02 -6.906067728996276855e-01 -2.622113525867462158e-01
8.063079714775085449e-01 -4.692681878805160522e-02 -1.983032524585723877e-01 -4.732498526573181152e-01 1.574052572250366211e-01 1.010676622390747070e-01 1.944393366575241089e-01 -1.076015755534172058e-01
4.575886130332946777e-01 5.063157528638839722e-02 3.762635588645935059e-02 -7.671505212783813477e-02 -7.298367023468017578e-01 -7.054182887077331543e-02 -4.013037979602813721e-01 2.864713966846466064e-01
5.498522520065307617e-01 -3.134178519248962402e-01 -1.584066636860370636e-02 -3.773700892925262451e-01 1.748469024896621704e-01 5.120723843574523926e-01 -9.539441019296646118e-02 3.935517370700836182e-01
7.034199237823486328e-01 3.662662208080291748e-01 5.323212221264839172e-02 -2.849639952182769775e-01 3.503051698207855225e-01 -1.810449510812759399e-01 -7.867982983589172363e-02 3.540194630622863770e-01
2.816195487976074219e-01 -3.583340346813201904e-01 -2.583304643630981445e-01 -1.591180860996246338e-01 -5.682045817375183105e-01 1.021874416619539261e-02 -6.117811203002929688e-01 5.474504828453063965e-02
3.179825246334075928e-01 4.571076035499572754e-01 -3.003307580947875977e-01 -1.606051027774810791e-01 2.394601851701736450e-01 1.438350379467010498e-01 -4.039053320884704590e-01 5.768690705299377441e-01
5.735551118850708008e-01 6.942484378814697266e-01 -1.849709823727607727e-02 -1.937222033739089966e-01 2.000558376312255859e-01 -6.180542334914207458e-02 -1.716215163469314575e-01 2.790823578834533691e-01
4.729185402393341064e-01 -2.051021307706832886e-01 -1.234499067068099976e-01 -3.994283378124237061e-01 -4.075080752372741699e-01 -4.915986061096191406e-01 -3.310112059116363525e-01 -2.054208219051361084e-01
5.463626980781555176e-01 -1.175317913293838501e-01 -3.663293421268463135e-01 1.821649223566055298e-01 -3.559059277176856995e-02 5.991255864500999451e-02 -4.833959937095642090e-01 5.308154225349426270e-01
7.236643880605697632e-02 4.084261059761047363e-01 -2.209488153457641602e-01 -7.512158155441284180e-01 9.566524624824523926e-02 3.576134145259857178e-01 -2.783962786197662354e-01 1.624773815274238586e-02
4.031657874584197998e-01 -1.454006731510162354e-01 1.039098501205444336e-01 -3.329725563526153564e-01 -6.393033266067504883e-01 -2.400726377964019775e-01 -4.248684048652648926e-01 -2.186117321252822876e-01
4.808760285377502441e-01 -4.944123625755310059e-01 -1.352993249893188477e-01 -3.082858920097351074e-01 -8.959865570068359375e-02 5.972340703010559082e-01 -2.098006755113601685e-01 4.728480800986289978e-02
3.075937628746032715e-01 -1.767976880073547363e-01 -2.549139559268951416e-01 4.890436306595802307e-02 1.592691242694854736e-01 1.619185209274291992e-01 -7.707889676094055176e-01 4.013177752494812012e-01
5.291500687599182129e-01 9.408229030668735504e-03 -3.791576325893402100e-01 1.607388108968734741e-01 7.246001809835433960e-02 1.434309184551239014e-01 -4.550539553165435791e-01 5.633979439735412598e-01
2.061164975166320801e-01 2.408902347087860107e-01 3.337181732058525085e-02 -3.682906031608581543e-01 -4.484097957611083984e-01 -2.786288857460021973e-01 -6.956530213356018066e-01 -9.889858774840831757e-03
7.043141722679138184e-01 -5.225947499275207520e-02 -5.297557711601257324e-01 2.584153115749359131e-01 -6.117399036884307861e-02 1.803969144821166992e-01 -3.420780599117279053e-01 2.209204062819480896e-02
3.107970952987670898e-01 1.657449007034301758e-01 1.931927949190139771e-01 6.523434538394212723e-03 -3.591026961803436279e-01 3.508749604225158691e-02 -8.336470127105712891e-01 -1.158215850591659546e-01
4.897390305995941162e-01 4.949627071619033813e-02 -2.870137393474578857e-01 3.452682793140411377e-01 -2.415592670440673828e-01 5.370094180107116699e-01 -4.468695521354675293e-01 9.846907109022140503e-02
4.926512539386749268e-01 6.285713613033294678e-02 -4.784079492092132568e-01 2.282405346632003784e-01 -1.113036945462226868e-01 4.238373935222625732e-01 -4.876235723495483398e-01 2.063310444355010986e-01
6.740537881851196289e-01 -3.373367488384246826e-01 1.777255348861217499e-02 8.203599601984024048e-02 -8.477286994457244873e-02 -2.784017324447631836e-01 -5.764579176902770996e-01 -8.838527649641036987e-02
2.855728268623352051e-01 3.984302654862403870e-02 -5.582827925682067871e-01 -2.407498359680175781e-01 -5.824748277664184570e-01 -2.572959102690219879e-02 -4.487622082233428955e-01 -7.677307724952697754e-02
3.763534128665924072e-01 -1.959837973117828369e-01 -2.411342263221740723e-01 -4.128556847572326660e-01 -5.049367547035217285e-01 -2.778653204441070557e-01 -4.206310212612152100e-01 -2.867967784404754639e-01
2.238531410694122314e-01 6.998571753501892090e-01 -1.643597185611724854e-01 -2.067440003156661987e-01 1.079807206988334656e-01 4.087335243821144104e-02 -5.567446351051330566e-01 2.589155137538909912e-01
3.430815637111663818e-01 -2.724588150158524513e-03 -5.428993701934814453e-01 -2.243101149797439575e-01 4.535816907882690430e-01 -2.776094153523445129e-02 -5.470110774040222168e-01 1.774953156709671021e-01
4.127650260925292969e-01 -4.518692493438720703e-01 3.133327364921569824e-01 -4.729720950126647949e-01 8.326949551701545715e-03 3.185812532901763916e-01 -3.294975757598876953e-01 3.056587278842926025e-01
2.860138118267059326e-01 3.571858406066894531e-01 -3.875070810317993164e-01 1.055250689387321472e-01 -3.725360035896301270e-01 2.402617186307907104e-01 -6.472339034080505371e-01 1.178843379020690918e-01
6.012979149818420410e-01 -2.768063545227050781e-01 -3.714033961296081543e-01 -5.350592136383056641e-01 1.157284453511238098e-01 3.452434539794921875e-01 6.743751466274261475e-02 -2.136015519499778748e-02
7.591501474380493164e-01 1.442285776138305664e-01 4.260500967502593994e-01 -2.825704514980316162e-01 1.566805988550186157e-01 -2.375088185071945190e-01 -1.836628466844558716e-01 -1.638080477714538574e-01
6.868345141410827637e-01 -2.255805283784866333e-01 -1.470689773559570312e-01 -6.003481149673461914e-01 -5.886817723512649536e-02 1.483800113201141357e-01 2.056809812784194946e-01 -1.659456044435501099e-01
-2.411921694874763489e-02 1.326373368501663208e-01 -2.286570072174072266e-01 -7.323904037475585938e-01 -3.575836494565010071e-02 3.654044270515441895e-01 -3.995723426342010498e-01 -3.141476511955261230e-01
4.262271821498870850e-01 2.707132101058959961e-01 5.561198107898235321e-03 -2.163107544183731079e-01 -4.098070263862609863e-01 -3.029819428920745850e-01 -5.985432267189025879e-01 -2.832482755184173584e-01
8.798152208328247070e-02 1.074404641985893250e-01 -4.168171882629394531e-01 -3.601541221141815186e-01 2.565991580486297607e-01 -4.302791878581047058e-02 -7.322884798049926758e-01 2.707901298999786377e-01
3.471631407737731934e-01 -3.508985638618469238e-01 -3.642069995403289795e-01 -2.974350750446319580e-01 4.061621725559234619e-01 2.320696786046028137e-02 -6.069604158401489258e-01 -3.641919046640396118e-02
1.426964253187179565e-01 -1.049406751990318298e-01 -2.143526524305343628e-01 -8.505719900131225586e-01 1.045133396983146667e-01 2.767710387706756592e-01 -1.764792203903198242e-01 2.837873399257659912e-01
3.122784495353698730e-01 1.052990555763244629e-01 -2.527940869331359863e-01 -8.065084367990493774e-02 -6.296060681343078613e-01 2.211603969335556030e-01 -5.331698060035705566e-01 3.023230135440826416e-01
4.960504472255706787e-01 8.348877727985382080e-02 1.884381473064422607e-01 -7.444158196449279785e-01 2.967914042528718710e-04 2.725317478179931641e-01 1.253672242164611816e-01 2.594401836395263672e-01
7.952978014945983887e-01 -1.016466841101646423e-01 4.694303572177886963e-01 -2.034492939710617065e-01 6.939272582530975342e-02 -1.944375634193420410e-01 -1.964737325906753540e-01 1.191195547580718994e-01
5.584881305694580078e-01 2.345064096152782440e-02 -1.178321912884712219e-01 3.476913645863533020e-02 -3.062723577022552490e-01 -3.173993825912475586e-01 -4.661172330379486084e-01 5.105264186859130859e-01
5.419980287551879883e-01 3.231489099562168121e-03 2.547121644020080566e-01 -8.925125747919082642e-02 -6.287605762481689453e-01 -5.846622213721275330e-02 -2.541180551052093506e-01 4.123703241348266602e-01
5.314575433731079102e-01 1.294811666011810303e-01 -2.960311174392700195e-01 1.983108371496200562e-01 -4.915702939033508301e-01 7.387390732765197754e-02 -5.571005940437316895e-01 1.279300153255462646e-01
3.938435912132263184e-01 -7.342243101447820663e-03 -4.785324931144714355e-01 -4.664922058582305908e-01 -1.591446995735168457e-01 -4.495856761932373047e-01 -3.373293876647949219e-01 -2.387042790651321411e-01
4.311182796955108643e-01 2.394856363534927368e-01 2.686415612697601318e-01 -8.531368523836135864e-02 -5.626031756401062012e-01 5.984386801719665527e-02 -5.056558251380920410e-01 -3.186621069908142090e-01
6.922470927238464355e-01 -4.808683693408966064e-01 -2.468096017837524414e-01 -3.413607776165008545e-01 4.169565811753273010e-02 2.948045730590820312e-01 -4.094169661402702332e-02 -1.476244330406188965e-01
6.200780868530273438e-01 -4.948263242840766907e-02 6.211579777300357819e-03 -6.028410792350769043e-01 3.132883310317993164e-01 -2.120588570833206177e-01 -5.552629753947257996e-02 -3.215543925762176514e-01
1.906908601522445679e-01 3.646225929260253906e-01 -5.418162941932678223e-01 -5.224861502647399902e-01 -1.702466756105422974e-01 -3.063051998615264893e-01 -3.264464437961578369e-01 1.864312738180160522e-01
6.585299968719482422e-01 5.334626510739326477e-02 4.467754065990447998e-01 -4.786133170127868652e-01 1.152438148856163025e-01 -3.204945921897888184e-01 -1.361063569784164429e-01 1.704803854227066040e-02
7.802762389183044434e-01 -2.727571129798889160e-01 -1.569899916648864746e-01 -4.060976803302764893e-01 1.926119998097419739e-02 2.859690487384796143e-01 1.142085567116737366e-01 -1.789374202489852905e-01
4.624350368976593018e-01 2.926034033298492432e-01 -4.667873680591583252e-01 -3.147595822811126709e-01 -3.080357015132904053e-01 -4.547303318977355957e-01 -2.530456483364105225e-01 1.336983144283294678e-01
5.363582968711853027e-01 5.062015056610107422e-01 3.252033591270446777e-01 -2.254104614257812500e-01 2.188780307769775391e-01 -1.641188263893127441e-01 -4.675849378108978271e-01 -7.768081873655319214e-02
4.608985483646392822e-01 2.047896087169647217e-01 -1.922857314348220825e-01 -7.435091733932495117e-01 -2.281204909086227417e-01 2.454478591680526733e-01 1.966402679681777954e-01 -7.002221047878265381e-02
6.249945163726806641e-01 2.184242904186248779e-01 -3.067154288291931152e-01 1.784903854131698608e-01 -4.616784155368804932e-01 -4.595540836453437805e-02 -4.138948917388916016e-01 -2.217471599578857422e-01
5.431572198867797852e-01 4.647662490606307983e-02 -6.464221477508544922e-01 5.605104193091392517e-02 -4.384478032588958740e-01 -2.687053754925727844e-02 -2.858397364616394043e-01 8.458156138658523560e-02
5.434085130691528320e-01 -1.164887025952339172e-01 -1.007625088095664978e-01 -3.434700965881347656e-01 3.431133925914764404e-01 6.327798962593078613e-01 -1.919987797737121582e-01 -8.950999379158020020e-02
4.594555199146270752e-01 1.315235197544097900e-01 1.385382562875747681e-02 -1.545749902725219727e-01 -7.469467520713806152e-01 -7.955175638198852539e-02 -3.799102306365966797e-01 1.972995400428771973e-01
3.755480349063873291e-01 -7.040353864431381226e-02 -2.609899938106536865e-01 -4.658591449260711670e-01 -3.295683860778808594e-01 -4.390247762203216553e-01 -3.914329409599304199e-01 -3.380657732486724854e-01
6.881395578384399414e-01 -2.142924964427947998e-01 -3.883290290832519531e-01 -5.134249925613403320e-01 1.163633316755294800e-01 1.916633844375610352e-01 1.236403509974479675e-01 -2.399556338787078857e-02
4.949423372745513916e-01 1.208231076598167419e-01 -5.993017554283142090e-01 1.593445688486099243e-01 -3.415620326995849609e-01 3.837366402149200439e-02 -4.618296623229980469e-01 1.563869714736938477e-01
4.777675271034240723e-01 2.253913581371307373e-01 -1.412121802568435669e-01 1.262602359056472778e-01 -5.153912305831909180e-01 -9.696249663829803467e-02 -5.883833765983581543e-01 2.526455819606781006e-01
7.255269885063171387e-01 -3.430126234889030457e-03 -5.117574930191040039e-01 2.933419346809387207e-01 -4.680068790912628174e-02 1.955463141202926636e-01 -2.911047041416168213e-01 2.198276482522487640e-02
6.030637025833129883e-01 -3.172821998596191406e-01 -4.122338141314685345e-04 -2.374362796545028687e-01 3.460677266120910645e-01 -3.714783489704132080e-01 -4.003822803497314453e-01 -2.473963648080825806e-01
7.900366187095642090e-01 -1.244213879108428955e-01 2.077122405171394348e-02 -3.490832448005676270e-01 4.647525958716869354e-03 3.665272593498229980e-01 8.656820654869079590e-02 -3.101822435855865479e-01
5.897452235221862793e-01 -5.628380775451660156e-01 -1.611021459102630615e-01 -4.427535831928253174e-01 1.538873761892318726e-01 2.162563651800155640e-01 -8.294756710529327393e-02 1.900019645690917969e-01
4.555408954620361328e-01 -3.115190863609313965e-01 -3.968508839607238770e-01 -2.054597437381744385e-01 -6.103250980377197266e-01 -1.198006123304367065e-01 -3.294033706188201904e-01 -1.945362240076065063e-02
5.742613077163696289e-01 4.943935275077819824e-01 3.164071738719940186e-01 -2.661794126033782959e-01 1.336030662059783936e-01 6.674993783235549927e-02 -1.238369867205619812e-01 4.660397768020629883e-01
2.072890400886535645e-01 -2.090838178992271423e-02 -3.889433145523071289e-01 -9.746029227972030640e-02 3.420990407466888428e-01 2.240641266107559204e-01 -7.908427715301513672e-01 -5.612259730696678162e-02
2.739921510219573975e-01 -3.978671729564666748e-01 3.580340445041656494e-01 -5.554991960525512695e-01 -2.400292605161666870e-01 4.132895469665527344e-01 -3.160330653190612793e-01 3.953387960791587830e-02
6.897299885749816895e-01 -8.705712109804153442e-02 4.245221912860870361e-01 2.579182386398315430e-02 1.777249276638031006e-01 3.368268907070159912e-02 -5.317844152450561523e-01 -1.424577385187149048e-01
2.170348614454269409e-01 -1.003599986433982849e-01 -9.983224794268608093e-03 -3.207731544971466064e-01 -7.517639994621276855e-01 4.036479070782661438e-02 -4.540188908576965332e-01 -2.586833834648132324e-01
7.361955046653747559e-01 -1.794871985912322998e-01 4.200612902641296387e-01 -6.860888004302978516e-02 7.755552651360630989e-04 -1.402075886726379395e-01 -2.499720454216003418e-01 4.031092226505279541e-01
4.153699278831481934e-01 6.002691388130187988e-01 1.995123475790023804e-01 -1.653465777635574341e-01 -4.121216759085655212e-02 2.028367668390274048e-02 -6.235098838806152344e-01 -9.552790224552154541e-02
4.964056015014648438e-01 -6.962431222200393677e-02 -6.091784238815307617e-01 -3.023869097232818604e-01 2.463623881340026855e-01 -3.683535456657409668e-01 -2.517688572406768799e-01 1.625781655311584473e-01
1.539255082607269287e-01 -3.507574796676635742e-01 -4.651356041431427002e-01 -2.207842469215393066e-01 -4.207715392112731934e-01 1.105505675077438354e-01 -6.306887865066528320e-01 -3.377765789628028870e-02
6.893274188041687012e-01 -1.945598274469375610e-01 -1.909493803977966309e-01 -6.155041456222534180e-01 -4.828064143657684326e-02 8.253052085638046265e-02 1.351585090160369873e-01 -2.103736251592636108e-01
7.228040695190429688e-01 -2.989314198493957520e-01 5.197055637836456299e-02 -4.011629223823547363e-01 1.411465108394622803e-01 3.482868969440460205e-01 7.413327693939208984e-02 2.789976894855499268e-01
2.336715459823608398e-01 -6.260988768190145493e-03 3.360174223780632019e-02 -7.349397540092468262e-01 -1.811479777097702026e-02 5.380512475967407227e-01 -1.077862456440925598e-01 3.203868567943572998e-01
7.107446193695068359e-01 -2.027728110551834106e-01 3.321644961833953857e-01 -3.182362318038940430e-01 -4.297237843275070190e-02 -1.329313069581985474e-01 -1.439356058835983276e-01 -4.493137896060943604e-01
2.343483865261077881e-01 2.763231098651885986e-01 -3.736493289470672607e-01 -4.922447800636291504e-01 -5.094579458236694336e-01 -2.868403494358062744e-01 -2.242535054683685303e-01 3.077222704887390137e-01
6.325372457504272461e-01 -6.650022696703672409e-03 -4.192066490650177002e-01 1.562881171703338623e-01 -4.816903471946716309e-01 -1.288245320320129395e-01 -3.872343003749847412e-01 -3.347158059477806091e-02
6.785951256752014160e-01 -1.987323015928268433e-01 -2.714231908321380615e-01 -5.940073728561401367e-01 -8.304890990257263184e-02 1.255778223276138306e-01 1.220233514904975891e-01 -1.895845383405685425e-01
2.618826627731323242e-01 8.510638028383255005e-03 -2.107235938310623169e-01 -8.689473271369934082e-01 -1.955034583806991577e-01 2.866032123565673828e-01 5.146538838744163513e-03 -1.071527972817420959e-01
6.921322345733642578e-01 -2.118913680315017700e-01 3.303027451038360596e-01 -2.634561061859130859e-01 2.269350290298461914e-01 -3.276537358760833740e-01 -3.388060033321380615e-01 -1.545968502759933472e-01
2.196191847324371338e-01 3.220680654048919678e-01 -2.480521500110626221e-01 -4.027504622936248779e-01 5.407961010932922363e-01 3.554736450314521790e-02 -5.749546289443969727e-01 -2.238432876765727997e-03
3.574101626873016357e-01 -3.476050496101379395e-01 4.442482069134712219e-02 -3.016273677349090576e-01 2.653819620609283447e-01 5.901645421981811523e-01 -4.823958873748779297e-01 -8.395587652921676636e-02
4.153687655925750732e-01 -4.400807321071624756e-01 9.069430083036422729e-02 -4.557723999023437500e-01 -2.449894696474075317e-01 5.362799167633056641e-01 -1.545564532279968262e-01 2.152676284313201904e-01
4.159111678600311279e-01 -3.921164572238922119e-01 -2.269892841577529907e-01 -4.678362309932708740e-01 2.255559563636779785e-01 5.364092588424682617e-01 -2.504166662693023682e-01 -3.935655951499938965e-02
6.817454099655151367e-01 -2.493764609098434448e-01 -1.532866507768630981e-01 -2.800584733486175537e-01 1.448835730552673340e-01 5.409049391746520996e-01 -7.972755283117294312e-02 -2.262280583381652832e-01
5.542884469032287598e-01 4.627954959869384766e-01 4.004051983356475830e-01 -8.823781460523605347e-02 2.154452353715896606e-01 2.804817557334899902e-01 -4.257050454616546631e-01 -6.452185660600662231e-02
2.767860293388366699e-01 2.262648381292819977e-02 1.307400614023208618e-01 -2.925414741039276123e-01 -4.509530663490295410e-01 -2.802425622940063477e-01 -6.939406991004943848e-01 2.382345795631408691e-01
5.530099868774414062e-01 -6.013526767492294312e-02 -2.066796123981475830e-01 3.098717331886291504e-01 9.042885154485702515e-02 1.223750263452529907e-01 -7.169170975685119629e-01 -1.212584823369979858e-01
6.921031475067138672e-01 -2.361328527331352234e-02 -7.589735556393861771e-03 1.766114532947540283e-01 -3.777030110359191895e-01 -2.016521841287612915e-01 -5.496398806571960449e-01 -6.131318211555480957e-02
1.628471761941909790e-01 1.273746490478515625e-01 -3.380061388015747070e-01 -6.625325679779052734e-01 3.019176423549652100e-01 -5.244831554591655731e-04 -3.533061742782592773e-01 -4.336812794208526611e-01
4.407660365104675293e-01 -1.613221168518066406e-01 -2.632869780063629150e-01 -1.046217530965805054e-01 -7.200066447257995605e-01 4.359200596809387207e-02 -3.839259445667266846e-01 -1.781177222728729248e-01
1.370815485715866089e-01 2.713462114334106445e-01 -2.600899338722229004e-01 -6.442443728446960449e-01 -4.117793142795562744e-01 -3.375448882579803467e-01 -2.790459990501403809e-01 2.520256042480468750e-01
3.718426823616027832e-01 -4.436167478561401367e-01 1.975869536399841309e-01 -6.987829208374023438e-01 -1.204166933894157410e-01 1.174348145723342896e-01 -5.355753749608993530e-02 3.262506425380706787e-01
3.253461122512817383e-01 -4.797248840332031250e-01 3.597832620143890381e-01 -5.076245069503784180e-01 -1.624593436717987061e-01 3.192926645278930664e-01 -3.806575238704681396e-01 6.038600578904151917e-02
2.518010735511779785e-01 2.814706861972808838e-01 -3.556658327579498291e-01 -4.962052702903747559e-01 -6.467596292495727539e-01 -1.548648476600646973e-01 -1.812916845083236694e-01 9.749314934015274048e-02
3.143785595893859863e-01 3.771632909774780273e-01 -2.678698599338531494e-01 -1.730133146047592163e-01 3.269197046756744385e-01 2.646713256835937500e-01 -4.224693179130554199e-01 5.493801832199096680e-01
7.422426939010620117e-01 4.864670932292938232e-01 2.420386672019958496e-01 -1.595050692558288574e-01 1.182571873068809509e-01 -9.490057826042175293e-02 -5.980994552373886108e-02 3.191128969192504883e-01
2.633945271372795105e-02 2.463252246379852295e-01 -3.872478902339935303e-01 -8.149600028991699219e-01 4.156140983104705811e-02 1.718523502349853516e-01 -2.549692988395690918e-01 1.680457592010498047e-01
2.737243473529815674e-01 2.498519718647003174e-01 -3.258487880229949951e-01 4.045703262090682983e-02 -5.548911094665527344e-01 1.977955698966979980e-01 -6.150962114334106445e-01 1.716513782739639282e-01
4.271098077297210693e-01 6.030151844024658203e-01 -2.251538336277008057e-01 4.708365723490715027e-02 -5.042955875396728516e-01 1.076201424002647400e-01 -3.536040186882019043e-01 -1.005333364009857178e-01
7.503237128257751465e-01 -4.991111457347869873e-01 -2.883937209844589233e-02 -1.773640215396881104e-01 -1.541612148284912109e-01 3.286716938018798828e-01 -1.050616800785064697e-02 1.539856195449829102e-01
6.794432401657104492e-01 -5.023989081382751465e-01 -1.017896905541419983e-01 -1.813395023345947266e-01 -1.215765178203582764e-01 4.480687379837036133e-01 -8.457834273576736450e-02 1.414459496736526489e-01
7.126196622848510742e-01 -3.787330985069274902e-01 -5.200582742691040039e-02 -3.255112171173095703e-01 1.815530210733413696e-01 3.642612397670745850e-01 -1.744522526860237122e-02 2.722499966621398926e-01
6.550942063331604004e-01 -2.954083085060119629e-01 5.232786014676094055e-02 -3.070895075798034668e-01 2.914545238018035889e-01 -4.242258071899414062e-01 -3.087876141071319580e-01 -1.621123105287551880e-01
7.648598551750183105e-01 -3.484070897102355957e-01 2.049062848091125488e-01 -4.122604131698608398e-01 -8.967010676860809326e-02 -1.481675505638122559e-01 9.629047475755214691e-03 -2.270892262458801270e-01
4.450604915618896484e-01 2.068245708942413330e-01 -3.944897651672363281e-01 1.971714943647384644e-01 -3.890629112720489502e-01 2.245455682277679443e-01 -5.361822843551635742e-01 -2.745247781276702881e-01
6.109254360198974609e-01 -6.644601374864578247e-02 3.703813850879669189e-01 -3.893523216247558594e-01 3.548499345779418945e-01 -2.729631662368774414e-01 -3.449393808841705322e-01 -1.190255284309387207e-01
5.815995335578918457e-01 1.204344853758811951e-01 -4.547167122364044189e-01 2.962654232978820801e-01 -1.094149202108383179e-01 2.439238876104354858e-01 -5.301698446273803711e-01 1.210207678377628326e-02
7.662267088890075684e-01 -1.923908852040767670e-02 3.289629518985748291e-01 2.120507806539535522e-01 -1.503537893295288086e-01 1.414494961500167847e-01 -4.100001454353332520e-01 -2.205221056938171387e-01
5.714502334594726562e-01 1.037028431892395020e-01 -3.752076029777526855e-01 1.845595389604568481e-01 -5.573447942733764648e-01 4.497308656573295593e-02 -4.166527986526489258e-01 3.990137577056884766e-02
7.517332434654235840e-01 -8.803385496139526367e-02 -1.111594438552856445e-01 -4.971110820770263672e-01 8.817845582962036133e-02 3.576306104660034180e-01 1.646203845739364624e-01 -6.997469812631607056e-02
3.748612478375434875e-02 3.511213064193725586e-01 -2.880152165889739990e-01 -7.686913609504699707e-01 -7.018018979579210281e-03 3.781724274158477783e-01 -2.410778403282165527e-01 -1.695490069687366486e-02
3.063515424728393555e-01 5.742633715271949768e-02 -5.530031919479370117e-01 -1.216530576348304749e-01 2.610901184380054474e-02 1.732129603624343872e-01 -3.682099282741546631e-01 6.449620127677917480e-01
-2.460224181413650513e-02 3.656273782253265381e-01 -1.172924488782882690e-01 -7.326557636260986328e-01 -3.320300579071044922e-02 4.434148073196411133e-01 -2.773288786411285400e-01 2.013429999351501465e-01
5.458195209503173828e-01 4.298626780509948730e-01 1.317168176174163818e-01 -4.086652100086212158e-01 1.189939975738525391e-01 -1.598036885261535645e-01 -1.323695480823516846e-02 5.413599610328674316e-01
3.682374060153961182e-01 -3.065318427979946136e-02 1.124822571873664856e-01 -2.761054933071136475e-01 -4.093607068061828613e-01 -2.619428634643554688e-01 -6.991106271743774414e-01 -2.227761447429656982e-01
5.231323838233947754e-01 -2.544187903404235840e-01 -1.612585633993148804e-01 -6.207128763198852539e-01 3.288561105728149414e-01 -7.654975354671478271e-02 -2.884389460086822510e-01 -2.304594665765762329e-01
5.052500367164611816e-01 -2.062691003084182739e-02 -5.020663738250732422e-01 2.116713374853134155e-01 -1.616235077381134033e-01 1.073179170489311218e-01 -5.913940072059631348e-01 2.450214326381683350e-01
3.752168715000152588e-01 1.843270659446716309e-01 -1.908964663743972778e-02 6.805635988712310791e-02 -2.640624642372131348e-01 -7.489390671253204346e-02 -7.090111374855041504e-01 4.921430349349975586e-01
2.244514375925064087e-01 1.616951823234558105e-01 -3.464853167533874512e-01 -8.063639402389526367e-01 2.179463356733322144e-01 2.598261535167694092e-01 -1.831292361021041870e-01 -6.822484731674194336e-02
5.637621879577636719e-01 1.944902352988719940e-02 8.187819272279739380e-02 -7.200365662574768066e-01 -2.567286491394042969e-01 2.153214961290359497e-01 1.400257796049118042e-01 -1.573438644409179688e-01
4.456310868263244629e-01 -4.370133280754089355e-01 1.114822458475828171e-02 -4.332239627838134766e-01 -7.427997142076492310e-02 5.633663535118103027e-01 -2.046336531639099121e-01 2.405222058296203613e-01
2.279327213764190674e-01 -3.992262855172157288e-02 -2.318762391805648804e-01 -4.510149061679840088e-01 5.226158499717712402e-01 -8.520434796810150146e-02 -6.345659494400024414e-01 -7.880847156047821045e-02
7.913900613784790039e-01 -2.646205425262451172e-01 2.633223533630371094e-01 -2.941069751977920532e-02 3.132010102272033691e-01 -2.333387173712253571e-02 -2.999684214591979980e-01 2.117867618799209595e-01
3.313406705856323242e-01 4.762874171137809753e-02 -4.332579970359802246e-01 8.036401122808456421e-02 -9.917153418064117432e-02 1.292925626039505005e-01 -6.041442155838012695e-01 5.497565269470214844e-01
8.650313019752502441e-01 -2.337285429239273071e-01 1.706846952438354492e-01 4.017811641097068787e-02 1.512709110975265503e-01 -1.256406158208847046e-01 -3.365392684936523438e-01 1.200714930891990662e-01
7.734445333480834961e-01 3.955288231372833252e-01 2.294524163007736206e-01 -2.191352993249893188e-01 2.294087260961532593e-01 -1.218945533037185669e-01 7.362182717770338058e-03 2.777246534824371338e-01
4.889950528740882874e-02 5.436427593231201172e-01 -2.834471762180328369e-01 -2.489025443792343140e-01 1.161456331610679626e-01 2.934426963329315186e-01 -6.686407327651977539e-01 1.144012734293937683e-01
4.075387418270111084e-01 -5.046195983886718750e-01 3.313825726509094238e-01 -3.894241750240325928e-01 -1.734167039394378662e-01 4.000996053218841553e-01 -3.375162482261657715e-01 1.171980500221252441e-01
3.584074079990386963e-01 -1.096676811575889587e-01 6.375104933977127075e-02 -1.118567287921905518e-01 -1.923841238021850586e-01 -3.338298499584197998e-01 -7.434579730033874512e-01 3.765065968036651611e-01
7.322769761085510254e-01 -3.762395083904266357e-01 6.957291811704635620e-02 -3.116068542003631592e-01 1.120840981602668762e-01 3.914766013622283936e-01 2.355964668095111847e-02 2.321706563234329224e-01
6.417118310928344727e-01 8.590785413980484009e-02 -1.442896574735641479e-01 -3.773154318332672119e-01 -2.864546142518520355e-02 5.553579330444335938e-01 3.710393980145454407e-02 -3.271384537220001221e-01
5.928694605827331543e-01 6.545466184616088867e-01 1.501363366842269897e-01 -2.659687995910644531e-01 1.645628511905670166e-01 3.062296211719512939e-01 -4.819087684154510498e-02 -6.011813879013061523e-02
3.719786405563354492e-01 1.212710142135620117e-01 -4.533790946006774902e-01 -1.270907968282699585e-01 -5.228286385536193848e-01 -7.335977861657738686e-04 -4.189106822013854980e-01 -4.199810922145843506e-01
9.918644279241561890e-02 3.011521697044372559e-01 2.879069931805133820e-02 -6.421762108802795410e-01 -2.879819571971893311e-01 6.070683002471923828e-01 -1.858980357646942139e-01 1.505403593182563782e-02
4.591261446475982666e-01 1.678803563117980957e-01 -4.278268814086914062e-01 -2.047700732946395874e-01 4.868888556957244873e-01 2.779891341924667358e-02 -3.653142750263214111e-01 4.059121608734130859e-01
4.071390032768249512e-01 2.085375934839248657e-01 -3.047863543033599854e-01 2.687111198902130127e-01 -4.077633023262023926e-01 3.924278318881988525e-01 -5.515142083168029785e-01 -3.480139747262001038e-02
1.401931047439575195e-01 2.909927964210510254e-01 -4.578099846839904785e-01 -7.113032937049865723e-01 -5.536011233925819397e-02 3.634431064128875732e-01 -1.482156962156295776e-01 -1.516684442758560181e-01
3.187675178050994873e-01 3.479204475879669189e-01 -1.765901446342468262e-01 -1.250301748514175415e-01 3.133070170879364014e-01 4.880499243736267090e-01 -4.736748933792114258e-01 4.120681285858154297e-01
6.595498323440551758e-01 5.624424293637275696e-02 -3.928421139717102051e-01 2.439301460981369019e-01 -4.030100405216217041e-01 -4.583797976374626160e-02 -4.283410310745239258e-01 3.055986249819397926e-03
4.719657003879547119e-01 6.732181906700134277e-01 3.003401160240173340e-01 -4.729416370391845703e-01 -1.820493675768375397e-02 7.521577924489974976e-02 -5.916839092969894409e-02 -2.565242163836956024e-02
3.527495563030242920e-01 -4.213274419307708740e-01 1.378147006034851074e-01 -4.920935630798339844e-01 -2.661639750003814697e-01 5.414640307426452637e-01 -1.981516778469085693e-01 1.833338886499404907e-01
4.308367967605590820e-01 4.078106880187988281e-01 -3.737207651138305664e-01 -2.956990897655487061e-01 -2.342687994241714478e-01 -4.909476935863494873e-01 -3.146774470806121826e-01 1.613426655530929565e-01
4.174692332744598389e-01 5.646800994873046875e-01 -1.234334409236907959e-01 -2.911470830440521240e-01 4.188626632094383240e-02 -1.124733965843915939e-02 -5.330139994621276855e-01 -3.476613759994506836e-01
7.084768414497375488e-01 -5.808066725730895996e-01 -1.428911089897155762e-02 -3.308332860469818115e-01 4.113342985510826111e-02 1.905308067798614502e-01 -5.617315322160720825e-02 9.959903359413146973e-02
3.737401068210601807e-01 1.044722571969032288e-01 -2.621814012527465820e-01 1.128801107406616211e-01 -3.006934821605682373e-01 2.042192816734313965e-01 -6.976586580276489258e-01 -3.860998153686523438e-01
2.818507254123687744e-01 1.044385656714439392e-01 8.465771377086639404e-02 -2.208481878042221069e-01 -4.335512816905975342e-01 -3.104747235774993896e-01 -7.233398556709289551e-01 2.147791832685470581e-01
3.274700641632080078e-01 1.017209962010383606e-01 -2.651014328002929688e-01 1.377410292625427246e-01 1.292875260114669800e-01 3.222064673900604248e-01 -8.133705258369445801e-01 1.051712110638618469e-01
6.966000795364379883e-01 -3.317854404449462891e-01 -1.958725303411483765e-01 -4.462550282478332520e-01 3.576248586177825928e-01 1.408660262823104858e-01 -4.876220971345901489e-02 -1.305399686098098755e-01
6.113947033882141113e-01 2.330211549997329712e-01 5.445275083184242249e-02 -6.087995767593383789e-01 -6.892133504152297974e-02 3.809829354286193848e-01 1.514319181442260742e-01 -1.595802605152130127e-01
6.053737998008728027e-01 2.738680690526962280e-02 5.197320580482482910e-01 -4.114558398723602295e-01 2.240246832370758057e-01 -9.425231255590915680e-03 -3.253648877143859863e-01 -1.929170489311218262e-01
9.448818117380142212e-02 6.552067399024963379e-02 -4.426068365573883057e-01 -7.670794725418090820e-01 1.941886846907436848e-03 3.027717471122741699e-01 -2.579105496406555176e-01 -2.104165256023406982e-01
4.141837656497955322e-01 -3.435846567153930664e-01 7.129427045583724976e-02 -3.702737987041473389e-01 1.166431326419115067e-02 5.718449354171752930e-01 -2.203494161367416382e-01 4.387702941894531250e-01
5.762924551963806152e-01 1.823734343051910400e-01 -3.624901771545410156e-01 2.703304290771484375e-01 -2.295729145407676697e-02 3.035041391849517822e-01 -3.696487843990325928e-01 4.481824040412902832e-01
7.064939737319946289e-01 -1.883386075496673584e-01 4.515255689620971680e-01 -4.053924381732940674e-01 7.324294000864028931e-02 -2.813737653195858002e-02 -1.218247711658477783e-01 -2.760052084922790527e-01
3.635116219520568848e-01 3.464319109916687012e-01 -1.927164644002914429e-01 9.406259655952453613e-02 -3.452795147895812988e-01 -4.596159234642982483e-02 -6.831032037734985352e-01 3.374855518341064453e-01
4.052790403366088867e-01 -4.001457616686820984e-02 2.498777955770492554e-01 -7.682678103446960449e-01 -1.968253105878829956e-01 2.542422413825988770e-01 7.168287038803100586e-02 2.701030671596527100e-01
2.048931419849395752e-01 -7.743240147829055786e-02 -2.460413873195648193e-01 -4.274279475212097168e-01 5.258997082710266113e-01 -8.016560226678848267e-02 -6.446599364280700684e-01 -1.010376065969467163e-01
5.455405712127685547e-01 7.009945511817932129e-01 2.337290346622467041e-01 -3.294457495212554932e-01 1.699062809348106384e-02 1.343670636415481567e-01 -4.289534687995910645e-02 1.662680953741073608e-01
5.063865780830383301e-01 1.748718470335006714e-01 -2.745490074157714844e-01 2.834312915802001953e-01 1.097682788968086243e-01 2.177505940198898315e-01 -6.885895133018493652e-01 -1.538250446319580078e-01
2.084809392690658569e-01 3.752596676349639893e-02 -4.272316098213195801e-01 -2.240074127912521362e-01 4.574201107025146484e-01 1.316334456205368042e-01 -7.012003064155578613e-01 -6.464556604623794556e-02
5.595357418060302734e-01 2.088818401098251343e-01 7.923830300569534302e-02 4.175456613302230835e-02 -4.733407497406005859e-01 -1.409173905849456787e-01 -5.315620303153991699e-01 -3.298462927341461182e-01
1.129033714532852173e-01 4.727833569049835205e-01 -2.040629386901855469e-01 -6.095702052116394043e-01 -2.738179452717304230e-02 -3.718099594116210938e-01 -3.524937629699707031e-01 2.954099178314208984e-01
3.050856888294219971e-01 -4.406945705413818359e-01 3.237518072128295898e-01 -5.661832690238952637e-01 -2.187990546226501465e-01 3.934673666954040527e-01 -2.766900658607482910e-01 8.991899341344833374e-02
4.931243658065795898e-01 4.163520634174346924e-01 3.423975110054016113e-01 -2.336940616369247437e-01 -1.424544006586074829e-01 5.632692575454711914e-02 -5.521442294120788574e-01 -2.886195480823516846e-01
2.400782406330108643e-01 2.925259172916412354e-01 -1.567175090312957764e-01 -4.071922898292541504e-01 4.858705997467041016e-01 6.537165492773056030e-02 -6.505169868469238281e-01 -5.393527075648307800e-02
4.779942035675048828e-01 -2.295600995421409607e-02 5.447290465235710144e-02 1.501629650592803955e-01 -2.184918522834777832e-01 -1.121790334582328796e-01 -7.171435356140136719e-01 4.133528172969818115e-01
7.421251535415649414e-01 -5.676624923944473267e-02 3.384784162044525146e-01 2.413179725408554077e-01 -8.965285122394561768e-02 1.044040396809577942e-01 -4.657774865627288818e-01 -1.932335942983627319e-01
8.834821581840515137e-01 -9.135013073682785034e-02 4.290151596069335938e-01 -4.109992831945419312e-02 3.677885606884956360e-02 1.077931746840476990e-01 -1.077240854501724243e-01 2.819084189832210541e-02
5.725586414337158203e-01 5.727181434631347656e-01 1.080939918756484985e-01 -3.162694573402404785e-01 1.395215839147567749e-01 -1.271836757659912109e-01 -9.597546607255935669e-02 4.331355094909667969e-01
-6.777873635292053223e-02 2.162289917469024658e-01 2.824555039405822754e-01 -7.106394767761230469e-01 -1.839138716459274292e-01 4.277287423610687256e-01 -3.831237256526947021e-01 -1.736531965434551239e-02
5.453865528106689453e-01 -2.423993311822414398e-03 -3.261449635028839111e-01 6.979849934577941895e-02 -4.010843336582183838e-01 -1.927035003900527954e-01 -6.240871548652648926e-01 -6.178310886025428772e-02
4.520203471183776855e-01 7.955520600080490112e-02 -5.758988857269287109e-01 2.915309974923729897e-03 -9.553268551826477051e-02 1.818080395460128784e-01 -4.547905921936035156e-01 4.567991197109222412e-01
6.405830979347229004e-01 -2.622271478176116943e-01 2.298799753189086914e-01 -2.946987003087997437e-02 1.390980929136276245e-01 -1.100285649299621582e-01 -6.203793287277221680e-01 -2.255036532878875732e-01
6.642732024192810059e-01 8.226574957370758057e-02 -1.393752694129943848e-01 -4.408952295780181885e-01 1.352700870484113693e-02 4.131645560264587402e-01 6.892187148332595825e-02 -4.031392037868499756e-01
1.556571125984191895e-01 4.259890317916870117e-01 -4.378505349159240723e-01 -3.640113398432731628e-03 -2.935522198677062988e-01 3.140330910682678223e-01 -5.618180632591247559e-01 3.196066617965698242e-01
8.300839662551879883e-01 -2.644768953323364258e-01 2.054078727960586548e-01 1.947912871837615967e-01 2.371458336710929871e-02 2.094353549182415009e-03 -3.533562421798706055e-01 -1.882794648408889771e-01
-1.278848797082901001e-01 6.759595870971679688e-02 -2.345156073570251465e-01 -4.816042780876159668e-01 -1.657416969537734985e-01 -6.339993327856063843e-02 -7.919215559959411621e-01 1.830475330352783203e-01
6.460384726524353027e-01 2.132818102836608887e-02 -5.626971125602722168e-01 1.651567369699478149e-01 -2.070646733045578003e-01 -5.597837641835212708e-02 -4.382323622703552246e-01 -1.475571282207965851e-02
7.536477446556091309e-01 1.481156796216964722e-01 -4.158768653869628906e-01 2.571239471435546875e-01 -2.578315734863281250e-01 -9.777149185538291931e-03 -2.107158750295639038e-01 -2.450240403413772583e-01
6.058641076087951660e-01 -2.971048057079315186e-01 -4.187920987606048584e-01 -5.757065415382385254e-01 1.274347007274627686e-01 1.095367744565010071e-01 9.668681770563125610e-02 -1.570034027099609375e-02
5.319375544786453247e-02 8.753229863941669464e-03 -3.781059086322784424e-01 -6.328697800636291504e-01 4.199908077716827393e-01 6.933080032467842102e-03 -5.173933506011962891e-01 -9.731044620275497437e-02
5.457652807235717773e-01 5.241333842277526855e-01 3.065043687820434570e-01 -3.660163283348083496e-01 2.513667047023773193e-01 -1.781117543578147888e-02 -2.910051643848419189e-01 -2.265506982803344727e-01
3.480271697044372559e-01 5.070322006940841675e-02 2.259021103382110596e-01 -2.820003032684326172e-01 -7.292692065238952637e-01 7.881854474544525146e-02 -3.756168484687805176e-01 -2.581013143062591553e-01
7.339803576469421387e-01 -5.238944888114929199e-01 5.083811283111572266e-02 -2.841291725635528564e-01 -8.848850429058074951e-02 2.841272354125976562e-01 -1.190470717847347260e-02 1.216278150677680969e-01
7.219438552856445312e-01 -1.915545761585235596e-01 -1.257055401802062988e-01 -6.032053828239440918e-01 4.091520607471466064e-02 1.388732194900512695e-01 1.850427836179733276e-01 -8.511441200971603394e-02
6.025182008743286133e-01 -1.624824106693267822e-01 -2.519415616989135742e-01 -5.625379681587219238e-01 3.341022729873657227e-01 2.768938243389129639e-01 -2.412613295018672943e-02 -2.043803781270980835e-01
1.417646929621696472e-02 1.761128902435302734e-01 -2.803780734539031982e-01 -7.151572704315185547e-01 1.349651068449020386e-01 2.906568050384521484e-01 -4.119535386562347412e-01 -3.260658383369445801e-01
5.634720325469970703e-01 1.515661031007766724e-01 2.456925064325332642e-02 -6.262395977973937988e-01 -1.739368587732315063e-01 4.192383885383605957e-01 1.297877281904220581e-01 -2.094933390617370605e-01
5.859929919242858887e-01 1.358914524316787720e-01 -1.018869429826736450e-01 -6.400218605995178223e-01 -7.750690728425979614e-02 3.880930244922637939e-01 1.296168267726898193e-01 -2.114542126655578613e-01
1.725453287363052368e-01 4.030531942844390869e-01 1.339594572782516479e-01 -3.678632974624633789e-01 -4.798856675624847412e-01 -2.136721611022949219e-01 -6.098564863204956055e-01 8.146795630455017090e-02
3.525793850421905518e-01 6.634610295295715332e-01 1.317186355590820312e-01 -1.032075956463813782e-01 1.259405463933944702e-01 2.637607455253601074e-01 -5.612831711769104004e-01 -8.388231694698333740e-02
8.021026849746704102e-01 2.169869840145111084e-01 1.734873354434967041e-01 -1.250553727149963379e-01 3.546507656574249268e-01 -7.751957327127456665e-02 -7.876504957675933838e-02 3.547123670578002930e-01
6.580709815025329590e-01 -2.845709919929504395e-01 1.540026366710662842e-01 4.085349291563034058e-02 9.430291503667831421e-02 -1.601782441139221191e-01 -5.319316387176513672e-01 3.782521486282348633e-01
3.588902056217193604e-01 2.887186408042907715e-01 3.104858994483947754e-01 8.541312813758850098e-02 -3.374778330326080322e-01 2.440913766622543335e-01 -7.048390507698059082e-01 -1.177814155817031860e-01
4.053299427032470703e-01 2.759076952934265137e-01 2.412104755640029907e-01 -5.498072132468223572e-02 -2.675538361072540283e-01 -3.663576394319534302e-02 -7.390343546867370605e-01 -2.815639674663543701e-01
5.773015022277832031e-01 5.338534712791442871e-02 -6.779580116271972656e-01 9.518846124410629272e-02 2.061611041426658630e-02 -6.050971522927284241e-02 -4.243127405643463135e-01 -1.051542535424232483e-01
6.176776289939880371e-01 -1.180531382560729980e-01 -5.897377729415893555e-01 -9.866715967655181885e-02 -1.376540064811706543e-01 -1.487471014261245728e-01 1.920974627137184143e-02 4.533970654010772705e-01
3.725905418395996094e-01 -1.087691751308739185e-03 -3.557117879390716553e-01 -4.311733543872833252e-01 -6.683109998703002930e-01 -2.960799634456634521e-01 -1.168441250920295715e-01 2.789766155183315277e-02
1.911895275115966797e-01 5.257959365844726562e-01 -1.444196254014968872e-01 -5.574290752410888672e-01 1.166936010122299194e-01 1.403308957815170288e-01 -3.967023491859436035e-01 -4.058550894260406494e-01
4.404811561107635498e-01 3.367235362529754639e-01 -3.470224440097808838e-01 -1.667756028473377228e-02 1.985862851142883301e-01 3.122286200523376465e-01 -3.039549291133880615e-01 5.853025317192077637e-01
1.938950419425964355e-01 1.362925469875335693e-01 -3.183954060077667236e-01 -8.426889777183532715e-01 -1.385557353496551514e-01 3.336130082607269287e-01 -2.316445484757423401e-02 -3.601200133562088013e-02
5.549703240394592285e-01 -2.662641704082489014e-01 1.966129243373870850e-01 -1.086357682943344116e-01 -4.137942790985107422e-01 -3.107661902904510498e-01 -4.540031850337982178e-01 3.110190927982330322e-01
2.912968993186950684e-01 1.463267356157302856e-01 -4.462235569953918457e-01 4.437678679823875427e-02 -2.362762987613677979e-01 2.477169409394264221e-02 -6.286540031433105469e-01 4.909212887287139893e-01
1.564446538686752319e-01 -3.252895474433898926e-01 3.527436852455139160e-01 -4.694855809211730957e-01 -1.735876947641372681e-01 5.287740230560302734e-01 -4.564199745655059814e-01 8.254158496856689453e-02
7.374019026756286621e-01 3.684054017066955566e-01 -2.448732405900955200e-02 -1.317741274833679199e-01 3.966843187808990479e-01 -1.151255592703819275e-01 -1.210814267396926880e-01 3.424601554870605469e-01
3.273206055164337158e-01 4.911954104900360107e-01 -2.551762759685516357e-01 -2.121308743953704834e-01 3.329910635948181152e-01 2.331366986036300659e-01 -3.634973764419555664e-01 4.940724968910217285e-01
4.423274397850036621e-01 1.608285009860992432e-01 -3.703350126743316650e-01 -3.689457774162292480e-01 -4.771672487258911133e-01 -4.267609417438507080e-01 -2.890389859676361084e-01 -1.088783442974090576e-01
6.658809185028076172e-01 -1.720350086688995361e-01 -5.020397305488586426e-01 -7.413629442453384399e-02 -4.410407245159149170e-01 -2.025866210460662842e-01 -1.546174287796020508e-01 1.000094339251518250e-01
5.347725749015808105e-01 2.702046036720275879e-01 3.191791474819183350e-01 1.873006857931613922e-02 -2.594519853591918945e-01 -1.763056963682174683e-01 -6.634216904640197754e-01 -1.594522595405578613e-02
4.248226583003997803e-01 -4.757124483585357666e-01 2.461344748735427856e-01 -4.304603040218353271e-01 -2.705498337745666504e-01 4.432958960533142090e-01 -2.326514124870300293e-01 1.533293426036834717e-01
4.997336864471435547e-01 -1.763778477907180786e-01 -6.476248055696487427e-02 -7.907198667526245117e-01 -2.153322249650955200e-01 3.378985822200775146e-02 1.853549778461456299e-01 8.864923566579818726e-02
2.826097011566162109e-01 -2.076893746852874756e-01 -4.838891327381134033e-02 -4.303123056888580322e-01 4.495801925659179688e-01 -7.442056387662887573e-02 -5.986466407775878906e-01 -3.513520061969757080e-01
4.159010052680969238e-01 1.097538098692893982e-01 -4.662498235702514648e-01 -4.055790007114410400e-01 -4.477351009845733643e-01 -4.247006773948669434e-01 -2.239315360784530640e-01 4.598315060138702393e-02
5.050190091133117676e-01 6.480235457420349121e-01 8.898995816707611084e-02 -3.864940404891967773e-01 2.739078700542449951e-01 2.858734726905822754e-01 -1.032482087612152100e-01 1.774643547832965851e-02
2.513709068298339844e-01 3.045015633106231689e-01 3.436217904090881348e-01 -2.122644037008285522e-01 -4.652523398399353027e-01 -7.217445969581604004e-02 -6.028114557266235352e-01 3.096914887428283691e-01
2.948918044567108154e-01 5.838004946708679199e-01 -3.297142088413238525e-01 -2.706945128738880157e-02 -4.553972482681274414e-01 9.819503128528594971e-02 -4.817096889019012451e-01 -1.170406118035316467e-01
4.778349697589874268e-01 4.038509726524353027e-02 1.103543788194656372e-01 5.141076073050498962e-02 3.918708562850952148e-01 1.145258471369743347e-01 -6.401272416114807129e-01 4.228238165378570557e-01
6.776168942451477051e-01 -4.315169453620910645e-01 3.972227871417999268e-02 -1.787491142749786377e-01 -3.053699061274528503e-02 2.996940612792968750e-01 -3.874478489160537720e-02 4.783817827701568604e-01
-2.143810689449310303e-02 1.899802684783935547e-01 1.448330730199813843e-01 -5.264888405799865723e-01 -9.396715462207794189e-02 -1.993346959352493286e-01 -7.419747710227966309e-01 2.572744786739349365e-01
-1.838846504688262939e-02 2.549587786197662354e-01 -3.318595588207244873e-01 -7.822577953338623047e-01 -6.198574602603912354e-02 3.479697406291961670e-01 -2.948504090309143066e-01 2.716390602290630341e-02
4.811601340770721436e-01 -4.282591119408607483e-02 4.077983088791370392e-03 -6.983124017715454102e-01 -1.550027877092361450e-01 4.560464024543762207e-01 1.414505392313003540e-01 1.642606705427169800e-01
-8.911237865686416626e-02 1.974507570266723633e-01 -1.185047775506973267e-01 -7.085746526718139648e-01 -1.007133051753044128e-01 4.858941733837127686e-01 -4.100472629070281982e-01 1.502521485090255737e-01
3.462540805339813232e-01 -1.926108300685882568e-01 1.376333236694335938e-01 -4.387566745281219482e-01 5.680477619171142578e-01 6.518012844026088715e-03 -5.555381178855895996e-01 1.467647682875394821e-02
6.177828907966613770e-01 -2.952420711517333984e-01 4.217899143695831299e-01 1.739267632365226746e-02 -5.588779971003532410e-02 -1.132717803120613098e-01 -5.734987258911132812e-01 -9.007051587104797363e-02
4.843848049640655518e-01 2.643939554691314697e-01 -4.421616196632385254e-01 1.826756298542022705e-01 -1.631230413913726807e-01 7.698763161897659302e-02 -6.089606285095214844e-01 -2.514371573925018311e-01
1.767782270908355713e-01 1.698756515979766846e-01 6.632023304700851440e-02 -7.281401753425598145e-01 -3.801366984844207764e-01 5.087016224861145020e-01 -1.622004806995391846e-02 4.196304827928543091e-02
6.921954751014709473e-01 -3.975977897644042969e-01 1.759562045335769653e-01 -2.515583336353302002e-01 1.928910762071609497e-01 -3.001219630241394043e-01 -3.115504980087280273e-01 -2.102268636226654053e-01
5.526584386825561523e-01 5.582765340805053711e-01 1.666734367609024048e-01 -3.892511129379272461e-01 2.346784174442291260e-01 3.850894272327423096e-01 -2.427726285532116890e-03 1.502484455704689026e-02
3.929754793643951416e-01 2.365173771977424622e-02 -1.671269163489341736e-02 -6.215612292289733887e-01 -2.419450432062149048e-01 5.513620376586914062e-01 1.237126737833023071e-01 2.838147282600402832e-01
2.772838175296783447e-01 4.234873652458190918e-01 -1.900967508554458618e-01 -2.835751771926879883e-01 4.234818816184997559e-01 8.525139093399047852e-02 -4.584180116653442383e-01 4.800716936588287354e-01
5.828577876091003418e-01 -4.609448611736297607e-01 2.051934972405433655e-02 -5.181595087051391602e-01 8.494918793439865112e-02 3.851473927497863770e-01 -9.845584630966186523e-02 1.168238669633865356e-01
2.128876447677612305e-01 1.178383976221084595e-01 -5.782486200332641602e-01 -9.744673222303390503e-02 -2.493884265422821045e-01 1.229226067662239075e-01 -5.612497329711914062e-01 4.523491561412811279e-01
8.141412138938903809e-01 5.094676837325096130e-02 4.596311450004577637e-01 -4.843509569764137268e-02 2.092194855213165283e-01 1.315072774887084961e-01 -2.286013811826705933e-01 -8.744250237941741943e-02
5.089663863182067871e-01 1.696995198726654053e-01 -4.225221276283264160e-01 1.053619459271430969e-01 -4.719617664813995361e-01 -5.156068503856658936e-02 -5.314805507659912109e-01 -1.210424154996871948e-01
1.468242406845092773e-01 -4.258678257465362549e-01 1.518082171678543091e-01 -3.791579306125640869e-01 -1.061813011765480042e-01 5.342761874198913574e-01 -5.178814530372619629e-01 2.556286156177520752e-01
2.776169180870056152e-01 3.010659515857696533e-01 -1.260019391775131226e-01 -9.178368747234344482e-02 1.627362966537475586e-01 2.890996932983398438e-01 -5.072872638702392578e-01 6.637659668922424316e-01
4.907711446285247803e-01 -4.249531030654907227e-01 -7.675994187593460083e-02 -1.386609822511672974e-01 -1.311217546463012695e-01 6.280110478401184082e-01 -2.209514528512954712e-01 3.050069212913513184e-01
5.945217609405517578e-01 4.209390580654144287e-01 2.033792585134506226e-01 -3.499532043933868408e-01 3.905433714389801025e-01 3.759562075138092041e-01 -9.656032174825668335e-02 4.829926416277885437e-02
2.035807520151138306e-01 -4.852656424045562744e-01 1.962527781724929810e-01 -4.459868073463439941e-01 -7.303408533334732056e-02 3.469956517219543457e-01 -4.667402803897857666e-01 3.769167065620422363e-01
2.336388975381851196e-01 4.716648757457733154e-01 2.493969351053237915e-01 -1.811165362596511841e-01 3.833736851811408997e-02 3.694006204605102539e-01 -6.750090718269348145e-01 -1.854162216186523438e-01
5.153355598449707031e-01 1.578871756792068481e-01 -1.704231947660446167e-01 2.789765298366546631e-01 -2.826482430100440979e-02 9.621480107307434082e-02 -6.777802109718322754e-01 3.649473786354064941e-01
7.311605215072631836e-01 -1.731192320585250854e-01 -2.368620038032531738e-01 -5.034424662590026855e-01 7.804715633392333984e-02 2.709872126579284668e-01 1.436197757720947266e-01 -1.603868156671524048e-01
1.820041090250015259e-01 -2.604928612709045410e-01 -5.079430937767028809e-01 -2.570553421974182129e-01 -4.409766197204589844e-01 8.374366909265518188e-02 -6.067063808441162109e-01 -7.326882332563400269e-02
3.175942599773406982e-01 5.451990962028503418e-01 -2.413577437400817871e-01 -3.835753351449966431e-02 5.593051761388778687e-02 3.950276374816894531e-01 -4.243718385696411133e-01 4.504446685314178467e-01
1.535930782556533813e-01 -7.261885702610015869e-02 2.303563058376312256e-02 -3.985766172409057617e-01 4.090527594089508057e-01 1.162067949771881104e-01 -7.362744212150573730e-01 -2.980159819126129150e-01
3.921361267566680908e-01 4.362254962325096130e-02 2.135749161243438721e-01 -1.255718022584915161e-01 -1.722189038991928101e-01 -3.405239880084991455e-01 -7.757135629653930664e-01 1.886696815490722656e-01
6.285256147384643555e-01 4.014087021350860596e-01 4.986414909362792969e-01 -2.951588630676269531e-01 -2.966324798762798309e-02 -8.706866763532161713e-03 -2.649302482604980469e-01 -1.921481937170028687e-01
2.987264394760131836e-01 -1.310864239931106567e-01 1.640827506780624390e-01 -6.573162674903869629e-01 8.291251212358474731e-02 5.604951977729797363e-01 -1.882676184177398682e-01 2.794942855834960938e-01
7.157406806945800781e-01 -1.904200613498687744e-01 7.007914781570434570e-02 -1.101819127798080444e-01 -5.651968717575073242e-01 -3.241318762302398682e-01 8.677198551595211029e-03 9.909563511610031128e-02
7.102897167205810547e-01 -1.946146637201309204e-01 7.466886937618255615e-02 1.052331477403640747e-01 9.726270288228988647e-02 -2.282951325178146362e-01 -6.005720496177673340e-01 -1.367429196834564209e-01
5.158800482749938965e-01 2.720181047916412354e-01 -5.945724844932556152e-01 1.351141035556793213e-01 -2.418178692460060120e-02 4.270519316196441650e-01 -2.783612608909606934e-01 1.663091182708740234e-01
4.717338979244232178e-01 2.902640700340270996e-01 -2.038076370954513550e-01 2.178688198328018188e-01 -4.249375462532043457e-01 1.747168451547622681e-01 -5.778539776802062988e-01 -2.433037459850311279e-01
4.433576762676239014e-01 6.430409550666809082e-01 -1.921910643577575684e-01 -3.805502653121948242e-01 2.361612766981124878e-02 5.130350217223167419e-02 1.370234787464141846e-01 4.315219819545745850e-01
2.171434760093688965e-01 -3.479752540588378906e-01 -3.249841630458831787e-01 -2.853358387947082520e-01 -6.440901160240173340e-01 4.081489145755767822e-02 -4.752596020698547363e-01 4.838369041681289673e-02
6.831856966018676758e-01 -1.742246299982070923e-01 1.434423774480819702e-01 -3.356491029262542725e-01 1.932587921619415283e-01 -5.224888920783996582e-01 -1.883846074342727661e-01 -1.543841511011123657e-01
4.671010375022888184e-01 1.676726490259170532e-01 3.070476353168487549e-01 -4.088524281978607178e-01 3.341396450996398926e-01 -6.326181441545486450e-02 -5.305141806602478027e-01 -3.084918856620788574e-01
6.099479272961616516e-02 8.090291172266006470e-02 -1.269140690565109253e-01 -4.402189552783966064e-01 -1.305870860815048218e-01 -2.573013901710510254e-01 -8.345819711685180664e-01 7.094863336533308029e-03
1.853017508983612061e-01 3.383826911449432373e-01 -4.466500580310821533e-01 -2.087430357933044434e-01 -6.717547774314880371e-01 1.248461976647377014e-01 -3.092038333415985107e-01 2.136403173208236694e-01
5.628206133842468262e-01 -7.953261584043502808e-02 -6.313999295234680176e-01 1.540042608976364136e-01 6.715284194797277451e-03 1.328988075256347656e-01 -4.648940861225128174e-01 1.438424736261367798e-01
3.734711110591888428e-01 6.822632551193237305e-01 -2.984104156494140625e-01 6.246226653456687927e-02 -2.150378674268722534e-01 5.265690851956605911e-03 -4.876526296138763428e-01 -1.342076361179351807e-01
5.980966687202453613e-01 -2.002705484628677368e-01 3.818916976451873779e-01 -1.357279270887374878e-01 -1.755674928426742554e-01 -3.317432999610900879e-01 -3.996994793415069580e-01 3.705018758773803711e-01
4.553615152835845947e-01 -1.441522967070341110e-03 -5.185207724571228027e-01 1.042913421988487244e-01 -3.457661867141723633e-01 -7.527234405279159546e-02 -5.579429864883422852e-01 2.763745784759521484e-01
6.993871927261352539e-01 -5.308684334158897400e-02 3.786900639533996582e-01 3.647216781973838806e-02 1.569408327341079712e-01 2.391089498996734619e-01 -4.630993902683258057e-01 -2.589177787303924561e-01
2.914306819438934326e-01 6.465017795562744141e-01 -3.102970421314239502e-01 -2.237356267869472504e-02 -2.946369349956512451e-01 2.169338315725326538e-01 -4.687652587890625000e-01 2.161172181367874146e-01
4.080513715744018555e-01 9.569798409938812256e-02 -7.032932043075561523e-01 3.780900686979293823e-02 -1.028171703219413757e-01 2.737615704536437988e-01 -4.799075722694396973e-01 1.116115227341651917e-01
4.330880343914031982e-01 3.152602314949035645e-01 7.020190358161926270e-02 -1.475645154714584351e-01 8.627488464117050171e-02 2.508576214313507080e-01 -2.675547003746032715e-01 7.378236651420593262e-01
-4.271343722939491272e-02 4.065212607383728027e-01 -3.393924534320831299e-01 -1.912909448146820068e-01 -3.512998670339584351e-02 3.668812215328216553e-01 -7.232204079627990723e-01 1.491730213165283203e-01
4.532107710838317871e-01 1.028689891099929810e-01 -1.348115354776382446e-01 -8.034217953681945801e-01 -7.775577902793884277e-02 2.696686983108520508e-01 6.797217577695846558e-02 -1.922755986452102661e-01
5.228931903839111328e-01 2.026398777961730957e-01 -2.146707028150558472e-01 2.540733516216278076e-01 -1.868271231651306152e-01 1.941793039441108704e-02 -6.277818679809570312e-01 3.814332187175750732e-01
4.190143346786499023e-01 3.643151819705963135e-01 -4.937484562397003174e-01 3.410768136382102966e-02 1.932192593812942505e-01 4.116211235523223877e-01 -3.739928007125854492e-01 3.164087235927581787e-01
1.978740692138671875e-01 4.837731719017028809e-01 -2.782860398292541504e-01 -2.735148929059505463e-02 -5.540849566459655762e-01 2.053469717502593994e-01 -5.331878066062927246e-01 1.230908036231994629e-01
4.693404734134674072e-01 -1.320910453796386719e-01 3.884208798408508301e-01 -3.841091319918632507e-02 -2.470451593399047852e-01 -1.284165978431701660e-01 -5.876345038414001465e-01 4.325378835201263428e-01
2.836905717849731445e-01 1.151499897241592407e-01 3.097812533378601074e-01 -7.509520053863525391e-01 -5.139536224305629730e-03 -1.365544646978378296e-01 -4.129476249217987061e-01 -2.390973418951034546e-01
5.799768567085266113e-01 3.605762422084808350e-01 -3.403560817241668701e-01 3.023728430271148682e-01 -1.841499470174312592e-02 3.844069540500640869e-01 -3.887427747249603271e-01 1.646551936864852905e-01
3.162516653537750244e-01 -5.134399514645338058e-03 -3.830536007881164551e-01 -3.451032340526580811e-01 1.623706333339214325e-02 -2.446174174547195435e-01 -6.105465888977050781e-01 -4.486242532730102539e-01
4.758107960224151611e-01 2.072424143552780151e-01 -1.108419373631477356e-01 -1.149998530745506287e-01 -2.106843888759613037e-01 -9.551150351762771606e-02 -6.660148501396179199e-01 -4.561335146427154541e-01
4.696559906005859375e-01 5.737300515174865723e-01 -7.832697033882141113e-02 -5.717113614082336426e-01 2.598589062690734863e-01 2.516790665686130524e-02 7.310818135738372803e-02 2.091965377330780029e-01
3.040583431720733643e-01 3.116901516914367676e-01 -4.221685230731964111e-01 -6.448950152844190598e-03 -4.758347570896148682e-01 2.533345520496368408e-01 -5.791082978248596191e-01 -7.852569222450256348e-02
6.054092645645141602e-01 -5.583137273788452148e-01 -2.888780459761619568e-02 -4.500112831592559814e-01 1.047220975160598755e-01 2.904665172100067139e-01 -1.261415332555770874e-01 8.468498289585113525e-02
5.403522253036499023e-01 1.192525625228881836e-01 2.446497678756713867e-01 2.520805597305297852e-01 -2.591163814067840576e-01 4.107807204127311707e-02 -6.589227914810180664e-01 2.596001625061035156e-01
1.906351298093795776e-01 2.118615955114364624e-01 2.644979357719421387e-01 -6.900619864463806152e-01 -3.414336740970611572e-01 4.050111472606658936e-01 -6.276493519544601440e-02 2.967791557312011719e-01
7.783707380294799805e-01 -1.480757072567939758e-02 -2.165146619081497192e-01 -3.090257048606872559e-01 2.390197068452835083e-01 -3.931942284107208252e-01 -1.927744830027222633e-03 1.995207965373992920e-01
1.616345793008804321e-01 7.114998698234558105e-01 -2.273161895573139191e-02 -4.581024646759033203e-01 4.040470346808433533e-03 -1.818826943635940552e-01 -4.537485837936401367e-01 -1.352118104696273804e-01
4.191710948944091797e-01 -9.283359348773956299e-02 3.940820991992950439e-01 -5.568699240684509277e-01 -4.153671860694885254e-01 1.849152147769927979e-01 -4.611734300851821899e-02 3.760617971420288086e-01
2.962500751018524170e-01 3.477014303207397461e-01 4.311257302761077881e-01 -5.643293857574462891e-01 -9.687243960797786713e-03 2.011438757181167603e-01 -4.711410403251647949e-01 -1.564479917287826538e-01
8.109180927276611328e-01 -1.272490769624710083e-01 4.054415225982666016e-01 -8.194605261087417603e-02 2.087174952030181885e-01 7.590078748762607574e-03 -1.802527159452438354e-01 2.810872793197631836e-01
1.226413920521736145e-01 -3.097609877586364746e-01 -4.694638252258300781e-01 -3.262818157672882080e-01 -4.111271500587463379e-01 1.842858195304870605e-01 -5.803034901618957520e-01 -1.497073471546173096e-01
8.833889961242675781e-01 -2.440078109502792358e-01 -1.279615908861160278e-01 -1.474772989749908447e-01 -1.767537295818328857e-01 -1.654355376958847046e-01 -2.436615526676177979e-01 -6.307535618543624878e-02
7.898734807968139648e-01 2.530621588230133057e-01 3.082709945738315582e-02 -9.121526032686233521e-02 2.899909317493438721e-01 -8.859585970640182495e-02 -4.311734810471534729e-02 4.571495354175567627e-01
6.561882495880126953e-01 -3.424225002527236938e-02 -6.385517120361328125e-01 -1.547606140375137329e-01 3.682189434766769409e-02 -1.732636094093322754e-01 1.297416090965270996e-01 2.972142696380615234e-01
7.097648382186889648e-01 8.145051449537277222e-02 3.728690445423126221e-01 2.150891572237014771e-01 -1.646267622709274292e-01 1.175602152943611145e-01 -4.731082022190093994e-01 -1.988749057054519653e-01
2.825863361358642578e-01 1.431602388620376587e-01 1.011738777160644531e-01 -2.478535771369934082e-01 -3.564231395721435547e-01 -3.700352311134338379e-01 -6.731460690498352051e-01 3.330065310001373291e-01
3.566926717758178711e-01 2.177254259586334229e-01 -4.237473905086517334e-01 4.130157083272933960e-02 -4.598826169967651367e-01 -3.284206986427307129e-02 -6.424912214279174805e-01 1.368682831525802612e-01
2.535775899887084961e-01 -3.380366861820220947e-01 3.064921200275421143e-01 -5.897700190544128418e-01 -2.162433974444866180e-02 3.371732532978057861e-01 -3.022176921367645264e-01 4.173420369625091553e-01
-1.786191202700138092e-02 2.381361126899719238e-01 -2.840186953544616699e-01 -3.706229329109191895e-01 -2.006104737520217896e-01 -1.091874986886978149e-01 -8.178856372833251953e-01 6.197553500533103943e-02
5.029173493385314941e-01 3.685274422168731689e-01 -4.287783205509185791e-01 1.429950296878814697e-01 -7.199964486062526703e-03 4.311011731624603271e-01 -3.200594782829284668e-01 3.444200754165649414e-01
4.504064917564392090e-01 2.759171724319458008e-01 -6.378878951072692871e-01 1.152902171015739441e-01 -3.432822823524475098e-01 1.367750614881515503e-01 -3.997405767440795898e-01 -6.684672832489013672e-02
4.460552334785461426e-01 2.402677237987518311e-01 -2.464021928608417511e-02 -3.517630696296691895e-02 3.955147564411163330e-01 8.779932558536529541e-02 -4.497383236885070801e-01 6.124185323715209961e-01
5.934375524520874023e-01 1.944151222705841064e-01 -3.917436599731445312e-01 2.170665562152862549e-02 -5.699495077133178711e-01 -1.750728487968444824e-01 -3.001846969127655029e-01 -1.024528071284294128e-01
7.595108151435852051e-01 -1.977484226226806641e-01 2.665455043315887451e-01 -1.259652525186538696e-01 3.025194704532623291e-01 -1.586132645606994629e-01 -3.017156422138214111e-01 2.990264892578125000e-01
7.604406476020812988e-01 4.011832177639007568e-01 3.209417164325714111e-01 -5.326034966856241226e-03 -3.540295958518981934e-01 9.386781603097915649e-02 -6.247882544994354248e-02 -1.403512954711914062e-01
7.820937037467956543e-01 -4.232464358210563660e-02 3.125705122947692871e-01 -3.335302770137786865e-01 2.079210802912712097e-02 -2.106302678585052490e-01 -9.084438532590866089e-02 -3.529092669486999512e-01
6.096242666244506836e-01 -1.725419908761978149e-01 2.669770121574401855e-01 6.905881315469741821e-02 2.608311772346496582e-01 5.625418946146965027e-02 -6.691275835037231445e-01 6.010543182492256165e-02
6.087894439697265625e-01 -2.270701713860034943e-02 -5.373727679252624512e-01 -2.434727698564529419e-01 9.672082029283046722e-03 -5.044816732406616211e-01 -1.594775021076202393e-01 -2.797895297408103943e-02
4.363192021846771240e-01 2.661654949188232422e-01 5.134924054145812988e-01 -1.209379881620407104e-01 -2.365164160728454590e-01 -5.240896344184875488e-02 -6.332225799560546875e-01 -2.869985625147819519e-02
3.566006720066070557e-01 4.445443749427795410e-01 -2.667796611785888672e-01 -2.925046086311340332e-01 2.614712715148925781e-01 2.586980760097503662e-01 -2.171525359153747559e-01 5.796886086463928223e-01
7.167897224426269531e-01 1.485783755779266357e-01 5.334104299545288086e-01 -2.133668512105941772e-01 8.880407363176345825e-02 2.048420906066894531e-02 -2.701191604137420654e-01 -2.298149764537811279e-01
2.135460823774337769e-01 2.454882860183715820e-01 1.706880778074264526e-01 -6.939775943756103516e-01 3.181952238082885742e-01 2.615486085414886475e-01 -3.944407403469085693e-01 -2.411537170410156250e-01
1.348192989826202393e-01 5.234292149543762207e-01 -5.742374435067176819e-02 -1.721246838569641113e-01 -1.357428878545761108e-01 3.370104134082794189e-01 -7.327632308006286621e-01 -7.731235772371292114e-02
7.845690250396728516e-01 1.316294521093368530e-01 3.949754834175109863e-01 -2.636332511901855469e-01 5.262188613414764404e-02 3.626286685466766357e-01 5.869941413402557373e-02 6.247131153941154480e-02
-6.510821729898452759e-02 1.044802069664001465e-01 -2.842795252799987793e-01 -4.263066053390502930e-01 2.364804148674011230e-01 1.102039664983749390e-01 -7.911455631256103516e-01 1.682657003402709961e-01
7.600062489509582520e-01 -6.701256334781646729e-02 2.055804729461669922e-01 2.103961557149887085e-01 -3.421009331941604614e-02 -1.172019690275192261e-01 -4.983414411544799805e-01 -2.609963715076446533e-01
1.613624095916748047e-01 5.924090147018432617e-01 -3.128995597362518311e-01 -1.373350322246551514e-01 -1.839329451322555542e-01 1.455891877412796021e-02 -6.719662547111511230e-01 1.437524110078811646e-01
1.354763358831405640e-01 2.382465004920959473e-01 1.073028817772865295e-01 -4.857428073883056641e-01 -9.961176663637161255e-02 -3.791740238666534424e-01 -7.235392332077026367e-01 1.484447810798883438e-02
3.694781064987182617e-01 -2.078752219676971436e-01 -2.478546500205993652e-01 -6.865563392639160156e-01 2.457651644945144653e-01 4.966618493199348450e-02 -2.388325333595275879e-01 -4.093581736087799072e-01
3.146227300167083740e-01 5.426882505416870117e-01 2.877353504300117493e-02 -2.143546193838119507e-01 -5.576518177986145020e-02 2.942995131015777588e-01 -5.113732218742370605e-01 -4.566200077533721924e-01
1.297008395195007324e-01 1.675706654787063599e-01 -9.676636010408401489e-02 -6.597937345504760742e-01 -1.172438785433769226e-01 6.643620729446411133e-01 -1.083639636635780334e-01 2.086630910634994507e-01
4.884568154811859131e-01 -7.139082998037338257e-02 2.369714342057704926e-02 -4.769727587699890137e-02 -2.734298706054687500e-01 -3.041923344135284424e-01 -7.373816370964050293e-01 -2.060296237468719482e-01
3.984678685665130615e-01 6.130031943321228027e-01 -3.029343485832214355e-01 -1.968520730733871460e-01 1.800798326730728149e-01 3.459542989730834961e-02 -2.259715944528579712e-01 5.002415180206298828e-01
4.167244136333465576e-01 4.739301800727844238e-01 1.925117671489715576e-01 1.006902381777763367e-01 -7.441362738609313965e-02 2.474564462900161743e-01 -6.982198357582092285e-01 1.577243208885192871e-02
2.741824090480804443e-01 4.054702818393707275e-01 -3.708478212356567383e-01 -2.497286070138216019e-03 -6.020614504814147949e-01 3.928507268428802490e-01 -3.117547929286956787e-01 9.424884617328643799e-02
5.659850239753723145e-01 2.729174494743347168e-01 -3.959998786449432373e-01 2.602342963218688965e-01 -1.658502519130706787e-01 1.155933886766433716e-01 -5.684144496917724609e-01 -1.291357576847076416e-01
4.775099158287048340e-01 4.141265153884887695e-01 2.196432203054428101e-01 2.146175317466259003e-02 -2.803409099578857422e-01 -9.242825210094451904e-02 -6.775533556938171387e-01 7.461381703615188599e-02
7.449983805418014526e-02 2.404065877199172974e-01 1.802912801504135132e-01 -8.971833586692810059e-01 5.398592352867126465e-02 1.264228671789169312e-01 -2.444825023412704468e-01 1.433272808790206909e-01
3.771123290061950684e-01 7.112473249435424805e-02 -6.282483935356140137e-01 -4.849274456501007080e-01 1.274294555187225342e-01 -2.326337397098541260e-01 -1.970002800226211548e-01 3.372107148170471191e-01
2.894777059555053711e-01 2.973225414752960205e-01 -5.465711951255798340e-01 -9.770178794860839844e-02 -1.502341330051422119e-01 1.016261428594589233e-01 -3.615723252296447754e-01 5.965598821640014648e-01
6.460240483283996582e-01 -1.237006857991218567e-01 5.087559819221496582e-01 3.570597991347312927e-02 1.640874892473220825e-02 1.305209007114171982e-02 -5.448115468025207520e-01 -9.992160648107528687e-02
2.261660099029541016e-01 6.273924708366394043e-01 -2.628209292888641357e-01 -6.063899025321006775e-02 -4.005942940711975098e-01 2.373242676258087158e-01 -3.822991847991943359e-01 3.457230031490325928e-01
2.216071039438247681e-01 3.387408554553985596e-01 -3.806295096874237061e-01 -2.822833657264709473e-01 2.696911990642547607e-01 6.950278580188751221e-02 -4.651961624622344971e-01 5.635696649551391602e-01
3.152242004871368408e-01 -3.672370016574859619e-01 -5.149612575769424438e-02 -3.514552116394042969e-01 -9.034881740808486938e-02 6.757555007934570312e-01 -2.757749855518341064e-01 3.142256438732147217e-01
2.200093418359756470e-01 4.155085086822509766e-01 2.669441699981689453e-01 -2.276849448680877686e-01 -2.098011970520019531e-01 -8.339999616146087646e-02 -7.758675813674926758e-01 -5.390866845846176147e-02
6.835517883300781250e-01 -3.814818710088729858e-02 -5.964756011962890625e-01 -1.207935735583305359e-01 2.352378964424133301e-01 -1.720713973045349121e-01 -2.007368952035903931e-01 -1.889095306396484375e-01
8.221073746681213379e-01 -8.263496309518814087e-02 1.900089085102081299e-01 1.532599031925201416e-01 1.330494880676269531e-01 -1.333711575716733932e-02 -4.360436499118804932e-01 -2.229458093643188477e-01
4.127933084964752197e-01 4.667577743530273438e-01 3.761523663997650146e-01 -2.279198020696640015e-01 -3.308985009789466858e-02 4.320140928030014038e-02 -5.851017832756042480e-01 -2.701763808727264404e-01
5.866023302078247070e-01 -6.542219519615173340e-01 -2.109918743371963501e-01 -3.807513117790222168e-01 -3.376271575689315796e-02 1.216377764940261841e-01 -7.505312561988830566e-02 1.297446936368942261e-01
-2.194584085373207927e-04 2.946826219558715820e-01 5.129436776041984558e-02 -6.092178821563720703e-01 3.775355815887451172e-01 2.432966381311416626e-01 -5.480356812477111816e-01 1.931713968515396118e-01
1.457546353340148926e-01 2.741526663303375244e-01 -1.293569505214691162e-01 -7.350823283195495605e-01 -2.210768461227416992e-01 5.015385150909423828e-01 -6.491442024707794189e-02 2.046625763177871704e-01
4.223933219909667969e-01 6.101908087730407715e-01 -2.989404201507568359e-01 1.005185693502426147e-01 -3.606513440608978271e-01 7.313260436058044434e-02 -4.628532528877258301e-01 1.144010666757822037e-02
3.214125931262969971e-01 1.654519587755203247e-01 1.433524638414382935e-01 -8.990302681922912598e-02 -2.814978361129760742e-01 -2.627928555011749268e-01 -7.838390469551086426e-01 2.792533040046691895e-01
1.922641098499298096e-01 -3.124961853027343750e-01 -2.302387207746505737e-01 -2.017444819211959839e-01 -5.077394247055053711e-01 1.274727880954742432e-01 -6.759510040283203125e-01 -2.017712444067001343e-01
3.618169724941253662e-01 2.753379046916961670e-01 -1.638529151678085327e-01 2.300628460943698883e-02 -4.910437464714050293e-01 2.354832738637924194e-01 -6.460534334182739258e-01 -2.279016375541687012e-01
5.656481981277465820e-01 5.796041488647460938e-01 2.869893908500671387e-01 -4.033038318157196045e-01 3.172236308455467224e-02 3.081702291965484619e-01 1.765978871844708920e-03 5.573139339685440063e-02
3.753777146339416504e-01 -2.215157728642225266e-03 2.313563823699951172e-01 -9.937652945518493652e-02 -1.782772392034530640e-01 -2.313968688249588013e-01 -6.143884658813476562e-01 5.769616365432739258e-01
1.521902233362197876e-01 2.916443049907684326e-01 2.595100402832031250e-01 -7.240754365921020508e-01 -3.531494736671447754e-01 3.736353516578674316e-01 -1.153503060340881348e-01 1.500917226076126099e-01
4.194350540637969971e-01 2.909540235996246338e-01 1.451288014650344849e-01 -2.842594385147094727e-01 -4.597684442996978760e-01 -3.705071508884429932e-01 -4.998298585414886475e-01 -1.976405084133148193e-01
4.486529827117919922e-01 -3.730561435222625732e-01 -2.193495184183120728e-01 -1.291721612215042114e-01 -5.462592840194702148e-01 -1.332029253244400024e-01 -5.065459012985229492e-01 -1.483543813228607178e-01
4.324230253696441650e-01 1.707741916179656982e-01 5.255384743213653564e-02 -2.540085613727569580e-01 -5.202661156654357910e-01 -4.075970649719238281e-01 -2.550500035285949707e-01 4.633591175079345703e-01
5.219278335571289062e-01 6.019499897956848145e-01 2.036216855049133301e-01 -4.845109581947326660e-01 1.141674593091011047e-01 2.752922773361206055e-01 -2.442010445520281792e-03 1.445159036666154861e-02
-5.200639367103576660e-02 3.240340054035186768e-01 8.925312757492065430e-02 -6.947630047798156738e-01 -1.650135964155197144e-01 4.094984531402587891e-01 -3.058746159076690674e-01 3.363895714282989502e-01
3.922533690929412842e-01 6.691086292266845703e-01 3.202386200428009033e-01 -4.953787028789520264e-01 1.022546738386154175e-01 8.549599349498748779e-02 -1.567927002906799316e-01 9.015809744596481323e-02
5.360819101333618164e-01 1.819435060024261475e-01 -3.891275823116302490e-01 2.524108290672302246e-01 7.976627349853515625e-02 4.887281954288482666e-01 -4.679778814315795898e-01 -1.264311093837022781e-02
1.560768634080886841e-01 5.132652521133422852e-01 -9.796012192964553833e-02 -3.825046420097351074e-01 4.246426820755004883e-01 1.196016520261764526e-01 -5.936691164970397949e-01 9.604115784168243408e-02
4.383306205272674561e-01 2.098803073167800903e-01 -5.631550550460815430e-01 -1.807609498500823975e-01 2.832199335098266602e-01 3.489394485950469971e-02 -3.047991991043090820e-01 4.895556569099426270e-01
3.798001408576965332e-01 2.870408892631530762e-01 -2.700473964214324951e-01 -1.299095749855041504e-01 2.727704942226409912e-01 3.187303841114044189e-01 -2.983258962631225586e-01 6.469669342041015625e-01
6.006228327751159668e-01 2.902808487415313721e-01 -4.698617756366729736e-01 -5.670003220438957214e-02 3.193535804748535156e-01 1.366010904312133789e-01 -1.200364679098129272e-01 4.426614642143249512e-01
3.454292416572570801e-01 3.813361823558807373e-01 -2.564804255962371826e-01 2.878376841545104980e-02 -5.005288720130920410e-01 1.700000315904617310e-01 -5.700728297233581543e-01 -2.534532248973846436e-01
2.279797643423080444e-01 3.828157186508178711e-01 -2.826021984219551086e-02 -7.821375131607055664e-01 -1.074357107281684875e-01 4.126532971858978271e-01 -5.122944340109825134e-02 6.700718402862548828e-02
4.190329313278198242e-01 9.447690099477767944e-02 -4.231721162796020508e-01 -1.292414218187332153e-01 3.105792403221130371e-01 2.895497977733612061e-01 -2.374083250761032104e-01 6.189072728157043457e-01
5.644800066947937012e-01 3.125011920928955078e-01 -5.365571975708007812e-01 1.022587120532989502e-01 5.753389745950698853e-02 4.071319401264190674e-01 -1.353483796119689941e-01 3.130004703998565674e-01
1.593979150056838989e-01 1.325965672731399536e-01 -2.690669000148773193e-01 -9.035897850990295410e-01 1.660539507865905762e-01 1.105566546320915222e-01 -1.464265584945678711e-01 8.307524770498275757e-02
5.044013261795043945e-01 5.728297308087348938e-02 -5.611057877540588379e-01 1.972299069166183472e-01 -1.031944677233695984e-01 4.916048943996429443e-01 -3.646979331970214844e-01 5.682891979813575745e-02
3.855572640895843506e-01 6.596202254295349121e-01 -1.844055056571960449e-01 -8.666320890188217163e-02 -1.207517385482788086e-01 4.339153766632080078e-01 -3.795478343963623047e-01 1.667652577161788940e-01
6.309487223625183105e-01 2.290828377008438110e-01 -3.629423379898071289e-01 2.452207952737808228e-01 -2.827175259590148926e-01 3.959584832191467285e-01 -3.475659191608428955e-01 7.067145779728889465e-03
6.312090158462524414e-01 1.158704683184623718e-01 -1.903260350227355957e-01 1.617660373449325562e-02 3.982863128185272217e-01 1.068477481603622437e-01 -3.086419105529785156e-01 5.351217389106750488e-01
6.199313998222351074e-01 6.760186553001403809e-01 6.484212726354598999e-02 -3.257223367691040039e-01 1.532471776008605957e-01 9.524928033351898193e-02 -2.250588499009609222e-02 -1.237768307328224182e-01
2.266914397478103638e-01 5.747670531272888184e-01 4.120611771941184998e-02 -1.949077248573303223e-01 -1.764183193445205688e-01 1.337189972400665283e-01 -5.326178073883056641e-01 4.958640336990356445e-01
3.886655569076538086e-01 1.598949171602725983e-02 3.546150922775268555e-01 -2.753243148326873779e-01 -1.998735219240188599e-01 -4.101814627647399902e-01 -6.028674840927124023e-01 2.747372090816497803e-01
2.511720061302185059e-01 2.870696187019348145e-01 -5.479820966720581055e-01 -2.461889386177062988e-01 2.947174012660980225e-01 3.378265500068664551e-01 -4.161324203014373779e-01 3.456280827522277832e-01
5.519809722900390625e-01 2.579693198204040527e-01 -5.461351275444030762e-01 2.418588846921920776e-01 -1.560652554035186768e-01 3.792659640312194824e-01 -3.102044463157653809e-01 -8.708476275205612183e-02
2.612836956977844238e-01 1.425080746412277222e-01 -6.274942159652709961e-01 -6.584505736827850342e-02 -2.256677746772766113e-01 1.582870334386825562e-01 -5.859917998313903809e-01 3.065465390682220459e-01
1.433052718639373779e-01 -8.060050010681152344e-02 -2.092560082674026489e-01 -3.171355128288269043e-01 3.338571488857269287e-01 3.884549811482429504e-02 -7.465074062347412109e-01 -3.979461193084716797e-01
5.056507587432861328e-01 6.170448660850524902e-01 3.054670989513397217e-01 -4.694818556308746338e-01 -2.746759541332721710e-02 1.530382633209228516e-01 -1.590297073125839233e-01 -1.959921047091484070e-02
4.569430947303771973e-01 1.358431279659271240e-01 -4.901866912841796875e-01 1.763761788606643677e-01 1.366053372621536255e-01 1.893941909074783325e-01 -6.684092283248901367e-01 -7.489690091460943222e-03
5.988445281982421875e-01 6.283060908317565918e-01 2.850369513034820557e-01 -2.827133834362030029e-01 -4.726043716073036194e-02 2.722310423851013184e-01 -4.903090372681617737e-02 -8.183076232671737671e-02
5.005919933319091797e-01 1.108510345220565796e-01 -6.056838631629943848e-01 1.618731170892715454e-01 -9.699627012014389038e-02 1.406885087490081787e-01 -5.433874130249023438e-01 1.399731338024139404e-01
2.584636807441711426e-01 -4.219561815261840820e-01 8.706219494342803955e-02 -2.490813583135604858e-01 1.418108344078063965e-01 5.424739718437194824e-01 -5.949677228927612305e-01 1.309700608253479004e-01
1.296859979629516602e-01 -4.538681507110595703e-01 1.165205985307693481e-01 -4.416038095951080322e-01 -1.604169011116027832e-01 4.164799749851226807e-01 -4.627470374107360840e-01 3.940434753894805908e-01
4.794797599315643311e-01 3.985490202903747559e-01 -9.599142521619796753e-02 -1.283087879419326782e-01 -8.600164949893951416e-02 -9.418022632598876953e-02 -4.010069966316223145e-01 -6.391459107398986816e-01
3.948483765125274658e-01 -4.155743718147277832e-01 3.898369967937469482e-01 -5.234742760658264160e-01 -2.744804918766021729e-01 2.920659780502319336e-01 -1.977000981569290161e-01 2.136991322040557861e-01
5.120363458991050720e-02 9.607698023319244385e-02 -3.628247082233428955e-01 -3.223330080509185791e-01 2.262055575847625732e-01 3.045898377895355225e-01 -7.785358428955078125e-01 -5.044883489608764648e-02
2.333597093820571899e-01 -1.046578586101531982e-01 5.788289010524749756e-02 -2.924291491508483887e-01 4.915327131748199463e-01 8.712743222713470459e-02 -7.656627297401428223e-01 -1.014376804232597351e-01
3.237419724464416504e-01 3.296437561511993408e-01 3.044791221618652344e-01 -6.288141757249832153e-02 -5.271356180310249329e-02 1.601991653442382812e-01 -7.560175657272338867e-01 -2.997655272483825684e-01
6.242156624794006348e-01 -1.897486895322799683e-01 1.911734044551849365e-01 -1.943507790565490723e-01 -2.389569729566574097e-01 9.354639053344726562e-02 -6.054006218910217285e-01 -2.601335644721984863e-01
4.584164917469024658e-01 -6.142345070838928223e-01 1.225530728697776794e-01 -5.029287934303283691e-01 6.724011898040771484e-02 1.994174420833587646e-01 -3.167281746864318848e-01 2.911856863647699356e-03
4.090540707111358643e-01 2.169620841741561890e-01 -9.472373872995376587e-02 4.882936924695968628e-02 -5.346065163612365723e-01 6.118099763989448547e-02 -6.955897212028503418e-01 -2.920410782098770142e-02
2.406042814254760742e-01 1.821676194667816162e-01 -5.573757290840148926e-01 -9.969566017389297485e-02 1.768308728933334351e-01 1.395072489976882935e-01 -6.316907405853271484e-01 3.722271919250488281e-01
6.503583192825317383e-01 4.019894897937774658e-01 1.367111653089523315e-01 -1.351449042558670044e-01 2.984417974948883057e-01 -7.659816741943359375e-02 -2.336129397153854370e-01 4.785127341747283936e-01
6.436895132064819336e-01 -2.453635036945343018e-01 3.044047355651855469e-01 -6.170105654746294022e-03 -2.676838040351867676e-01 1.519880145788192749e-01 -3.821442425251007080e-01 -4.381449818611145020e-01
5.138982534408569336e-01 -1.137902587652206421e-01 4.432685673236846924e-01 -6.094193458557128906e-01 4.142003133893013000e-02 5.336157977581024170e-03 -2.176953852176666260e-01 3.254936039447784424e-01
2.811777591705322266e-01 1.156593561172485352e-01 -2.883752286434173584e-01 -5.285568833351135254e-01 2.812117338180541992e-01 6.502288579940795898e-01 -2.025983780622482300e-01 4.588557779788970947e-02
6.650320887565612793e-01 -4.419994056224822998e-01 4.051372781395912170e-02 -2.680507600307464600e-01 -1.907047070562839508e-02 5.108818411827087402e-01 -1.340394765138626099e-01 -9.770371019840240479e-02
9.196834266185760498e-02 7.633227854967117310e-02 -3.661998733878135681e-02 -6.319558620452880859e-01 -2.996694743633270264e-01 -1.561217457056045532e-01 -6.504989862442016602e-01 -2.183607518672943115e-01
1.069910004734992981e-01 2.051904648542404175e-01 -4.456931948661804199e-01 -1.933394521474838257e-01 1.434720456600189209e-01 3.551260232925415039e-01 -6.260799169540405273e-01 4.144302904605865479e-01
3.589369654655456543e-01 4.102376997470855713e-01 -2.771982550621032715e-01 -1.652337163686752319e-01 3.020387589931488037e-01 2.031336128711700439e-01 -3.802911043167114258e-01 5.671122670173645020e-01
2.391293048858642578e-01 2.023845613002777100e-01 -1.845990121364593506e-02 -1.474749669432640076e-02 -3.144232630729675293e-01 -1.068083662539720535e-02 -7.711253166198730469e-01 4.557290077209472656e-01
6.296212673187255859e-01 -2.205972969532012939e-01 -5.153613090515136719e-01 -2.991757988929748535e-01 7.970569282770156860e-02 -4.107392728328704834e-01 -9.060794115066528320e-02 1.286115348339080811e-01
5.947059392929077148e-01 -2.122846432030200958e-02 -3.612190485000610352e-02 1.318217813968658447e-01 4.950192272663116455e-01 7.892120629549026489e-02 -5.394213199615478516e-01 2.914527654647827148e-01
5.191688537597656250e-01 2.515317797660827637e-01 -7.856492698192596436e-02 1.482495218515396118e-01 -1.450571417808532715e-01 -1.313831061124801636e-01 -6.960457563400268555e-01 3.409725129604339600e-01
5.180190205574035645e-01 3.826102986931800842e-02 -2.941717207431793213e-01 -3.872943520545959473e-01 -2.930426299571990967e-01 -5.305042862892150879e-01 -2.663540840148925781e-01 -2.353833317756652832e-01
2.341217547655105591e-01 3.125282749533653259e-02 -4.945440590381622314e-02 -4.464682340621948242e-01 6.052365303039550781e-01 2.433451414108276367e-01 -5.551574826240539551e-01 9.328767657279968262e-02
6.845533251762390137e-01 3.593638539314270020e-01 -1.393994092941284180e-01 1.024696156382560730e-01 -5.300108194351196289e-01 -6.918133050203323364e-02 -2.677964568138122559e-01 -1.220637634396553040e-01
3.455912172794342041e-01 7.071746978908777237e-03 -7.325105071067810059e-01 -2.221731245517730713e-01 -4.707770645618438721e-01 3.018551506102085114e-02 -2.511711418628692627e-01 -9.463106840848922729e-02
5.801898837089538574e-01 3.050203323364257812e-01 4.896022975444793701e-01 -1.773814409971237183e-01 -1.966852098703384399e-01 -1.480616182088851929e-01 -4.784995615482330322e-01 -9.797231853008270264e-02
4.061331450939178467e-01 3.631247580051422119e-01 -2.522389888763427734e-01 -7.670340687036514282e-02 3.325626552104949951e-01 5.135291218757629395e-01 -3.580115735530853271e-01 3.622236251831054688e-01
3.849098384380340576e-01 7.429243624210357666e-02 -2.632393538951873779e-01 5.427078530192375183e-02 4.159759879112243652e-01 3.149105906486511230e-01 -6.829745173454284668e-01 1.882177889347076416e-01
6.009893417358398438e-01 4.070359170436859131e-01 4.088977277278900146e-01 -1.331628113985061646e-01 2.229625731706619263e-01 2.144724875688552856e-01 -4.365662634372711182e-01 4.362433403730392456e-02
4.529052674770355225e-01 1.144059449434280396e-01 -6.699387431144714355e-01 5.966427922248840332e-02 -1.377826035022735596e-01 1.973270028829574585e-01 -4.440393149852752686e-01 2.726124525070190430e-01
3.337669968605041504e-01 3.897483646869659424e-01 -6.571883559226989746e-01 -4.857599437236785889e-01 2.117467224597930908e-01 -1.086570601910352707e-02 -7.616055011749267578e-02 1.344675570726394653e-01
2.922716736793518066e-01 3.674580454826354980e-01 -6.398194432258605957e-01 -4.512841701507568359e-01 -1.066437065601348877e-01 -3.146111965179443359e-01 -1.591008007526397705e-01 1.756688952445983887e-01
7.589183449745178223e-01 -1.639077961444854736e-01 -2.286093086004257202e-01 -4.652183651924133301e-01 1.720201224088668823e-01 2.221033275127410889e-01 6.710664182901382446e-02 -2.122796922922134399e-01
6.324553489685058594e-01 4.957572817802429199e-01 -1.884903162717819214e-01 -8.977691084146499634e-02 3.736608028411865234e-01 5.900298431515693665e-02 -1.979574561119079590e-01 3.582535684108734131e-01
3.161672949790954590e-01 2.587262988090515137e-01 -3.794586062431335449e-01 1.226391047239303589e-01 -2.975336015224456787e-01 1.704404205083847046e-01 -7.454460859298706055e-01 2.835111133754253387e-02
2.812355458736419678e-01 4.379729330539703369e-01 -1.712733209133148193e-01 -1.810648441314697266e-01 3.218810260295867920e-01 2.305351197719573975e-01 -5.340905785560607910e-01 4.743002057075500488e-01
7.395698428153991699e-01 -8.239163085818290710e-03 4.765980541706085205e-01 -4.619273170828819275e-02 1.341257840394973755e-01 1.225210875272750854e-01 -4.364504814147949219e-01 1.411085855215787888e-02
1.334563344717025757e-01 7.378466129302978516e-01 -1.641757488250732422e-01 -1.532637178897857666e-01 -1.152362078428268433e-01 2.539606690406799316e-01 -5.539811253547668457e-01 -5.155495181679725647e-02
4.499566256999969482e-01 -5.097886323928833008e-01 6.872863322496414185e-02 -4.238722324371337891e-01 3.440432250499725342e-03 4.954169094562530518e-01 -3.080022037029266357e-01 1.137904003262519836e-01
1.547812819480895996e-01 4.674660265445709229e-01 -2.939196676015853882e-02 -4.867207705974578857e-01 6.874117255210876465e-02 1.717718541622161865e-01 -6.740797758102416992e-01 -1.764729321002960205e-01
2.398594170808792114e-01 2.843471765518188477e-01 -3.636910766363143921e-02 -6.981055736541748047e-01 -2.191566675901412964e-01 3.939984142780303955e-01 3.119817189872264862e-02 4.107337892055511475e-01
3.740051388740539551e-01 -5.974359437823295593e-02 -6.611245274543762207e-01 -2.132424339652061462e-02 4.546917974948883057e-02 2.906590402126312256e-01 -5.212782621383666992e-01 2.464332878589630127e-01
5.569209530949592590e-02 3.417228758335113525e-01 2.156045883893966675e-01 -6.040989756584167480e-01 6.726723164319992065e-02 2.747863829135894775e-01 -5.434767007827758789e-01 3.054564893245697021e-01
1.115807667374610901e-01 2.396954298019409180e-01 -5.985633283853530884e-02 -4.128993153572082520e-01 -2.930518984794616699e-01 -2.502548694610595703e-01 -7.754905819892883301e-01 7.832339406013488770e-02
4.308322668075561523e-01 5.849523544311523438e-01 3.571343421936035156e-01 -1.203516423702239990e-01 -3.756480291485786438e-02 1.949578076601028442e-01 -4.953614771366119385e-01 -2.130312621593475342e-01
6.482251882553100586e-01 -5.213214755058288574e-01 -8.811172097921371460e-02 -3.534811139106750488e-01 2.353025078773498535e-01 3.058133423328399658e-01 -1.602176725864410400e-01 2.750439010560512543e-02
6.904929876327514648e-01 7.886507362127304077e-02 -4.542265236377716064e-01 -2.829603850841522217e-01 1.496596634387969971e-01 -1.167599335312843323e-01 1.349250227212905884e-01 4.199711084365844727e-01
3.280566930770874023e-01 3.805183470249176025e-01 -3.792776465415954590e-01 -8.563841693103313446e-03 -1.278459727764129639e-01 2.977570593357086182e-01 -5.623985528945922852e-01 4.270405769348144531e-01
3.307735621929168701e-01 -3.373286426067352295e-01 -2.631701827049255371e-01 -7.487918138504028320e-01 -1.727175712585449219e-02 -1.541292518377304077e-01 -1.881078779697418213e-01 -2.956546545028686523e-01
7.311690449714660645e-01 4.386329650878906250e-01 -1.132643222808837891e-01 -1.847930252552032471e-01 1.259571164846420288e-01 -3.051083087921142578e-01 4.259450826793909073e-03 3.421127796173095703e-01
3.242530822753906250e-01 -8.992497622966766357e-02 -4.301181435585021973e-01 -3.094683587551116943e-01 -6.140998601913452148e-01 -1.376830339431762695e-01 -4.315202236175537109e-01 1.540001779794692993e-01
1.681068092584609985e-01 3.271053135395050049e-01 -1.933928132057189941e-01 -3.275007903575897217e-01 3.212555646896362305e-01 2.753354609012603760e-01 -5.750021934509277344e-01 4.587399065494537354e-01
4.678805470466613770e-01 3.578623235225677490e-01 -2.675467431545257568e-01 1.662194170057773590e-02 -2.265121638774871826e-01 4.610291123390197754e-01 -3.194491267204284668e-01 4.639626145362854004e-01
3.597685694694519043e-01 4.867460131645202637e-01 -8.280595391988754272e-02 -2.239272296428680420e-01 3.315409719944000244e-01 2.830669581890106201e-01 -4.420387446880340576e-01 4.372642934322357178e-01
4.179788231849670410e-01 4.001643061637878418e-01 -6.633892655372619629e-01 6.470489781349897385e-03 -2.149284118786454201e-03 1.657078117132186890e-01 -4.422965347766876221e-01 4.410483688116073608e-02
6.603661179542541504e-01 6.388061046600341797e-01 1.545827090740203857e-01 -3.227526545524597168e-01 -1.176264956593513489e-01 8.874170482158660889e-02 5.067028850317001343e-02 -5.915880575776100159e-02
4.169164299964904785e-01 2.034914344549179077e-01 -5.225286483764648438e-01 4.336184263229370117e-02 -5.152457952499389648e-02 3.074557781219482422e-01 -3.180511593818664551e-01 5.581353902816772461e-01
