# Supplementary material for: Where is your field going? A machine learning approach to study the relative motion of the domains of physics
Source: PLoS One. 2020 Jun 18;15(6):e0233997. doi: 10.1371/journal.pone.0233997 (PMC7302634; doi:10.1371/journal.pone.0233997)
Supplement: S23 Data — (ZIP) [file pone.0233997.s023.zip › 22/Pacs4Run_22_VS_500_embeddings1992-1996ED8.txt]

-4.721894264221191406e-01 3.215004503726959229e-01 -1.166555583477020264e-01 -1.540112793445587158e-01 -5.500188469886779785e-01 4.867159426212310791e-01 -3.063789904117584229e-01 5.536602064967155457e-02
-6.030126810073852539e-01 -5.085890293121337891e-01 4.410959184169769287e-01 -2.957516014575958252e-01 -1.818666309118270874e-01 2.181653231382369995e-01 -9.408601373434066772e-02 -7.845112681388854980e-02
-6.374188065528869629e-01 -7.827277481555938721e-02 2.325718402862548828e-01 3.187017440795898438e-01 -3.320391178131103516e-01 5.361000299453735352e-01 1.529497653245925903e-01 1.042276471853256226e-01
-6.179822683334350586e-01 -2.913355231285095215e-01 -1.859128475189208984e-01 -6.353227496147155762e-01 -1.177664846181869507e-01 8.130400627851486206e-02 -2.671487927436828613e-01 -5.634967982769012451e-02
-4.466682970523834229e-01 -4.666098207235336304e-02 4.213756918907165527e-01 -1.103844493627548218e-01 -1.150167807936668396e-01 5.038214325904846191e-01 -3.973997384309768677e-02 -5.830298662185668945e-01
-6.669254899024963379e-01 -2.922872900962829590e-01 -1.232370734214782715e-01 -1.677293181419372559e-01 -1.500582695007324219e-01 1.277968734502792358e-01 -2.475742548704147339e-01 5.712402462959289551e-01
-6.632042527198791504e-01 -2.826077938079833984e-01 -2.787247002124786377e-01 1.269548535346984863e-01 -3.374477922916412354e-01 5.193213224411010742e-01 2.745529077947139740e-02 4.656896740198135376e-02
-5.299979448318481445e-01 -2.433651238679885864e-01 4.276894330978393555e-01 1.637997776269912720e-01 -2.587984204292297363e-01 3.441319763660430908e-01 8.384808152914047241e-02 5.076345205307006836e-01
-1.780008822679519653e-01 -2.177121303975582123e-02 4.265954196453094482e-01 1.597853749990463257e-01 -6.771360635757446289e-01 5.450633168220520020e-01 -2.329912595450878143e-02 -6.462675333023071289e-02
-5.548050999641418457e-01 -4.991028308868408203e-01 1.278999596834182739e-01 -6.989303976297378540e-02 1.409695744514465332e-01 4.206609427928924561e-01 -4.518708586692810059e-01 -1.443220078945159912e-01
-3.170593976974487305e-01 -2.595622278749942780e-02 1.305087804794311523e-01 -7.311366200447082520e-01 -4.183375537395477295e-01 -7.095504552125930786e-02 -2.650280594825744629e-01 3.113284707069396973e-01
-4.400351271033287048e-02 -3.828345537185668945e-01 3.897133767604827881e-01 1.318788826465606689e-01 -2.997635900974273682e-01 5.851781368255615234e-01 -3.575373291969299316e-01 3.494402766227722168e-01
-1.469472497701644897e-01 -3.900249302387237549e-01 4.005473554134368896e-01 1.623743474483489990e-01 -2.711216807365417480e-01 6.810653209686279297e-01 -2.669290900230407715e-01 1.757138967514038086e-01
-6.993424892425537109e-01 4.689313098788261414e-02 6.231789663434028625e-02 2.665574848651885986e-01 -2.451726496219635010e-01 5.734158754348754883e-01 1.956390440464019775e-01 8.120688796043395996e-02
-8.961756825447082520e-01 -1.346657276153564453e-01 -3.079242706298828125e-01 -1.577968150377273560e-01 -3.827912732958793640e-02 1.637026369571685791e-01 -1.687301099300384521e-01 4.778593033552169800e-02
-2.980950176715850830e-01 8.331973804160952568e-04 6.639097332954406738e-01 2.297639697790145874e-01 1.015838980674743652e-01 4.381183087825775146e-01 -4.515162706375122070e-01 -1.069442182779312134e-01
-3.592760860919952393e-01 3.447005450725555420e-01 -2.791799008846282959e-01 1.564667373895645142e-01 6.332956999540328979e-02 5.683294534683227539e-01 -5.104255676269531250e-01 2.492708265781402588e-01
-3.373669981956481934e-01 2.080498039722442627e-01 -2.551282756030559540e-02 -1.998504549264907837e-01 1.894869357347488403e-01 7.094193100929260254e-01 -2.086652368307113647e-01 4.685994088649749756e-01
-3.118782937526702881e-01 -5.228318572044372559e-01 -1.060387268662452698e-01 -3.919907212257385254e-01 -5.488390922546386719e-01 3.036047220230102539e-01 -1.867612898349761963e-01 1.902568042278289795e-01
-2.949142754077911377e-01 -3.806284070014953613e-02 4.410772621631622314e-01 3.894615173339843750e-01 -1.204577013850212097e-01 2.418438494205474854e-01 -6.949854493141174316e-01 9.666480123996734619e-02
-6.343272924423217773e-01 9.128889441490173340e-02 4.942478239536285400e-01 4.124573767185211182e-01 -1.370231658220291138e-01 6.534888595342636108e-02 -3.877688646316528320e-01 3.850406780838966370e-02
-5.477985739707946777e-01 -4.833635091781616211e-01 3.787689805030822754e-01 1.613226681947708130e-01 -1.659242212772369385e-01 2.859553396701812744e-01 -3.950893878936767578e-01 1.771679669618606567e-01
-4.782600700855255127e-01 -1.286206990480422974e-01 5.892753005027770996e-01 -2.786191925406455994e-02 -4.943210482597351074e-01 -1.981859281659126282e-02 -3.095750510692596436e-01 -2.571373283863067627e-01
-5.103061199188232422e-01 -6.272795796394348145e-02 5.755621790885925293e-01 2.798639535903930664e-01 1.176588088274002075e-01 2.968496084213256836e-01 -3.534740507602691650e-01 3.148810863494873047e-01
-2.519783973693847656e-01 -4.477825164794921875e-01 5.213121771812438965e-01 -2.002416849136352539e-01 -2.672344148159027100e-01 2.125906199216842651e-01 -5.524076223373413086e-01 -4.870049282908439636e-02
-5.566809177398681641e-01 1.338536590337753296e-01 -2.437027730047702789e-02 -9.702173620462417603e-02 2.200454771518707275e-01 5.987468957901000977e-01 -1.521187834441661835e-02 5.050080418586730957e-01
-3.022436797618865967e-01 -2.268323153257369995e-01 3.477781414985656738e-01 -5.149782076478004456e-02 -2.605729699134826660e-01 6.633739471435546875e-01 -8.224914222955703735e-02 -4.678311049938201904e-01
-3.179894387722015381e-01 -2.872193753719329834e-01 6.893371343612670898e-01 -1.851138919591903687e-01 -7.935223728418350220e-02 4.137030541896820068e-01 -9.180507808923721313e-02 3.479364216327667236e-01
-6.070915460586547852e-01 9.916764497756958008e-02 1.451798230409622192e-01 -1.010594666004180908e-01 2.606657743453979492e-01 5.416595935821533203e-01 8.990406990051269531e-02 4.699905514717102051e-01
-3.905155658721923828e-01 4.323139786720275879e-01 1.431655883789062500e-01 -4.123047888278961182e-01 -1.378655433654785156e-01 -1.145950332283973694e-01 -5.588694810867309570e-01 3.544522523880004883e-01
-5.789539813995361328e-01 -4.983409345149993896e-01 1.882677376270294189e-01 -9.907558560371398926e-02 -4.111466463655233383e-03 1.440181136131286621e-01 -5.829170942306518555e-01 -1.032342016696929932e-01
-2.755787968635559082e-01 -3.482632339000701904e-01 7.341914176940917969e-01 -1.882055997848510742e-01 -2.535350322723388672e-01 3.161440193653106689e-01 -2.164288610219955444e-01 1.313093453645706177e-01
-3.703986406326293945e-01 -3.936923444271087646e-01 6.626632213592529297e-01 -2.597714364528656006e-01 6.008329801261425018e-03 3.890641927719116211e-01 -2.083962112665176392e-01 7.982112467288970947e-02
-3.017481863498687744e-01 -5.212480425834655762e-01 4.641512334346771240e-01 -1.804391443729400635e-01 -4.798057675361633301e-01 2.173254489898681641e-01 -3.342433869838714600e-01 9.553977288305759430e-03
-2.183970361948013306e-01 -5.416607856750488281e-01 1.693525761365890503e-01 -3.036926686763763428e-01 -3.848021328449249268e-01 3.434973657131195068e-01 -4.899523854255676270e-01 -1.785501539707183838e-01
-4.333894252777099609e-01 5.939000248908996582e-01 2.627328336238861084e-01 -6.935997307300567627e-02 -9.963560104370117188e-02 3.971848487854003906e-01 1.298826634883880615e-01 4.484022259712219238e-01
-4.034837782382965088e-01 -2.204922735691070557e-01 6.155737638473510742e-01 3.441889211535453796e-02 -5.522179007530212402e-01 4.185860231518745422e-02 -2.672659158706665039e-01 -1.741859465837478638e-01
-4.618181884288787842e-01 5.188953876495361328e-01 3.350223600864410400e-01 -5.101594924926757812e-01 1.083475053310394287e-01 2.943178825080394745e-02 -3.624989092350006104e-01 3.095090575516223907e-02
-1.898830533027648926e-01 -4.516157209873199463e-01 5.322617888450622559e-01 -2.442474961280822754e-01 8.357492333743721247e-05 6.104663014411926270e-01 -2.006674259901046753e-01 -6.396453827619552612e-02
-2.779631018638610840e-01 1.256827265024185181e-02 7.194854617118835449e-01 2.516912221908569336e-01 1.615019142627716064e-02 3.886799514293670654e-01 -4.361169934272766113e-01 -6.302448455244302750e-03
-6.076182723045349121e-01 -4.894858300685882568e-01 2.413467466831207275e-01 -4.145033657550811768e-02 1.170473322272300720e-01 2.479014545679092407e-01 -5.032827854156494141e-01 5.280664190649986267e-02
-2.245482504367828369e-01 -1.637185662984848022e-01 4.270054399967193604e-01 3.241343498229980469e-01 -2.196758091449737549e-01 6.643322706222534180e-01 -1.374833583831787109e-01 3.562035858631134033e-01
-7.756173014640808105e-01 -1.895237416028976440e-01 2.641844153404235840e-01 -5.608119443058967590e-02 1.123468801379203796e-01 2.339101284742355347e-01 4.954854771494865417e-02 4.687957763671875000e-01
-1.008683443069458008e-01 3.544810116291046143e-01 -9.164483845233917236e-02 -1.745820045471191406e-01 -7.603434473276138306e-02 7.440151572227478027e-01 -3.051351010799407959e-01 4.157450199127197266e-01
-2.876935005187988281e-01 -3.309593498706817627e-01 7.467854022979736328e-01 -1.678545027971267700e-01 -1.602796167135238647e-01 4.129374325275421143e-01 -1.352491080760955811e-01 8.564797043800354004e-02
-3.579711318016052246e-01 -3.272993564605712891e-01 2.664462029933929443e-01 5.602060351520776749e-03 -1.827650964260101318e-01 6.715084910392761230e-01 -1.347601711750030518e-01 -4.372869431972503662e-01
-1.449976265430450439e-01 -4.853295087814331055e-01 2.864924669265747070e-01 -2.763295173645019531e-01 -4.075920283794403076e-01 2.619831562042236328e-01 -5.564866662025451660e-01 -2.013728022575378418e-01
-5.592351555824279785e-01 -5.645367503166198730e-01 1.174083501100540161e-01 8.188311010599136353e-03 4.710710141807794571e-03 3.643220961093902588e-01 -4.669133722782135010e-01 -6.278297305107116699e-02
-4.574572443962097168e-01 -3.543171286582946777e-02 5.719186067581176758e-01 3.523351252079010010e-02 -4.562214314937591553e-01 3.852633237838745117e-01 1.040522754192352295e-01 -3.061903715133666992e-01
-2.519344985485076904e-01 4.191337227821350098e-01 -1.064584180712699890e-01 -3.547041118144989014e-01 -2.132328413426876068e-02 7.633531093597412109e-01 -5.845917761325836182e-02 1.926846802234649658e-01
-7.743146419525146484e-01 -8.526176959276199341e-02 2.521443665027618408e-01 3.578474521636962891e-01 8.716645091772079468e-02 1.098972335457801819e-01 -4.261198043823242188e-01 -1.680201850831508636e-02
-9.450274109840393066e-01 6.384761538356542587e-03 -7.996615767478942871e-02 7.426871359348297119e-02 -1.618440747261047363e-01 2.202859073877334595e-01 1.414826661348342896e-01 1.534160505980253220e-02
-5.406214296817779541e-02 -2.022257000207901001e-01 5.229184627532958984e-01 -9.770920127630233765e-02 -4.394164085388183594e-01 4.220146834850311279e-01 -4.131125509738922119e-01 -3.624173998832702637e-01
-4.295857250690460205e-01 -3.794884979724884033e-01 6.236010789871215820e-01 -7.235040515661239624e-02 2.713889256119728088e-02 3.270185887813568115e-01 -3.553361892700195312e-01 2.083031535148620605e-01
-2.742511332035064697e-01 -5.196454524993896484e-01 3.309158980846405029e-01 -3.783657848834991455e-01 -3.954852223396301270e-01 2.237931042909622192e-01 -4.337332546710968018e-01 -8.644323796033859253e-02
-3.015650510787963867e-01 5.080794692039489746e-01 1.465129554271697998e-01 8.776593208312988281e-02 2.210278809070587158e-01 6.699381470680236816e-01 -3.509043157100677490e-01 3.066942095756530762e-02
-5.387607812881469727e-01 -8.429233729839324951e-02 5.914569273591041565e-02 3.359001874923706055e-01 -2.143280655145645142e-01 6.731550693511962891e-01 1.795986741781234741e-01 2.344672530889511108e-01
-2.479973882436752319e-01 1.395955588668584824e-02 7.612440735101699829e-02 -8.238967061042785645e-01 -1.491789519786834717e-01 4.290794730186462402e-01 -5.019000172615051270e-02 -2.117052078247070312e-01
-3.072517812252044678e-01 5.885944515466690063e-02 -6.832754611968994141e-02 -1.978145986795425415e-01 3.078451454639434814e-01 7.061978578567504883e-01 -4.819435775279998779e-01 1.804964244365692139e-01
3.983987122774124146e-02 -2.784868776798248291e-01 6.373717784881591797e-01 -2.400739789009094238e-01 -2.130208015441894531e-01 5.842692852020263672e-01 -2.621291577816009521e-01 -3.897919878363609314e-02
-6.655105948448181152e-01 5.838179588317871094e-01 1.429033577442169189e-01 -3.021605610847473145e-01 5.273754522204399109e-02 -5.348759703338146210e-03 -2.276627421379089355e-01 -2.233604937791824341e-01
-3.189642727375030518e-01 -2.207926660776138306e-01 1.751269251108169556e-01 -3.250713944435119629e-01 -1.594787836074829102e-01 7.327828407287597656e-01 1.455378979444503784e-01 -3.599809408187866211e-01
-1.425182670354843140e-01 -1.473052799701690674e-01 5.338726043701171875e-01 4.662173986434936523e-02 -5.494908094406127930e-01 5.506012439727783203e-01 -7.422977685928344727e-02 -2.453245520591735840e-01
-7.993630170822143555e-01 -5.004117265343666077e-02 5.090405046939849854e-02 -1.249657645821571350e-01 -2.822500467300415039e-01 3.232619166374206543e-01 2.363038063049316406e-01 -3.167083561420440674e-01
-1.112544313073158264e-01 -2.446311563253402710e-01 2.677374482154846191e-01 -5.427449345588684082e-01 -5.157552286982536316e-02 6.690304279327392578e-01 -6.261487305164337158e-02 -3.276282548904418945e-01
-3.097282052040100098e-01 3.658139705657958984e-01 -1.257017552852630615e-01 -6.239818409085273743e-03 -4.385488927364349365e-01 3.635978400707244873e-01 -1.562937349081039429e-01 6.367515325546264648e-01
-4.199456274509429932e-01 -5.280249714851379395e-01 2.579193413257598877e-01 -3.162114322185516357e-01 -4.664739370346069336e-01 8.047432452440261841e-02 -3.898388147354125977e-01 -4.769465699791908264e-02
-5.067567229270935059e-01 4.901547729969024658e-01 5.632783100008964539e-02 -2.635636925697326660e-02 5.849722400307655334e-02 5.275937542319297791e-02 -6.950536966323852539e-01 9.886006265878677368e-02
-1.531577855348587036e-01 -4.064330756664276123e-01 2.808352708816528320e-01 2.070336043834686279e-01 -2.556175589561462402e-01 7.042371034622192383e-01 -3.524146676063537598e-01 -6.431987881660461426e-02
-5.930385589599609375e-01 1.321895271539688110e-01 -2.855497002601623535e-01 5.908534675836563110e-02 -6.555759906768798828e-01 2.412291765213012695e-01 -8.484766632318496704e-02 -2.250134348869323730e-01
-2.403477728366851807e-01 -3.347639366984367371e-02 -4.759619832038879395e-01 -2.520933449268341064e-01 -5.605365037918090820e-01 3.929016292095184326e-01 -4.022092819213867188e-01 -1.437924653291702271e-01
-5.038800239562988281e-01 5.315040349960327148e-01 -6.765759736299514771e-02 -4.719184041023254395e-01 6.622235476970672607e-02 1.390287280082702637e-01 -4.586586654186248779e-01 -4.734788462519645691e-02
-8.076075911521911621e-01 4.377361014485359192e-02 1.510941684246063232e-01 2.518665790557861328e-02 -1.628080010414123535e-01 3.297992348670959473e-01 1.412422955036163330e-01 4.088605344295501709e-01
-4.787830412387847900e-01 1.239233911037445068e-01 6.453233957290649414e-02 3.350378572940826416e-02 -5.179803371429443359e-01 5.801367759704589844e-01 1.927436739206314087e-01 -3.288012444972991943e-01
-3.464690148830413818e-01 -1.033558025956153870e-01 4.606371819972991943e-01 7.155218720436096191e-02 -6.007674932479858398e-01 3.882934451103210449e-01 -1.787896156311035156e-01 -3.291070461273193359e-01
-1.131590902805328369e-01 4.153623282909393311e-01 -7.299101352691650391e-02 -1.410766988992691040e-01 -7.251806557178497314e-02 8.056550621986389160e-01 -2.050497531890869141e-01 3.050483465194702148e-01
-5.976752936840057373e-02 1.283807754516601562e-01 -3.310098946094512939e-01 -3.625840544700622559e-01 -6.371163725852966309e-01 4.191443622112274170e-01 -3.904768228530883789e-01 -6.957155466079711914e-02
-3.818354904651641846e-01 2.345180064439773560e-01 3.492790758609771729e-01 3.346877917647361755e-02 -6.910855770111083984e-01 3.672163486480712891e-01 2.497063130140304565e-01 -3.586716949939727783e-02
-4.016429781913757324e-01 7.864668220281600952e-02 2.165064960718154907e-01 -1.052679345011711121e-01 -4.123831093311309814e-01 6.262829899787902832e-01 2.490322142839431763e-01 -3.876003026962280273e-01
-3.967826366424560547e-01 1.695641726255416870e-01 1.502004563808441162e-01 2.025991380214691162e-01 -7.109780907630920410e-01 4.501373171806335449e-01 1.194492205977439880e-01 -1.668036580085754395e-01
-2.263448536396026611e-01 -1.957774758338928223e-01 5.042018890380859375e-01 -6.334024667739868164e-01 -7.620280981063842773e-02 3.509636223316192627e-01 8.003490418195724487e-02 3.458801209926605225e-01
-3.772265315055847168e-01 1.521695852279663086e-01 -1.852938085794448853e-01 -1.894146353006362915e-01 2.729825377464294434e-01 6.080073118209838867e-01 -5.107012391090393066e-01 2.435670346021652222e-01
-3.875011503696441650e-01 6.193121150135993958e-02 3.287249207496643066e-01 -3.268692176789045334e-03 -7.920247912406921387e-01 2.372881174087524414e-01 1.425294876098632812e-01 -1.844264119863510132e-01
-8.293450623750686646e-02 -4.880585372447967529e-01 5.076912641525268555e-01 -1.702058315277099609e-01 -2.305885255336761475e-01 4.177534878253936768e-01 -4.740667045116424561e-01 1.255862414836883545e-01
-4.024096727371215820e-01 -3.097708821296691895e-01 6.274510025978088379e-01 1.521234773099422455e-02 6.170131638646125793e-02 3.520970642566680908e-01 -2.596269547939300537e-01 3.911481201648712158e-01
-2.491515129804611206e-01 4.759249389171600342e-01 4.351055324077606201e-01 -3.638150990009307861e-01 -1.738391667604446411e-01 -1.015637144446372986e-01 -5.876495242118835449e-01 6.223910301923751831e-02
-6.786679029464721680e-01 -1.384353190660476685e-01 -2.726013064384460449e-01 9.143296629190444946e-02 -5.579358339309692383e-01 1.013771519064903259e-01 -3.405916392803192139e-01 -1.274514477699995041e-03
-6.503666639328002930e-01 -3.765291068702936172e-03 -2.404676079750061035e-01 2.349855601787567139e-01 -4.372215270996093750e-01 4.886812567710876465e-01 5.888181924819946289e-02 1.747203916311264038e-01
-4.703013598918914795e-01 2.253274470567703247e-01 -8.246439695358276367e-02 -2.558426260948181152e-01 -2.720983922481536865e-01 4.489243030548095703e-01 1.351560950279235840e-01 6.016232371330261230e-01
-1.889640241861343384e-01 2.729090154170989990e-01 4.877327010035514832e-02 -2.348649352788925171e-01 2.646921575069427490e-01 6.992827653884887695e-01 -4.727256000041961670e-01 2.230363786220550537e-01
-1.945793032646179199e-01 -3.113405704498291016e-01 6.387428641319274902e-01 -1.064635291695594788e-01 3.630654141306877136e-02 4.562194049358367920e-01 -3.556758165359497070e-01 3.315408825874328613e-01
-5.515069961547851562e-01 -4.744763374328613281e-01 3.816058635711669922e-01 -2.329696714878082275e-02 -1.734236478805541992e-01 1.622025817632675171e-01 -4.916120469570159912e-01 -1.627223938703536987e-01
-3.437615036964416504e-01 -1.227382868528366089e-01 6.107951998710632324e-01 -5.848081111907958984e-01 -2.466113567352294922e-01 2.774254381656646729e-01 1.133091971278190613e-01 3.272607550024986267e-02
-3.940497636795043945e-01 -1.111802011728286743e-01 3.853459060192108154e-01 2.838849723339080811e-01 -6.439262628555297852e-01 3.048713803291320801e-01 -2.129627168178558350e-01 -2.243682146072387695e-01
-9.605591744184494019e-02 5.618813633918762207e-01 -4.538836330175399780e-02 -5.313284397125244141e-01 -1.633918434381484985e-01 5.135191082954406738e-01 -1.995583623647689819e-01 2.459070831537246704e-01
-3.006317019462585449e-01 -1.804402619600296021e-01 5.966241955757141113e-01 2.912339270114898682e-01 -4.561706781387329102e-01 3.583600819110870361e-01 -3.036183714866638184e-01 8.710017055273056030e-02
-4.144286811351776123e-01 5.708758234977722168e-01 1.774826794862747192e-01 -1.446070671081542969e-01 -1.731583029031753540e-01 2.681863009929656982e-01 -4.897594079375267029e-02 5.879046320915222168e-01
-8.649699687957763672e-01 -1.359732355922460556e-02 -7.083499431610107422e-02 3.301622569561004639e-01 -1.838069558143615723e-01 3.011229634284973145e-01 -6.032351776957511902e-02 -9.756213426589965820e-02
-4.767338037490844727e-01 -3.212205767631530762e-01 6.654133796691894531e-01 -1.800907105207443237e-01 -2.114644944667816162e-01 1.171341817826032639e-02 -3.851626515388488770e-01 3.361469507217407227e-02
-7.334702014923095703e-01 4.389133155345916748e-01 -8.466608077287673950e-02 -1.110481917858123779e-01 2.728478312492370605e-01 3.658291101455688477e-01 -2.022265940904617310e-01 -2.653504349291324615e-02
-4.469714760780334473e-01 2.311167418956756592e-01 1.817576959729194641e-02 -1.002018600702285767e-01 3.163751363754272461e-01 3.512831330299377441e-01 -6.615480184555053711e-01 2.743937075138092041e-01
-1.827898770570755005e-01 -3.848036825656890869e-01 6.004000902175903320e-01 4.383770376443862915e-02 -1.180789247155189514e-01 4.497345983982086182e-01 -4.040053486824035645e-01 2.769258022308349609e-01
-5.672815069556236267e-02 -1.457490026950836182e-01 2.076658606529235840e-02 -7.350365519523620605e-01 -4.026255011558532715e-01 3.694964945316314697e-01 -2.125527709722518921e-01 3.016875386238098145e-01
-4.813891351222991943e-01 2.572765946388244629e-01 -2.045892775058746338e-01 -1.658208966255187988e-01 2.557213306427001953e-01 5.583830475807189941e-01 -4.628294706344604492e-01 2.032827883958816528e-01
-2.731997966766357422e-01 2.899996936321258545e-01 -1.065551675856113434e-02 -2.208155989646911621e-01 2.554298341274261475e-01 5.139737725257873535e-01 -6.447966098785400391e-01 2.172852158546447754e-01
-3.139209747314453125e-01 -6.402733922004699707e-02 4.183303117752075195e-01 -6.147121787071228027e-01 -1.786374002695083618e-01 2.857477366924285889e-01 1.875508725643157959e-01 4.424299597740173340e-01
-3.384559750556945801e-01 -4.017173126339912415e-02 8.128860592842102051e-02 -8.498591780662536621e-01 -4.708348214626312256e-02 3.128496408462524414e-01 -2.084466367959976196e-01 -1.068810373544692993e-01
-2.312958389520645142e-01 -9.578905254602432251e-02 -4.325662180781364441e-02 -4.177144765853881836e-01 -2.515278942883014679e-02 3.938327729701995850e-01 -2.959816157817840576e-01 7.194638252258300781e-01
-3.311062157154083252e-01 -3.755497559905052185e-02 4.108198881149291992e-01 7.747023552656173706e-02 -4.553382098674774170e-01 3.364903926849365234e-01 -3.837033808231353760e-01 -4.963836967945098877e-01
-1.561290621757507324e-01 -2.900826930999755859e-01 3.504148721694946289e-01 -2.275623232126235962e-01 -2.594068348407745361e-01 7.459174394607543945e-01 3.595253080129623413e-02 -3.031888008117675781e-01
-7.415568828582763672e-01 -1.638523042201995850e-01 -1.894805878400802612e-01 1.485629081726074219e-01 -3.910355269908905029e-01 3.942638635635375977e-01 1.384465545415878296e-01 1.942983120679855347e-01
-2.420127242803573608e-01 3.338255286216735840e-01 1.234981268644332886e-01 -2.353893220424652100e-01 3.387109041213989258e-01 6.214336752891540527e-01 -5.048226714134216309e-01 -5.983016267418861389e-02
-6.202303618192672729e-02 -9.122254699468612671e-02 -4.491328448057174683e-02 -7.771462798118591309e-01 -2.553129494190216064e-01 3.779002726078033447e-01 -3.416596949100494385e-01 2.390260100364685059e-01
-1.442610025405883789e-01 -3.889761120080947876e-02 4.831020236015319824e-01 -3.066014945507049561e-01 -2.259340882301330566e-01 3.819564878940582275e-01 -3.868760764598846436e-01 -5.510659813880920410e-01
-3.516445457935333252e-01 -4.385246038436889648e-01 -1.011164039373397827e-01 -2.525493800640106201e-01 -6.703717112541198730e-01 2.127785533666610718e-01 -3.358178436756134033e-01 5.089257284998893738e-02
-2.094569802284240723e-01 3.407691419124603271e-02 6.108708381652832031e-01 2.624629139900207520e-01 -5.664299726486206055e-01 4.316950440406799316e-01 -3.602790459990501404e-02 6.644649803638458252e-02
-1.316646188497543335e-01 2.180875539779663086e-01 3.354382216930389404e-01 4.833610355854034424e-02 -7.224523425102233887e-01 5.206429958343505859e-01 1.526215821504592896e-01 6.282498687505722046e-02
-2.843953669071197510e-01 -4.282172322273254395e-01 -2.155452966690063477e-01 -4.659772515296936035e-01 -5.158722400665283203e-01 2.444535195827484131e-01 -3.456518054008483887e-01 1.637003868818283081e-01
-2.727721035480499268e-01 -1.277872268110513687e-02 6.904807090759277344e-01 1.220681518316268921e-02 -6.232678294181823730e-01 1.666329652070999146e-01 -1.088052168488502502e-01 -1.430094689130783081e-01
-1.751271486282348633e-01 1.916305571794509888e-01 -2.558359503746032715e-01 -4.706785082817077637e-01 -5.945351123809814453e-01 1.395898163318634033e-01 -4.853268861770629883e-01 -1.926615089178085327e-01
-2.596861422061920166e-01 3.035467863082885742e-01 2.163703888654708862e-01 -1.392023712396621704e-01 -3.780739903450012207e-01 3.494872152805328369e-01 7.281643897294998169e-02 7.098208665847778320e-01
-2.424873411655426025e-01 2.253693640232086182e-01 1.604378223419189453e-01 -2.580745220184326172e-01 3.011508285999298096e-01 7.509120702743530273e-01 -3.373447656631469727e-01 1.723476648330688477e-01
-3.310588300228118896e-01 5.562580227851867676e-01 5.079392194747924805e-01 -2.579168677330017090e-01 3.355893073603510857e-03 5.094235390424728394e-02 -3.704416453838348389e-01 3.414971530437469482e-01
-5.223103165626525879e-01 3.931676447391510010e-01 9.364455193281173706e-02 -3.463921844959259033e-01 2.317911088466644287e-01 1.712165474891662598e-01 -5.482519268989562988e-01 2.454218119382858276e-01
-6.620128154754638672e-01 -1.741410605609416962e-02 3.296182751655578613e-01 4.502745270729064941e-01 -1.607825048267841339e-03 1.787414550781250000e-01 -4.664223194122314453e-01 2.322996407747268677e-02
-3.555153608322143555e-01 -1.917764693498611450e-01 1.860734671354293823e-01 -7.439669370651245117e-01 -4.172597527503967285e-01 2.177022695541381836e-01 1.419048160314559937e-01 8.416348695755004883e-02
-6.731480956077575684e-01 2.515759766101837158e-01 -3.463376760482788086e-01 1.833946406841278076e-01 -4.529846012592315674e-01 2.213753610849380493e-01 -1.973418146371841431e-01 -1.919682323932647705e-01
-4.567853510379791260e-01 -5.126004219055175781e-01 3.490754365921020508e-01 -1.616211384534835815e-01 -1.602338850498199463e-01 4.009622633457183838e-01 -3.459197878837585449e-01 -2.729594111442565918e-01
-5.271344184875488281e-01 4.485093653202056885e-01 5.371993407607078552e-02 5.458101630210876465e-03 2.967959344387054443e-01 4.539729058742523193e-01 -4.657277762889862061e-01 -8.349470794200897217e-02
-3.112258017063140869e-01 -2.543556392192840576e-01 4.983710944652557373e-01 -1.861764932982623577e-03 -4.569342136383056641e-01 3.944599628448486328e-01 -2.000990360975265503e-01 -4.308562576770782471e-01
-2.653341293334960938e-01 1.610039174556732178e-01 2.189791388809680939e-02 -2.813643515110015869e-01 2.826670110225677490e-01 7.666076421737670898e-01 -3.791919946670532227e-01 1.124973818659782410e-01
-3.968189954757690430e-01 1.175753995776176453e-01 5.603036284446716309e-01 2.536093890666961670e-01 -4.752745628356933594e-01 4.167316257953643799e-01 2.026453241705894470e-02 -2.247020304203033447e-01
-5.045551806688308716e-02 -2.262398451566696167e-01 5.503194332122802734e-01 1.788013577461242676e-01 -2.837943136692047119e-01 6.660130023956298828e-01 -2.104135304689407349e-01 2.075137346982955933e-01
-3.180449306964874268e-01 6.468049436807632446e-02 6.324496269226074219e-01 3.318923711776733398e-01 -1.043688654899597168e-01 2.869279980659484863e-01 -5.379425287246704102e-01 -4.377444833517074585e-02
-6.895861625671386719e-01 3.424836099147796631e-01 3.303207457065582275e-01 1.682795882225036621e-01 -1.159696280956268311e-01 4.475108683109283447e-01 3.603538125753402710e-02 2.339501827955245972e-01
-5.039917826652526855e-01 -7.857400178909301758e-02 4.127945601940155029e-01 3.833917081356048584e-01 -4.599353671073913574e-02 3.649199903011322021e-01 -4.743085205554962158e-01 -2.493576258420944214e-01
-7.952842861413955688e-02 -2.776076495647430420e-01 4.611893892288208008e-01 -3.506404459476470947e-01 -4.269881844520568848e-01 7.796146720647811890e-02 -6.092007756233215332e-01 -1.464316397905349731e-01
-1.614798158407211304e-01 -5.294066295027732849e-02 7.399139404296875000e-01 -6.642337888479232788e-02 -3.929968774318695068e-01 4.814117848873138428e-01 6.857858970761299133e-03 -1.816202849149703979e-01
-1.941092610359191895e-01 4.367186427116394043e-01 2.843503467738628387e-02 -1.938255578279495239e-01 -8.232010155916213989e-02 7.351557016372680664e-01 -6.037444248795509338e-02 4.270196557044982910e-01
-3.091248571872711182e-01 6.784472465515136719e-01 -1.242118552327156067e-01 -2.547548115253448486e-01 -2.864283323287963867e-01 3.172648847103118896e-01 -2.335855811834335327e-01 3.557556867599487305e-01
-3.745068013668060303e-01 -3.442189395427703857e-01 2.361629009246826172e-01 3.364236056804656982e-01 -4.480156600475311279e-01 5.417930483818054199e-01 -1.790771335363388062e-01 2.144250571727752686e-01
-2.780443429946899414e-01 1.497709155082702637e-01 1.785670816898345947e-01 -7.628865242004394531e-01 1.418372523039579391e-02 3.455977439880371094e-01 -3.610922023653984070e-02 -4.067370295524597168e-01
-5.635763406753540039e-01 -6.259934604167938232e-02 3.381626009941101074e-01 3.337566256523132324e-01 1.184026375412940979e-01 2.916721999645233154e-01 -5.868031978607177734e-01 -9.636295586824417114e-02
3.852694854140281677e-02 -3.498390614986419678e-01 4.471237957477569580e-01 -4.204975441098213196e-02 -4.068628847599029541e-01 3.166209459304809570e-01 -6.313390731811523438e-01 1.003259196877479553e-01
-3.340312242507934570e-01 -1.974182724952697754e-01 6.913518905639648438e-01 -3.220795691013336182e-01 -3.338738083839416504e-01 3.088897764682769775e-01 -1.214984524995088577e-02 -2.464029788970947266e-01
-7.726532220840454102e-01 5.134035944938659668e-01 4.402855783700942993e-02 3.321766480803489685e-02 7.783770561218261719e-02 4.671123623847961426e-02 -3.539366126060485840e-01 5.357178673148155212e-02
-6.345242857933044434e-01 5.540691018104553223e-01 7.476492226123809814e-02 -7.235251367092132568e-02 1.446095108985900879e-01 1.588872373104095459e-01 -3.948533535003662109e-01 2.783800959587097168e-01
-3.086372911930084229e-01 4.523579478263854980e-01 -6.366281211376190186e-02 -5.308591723442077637e-01 8.375067263841629028e-02 2.642232775688171387e-01 -5.677542686462402344e-01 1.227922588586807251e-01
-8.123615384101867676e-01 -7.015320658683776855e-02 -2.871370017528533936e-01 1.861890219151973724e-02 -3.007066547870635986e-01 4.331089556217193604e-03 -3.258302211761474609e-01 2.361024767160415649e-01
-9.567689150571823120e-02 1.699762977659702301e-02 3.754055798053741455e-01 -6.930128335952758789e-01 -9.127475321292877197e-02 2.780068516731262207e-01 -1.278244554996490479e-01 5.171100497245788574e-01
-2.588428854942321777e-01 -4.866963624954223633e-01 2.160690873861312866e-01 -2.533926069736480713e-01 -3.416692614555358887e-01 3.187906146049499512e-01 -5.284827947616577148e-01 -2.959287464618682861e-01
-5.389493107795715332e-01 -1.342783868312835693e-01 3.074801266193389893e-01 -1.296771764755249023e-01 -5.983334183692932129e-01 3.439763784408569336e-01 3.060880899429321289e-01 1.006496846675872803e-01
-2.936688661575317383e-01 3.366626799106597900e-01 -1.144062802195549011e-01 -2.876516878604888916e-01 1.941571831703186035e-01 6.859601736068725586e-01 -4.423744678497314453e-01 2.551414631307125092e-02
-3.585321605205535889e-01 -2.146270871162414551e-01 -2.163676768541336060e-01 -4.798180460929870605e-01 -6.277441978454589844e-01 3.250391036272048950e-02 -3.769108057022094727e-01 1.056810691952705383e-01
-2.954640984535217285e-01 3.930805921554565430e-01 5.554094910621643066e-01 -3.222813904285430908e-01 -3.143900260329246521e-02 -4.962201043963432312e-02 -4.750542342662811279e-01 3.416378796100616455e-01
-4.755839705467224121e-02 5.402708426117897034e-03 -3.439412713050842285e-01 -4.492910206317901611e-01 -6.064210534095764160e-01 4.513673782348632812e-01 -3.024915754795074463e-01 -1.207098290324211121e-01
-3.317738473415374756e-01 5.682941079139709473e-01 3.121289014816284180e-01 -2.083262503147125244e-01 2.648449316620826721e-02 5.553592368960380554e-02 -6.126646399497985840e-01 2.167947739362716675e-01
-2.687938511371612549e-01 -1.248403340578079224e-01 2.945384979248046875e-01 -7.946508526802062988e-01 -1.770441979169845581e-01 2.964719831943511963e-01 5.327436327934265137e-02 2.680735588073730469e-01
-2.945134937763214111e-01 3.215244412422180176e-01 -4.659151658415794373e-02 -2.007736712694168091e-01 -4.501736164093017578e-01 4.420017004013061523e-01 8.218261599540710449e-02 6.021854281425476074e-01
3.379987925291061401e-02 -2.867228388786315918e-01 5.171137452125549316e-01 6.949399411678314209e-02 -5.480618476867675781e-01 4.376537799835205078e-01 -3.605692386627197266e-01 1.499626487493515015e-01
-2.908703386783599854e-01 -2.368146777153015137e-01 2.170909494161605835e-01 3.199860453605651855e-01 -6.572854518890380859e-01 3.065275251865386963e-01 -3.368278741836547852e-01 -2.652496397495269775e-01
-1.789942681789398193e-01 6.024252772331237793e-01 2.474357336759567261e-01 -4.927774369716644287e-01 -6.919788569211959839e-02 1.853569447994232178e-01 -3.842184245586395264e-01 3.379667401313781738e-01
-5.254217386245727539e-01 -1.302703768014907837e-01 -9.876994043588638306e-02 -6.922466307878494263e-02 -1.004260182380676270e-01 3.336612582206726074e-01 -8.521649241447448730e-02 7.508242130279541016e-01
-2.451295554637908936e-01 4.891395866870880127e-01 2.570959366858005524e-02 -2.890042662620544434e-01 -5.602455139160156250e-01 2.740852832794189453e-01 7.016058266162872314e-02 4.717512130737304688e-01
-4.477121829986572266e-01 -1.984003037214279175e-01 2.657802402973175049e-01 -7.876214571297168732e-03 -3.395779430866241455e-01 4.838532805442810059e-01 -1.073216050863265991e-01 -5.731883049011230469e-01
-3.633202314376831055e-01 7.797122746706008911e-02 3.058688342571258545e-01 1.393142342567443848e-01 -6.845495700836181641e-01 5.033378005027770996e-01 1.642130911350250244e-01 -5.630809348076581955e-03
-2.560958266258239746e-01 2.336216904222965240e-02 4.126868844032287598e-01 -6.506604552268981934e-01 -5.547814965248107910e-01 1.094380915164947510e-01 1.029745340347290039e-01 -9.918064624071121216e-02
-3.089548647403717041e-01 5.274705961346626282e-02 5.308828353881835938e-01 4.785395041108131409e-02 -6.349374651908874512e-01 -6.699445843696594238e-02 -3.537739813327789307e-01 -2.912872433662414551e-01
-3.430434763431549072e-01 3.291107714176177979e-01 3.364817705005407333e-03 -2.288397848606109619e-01 1.036197543144226074e-01 1.632897853851318359e-01 -8.216385245323181152e-01 9.559268504381179810e-02
-1.742627173662185669e-01 1.045556068420410156e-01 3.529429733753204346e-01 -7.034193873405456543e-01 1.723459959030151367e-01 5.061596035957336426e-01 -1.099989265203475952e-01 2.033040374517440796e-01
-5.409769415855407715e-01 4.354571700096130371e-01 -4.975402355194091797e-02 3.299200162291526794e-02 -1.065030917525291443e-01 5.282364487648010254e-01 4.216155037283897400e-02 4.711719751358032227e-01
-4.100175201892852783e-01 5.582933872938156128e-02 2.770547866821289062e-01 1.713936477899551392e-01 -5.417904257774353027e-01 6.059053540229797363e-01 2.176077961921691895e-01 -1.209231391549110413e-01
-5.158830285072326660e-01 1.038695052266120911e-01 4.939367994666099548e-03 -2.933563292026519775e-01 1.229544058442115784e-01 6.551528573036193848e-01 -9.681478887796401978e-02 4.281088709831237793e-01
-3.664733767509460449e-01 1.862498372793197632e-01 7.949813455343246460e-02 -3.945012390613555908e-01 2.403381466865539551e-01 1.492913663387298584e-01 -7.673434615135192871e-01 -1.380483061075210571e-02
-4.594758152961730957e-01 4.222372472286224365e-01 -1.781767047941684723e-02 -4.776695370674133301e-01 1.850187182426452637e-01 2.222372442483901978e-01 -5.430222749710083008e-01 6.014462932944297791e-02
-5.148763656616210938e-01 1.944167315959930420e-01 -1.049362644553184509e-01 2.283143103122711182e-01 -4.829418063163757324e-01 5.557509660720825195e-01 1.558166556060314178e-02 -3.027054667472839355e-01
-3.363723158836364746e-01 -2.545491047203540802e-02 4.668872356414794922e-01 -5.781363844871520996e-01 -7.215412706136703491e-02 1.750984936952590942e-01 6.255116313695907593e-02 5.424037575721740723e-01
-3.490440547466278076e-01 -4.727376997470855713e-02 -4.261681437492370605e-02 -7.815411686897277832e-01 -2.348871082067489624e-01 1.751659661531448364e-01 -1.813226044178009033e-01 3.802337348461151123e-01
-4.062528908252716064e-01 -9.848485887050628662e-02 5.669373273849487305e-01 2.367319613695144653e-01 8.912498131394386292e-03 3.164640367031097412e-01 -3.495205938816070557e-01 4.747692346572875977e-01
-8.569841980934143066e-01 -1.023520231246948242e-01 -1.953910663723945618e-02 -4.358697310090065002e-02 -1.321644335985183716e-01 2.119912058115005493e-01 3.495058417320251465e-02 4.349611103534698486e-01
-4.043765664100646973e-01 3.155140280723571777e-01 -1.745317578315734863e-01 -7.081461697816848755e-02 -2.409152090549468994e-01 6.336836814880371094e-01 7.775891572237014771e-02 4.856058359146118164e-01
-1.230914369225502014e-01 3.127292990684509277e-01 -3.314403295516967773e-01 -3.841472566127777100e-01 -6.768842339515686035e-01 1.910800784826278687e-01 -3.600192368030548096e-01 -7.300371676683425903e-02
-1.988645792007446289e-01 -1.335854977369308472e-01 4.320546090602874756e-01 6.573819369077682495e-02 -8.204373121261596680e-01 2.614848613739013672e-01 -9.917027503252029419e-02 1.699275150895118713e-02
-4.413655400276184082e-01 5.566100478172302246e-01 1.254528760910034180e-01 -1.869174689054489136e-01 2.343850024044513702e-02 4.450972005724906921e-02 -6.545665264129638672e-01 1.171212568879127502e-01
-2.990425229072570801e-01 4.114851951599121094e-01 -9.973555803298950195e-02 -3.493656218051910400e-02 1.997620761394500732e-01 7.266711592674255371e-01 -3.645483851432800293e-01 -1.709806770086288452e-01
-1.826746203005313873e-02 4.664302468299865723e-01 7.491118460893630981e-02 -2.806323170661926270e-01 1.677330234088003635e-03 7.233605980873107910e-01 -3.026196360588073730e-01 2.879427373409271240e-01
-2.376302480697631836e-01 -1.417944729328155518e-01 -4.182967245578765869e-01 -1.869093179702758789e-01 -2.296307384967803955e-01 2.488031983375549316e-01 -7.691159248352050781e-01 8.571149408817291260e-02
-1.800599545240402222e-01 6.288614273071289062e-01 -1.451003998517990112e-01 -2.018159925937652588e-01 -4.637584388256072998e-01 4.890181720256805420e-01 2.957568690180778503e-02 2.350372672080993652e-01
-4.045116901397705078e-01 1.609185487031936646e-01 1.246939674019813538e-01 -4.591848254203796387e-01 2.204144150018692017e-01 1.012200340628623962e-01 -6.634191870689392090e-01 2.917585968971252441e-01
-6.988528966903686523e-01 5.797082558274269104e-02 -2.691539190709590912e-02 2.770040333271026611e-01 -5.592247843742370605e-01 -6.310220062732696533e-02 -2.952381372451782227e-01 -1.640384346246719360e-01
-5.045610070228576660e-01 -3.391565680503845215e-01 -1.496287733316421509e-01 -1.002248004078865051e-01 -5.552632808685302734e-01 1.126642376184463501e-01 -4.829083085060119629e-01 2.091557681560516357e-01
-3.894355893135070801e-01 1.603974848985671997e-01 8.785764873027801514e-02 -8.257331848144531250e-01 -3.355453163385391235e-02 2.887102663516998291e-01 -6.639192812144756317e-03 -2.203053534030914307e-01
-3.960950672626495361e-01 -2.566490769386291504e-01 4.588568806648254395e-01 -1.651013270020484924e-02 -7.275078296661376953e-01 1.240133568644523621e-01 -9.624834358692169189e-02 1.118351817131042480e-01
-5.339766740798950195e-01 2.146728336811065674e-01 -1.510826945304870605e-01 -2.139468342065811157e-01 -2.442280054092407227e-01 4.249129295349121094e-01 3.697289898991584778e-02 5.988489389419555664e-01
-2.823671698570251465e-01 3.404814749956130981e-02 4.389543831348419189e-01 4.551720321178436279e-01 -2.490672469139099121e-01 1.113212034106254578e-01 -6.204991936683654785e-01 2.445425391197204590e-01
-3.212868571281433105e-01 1.062050685286521912e-01 2.819384634494781494e-01 -7.222902774810791016e-01 -2.641838788986206055e-01 4.087315797805786133e-01 1.846373379230499268e-01 -1.155734509229660034e-01
-1.342513412237167358e-01 -2.290216237306594849e-01 -3.622090220451354980e-01 -3.042477965354919434e-01 -2.295640110969543457e-01 2.738999128341674805e-01 -7.535894513130187988e-01 1.007255911827087402e-01
-1.342798173427581787e-01 3.541066944599151611e-01 -7.084045559167861938e-02 -3.099941909313201904e-01 3.086768649518489838e-02 8.591758012771606445e-01 -1.175818666815757751e-01 5.001353472471237183e-02
-3.490538001060485840e-01 4.316090643405914307e-01 -4.721266031265258789e-02 -5.071004629135131836e-01 1.345493048429489136e-01 2.410856187343597412e-01 -5.953651070594787598e-01 4.253863543272018433e-02
5.357671901583671570e-02 1.266554892063140869e-01 -2.128133475780487061e-01 -5.724539160728454590e-01 -6.164447069168090820e-01 3.310673832893371582e-01 -3.442143797874450684e-01 -1.287828898057341576e-03
-3.838039338588714600e-01 -4.900877177715301514e-01 5.127888321876525879e-01 -2.510688304901123047e-01 -1.128937304019927979e-01 2.470360100269317627e-01 -4.605997502803802490e-01 -2.442482858896255493e-02
-1.049552485346794128e-01 -2.118099182844161987e-01 4.732064902782440186e-01 -5.677480367012321949e-04 -4.648355841636657715e-01 3.268747627735137939e-01 -5.445665121078491211e-01 -3.173713386058807373e-01
-3.611405789852142334e-01 3.307884037494659424e-01 -8.218348026275634766e-02 -9.562820941209793091e-02 -1.363115906715393066e-01 5.432128906250000000e-01 -1.366667002439498901e-01 6.418089866638183594e-01
-2.403602302074432373e-01 3.689839839935302734e-01 -6.242507696151733398e-02 -1.808825284242630005e-01 1.442256420850753784e-01 8.500434160232543945e-01 -1.534976512193679810e-01 5.025840550661087036e-02
-4.984839260578155518e-01 1.041423827409744263e-01 -4.771333187818527222e-02 -4.427394568920135498e-01 3.616371452808380127e-01 3.947806656360626221e-01 -3.871085941791534424e-01 3.254030644893646240e-01
-4.618259072303771973e-01 3.956992626190185547e-01 4.769300520420074463e-01 -3.075170218944549561e-01 2.357282117009162903e-02 -1.093381121754646301e-01 -5.116600990295410156e-01 1.838568747043609619e-01
-3.505786359310150146e-01 -1.724575608968734741e-01 3.007132112979888916e-01 2.333617024123668671e-02 -8.116980195045471191e-01 2.199352830648422241e-01 -6.440892070531845093e-02 -2.121468186378479004e-01
-6.181015372276306152e-01 1.706064045429229736e-01 1.664987355470657349e-01 1.721298694610595703e-01 -3.420211374759674072e-01 4.091882109642028809e-01 8.201482146978378296e-02 -4.902586638927459717e-01
-6.856556534767150879e-01 -8.456079661846160889e-02 3.115383209660649300e-03 -4.256691411137580872e-02 -6.044067144393920898e-01 2.954383790493011475e-01 2.595743536949157715e-01 -3.056229092180728912e-02
-7.883428335189819336e-01 -1.787934899330139160e-01 -2.078429013490676880e-01 -1.406535208225250244e-01 -3.013124763965606689e-01 1.776265949010848999e-01 -1.212785243988037109e-01 3.827759325504302979e-01
-5.392826795578002930e-01 -1.054119467735290527e-01 1.827429085969924927e-01 1.451036930084228516e-01 -4.320328533649444580e-01 4.743147492408752441e-01 2.227056585252285004e-02 -4.811335504055023193e-01
-5.584310889244079590e-01 -1.448613554239273071e-01 1.456692069768905640e-01 -1.367427706718444824e-01 -6.861072182655334473e-01 2.690340578556060791e-01 2.807117402553558350e-01 7.300815731287002563e-02
-5.017557144165039062e-01 -3.453955054283142090e-01 -7.511942833662033081e-02 -4.928010106086730957e-01 -2.227997034788131714e-01 2.757356762886047363e-01 -2.272592112421989441e-02 5.042430758476257324e-01
-5.032253265380859375e-01 1.675348281860351562e-01 -8.296395093202590942e-02 -2.030378580093383789e-01 2.951140403747558594e-01 6.023110151290893555e-01 -2.814153134822845459e-01 3.761959671974182129e-01
-3.433549404144287109e-01 1.834844499826431274e-01 8.431212604045867920e-02 -6.557987630367279053e-02 -6.441383957862854004e-01 5.367947816848754883e-01 2.385683953762054443e-01 -2.775859236717224121e-01
-5.002664327621459961e-01 1.814361810684204102e-01 -3.654832243919372559e-01 1.660713851451873779e-01 -4.812749624252319336e-01 5.391623377799987793e-01 -1.291211396455764771e-01 -1.290855705738067627e-01
-2.600883543491363525e-01 3.348634541034698486e-01 -2.573862671852111816e-02 -6.493373960256576538e-02 2.058709412813186646e-01 8.293890953063964844e-01 -2.897247970104217529e-01 -3.364760056138038635e-02
-3.534820675849914551e-01 -1.047639399766921997e-01 6.789502501487731934e-01 2.197320312261581421e-01 -5.097840428352355957e-01 1.497419327497482300e-01 -1.947841346263885498e-01 1.859459131956100464e-01
-1.544169634580612183e-01 -4.117828905582427979e-01 8.621801435947418213e-02 -3.125775456428527832e-01 -6.747388243675231934e-01 1.973325759172439575e-01 -4.039305448532104492e-01 -2.099513560533523560e-01
-3.309414684772491455e-01 6.183397769927978516e-01 3.772169649600982666e-01 -1.796276867389678955e-01 -1.731998519971966743e-03 7.922049611806869507e-02 -5.186652541160583496e-01 2.414170354604721069e-01
-4.377925992012023926e-01 -6.369817256927490234e-02 -2.294962853193283081e-02 3.694674968719482422e-01 -6.102290153503417969e-01 3.132468461990356445e-01 -2.913125753402709961e-01 -3.344865441322326660e-01
-4.403563141822814941e-01 -1.646206974983215332e-01 7.104257345199584961e-01 3.420685604214668274e-02 -3.206088840961456299e-01 3.682802617549896240e-01 -9.774624556303024292e-02 -1.585467904806137085e-01
-3.035781979560852051e-01 8.347708731889724731e-02 1.105323582887649536e-01 2.533857524394989014e-01 -7.004413008689880371e-01 5.449312925338745117e-01 -1.103862598538398743e-01 -1.571525931358337402e-01
-4.128549247980117798e-02 4.527543783187866211e-01 5.143020674586296082e-02 -1.427388787269592285e-01 -5.758027434349060059e-01 2.553677260875701904e-01 -2.177641391754150391e-01 5.710576176643371582e-01
-3.411564826965332031e-01 -2.307886779308319092e-01 2.873013317584991455e-01 9.442396461963653564e-02 -5.072374343872070312e-01 5.338587164878845215e-01 -1.205108314752578735e-01 -4.267002046108245850e-01
-5.073789358139038086e-01 5.926421880722045898e-01 5.304763838648796082e-02 -4.158448576927185059e-01 -2.291376329958438873e-02 1.504852529615163803e-02 -4.566017389297485352e-01 7.977581024169921875e-02
-2.048130631446838379e-01 3.587029278278350830e-01 4.972980543971061707e-02 -2.230709046125411987e-01 2.151322066783905029e-01 6.556372642517089844e-01 -4.683282077312469482e-01 2.857915163040161133e-01
-4.198419153690338135e-01 -4.120013415813446045e-01 3.709407746791839600e-01 -2.544870972633361816e-01 1.019170954823493958e-01 6.006367802619934082e-01 -1.180438101291656494e-01 -2.579551637172698975e-01
-1.409433931112289429e-01 -5.859835445880889893e-02 -3.902720212936401367e-01 -2.826340496540069580e-01 -4.554914832115173340e-01 2.458409070968627930e-01 -6.902909278869628906e-01 -9.760489687323570251e-03
-7.408991456031799316e-02 1.946897953748703003e-01 -3.587874174118041992e-01 -3.032827377319335938e-01 -6.151936054229736328e-01 3.604734241962432861e-01 -4.605174064636230469e-01 -1.241663917899131775e-01
-3.065296709537506104e-01 2.408215254545211792e-01 1.574410349130630493e-01 -8.291737437248229980e-01 -1.484588682651519775e-01 2.811803817749023438e-01 -1.138661578297615051e-01 -1.471727192401885986e-01
-1.630274057388305664e-01 4.391811788082122803e-01 4.950530827045440674e-02 -2.150198370218276978e-01 1.128010600805282593e-01 8.333398103713989258e-01 -1.452738195657730103e-01 -5.978307500481605530e-02
-5.866529345512390137e-01 9.919100999832153320e-02 -3.064926564693450928e-01 5.120056495070457458e-02 -4.886740148067474365e-01 3.386930525302886963e-01 -9.612287580966949463e-02 -4.320707321166992188e-01
-8.015571534633636475e-02 -3.532525002956390381e-01 5.340563654899597168e-01 -2.873779833316802979e-01 -5.622840523719787598e-01 1.945925354957580566e-01 -3.796359598636627197e-01 -5.322285369038581848e-02
-2.694606482982635498e-01 1.638421416282653809e-02 3.532294332981109619e-01 -7.001964449882507324e-01 -5.406163334846496582e-01 -1.097142975777387619e-02 7.714384701102972031e-03 -1.401091963052749634e-01
-3.978350460529327393e-01 5.801045894622802734e-01 -1.566519401967525482e-02 -6.441061198711395264e-02 -5.544098615646362305e-01 1.609000265598297119e-01 -5.970854684710502625e-02 4.049538969993591309e-01
-4.997748732566833496e-01 4.882723093032836914e-01 2.350666932761669159e-02 -4.809362441301345825e-02 -3.434603214263916016e-01 2.787913382053375244e-01 5.420505627989768982e-02 5.570653676986694336e-01
-4.240720346570014954e-02 6.291706562042236328e-01 1.571597456932067871e-01 -3.598114252090454102e-01 -2.016062736511230469e-01 4.866520762443542480e-01 -3.001091182231903076e-01 2.839749455451965332e-01
-5.780949592590332031e-01 -1.303491592407226562e-01 -1.188884582370519638e-02 3.740421235561370850e-01 -2.767653949558734894e-02 8.779809623956680298e-02 -7.073083519935607910e-01 -2.614150289446115494e-03
-3.414668738842010498e-01 -6.163455545902252197e-02 -5.265369266271591187e-02 -7.846060991287231445e-01 -2.515208125114440918e-01 1.144776269793510437e-01 -2.568984031677246094e-01 3.447572290897369385e-01
-2.795882523059844971e-01 4.637884199619293213e-01 -2.691240981221199036e-02 -9.894957393407821655e-02 -1.449860185384750366e-01 6.399174928665161133e-01 -3.266843035817146301e-02 5.144246816635131836e-01
-3.531791269779205322e-01 -3.839352726936340332e-01 8.525084704160690308e-03 -4.789804816246032715e-01 -6.150285601615905762e-01 2.327870130538940430e-01 -2.191243916749954224e-01 1.337828338146209717e-01
-8.355309963226318359e-01 -8.824375271797180176e-02 -1.495223045349121094e-01 9.063363820314407349e-02 -3.157253861427307129e-01 2.762252986431121826e-01 1.542946696281433105e-01 2.524676322937011719e-01
-4.938682019710540771e-01 1.631749719381332397e-01 6.495187282562255859e-01 1.007512956857681274e-01 -4.671756625175476074e-01 2.198077589273452759e-01 1.662724316120147705e-01 5.681315809488296509e-02
-6.783972978591918945e-01 2.961856126785278320e-02 -2.240165323019027710e-01 -3.413143455982208252e-01 -4.431050717830657959e-01 2.300540208816528320e-01 1.091438531875610352e-01 -3.332291841506958008e-01
-6.077615618705749512e-01 -2.423177473247051239e-02 -7.482764869928359985e-02 -5.336996912956237793e-02 -1.936280578374862671e-01 4.519485533237457275e-01 2.254212051630020142e-01 5.736089348793029785e-01
-3.138390779495239258e-01 5.441542267799377441e-01 4.709299504756927490e-01 -3.149096965789794922e-01 9.928692132234573364e-03 6.645032018423080444e-02 -4.124872982501983643e-01 3.313583135604858398e-01
-6.481681764125823975e-02 4.075034230481833220e-04 6.352984905242919922e-01 -1.220981497317552567e-02 -5.795898437500000000e-01 3.446406722068786621e-01 -2.569805681705474854e-01 -2.670295834541320801e-01
-4.673714637756347656e-01 -1.624112129211425781e-01 -7.570633292198181152e-02 -2.860412001609802246e-01 -7.393276691436767578e-01 -1.153803542256355286e-01 -3.271363973617553711e-01 2.644259668886661530e-02
-8.465158939361572266e-01 -3.902219533920288086e-01 4.573138430714607239e-02 1.797892451286315918e-01 -1.082131266593933105e-01 2.130948752164840698e-01 -1.940916329622268677e-01 -4.394473880529403687e-02
5.195267498493194580e-02 -3.240868151187896729e-01 3.833981752395629883e-01 -1.742938160896301270e-01 -5.275738835334777832e-01 1.913483291864395142e-01 -6.289665102958679199e-01 6.594550609588623047e-02
-3.427226543426513672e-01 1.607490032911300659e-01 -6.896051764488220215e-02 -1.780579239130020142e-01 2.333418875932693481e-01 5.302495360374450684e-01 -5.045402050018310547e-01 4.796530902385711670e-01
-8.451192378997802734e-01 -1.705651581287384033e-01 -9.758455306291580200e-02 -4.368534311652183533e-02 -1.632162779569625854e-01 1.615241020917892456e-01 8.488159626722335815e-03 4.386890232563018799e-01
-1.822436600923538208e-01 2.666254341602325439e-01 7.314191460609436035e-01 -5.166250467300415039e-02 -5.652818679809570312e-01 1.745913326740264893e-01 8.817952871322631836e-02 1.592843793332576752e-02
-6.916002631187438965e-01 1.376982778310775757e-02 -4.563693404197692871e-01 1.078682467341423035e-01 -4.371346831321716309e-01 2.016737014055252075e-01 -2.491662204265594482e-01 -8.802338689565658569e-02
-3.816694021224975586e-01 3.119346201419830322e-01 5.479715466499328613e-01 -5.928945168852806091e-02 -1.975966989994049072e-01 5.461007356643676758e-01 2.952790856361389160e-01 -1.696383357048034668e-01
-2.014174610376358032e-01 5.718895792961120605e-02 -3.574105501174926758e-01 -2.904168330132961273e-02 -1.841822564601898193e-01 2.130246460437774658e-01 -8.642490506172180176e-01 3.668524324893951416e-02
-2.489112317562103271e-01 -3.405809700489044189e-01 6.395201683044433594e-01 -2.984927594661712646e-01 -2.307215631008148193e-01 5.030483007431030273e-01 5.952622275799512863e-03 1.328095644712448120e-01
-1.322439014911651611e-01 4.534771665930747986e-02 1.697492450475692749e-01 -7.638180255889892578e-01 -9.464282542467117310e-02 2.261157184839248657e-01 -3.636030256748199463e-01 4.194396734237670898e-01
-2.835057973861694336e-01 -5.944081544876098633e-01 1.508222371339797974e-01 -4.341304600238800049e-01 -4.287609755992889404e-01 2.234573066234588623e-01 -3.482959866523742676e-01 2.706757048144936562e-03
-1.465212255716323853e-01 -4.336326196789741516e-02 4.370446801185607910e-01 -6.724418401718139648e-01 -9.515880048274993896e-02 2.665929794311523438e-01 -5.493357777595520020e-02 5.003204941749572754e-01
-3.477531671524047852e-02 4.295674264430999756e-01 2.160173654556274414e-01 -3.425306081771850586e-01 4.917966946959495544e-02 6.207541227340698242e-01 -3.432172238826751709e-01 3.804199099540710449e-01
-3.139185905456542969e-01 -8.395093493163585663e-03 1.501027643680572510e-01 -5.775280594825744629e-01 -1.800730079412460327e-01 6.155864000320434570e-01 2.083217948675155640e-01 -3.009056150913238525e-01
-6.220684051513671875e-01 2.652710378170013428e-01 -3.408616483211517334e-01 -2.465329878032207489e-02 -5.809813737869262695e-01 2.463283389806747437e-01 -9.027588367462158203e-02 -1.396461874246597290e-01
-5.571078062057495117e-01 -2.873051464557647705e-01 1.351966261863708496e-01 -3.254674673080444336e-01 -2.989281713962554932e-01 5.609162151813507080e-02 -4.262719452381134033e-01 -4.568010866641998291e-01
-4.887794256210327148e-01 -1.379971057176589966e-01 -3.236257135868072510e-01 1.381757408380508423e-01 -3.828697204589843750e-01 2.555405497550964355e-01 -3.611222505569458008e-01 5.252864360809326172e-01
-1.676850020885467529e-01 1.819879114627838135e-01 -2.771258652210235596e-01 -6.095756292343139648e-01 -4.331183731555938721e-01 4.091096520423889160e-01 -2.720550596714019775e-01 -2.477998286485671997e-01
-1.343411654233932495e-01 -9.085325151681900024e-02 6.335672140121459961e-01 3.049559593200683594e-01 -2.673762142658233643e-01 3.875806927680969238e-01 -4.936299026012420654e-01 1.179542019963264465e-01
-4.779121577739715576e-01 4.288590848445892334e-01 -7.659048587083816528e-02 9.564890712499618530e-02 -5.698475241661071777e-01 3.481041491031646729e-01 -2.041430398821830750e-02 -3.554511964321136475e-01
-3.274602890014648438e-01 2.075887769460678101e-01 1.531964391469955444e-01 -4.503443241119384766e-01 2.422141283750534058e-01 1.059901639819145203e-01 -7.406974434852600098e-01 6.973845511674880981e-02
-4.620855301618576050e-02 5.938003659248352051e-01 -1.051837205886840820e-02 -1.583136767148971558e-01 -3.301142454147338867e-01 6.687027812004089355e-01 -7.128699868917465210e-02 2.426346093416213989e-01
-3.611773550510406494e-01 5.679107904434204102e-01 3.806103467941284180e-01 -2.596367299556732178e-01 3.387852385640144348e-02 7.925222069025039673e-02 -5.211859941482543945e-01 2.359857410192489624e-01
-7.649071216583251953e-01 -1.929634660482406616e-01 -8.082007616758346558e-02 -2.963278889656066895e-01 -2.959864139556884766e-01 9.234351664781570435e-02 1.625739932060241699e-01 4.009669721126556396e-01
-3.395431339740753174e-01 -9.638301283121109009e-02 -4.525706768035888672e-01 -1.048928275704383850e-01 -2.017837166786193848e-01 2.077910006046295166e-01 -7.584979534149169922e-01 1.962556131184101105e-02
-3.181416690349578857e-01 -2.188117057085037231e-01 -2.906127572059631348e-01 -4.590713381767272949e-01 -2.836795151233673096e-01 1.159249469637870789e-01 -5.750971436500549316e-01 3.620160818099975586e-01
-3.989621996879577637e-01 4.592624008655548096e-01 1.141233965754508972e-01 -4.249956011772155762e-01 1.604300588369369507e-01 2.104281634092330933e-01 -5.322543978691101074e-01 2.880091667175292969e-01
-4.253058135509490967e-01 -2.988821566104888916e-01 3.370140194892883301e-01 -2.742125988006591797e-01 -2.381511479616165161e-01 5.466289520263671875e-01 8.711798116564750671e-03 -4.306023418903350830e-01
-8.817932009696960449e-02 9.449415653944015503e-02 6.642397642135620117e-01 1.295358687639236450e-01 -4.102583229541778564e-01 5.941599011421203613e-01 -6.132551655173301697e-02 1.423096843063831329e-02
-7.300060242414474487e-02 6.266102790832519531e-01 3.019117750227451324e-02 -2.974139750003814697e-01 -1.154702529311180115e-01 4.703837633132934570e-01 -4.194903075695037842e-01 3.195272088050842285e-01
-5.321519374847412109e-01 -4.340575933456420898e-01 2.614198029041290283e-01 -8.813282102346420288e-02 -1.702654957771301270e-01 7.517961412668228149e-02 -5.941033959388732910e-01 -2.543608546257019043e-01
-7.346320748329162598e-01 -1.101383268833160400e-01 -2.044471213594079018e-03 -3.442822992801666260e-01 -7.275444269180297852e-02 3.911108151078224182e-02 -7.454363256692886353e-02 5.632681250572204590e-01
-2.782795131206512451e-01 -1.907302290201187134e-01 5.287026166915893555e-01 -4.487034082412719727e-01 -1.009562462568283081e-01 5.144999623298645020e-01 -1.062221080064773560e-01 -3.451606929302215576e-01
-5.304337143898010254e-01 -7.023672759532928467e-02 4.088813066482543945e-01 -7.077851295471191406e-01 -2.013905644416809082e-01 2.204421535134315491e-02 3.913157805800437927e-02 5.466032773256301880e-02
-1.864692419767379761e-01 9.343525022268295288e-02 -4.291115999221801758e-01 -3.891555070877075195e-01 -4.744012057781219482e-01 4.915653765201568604e-01 -2.822453379631042480e-01 -2.730658650398254395e-01
-5.439555644989013672e-01 2.536135613918304443e-01 5.338779687881469727e-01 2.214150428771972656e-01 -4.495151937007904053e-01 2.480655908584594727e-01 2.036066204309463501e-01 2.619402110576629639e-02
-3.605351150035858154e-01 -4.862543344497680664e-01 2.601723074913024902e-01 -4.805192947387695312e-01 -4.354459643363952637e-01 2.574909627437591553e-01 -2.276708930730819702e-01 -1.650269925594329834e-01
-7.384948134422302246e-01 -4.813129007816314697e-01 -6.209978461265563965e-02 -5.726356431841850281e-02 1.104009151458740234e-01 2.783766984939575195e-01 -3.426146507263183594e-01 -9.360021352767944336e-02
-4.750213623046875000e-01 5.617154240608215332e-01 5.604317188262939453e-01 -1.558958142995834351e-01 -4.077007248997688293e-02 -8.447275310754776001e-02 -2.536571919918060303e-01 2.174935340881347656e-01
-1.895733177661895752e-01 6.150542944669723511e-02 4.840987324714660645e-01 -6.536149978637695312e-01 -4.363187551498413086e-01 2.808525264263153076e-01 1.715228557586669922e-01 -6.525197532027959824e-03
-5.655301213264465332e-01 -4.160277247428894043e-01 -1.782989054918289185e-01 -3.836947679519653320e-01 -4.823745489120483398e-01 1.034180894494056702e-01 -2.880271077156066895e-01 -4.176669567823410034e-02
-7.772346735000610352e-01 -1.069115772843360901e-01 -1.585438102483749390e-01 -4.909205436706542969e-01 1.167156100273132324e-01 1.127931922674179077e-01 -1.659785062074661255e-01 2.538573145866394043e-01
-5.956095457077026367e-01 1.791605800390243530e-01 -3.028764128684997559e-01 2.250837832689285278e-01 -5.728006362915039062e-01 2.480290234088897705e-01 -2.025909274816513062e-01 -2.002293765544891357e-01
-1.914074271917343140e-01 -2.613976597785949707e-01 4.370628297328948975e-01 -7.563114911317825317e-02 -7.972992062568664551e-01 2.125887274742126465e-01 -1.281331628561019897e-01 3.149779513478279114e-02
-3.825617134571075439e-01 -1.298211049288511276e-02 -4.513431489467620850e-01 -2.382595241069793701e-01 -1.467628180980682373e-01 1.489771604537963867e-01 -7.315073609352111816e-01 1.190089136362075806e-01
-2.155518829822540283e-01 -2.610125020146369934e-02 7.415376901626586914e-01 1.994192451238632202e-01 -1.041180118918418884e-01 2.638531625270843506e-01 -5.005754232406616211e-01 1.793742924928665161e-01
-3.795243501663208008e-01 -9.017867594957351685e-02 6.280175447463989258e-01 1.644704639911651611e-01 -5.979833602905273438e-01 2.166868299245834351e-01 -1.051311120390892029e-01 -1.038394048810005188e-01
-4.178430140018463135e-01 -2.441514879465103149e-01 3.908864557743072510e-01 -7.098899483680725098e-01 -1.400775611400604248e-01 2.436056137084960938e-01 1.691691130399703979e-01 -3.843840584158897400e-02
-1.053978800773620605e-01 7.591968774795532227e-01 2.341800183057785034e-02 -2.319443374872207642e-01 -1.750981509685516357e-01 5.054749250411987305e-01 -2.677226066589355469e-01 -1.803120039403438568e-02
-1.972615122795104980e-01 8.477050811052322388e-02 7.174441814422607422e-01 3.697339072823524475e-02 -4.739185273647308350e-01 3.926752209663391113e-01 2.478191070258617401e-02 -2.416647523641586304e-01
-4.651189148426055908e-01 5.645557641983032227e-01 4.189998209476470947e-01 -2.245959490537643433e-01 -2.277081012725830078e-01 -1.725668162107467651e-01 -3.555967509746551514e-01 1.756640076637268066e-01
-6.512266993522644043e-01 2.994099259376525879e-02 5.413926839828491211e-01 4.475395008921623230e-02 -5.219177603721618652e-01 -3.585962578654289246e-02 7.814276963472366333e-02 -1.038596406579017639e-02
-1.096710190176963806e-01 -2.946134805679321289e-01 -1.324412971735000610e-01 -5.614598393440246582e-01 -4.973987340927124023e-01 1.988630741834640503e-01 -5.180338621139526367e-01 1.143957823514938354e-01
-4.341093301773071289e-01 -4.997873678803443909e-02 4.935472607612609863e-01 1.583385318517684937e-01 -5.916690826416015625e-01 -3.507661446928977966e-02 -3.522370159626007080e-01 -2.549853622913360596e-01
-5.026999711990356445e-01 2.335535436868667603e-01 -2.074549049139022827e-01 1.317602694034576416e-01 -6.411594748497009277e-01 1.882091164588928223e-01 -2.389807552099227905e-01 -3.587858676910400391e-01
-5.688874125480651855e-01 6.378219127655029297e-01 4.173591434955596924e-01 -2.710369043052196503e-02 -5.286295711994171143e-02 -6.060862913727760315e-02 -2.969155907630920410e-01 4.124214465264230967e-04
-2.960875928401947021e-01 8.366334438323974609e-02 -2.057617343962192535e-02 1.694521754980087280e-01 -8.710882067680358887e-01 3.212311565876007080e-01 -4.659833386540412903e-02 -1.097247675061225891e-01
-4.416155815124511719e-01 -1.450916472822427750e-02 5.010332465171813965e-01 4.296334683895111084e-01 -1.102348268032073975e-01 2.317010313272476196e-01 -5.496025085449218750e-01 3.529814630746841431e-02
-4.450294673442840576e-01 4.054721295833587646e-01 3.215095028281211853e-02 -5.721558928489685059e-01 1.076687872409820557e-01 6.026282534003257751e-02 -5.287994146347045898e-01 -1.195501908659934998e-01
-4.902761578559875488e-01 -1.257550418376922607e-01 1.121537387371063232e-01 -1.102681905031204224e-01 -5.437737703323364258e-01 4.796172678470611572e-01 5.846181139349937439e-02 -4.358177483081817627e-01
-5.389566421508789062e-01 3.706110715866088867e-01 1.221287623047828674e-01 -2.031756490468978882e-01 1.412436813116073608e-01 2.729479456320405006e-04 -6.972075104713439941e-01 -9.964524209499359131e-02
-8.253490179777145386e-02 5.448272451758384705e-02 2.119556367397308350e-01 -7.327641248703002930e-01 -3.028594851493835449e-01 2.439906448125839233e-01 -2.242179512977600098e-01 4.547770619392395020e-01
-4.134654402732849121e-01 2.548179961740970612e-02 5.803528428077697754e-01 3.698017001152038574e-01 -3.247904404997825623e-02 2.937819659709930420e-01 -4.965292811393737793e-01 1.446726322174072266e-01
-1.011089459061622620e-01 3.785856366157531738e-01 -3.574804365634918213e-01 2.198569290339946747e-02 -6.391849517822265625e-01 3.068089187145233154e-01 -4.584856629371643066e-01 7.263737171888351440e-02
-1.597430706024169922e-01 -4.292757213115692139e-01 2.041507512331008911e-01 2.939335703849792480e-01 -4.168134033679962158e-01 5.544731020927429199e-01 -3.979782462120056152e-01 1.502321511507034302e-01
-5.108260512351989746e-01 -4.171053469181060791e-01 4.153127670288085938e-01 -1.717413067817687988e-01 -1.111898496747016907e-01 3.305826187133789062e-01 -2.916065752506256104e-01 -3.954966068267822266e-01
-2.603513598442077637e-01 -3.431211709976196289e-01 2.291579395532608032e-01 3.521302044391632080e-01 -5.350897312164306641e-01 4.861171841621398926e-01 -2.922887504100799561e-01 1.729514747858047485e-01
-2.865556776523590088e-01 8.034220337867736816e-02 -5.678636208176612854e-02 1.366859823465347290e-01 -8.474525809288024902e-01 3.691990077495574951e-01 -4.385296255350112915e-02 -1.819786280393600464e-01
-5.627678632736206055e-01 -4.445675313472747803e-01 2.863044738769531250e-01 -3.499373495578765869e-01 3.036285378038883209e-02 4.442815184593200684e-01 -8.027582615613937378e-02 -2.765380442142486572e-01
-4.182689487934112549e-01 1.939085870981216431e-01 3.020563721656799316e-01 1.238318383693695068e-01 -5.784974694252014160e-01 5.041071176528930664e-01 3.011616170406341553e-01 -3.737085312604904175e-02
-2.478695660829544067e-01 6.281928420066833496e-01 1.071177795529365540e-01 -2.917017638683319092e-01 -2.854909002780914307e-01 9.649915248155593872e-02 -4.475154280662536621e-01 3.953265249729156494e-01
-2.243004441261291504e-01 1.941159740090370178e-02 4.511284530162811279e-01 -6.874014139175415039e-01 -1.282376348972320557e-01 2.454530745744705200e-01 1.007756888866424561e-01 4.317721128463745117e-01
-4.697931706905364990e-01 -3.358865082263946533e-01 -3.645285069942474365e-01 -2.600966989994049072e-01 -2.743428647518157959e-01 1.128014549612998962e-01 -5.977115035057067871e-01 1.438615769147872925e-01
-4.005260467529296875e-01 2.342776060104370117e-01 -1.578390002250671387e-01 2.427393347024917603e-01 -7.479469180107116699e-01 3.595633804798126221e-01 -1.575882360339164734e-02 -1.090813055634498596e-01
-3.998989462852478027e-01 3.018114864826202393e-01 -1.926414668560028076e-01 -2.202992886304855347e-01 -4.726824164390563965e-01 2.091525942087173462e-01 -2.688505053520202637e-01 -5.691168308258056641e-01
-3.764524459838867188e-01 2.961888611316680908e-01 1.260553449392318726e-01 1.831310093402862549e-01 -7.990698814392089844e-01 2.708211243152618408e-01 4.512422904372215271e-02 -8.506347239017486572e-02
-4.844453632831573486e-01 -5.609319731593132019e-02 -2.368712425231933594e-02 4.064325094223022461e-01 -5.333607792854309082e-01 4.620014727115631104e-01 -1.788684576749801636e-01 -2.578849196434020996e-01
-3.470116555690765381e-01 2.227098494768142700e-01 -1.049598231911659241e-01 -1.493669301271438599e-01 2.945639789104461670e-01 6.529733538627624512e-01 -5.094047188758850098e-01 1.549863517284393311e-01
-5.129903554916381836e-01 4.894053563475608826e-02 5.024915337562561035e-01 -1.786067266948521137e-03 -6.106401085853576660e-01 -2.373135834932327271e-01 -2.187743484973907471e-01 -6.988197565078735352e-02
1.927333623170852661e-01 -9.521905332803726196e-02 6.063057184219360352e-01 -3.788879811763763428e-01 -5.924163758754730225e-02 6.014490127563476562e-01 -2.656096816062927246e-01 -8.261667937040328979e-02
-3.365393877029418945e-01 -1.519379764795303345e-01 2.247025817632675171e-01 -5.959095358848571777e-01 -2.249024808406829834e-01 3.661500811576843262e-01 -7.130606472492218018e-02 -5.180010199546813965e-01
-1.794806718826293945e-01 7.123000174760818481e-02 8.970207720994949341e-02 -8.410177230834960938e-01 -4.292812943458557129e-01 1.495061218738555908e-01 -1.790629625320434570e-01 9.304584562778472900e-02
-2.290058284997940063e-01 -1.718475855886936188e-02 3.168354928493499756e-01 -7.103672623634338379e-01 -5.515331029891967773e-01 1.435409486293792725e-01 1.195532605051994324e-01 5.629254877567291260e-02
-4.990353807806968689e-02 6.728627085685729980e-01 1.661796718835830688e-01 -3.353011310100555420e-01 -4.515687823295593262e-01 4.007411599159240723e-01 -3.900367766618728638e-02 1.967075020074844360e-01
-2.403279542922973633e-01 -7.821283489465713501e-02 3.458608686923980713e-01 -6.594727039337158203e-01 -5.939167737960815430e-01 2.542676590383052826e-02 -6.149095669388771057e-02 -1.563213616609573364e-01
-2.032973766326904297e-01 -1.446797400712966919e-01 5.371526628732681274e-02 -4.811964631080627441e-01 -1.734381020069122314e-01 3.709169626235961914e-01 -3.816256821155548096e-01 6.245034337043762207e-01
-4.422383904457092285e-01 -1.015932881273329258e-03 8.268915861845016479e-02 1.813932806253433228e-01 -7.292138338088989258e-01 2.789596468210220337e-02 -3.632029592990875244e-01 -3.166006803512573242e-01
-4.762763381004333496e-01 -7.463455945253372192e-02 5.325841307640075684e-01 -6.088106632232666016e-01 -2.443210482597351074e-01 1.858284026384353638e-01 1.224066764116287231e-01 6.392208486795425415e-02
-6.990060806274414062e-01 -1.263975631445646286e-02 -6.632440537214279175e-02 4.353077113628387451e-01 -4.942993223667144775e-01 1.557518690824508667e-01 -1.896663010120391846e-01 -1.130274832248687744e-01
-7.618694901466369629e-01 -2.287286221981048584e-01 4.652902781963348389e-01 -8.092166483402252197e-02 -1.334458887577056885e-01 -3.231402859091758728e-02 -4.117662459611892700e-02 3.516351282596588135e-01
-2.647542059421539307e-01 -1.907086670398712158e-01 4.091599583625793457e-01 -6.122994422912597656e-01 1.736337393522262573e-01 4.459792077541351318e-01 -1.406754702329635620e-01 -3.199645876884460449e-01
-2.074586749076843262e-01 1.683679968118667603e-01 -5.273194909095764160e-01 -8.107880502939224243e-02 -3.632142245769500732e-01 4.944585561752319336e-01 -4.215560853481292725e-01 2.997505664825439453e-01
-1.524222046136856079e-01 4.913245737552642822e-01 2.605878412723541260e-01 -4.836950302124023438e-01 1.496187038719654083e-02 4.528467953205108643e-01 -3.607414662837982178e-01 -3.131652176380157471e-01
-5.846206545829772949e-01 5.969932675361633301e-01 1.802782118320465088e-01 -1.664876639842987061e-01 5.627112928777933121e-03 7.962100207805633545e-03 -4.878973662853240967e-01 5.882738530635833740e-02
-2.389880269765853882e-01 -3.111668117344379425e-02 3.461937010288238525e-01 4.168309569358825684e-01 -5.773362517356872559e-01 2.707008719444274902e-01 -4.255644977092742920e-01 -2.462052553892135620e-01
-4.003959000110626221e-01 1.363198310136795044e-01 3.896749392151832581e-02 4.344478994607925415e-02 -8.486560583114624023e-01 2.640337347984313965e-01 1.571564972400665283e-01 5.536361411213874817e-02
-3.674565851688385010e-01 6.342089772224426270e-01 -1.763460785150527954e-01 -2.480901479721069336e-01 -3.522943556308746338e-01 4.557785987854003906e-01 8.859024941921234131e-02 1.743971705436706543e-01
-4.766448736190795898e-01 -9.915547445416450500e-03 6.569994240999221802e-02 -7.315886020660400391e-01 -4.684537947177886963e-01 1.846968010067939758e-02 6.014256179332733154e-02 9.882136434316635132e-02
-6.260325312614440918e-01 4.417852163314819336e-01 -2.602284848690032959e-01 -1.376144937239587307e-03 -4.972400367259979248e-01 1.684248745441436768e-01 -1.551565229892730713e-01 -2.133079320192337036e-01
-5.430613160133361816e-01 1.837131828069686890e-01 -3.750033378601074219e-01 -1.171176508069038391e-01 -4.921863377094268799e-01 3.445843458175659180e-01 -3.229152783751487732e-02 -3.936513066291809082e-01
-4.065627753734588623e-01 -2.183937430381774902e-01 1.713446378707885742e-01 5.438450351357460022e-02 -5.084550976753234863e-01 5.724267363548278809e-01 5.013031419366598129e-03 -4.104515016078948975e-01
-2.996790111064910889e-01 -3.803400695323944092e-01 1.355052590370178223e-01 -4.485612511634826660e-01 -2.914839684963226318e-01 4.907191693782806396e-01 -1.311428993940353394e-01 -4.505532085895538330e-01
-3.544743061065673828e-01 2.328365743160247803e-01 -3.869219720363616943e-01 5.072518810629844666e-02 -6.230784654617309570e-01 4.479635059833526611e-01 -1.765728741884231567e-01 -2.185807377099990845e-01
-4.046826362609863281e-01 -9.097600728273391724e-02 3.886847496032714844e-01 1.448910981416702271e-01 -6.830074191093444824e-01 8.446943014860153198e-02 -2.768834829330444336e-01 -3.249422311782836914e-01
-1.130603179335594177e-01 2.065193057060241699e-01 1.242284849286079407e-01 -8.468564152717590332e-01 -1.641315072774887085e-01 4.018239080905914307e-01 -7.569403201341629028e-02 -1.335571259260177612e-01
-7.078062295913696289e-01 -5.003156065940856934e-01 1.864516735076904297e-01 1.549616754055023193e-01 -1.142895668745040894e-01 2.489790022373199463e-01 -3.376794457435607910e-01 2.893622778356075287e-02
-2.903172969818115234e-01 -2.404692173004150391e-01 2.336058467626571655e-01 3.345741033554077148e-01 -5.126549601554870605e-01 2.740796208381652832e-01 -3.898855149745941162e-01 4.488132297992706299e-01
-3.430111408233642578e-01 -1.770723611116409302e-01 -1.085446551442146301e-01 -5.106977820396423340e-01 -3.733246624469757080e-01 2.074245959520339966e-01 -3.789265155792236328e-01 5.024071931838989258e-01
-4.301343858242034912e-01 3.041540682315826416e-01 2.169041782617568970e-01 -3.186048567295074463e-01 2.644034326076507568e-01 1.557735502719879150e-01 -5.883727073669433594e-01 3.654603362083435059e-01
-3.578747212886810303e-01 -4.389394223690032959e-01 4.421602785587310791e-01 -2.702433466911315918e-01 -4.979976117610931396e-01 3.458983600139617920e-01 -4.396062344312667847e-02 2.028324156999588013e-01
-2.627240121364593506e-01 3.814281821250915527e-01 5.134153738617897034e-02 -2.092461436986923218e-01 7.274024933576583862e-02 7.716727256774902344e-01 -5.738015100359916687e-02 3.674323260784149170e-01
-5.689360499382019043e-01 -3.986103087663650513e-02 1.378083378076553345e-01 -6.770336627960205078e-01 -3.662046790122985840e-01 1.336041241884231567e-01 2.095627188682556152e-01 -3.853021934628486633e-02
-5.198994874954223633e-01 1.178591474890708923e-01 2.554784119129180908e-01 2.481520324945449829e-01 -6.562313437461853027e-01 3.461981117725372314e-01 1.446984410285949707e-01 1.324192434549331665e-01
-6.784043908119201660e-01 8.962034434080123901e-02 -3.033242821693420410e-01 2.088323086500167847e-01 -4.201322495937347412e-01 3.628928661346435547e-01 -1.923218369483947754e-01 -2.256749123334884644e-01
-3.711417615413665771e-01 -5.382670834660530090e-02 5.446824431419372559e-01 2.985069453716278076e-01 -4.339562952518463135e-01 5.051177144050598145e-01 -3.468657657504081726e-02 -1.700177937746047974e-01
-8.363886475563049316e-01 -4.049739241600036621e-02 -1.841959506273269653e-01 7.792750746011734009e-02 -4.000151455402374268e-01 1.956034153699874878e-01 8.588084578514099121e-02 2.305749803781509399e-01
2.236743271350860596e-01 -2.407251745462417603e-01 9.133341163396835327e-02 -3.467159271240234375e-01 -5.995835661888122559e-01 4.689125716686248779e-01 -4.290549755096435547e-01 -3.486320201773196459e-04
-2.109641581773757935e-01 -2.231340557336807251e-01 3.494614362716674805e-02 -7.649544477462768555e-01 -4.466265439987182617e-01 1.606289595365524292e-01 -2.514344155788421631e-01 1.755929440259933472e-01
-5.400456786155700684e-01 -5.874173641204833984e-01 2.797119021415710449e-01 -7.908885926008224487e-02 -1.333871781826019287e-01 2.907700538635253906e-01 -4.122251570224761963e-01 8.080131560564041138e-02
-6.032026410102844238e-01 -5.923528075218200684e-01 9.317701309919357300e-02 -8.885673433542251587e-02 -1.399340331554412842e-01 1.943776160478591919e-01 -4.529105722904205322e-01 7.870902866125106812e-02
-7.131254673004150391e-01 -4.586986005306243896e-01 2.290006130933761597e-01 2.049828767776489258e-01 -2.702576816082000732e-01 1.656228899955749512e-01 -2.884100973606109619e-01 -5.420243367552757263e-02
-3.178544938564300537e-01 -5.154599547386169434e-01 2.049810811877250671e-02 -4.778495728969573975e-01 -3.648128807544708252e-01 2.694034576416015625e-01 -3.861030042171478271e-01 -2.230854034423828125e-01
-2.359649091958999634e-01 5.805463790893554688e-01 -2.225777134299278259e-02 -2.474942654371261597e-01 -3.811786770820617676e-01 5.506612062454223633e-01 1.722164452075958252e-01 2.595268189907073975e-01
-3.364969193935394287e-01 5.161418318748474121e-01 5.961299538612365723e-01 1.551626473665237427e-01 -2.432381361722946167e-01 3.997273743152618408e-01 1.247344017028808594e-01 8.009914308786392212e-02
-4.281095042824745178e-02 6.387875080108642578e-01 9.462758153676986694e-02 -3.073385059833526611e-01 -5.102473497390747070e-01 3.322246670722961426e-01 -1.014136821031570435e-01 3.251092135906219482e-01
-5.661858320236206055e-01 1.268863230943679810e-01 -3.125140666961669922e-01 -2.711571156978607178e-01 -2.442955225706100464e-01 1.372720450162887573e-01 -2.182557135820388794e-01 6.049651503562927246e-01
-6.028926372528076172e-01 -4.032250940799713135e-01 2.922720611095428467e-01 -1.982881873846054077e-01 1.749455556273460388e-02 3.583468794822692871e-01 -2.459725737571716309e-01 -3.999596834182739258e-01
-8.429054170846939087e-03 -2.617447450757026672e-02 4.019785225391387939e-01 -3.911052644252777100e-01 -5.904908180236816406e-01 3.848439753055572510e-01 -1.871402412652969360e-01 3.910089731216430664e-01
-2.407483905553817749e-01 3.141273856163024902e-01 -2.768515944480895996e-01 -5.105368494987487793e-01 -5.152972340583801270e-01 3.931387960910797119e-01 -6.667656451463699341e-02 -2.855422198772430420e-01
-3.759879767894744873e-01 -2.671798467636108398e-01 3.710674047470092773e-01 2.461670041084289551e-01 -5.439501404762268066e-01 4.242312610149383545e-01 -2.233172506093978882e-01 -2.514640986919403076e-01
-1.907299607992172241e-01 1.319078356027603149e-01 -1.611042469739913940e-01 -6.239675879478454590e-01 5.311980471014976501e-02 2.302148640155792236e-01 -6.881675720214843750e-01 -3.920574486255645752e-02
-4.883882105350494385e-01 1.861828416585922241e-01 2.677930593490600586e-01 -5.580108761787414551e-01 -1.605030298233032227e-01 5.398209691047668457e-01 1.491375267505645752e-01 6.567794084548950195e-02
-4.699211120605468750e-01 -8.790679275989532471e-02 9.959363937377929688e-02 -5.450365692377090454e-02 -6.815466880798339844e-01 4.394506514072418213e-01 3.031706809997558594e-01 9.498495608568191528e-02
-4.418082833290100098e-01 -1.743679791688919067e-01 1.520611047744750977e-01 2.573125362396240234e-01 -6.250428557395935059e-01 4.145915210247039795e-01 -1.882712095975875854e-01 -2.950561940670013428e-01
-6.634081006050109863e-01 3.785223066806793213e-01 3.937371671199798584e-01 3.406807184219360352e-01 -1.797438412904739380e-01 3.242582380771636963e-01 6.276463158428668976e-03 8.959672600030899048e-02
-8.091395497322082520e-01 -2.080751508474349976e-01 -1.962231099605560303e-01 -3.496060967445373535e-01 -9.719951450824737549e-02 2.326898723840713501e-01 1.600348204374313354e-01 2.281810045242309570e-01
-4.538708627223968506e-01 -1.525290012359619141e-01 5.435310602188110352e-01 -5.956088900566101074e-01 -3.434193730354309082e-01 -2.466429397463798523e-02 3.810063004493713379e-02 2.373781614005565643e-02
-5.296736359596252441e-01 2.345093637704849243e-01 -1.875408887863159180e-01 -2.870706915855407715e-01 -5.433923602104187012e-01 -1.705083623528480530e-02 -1.023734435439109802e-01 4.907377362251281738e-01
-6.021962761878967285e-01 4.458091259002685547e-01 -1.445202231407165527e-01 -6.617271807044744492e-03 -4.727549552917480469e-01 3.148694038391113281e-01 1.291218101978302002e-01 -2.799489200115203857e-01
-2.560356259346008301e-01 2.202553004026412964e-01 -2.940960600972175598e-02 2.197870314121246338e-01 -8.073470592498779297e-01 4.286197721958160400e-01 2.176358178257942200e-02 2.764572389423847198e-02
-3.825719356536865234e-01 -3.954301774501800537e-01 3.233951330184936523e-01 -1.757942736148834229e-01 -6.941081881523132324e-01 1.760317236185073853e-01 -1.881822347640991211e-01 -1.166184991598129272e-01
-4.363712966442108154e-01 1.239727810025215149e-01 5.326967835426330566e-01 2.586578130722045898e-01 -5.862523317337036133e-01 2.897290885448455811e-01 2.967341803014278412e-02 -1.225795224308967590e-01
-7.050549387931823730e-01 -4.939124882221221924e-01 -9.282465279102325439e-02 -9.090810269117355347e-02 1.091322600841522217e-01 2.265773862600326538e-01 -4.226417839527130127e-01 1.393041480332612991e-02
-2.714568674564361572e-01 -4.321944117546081543e-01 6.393153071403503418e-01 -2.288680076599121094e-01 -1.652891561388969421e-02 4.191347956657409668e-01 -3.157661557197570801e-01 5.252896994352340698e-02
-2.823333144187927246e-01 9.110090136528015137e-02 1.111216768622398376e-01 1.907317340373992920e-01 -8.307086825370788574e-01 3.831303119659423828e-01 9.007352590560913086e-02 1.352149397134780884e-01
-3.844304978847503662e-01 -1.562106907367706299e-01 2.345591783523559570e-01 -7.972250580787658691e-01 -3.150457143783569336e-01 1.597049087285995483e-01 8.878497779369354248e-02 -6.770080327987670898e-02
-4.271982908248901367e-01 -3.753369450569152832e-01 -7.861179858446121216e-02 -3.085027337074279785e-01 -7.122498750686645508e-01 1.686867177486419678e-01 -1.903542727231979370e-01 -5.727180466055870056e-02
-4.905476868152618408e-01 1.695878803730010986e-01 5.545129776000976562e-01 -1.171155017800629139e-03 -3.505558073520660400e-01 1.931082606315612793e-01 1.690590530633926392e-01 4.841031730175018311e-01
-1.524514555931091309e-01 5.622849464416503906e-01 9.393163770437240601e-02 -1.650063544511795044e-01 -6.526882648468017578e-01 1.942617595195770264e-01 -7.893211394548416138e-02 3.931590616703033447e-01
-5.433428883552551270e-01 3.524068593978881836e-01 -9.347211569547653198e-03 3.715834617614746094e-01 -3.224052488803863525e-01 4.476467370986938477e-01 -1.482087224721908569e-01 -3.407751619815826416e-01
-5.673503875732421875e-01 2.448813319206237793e-01 1.755354404449462891e-01 3.315650224685668945e-01 -3.080103695392608643e-01 4.025800526142120361e-01 -4.505411908030509949e-02 -4.673623442649841309e-01
-5.400992631912231445e-01 1.157097965478897095e-01 -5.904448404908180237e-02 -1.410702764987945557e-01 -4.363792836666107178e-01 -1.135065853595733643e-01 -4.237398803234100342e-01 -5.372623205184936523e-01
-4.766244888305664062e-01 -5.764301419258117676e-01 2.710140682756900787e-02 -3.027274310588836670e-01 -2.748256623744964600e-01 1.686805635690689087e-01 -4.921049177646636963e-01 -4.504882544279098511e-02
-4.679850935935974121e-01 -3.683831170201301575e-02 5.055849552154541016e-01 3.769031539559364319e-02 -7.029194831848144531e-01 1.371329724788665771e-01 9.770881384611129761e-02 1.215558033436536789e-02
-8.469420075416564941e-01 2.646218240261077881e-02 -9.372775256633758545e-02 1.935483664274215698e-01 -3.260825574398040771e-01 2.368929088115692139e-01 4.744054004549980164e-02 2.665419280529022217e-01
-4.521171450614929199e-01 -3.858170509338378906e-01 6.466051936149597168e-01 -2.175175994634628296e-01 -1.799747347831726074e-01 3.609548509120941162e-01 -1.288591772317886353e-01 -4.515919089317321777e-02
-1.244234964251518250e-01 -3.068068251013755798e-02 -3.322994709014892578e-01 -2.367641329765319824e-01 -2.048668861389160156e-01 2.759200930595397949e-01 -8.355129361152648926e-01 -3.021560050547122955e-02
-7.615499496459960938e-01 -2.110043466091156006e-01 -3.482473790645599365e-01 1.083234176039695740e-01 -2.147430628538131714e-01 5.444807186722755432e-02 -4.211358129978179932e-01 1.267835199832916260e-01
-4.335710406303405762e-01 1.756113953888416290e-02 4.798223078250885010e-01 8.363537490367889404e-02 -5.946155190467834473e-01 -3.322781994938850403e-02 -3.095865845680236816e-01 -3.520908355712890625e-01
-5.891013741493225098e-01 -3.101255297660827637e-01 -3.504142165184020996e-02 1.350416988134384155e-01 -6.292361617088317871e-01 1.759863495826721191e-01 -2.663843333721160889e-01 -1.986141353845596313e-01
-4.424182474613189697e-01 6.863243132829666138e-02 1.388001069426536560e-02 -1.533944606781005859e-01 1.722716540098190308e-01 5.202954411506652832e-01 -1.870409250259399414e-01 6.636745929718017578e-01
-3.453813493251800537e-01 5.487114191055297852e-01 3.442430496215820312e-01 -4.064006507396697998e-01 -2.307824790477752686e-01 -7.204867899417877197e-02 -4.304727315902709961e-01 2.284826338291168213e-01
-2.980601489543914795e-01 -3.932721912860870361e-01 5.651602745056152344e-01 -1.513114124536514282e-01 -1.766460835933685303e-01 2.018975019454956055e-01 -5.755829811096191406e-01 -1.045640558004379272e-01
-4.573321938514709473e-01 3.544320762157440186e-01 -1.935607194900512695e-01 -2.353352680802345276e-02 -6.409587860107421875e-01 4.217694699764251709e-01 8.055714517831802368e-02 -1.788807958364486694e-01
-7.122211456298828125e-01 4.769513010978698730e-01 3.070448935031890869e-01 -1.960664242506027222e-02 -8.011242002248764038e-02 -2.267990857362747192e-01 -3.225791156291961670e-01 9.318959712982177734e-02
-7.949270308017730713e-02 -4.231420159339904785e-01 2.869238257408142090e-01 1.309812515974044800e-01 -4.562012553215026855e-01 4.797220826148986816e-01 -4.476084113121032715e-01 2.766660153865814209e-01
-4.440453946590423584e-01 1.192497164011001587e-01 1.633807867765426636e-01 7.815665006637573242e-02 -6.282893419265747070e-01 -6.866280734539031982e-02 -4.072454571723937988e-01 -4.364522397518157959e-01
-3.121658563613891602e-01 4.918556287884712219e-02 1.191209778189659119e-01 -7.915633320808410645e-01 -1.907592415809631348e-01 4.209384322166442871e-01 1.719839274883270264e-01 -1.273347884416580200e-01
-4.561211466789245605e-01 -5.457843542098999023e-01 2.725808024406433105e-01 -2.462621629238128662e-01 -2.181734293699264526e-01 4.353249371051788330e-01 -2.084476500749588013e-01 -2.803030312061309814e-01
-1.410478055477142334e-01 2.877770736813545227e-02 -2.904461920261383057e-01 -3.943504691123962402e-01 -1.881549805402755737e-01 2.350307404994964600e-01 -7.801873683929443359e-01 -2.001798599958419800e-01
-4.513342976570129395e-01 -1.469698399305343628e-01 3.948503434658050537e-01 -4.301973581314086914e-01 1.995132770389318466e-03 4.649518430233001709e-01 9.051637351512908936e-02 -4.575403630733489990e-01
-3.214840590953826904e-01 4.092703163623809814e-01 -6.685504224151372910e-03 -4.102975726127624512e-01 -3.024103641510009766e-01 3.749922811985015869e-01 -1.024673227220773697e-02 5.732196569442749023e-01
-2.934028804302215576e-01 1.410750746726989746e-01 2.759767174720764160e-01 1.387124210596084595e-01 -7.810103893280029297e-01 3.873927593231201172e-01 1.839190125465393066e-01 6.878771632909774780e-02
-2.802579402923583984e-01 -2.095863819122314453e-01 3.754745125770568848e-01 1.374744623899459839e-01 -7.616521120071411133e-01 2.341961413621902466e-01 -2.801044285297393799e-01 -6.502638757228851318e-02
-5.145505070686340332e-01 3.625286817550659180e-01 -2.711936235427856445e-01 9.975508600473403931e-02 -5.255912542343139648e-01 3.421580791473388672e-01 -1.223516985774040222e-01 -3.347019851207733154e-01
-3.034771084785461426e-01 7.865370810031890869e-02 4.137014150619506836e-01 2.183845341205596924e-01 -6.310616731643676758e-01 1.182443201541900635e-01 -3.293133080005645752e-01 -4.027490913867950439e-01
-6.219844222068786621e-01 -3.569553792476654053e-01 1.205728203058242798e-01 1.185359209775924683e-01 -2.076791822910308838e-01 4.172419011592864990e-01 -2.901310324668884277e-01 -3.946291208267211914e-01
-2.733482718467712402e-01 4.918024837970733643e-01 4.813752770423889160e-01 -4.786052107810974121e-01 -1.375482324510812759e-02 2.948451787233352661e-03 -4.461092948913574219e-01 1.530184745788574219e-01
-1.005577147006988525e-01 -3.060804307460784912e-01 6.296110749244689941e-01 1.062286831438541412e-02 -3.769451081752777100e-01 5.383267402648925781e-01 -1.745568215847015381e-01 1.932014226913452148e-01
-5.393133163452148438e-01 1.451796889305114746e-01 1.597115099430084229e-01 -5.974647123366594315e-03 -6.869303584098815918e-01 -1.441982984542846680e-01 -3.425756692886352539e-01 -2.291202396154403687e-01
-5.062437653541564941e-01 2.804358303546905518e-01 6.099596023559570312e-01 -8.854451030492782593e-02 -8.388370275497436523e-03 4.805321693420410156e-01 1.676943302154541016e-01 1.614909619092941284e-01
-4.882474541664123535e-01 2.116101235151290894e-01 6.750807166099548340e-02 4.378688633441925049e-01 -4.850087165832519531e-01 4.270989000797271729e-01 -1.775030642747879028e-01 -2.671984434127807617e-01
-2.755135297775268555e-01 -4.224205017089843750e-01 1.714630424976348877e-01 -2.708134651184082031e-01 -4.198037981986999512e-01 6.728623509407043457e-01 1.089937686920166016e-01 -4.533251374959945679e-02
-7.134095430374145508e-01 1.320539712905883789e-01 -6.082157790660858154e-02 2.531364858150482178e-01 -4.424483776092529297e-01 4.000174105167388916e-01 1.354605704545974731e-01 -1.780650019645690918e-01
-4.686165228486061096e-02 7.093716263771057129e-01 2.537582814693450928e-01 -3.668588995933532715e-01 -1.504041701555252075e-01 3.922691345214843750e-01 -3.153263032436370850e-01 1.403208374977111816e-01
-4.628660678863525391e-01 1.525294780731201172e-01 6.947732567787170410e-01 1.416711956262588501e-01 -1.473358422517776489e-01 3.732726275920867920e-01 -1.460460480302572250e-02 3.137762844562530518e-01
-6.481369733810424805e-01 -3.942080587148666382e-02 -2.098833918571472168e-01 2.997156977653503418e-02 -5.742448568344116211e-01 4.032877981662750244e-01 2.015295177698135376e-01 -2.006831765174865723e-02
-5.311251282691955566e-01 5.465127825736999512e-01 4.364984333515167236e-01 -2.134807109832763672e-01 -1.436498910188674927e-01 -1.721111387014389038e-01 -3.193061649799346924e-01 1.758152693510055542e-01
-7.699856758117675781e-01 -2.804684340953826904e-01 -1.192685775458812714e-02 -5.745520442724227905e-02 -2.594563663005828857e-01 1.690565794706344604e-01 9.764367341995239258e-02 4.685980379581451416e-01
-5.761250257492065430e-01 4.623497128486633301e-01 9.245931357145309448e-02 -2.648664116859436035e-01 2.792705595493316650e-01 2.301217019557952881e-01 -4.491108655929565430e-01 2.072707861661911011e-01
-7.473168373107910156e-01 2.395676374435424805e-01 -1.377777457237243652e-01 2.385663837194442749e-01 -4.719716906547546387e-01 2.573133707046508789e-01 2.011581137776374817e-02 -1.373173147439956665e-01
-4.378214180469512939e-01 3.602051734924316406e-01 3.464886173605918884e-02 -3.466256707906723022e-02 -1.356476694345474243e-01 4.066698849201202393e-01 -1.449136734008789062e-01 6.865727901458740234e-01
-4.600594937801361084e-01 3.086487650871276855e-01 -1.392136663198471069e-01 -2.196327447891235352e-01 -5.421635508537292480e-01 3.696682155132293701e-01 -7.778813596814870834e-03 -4.413681328296661377e-01
-3.274359405040740967e-01 4.146941378712654114e-02 4.964106082916259766e-01 3.915316760540008545e-01 -5.233759880065917969e-01 4.146289825439453125e-01 -1.446850001811981201e-01 1.567544788122177124e-01
-5.520396828651428223e-01 6.387754678726196289e-01 -2.842757403850555420e-01 -1.167421974241733551e-02 -1.952219903469085693e-01 3.866049051284790039e-01 -9.939994663000106812e-02 9.388248622417449951e-02
-6.026392579078674316e-01 3.062074482440948486e-01 -2.909088730812072754e-01 2.316596806049346924e-01 -5.662089586257934570e-01 2.169517874717712402e-01 -1.915923058986663818e-01 -2.001691795885562897e-02
-3.092643320560455322e-01 -4.537405669689178467e-01 3.069024682044982910e-01 4.017858579754829407e-02 -6.717258095741271973e-01 2.740070223808288574e-01 -2.711799740791320801e-01 -5.327140167355537415e-02
-3.011443316936492920e-01 -8.145069330930709839e-02 1.643488407135009766e-01 2.053840905427932739e-01 -6.799418330192565918e-01 6.067035198211669922e-01 5.290086567401885986e-02 -1.661724224686622620e-02
-1.958338171243667603e-01 5.116586759686470032e-02 2.121453881263732910e-01 -6.534978747367858887e-01 -6.657671183347702026e-02 3.379519283771514893e-01 -3.629924654960632324e-01 -4.863730669021606445e-01
-9.552475064992904663e-02 2.373298853635787964e-01 -1.720737069845199585e-01 -4.091890752315521240e-01 -7.682369947433471680e-01 2.411339432001113892e-01 -2.497908771038055420e-01 -1.636319905519485474e-01
-3.007863163948059082e-01 -3.447925299406051636e-02 -2.983483374118804932e-01 -3.246747851371765137e-01 -3.292195498943328857e-01 -4.427861049771308899e-02 -7.752606272697448730e-01 5.038174614310264587e-02
-9.050660580396652222e-02 4.420217871665954590e-02 7.794175744056701660e-01 7.835712283849716187e-02 -3.172917664051055908e-01 3.765423595905303955e-01 -3.539056479930877686e-01 -9.228110313415527344e-02
-2.486600130796432495e-01 7.656691670417785645e-01 7.651998102664947510e-02 -2.223691046237945557e-01 -3.442011773586273193e-01 4.135658442974090576e-01 3.924828395247459412e-02 7.459358870983123779e-02
-1.925856471061706543e-01 -4.399240314960479736e-01 2.263977080583572388e-01 -1.969803124666213989e-01 -5.809463262557983398e-01 1.767705827951431274e-01 -3.880590796470642090e-01 3.999800384044647217e-01
-1.777855902910232544e-01 1.447684317827224731e-01 3.208845853805541992e-01 1.245211213827133179e-01 -8.576276898384094238e-01 2.863498330116271973e-01 -9.370583295822143555e-02 -5.157239735126495361e-02
-1.896700114011764526e-01 4.362905398011207581e-02 2.156696654856204987e-02 -8.301113247871398926e-01 -3.877170979976654053e-01 3.408774435520172119e-01 -1.205499470233917236e-02 -7.684166729450225830e-02
-6.376730799674987793e-01 4.622862040996551514e-01 2.754941284656524658e-01 2.133437693119049072e-01 -4.041084647178649902e-01 -7.161040604114532471e-02 -4.315282031893730164e-02 2.965775430202484131e-01
-1.547718346118927002e-01 -2.271948903799057007e-01 -2.639688849449157715e-01 -4.564642012119293213e-01 -2.827391028404235840e-01 1.828314214944839478e-01 -7.295054197311401367e-01 2.902438491582870483e-02
-3.120783567428588867e-01 -2.151242494583129883e-01 1.728147715330123901e-01 -3.095492720603942871e-01 -2.416870296001434326e-01 6.519695520401000977e-01 4.965481162071228027e-02 -4.946722686290740967e-01
-7.180558443069458008e-01 2.736241221427917480e-01 -1.649535596370697021e-01 -1.986464112997055054e-01 -4.589245617389678955e-01 -1.290614716708660126e-02 7.392492890357971191e-02 3.558261394500732422e-01
-4.690683782100677490e-01 5.915185809135437012e-01 2.117688208818435669e-01 -1.289064884185791016e-01 -1.880228705704212189e-02 1.033207476139068604e-01 -5.900284051895141602e-01 9.723880141973495483e-02
-1.827677339315414429e-01 1.583041548728942871e-01 1.551652550697326660e-01 -7.164825797080993652e-01 -3.189872205257415771e-01 2.980229556560516357e-01 -3.819043040275573730e-01 2.601744830608367920e-01
-3.781905770301818848e-01 -2.476224303245544434e-01 2.841255068778991699e-01 1.119887977838516235e-01 2.262294106185436249e-02 6.026369929313659668e-01 -4.788234233856201172e-01 -3.308041393756866455e-01
-4.013750255107879639e-01 -5.162051320075988770e-01 7.924509048461914062e-02 2.603479921817779541e-01 -1.871629208326339722e-01 4.064592123031616211e-01 -4.732321500778198242e-01 2.723631262779235840e-01
-2.396681904792785645e-01 4.710588455200195312e-01 -1.860534697771072388e-01 -3.134934604167938232e-01 -3.156078159809112549e-01 5.954343080520629883e-01 -1.596779376268386841e-02 3.651894032955169678e-01
-1.432482302188873291e-01 -1.433318257331848145e-01 3.721869289875030518e-01 -6.250995397567749023e-01 -5.476946830749511719e-01 1.046947762370109558e-02 -3.119669556617736816e-01 1.796132922172546387e-01
-7.314209342002868652e-01 -1.294698417186737061e-01 -1.846812963485717773e-01 -2.089654356241226196e-01 -4.874855577945709229e-01 2.006986886262893677e-01 -2.867568731307983398e-01 1.016644015908241272e-01
-1.502842158079147339e-01 6.078099086880683899e-02 6.384415030479431152e-01 -7.601162791252136230e-02 -7.151164412498474121e-01 9.176626801490783691e-02 -1.817807704210281372e-01 -8.647662401199340820e-02
-6.104649901390075684e-01 -9.896694123744964600e-02 -2.324533313512802124e-01 -2.648885846138000488e-01 -3.858660459518432617e-01 4.808302819728851318e-01 2.565707266330718994e-01 -2.177580147981643677e-01
-3.980387747287750244e-01 4.266535639762878418e-01 3.309367001056671143e-01 -3.134242296218872070e-01 -9.401255846023559570e-02 -7.751769572496414185e-02 -5.180202722549438477e-01 4.105920195579528809e-01
-6.005548238754272461e-01 4.760218411684036255e-02 3.655569851398468018e-01 4.745893776416778564e-01 2.276638150215148926e-02 4.595552384853363037e-01 -2.425611168146133423e-01 -8.749798685312271118e-02
-4.245189428329467773e-01 3.146618306636810303e-01 1.459418535232543945e-01 -2.602076530456542969e-01 2.589374184608459473e-01 2.009674161672592163e-01 -6.825820803642272949e-01 2.416809648275375366e-01
-2.024760395288467407e-01 -3.820885419845581055e-01 2.770008444786071777e-01 1.879411786794662476e-01 -2.502303719520568848e-01 4.119552075862884521e-01 -5.716964602470397949e-01 3.765648901462554932e-01
-8.383598923683166504e-02 -1.573902517557144165e-01 4.220011532306671143e-01 -1.220871433615684509e-01 -7.449033856391906738e-01 2.177161872386932373e-01 -4.128504991531372070e-01 -4.982782155275344849e-02
-3.529342710971832275e-01 -4.628121256828308105e-01 -1.164118796586990356e-01 -4.188729524612426758e-01 -5.439822673797607422e-01 1.196566373109817505e-01 -4.024884402751922607e-01 -2.163738012313842773e-03
-8.618485182523727417e-03 -2.764311730861663818e-01 3.767118752002716064e-01 -5.000001192092895508e-01 -3.885806500911712646e-01 3.082744777202606201e-01 -4.972663819789886475e-01 1.956984847784042358e-01
-7.165986299514770508e-01 1.850788295269012451e-01 -2.488173693418502808e-01 -9.375636279582977295e-02 -5.388669371604919434e-01 1.042849719524383545e-01 -7.925432920455932617e-02 -2.720252275466918945e-01
-3.962770402431488037e-01 1.632960587739944458e-01 -8.943709731101989746e-02 -8.457850664854049683e-02 3.249252140522003174e-01 6.977341175079345703e-01 -4.444534778594970703e-01 1.058211773633956909e-01
-3.309086859226226807e-01 -7.419959455728530884e-02 2.610564827919006348e-01 -1.669234931468963623e-01 -5.136703252792358398e-01 5.962759852409362793e-01 2.222859114408493042e-01 -3.466507196426391602e-01
-2.564038932323455811e-01 -5.371097940951585770e-03 2.821175009012222290e-02 -8.493945002555847168e-01 -4.000901877880096436e-01 1.695658266544342041e-01 -1.436724960803985596e-01 4.994975775480270386e-02
-5.326935052871704102e-01 -2.043628245592117310e-01 3.383864462375640869e-01 1.749872267246246338e-01 -4.989959895610809326e-01 4.306671619415283203e-01 -9.813959896564483643e-02 -2.919673025608062744e-01
-6.673828363418579102e-01 1.465670764446258545e-01 -3.493472635746002197e-01 9.928166121244430542e-02 -5.482729077339172363e-01 1.631191074848175049e-01 -2.310299575328826904e-01 -1.436378657817840576e-01
-3.315347433090209961e-01 6.599474549293518066e-01 1.810543388128280640e-01 -3.356025218963623047e-01 -1.314491182565689087e-01 8.780694007873535156e-02 -5.240162014961242676e-01 9.778694808483123779e-02
-1.494160741567611694e-01 -4.640460014343261719e-01 1.292661577463150024e-01 -6.085740327835083008e-01 -3.900920450687408447e-01 3.650408685207366943e-01 -2.953512668609619141e-01 5.103937536478042603e-02
-5.582110881805419922e-01 3.177437186241149902e-01 -2.773338854312896729e-01 8.480535447597503662e-02 -5.653722882270812988e-01 2.694624960422515869e-01 -1.041907966136932373e-01 -3.165784478187561035e-01
-6.432077288627624512e-01 -3.676227331161499023e-01 3.020913302898406982e-01 -4.418562948703765869e-01 1.881521791219711304e-01 2.208807766437530518e-01 -1.682725101709365845e-01 -2.283331006765365601e-01
-4.999305680394172668e-02 1.494207680225372314e-01 -3.720072209835052490e-01 -2.782992124557495117e-01 -5.000676512718200684e-01 5.644297599792480469e-01 -4.161907732486724854e-01 -1.321775466203689575e-01
-7.153335213661193848e-01 2.685782313346862793e-01 -2.179395705461502075e-01 -1.579759269952774048e-01 -3.803088963031768799e-01 2.401543557643890381e-01 -1.490168422460556030e-01 -3.452455401420593262e-01
-1.616231650114059448e-01 1.146257445216178894e-01 6.485282778739929199e-01 -3.512781113386154175e-04 -4.167609214782714844e-01 4.806637167930603027e-01 -1.377727985382080078e-01 -3.412350118160247803e-01
-2.714120745658874512e-01 1.098719388246536255e-01 -1.694152802228927612e-01 2.713970541954040527e-01 -5.317298769950866699e-01 5.205638408660888672e-01 -3.393496274948120117e-01 -3.781851828098297119e-01
-4.960958063602447510e-01 -9.798432141542434692e-02 4.730315506458282471e-02 1.091056689620018005e-01 -6.707560420036315918e-01 -1.184353679418563843e-01 -4.985387623310089111e-01 -1.329099684953689575e-01
-3.993481397628784180e-01 -1.794400066137313843e-01 1.864752769470214844e-01 -2.546764910221099854e-01 -4.780483543872833252e-01 3.671753406524658203e-01 -4.804943874478340149e-02 -5.856897830963134766e-01
-2.745823562145233154e-01 6.076981425285339355e-01 2.086135447025299072e-01 -3.265424072742462158e-01 3.545110300183296204e-02 5.026291012763977051e-01 -2.500060796737670898e-01 2.979300320148468018e-01
-6.338912248611450195e-01 2.197309285402297974e-01 -9.680789709091186523e-02 3.625302910804748535e-01 -4.995609223842620850e-01 2.345509678125381470e-01 -2.675083279609680176e-01 -1.815604865550994873e-01
-5.007149577140808105e-01 -1.675773113965988159e-01 2.940344437956809998e-02 -4.729136452078819275e-02 3.266498446464538574e-01 5.207468271255493164e-01 -4.122869968414306641e-01 4.126055240631103516e-01
-6.047801375389099121e-01 2.179094851016998291e-01 -8.958157151937484741e-02 -3.256097137928009033e-01 -5.675516128540039062e-01 1.742273941636085510e-02 -2.246263027191162109e-01 3.159659802913665771e-01
-5.870105624198913574e-01 -4.054511189460754395e-01 3.228143155574798584e-01 8.217485249042510986e-02 -3.332242667675018311e-01 2.140116840600967407e-01 -4.409130513668060303e-01 -1.697720289230346680e-01
-5.216150283813476562e-01 -3.313998281955718994e-01 4.716210961341857910e-01 6.515320390462875366e-02 -5.176675319671630859e-01 1.221355870366096497e-01 -3.205679655075073242e-01 -7.589630782604217529e-02
-5.760990381240844727e-01 3.562434017658233643e-01 1.708368211984634399e-01 3.908584415912628174e-01 -5.550847649574279785e-01 2.040944099426269531e-01 -8.382420241832733154e-02 -4.944710433483123779e-02
-3.574421107769012451e-01 6.156232953071594238e-01 3.126403391361236572e-01 4.484193772077560425e-02 -3.544367477297782898e-02 2.376769483089447021e-01 -3.648894429206848145e-01 4.501081109046936035e-01
-4.089230298995971680e-01 6.561782360076904297e-01 4.073628783226013184e-01 -2.744766175746917725e-01 -7.181853801012039185e-02 -2.305364608764648438e-02 -3.909370899200439453e-01 -4.908201098442077637e-02
