# Supplementary material for: Where is your field going? A machine learning approach to study the relative motion of the domains of physics
Source: PLoS One. 2020 Jun 18;15(6):e0233997. doi: 10.1371/journal.pone.0233997 (PMC7302634; doi:10.1371/journal.pone.0233997)
Supplement: S23 Data — (ZIP) [file pone.0233997.s023.zip › 22/Pacs4Run_22_VS_500_embeddings1993-1997ED8.txt]

2.372059524059295654e-01 -4.292135238647460938e-01 -3.548890352249145508e-01 3.660575747489929199e-01 -4.955584108829498291e-01 1.164665743708610535e-01 -4.408667385578155518e-01 -2.146126031875610352e-01
-1.788092255592346191e-01 3.236941099166870117e-01 -1.362013965845108032e-01 6.009021997451782227e-01 -6.684402823448181152e-01 -6.956417113542556763e-03 -1.433441340923309326e-01 -1.273054331541061401e-01
4.156443476676940918e-01 -7.965955883264541626e-02 -5.633374676108360291e-02 2.679217755794525146e-01 -5.537055730819702148e-01 -4.266707599163055420e-02 -2.988475561141967773e-01 -5.901000499725341797e-01
-2.189522385597229004e-01 1.280164271593093872e-01 -4.843684434890747070e-01 6.404911875724792480e-01 3.895628498867154121e-03 4.650235474109649658e-01 -2.707829177379608154e-01 3.527604416012763977e-02
-4.541486874222755432e-02 1.062571108341217041e-01 -6.475982069969177246e-01 6.103177666664123535e-01 -1.361967921257019043e-01 -3.065863847732543945e-01 -3.154878318309783936e-02 -2.850184738636016846e-01
-1.737969070672988892e-01 -5.737393721938133240e-02 2.516615986824035645e-01 2.294066846370697021e-01 -5.986574292182922363e-01 4.714093208312988281e-01 -4.521992504596710205e-01 -2.558131217956542969e-01
1.822230666875839233e-01 9.399592131376266479e-02 -3.301343917846679688e-01 2.285350561141967773e-01 -5.639593601226806641e-01 -9.961635619401931763e-02 -4.551466405391693115e-01 -5.114787817001342773e-01
5.634154081344604492e-01 3.739675879478454590e-02 -1.667281836271286011e-01 6.901582479476928711e-01 -2.624731957912445068e-01 5.671880766749382019e-02 -5.446188151836395264e-02 -3.193316161632537842e-01
3.532341420650482178e-01 -2.393728941679000854e-01 3.014501333236694336e-01 6.507086753845214844e-01 -3.968786895275115967e-01 -1.707586348056793213e-01 -2.299571633338928223e-01 2.531416416168212891e-01
-1.842161566019058228e-01 2.623625695705413818e-01 6.909763067960739136e-02 8.132345676422119141e-01 -1.917612850666046143e-01 -1.804174110293388367e-02 -4.399419426918029785e-01 -2.141419053077697754e-02
3.753160536289215088e-01 -3.160351514816284180e-01 6.525377929210662842e-02 2.085184007883071899e-01 -6.611040234565734863e-01 3.654455840587615967e-01 -4.921369627118110657e-02 -3.721437156200408936e-01
-4.563719928264617920e-01 -3.379645198583602905e-02 -6.353047490119934082e-01 5.050797462463378906e-01 -3.124870955944061279e-01 -3.281823173165321350e-02 1.373096257448196411e-01 1.195219829678535461e-01
2.073371261358261108e-01 -1.376796066761016846e-01 3.345615267753601074e-01 8.043785095214843750e-01 -1.913101822137832642e-01 2.671120166778564453e-01 -6.926295161247253418e-02 -2.575921416282653809e-01
-8.103103190660476685e-02 1.777847856283187866e-01 -3.593533337116241455e-01 5.120208859443664551e-01 -1.620354317128658295e-02 1.344874054193496704e-01 -7.003568410873413086e-01 -2.483490705490112305e-01
2.927648425102233887e-01 -4.894992709159851074e-02 3.087466359138488770e-01 6.943717002868652344e-01 -3.649619221687316895e-01 2.733014225959777832e-01 -2.334219366312026978e-01 -2.684015929698944092e-01
2.712149620056152344e-01 -5.045585706830024719e-02 -1.690439283847808838e-01 1.774715483188629150e-01 -5.110930204391479492e-01 -2.181509882211685181e-01 -2.635749578475952148e-01 -6.968120336532592773e-01
8.408310264348983765e-02 -2.440974861383438110e-01 4.662162661552429199e-01 6.207782626152038574e-01 -4.107744097709655762e-01 -3.186580836772918701e-01 -2.452943027019500732e-01 -1.324720401316881180e-02
-2.161049395799636841e-01 -5.248980522155761719e-01 -2.827119529247283936e-01 1.708855330944061279e-01 -3.121953904628753662e-01 -5.036280155181884766e-01 -1.451522856950759888e-01 -4.432566463947296143e-01
-5.120779573917388916e-02 -4.709638059139251709e-01 -4.502469003200531006e-01 5.241023898124694824e-01 -6.922435481101274490e-03 -4.385941624641418457e-01 -9.541439265012741089e-02 -3.108836710453033447e-01
8.249893784523010254e-02 1.074780523777008057e-01 -5.936868786811828613e-01 5.059595704078674316e-01 -3.762277960777282715e-01 3.991539478302001953e-01 -1.068307608366012573e-01 2.467777580022811890e-01
-1.857035607099533081e-01 1.002590209245681763e-01 -5.836465582251548767e-02 6.623567938804626465e-01 -5.051255226135253906e-01 3.591545820236206055e-01 -1.902265548706054688e-01 3.049745261669158936e-01
1.741587817668914795e-01 2.129672169685363770e-01 3.789463266730308533e-02 8.030330538749694824e-01 -4.433402717113494873e-01 -1.529042720794677734e-01 -1.946235746145248413e-01 -1.421516090631484985e-01
3.251263201236724854e-01 -1.494031250476837158e-01 5.850609391927719116e-02 4.579556286334991455e-01 -5.685361623764038086e-01 -5.323265790939331055e-01 -2.275575399398803711e-01 -2.092371322214603424e-02
2.866267859935760498e-01 -1.058821678161621094e-01 1.570221483707427979e-01 7.191196680068969727e-01 -3.366660177707672119e-01 -4.678698480129241943e-01 -4.349884018301963806e-02 -1.752330362796783447e-01
9.616204351186752319e-02 -2.052152603864669800e-01 -3.524797260761260986e-01 5.981132984161376953e-01 5.946248024702072144e-02 -4.622135460376739502e-01 -1.837794482707977295e-01 -4.644417166709899902e-01
-2.314981967210769653e-01 -7.079506516456604004e-01 -1.341333091259002686e-01 2.964836359024047852e-01 -1.417443752288818359e-01 2.454542964696884155e-01 8.813825994729995728e-02 -5.012111663818359375e-01
2.007221281528472900e-01 -3.268771618604660034e-02 -9.637147933244705200e-02 4.398842453956604004e-01 -8.324075937271118164e-01 -7.248427718877792358e-02 8.309372514486312866e-02 2.253794670104980469e-01
-8.384250104427337646e-02 3.337039798498153687e-02 1.262091100215911865e-01 7.678928375244140625e-01 -5.589491128921508789e-01 -1.401584688574075699e-02 -4.482757300138473511e-03 2.713450193405151367e-01
2.290726751089096069e-01 -5.657008290290832520e-01 -4.120535850524902344e-01 3.361583352088928223e-01 1.595539003610610962e-01 -6.733618676662445068e-03 -5.311367511749267578e-01 -1.926362812519073486e-01
-1.825486123561859131e-01 -3.084538504481315613e-02 2.363122701644897461e-01 2.808230221271514893e-01 -8.112972974777221680e-01 2.507382929325103760e-01 -3.107410967350006104e-01 -1.156994923949241638e-01
1.341830790042877197e-01 -1.653970181941986084e-01 -2.865675389766693115e-01 6.709724068641662598e-01 7.307343184947967529e-02 -4.361804425716400146e-01 -2.352922558784484863e-01 -4.139544665813446045e-01
3.485163301229476929e-02 1.059797629714012146e-01 -3.360056877136230469e-02 7.513546347618103027e-01 -4.751845598220825195e-01 -4.678693786263465881e-02 2.721427381038665771e-01 -3.461790084838867188e-01
9.781992435455322266e-02 1.007155403494834900e-01 -8.084326982498168945e-02 6.700271368026733398e-01 -5.538171529769897461e-01 4.351551234722137451e-01 -7.897036522626876831e-02 1.500193625688552856e-01
-4.004409611225128174e-01 -7.092280983924865723e-01 3.800868242979049683e-02 3.708400130271911621e-01 -2.218787930905818939e-02 3.027442395687103271e-01 -1.901835352182388306e-01 -2.633616924285888672e-01
-2.290463149547576904e-01 2.619431316852569580e-01 -3.412641957402229309e-02 7.317894101142883301e-01 -4.255983233451843262e-01 -1.884052306413650513e-01 -3.269012868404388428e-01 1.369248330593109131e-01
2.431929260492324829e-01 -3.217289969325065613e-02 1.925235614180564880e-02 5.073159933090209961e-01 -7.948586344718933105e-01 -4.512227326631546021e-02 7.303879410028457642e-02 2.071496397256851196e-01
-1.067707240581512451e-01 1.654836684465408325e-01 9.635097533464431763e-02 7.906583547592163086e-01 -5.469310879707336426e-01 -6.157948449254035950e-02 6.907450407743453979e-02 -1.381813734769821167e-01
-3.239507973194122314e-01 7.239189743995666504e-02 3.400126099586486816e-01 6.728825569152832031e-01 -5.232863426208496094e-01 3.383708372712135315e-02 -3.022401593625545502e-03 -2.155298590660095215e-01
3.737441003322601318e-01 -1.694239825010299683e-01 2.814013063907623291e-01 6.316727399826049805e-01 -3.153149783611297607e-01 1.411018371582031250e-01 -1.434521079063415527e-01 -4.620625674724578857e-01
1.642301119863986969e-02 -2.068652510643005371e-01 2.201479971408843994e-01 3.761093616485595703e-01 -8.551461100578308105e-01 1.115754395723342896e-01 -5.647236481308937073e-02 1.417764276266098022e-01
8.438061177730560303e-02 2.103375345468521118e-01 -2.602437138557434082e-01 7.466841936111450195e-01 -5.208966135978698730e-02 -8.498916774988174438e-02 -8.566130697727203369e-02 -5.532629489898681641e-01
-4.711659252643585205e-02 8.115062117576599121e-02 1.606383174657821655e-01 7.127535343170166016e-01 -5.959647893905639648e-01 1.339645087718963623e-01 1.962397247552871704e-01 -2.138732671737670898e-01
-3.147453069686889648e-01 2.243454335257411003e-03 2.508972287178039551e-01 2.477504462003707886e-01 -7.748060822486877441e-01 -6.388435512781143188e-02 -3.826819658279418945e-01 -1.604664772748947144e-01
-6.954603642225265503e-02 2.996445596218109131e-01 -3.417421132326126099e-02 7.910606265068054199e-01 -3.443968892097473145e-01 -1.947854012250900269e-01 -3.464023768901824951e-01 -4.343465343117713928e-02
-1.397476196289062500e-01 9.110379964113235474e-02 -8.520740084350109100e-03 6.769798398017883301e-01 -5.268017649650573730e-01 3.277095258235931396e-01 -1.450906097888946533e-01 3.283772170543670654e-01
-4.102053493261337280e-02 6.540603190660476685e-02 9.761518239974975586e-02 7.418031692504882812e-01 -6.102204918861389160e-01 1.737871170043945312e-01 1.566151082515716553e-01 -8.449551463127136230e-02
6.942597031593322754e-02 1.807661801576614380e-01 6.723330169916152954e-02 8.572300672531127930e-01 -4.337169229984283447e-01 -1.019896641373634338e-01 2.054107934236526489e-02 -1.555813103914260864e-01
7.763206213712692261e-02 -4.939971957355737686e-03 8.353952318429946899e-02 5.398642420768737793e-01 -4.352259635925292969e-01 -6.164894700050354004e-01 -3.418878912925720215e-01 -9.564722329378128052e-02
-2.130778431892395020e-01 2.709262967109680176e-01 8.108865469694137573e-02 7.075646519660949707e-01 -4.046423137187957764e-01 -6.001644954085350037e-02 -4.545242190361022949e-01 -6.623577792197465897e-03
1.464955657720565796e-01 6.858561933040618896e-02 -3.651395738124847412e-01 2.931240200996398926e-01 -2.036790996789932251e-01 1.201601251959800720e-01 -6.383225917816162109e-01 -5.396362543106079102e-01
1.460809260606765747e-02 -7.501158118247985840e-01 -3.540847599506378174e-01 3.326314985752105713e-01 -6.493177264928817749e-02 -3.449118733406066895e-01 -2.730108797550201416e-01 -5.811980739235877991e-02
-1.597572676837444305e-02 -5.842347145080566406e-01 -4.931333959102630615e-01 3.229632377624511719e-01 -1.447201669216156006e-01 -4.563447535037994385e-01 -2.484287768602371216e-01 1.414834856986999512e-01
1.436419486999511719e-01 1.075145751237869263e-01 3.595744073390960693e-02 8.485971093177795410e-01 -3.909330368041992188e-01 -1.467108577489852905e-01 9.202543646097183228e-02 -2.521431744098663330e-01
-2.117944955825805664e-01 1.822635084390640259e-01 -1.570274382829666138e-01 6.925594806671142578e-01 -5.543089509010314941e-01 2.019762992858886719e-01 -3.632690757513046265e-02 2.612554430961608887e-01
-4.124474823474884033e-01 -4.382939338684082031e-01 -3.559600710868835449e-01 4.262049198150634766e-01 -6.387943029403686523e-02 -3.906283974647521973e-01 -2.430725097656250000e-01 -3.371526598930358887e-01
-1.003063619136810303e-01 -6.494550704956054688e-01 -5.139973759651184082e-01 3.005709350109100342e-01 -1.638363450765609741e-01 -4.159903824329376221e-01 -6.287080794572830200e-02 -9.883046895265579224e-02
-3.238284885883331299e-01 -5.171041488647460938e-01 1.214491501450538635e-01 2.824856340885162354e-01 5.454906821250915527e-02 3.534914851188659668e-01 -4.641357362270355225e-01 -4.357025027275085449e-01
-1.779065579175949097e-01 -5.120683908462524414e-01 9.101290255784988403e-03 4.649933874607086182e-01 -1.752278357744216919e-01 -6.127695441246032715e-01 -2.253924608230590820e-01 -1.812198609113693237e-01
2.155838012695312500e-01 -1.398265548050403595e-02 -4.541505128145217896e-02 3.314567208290100098e-01 -3.806292116641998291e-01 -7.511961460113525391e-02 -2.173565775156021118e-01 -8.022696375846862793e-01
-7.134300470352172852e-01 -1.726051867008209229e-01 -3.065123856067657471e-01 2.843131422996520996e-01 -4.210219979286193848e-01 2.959761917591094971e-01 -4.163163248449563980e-04 -1.468996405601501465e-01
-3.806753456592559814e-01 -5.383577942848205566e-01 1.615636199712753296e-01 4.668504893779754639e-01 -6.533607840538024902e-02 -4.136026278138160706e-02 -1.325981914997100830e-01 -5.455669760704040527e-01
2.720398902893066406e-01 -1.622898429632186890e-01 7.534485310316085815e-02 2.773447930812835693e-01 -8.576672077178955078e-01 2.197270691394805908e-01 -1.784530729055404663e-01 -3.661830723285675049e-02
2.062325775623321533e-01 4.635965079069137573e-02 2.828594446182250977e-01 6.264433860778808594e-01 -3.967804312705993652e-01 3.617586791515350342e-01 -4.226619303226470947e-01 -1.262179166078567505e-01
-3.081136941909790039e-01 5.775590240955352783e-02 7.307931780815124512e-02 2.100763469934463501e-01 -7.362923026084899902e-01 2.079405933618545532e-01 -3.547519743442535400e-01 -3.755566775798797607e-01
9.854647517204284668e-02 -1.308274865150451660e-01 -2.791842222213745117e-01 3.461757898330688477e-01 -1.937574595212936401e-01 -3.991833887994289398e-03 -2.260237485170364380e-01 -8.287016749382019043e-01
-9.900496155023574829e-02 -1.381963789463043213e-01 3.203327655792236328e-01 6.345623135566711426e-01 -5.665856003761291504e-01 3.183498084545135498e-01 1.737551242113113403e-01 -1.151552572846412659e-01
1.283567696809768677e-01 -1.356510370969772339e-01 1.403848379850387573e-01 2.980664670467376709e-01 -8.047052621841430664e-01 2.648641765117645264e-01 -3.699657693505287170e-02 -3.708092868328094482e-01
4.158128425478935242e-02 -2.191625982522964478e-01 2.950662672519683838e-01 2.703590691089630127e-01 -8.601679801940917969e-01 1.846326291561126709e-01 -5.776729434728622437e-02 -1.129848361015319824e-01
-5.689078569412231445e-02 7.521305978298187256e-02 -2.433229684829711914e-01 1.406181603670120239e-01 -5.774443745613098145e-01 1.774228811264038086e-01 -5.440145730972290039e-01 -5.012526512145996094e-01
-4.512599110603332520e-01 -4.319792389869689941e-01 -3.850379884243011475e-01 3.999549746513366699e-01 -2.231295406818389893e-02 -2.981507778167724609e-01 -4.357307553291320801e-01 -1.492891311645507812e-01
3.678307309746742249e-02 -2.373838126659393311e-01 -3.366245329380035400e-01 -8.065240085124969482e-02 -5.889683365821838379e-01 -2.759416587650775909e-02 -6.860527992248535156e-01 -6.450952589511871338e-02
-6.465385109186172485e-02 1.786238849163055420e-01 -2.836383283138275146e-01 5.881676077842712402e-01 -6.500732302665710449e-01 1.501988172531127930e-01 -7.131002843379974365e-02 2.954343855381011963e-01
4.254795014858245850e-01 -3.709727525711059570e-01 -5.473392009735107422e-01 5.603486299514770508e-01 9.133101254701614380e-02 4.986046254634857178e-02 -2.359421402215957642e-01 3.576958552002906799e-02
1.465535536408424377e-02 -3.955809772014617920e-01 -5.546280741691589355e-01 1.635259389877319336e-01 -2.531024515628814697e-01 4.303222894668579102e-01 -4.300122857093811035e-01 2.734945714473724365e-01
-3.362280726432800293e-01 -8.249085545539855957e-01 8.901615440845489502e-02 1.686478257179260254e-01 -3.268122673034667969e-01 1.146187707781791687e-01 8.606401085853576660e-02 -2.067850530147552490e-01
3.145519196987152100e-01 -2.871092855930328369e-01 -1.805121153593063354e-01 9.528112411499023438e-02 -7.567809224128723145e-01 1.455829888582229614e-01 6.044515967369079590e-02 -4.235527217388153076e-01
3.890822529792785645e-01 -2.825477421283721924e-01 -1.927219927310943604e-01 6.874006241559982300e-02 -6.454721689224243164e-01 3.947992026805877686e-01 -2.775762379169464111e-01 -2.781468629837036133e-01
3.140079677104949951e-01 -9.773168712854385376e-02 -4.215647578239440918e-01 1.291291266679763794e-01 -4.077316522598266602e-01 -1.129693910479545593e-01 -4.092004299163818359e-01 -5.924560427665710449e-01
-6.304057240486145020e-01 4.863800946623086929e-03 1.098822578787803650e-01 3.897418975830078125e-01 -6.146267056465148926e-01 1.269016414880752563e-01 -7.793606817722320557e-02 -1.965909749269485474e-01
-4.309571385383605957e-01 -6.538658142089843750e-01 -5.344817787408828735e-02 3.999595046043395996e-01 1.209565326571464539e-01 1.398231536149978638e-01 -2.838594317436218262e-01 -3.303843438625335693e-01
3.155274391174316406e-01 -1.583326011896133423e-01 -2.178666740655899048e-01 8.071433007717132568e-02 -8.061230778694152832e-01 3.596008121967315674e-01 -1.956481784582138062e-01 -6.298667192459106445e-02
7.933539897203445435e-02 -2.630905508995056152e-01 1.739488169550895691e-02 -3.779230639338493347e-02 -7.366251945495605469e-01 2.018420398235321045e-01 -4.622647464275360107e-01 -3.545600175857543945e-01
-2.360812574625015259e-01 -4.427737891674041748e-01 -6.455091834068298340e-01 4.311876371502876282e-02 -3.670041561126708984e-01 3.811013698577880859e-01 -2.039526551961898804e-01 9.026997536420822144e-02
5.753481760621070862e-02 4.095372557640075684e-02 1.460643261671066284e-01 8.085772991180419922e-01 -5.000951290130615234e-01 2.373102903366088867e-01 1.142495311796665192e-02 1.154936701059341431e-01
3.110219836235046387e-01 -5.290427058935165405e-02 -4.087723493576049805e-01 3.004317283630371094e-01 -4.497633874416351318e-01 9.020780026912689209e-02 -6.156936883926391602e-01 2.315365076065063477e-01
-1.499198824167251587e-01 -3.427324816584587097e-02 -3.702593147754669189e-01 5.389415025711059570e-01 -3.197150528430938721e-01 2.534701526165008545e-01 4.160042703151702881e-01 -4.574657976627349854e-01
3.399163782596588135e-01 -1.645892858505249023e-01 2.975426316261291504e-01 7.364724278450012207e-01 -4.436643123626708984e-01 -1.200308352708816528e-01 -6.867228448390960693e-02 1.023851260542869568e-01
3.402359783649444580e-01 -1.061251759529113770e-01 3.623387590050697327e-02 2.226428985595703125e-01 -8.225795030593872070e-01 1.410611271858215332e-01 -3.528176844120025635e-01 3.284105286002159119e-02
-2.486385554075241089e-01 -4.333349168300628662e-01 2.135719172656536102e-02 3.604843020439147949e-01 9.397403150796890259e-02 -1.709465980529785156e-01 -5.840367674827575684e-01 -4.907563626766204834e-01
-9.898947924375534058e-02 -2.053023427724838257e-01 6.792303919792175293e-02 -5.857214331626892090e-03 -7.642897367477416992e-01 2.797643542289733887e-01 -3.688726723194122314e-01 -3.806972503662109375e-01
3.862039148807525635e-01 -2.790750861167907715e-01 -3.031383156776428223e-01 6.539991497993469238e-01 2.170331627130508423e-01 2.040000818669795990e-02 -4.531446695327758789e-01 -2.227605693042278290e-02
3.938627839088439941e-01 -1.872491240501403809e-01 2.790897190570831299e-01 6.262781023979187012e-01 -5.490888357162475586e-01 -3.512383624911308289e-02 -3.165800869464874268e-02 -1.896315962076187134e-01
4.027119278907775879e-01 -3.425934314727783203e-01 -4.170388877391815186e-01 6.870371699333190918e-01 1.376309394836425781e-01 -5.145099386572837830e-02 -6.148927658796310425e-02 -2.216775864362716675e-01
1.999252289533615112e-01 4.794819653034210205e-02 -2.040399610996246338e-01 2.696574926376342773e-01 -4.730358421802520752e-01 -2.026565521955490112e-01 -6.452498435974121094e-01 -4.027448296546936035e-01
6.478885561227798462e-02 2.395836561918258667e-01 5.183076858520507812e-02 7.466575503349304199e-01 -5.383383631706237793e-01 -8.537696301937103271e-02 -2.637420594692230225e-01 1.075213477015495300e-01
-4.346191883087158203e-01 -3.845496475696563721e-01 -4.160342738032341003e-02 5.854924917221069336e-01 -4.042653366923332214e-03 -2.790957987308502197e-01 -3.843016922473907471e-02 -4.891908764839172363e-01
-3.988765180110931396e-01 -5.247034430503845215e-01 -3.175941407680511475e-01 4.656457602977752686e-01 -8.589199185371398926e-02 -4.691443145275115967e-01 -8.370055258274078369e-02 -1.158110499382019043e-01
-4.873653650283813477e-01 -5.318790674209594727e-01 -1.076940894126892090e-01 5.110397934913635254e-01 -6.140070036053657532e-02 -3.808272480964660645e-01 -1.582157909870147705e-01 -1.816268861293792725e-01
2.419800162315368652e-01 1.440349072217941284e-01 -5.324842333793640137e-01 2.432859092950820923e-01 -4.647772312164306641e-01 7.755796611309051514e-02 -3.673882782459259033e-01 -4.700688421726226807e-01
1.223213002085685730e-01 9.787113219499588013e-02 -2.023049443960189819e-02 7.642109394073486328e-01 -5.921259522438049316e-01 -9.390362352132797241e-02 8.779399096965789795e-02 1.545719504356384277e-01
-4.901908710598945618e-02 2.451704069972038269e-02 2.361055314540863037e-01 8.868784308433532715e-01 -3.263752460479736328e-01 5.036084353923797607e-02 9.555201232433319092e-02 -1.910749226808547974e-01
-1.046624109148979187e-01 -7.148782014846801758e-01 -3.330328464508056641e-01 5.185432434082031250e-01 5.754501372575759888e-02 -1.649204939603805542e-01 -7.620569318532943726e-02 2.487564682960510254e-01
-2.547758519649505615e-01 5.858856812119483948e-02 -7.347352802753448486e-02 4.848301410675048828e-01 -5.973317027091979980e-01 2.540023326873779297e-01 2.637068331241607666e-01 -4.475872814655303955e-01
2.617816030979156494e-01 7.656657602638006210e-03 1.977672874927520752e-01 8.535352945327758789e-01 -3.716429769992828369e-01 4.826971143484115601e-02 -1.496627461165189743e-02 -1.520036906003952026e-01
9.741012006998062134e-02 -2.477645277976989746e-01 -4.999642670154571533e-01 -4.256984591484069824e-02 -4.264933764934539795e-01 -5.056248977780342102e-02 -6.938098669052124023e-01 -1.073415428400039673e-01
-6.723603010177612305e-01 -1.293255835771560669e-01 -3.928382396697998047e-01 4.322784543037414551e-01 -2.489036321640014648e-01 2.977124154567718506e-01 3.530548512935638428e-02 -1.954172551631927490e-01
-4.535725116729736328e-01 -4.667401611804962158e-01 2.846179716289043427e-02 5.757006406784057617e-01 -2.880244515836238861e-03 -3.864935934543609619e-01 -3.075087368488311768e-01 1.538595836609601974e-02
-1.935632228851318359e-01 2.338303327560424805e-01 7.927065342664718628e-02 6.213916540145874023e-01 -6.331108808517456055e-01 1.551783233880996704e-01 -3.007299005985260010e-01 9.855764918029308319e-03
2.739664614200592041e-01 -5.851091742515563965e-01 -3.651419281959533691e-01 4.842719733715057373e-01 2.161827087402343750e-01 9.652167558670043945e-02 -2.628822326660156250e-01 -2.993047237396240234e-01
-2.466293275356292725e-01 -2.312108874320983887e-01 -6.239509582519531250e-01 4.553705751895904541e-01 -2.601823210716247559e-01 3.525465726852416992e-01 3.012468814849853516e-01 7.940300554037094116e-02
-1.494022458791732788e-01 -2.398436516523361206e-01 -7.219664454460144043e-01 4.180357754230499268e-01 -1.591985821723937988e-01 -2.033633589744567871e-01 2.590902447700500488e-01 -3.005594909191131592e-01
8.987881988286972046e-02 -1.790856719017028809e-01 1.309205293655395508e-01 2.485844492912292480e-01 -8.823106884956359863e-01 1.912681036628782749e-03 -3.193164765834808350e-01 -2.183777280151844025e-02
3.659859001636505127e-01 -2.937709093093872070e-01 1.665307581424713135e-01 3.688373565673828125e-01 -7.262955307960510254e-01 5.023499578237533569e-02 8.818396925926208496e-02 -2.795968055725097656e-01
1.270589381456375122e-01 1.249551847577095032e-01 -4.474745094776153564e-01 5.383697152137756348e-01 -4.140893518924713135e-01 3.279092609882354736e-01 -3.441479504108428955e-01 2.841381430625915527e-01
3.152962923049926758e-01 -3.422743976116180420e-01 -1.226342767477035522e-01 9.065496921539306641e-02 -6.694990396499633789e-01 4.053815305233001709e-01 1.670108921825885773e-02 -3.838450014591217041e-01
1.817483156919479370e-01 -2.977406084537506104e-01 3.363105058670043945e-01 5.839535593986511230e-01 -5.253127217292785645e-01 -3.665383756160736084e-01 -8.338475227355957031e-02 8.339487761259078979e-02
1.925464123487472534e-01 -4.421575739979743958e-02 2.130589634180068970e-01 5.963079929351806641e-01 -4.299941956996917725e-01 -3.804275989532470703e-01 -4.714909791946411133e-01 8.983082324266433716e-02
2.879925668239593506e-01 -2.031558156013488770e-01 1.132020168006420135e-02 3.456172943115234375e-01 -8.266594409942626953e-01 1.979503333568572998e-01 1.360449045896530151e-01 1.230868622660636902e-01
-1.576058566570281982e-01 2.949092723429203033e-02 -6.804885268211364746e-01 4.344510734081268311e-01 -3.229209482669830322e-01 3.478543162345886230e-01 -1.722562909126281738e-01 2.598568499088287354e-01
-3.580930829048156738e-01 -5.052108317613601685e-02 2.541158199310302734e-01 2.674953043460845947e-01 -7.931823730468750000e-01 8.874061703681945801e-02 -2.457467913627624512e-01 -1.889018118381500244e-01
-1.564134657382965088e-01 -5.872234702110290527e-02 1.174696758389472961e-01 4.798784852027893066e-01 -7.098041176795959473e-01 3.794112205505371094e-01 1.514595150947570801e-01 -2.393520027399063110e-01
-3.338302671909332275e-01 -4.667522013187408447e-01 -2.869782745838165283e-01 5.716683268547058105e-01 -1.006992347538471222e-02 -4.447443783283233643e-01 -2.496506869792938232e-01 -3.625019267201423645e-02
1.881160540506243706e-03 -8.155189752578735352e-01 1.386715173721313477e-01 4.546462595462799072e-01 -4.805967584252357483e-02 2.248271256685256958e-01 1.252935230731964111e-01 -2.010892629623413086e-01
1.898126900196075439e-01 -1.782203465700149536e-01 3.085543811321258545e-01 4.771060943603515625e-01 -5.626991391181945801e-01 -3.854246437549591064e-01 -3.669376671314239502e-01 9.770873934030532837e-02
-3.388136625289916992e-01 -3.288482129573822021e-01 -4.238122999668121338e-01 5.380378365516662598e-01 -1.738524287939071655e-01 4.281468689441680908e-01 2.931457459926605225e-01 9.216137975454330444e-02
-3.850441277027130127e-01 -4.405226707458496094e-01 1.103465482592582703e-01 4.580727219581604004e-01 -6.777794659137725830e-02 -3.129316866397857666e-01 -3.498165309429168701e-01 -4.591100811958312988e-01
2.264014780521392822e-01 -2.278712689876556396e-01 3.972161412239074707e-01 6.721631288528442383e-01 -3.805237710475921631e-01 2.830018103122711182e-01 -5.417671799659729004e-02 -2.437408715486526489e-01
-4.435110688209533691e-01 -3.920876383781433105e-01 -5.526040792465209961e-01 1.082622632384300232e-02 -4.202527105808258057e-01 1.407532393932342529e-01 -2.836892902851104736e-01 2.591783404350280762e-01
-4.019927382469177246e-01 -5.331669449806213379e-01 -2.152191251516342163e-01 3.727357089519500732e-01 -8.851709216833114624e-02 -3.944914042949676514e-01 -3.330893516540527344e-01 -3.073701262474060059e-01
-2.340494394302368164e-01 -4.124769195914268494e-02 -2.087862938642501831e-01 6.079093813896179199e-01 -3.262481391429901123e-01 2.882782220840454102e-01 4.450474381446838379e-01 -3.778419792652130127e-01
1.431837081909179688e-01 -1.863351166248321533e-01 1.929574012756347656e-01 3.993154466152191162e-01 -7.925094366073608398e-01 2.047908902168273926e-01 1.654836535453796387e-01 -2.251601368188858032e-01
-4.046414792537689209e-01 -6.027663350105285645e-01 -1.137467697262763977e-01 4.687395393848419189e-01 4.869971424341201782e-02 4.761660099029541016e-02 -8.122593164443969727e-02 -4.785880148410797119e-01
-3.846244215965270996e-01 6.242844834923744202e-02 -5.813141465187072754e-01 3.549747169017791748e-01 -5.269790887832641602e-01 2.533150613307952881e-01 1.334528475999832153e-01 -1.566796749830245972e-01
-3.765423595905303955e-01 -2.568919658660888672e-01 1.924435943365097046e-01 2.876219153404235840e-01 -7.898910641670227051e-01 5.410315096378326416e-02 -2.053373493254184723e-02 2.125672549009323120e-01
2.967352271080017090e-01 -4.789227619767189026e-02 1.172675192356109619e-01 5.180569887161254883e-01 -4.512605965137481689e-01 -4.489866793155670166e-01 -4.700151383876800537e-01 -3.715513646602630615e-02
2.681154608726501465e-01 -4.788227081298828125e-01 -5.813052654266357422e-01 4.455186128616333008e-01 6.136009097099304199e-02 -1.436982750892639160e-01 -2.424366772174835205e-01 -2.815147042274475098e-01
-3.538933098316192627e-01 -3.976257443428039551e-01 -3.060269355773925781e-01 5.839481949806213379e-01 -7.996654510498046875e-02 -4.807847440242767334e-01 -2.093321532011032104e-01 -2.523263171315193176e-02
3.806818127632141113e-01 -3.713859245181083679e-02 1.871017068624496460e-01 5.808930993080139160e-01 -2.508409917354583740e-01 4.005448520183563232e-01 -4.339010119438171387e-01 -2.638765871524810791e-01
-1.205751597881317139e-01 -6.261413097381591797e-01 2.702344674617052078e-03 4.313297569751739502e-01 7.040473073720932007e-02 -5.833473429083824158e-02 -2.364500164985656738e-01 -5.857368707656860352e-01
-4.530066624283790588e-02 5.362745746970176697e-02 6.736317276954650879e-02 6.130080819129943848e-01 -6.762654781341552734e-01 1.124072298407554626e-01 2.505264580249786377e-01 -2.863936722278594971e-01
-2.001031674444675446e-02 -1.250412780791521072e-02 2.205698937177658081e-01 3.566155135631561279e-01 -8.116924762725830078e-01 2.517233192920684814e-01 -3.170516490936279297e-01 2.977299317717552185e-02
3.190666735172271729e-01 -2.623255848884582520e-01 2.029717713594436646e-01 1.878039836883544922e-01 -7.763957977294921875e-01 1.146805211901664734e-01 -2.238224297761917114e-01 -2.947460114955902100e-01
3.305335640907287598e-01 -1.271337121725082397e-01 -1.086475793272256851e-02 4.833782315254211426e-01 -3.996696174144744873e-01 -4.432998001575469971e-01 -3.062312006950378418e-01 -4.367882907390594482e-01
-1.958174854516983032e-01 -5.765954852104187012e-01 1.533493548631668091e-01 2.997082173824310303e-01 -9.563912451267242432e-02 -3.099846839904785156e-02 -3.082163035869598389e-01 -6.408955454826354980e-01
5.212683677673339844e-01 -3.933784663677215576e-01 -4.103997945785522461e-01 5.874555706977844238e-01 1.006666347384452820e-01 -3.068081103265285492e-02 -2.187413126230239868e-01 -3.282886743545532227e-02
1.470883488655090332e-01 1.058936566114425659e-01 -6.455791592597961426e-01 6.403226852416992188e-01 -1.454765647649765015e-01 2.139705270528793335e-01 1.477895826101303101e-01 -2.271064668893814087e-01
-7.332032322883605957e-01 -1.269014030694961548e-01 -1.588613539934158325e-01 2.413429021835327148e-01 -4.191293418407440186e-01 2.561471760272979736e-01 -1.034617982804775238e-02 -3.484795987606048584e-01
2.401280850172042847e-01 -7.188462615013122559e-01 -4.610464572906494141e-01 3.841182887554168701e-01 5.345313251018524170e-02 1.242629364132881165e-01 -1.580353677272796631e-01 -1.490438580513000488e-01
1.216949447989463806e-01 -1.637487709522247314e-01 2.796810865402221680e-01 7.714201807975769043e-01 -4.678342342376708984e-01 1.852896958589553833e-01 8.346874266862869263e-02 1.577906161546707153e-01
4.710619449615478516e-01 -5.095772147178649902e-01 -3.444672822952270508e-01 4.271908700466156006e-01 -3.009699657559394836e-02 -3.028492331504821777e-01 -1.959441900253295898e-01 -2.937080264091491699e-01
1.468689888715744019e-01 -6.335203647613525391e-01 -3.928938508033752441e-01 5.094210505485534668e-01 -2.388937026262283325e-02 -3.613160252571105957e-01 -1.740573495626449585e-01 -4.230993986129760742e-02
-1.645704954862594604e-01 9.622782468795776367e-03 1.500342488288879395e-01 1.983282566070556641e-01 -7.349815964698791504e-01 2.835969924926757812e-01 -5.312272906303405762e-01 -9.028927981853485107e-02
5.198112130165100098e-01 -4.863278865814208984e-01 -3.411211669445037842e-01 5.227301120758056641e-01 9.441452473402023315e-02 1.505168825387954712e-01 -2.230537831783294678e-01 1.494952738285064697e-01
-5.593502894043922424e-03 -3.317212462425231934e-01 -3.298382461071014404e-01 5.045796036720275879e-01 -1.739880144596099854e-01 -5.691022276878356934e-01 -3.007525391876697540e-02 -4.141040444374084473e-01
-3.864313960075378418e-01 -6.221948862075805664e-01 -1.628024280071258545e-01 3.938111662864685059e-01 -7.382096350193023682e-02 -4.006868898868560791e-01 -3.401725590229034424e-01 1.534073520451784134e-02
-2.295074611902236938e-01 -2.762179374694824219e-01 -2.803887724876403809e-01 6.538437008857727051e-01 -2.203577905893325806e-01 -3.815507516264915466e-02 5.588488578796386719e-01 5.074522271752357483e-02
-1.428949236869812012e-01 -7.081840038299560547e-01 1.236704513430595398e-01 5.873075127601623535e-01 4.239934310317039490e-02 1.308252364397048950e-01 1.183652803301811218e-01 -2.913908958435058594e-01
1.655303686857223511e-02 9.725072979927062988e-02 -6.093748211860656738e-01 3.694316744804382324e-01 -2.962796688079833984e-01 -1.157190501689910889e-01 -5.834707021713256836e-01 -2.020891606807708740e-01
2.738939523696899414e-01 -2.346269190311431885e-01 -1.726188138127326965e-02 7.685279101133346558e-02 -7.254006862640380859e-01 1.590359956026077271e-01 -3.181591928005218506e-01 -4.593518674373626709e-01
-5.068013072013854980e-01 -7.002317309379577637e-01 -1.296597272157669067e-01 4.236111938953399658e-01 1.415981259196996689e-02 -3.307467326521873474e-02 -8.021406829357147217e-02 -2.210005521774291992e-01
3.526879847049713135e-01 -8.488028496503829956e-02 1.087841168045997620e-01 3.022094964981079102e-01 -7.324839830398559570e-01 2.259189337491989136e-01 -4.113135337829589844e-01 9.214712679386138916e-02
-6.104099377989768982e-02 -7.720886468887329102e-01 1.708842664957046509e-01 4.337885677814483643e-01 -1.595675647258758545e-01 2.586235702037811279e-01 2.416403442621231079e-01 -1.790002286434173584e-01
-2.644586861133575439e-01 4.452331631910055876e-04 -6.694174408912658691e-01 3.536183536052703857e-01 -3.280255794525146484e-01 2.017599344253540039e-01 -3.210250437259674072e-01 3.248549997806549072e-01
4.867055714130401611e-01 -7.716808915138244629e-01 -1.656095087528228760e-01 3.438277542591094971e-01 -1.232341378927230835e-01 -7.073611021041870117e-02 -3.157044947147369385e-02 -2.820398472249507904e-02
4.822599291801452637e-01 -8.023952692747116089e-02 -3.406871259212493896e-01 2.239183038473129272e-01 -4.795365333557128906e-01 4.911948740482330322e-02 -5.969597101211547852e-01 7.778893411159515381e-02
-2.024249136447906494e-01 -4.242135584354400635e-01 -4.490365982055664062e-01 8.391043543815612793e-02 -3.766953051090240479e-01 5.996352434158325195e-01 -2.049846649169921875e-01 1.640480011701583862e-01
3.230193853378295898e-01 -3.476495742797851562e-01 -6.345807909965515137e-01 5.337097644805908203e-01 7.313419133424758911e-02 -3.501221537590026855e-02 -7.490347325801849365e-02 -2.739966809749603271e-01
2.435378879308700562e-01 -2.441683560609817505e-01 3.454895913600921631e-01 6.085664629936218262e-01 -5.282074213027954102e-01 3.285384476184844971e-01 6.245622783899307251e-02 -2.266553789377212524e-02
3.195954561233520508e-01 3.235909715294837952e-02 -2.266026735305786133e-01 4.540926814079284668e-01 -7.426473498344421387e-01 2.912835478782653809e-01 5.329848825931549072e-02 -7.126660086214542389e-03
3.325423002243041992e-01 -1.741572320461273193e-01 -1.610631048679351807e-01 1.375258564949035645e-01 -7.154127955436706543e-01 4.166541397571563721e-01 -1.352363377809524536e-01 -3.324533700942993164e-01
1.377157568931579590e-01 4.094158485531806946e-02 -3.400518596172332764e-01 2.524469792842864990e-01 -6.281593441963195801e-01 4.518156349658966064e-01 -2.210566774010658264e-03 -4.486281275749206543e-01
-1.413475126028060913e-01 -6.437050104141235352e-01 -1.887757778167724609e-01 3.645748198032379150e-01 -1.207173913717269897e-01 -5.040274262428283691e-01 -3.583233058452606201e-01 -1.009117532521486282e-02
-1.895350217819213867e-01 -8.454299569129943848e-01 -2.531293332576751709e-01 3.308202326297760010e-01 -9.654095768928527832e-02 6.480537354946136475e-02 1.886345893144607544e-01 -1.634177267551422119e-01
3.413724005222320557e-01 -2.597603499889373779e-01 -5.750426277518272400e-02 2.401896566152572632e-01 -8.060277700424194336e-01 4.343744367361068726e-03 -2.387958578765392303e-02 3.236075341701507568e-01
-2.687675058841705322e-01 -1.054078191518783569e-01 -3.293257057666778564e-01 2.837668955326080322e-01 -6.775919795036315918e-01 4.539854228496551514e-01 2.394860684871673584e-01 -7.132329046726226807e-02
2.402164340019226074e-01 -4.039876163005828857e-01 -1.251588910818099976e-01 -8.441931009292602539e-02 -5.781212449073791504e-01 -4.330667480826377869e-02 -5.913632512092590332e-01 -2.654971778392791748e-01
1.740997582674026489e-01 4.243394359946250916e-02 -4.515120089054107666e-01 6.149942874908447266e-01 -3.794155120849609375e-01 2.215213775634765625e-01 -3.114669620990753174e-01 3.094641566276550293e-01
-3.563747107982635498e-01 -7.132849693298339844e-01 1.026189774274826050e-01 3.339075148105621338e-01 -1.469303220510482788e-01 7.297656685113906860e-02 -8.500828593969345093e-02 -4.561320245265960693e-01
-1.400123238563537598e-01 -1.107465699315071106e-01 -8.244529366493225098e-02 5.551749467849731445e-01 -6.346392035484313965e-01 7.366620004177093506e-02 1.639876365661621094e-01 4.669367969036102295e-01
-4.976012110710144043e-01 -4.450090825557708740e-01 -1.283381879329681396e-01 5.921772122383117676e-01 1.581143587827682495e-02 1.082982942461967468e-01 8.657258003950119019e-02 -4.095635712146759033e-01
-4.234238862991333008e-01 -6.484872102737426758e-02 -3.845191001892089844e-01 5.491399168968200684e-01 -3.026096820831298828e-01 2.599904239177703857e-01 3.466382026672363281e-01 -2.962626516819000244e-01
-4.921203255653381348e-01 -5.089390277862548828e-01 1.185507625341415405e-01 6.319280266761779785e-01 3.702199086546897888e-02 -3.905707970261573792e-02 -1.740729436278343201e-02 -2.867268025875091553e-01
1.780641525983810425e-01 4.548275470733642578e-02 -4.260350167751312256e-01 5.250192284584045410e-01 -6.842699646949768066e-02 5.836370401084423065e-03 -4.248778223991394043e-01 -5.690659284591674805e-01
-5.886598825454711914e-01 -5.507388114929199219e-01 -1.142699792981147766e-01 4.154489338397979736e-01 1.373226847499608994e-02 -2.235914347693324089e-03 -2.068167179822921753e-01 -3.486317396163940430e-01
-2.392888516187667847e-01 -5.596880912780761719e-01 2.798484265804290771e-02 3.643149435520172119e-01 -1.837928295135498047e-01 -5.365052223205566406e-01 -4.109025597572326660e-01 -7.431684434413909912e-02
-2.933894693851470947e-01 -1.590035110712051392e-01 -6.851943135261535645e-01 4.938517212867736816e-01 -1.079438477754592896e-01 2.989490330219268799e-01 1.657415479421615601e-01 -2.162564843893051147e-01
-5.378252267837524414e-01 -3.850021362304687500e-01 7.976281642913818359e-02 6.816047430038452148e-01 -7.156158331781625748e-03 1.288643013685941696e-02 3.236166015267372131e-02 -3.005089163780212402e-01
-4.306853115558624268e-01 -3.221769928932189941e-01 -3.740057647228240967e-01 5.319269895553588867e-01 -2.295840829610824585e-01 -2.423651367425918579e-01 3.753505051136016846e-01 -1.885410994291305542e-01
4.316963553428649902e-01 -1.480145454406738281e-01 -1.427413374185562134e-01 3.456089198589324951e-01 -6.966132521629333496e-01 4.042794704437255859e-01 5.171725526452064514e-02 -2.286446839570999146e-02
-6.845070123672485352e-01 -9.897701442241668701e-02 -4.148260653018951416e-01 2.262179106473922729e-01 -4.049952030181884766e-01 2.012887038290500641e-03 1.250414550304412842e-02 -3.663562238216400146e-01
-1.295985728502273560e-01 -7.278912067413330078e-01 -1.801317483186721802e-01 3.293826878070831299e-01 -1.030609160661697388e-01 -4.382975995540618896e-01 -3.205540776252746582e-01 8.340926468372344971e-02
2.036144211888313293e-02 3.744525089859962463e-02 -3.196489810943603516e-01 4.291708469390869141e-01 -5.590176582336425781e-01 4.909304380416870117e-01 -2.347812056541442871e-01 3.212233781814575195e-01
1.638634130358695984e-02 -2.989966422319412231e-02 5.724123865365982056e-02 1.153188869357109070e-01 -8.187851309776306152e-01 1.200331673026084900e-01 -4.939666390419006348e-01 -2.311763018369674683e-01
3.471992164850234985e-02 -1.838026195764541626e-01 -2.914550602436065674e-01 -1.462198235094547272e-02 -5.207749009132385254e-01 1.607763469219207764e-01 -7.626760601997375488e-01 -3.347998857498168945e-02
-1.195733323693275452e-01 -7.717346400022506714e-02 -3.832075297832489014e-01 5.878253579139709473e-01 -2.441805303096771240e-01 9.583605080842971802e-02 4.784429073333740234e-01 -4.354805946350097656e-01
-1.606303006410598755e-01 -5.295324325561523438e-01 -6.093127131462097168e-01 -2.977843582630157471e-02 -3.904209136962890625e-01 2.327771037817001343e-01 -2.761317789554595947e-01 1.969321668148040771e-01
-4.637706875801086426e-01 -5.750114843249320984e-02 -3.024011850357055664e-01 3.236189782619476318e-01 -6.444518566131591797e-01 6.044335663318634033e-02 2.882271707057952881e-01 -2.887700796127319336e-01
1.400933563709259033e-01 6.752337515354156494e-02 -3.309905230998992920e-01 1.760004311800003052e-01 -5.203825831413269043e-01 3.485381007194519043e-01 -4.761407375335693359e-01 -4.650771319866180420e-01
1.698246896266937256e-01 7.590848952531814575e-02 -6.046671867370605469e-01 5.401778221130371094e-01 -1.026341915130615234e-01 4.525338113307952881e-02 -4.693531692028045654e-01 -2.740600407123565674e-01
-3.208844363689422607e-01 -3.094962239265441895e-01 -2.837307453155517578e-01 5.215294361114501953e-01 2.694108895957469940e-02 -4.584039747714996338e-01 -2.541999518871307373e-01 -4.162590801715850830e-01
4.327088296413421631e-01 -4.939087629318237305e-01 -3.807779550552368164e-01 5.024771690368652344e-01 1.176859289407730103e-01 3.437943756580352783e-01 -1.849648654460906982e-01 -7.131207734346389771e-02
-4.235255122184753418e-01 -2.974023222923278809e-01 -2.734253108501434326e-01 4.152330458164215088e-01 3.192055970430374146e-03 2.273365557193756104e-01 -5.321574807167053223e-01 3.874460160732269287e-01
3.669416904449462891e-01 5.396696180105209351e-02 -5.442985892295837402e-01 6.439336538314819336e-01 -4.486155137419700623e-02 -2.376596927642822266e-01 -9.686036407947540283e-02 -2.892286479473114014e-01
-1.466960757970809937e-01 -7.337013483047485352e-01 1.802282035350799561e-01 4.691841304302215576e-01 -1.040228679776191711e-01 2.906661629676818848e-01 9.702590852975845337e-02 -2.877936661243438721e-01
2.110692411661148071e-01 6.139225512742996216e-02 -4.242199659347534180e-01 1.668693870306015015e-01 -6.008329987525939941e-01 4.209769666194915771e-01 -1.778358221054077148e-01 -4.171635806560516357e-01
-1.426268666982650757e-01 -6.245582699775695801e-01 -3.243386745452880859e-01 4.288578331470489502e-01 -2.027556300163269043e-01 -4.447723031044006348e-01 1.912938356399536133e-01 1.579374521970748901e-01
1.513195484876632690e-01 6.657257676124572754e-02 7.090622186660766602e-02 5.369552969932556152e-01 -7.852778434753417969e-01 1.010034754872322083e-01 -2.727376529946923256e-03 -2.290229797363281250e-01
4.759820103645324707e-01 -4.799123108386993408e-01 -4.040121734142303467e-01 5.071748495101928711e-01 1.553813219070434570e-01 1.945303529500961304e-01 -2.062250822782516479e-01 -1.347542107105255127e-01
-6.291486620903015137e-01 -5.982971787452697754e-01 -3.746354952454566956e-02 3.432608246803283691e-01 -1.106081977486610413e-01 -3.627637773752212524e-02 -1.874405741691589355e-01 -2.798151969909667969e-01
-4.344559907913208008e-01 -3.250174522399902344e-01 -2.912424802780151367e-01 5.459846258163452148e-01 -3.456255048513412476e-02 -3.193803727626800537e-01 -8.892550319433212280e-02 -4.599826931953430176e-01
-2.586213052272796631e-01 -4.982403814792633057e-01 -5.648106336593627930e-01 1.334635317325592041e-01 -3.512672483921051025e-01 4.140334427356719971e-01 1.313702762126922607e-02 2.303540259599685669e-01
-3.274115920066833496e-01 -2.320508807897567749e-01 -3.853225409984588623e-01 4.895715713500976562e-01 -5.551972240209579468e-02 1.759147197008132935e-01 -4.358293414115905762e-01 4.762609302997589111e-01
1.235494762659072876e-02 2.410041093826293945e-01 -6.725592017173767090e-01 5.212486386299133301e-01 -1.250474005937576294e-01 1.374824196100234985e-01 -2.584030032157897949e-01 -3.412010967731475830e-01
-1.703104078769683838e-01 -5.356143116950988770e-01 -5.939098000526428223e-01 1.081316452473402023e-02 -2.695690989494323730e-01 3.130182623863220215e-01 -3.734381496906280518e-01 1.454705744981765747e-01
-1.010846942663192749e-01 -2.262308746576309204e-01 -3.871459066867828369e-01 5.118027925491333008e-01 -3.160649538040161133e-01 2.786445915699005127e-01 5.131277441978454590e-01 -2.931508421897888184e-01
2.860095202922821045e-01 -9.871715307235717773e-02 -8.185327798128128052e-02 1.888809502124786377e-01 -8.420828580856323242e-01 3.404180407524108887e-01 -1.970482915639877319e-01 4.755578562617301941e-02
1.583591550588607788e-01 -3.313564956188201904e-01 -6.139883399009704590e-01 -8.791167289018630981e-02 -5.463529229164123535e-01 -9.908940643072128296e-02 -3.046677112579345703e-01 -2.815536856651306152e-01
-1.059309840202331543e-01 -1.448376756161451340e-02 -4.609569609165191650e-01 8.521192520856857300e-02 -3.460899591445922852e-01 -1.602182239294052124e-01 -7.891401648521423340e-01 -2.522701025009155273e-02
1.627467386424541473e-02 -2.267230302095413208e-02 -3.542605787515640259e-02 5.800236463546752930e-01 -6.951445937156677246e-01 3.284050226211547852e-01 8.145647495985031128e-02 2.526415884494781494e-01
-3.703768253326416016e-01 -5.713133811950683594e-01 -3.685559034347534180e-01 5.219405293464660645e-01 6.971618533134460449e-02 -2.893087565898895264e-01 -1.899198144674301147e-01 -5.947536602616310120e-02
-2.066192924976348877e-01 2.127144020050764084e-03 -4.670115709304809570e-01 -2.579980064183473587e-03 -5.476538538932800293e-01 1.965561807155609131e-01 -6.057467460632324219e-01 -1.836012005805969238e-01
3.830212652683258057e-01 -3.269453644752502441e-01 -1.662211716175079346e-01 5.800298228859901428e-02 -7.247246503829956055e-01 5.225413292646408081e-02 -2.763276994228363037e-01 -3.333082795143127441e-01
-1.879312694072723389e-01 3.091754019260406494e-01 -8.959457278251647949e-02 7.423313260078430176e-01 -1.958391070365905762e-01 -2.384509742259979248e-01 -4.628874957561492920e-01 -2.307970263063907623e-02
2.618073225021362305e-01 -5.941064953804016113e-01 -4.446341395378112793e-01 4.757248461246490479e-01 7.975569367408752441e-02 -2.372906655073165894e-01 -2.862159311771392822e-01 -9.946539252996444702e-02
3.584615588188171387e-01 -1.115028932690620422e-01 -6.199674308300018311e-02 1.271974295377731323e-01 -6.916788220405578613e-01 1.066057458519935608e-01 -5.831828713417053223e-01 9.572453796863555908e-02
-2.701446712017059326e-01 -4.241262376308441162e-01 -1.765416413545608521e-01 3.917607367038726807e-01 -1.775432080030441284e-01 -6.219307184219360352e-01 -3.752332329750061035e-01 -5.810240656137466431e-02
1.296451836824417114e-01 -3.117464780807495117e-01 -7.176412642002105713e-02 -4.351451620459556580e-02 -7.457013726234436035e-01 3.736611902713775635e-01 -3.343547284603118896e-01 -2.673504352569580078e-01
-9.921909123659133911e-02 -7.353512048721313477e-01 1.414752751588821411e-01 5.885416269302368164e-01 5.148863792419433594e-02 1.191909164190292358e-01 1.219277232885360718e-01 -2.264814525842666626e-01
2.984011769294738770e-01 -5.166245698928833008e-01 -3.235615491867065430e-01 5.943383574485778809e-01 1.518375426530838013e-01 2.572907507419586182e-01 -9.177584201097488403e-02 2.974047958850860596e-01
3.913214206695556641e-01 -7.099690288305282593e-02 -2.396358847618103027e-01 3.613020181655883789e-01 -6.792165637016296387e-01 4.314299523830413818e-01 4.102014377713203430e-02 6.865269690752029419e-02
-7.072672992944717407e-02 4.093836992979049683e-02 -6.137338280677795410e-01 2.817378938198089600e-01 -4.912020564079284668e-01 9.000826627016067505e-02 -4.135366082191467285e-01 3.418815732002258301e-01
8.001342415809631348e-02 -2.154511660337448120e-01 1.181687638163566589e-01 3.661590814590454102e-02 -6.773126125335693359e-01 9.302978217601776123e-02 -5.078909397125244141e-01 -4.544379413127899170e-01
3.384447097778320312e-01 -8.023682832717895508e-01 -2.049033939838409424e-01 3.327761292457580566e-01 -1.151379197835922241e-01 -2.185674011707305908e-01 -1.151554509997367859e-01 1.210194304585456848e-01
-2.521770596504211426e-01 -7.158673405647277832e-01 -1.618906296789646149e-02 4.779703617095947266e-01 7.338125258684158325e-02 2.442860752344131470e-01 -1.024963706731796265e-01 -3.459147512912750244e-01
6.850807368755340576e-02 -1.704488694667816162e-02 8.513973653316497803e-02 1.551426649093627930e-01 -8.299825787544250488e-01 2.204633951187133789e-01 -4.710845053195953369e-01 -6.559249758720397949e-02
-3.846052885055541992e-01 -6.914177536964416504e-02 -3.970742821693420410e-01 2.747123241424560547e-01 -6.709852814674377441e-01 3.163204789161682129e-01 2.526189088821411133e-01 -8.191145956516265869e-03
-2.669952809810638428e-01 -3.402100801467895508e-01 -4.776206910610198975e-01 3.054085671901702881e-01 -1.615227758884429932e-01 2.040161788463592529e-01 -3.878210783004760742e-01 5.229315161705017090e-01
-9.689512103796005249e-02 -5.915564298629760742e-01 -1.003922224044799805e-01 4.412955939769744873e-01 -1.299681961536407471e-01 -5.450477600097656250e-01 -3.240589499473571777e-01 1.298801749944686890e-01
-6.040047407150268555e-01 -2.548833787441253662e-01 -4.726286828517913818e-01 2.097331732511520386e-01 -4.777464270591735840e-01 -6.686920672655105591e-02 1.284464597702026367e-01 -2.315926849842071533e-01
-5.608606338500976562e-01 -3.382253646850585938e-01 -1.770055294036865234e-01 3.215511143207550049e-01 -3.229624032974243164e-02 3.617655858397483826e-02 -5.760664343833923340e-01 3.195443451404571533e-01
4.978657066822052002e-01 -1.026012077927589417e-01 4.211042076349258423e-03 5.861622095108032227e-01 -5.884591341018676758e-01 9.336411952972412109e-02 1.811596900224685669e-01 -1.008918285369873047e-01
4.142893254756927490e-01 -3.058845102787017822e-01 -2.928504049777984619e-01 -4.221345763653516769e-03 -6.755797266960144043e-01 2.831568121910095215e-01 -3.351942896842956543e-01 8.870866149663925171e-03
3.721032440662384033e-01 9.698646515607833862e-02 -4.883902966976165771e-01 3.217435777187347412e-01 -4.428861439228057861e-01 1.383986622095108032e-01 -3.513105213642120361e-01 -4.139657020568847656e-01
-2.930114418268203735e-02 -8.247400522232055664e-01 6.616330891847610474e-02 4.488309919834136963e-01 -9.400250017642974854e-02 1.627918034791946411e-01 2.306321412324905396e-01 -1.568109244108200073e-01
3.509850800037384033e-01 -9.058367460966110229e-02 -9.585393965244293213e-02 3.817061483860015869e-01 -6.743706464767456055e-01 2.658006036654114723e-03 1.871550828218460083e-01 -4.731876552104949951e-01
3.565115034580230713e-01 -2.068109624087810516e-02 -6.014764904975891113e-01 4.482835233211517334e-01 -8.595812320709228516e-02 -8.143266290426254272e-02 -2.744674384593963623e-01 -4.694544374942779541e-01
-1.966271549463272095e-01 1.064652949571609497e-01 -1.810428500175476074e-01 3.992971777915954590e-01 -7.087468504905700684e-01 -4.613501951098442078e-02 -3.024851977825164795e-01 4.022938907146453857e-01
-1.245286315679550171e-01 1.897402405738830566e-01 1.201111730188131332e-02 8.033692836761474609e-01 -5.326008200645446777e-01 -2.854887582361698151e-02 -5.626381933689117432e-02 1.236957311630249023e-01
1.547324806451797485e-01 3.220843076705932617e-01 -9.178408980369567871e-02 5.781335234642028809e-01 -3.236359655857086182e-01 -3.945996239781379700e-02 -6.169543862342834473e-01 -2.067047953605651855e-01
-2.191071398556232452e-02 1.908972561359405518e-01 -3.635346293449401855e-01 7.305794358253479004e-01 -3.586864173412322998e-01 3.310646712779998779e-01 -5.429472774267196655e-02 2.365731149911880493e-01
1.149152964353561401e-01 -2.687449939548969269e-02 4.159056767821311951e-02 5.374110341072082520e-01 -2.980623841285705566e-01 -3.722947835922241211e-01 -6.470232605934143066e-01 2.223696112632751465e-01
3.016575872898101807e-01 -3.475715517997741699e-01 -1.864009164273738861e-02 2.449869364500045776e-01 -7.348657846450805664e-01 2.617286741733551025e-01 3.062748312950134277e-01 -1.596769988536834717e-01
3.276728466153144836e-02 3.294418752193450928e-02 -5.212257504463195801e-01 6.909997463226318359e-01 -3.127626478672027588e-01 3.368960916996002197e-01 -3.937822207808494568e-02 1.892454624176025391e-01
3.291141092777252197e-01 -2.542330622673034668e-01 4.118076860904693604e-01 6.651530861854553223e-01 -4.597338140010833740e-01 -3.217819333076477051e-02 -4.217386618256568909e-02 -2.942513860762119293e-02
-4.561137855052947998e-01 1.824842542409896851e-01 2.226679921150207520e-01 5.184736847877502441e-01 -5.745519399642944336e-01 -4.436164349317550659e-02 -2.796505987644195557e-01 -1.731511950492858887e-01
-2.864675223827362061e-01 -1.573104262351989746e-01 -7.534433007240295410e-01 4.806174337863922119e-01 -1.310138851404190063e-01 2.286253124475479126e-01 1.562478542327880859e-01 -2.592736482620239258e-02
1.312676072120666504e-01 -1.320231705904006958e-01 7.002156972885131836e-02 6.865525245666503906e-01 -5.012275576591491699e-01 2.869964540004730225e-01 3.187764808535575867e-02 3.930254578590393066e-01
-1.433911770582199097e-01 -7.617002129554748535e-01 -4.283962547779083252e-01 3.309322595596313477e-01 -1.016707345843315125e-01 -3.042169511318206787e-01 8.874604478478431702e-03 -5.699557438492774963e-02
1.203019767999649048e-01 -4.266497492790222168e-01 -2.679637968540191650e-01 -1.484255343675613403e-01 -5.647414326667785645e-01 -1.184869464486837387e-02 -6.164099574089050293e-01 -1.030929163098335266e-01
1.531813442707061768e-01 -1.433964818716049194e-01 3.169050673022866249e-03 7.955428212881088257e-02 -8.219671249389648438e-01 8.569294214248657227e-02 -5.062368512153625488e-01 -1.019071713089942932e-01
-7.128868252038955688e-02 2.650281190872192383e-01 -1.479909475892782211e-02 7.952262163162231445e-01 -5.033742189407348633e-01 3.948640823364257812e-02 -2.390907891094684601e-02 -1.912013292312622070e-01
7.485934346914291382e-02 -2.710696756839752197e-01 -4.679383337497711182e-01 -1.237438339740037918e-02 -3.117862939834594727e-01 2.911325730383396149e-02 -7.681729197502136230e-01 -1.168341934680938721e-01
-4.105397760868072510e-01 -1.447228062897920609e-02 1.979154199361801147e-01 5.082294940948486328e-01 -6.668004989624023438e-01 2.143014371395111084e-01 4.470949992537498474e-02 -2.030591815710067749e-01
-7.373079657554626465e-02 -8.474123477935791016e-01 -4.047158956527709961e-01 3.006270825862884521e-01 -6.475341320037841797e-02 -6.299908459186553955e-02 -1.277544535696506500e-02 1.181498169898986816e-01
5.300487950444221497e-02 1.229910179972648621e-01 -5.657801628112792969e-01 5.334274172782897949e-01 -1.330389976501464844e-01 6.142872199416160583e-02 -2.479515522718429565e-01 -5.426408052444458008e-01
-6.671395152807235718e-02 -8.420689105987548828e-01 -2.939475774765014648e-01 4.231594502925872803e-01 2.108225412666797638e-02 -1.263954788446426392e-01 1.104114204645156860e-02 6.676895171403884888e-02
-1.131905689835548401e-01 -7.822033166885375977e-01 9.620725363492965698e-02 5.243862271308898926e-01 1.144321728497743607e-02 1.548883318901062012e-01 9.449544548988342285e-02 -2.409530133008956909e-01
-4.974565505981445312e-01 -4.624026641249656677e-02 -1.758673489093780518e-01 1.757691651582717896e-01 -6.464050412178039551e-01 9.669010341167449951e-02 2.500057034194469452e-02 -5.106480121612548828e-01
1.300030499696731567e-01 -4.185355603694915771e-01 2.762811183929443359e-01 1.599564999341964722e-01 -6.935008168220520020e-01 -4.775749146938323975e-02 -2.593789994716644287e-01 -3.943453133106231689e-01
-2.333139330148696899e-01 3.618117570877075195e-01 -7.354866713285446167e-02 6.006869673728942871e-01 -3.506011962890625000e-01 -1.105728968977928162e-01 -5.432698130607604980e-01 -1.346591711044311523e-01
-4.529505595564842224e-02 2.432490587234497070e-01 -8.141665160655975342e-02 6.264832615852355957e-01 -5.904576182365417480e-01 -8.138506114482879639e-02 -3.279013335704803467e-01 2.772822082042694092e-01
2.533957064151763916e-01 -4.654984921216964722e-02 -4.556111395359039307e-01 6.446800231933593750e-01 8.812534064054489136e-02 9.415924549102783203e-02 -5.134981870651245117e-01 1.735441386699676514e-01
-2.834050655364990234e-01 -2.304983288049697876e-01 -5.642599463462829590e-01 4.971821904182434082e-01 -3.073458373546600342e-01 2.838165163993835449e-01 1.270598471164703369e-01 3.313840627670288086e-01
-2.310727536678314209e-01 -3.587375283241271973e-01 -4.534003436565399170e-01 5.336624979972839355e-01 -1.966603249311447144e-01 3.200952112674713135e-01 4.308612942695617676e-01 -2.770538814365863800e-02
3.835773468017578125e-01 -3.358758091926574707e-01 -3.234807550907135010e-01 -6.072871387004852295e-02 -7.216889858245849609e-01 1.542054563760757446e-01 -2.944343984127044678e-01 -2.055007964372634888e-02
-4.381875693798065186e-01 -2.676927149295806885e-01 -3.188130557537078857e-01 3.262504339218139648e-01 -3.868010640144348145e-02 9.718596935272216797e-02 -6.246674060821533203e-01 3.565115630626678467e-01
-1.017512828111648560e-01 1.891407072544097900e-01 -5.946887731552124023e-01 5.150669813156127930e-01 -2.702887356281280518e-01 2.675050199031829834e-01 -3.934638798236846924e-01 1.884012520313262939e-01
2.309141606092453003e-01 -4.191904664039611816e-01 -4.940064847469329834e-01 6.216720342636108398e-01 2.083471566438674927e-01 -1.360082179307937622e-01 -2.330850660800933838e-01 -1.555766165256500244e-01
-4.890507459640502930e-01 -5.363683104515075684e-01 2.453324012458324432e-02 6.351757049560546875e-01 2.991590276360511780e-02 4.316051676869392395e-02 8.771661669015884399e-02 -2.421492487192153931e-01
-4.671156033873558044e-02 1.497986912727355957e-01 -5.469841361045837402e-01 6.230337023735046387e-01 -1.051544174551963806e-01 -1.562196910381317139e-01 -5.448648333549499512e-02 -4.995847344398498535e-01
2.964210808277130127e-01 -3.123926818370819092e-01 3.434650897979736328e-01 4.199757277965545654e-01 -5.895393490791320801e-01 2.046208381652832031e-01 -9.379415959119796753e-02 -3.492475152015686035e-01
-1.711561083793640137e-01 -7.691631317138671875e-01 1.199415847659111023e-01 2.075324505567550659e-01 -2.262988090515136719e-01 3.329941630363464355e-01 -4.230844788253307343e-03 -3.994044959545135498e-01
-3.072067201137542725e-01 -7.093232870101928711e-01 -1.748592853546142578e-01 4.940064847469329834e-01 8.400867879390716553e-02 3.138206526637077332e-02 1.546793431043624878e-02 -3.458103835582733154e-01
-3.101016879081726074e-01 -9.296072274446487427e-02 -4.801273643970489502e-01 2.436076402664184570e-01 -6.312721967697143555e-01 2.909521162509918213e-01 2.975772321224212646e-01 -1.833530813455581665e-01
1.278320848941802979e-01 -2.001987397670745850e-01 -3.215074241161346436e-01 -1.344438828527927399e-02 -5.097745656967163086e-01 9.402994811534881592e-02 -7.348237037658691406e-01 1.770711243152618408e-01
3.946283459663391113e-01 -2.419562041759490967e-01 -1.498973220586776733e-01 1.937228441238403320e-01 -6.376412510871887207e-01 -7.870928198099136353e-02 7.468713819980621338e-02 -5.544079542160034180e-01
-4.214460551738739014e-01 -3.853769600391387939e-01 -6.860160827636718750e-01 -3.783003240823745728e-02 -3.951860070228576660e-01 1.413369029760360718e-01 -1.487879604101181030e-01 -5.943546071648597717e-02
-2.717970013618469238e-01 -3.484420776367187500e-01 -6.517103314399719238e-01 -3.480869159102439880e-02 -2.825816273689270020e-01 3.600095510482788086e-01 -4.083092212677001953e-01 -5.099745839834213257e-02
-3.611812889575958252e-01 -3.444555699825286865e-01 -3.202529251575469971e-01 5.408072471618652344e-01 -4.146068543195724487e-02 -4.462021589279174805e-01 -4.554853588342666626e-02 -3.911191225051879883e-01
-1.080959662795066833e-01 -8.451014757156372070e-01 2.756593227386474609e-01 2.647877037525177002e-01 -2.033784985542297363e-01 2.173343002796173096e-01 -5.387036874890327454e-02 -1.910997629165649414e-01
-5.333090424537658691e-01 -2.585832178592681885e-01 -3.722551465034484863e-01 3.042729794979095459e-01 -6.803465634584426880e-02 6.027391925454139709e-02 -5.849242806434631348e-01 2.591569721698760986e-01
3.597395718097686768e-01 -1.931748241186141968e-01 9.287931770086288452e-02 4.154191017150878906e-01 -7.907009124755859375e-01 6.499030441045761108e-02 1.000572741031646729e-01 -1.123753488063812256e-01
-3.161263465881347656e-02 -9.113522768020629883e-01 -1.390030682086944580e-01 1.881876587867736816e-01 -9.213189035654067993e-02 -8.673957735300064087e-02 -3.109918832778930664e-01 3.119575232267379761e-02
4.730978012084960938e-01 -7.507399469614028931e-02 1.972822695970535278e-01 5.885136127471923828e-01 -3.985927700996398926e-01 3.145789802074432373e-01 -3.343837261199951172e-01 -1.250016540288925171e-01
4.642819464206695557e-01 -4.151263739913702011e-03 -2.948451340198516846e-01 3.282290399074554443e-01 -7.011535763740539551e-01 1.164925545454025269e-01 1.172942072153091431e-01 -2.661057114601135254e-01
-3.459625244140625000e-01 -6.823853850364685059e-01 3.229053616523742676e-01 1.340997368097305298e-01 -3.035531938076019287e-01 1.448607146739959717e-01 -2.490128576755523682e-01 -3.424512147903442383e-01
3.140738606452941895e-01 -2.736900150775909424e-01 -4.480662345886230469e-01 -1.879648678004741669e-02 -6.718466281890869141e-01 2.846575677394866943e-01 -1.957535743713378906e-01 -2.336828410625457764e-01
2.168730944395065308e-01 -3.014441430568695068e-01 -3.463154435157775879e-01 9.031606465578079224e-02 -3.310858309268951416e-01 6.518134847283363342e-03 -7.834069728851318359e-01 1.030513122677803040e-01
-4.050175547599792480e-01 1.401742547750473022e-01 -1.865419894456863403e-01 4.353824555873870850e-01 -5.072610378265380859e-01 4.389233589172363281e-01 1.592230498790740967e-01 -3.415208756923675537e-01
-3.354846835136413574e-01 1.610872149467468262e-01 -1.958848983049392700e-01 5.084695816040039062e-01 -6.265191435813903809e-01 3.891055881977081299e-01 -1.022219955921173096e-01 1.010439991950988770e-01
-4.147984087467193604e-01 -4.216919243335723877e-01 -4.592303335666656494e-01 5.225903987884521484e-01 -1.034958064556121826e-01 1.996520906686782837e-01 3.362579643726348877e-01 4.983231425285339355e-02
3.306559622287750244e-01 -5.755110457539558411e-02 2.743860483169555664e-01 6.699829101562500000e-01 -2.488709986209869385e-01 3.221591711044311523e-01 -4.439089298248291016e-01 2.028124965727329254e-02
3.689460456371307373e-01 -4.094742238521575928e-01 -3.938111662864685059e-01 -1.387642174959182739e-01 -5.863627791404724121e-01 3.353471308946609497e-02 -4.064361155033111572e-01 -1.083084791898727417e-01
-5.031839758157730103e-02 -5.544595420360565186e-03 -1.669128537178039551e-01 2.343779802322387695e-02 -8.050562143325805664e-01 2.518453598022460938e-01 -4.625466167926788330e-01 -2.086559683084487915e-01
-2.654289007186889648e-01 9.085779637098312378e-02 1.820731721818447113e-02 2.291670143604278564e-01 -8.031484484672546387e-01 3.117900192737579346e-01 -2.876295745372772217e-01 -2.084513753652572632e-01
-2.581745684146881104e-01 -8.145918697118759155e-02 -6.915666460990905762e-01 5.329276919364929199e-01 -7.113641500473022461e-02 4.638198763132095337e-02 -1.935971975326538086e-01 3.460384607315063477e-01
7.560473680496215820e-02 -6.149466633796691895e-01 -5.164174437522888184e-01 5.008999258279800415e-02 -1.698703020811080933e-01 3.132137656211853027e-01 -4.266547560691833496e-01 1.947699040174484253e-01
-4.279186427593231201e-01 1.529817432165145874e-01 -4.171170294284820557e-01 5.836225748062133789e-01 -3.279385343194007874e-02 -7.169271260499954224e-02 -2.953111529350280762e-01 -4.306464791297912598e-01
4.291026294231414795e-01 -1.299851238727569580e-01 -1.810913681983947754e-01 2.951589524745941162e-01 -7.868888378143310547e-01 -1.417368799448013306e-01 -5.845434218645095825e-02 1.906874626874923706e-01
1.466536074876785278e-01 1.321922689676284790e-01 -3.073027431964874268e-01 8.122135400772094727e-01 -2.052227854728698730e-01 -2.046981304883956909e-01 -3.154073492623865604e-04 -3.505345284938812256e-01
6.387571990489959717e-02 -7.273083925247192383e-01 -2.229494154453277588e-01 5.755382180213928223e-01 1.152530238032341003e-01 1.683245599269866943e-01 1.001367643475532532e-01 -1.853318512439727783e-01
9.925012290477752686e-02 3.023803792893886566e-02 -4.105907082557678223e-01 3.152662217617034912e-01 -3.085963428020477295e-01 1.133140698075294495e-01 -4.717406928539276123e-01 -6.250172257423400879e-01
-1.506438553333282471e-01 -6.554761528968811035e-01 1.286051422357559204e-01 5.438901782035827637e-01 1.062231212854385376e-01 1.992028802633285522e-01 -9.992451965808868408e-02 -4.175543487071990967e-01
4.079802930355072021e-01 -7.668933868408203125e-01 -2.958048284053802490e-01 2.163704931735992432e-01 -8.837248384952545166e-02 -1.015853062272071838e-01 -3.020470738410949707e-01 -4.181002452969551086e-02
1.750247329473495483e-01 -2.626205086708068848e-01 3.404432535171508789e-01 7.473070621490478516e-01 -4.057254791259765625e-01 -2.231477051973342896e-01 1.066520288586616516e-01 -1.564649492502212524e-02
-1.219551339745521545e-01 9.350246749818325043e-03 -5.156809687614440918e-01 5.532365441322326660e-01 -1.260558515787124634e-01 6.735844165086746216e-02 -4.788642525672912598e-01 4.041085541248321533e-01
-9.034774452447891235e-02 5.053043738007545471e-02 2.784587740898132324e-01 8.132739663124084473e-01 -4.867731332778930664e-01 -6.018414162099361420e-03 6.668413430452346802e-02 -9.433390945196151733e-02
-4.559530913829803467e-01 -6.107367873191833496e-01 -2.874887175858020782e-02 5.402549505233764648e-01 5.558723956346511841e-02 2.778203785419464111e-01 -2.008157037198543549e-02 -2.138412147760391235e-01
2.450782358646392822e-01 -2.792037427425384521e-01 -1.027293205261230469e-01 5.805405974388122559e-02 -6.656291484832763672e-01 2.582422792911529541e-01 -1.993068158626556396e-01 -5.464282631874084473e-01
-9.716287255287170410e-02 2.044472843408584595e-01 -5.034835338592529297e-01 5.032416582107543945e-01 -2.291107177734375000e-02 2.233869135379791260e-01 -2.975920140743255615e-01 -5.504773259162902832e-01
-2.432791590690612793e-01 -4.798146784305572510e-01 2.552353143692016602e-01 6.589533090591430664e-01 1.152881458401679993e-01 1.624240577220916748e-01 -1.089222729206085205e-01 -3.996140062808990479e-01
-4.680462181568145752e-01 2.348055094480514526e-01 4.958853870630264282e-02 5.007033944129943848e-01 -6.115589141845703125e-01 1.003708411008119583e-02 -2.879527211189270020e-01 -1.249570846557617188e-01
-4.076364040374755859e-01 -2.853323817253112793e-01 2.526903748512268066e-01 4.776303172111511230e-01 -5.600876212120056152e-01 8.964423835277557373e-02 3.702555596828460693e-01 -4.014417156577110291e-02
-1.776043623685836792e-01 1.138042658567428589e-01 -3.749567866325378418e-01 4.182754158973693848e-01 -6.817108392715454102e-01 1.586228907108306885e-01 2.736550569534301758e-01 -2.741905152797698975e-01
-3.788695931434631348e-01 7.789167761802673340e-02 -3.745777606964111328e-01 4.988872408866882324e-01 -5.431162714958190918e-01 7.604332268238067627e-02 3.011026680469512939e-01 -2.641459703445434570e-01
-3.297532796859741211e-01 -1.709438301622867584e-02 -3.932112157344818115e-01 2.375785559415817261e-01 -7.320503592491149902e-01 3.157061934471130371e-01 1.965310275554656982e-01 7.562716305255889893e-02
1.161006242036819458e-01 -1.321889311075210571e-01 -3.298046290874481201e-01 3.348998725414276123e-02 -5.265673398971557617e-01 -1.422020792961120605e-01 -7.261375784873962402e-01 -1.854288876056671143e-01
4.396170973777770996e-01 -4.158377349376678467e-01 -3.337151408195495605e-01 -4.791970551013946533e-02 -6.831669807434082031e-01 7.860004156827926636e-02 -1.285024881362915039e-01 -1.753445118665695190e-01
2.370347231626510620e-01 -8.293616175651550293e-01 -1.357759237289428711e-01 4.018311500549316406e-01 3.180485963821411133e-02 4.681871086359024048e-02 -1.450786441564559937e-01 2.276377677917480469e-01
2.935943603515625000e-01 -8.094802498817443848e-02 -2.518604695796966553e-01 3.051349520683288574e-01 -8.188447356224060059e-01 -1.736313104629516602e-01 1.549596041440963745e-01 1.613745093345642090e-01
1.847980618476867676e-01 -4.153691232204437256e-01 -2.149186730384826660e-01 -2.801833488047122955e-02 -2.826682925224304199e-01 3.831813037395477295e-01 -7.195235490798950195e-01 4.358417540788650513e-02
7.861857302486896515e-03 -3.630896210670471191e-01 -3.681092262268066406e-01 -9.227675944566726685e-02 -5.923253893852233887e-01 5.290130898356437683e-02 -5.910824537277221680e-01 1.451146751642227173e-01
-4.158301353454589844e-01 -1.257055103778839111e-01 -2.250967174768447876e-01 3.491667211055755615e-01 -5.809104442596435547e-01 3.940922617912292480e-01 3.307277262210845947e-01 -1.911830455064773560e-01
-6.875413656234741211e-02 -2.989242970943450928e-01 -4.746195673942565918e-01 7.163967490196228027e-01 -1.024541258811950684e-01 -1.304406970739364624e-01 3.657532632350921631e-01 7.837191969156265259e-02
9.089428186416625977e-02 2.590255439281463623e-01 -3.829001635313034058e-02 7.745640277862548828e-01 -3.856037259101867676e-01 -1.705658435821533203e-01 -3.668301105499267578e-01 1.043133810162544250e-01
-1.200091540813446045e-01 -5.002716183662414551e-01 -7.107427716255187988e-01 1.847872436046600342e-01 6.101171951740980148e-03 9.620397537946701050e-02 -4.132530093193054199e-01 -1.263094097375869751e-01
-7.272890955209732056e-02 -2.240515649318695068e-01 -4.772465527057647705e-01 -9.591459482908248901e-02 -5.063169002532958984e-01 2.018083035945892334e-01 -6.178252100944519043e-01 -1.695764958858489990e-01
1.911909282207489014e-01 -2.226600199937820435e-01 3.482779860496520996e-01 6.880093216896057129e-01 -3.636440038681030273e-01 -3.804597854614257812e-01 -2.049903720617294312e-01 1.437203213572502136e-02
1.439644098281860352e-01 -1.499198824167251587e-01 -2.981731295585632324e-01 1.137296184897422791e-01 -7.686894536018371582e-01 -6.325061619281768799e-02 -3.459952473640441895e-01 3.746460676193237305e-01
4.656612873077392578e-02 3.082945048809051514e-01 -3.275426849722862244e-02 6.876476407051086426e-01 -5.191950201988220215e-01 -1.127323508262634277e-01 -3.590599596500396729e-01 -1.328832507133483887e-01
-4.602541327476501465e-01 9.341095387935638428e-02 -1.826576292514801025e-01 2.153325378894805908e-01 -7.132900953292846680e-01 3.689340651035308838e-01 -1.917487233877182007e-01 -1.343348771333694458e-01
4.343807101249694824e-01 3.954530693590641022e-03 -3.723773956298828125e-01 1.852338761091232300e-01 -5.001063346862792969e-01 -1.384563893079757690e-01 -5.967724323272705078e-01 -1.136110499501228333e-01
4.472461640834808350e-01 -3.214479684829711914e-01 2.347248978912830353e-02 3.853797614574432373e-01 -3.483672142028808594e-01 -4.345188140869140625e-01 -3.848245441913604736e-01 -2.988599538803100586e-01
4.899393022060394287e-01 -6.103027984499931335e-02 6.225178763270378113e-02 7.255987524986267090e-01 -1.319650709629058838e-01 2.997855842113494873e-01 -2.995674312114715576e-01 -1.698207706212997437e-01
2.436585575342178345e-01 -6.650126576423645020e-01 -9.635533392429351807e-02 5.499922633171081543e-01 5.681106448173522949e-02 3.077615983784198761e-02 -1.878224611282348633e-01 3.836155235767364502e-01
4.855223000049591064e-01 -7.121202945709228516e-01 -3.060120940208435059e-01 2.222838550806045532e-01 -8.631272614002227783e-02 -3.624986112117767334e-02 -3.243921399116516113e-01 1.025080401450395584e-02
3.932411968708038330e-01 -2.874982655048370361e-01 2.503008842468261719e-01 2.719551324844360352e-01 -7.012334465980529785e-01 4.911017045378684998e-02 -3.107170462608337402e-01 1.881772130727767944e-01
-2.590637505054473877e-01 6.279330700635910034e-02 -5.048835277557373047e-02 3.075657784938812256e-01 -4.297964572906494141e-01 6.764786839485168457e-01 -4.273483157157897949e-01 8.259692043066024780e-02
4.558133482933044434e-01 -3.310459852218627930e-01 -3.318528532981872559e-01 2.591409720480442047e-02 -5.881187915802001953e-01 3.877030909061431885e-01 -1.580391228199005127e-01 -2.251028418540954590e-01
-4.792975187301635742e-01 -6.183352470397949219e-01 -8.607082068920135498e-02 4.577513337135314941e-01 -1.525190751999616623e-02 -2.395699545741081238e-02 5.716067180037498474e-02 -4.085550606250762939e-01
-6.997825503349304199e-01 1.037753820419311523e-01 3.569925948977470398e-02 4.857794642448425293e-01 -4.881881773471832275e-01 -9.458944946527481079e-02 -7.373896986246109009e-02 -9.780830889940261841e-02
2.051900923252105713e-01 -4.956635236740112305e-01 -2.918927967548370361e-01 -1.397881358861923218e-01 -3.606272041797637939e-01 5.934721976518630981e-02 -6.217195987701416016e-01 -2.955727279186248779e-01
3.491044640541076660e-01 -4.424950182437896729e-01 -3.840756118297576904e-01 -1.119223535060882568e-01 -5.840728282928466797e-01 2.646363675594329834e-01 -2.472859323024749756e-01 -2.235170602798461914e-01
2.302163541316986084e-01 -2.125407904386520386e-01 1.052995212376117706e-02 2.624939382076263428e-01 -8.538779616355895996e-01 1.847820356488227844e-02 -1.376417428255081177e-01 2.905489802360534668e-01
-2.078035175800323486e-01 -1.298242211341857910e-01 -3.365851640701293945e-01 5.310531258583068848e-01 -3.026835918426513672e-01 2.620602548122406006e-01 5.060690045356750488e-01 -3.581304550170898438e-01
-2.958877086639404297e-01 -8.173295259475708008e-01 1.354973465204238892e-01 3.143261075019836426e-01 -2.715034782886505127e-01 -1.609700918197631836e-01 -1.365457326173782349e-01 9.482801705598831177e-02
-7.176209092140197754e-01 -1.885946840047836304e-01 -4.297676086425781250e-01 2.192690670490264893e-01 -3.967029750347137451e-01 1.653330028057098389e-02 4.324511438608169556e-02 -2.390743941068649292e-01
-4.176340699195861816e-01 6.445287913084030151e-02 -6.515910029411315918e-01 3.691739737987518311e-01 -4.316917955875396729e-01 1.697707176208496094e-01 7.351075112819671631e-02 -1.999585926532745361e-01
-5.679375529289245605e-01 -1.724610030651092529e-01 -5.906139016151428223e-01 3.409971594810485840e-01 -3.855783641338348389e-01 1.262723654508590698e-01 1.329818516969680786e-01 -1.734992302954196930e-02
-1.918044090270996094e-01 1.326262205839157104e-01 -2.575925290584564209e-01 5.180822014808654785e-01 -4.736530184745788574e-01 4.321233034133911133e-01 -2.953914999961853027e-01 3.354466259479522705e-01
3.100570738315582275e-01 -5.423412322998046875e-01 2.632240355014801025e-01 1.403551101684570312e-01 -4.929770529270172119e-01 -1.626391410827636719e-01 -3.293386101722717285e-01 -3.778920173645019531e-01
3.444263637065887451e-01 -1.820532083511352539e-01 1.006742417812347412e-01 1.503342837095260620e-01 -6.763918995857238770e-01 6.154504045844078064e-02 -5.567603111267089844e-01 -2.102750092744827271e-01
-1.653026938438415527e-01 -3.853408396244049072e-01 4.946854710578918457e-02 3.840901255607604980e-01 -3.994466364383697510e-01 5.447900891304016113e-01 -1.182546317577362061e-01 4.515274763107299805e-01
-1.486349012702703476e-02 -2.372252345085144043e-01 -5.707323551177978516e-01 7.019785642623901367e-01 -9.662311524152755737e-02 2.425170987844467163e-01 2.611707337200641632e-02 2.369833439588546753e-01
3.594817593693733215e-03 -8.651030063629150391e-01 -2.531780898571014404e-01 3.878632187843322754e-01 -4.692849889397621155e-02 -2.762525342404842377e-02 1.003827229142189026e-01 1.549348533153533936e-01
9.086547791957855225e-02 7.052583619952201843e-03 3.203127905726432800e-02 1.884804368019104004e-01 -8.010290861129760742e-01 3.244608938694000244e-01 -4.315844178199768066e-01 -1.481731832027435303e-01
-4.511061012744903564e-01 1.654056459665298462e-01 -5.314547419548034668e-01 2.772988080978393555e-01 -5.474562048912048340e-01 1.612951755523681641e-01 -1.091502141207456589e-03 -2.899655103683471680e-01
2.685618698596954346e-01 -8.018796145915985107e-02 -3.948015868663787842e-01 1.252443343400955200e-01 -6.401133537292480469e-01 3.603208363056182861e-01 -8.881073445081710815e-02 -4.499182999134063721e-01
2.673228383064270020e-01 1.071749441325664520e-02 -2.237573117017745972e-01 5.529484748840332031e-01 -5.610669255256652832e-01 4.218885898590087891e-01 2.577067017555236816e-01 -1.157816350460052490e-01
-5.844126343727111816e-01 -5.117120742797851562e-01 -1.541536748409271240e-01 4.856223762035369873e-01 8.745726197957992554e-02 3.190517127513885498e-01 -1.339725255966186523e-01 9.812698513269424438e-02
3.406968712806701660e-01 -8.915123343467712402e-02 2.271483838558197021e-02 2.925373017787933350e-01 -8.467106223106384277e-01 2.199231833219528198e-02 -2.691761851310729980e-01 -5.017788149416446686e-03
-3.931965827941894531e-01 -9.888501465320587158e-02 -6.437914967536926270e-01 4.293205142021179199e-01 -3.051442503929138184e-01 3.397238552570343018e-01 1.443299353122711182e-01 8.647704869508743286e-02
1.498425453901290894e-01 2.650294825434684753e-02 -2.683514356613159180e-01 3.616787195205688477e-01 -7.848151922225952148e-01 3.806321918964385986e-01 -2.044093795120716095e-02 1.130808666348457336e-01
5.311434268951416016e-01 -1.654453426599502563e-01 -1.844425201416015625e-01 2.342895865440368652e-01 -6.126653552055358887e-01 2.349312007427215576e-01 -2.267679870128631592e-01 -3.458739221096038818e-01
-7.403283119201660156e-01 -1.845856159925460815e-01 -6.987430900335311890e-02 2.700344026088714600e-01 -5.630455613136291504e-01 5.568270571529865265e-03 -7.763022184371948242e-02 1.302437633275985718e-01
1.770397648215293884e-02 -1.285070329904556274e-01 -5.352150797843933105e-01 6.993716359138488770e-01 2.004631012678146362e-01 -6.822961848229169846e-03 -4.090749323368072510e-01 4.708301275968551636e-03
-1.325009167194366455e-01 1.287672817707061768e-01 1.770830005407333374e-01 4.286104440689086914e-01 -5.949133038520812988e-01 -4.624716565012931824e-02 -6.281969547271728516e-01 -1.025421451777219772e-02
3.769911825656890869e-01 -1.737982183694839478e-01 -6.652597784996032715e-01 4.832468330860137939e-01 3.449110314249992371e-02 1.619108170270919800e-01 -3.523551225662231445e-01 3.867910476401448250e-03
-1.454057358205318451e-02 -1.782740354537963867e-01 2.116647064685821533e-01 3.201302886009216309e-01 -7.885481715202331543e-01 3.825651705265045166e-01 -3.064286196604371071e-03 -2.292331159114837646e-01
-4.560500979423522949e-01 -3.267711102962493896e-01 -2.214943915605545044e-01 4.771453142166137695e-01 -1.357666850090026855e-01 -5.395502448081970215e-01 -2.805691063404083252e-01 -1.422864943742752075e-01
3.140177428722381592e-01 -1.208399906754493713e-01 -2.609549462795257568e-01 5.525271892547607422e-01 -4.219634532928466797e-01 -2.399185895919799805e-01 3.078502416610717773e-01 -4.278094768524169922e-01
8.683792501688003540e-02 -2.231661826372146606e-01 -1.405518800020217896e-01 1.935829371213912964e-01 -7.491194605827331543e-01 -7.384941726922988892e-02 -3.650082349777221680e-01 4.307691752910614014e-01
3.471439480781555176e-01 3.067039251327514648e-01 -1.794417351484298706e-01 5.810652375221252441e-01 -5.523357391357421875e-01 -5.069318413734436035e-02 -3.194700181484222412e-01 -7.669431716203689575e-02
-2.565909326076507568e-01 2.370599210262298584e-01 1.014663577079772949e-01 4.671522378921508789e-01 -5.875990986824035645e-01 -5.503193661570549011e-02 -5.486496090888977051e-01 1.092860009521245956e-02
-2.788493037223815918e-01 -1.545990258455276489e-01 -5.152215957641601562e-01 6.148878931999206543e-01 -3.937206864356994629e-01 -1.053416356444358826e-01 8.167378604412078857e-02 -2.863883972167968750e-01
-5.839321389794349670e-02 1.346202194690704346e-01 -3.865641057491302490e-01 3.399848639965057373e-01 -6.081752181053161621e-01 3.996182978153228760e-01 -3.710351288318634033e-01 2.149589955806732178e-01
-3.121334612369537354e-01 -3.502591550350189209e-01 -5.790864825248718262e-01 -9.705788642168045044e-02 -3.949509859085083008e-01 3.937222361564636230e-01 -2.251756489276885986e-01 -2.709655463695526123e-01
-2.878426760435104370e-02 -3.538139164447784424e-01 -2.244780361652374268e-01 5.140710473060607910e-01 -3.338153064250946045e-01 6.020866036415100098e-01 1.758354157209396362e-01 -2.333854436874389648e-01
3.590742945671081543e-01 -5.090528726577758789e-01 -1.683661788702011108e-01 5.886694192886352539e-01 1.787988543510437012e-01 3.206239342689514160e-01 -2.718245983123779297e-01 1.685070842504501343e-01
-3.363454639911651611e-01 3.711647540330886841e-02 4.408828914165496826e-02 1.422901898622512817e-01 -7.879836559295654297e-01 2.965976297855377197e-01 -3.787826895713806152e-01 -1.045891717076301575e-01
-1.905393041670322418e-02 1.207128614187240601e-01 -5.081783533096313477e-01 3.243635594844818115e-01 -2.817824184894561768e-01 -2.877741158008575439e-01 -6.757199764251708984e-01 5.287466570734977722e-02
-1.071309596300125122e-01 -2.364912629127502441e-01 -1.878280043601989746e-01 2.022001706063747406e-02 -6.155936717987060547e-01 -2.351359277963638306e-01 -5.396518707275390625e-01 4.140504300594329834e-01
-1.577969789505004883e-01 -6.557544469833374023e-01 3.458901941776275635e-01 2.345567792654037476e-01 -1.658073514699935913e-01 1.974903196096420288e-01 -3.434545397758483887e-01 -4.312467873096466064e-01
-3.257586956024169922e-01 -7.618691325187683105e-01 1.245614439249038696e-01 3.629730343818664551e-01 -1.785137355327606201e-01 3.348047137260437012e-01 1.462737172842025757e-01 -2.853981591761112213e-02
2.247091233730316162e-01 -2.647313475608825684e-01 6.392753124237060547e-02 7.582356687635183334e-03 -7.379828691482543945e-01 -2.264464497566223145e-01 -4.940471053123474121e-01 -1.878818571567535400e-01
-3.691518902778625488e-01 -3.998591601848602295e-01 -2.368087768554687500e-01 3.862649500370025635e-01 2.245406620204448700e-02 1.198481470346450806e-01 -5.437613129615783691e-01 4.336084723472595215e-01
-9.362331777811050415e-02 1.899212449789047241e-01 -6.693384051322937012e-02 3.702855110168457031e-01 -6.894224286079406738e-01 4.131877124309539795e-01 -2.395084649324417114e-01 -3.319354951381683350e-01
3.357496857643127441e-01 -3.447014093399047852e-01 -1.588794440031051636e-01 6.736517697572708130e-02 -5.320177078247070312e-01 -9.389396011829376221e-02 -5.534610152244567871e-01 -3.748257756233215332e-01
2.576556205749511719e-01 -1.330727338790893555e-01 1.839871853590011597e-01 2.927272021770477295e-01 -8.014970421791076660e-01 1.024066209793090820e-01 -1.657049357891082764e-01 -3.406201303005218506e-01
2.116893976926803589e-01 -3.571816086769104004e-01 9.225875139236450195e-02 4.724659025669097900e-01 -4.825114905834197998e-01 -3.312895298004150391e-01 -3.747928142547607422e-02 -5.018947720527648926e-01
2.236718088388442993e-01 -2.122833579778671265e-01 5.589761584997177124e-02 3.625749647617340088e-01 -8.472019433975219727e-01 8.884394913911819458e-02 -2.768988907337188721e-02 2.095479518175125122e-01
-1.921082101762294769e-02 2.558650672435760498e-01 -3.724187016487121582e-01 6.232596635818481445e-01 -4.662351310253143311e-01 1.490583866834640503e-01 -2.984634339809417725e-01 2.798955142498016357e-01
-2.261392325162887573e-01 1.756493002176284790e-01 -5.612763762474060059e-02 5.861492156982421875e-01 -5.354276299476623535e-01 3.584859669208526611e-01 2.322350442409515381e-01 -3.196234405040740967e-01
1.443956792354583740e-01 -2.439699321985244751e-01 -4.253745377063751221e-01 -1.390781253576278687e-02 -4.297292530536651611e-01 -1.622102037072181702e-02 -6.254925131797790527e-01 -4.028900861740112305e-01
1.139741465449333191e-01 7.848604768514633179e-02 4.461459815502166748e-02 7.356814742088317871e-01 -4.794173836708068848e-01 7.985807210206985474e-02 -2.113519906997680664e-01 3.959090709686279297e-01
-2.123671472072601318e-01 1.275239735841751099e-01 -7.712937891483306885e-02 2.674645483493804932e-01 -7.625381946563720703e-01 2.608970999717712402e-01 -4.519856870174407959e-01 8.560813218355178833e-02
1.421155184507369995e-01 1.664343923330307007e-01 -5.517293214797973633e-01 5.652268528938293457e-01 -1.270515378564596176e-02 1.360522955656051636e-01 -3.402051031589508057e-01 -4.402327835559844971e-01
5.007421970367431641e-01 -3.903148174285888672e-01 -1.394494771957397461e-01 9.441089630126953125e-02 -6.658418178558349609e-01 2.556307315826416016e-01 -9.506163001060485840e-02 -2.254396528005599976e-01
-3.928285241127014160e-01 1.147727444767951965e-01 -4.251481890678405762e-01 4.387146830558776855e-01 -4.963685870170593262e-01 4.346368312835693359e-01 1.024953201413154602e-01 -1.161694899201393127e-01
3.286417126655578613e-01 7.875274121761322021e-02 -1.342646479606628418e-01 4.747608006000518799e-01 -6.586343646049499512e-01 3.965592980384826660e-01 -1.865750402212142944e-01 1.284490972757339478e-01
1.785474866628646851e-01 -2.140839546918869019e-01 -1.167018264532089233e-01 -8.697056211531162262e-03 -5.991767644882202148e-01 2.160933054983615875e-02 -4.912115335464477539e-01 -5.548201203346252441e-01
1.072948798537254333e-01 -4.065274596214294434e-01 -6.096229553222656250e-01 -1.663592010736465454e-01 -4.948405325412750244e-01 6.442400068044662476e-02 -2.474048882722854614e-01 -3.371659219264984131e-01
2.513326406478881836e-01 9.981836192309856415e-03 1.248490214347839355e-01 8.286472558975219727e-01 -2.946909070014953613e-01 3.297997713088989258e-01 -1.855404525995254517e-01 -6.672903895378112793e-02
-2.540367543697357178e-01 1.988844946026802063e-03 -2.926271259784698486e-01 5.152112841606140137e-01 -5.966091156005859375e-01 1.764511764049530029e-01 4.128873050212860107e-01 -1.638126969337463379e-01
5.024101138114929199e-01 -2.345796972513198853e-01 -1.589342020452022552e-02 2.220126092433929443e-01 -7.762585282325744629e-01 6.900173425674438477e-02 -9.742350131273269653e-02 -1.618158072233200073e-01
1.299642026424407959e-01 -2.559221684932708740e-01 -3.416940271854400635e-01 2.204870283603668213e-01 -6.286146640777587891e-01 -1.205615177750587463e-01 -3.774890005588531494e-01 4.472745358943939209e-01
-2.053319662809371948e-01 3.010054230690002441e-01 5.359505768865346909e-03 5.314924716949462891e-01 -6.233569383621215820e-01 2.351761609315872192e-01 -3.650688230991363525e-01 -8.697404712438583374e-02
2.377341687679290771e-01 1.360558569431304932e-01 1.572070866823196411e-01 6.632111072540283203e-01 -1.860073804855346680e-01 2.635473012924194336e-01 -5.967988967895507812e-01 -1.354339160025119781e-02
1.180939301848411560e-01 -1.490529179573059082e-01 3.781918883323669434e-01 7.409113049507141113e-01 -3.968763649463653564e-01 3.342979550361633301e-01 -1.292165182530879974e-02 -4.924955591559410095e-02
1.868615299463272095e-01 -6.945060938596725464e-02 -4.862352013587951660e-01 1.063767634332180023e-02 -6.614363193511962891e-01 9.356500953435897827e-02 -4.706763625144958496e-01 -2.365015745162963867e-01
1.619690954685211182e-01 -3.711783289909362793e-01 -1.776156276464462280e-01 -4.717770591378211975e-02 -4.310746192932128906e-01 7.641343399882316589e-04 -7.833427786827087402e-01 -5.261132866144180298e-02
3.667650818824768066e-01 1.208330877125263214e-02 -3.241994082927703857e-01 3.206467032432556152e-01 -6.742331981658935547e-01 2.394840866327285767e-02 -4.392931461334228516e-01 9.630949795246124268e-02
-4.287608340382575989e-02 -8.325730562210083008e-01 2.349279522895812988e-01 1.894463300704956055e-01 -2.149604409933090210e-01 2.084058523178100586e-01 -1.085414141416549683e-01 -3.353811502456665039e-01
2.946748733520507812e-01 9.012302756309509277e-02 -3.953717052936553955e-01 4.195254147052764893e-01 -2.367707490921020508e-01 -1.693773269653320312e-01 -6.041996479034423828e-01 -3.505966365337371826e-01
4.816981554031372070e-01 -3.452383577823638916e-01 -2.056275308132171631e-01 2.432035803794860840e-01 -3.125331997871398926e-01 -4.410282373428344727e-01 -4.769850373268127441e-01 -1.662804335355758667e-01
3.019089102745056152e-01 -7.824103832244873047e-01 -7.847299426794052124e-02 2.847226262092590332e-01 2.877385355532169342e-02 1.473659649491310120e-02 -4.399953484535217285e-01 1.217332184314727783e-01
3.489041030406951904e-01 -3.210861384868621826e-01 1.249331384897232056e-01 7.378102838993072510e-02 -5.967487096786499023e-01 1.050569042563438416e-01 -5.994936823844909668e-01 -1.660691499710083008e-01
4.912558197975158691e-01 -8.812301605939865112e-02 -2.610118091106414795e-01 3.042454421520233154e-01 -6.945614218711853027e-01 2.749489247798919678e-01 -1.610571891069412231e-02 -1.787112355232238770e-01
-4.529329836368560791e-01 -4.757469296455383301e-01 -2.910258173942565918e-01 2.740927636623382568e-01 -1.926423609256744385e-01 -2.934253960847854614e-02 -3.803499042987823486e-01 4.754530489444732666e-01
-5.908823609352111816e-01 -4.930026531219482422e-01 -7.969880849123001099e-02 3.051944971084594727e-01 -1.134782060980796814e-01 -6.000398099422454834e-02 -1.784580349922180176e-01 -5.098882317543029785e-01
-6.733337044715881348e-01 -1.166178211569786072e-01 -4.894509017467498779e-01 3.167745769023895264e-01 -3.545120954513549805e-01 1.688981801271438599e-01 9.782888228073716164e-04 -1.972491890192031860e-01
1.871345043182373047e-01 -4.033612012863159180e-01 -4.934845864772796631e-01 7.227929830551147461e-01 1.703310608863830566e-01 -4.312075302004814148e-02 -7.092202082276344299e-03 7.349526137113571167e-02
-1.947190761566162109e-01 -8.288816213607788086e-01 -4.523243382573127747e-02 1.960686743259429932e-01 -2.766180038452148438e-01 2.472632974386215210e-01 5.602487921714782715e-02 -3.061951994895935059e-01
-3.547031059861183167e-02 1.396068278700113297e-02 1.045675389468669891e-02 1.594172567129135132e-01 -7.626125216484069824e-01 4.388016462326049805e-01 -4.025468230247497559e-01 -1.919771581888198853e-01
2.815568745136260986e-01 -3.468170166015625000e-01 5.272179841995239258e-02 1.562670469284057617e-01 -8.375917077064514160e-01 -7.094224542379379272e-02 -5.048080906271934509e-02 2.531872689723968506e-01
4.007351696491241455e-01 -2.943697571754455566e-01 -1.897142231464385986e-01 6.911839544773101807e-02 -7.928848862648010254e-01 1.753523498773574829e-01 -1.515110731124877930e-01 -1.721004843711853027e-01
9.856483340263366699e-02 -6.253657341003417969e-01 5.206337571144104004e-02 6.117560863494873047e-01 1.974683701992034912e-01 -4.347800463438034058e-02 -2.042512446641921997e-01 -3.736898005008697510e-01
6.136288046836853027e-01 -3.491132259368896484e-01 1.862800568342208862e-01 4.733982682228088379e-01 -3.926544189453125000e-01 -3.510902822017669678e-02 -2.846074104309082031e-01 -7.976190745830535889e-02
-4.674765467643737793e-01 1.044778600335121155e-01 2.021762356162071228e-02 2.944958508014678955e-01 -7.693390250205993652e-01 -9.730097651481628418e-02 -2.529090046882629395e-01 -1.345383077859878540e-01
2.759447991847991943e-01 -4.096773266792297363e-01 -5.672473907470703125e-01 3.342927619814872742e-02 -3.955666720867156982e-01 -3.569557145237922668e-02 -3.849249184131622314e-01 -3.566756546497344971e-01
-1.888473778963088989e-01 -5.985761284828186035e-01 1.879729777574539185e-01 6.790338754653930664e-01 5.381884798407554626e-02 1.360855102539062500e-01 2.162163890898227692e-02 -2.962083518505096436e-01
-2.969895899295806885e-01 -8.223699331283569336e-01 1.966639161109924316e-01 3.045984208583831787e-01 -1.917236447334289551e-01 2.049744725227355957e-01 -8.999057114124298096e-03 -1.587282419204711914e-01
1.273657381534576416e-01 -5.116258263587951660e-01 -4.037357866764068604e-01 3.887598514556884766e-01 -1.307559460401535034e-01 -5.280028581619262695e-01 -2.882816195487976074e-01 -1.699697077274322510e-01
-5.687518119812011719e-01 6.248864810913801193e-03 -4.724186062812805176e-01 3.386671543121337891e-01 -3.425755202770233154e-01 8.632773905992507935e-02 6.111947074532508850e-02 -4.583247303962707520e-01
-9.159500896930694580e-02 1.597266197204589844e-01 3.476249426603317261e-02 6.654808521270751953e-01 -5.583649873733520508e-01 3.601272106170654297e-01 -1.092960014939308167e-01 -2.619464695453643799e-01
2.948805689811706543e-01 -6.512885093688964844e-01 -2.428446263074874878e-01 3.050561249256134033e-01 -4.418699070811271667e-02 -2.418233901262283325e-01 -3.718915283679962158e-01 -3.716203570365905762e-01
9.679687768220901489e-02 -8.575011789798736572e-02 -2.816199064254760742e-01 1.437290012836456299e-01 -4.740913808345794678e-01 3.635434806346893311e-02 -8.048051595687866211e-01 9.753854572772979736e-02
-5.586597919464111328e-01 -1.462493836879730225e-01 -5.465748310089111328e-01 3.319834172725677490e-01 -4.120531082153320312e-01 2.537303566932678223e-01 1.509310603141784668e-01 2.462290413677692413e-02
-6.674673408269882202e-02 -3.323224484920501709e-01 -4.656615257263183594e-01 -1.000430956482887268e-01 -6.323722004890441895e-01 2.866131626069545746e-02 -4.775305986404418945e-01 -1.717730909585952759e-01
5.731358379125595093e-02 -2.145627737045288086e-01 -3.460947275161743164e-01 6.923068761825561523e-01 6.272789090871810913e-02 -4.258016645908355713e-01 -9.744339436292648315e-02 -3.960688412189483643e-01
1.658990979194641113e-01 -7.632359266281127930e-01 -1.769700050354003906e-01 4.597087800502777100e-01 -7.622934877872467041e-02 -1.911710351705551147e-01 2.824343144893646240e-01 -1.586551666259765625e-01
2.087049931287765503e-01 -1.907992810010910034e-01 -4.661504626274108887e-01 4.735188558697700500e-02 -3.762905895709991455e-01 1.156198009848594666e-01 -7.381801605224609375e-01 2.503908239305019379e-02
3.323866128921508789e-01 -4.382269829511642456e-02 2.732226848602294922e-01 6.714519262313842773e-01 -1.926448196172714233e-01 2.815238833427429199e-01 -4.511367678642272949e-01 -2.054463624954223633e-01
-1.053535193204879761e-01 -7.945297360420227051e-01 6.107005849480628967e-02 5.363531708717346191e-01 9.765258431434631348e-02 1.905401200056076050e-01 8.395110070705413818e-02 -1.154540926218032837e-01
-3.860171139240264893e-01 -1.431197524070739746e-01 -4.088138043880462646e-01 4.928849339485168457e-01 3.337054327130317688e-02 1.510923355817794800e-01 -5.056903362274169922e-01 3.752042353153228760e-01
1.071105077862739563e-01 5.698969960212707520e-02 -4.856581389904022217e-01 5.875601768493652344e-01 -5.511250495910644531e-01 1.118367016315460205e-01 4.201940819621086121e-02 2.935586571693420410e-01
1.978151798248291016e-01 -4.198754429817199707e-01 -1.522174626588821411e-01 4.179151728749275208e-02 -8.006539940834045410e-01 3.233018219470977783e-01 -1.828970760107040405e-02 -1.172681301832199097e-01
1.799559593200683594e-01 -2.446172833442687988e-01 -7.028147578239440918e-01 6.426510214805603027e-02 -4.647795557975769043e-01 1.189826428890228271e-01 -2.382835745811462402e-01 -3.503482639789581299e-01
-1.235800087451934814e-01 8.906502276659011841e-02 -4.159825146198272705e-01 5.344765186309814453e-01 -4.413724839687347412e-01 2.603929936885833740e-01 -2.809020876884460449e-01 4.202008247375488281e-01
2.552745491266250610e-02 -5.099012255668640137e-01 -1.085544899106025696e-01 5.886648595333099365e-02 -6.835349798202514648e-01 2.676017768681049347e-02 -5.057493448257446289e-01 -1.952418684959411621e-02
8.443935960531234741e-02 7.262206636369228363e-03 -4.816812276840209961e-01 6.211563944816589355e-01 -3.788625001907348633e-01 1.767337769269943237e-01 -3.629443943500518799e-01 2.616586089134216309e-01
4.990558326244354248e-01 -2.143111824989318848e-01 1.597187370061874390e-01 3.717053532600402832e-01 -4.153455793857574463e-01 -2.605031132698059082e-01 -5.371091961860656738e-01 -1.117086410522460938e-01
1.957239508628845215e-01 -7.217895984649658203e-02 -7.869198322296142578e-01 3.346995711326599121e-01 -1.451697647571563721e-01 7.315972447395324707e-02 -2.897665202617645264e-01 -3.388575613498687744e-01
-1.905608624219894409e-01 -2.265742868185043335e-01 3.031894862651824951e-01 2.465856969356536865e-01 -7.888949513435363770e-01 3.293076753616333008e-01 -1.650635600090026855e-01 -3.971777111291885376e-02
-1.628585457801818848e-01 -8.233544826507568359e-01 6.210914254188537598e-02 4.654599428176879883e-01 6.052188947796821594e-02 1.687414199113845825e-01 -5.348971486091613770e-02 -2.001408636569976807e-01
-1.620061099529266357e-01 7.517193257808685303e-02 -5.688453316688537598e-01 3.163671493530273438e-01 -1.355627477169036865e-01 -2.127923518419265747e-01 -6.676449775695800781e-01 -1.871424913406372070e-01
2.061406075954437256e-01 -3.078696131706237793e-01 -2.515141665935516357e-01 2.137473598122596741e-02 -3.411735296249389648e-01 2.443462908267974854e-01 -7.882573008537292480e-01 3.939791023731231689e-02
-2.854416668415069580e-01 -4.690189063549041748e-01 -3.921269476413726807e-01 1.136012375354766846e-01 -2.198334336280822754e-01 6.202259659767150879e-01 -2.927411496639251709e-01 1.147657409310340881e-01
-3.214843869209289551e-01 -2.375017404556274414e-01 -4.732587337493896484e-01 4.952007830142974854e-01 -1.031320616602897644e-01 1.278619766235351562e-01 -2.767694294452667236e-01 5.171623229980468750e-01
-8.458027988672256470e-02 -2.098520845174789429e-01 -7.200189679861068726e-02 6.524109840393066406e-01 -3.440773189067840576e-01 5.885731577873229980e-01 1.953100413084030151e-01 1.225984841585159302e-01
2.097186073660850525e-02 6.783220916986465454e-02 -1.367548294365406036e-02 4.975624680519104004e-01 -8.124660849571228027e-01 1.132574379444122314e-01 -1.412595063447952271e-01 2.330682724714279175e-01
-1.096018403768539429e-01 -5.849301815032958984e-01 -4.926847815513610840e-01 1.222910061478614807e-01 -3.507559299468994141e-01 1.725651770830154419e-01 -3.847809135913848877e-01 -2.954421341419219971e-01
5.798829253762960434e-03 -3.676878511905670166e-01 -6.144724488258361816e-01 8.224014192819595337e-02 -5.189498662948608398e-01 3.792671561241149902e-01 -2.344542741775512695e-02 2.583215236663818359e-01
-4.699353575706481934e-01 -5.364077687263488770e-01 -4.384284019470214844e-01 4.361186623573303223e-01 -1.996845901012420654e-01 2.116370201110839844e-01 1.126031503081321716e-01 -1.080035567283630371e-01
3.594537451863288879e-02 -6.259785592555999756e-02 2.866883575916290283e-01 4.384286701679229736e-01 -7.031740546226501465e-01 3.714554011821746826e-01 -2.962661385536193848e-01 1.315724197775125504e-02
-2.820864021778106689e-01 -1.065624877810478210e-01 4.225321412086486816e-01 2.823624908924102783e-01 -6.942870020866394043e-01 -1.495241820812225342e-01 -3.342326283454895020e-01 -1.862966269254684448e-01
3.553773760795593262e-01 -8.440724760293960571e-02 -3.589003384113311768e-01 2.578025758266448975e-01 -5.063934922218322754e-01 1.867041736841201782e-02 -2.560005187988281250e-01 -5.907551050186157227e-01
3.332565426826477051e-01 -3.094990849494934082e-01 -2.134934626519680023e-02 3.344417214393615723e-01 -7.568244934082031250e-01 1.460924744606018066e-03 3.282590806484222412e-01 1.743178628385066986e-02
9.113705158233642578e-02 -8.143277168273925781e-01 -2.292077392339706421e-01 1.568118929862976074e-01 -2.427586317062377930e-01 1.703248172998428345e-01 -1.868578344583511353e-01 3.585806190967559814e-01
-1.000650748610496521e-01 -4.134192317724227905e-02 -5.216587781906127930e-01 5.280700325965881348e-01 -3.327101171016693115e-01 4.300802350044250488e-01 2.770953178405761719e-01 -2.546472251415252686e-01
-1.641642004251480103e-01 5.456110090017318726e-02 1.411225497722625732e-01 6.469900608062744141e-01 -3.909167945384979248e-01 -2.701760530471801758e-01 -5.337754487991333008e-01 1.443399786949157715e-01
1.434201747179031372e-01 -9.974867850542068481e-02 -6.742148995399475098e-01 2.928269803524017334e-01 -3.470423519611358643e-01 1.890018880367279053e-01 -4.486314058303833008e-01 2.678380310535430908e-01
1.648404449224472046e-01 -7.959708571434020996e-02 -4.492085278034210205e-01 2.988198697566986084e-01 -5.112164020538330078e-01 1.509672254323959351e-01 -4.550921916961669922e-01 4.291480779647827148e-01
2.301973998546600342e-01 -2.215626984834671021e-01 -6.544850021600723267e-02 1.329131275415420532e-01 -5.187219977378845215e-01 8.884425915312021971e-05 -7.021580934524536133e-01 -3.374478518962860107e-01
-4.226180016994476318e-01 -1.065676137804985046e-01 -6.210532188415527344e-01 4.723863303661346436e-01 -2.613296806812286377e-01 2.629469931125640869e-01 -1.056220903992652893e-01 2.293269336223602295e-01
-9.608732163906097412e-02 -6.086717844009399414e-01 -3.580418825149536133e-01 1.684962809085845947e-01 -1.794196069240570068e-01 6.260840892791748047e-01 -1.734251677989959717e-01 9.722238034009933472e-02
5.655274912714958191e-02 -7.603347897529602051e-01 -2.114890068769454956e-01 4.084256589412689209e-01 3.308827430009841919e-02 -2.709689438343048096e-01 -3.564329147338867188e-01 7.476642727851867676e-02
2.302993088960647583e-01 -3.969874083995819092e-01 -4.869197309017181396e-01 6.161062717437744141e-01 2.284784317016601562e-01 -8.534517884254455566e-02 -3.072572350502014160e-01 -1.370849907398223877e-01
-1.520568728446960449e-01 1.219009459018707275e-01 -4.017217159271240234e-01 1.128143891692161560e-01 -5.124456882476806641e-01 4.844254627823829651e-02 -4.233146607875823975e-01 -5.863180160522460938e-01
2.926570475101470947e-01 -3.780033290386199951e-01 -2.933305799961090088e-01 -5.656319856643676758e-02 -6.446608901023864746e-01 -2.651143670082092285e-01 -2.709123492240905762e-01 -3.506513535976409912e-01
-1.015068311244249344e-02 5.739689618349075317e-02 -5.426328182220458984e-01 2.515091896057128906e-01 -1.978092640638351440e-01 -1.400529891252517700e-01 -7.610991597175598145e-01 -2.966544032096862793e-02
-4.149589538574218750e-01 -4.528637826442718506e-01 6.896720081567764282e-02 5.453581809997558594e-01 -5.340186879038810730e-02 -7.012177258729934692e-02 -2.155601680278778076e-01 -5.160585045814514160e-01
2.269453406333923340e-01 -2.229963988065719604e-01 -4.623675942420959473e-01 2.932189218699932098e-02 -4.749279022216796875e-01 -1.791445910930633545e-01 -6.257687807083129883e-01 -1.867862790822982788e-01
-1.203053891658782959e-01 2.932355403900146484e-01 -1.657402664422988892e-01 6.456865072250366211e-01 -5.527291893959045410e-01 -1.799091845750808716e-01 -2.869618833065032959e-01 1.869083493947982788e-01
-3.183356225490570068e-01 1.622670590877532959e-01 -3.874797821044921875e-01 6.939925551414489746e-01 -3.510497510433197021e-01 2.596235871315002441e-01 -1.304546147584915161e-01 1.814026981592178345e-01
-4.275148808956146240e-01 -4.028781950473785400e-01 -3.312501907348632812e-01 5.550619363784790039e-01 -3.705500066280364990e-02 -3.993622660636901855e-01 -2.628826498985290527e-01 -8.443562686443328857e-02
2.499105632305145264e-01 4.671932756900787354e-02 6.167990341782569885e-02 6.633929014205932617e-01 -5.373237133026123047e-01 1.577169448137283325e-01 -2.971315979957580566e-01 2.993141114711761475e-01
3.475688397884368896e-01 9.643138945102691650e-02 -2.386091202497482300e-01 4.097091555595397949e-01 -7.702367305755615234e-01 8.043240010738372803e-02 -7.080660015344619751e-02 -2.008822709321975708e-01
3.288916051387786865e-01 -1.499323546886444092e-01 -4.182650744915008545e-01 2.607719004154205322e-01 -6.041449904441833496e-01 1.060253307223320007e-01 -2.544988393783569336e-01 4.305817782878875732e-01
-7.134041935205459595e-02 3.050813078880310059e-01 -2.873519659042358398e-01 2.764250040054321289e-01 -5.914594531059265137e-01 -1.375657320022583008e-01 -4.361319839954376221e-01 -4.288289248943328857e-01
