# Supplementary material for: Where is your field going? A machine learning approach to study the relative motion of the domains of physics
Source: PLoS One. 2020 Jun 18;15(6):e0233997. doi: 10.1371/journal.pone.0233997 (PMC7302634; doi:10.1371/journal.pone.0233997)
Supplement: S23 Data — (ZIP) [file pone.0233997.s023.zip › 22/Pacs4Run_22_VS_500_embeddings1994-1998ED8.txt]

7.087129354476928711e-01 3.900296688079833984e-01 -3.570533990859985352e-01 2.337153851985931396e-01 -2.705091834068298340e-01 -1.004537120461463928e-01 2.463083565235137939e-01 -1.398529708385467529e-01
1.482457965612411499e-01 -1.098140329122543335e-02 -2.501533329486846924e-01 -6.365442276000976562e-01 -4.391830563545227051e-01 -2.372113317251205444e-01 5.083815455436706543e-01 5.034438520669937134e-02
2.166241258382797241e-01 7.923075556755065918e-01 -4.041487872600555420e-01 -1.080336421728134155e-01 -7.718727737665176392e-02 2.022447735071182251e-01 3.060071468353271484e-01 -9.906589239835739136e-02
4.478949904441833496e-01 2.536526620388031006e-01 2.238437086343765259e-01 1.367056220769882202e-01 -2.372782081365585327e-01 -4.037605524063110352e-01 4.967519044876098633e-01 4.474034905433654785e-01
5.264268517494201660e-01 3.843952119350433350e-01 -1.092189699411392212e-01 -2.884276211261749268e-01 -5.814025402069091797e-01 4.588282108306884766e-02 -3.351785615086555481e-02 3.724758923053741455e-01
1.892337352037429810e-01 4.351214766502380371e-01 -5.832266807556152344e-01 -3.668724298477172852e-01 2.277973145246505737e-01 -4.124079346656799316e-01 2.699984610080718994e-01 -7.238869369029998779e-02
4.187754392623901367e-01 4.721699655055999756e-01 -6.410368084907531738e-01 4.848538339138031006e-02 -1.982186436653137207e-01 3.001652956008911133e-01 2.233551591634750366e-01 9.553138166666030884e-02
6.360262632369995117e-01 2.000032514333724976e-01 7.260323036462068558e-04 -2.897118330001831055e-01 -3.209093213081359863e-01 -4.886075258255004883e-01 -6.068399921059608459e-02 3.551523983478546143e-01
5.282837748527526855e-01 3.478623330593109131e-01 -1.376265138387680054e-01 -5.279687047004699707e-01 -1.572560966014862061e-01 -4.921472072601318359e-02 5.024580359458923340e-01 1.503340303897857666e-01
5.021883174777030945e-02 7.570677399635314941e-01 1.107454448938369751e-01 -2.505342289805412292e-02 -2.617340981960296631e-01 6.070273742079734802e-02 5.823825001716613770e-01 -8.677810430526733398e-03
-1.758806705474853516e-01 4.527235329151153564e-01 -1.903580427169799805e-01 -3.204548358917236328e-01 -5.426689982414245605e-01 -3.784582018852233887e-02 5.729339122772216797e-01 -3.169834241271018982e-02
7.437915802001953125e-01 4.371621608734130859e-01 -1.523077636957168579e-01 -5.401483923196792603e-02 -1.120713353157043457e-01 6.415065377950668335e-02 2.669472694396972656e-01 3.763137757778167725e-01
-1.490549445152282715e-01 5.981637239456176758e-01 -4.557358622550964355e-01 1.848257035017013550e-01 -6.693810428259894252e-05 -1.844754964113235474e-01 4.999817013740539551e-01 -3.067799210548400879e-01
2.910717427730560303e-01 7.636544108390808105e-01 -4.843191206455230713e-01 -2.962164580821990967e-02 -1.606021821498870850e-01 2.036555707454681396e-01 1.025895401835441589e-01 -1.373809427022933960e-01
1.641396880149841309e-01 2.967438101768493652e-01 -8.735331892967224121e-02 -5.410124063491821289e-01 -2.569499611854553223e-01 5.653695389628410339e-02 3.589986562728881836e-01 -6.217526793479919434e-01
1.955611854791641235e-01 1.356233209371566772e-01 1.099092233926057816e-02 -3.508917093276977539e-01 -2.275743037462234497e-01 3.910015895962715149e-02 7.024566531181335449e-01 -5.228307247161865234e-01
-1.041844114661216736e-01 5.500781536102294922e-01 -1.939861029386520386e-01 -2.877957820892333984e-01 -3.441063761711120605e-01 -7.449201308190822601e-03 6.593624949455261230e-01 -1.134854480624198914e-01
1.060792133212089539e-01 3.885566890239715576e-01 -1.866382360458374023e-01 3.520482033491134644e-02 -7.365083098411560059e-01 1.324266195297241211e-01 9.279574453830718994e-02 -4.828098416328430176e-01
3.253439962863922119e-01 3.654190003871917725e-01 1.386931985616683960e-01 1.152241900563240051e-01 -8.260545134544372559e-01 -2.316246554255485535e-02 1.070666909217834473e-01 -1.836896389722824097e-01
3.979392945766448975e-01 -1.838213801383972168e-01 -3.283718526363372803e-01 4.274329543113708496e-02 -3.486247956752777100e-01 -3.428131639957427979e-01 5.471749901771545410e-01 3.996728956699371338e-01
2.537563741207122803e-01 5.476659536361694336e-02 -2.944025397300720215e-01 -2.897908091545104980e-01 -7.889023423194885254e-02 -4.726617932319641113e-01 6.759095788002014160e-01 2.747184932231903076e-01
1.073049381375312805e-01 1.361813396215438843e-01 -3.492441177368164062e-01 3.684820830821990967e-01 -2.872709929943084717e-01 -7.280707955360412598e-01 -6.259403377771377563e-02 -3.092897236347198486e-01
3.054273724555969238e-01 4.410281181335449219e-01 -1.169103290885686874e-02 -5.368152856826782227e-01 -2.953186631202697754e-01 3.481604158878326416e-02 5.779913663864135742e-01 3.744078427553176880e-02
3.463951051235198975e-01 6.363597512245178223e-01 7.096440345048904419e-02 9.513504803180694580e-02 -6.699069738388061523e-01 9.937344491481781006e-02 3.880368918180465698e-02 -2.852934226393699646e-02
5.209173560142517090e-01 4.129500985145568848e-01 2.246163040399551392e-02 -3.903186023235321045e-01 1.919694691896438599e-01 2.773587778210639954e-02 2.898075282573699951e-01 -5.325919389724731445e-01
4.652163684368133545e-01 6.297039985656738281e-01 2.349406331777572632e-01 -9.588105976581573486e-02 -5.433872938156127930e-01 9.520106017589569092e-02 -3.472949936985969543e-02 -1.308332234621047974e-01
1.029353663325309753e-01 6.480990648269653320e-01 1.325477063655853271e-01 -5.246598124504089355e-01 -3.041854798793792725e-01 -2.114574313163757324e-01 3.717315196990966797e-01 3.328203409910202026e-02
3.331765830516815186e-01 -1.350972242653369904e-02 -4.145731031894683838e-01 8.142858743667602539e-03 -2.890671789646148682e-01 -3.627830743789672852e-01 -1.207509338855743408e-01 -6.979407668113708496e-01
4.851326644420623779e-01 5.462996959686279297e-01 2.433045208454132080e-01 4.802605509757995605e-01 -2.680748701095581055e-01 -2.190563678741455078e-01 1.430358141660690308e-01 -1.898593753576278687e-01
3.161534070968627930e-01 5.605954527854919434e-01 1.842220276594161987e-01 -4.523527324199676514e-01 -2.144650518894195557e-01 9.983772039413452148e-02 4.251683056354522705e-01 -3.323975205421447754e-01
2.294070869684219360e-01 2.720856666564941406e-01 -6.522791087627410889e-02 -2.398462146520614624e-01 1.149544417858123779e-01 -2.938094437122344971e-01 8.244974613189697266e-01 -1.795170605182647705e-01
7.131904363632202148e-02 2.542293071746826172e-01 -4.508357495069503784e-02 -1.910244822502136230e-01 -1.943654119968414307e-01 -3.840101361274719238e-01 8.155915141105651855e-01 2.032900154590606689e-01
-9.896941483020782471e-02 7.082235217094421387e-01 -2.094477564096450806e-01 -2.090340703725814819e-01 -3.786086142063140869e-01 1.025089621543884277e-01 4.639527201652526855e-01 -1.787637174129486084e-01
2.136736065149307251e-01 1.200610101222991943e-01 -2.025732398033142090e-02 -5.330424904823303223e-01 -8.632065355777740479e-02 -4.111912250518798828e-01 6.840850114822387695e-01 -1.043188944458961487e-01
4.341919720172882080e-02 2.619668543338775635e-01 -7.073428034782409668e-01 -4.173963665962219238e-01 -3.227329999208450317e-02 -2.786844968795776367e-01 4.107211232185363770e-01 -8.681014180183410645e-02
4.152196645736694336e-01 7.444418668746948242e-01 1.637741923332214355e-01 -3.183477520942687988e-01 -3.026782572269439697e-01 2.659444883465766907e-02 1.289855241775512695e-01 1.904547065496444702e-01
1.089413464069366455e-02 4.364354610443115234e-01 -2.663112245500087738e-02 -5.385046005249023438e-01 -1.341895908117294312e-01 -4.593503475189208984e-01 5.369408130645751953e-01 -3.733632341027259827e-02
2.670995593070983887e-01 2.505145072937011719e-01 2.061712592840194702e-01 1.552653610706329346e-01 -6.156862378120422363e-01 -7.238037884235382080e-02 3.268862664699554443e-01 -5.550884008407592773e-01
7.869135588407516479e-03 4.547858238220214844e-01 -1.831305772066116333e-01 -6.682567000389099121e-01 -2.070544958114624023e-01 -3.881991207599639893e-01 3.445547223091125488e-01 -2.676069736480712891e-02
1.620539873838424683e-01 1.935933083295822144e-01 -4.422593861818313599e-02 -2.895836830139160156e-01 5.644422024488449097e-02 -3.744017779827117920e-01 8.177965283393859863e-01 -1.956825405359268188e-01
2.402322441339492798e-01 2.481127381324768066e-01 -1.473049968481063843e-01 1.171847134828567505e-01 -8.677877187728881836e-01 -1.001367568969726562e-01 2.729340270161628723e-02 -2.854286730289459229e-01
8.424104750156402588e-02 1.447439491748809814e-01 -3.885325789451599121e-01 -3.861599862575531006e-01 6.156285479664802551e-02 -3.997139036655426025e-01 6.484126448631286621e-01 -2.964380085468292236e-01
4.837557077407836914e-01 1.565544456243515015e-01 -5.279221758246421814e-02 -5.621263384819030762e-01 -1.774276793003082275e-01 -9.182295948266983032e-02 6.146562695503234863e-01 7.059542834758758545e-02
1.271688044071197510e-01 1.958687752485275269e-01 -6.497724056243896484e-01 -5.362322330474853516e-01 -1.149014160037040710e-01 -1.928543895483016968e-01 4.104107320308685303e-01 -1.299317628145217896e-01
1.112330555915832520e-01 5.622159838676452637e-01 1.561933308839797974e-01 -5.538902282714843750e-01 -3.401754796504974365e-01 -1.398669630289077759e-01 4.328883290290832520e-01 -1.329482942819595337e-01
2.341559827327728271e-01 5.110081434249877930e-01 7.614632695913314819e-02 -5.778508782386779785e-01 -1.283221542835235596e-01 -3.069339990615844727e-01 4.832218885421752930e-01 1.238467730581760406e-02
1.546599417924880981e-01 4.483540058135986328e-01 1.015542373061180115e-01 -5.386079549789428711e-01 -3.051608204841613770e-01 -1.564084738492965698e-01 5.960906744003295898e-01 -4.167083650827407837e-02
4.724609851837158203e-01 3.008942008018493652e-01 1.198116224259138107e-02 -5.695833563804626465e-01 -2.482016682624816895e-01 3.860577708110213280e-03 5.460942983627319336e-01 4.285538569092750549e-02
4.154962301254272461e-02 3.346855640411376953e-01 -3.461432754993438721e-01 -3.263151049613952637e-01 -2.847925126552581787e-01 2.327521704137325287e-02 7.590270638465881348e-01 -4.681811109185218811e-02
2.008765339851379395e-01 8.310630917549133301e-02 -1.480123549699783325e-01 -3.200273811817169189e-01 -1.302424669265747070e-01 -5.059225559234619141e-01 7.160421013832092285e-01 2.068329155445098877e-01
5.826411843299865723e-01 2.817862331867218018e-01 -2.620038948953151703e-02 -6.330859661102294922e-01 -1.722795367240905762e-01 1.697663664817810059e-01 1.545320600271224976e-01 -3.118661642074584961e-01
4.019132852554321289e-01 4.239317476749420166e-01 -2.695271372795104980e-01 -9.279858320951461792e-03 -4.056584537029266357e-01 -3.272625207901000977e-01 -4.232977330684661865e-01 -3.676629960536956787e-01
1.806636601686477661e-01 4.082282185554504395e-01 -4.303552210330963135e-01 -2.252337634563446045e-01 2.072767168283462524e-01 -3.156409263610839844e-01 6.074014306068420410e-01 -2.307493984699249268e-01
1.298125237226486206e-01 6.741669028997421265e-02 -3.489162623882293701e-01 -2.769467234611511230e-01 -4.843517541885375977e-01 -7.026940584182739258e-01 -3.952559083700180054e-02 2.241068780422210693e-01
4.365119338035583496e-01 2.501893937587738037e-01 -2.050079554319381714e-01 -5.820509195327758789e-01 -2.434705793857574463e-01 1.736475154757499695e-02 5.486586689949035645e-01 7.379204779863357544e-02
2.909895479679107666e-01 1.613211631774902344e-01 -6.376267075538635254e-01 8.675277978181838989e-02 -2.459647953510284424e-01 -8.094201982021331787e-02 -1.342538595199584961e-01 -6.246057152748107910e-01
6.493915915489196777e-01 6.236140727996826172e-01 -3.441742658615112305e-01 -1.430531963706016541e-02 -8.308913558721542358e-02 1.505121141672134399e-01 1.055307090282440186e-01 1.733240634202957153e-01
3.874933421611785889e-01 8.528390526771545410e-01 -2.517659664154052734e-01 -1.741814985871315002e-02 -2.234341949224472046e-01 3.161963820457458496e-02 -4.078378155827522278e-02 7.898713648319244385e-02
1.380482912063598633e-01 4.366921186447143555e-01 2.351402342319488525e-01 3.877244293689727783e-01 -5.719287991523742676e-01 -1.823259890079498291e-01 3.010910749435424805e-01 -3.655411601066589355e-01
1.579648852348327637e-01 4.591974318027496338e-01 1.439177393913269043e-01 -1.041740477085113525e-01 -6.635982990264892578e-01 -2.358726710081100464e-01 -5.354277789592742920e-02 -4.834823012351989746e-01
2.510010302066802979e-01 7.540191709995269775e-02 -1.355950236320495605e-01 -3.307217359542846680e-01 -2.380844205617904663e-01 -4.600388109683990479e-01 6.698955297470092773e-01 2.940582036972045898e-01
3.821406364440917969e-01 5.825973749160766602e-01 -6.427074670791625977e-01 -2.132788449525833130e-01 4.589921981096267700e-02 -1.677406281232833862e-01 4.984595254063606262e-02 1.525118052959442139e-01
-1.906550377607345581e-01 4.164649248123168945e-01 -4.628140628337860107e-01 -2.513291239738464355e-01 5.618395283818244934e-03 -3.743147552013397217e-01 5.459705591201782227e-01 -2.731620073318481445e-01
1.329278498888015747e-01 7.404531240463256836e-01 -5.097975134849548340e-01 -6.252077966928482056e-02 -2.916387915611267090e-01 2.436340898275375366e-01 1.534605920314788818e-01 -4.791775718331336975e-02
5.833181142807006836e-01 4.137997701764106750e-02 -7.179475426673889160e-01 2.911250591278076172e-01 4.582430049777030945e-02 -4.197670146822929382e-02 2.315131872892379761e-01 -1.910644397139549255e-02
1.085774004459381104e-01 4.534935355186462402e-01 -7.151443958282470703e-01 -3.213663697242736816e-01 1.747173815965652466e-02 -3.540852963924407959e-01 1.809010058641433716e-01 9.715911000967025757e-02
2.833643257617950439e-01 1.302036195993423462e-01 2.591224312782287598e-01 1.841009780764579773e-02 -7.811601161956787109e-01 -1.334293335676193237e-01 2.589886486530303955e-01 -3.744044601917266846e-01
-2.456442713737487793e-01 2.066839635372161865e-01 -1.425748020410537720e-01 -4.962989687919616699e-01 -4.123081266880035400e-01 -4.041214287281036377e-01 4.866276383399963379e-01 -2.453199326992034912e-01
4.009703397750854492e-01 3.403188884258270264e-01 -6.489985156804323196e-03 6.174534559249877930e-01 -3.748033344745635986e-01 3.690810874104499817e-03 4.468446969985961914e-01 -4.419940710067749023e-02
4.806438386440277100e-01 2.674678107723593712e-03 -2.862413525581359863e-01 6.422209739685058594e-02 -1.231349632143974304e-01 -6.664202809333801270e-01 -1.681126505136489868e-01 -4.420132339000701904e-01
2.989158630371093750e-01 -4.397656768560409546e-02 -1.959918588399887085e-01 -2.921074628829956055e-01 -2.032119631767272949e-01 -4.234703481197357178e-01 6.929314136505126953e-01 2.901720404624938965e-01
8.888546824455261230e-01 -9.830667078495025635e-02 -2.043505311012268066e-01 -7.457268238067626953e-02 1.122383773326873779e-01 -2.987900972366333008e-01 1.179505586624145508e-01 -1.927888840436935425e-01
2.061987817287445068e-01 5.493539571762084961e-01 1.832250952720642090e-01 -2.568200230598449707e-01 -1.584613919258117676e-01 -7.084522843360900879e-01 1.229537278413772583e-01 1.184574142098426819e-01
-2.626967243850231171e-02 2.743989229202270508e-01 -1.546317338943481445e-01 8.346104621887207031e-02 -9.098933339118957520e-01 -2.279903739690780640e-01 6.649800390005111694e-02 -9.397222846746444702e-02
5.380048155784606934e-01 6.612855195999145508e-01 -4.239585697650909424e-01 -1.386330928653478622e-02 -1.195290535688400269e-01 2.630850076675415039e-01 9.621120989322662354e-02 -2.370038814842700958e-02
6.357387304306030273e-01 2.077515423297882080e-01 -9.438120573759078979e-02 4.830291271209716797e-01 -4.391343891620635986e-01 1.171215623617172241e-01 2.670706510543823242e-01 -1.804644316434860229e-01
1.917517334222793579e-01 5.125383734703063965e-01 -5.249249339103698730e-01 3.634426891803741455e-01 1.716575622558593750e-01 -2.871662676334381104e-01 4.244097173213958740e-01 -2.905964106321334839e-02
1.129806414246559143e-01 7.239856719970703125e-01 -3.113352060317993164e-01 2.107956558465957642e-01 2.426924407482147217e-01 -3.323398828506469727e-01 3.542485833168029785e-01 -1.639339029788970947e-01
3.675674274563789368e-02 6.038254499435424805e-01 -1.346705853939056396e-01 -4.746642708778381348e-01 -1.760101504623889923e-02 -4.923017621040344238e-01 3.830038607120513916e-01 3.519469872117042542e-02
1.290819048881530762e-01 4.441960453987121582e-01 -3.269544243812561035e-01 3.026275634765625000e-01 2.667491436004638672e-01 -4.756432175636291504e-01 5.337105989456176758e-01 7.284624129533767700e-02
8.950071334838867188e-01 4.708993434906005859e-02 7.256844639778137207e-02 -1.847729235887527466e-01 3.770658373832702637e-02 -3.615725934505462646e-01 5.076108500361442566e-02 -1.503477096557617188e-01
2.053436040878295898e-01 1.948632150888442993e-01 -2.941645681858062744e-01 -1.244151592254638672e-01 -7.951428294181823730e-01 -2.591118514537811279e-01 -2.342644780874252319e-01 -2.521494626998901367e-01
6.679775118827819824e-01 2.921262383460998535e-02 -3.384742140769958496e-01 1.446837931871414185e-01 -4.249927401542663574e-02 3.939200937747955322e-02 6.099893450736999512e-01 2.049623280763626099e-01
1.530557870864868164e-01 4.144409894943237305e-01 -8.099495768547058105e-01 8.849073946475982666e-02 8.860286325216293335e-02 -2.564919590950012207e-01 2.473712861537933350e-01 -7.831100374460220337e-02
3.341321349143981934e-01 2.457004785537719727e-02 -4.384855031967163086e-01 2.741564810276031494e-01 -5.224851965904235840e-01 -2.926054596900939941e-01 -1.771381497383117676e-01 -4.799314737319946289e-01
3.749131858348846436e-01 5.162540674209594727e-01 -6.309835314750671387e-01 1.597538292407989502e-01 -2.858515083789825439e-01 6.852024048566818237e-02 8.321424573659896851e-02 2.755535542964935303e-01
-3.635510057210922241e-02 5.918041467666625977e-01 -3.054273426532745361e-01 -2.548404335975646973e-01 2.121777087450027466e-01 -4.210234582424163818e-01 4.368636906147003174e-01 -2.776450514793395996e-01
7.438047975301742554e-02 6.254215240478515625e-01 -2.862009406089782715e-01 3.012092113494873047e-01 -5.436235666275024414e-01 -2.560165822505950928e-01 -1.922307610511779785e-01 -1.807040125131607056e-01
1.944886147975921631e-01 3.900960683822631836e-01 -4.079859554767608643e-01 -9.883598238229751587e-02 1.825911998748779297e-01 -8.889523893594741821e-02 7.240968346595764160e-01 -2.611897885799407959e-01
5.817830190062522888e-02 4.608280360698699951e-01 5.483106244355440140e-03 -5.133042335510253906e-01 -1.123103052377700806e-01 -4.113720953464508057e-01 5.797937512397766113e-01 -5.234575644135475159e-02
1.257337280549108982e-04 2.746920883655548096e-01 -4.139600321650505066e-02 -4.332242906093597412e-01 -2.821482419967651367e-01 -3.073119819164276123e-01 7.490560412406921387e-01 -3.763902699574828148e-03
1.313422620296478271e-01 2.185859531164169312e-01 -3.904369473457336426e-01 -6.624886989593505859e-01 -1.508659273386001587e-01 -5.412586927413940430e-01 1.548470556735992432e-01 6.275217980146408081e-02
1.240131165832281113e-02 6.889386177062988281e-01 -5.740772187709808350e-02 -2.576915919780731201e-01 -9.335136413574218750e-02 1.436449214816093445e-02 5.521339178085327148e-01 -3.764794170856475830e-01
7.983950525522232056e-02 2.822505533695220947e-01 -4.176868125796318054e-02 2.002644166350364685e-02 -7.815699577331542969e-01 -4.592176377773284912e-01 -1.150809302926063538e-01 -2.771978080272674561e-01
7.178298830986022949e-01 4.972624480724334717e-01 -3.723725080490112305e-01 -1.814416795969009399e-01 3.781849518418312073e-02 2.187206894159317017e-01 1.270871162414550781e-01 -2.116283960640430450e-02
-9.573762305080890656e-03 2.299168258905410767e-01 -2.072879821062088013e-01 1.590388417243957520e-01 -8.303983807563781738e-01 -3.963591754436492920e-01 -3.513999655842781067e-02 -1.757503002882003784e-01
7.559595257043838501e-02 1.935310065746307373e-01 3.959184139966964722e-02 -3.394932448863983154e-01 -2.789478003978729248e-01 3.844321146607398987e-02 7.126949429512023926e-01 -5.027763247489929199e-01
7.709909081459045410e-01 1.647743731737136841e-01 -5.459594726562500000e-01 2.219327390193939209e-01 9.601975977420806885e-02 -6.654671579599380493e-02 1.253631263971328735e-01 -4.162078723311424255e-02
3.078644275665283203e-01 1.027583852410316467e-01 -3.481718003749847412e-01 -6.247990131378173828e-01 -1.686258614063262939e-01 -2.004787623882293701e-01 5.593872070312500000e-01 3.901629522442817688e-02
9.580189734697341919e-02 5.698527693748474121e-01 -6.686333417892456055e-01 -8.775168657302856445e-02 1.340849697589874268e-01 -3.701470792293548584e-01 2.286713123321533203e-01 -6.356611847877502441e-02
3.027565479278564453e-01 -7.811058312654495239e-02 1.240153908729553223e-01 4.240330159664154053e-01 -5.654099583625793457e-01 -2.861696779727935791e-01 3.097317218780517578e-01 -4.577531814575195312e-01
3.053804039955139160e-01 1.447029858827590942e-01 9.309102594852447510e-02 -1.709696953184902668e-03 -8.538522124290466309e-01 -2.395757287740707397e-01 -3.974581137299537659e-03 -3.010960817337036133e-01
4.389478266239166260e-01 5.077349543571472168e-01 1.371641755104064941e-01 -8.021589368581771851e-02 -4.564688503742218018e-01 -2.943753600120544434e-01 9.692525118589401245e-02 4.688991010189056396e-01
3.617489039897918701e-01 2.166028469800949097e-01 -7.483015954494476318e-02 -4.957812130451202393e-01 -1.342540830373764038e-01 -1.317411512136459351e-01 7.315002679824829102e-01 -1.870173215866088867e-02
4.632326588034629822e-02 5.379893183708190918e-01 1.487063914537429810e-01 -3.924624919891357422e-01 -3.197555840015411377e-01 -1.013249978423118591e-01 6.282554864883422852e-01 -1.583219617605209351e-01
2.661809623241424561e-01 2.510328590869903564e-01 1.359102725982666016e-01 -4.472674429416656494e-01 -1.211228668689727783e-01 -2.765641808509826660e-01 7.449942231178283691e-01 -3.789046779274940491e-02
6.073585748672485352e-01 4.022777974605560303e-01 2.539553344249725342e-01 1.817731261253356934e-01 -5.240749716758728027e-01 9.999349713325500488e-02 2.467028349637985229e-01 -1.619812548160552979e-01
3.466123342514038086e-02 5.655691027641296387e-01 -2.012672871351242065e-01 -3.984599411487579346e-01 -1.538060307502746582e-01 -6.399239897727966309e-01 7.041823118925094604e-02 2.037981301546096802e-01
6.352988481521606445e-01 2.588132023811340332e-01 1.859822422266006470e-01 2.529226541519165039e-01 -4.276717305183410645e-01 1.902463436126708984e-01 4.544808864593505859e-01 -7.212515920400619507e-02
4.395161569118499756e-01 -1.480552703142166138e-01 -3.373518586158752441e-01 1.433011516928672791e-02 -2.858096063137054443e-01 -2.139663547277450562e-01 6.648198366165161133e-01 3.184957206249237061e-01
4.747730791568756104e-01 3.414573967456817627e-01 2.281884402036666870e-01 -2.566759288311004639e-01 -7.086810469627380371e-01 -1.306470185518264771e-01 -1.356053352355957031e-01 4.856337606906890869e-02
-1.236067861318588257e-01 6.667591333389282227e-01 -2.076871693134307861e-01 -4.268830642104148865e-02 8.466040715575218201e-03 -1.746595352888107300e-01 5.651103854179382324e-01 -3.811433911323547363e-01
-1.555575802922248840e-02 6.778452396392822266e-01 -3.997986018657684326e-01 3.217219710350036621e-01 9.883473068475723267e-02 -3.297459781169891357e-01 3.773747980594635010e-01 -1.265997141599655151e-01
4.836065471172332764e-01 -3.414762392640113831e-02 1.810898333787918091e-01 -1.886466592550277710e-01 -3.739857971668243408e-01 -7.179235816001892090e-01 1.038716062903404236e-01 1.746668517589569092e-01
2.002020329236984253e-01 2.959735989570617676e-01 6.623558700084686279e-02 -4.222723245620727539e-01 -1.104114055633544922e-01 -4.218813031911849976e-02 4.692546427249908447e-01 -6.748683452606201172e-01
4.712617099285125732e-01 3.122127652168273926e-01 -1.346938163042068481e-01 -5.185819268226623535e-01 -1.050482243299484253e-01 1.645210385322570801e-01 4.383541047573089600e-01 -4.038680195808410645e-01
1.866398751735687256e-01 2.794835567474365234e-01 -9.377419203519821167e-02 -7.022606208920478821e-03 -1.676985472440719604e-01 -5.695414543151855469e-01 -1.163796409964561462e-01 -7.156584858894348145e-01
3.579277694225311279e-01 1.442381739616394043e-01 -1.132607981562614441e-01 -2.770865559577941895e-01 -4.408981502056121826e-01 -7.258521318435668945e-01 -7.495936751365661621e-02 1.860288083553314209e-01
7.022740840911865234e-01 3.329455256462097168e-01 1.077451407909393311e-01 4.296795725822448730e-01 -2.829282581806182861e-01 -1.964403688907623291e-01 -4.515521693974733353e-03 -2.847235798835754395e-01
-5.483871698379516602e-02 5.163158774375915527e-01 -2.650898396968841553e-01 -3.593565225601196289e-01 4.931959137320518494e-02 -6.177930235862731934e-01 3.793976008892059326e-01 5.438840761780738831e-02
3.012533187866210938e-01 3.506723046302795410e-01 -4.151838421821594238e-01 -3.554215729236602783e-01 2.510114908218383789e-01 -2.272408306598663330e-01 5.240371823310852051e-01 -3.135494291782379150e-01
-2.174698002636432648e-02 4.539327025413513184e-01 1.129223629832267761e-01 -5.406302213668823242e-01 -4.236580729484558105e-01 -2.149080038070678711e-01 4.863286316394805908e-01 -1.620261520147323608e-01
5.969134569168090820e-01 -2.463535517454147339e-01 -2.686469852924346924e-01 -5.552953481674194336e-02 -2.568822503089904785e-01 -4.901284873485565186e-01 3.131040036678314209e-01 3.217155635356903076e-01
8.646426796913146973e-01 -1.435082852840423584e-01 1.208141073584556580e-01 -1.786069720983505249e-01 -2.105562575161457062e-02 -3.473549187183380127e-01 2.238863557577133179e-01 -1.186511591076850891e-01
-2.261675447225570679e-01 5.226442813873291016e-01 -1.750361472368240356e-01 -3.051677048206329346e-01 -3.600162863731384277e-01 -1.389254331588745117e-01 5.619932413101196289e-01 -2.952585816383361816e-01
1.593071371316909790e-01 2.319315224885940552e-01 2.130365557968616486e-02 1.538724005222320557e-01 -8.726864457130432129e-01 -3.180086016654968262e-01 8.990924805402755737e-02 -1.609460115432739258e-01
1.643713414669036865e-01 4.541657865047454834e-01 -2.793688476085662842e-01 -6.635060906410217285e-02 -7.028209567070007324e-01 -1.332741528749465942e-01 -1.968997269868850708e-01 -3.657563030719757080e-01
1.061822995543479919e-01 1.105091422796249390e-01 -2.992501556873321533e-01 -8.828695863485336304e-02 -4.269705712795257568e-01 -7.293137907981872559e-01 5.471365898847579956e-02 4.024572372436523438e-01
2.847793996334075928e-01 1.700062006711959839e-01 1.359669491648674011e-02 1.582280993461608887e-01 -8.490450382232666016e-01 -2.539637684822082520e-01 7.494955509901046753e-02 -2.716337740421295166e-01
1.507640182971954346e-01 3.656778633594512939e-01 3.478588536381721497e-02 -8.293338119983673096e-02 3.616953194141387939e-01 -5.224151015281677246e-01 6.181221604347229004e-01 -2.228136956691741943e-01
4.886021316051483154e-01 1.616165786981582642e-01 -2.896105051040649414e-01 2.247922271490097046e-01 -5.524808168411254883e-01 -3.602194488048553467e-01 -2.488648891448974609e-01 -3.222035467624664307e-01
4.583609700202941895e-01 4.611183702945709229e-01 1.204475238919258118e-01 2.471591383218765259e-01 -4.658930599689483643e-01 2.276675254106521606e-01 3.317804336547851562e-01 -3.503040373325347900e-01
4.207293391227722168e-01 -4.369317367672920227e-02 2.399960607290267944e-01 -7.736653089523315430e-02 -2.695548832416534424e-01 -8.134937882423400879e-01 1.483752876520156860e-01 3.235442191362380981e-02
-1.184896379709243774e-02 2.203387618064880371e-01 -6.986747384071350098e-01 -4.753578007221221924e-01 -1.897258907556533813e-01 -2.853358685970306396e-01 3.338460624217987061e-01 -9.128726273775100708e-02
-3.645991533994674683e-02 5.143445134162902832e-01 -3.661391735076904297e-01 -1.193536370992660522e-01 -3.708678483963012695e-01 1.604930162429809570e-01 6.497679352760314941e-01 1.782938092947006226e-02
3.678355515003204346e-01 5.402474403381347656e-01 -2.584386169910430908e-01 1.672352552413940430e-01 -3.816052675247192383e-01 -1.204101368784904480e-01 -2.592843472957611084e-01 -5.007215738296508789e-01
2.759716510772705078e-01 6.512708067893981934e-01 4.636128246784210205e-02 -9.382122755050659180e-02 -6.830534338951110840e-01 5.797506496310234070e-02 1.249400228261947632e-01 -5.657927319407463074e-02
3.823218941688537598e-01 2.465833127498626709e-01 -1.848766952753067017e-01 -4.628181755542755127e-01 -3.152398765087127686e-02 1.456029117107391357e-01 4.799653291702270508e-01 -5.404496192932128906e-01
5.979470014572143555e-01 2.953173816204071045e-01 -9.836096316576004028e-02 -5.193465948104858398e-01 -2.704970836639404297e-01 9.670148789882659912e-02 4.086456298828125000e-01 1.622963845729827881e-01
5.227028131484985352e-01 1.751017868518829346e-01 9.470517933368682861e-02 3.964484035968780518e-01 -4.387753307819366455e-01 1.428247839212417603e-01 5.093119144439697266e-01 -2.401235699653625488e-01
5.023008584976196289e-01 8.280385136604309082e-01 1.320120245218276978e-01 -1.941318064928054810e-01 3.283809125423431396e-02 -1.489220070652663708e-03 7.629382610321044922e-02 5.498405080288648605e-03
5.438159704208374023e-01 3.750293552875518799e-01 -1.087020933628082275e-01 -3.993378579616546631e-01 -5.909956619143486023e-02 2.800113558769226074e-01 3.971046805381774902e-01 -3.908188045024871826e-01
1.989055871963500977e-01 1.310470998287200928e-01 -7.246605157852172852e-01 -3.976527452468872070e-01 4.403712600469589233e-02 -3.060446083545684814e-01 3.968743085861206055e-01 -8.301188796758651733e-02
7.608122825622558594e-01 3.467247784137725830e-01 2.446981966495513916e-01 3.936032950878143311e-02 -4.402646124362945557e-01 1.155958548188209534e-01 1.783477067947387695e-01 -2.273758500814437866e-02
1.983552426099777222e-01 1.497538574039936066e-02 -3.007293045520782471e-01 -6.133576035499572754e-01 4.786138888448476791e-03 -5.448765158653259277e-01 2.743991017341613770e-01 -3.486789464950561523e-01
-1.001385822892189026e-01 5.119944810867309570e-01 -2.684483528137207031e-01 -3.303465545177459717e-01 1.070246621966362000e-01 -4.206621348857879639e-01 5.135502815246582031e-01 -3.074014782905578613e-01
5.827285051345825195e-01 1.257881969213485718e-01 -6.755296587944030762e-01 2.569105029106140137e-01 1.290464550256729126e-01 -1.928357630968093872e-01 2.425013333559036255e-01 9.806081652641296387e-02
4.794584959745407104e-02 4.267260730266571045e-01 1.856479346752166748e-01 2.213736474514007568e-01 -6.805454492568969727e-01 -2.842471003532409668e-01 1.832852363586425781e-01 -3.931955397129058838e-01
4.060105979442596436e-02 1.839670389890670776e-01 -5.764179825782775879e-01 -3.622620105743408203e-01 -3.976090997457504272e-02 -2.455892413854598999e-01 6.556473970413208008e-01 -9.616482257843017578e-02
5.828834176063537598e-01 6.985888630151748657e-02 3.190776705741882324e-02 5.593493580818176270e-01 -2.719984352588653564e-01 -7.735936343669891357e-02 4.109598100185394287e-01 -3.043377697467803955e-01
9.762837737798690796e-02 2.818536162376403809e-01 -2.871338045224547386e-03 8.653148263692855835e-02 -7.529513835906982422e-01 -3.274908363819122314e-01 6.067403033375740051e-02 -4.750409722328186035e-01
7.030808925628662109e-01 2.065582275390625000e-01 1.331902146339416504e-01 4.000186324119567871e-01 -2.597793936729431152e-01 -2.216738909482955933e-01 -3.191169723868370056e-02 -4.094061553478240967e-01
4.411559924483299255e-02 5.777366161346435547e-01 -4.269144237041473389e-01 -1.185343787074089050e-01 2.445333600044250488e-01 -2.092406600713729858e-01 4.637014567852020264e-01 -3.864849209785461426e-01
3.906114399433135986e-01 1.795257031917572021e-01 -2.080664336681365967e-01 4.774578288197517395e-02 -4.025280475616455078e-01 -5.817746520042419434e-01 -2.703625559806823730e-01 -4.427588880062103271e-01
5.235955119132995605e-01 -4.860190451145172119e-01 -2.985635101795196533e-01 -9.077693521976470947e-02 -5.048274993896484375e-01 -1.684384942054748535e-01 2.705112397670745850e-01 -1.893513500690460205e-01
4.622890651226043701e-01 4.902645945549011230e-01 -3.513351082801818848e-01 -1.781246438622474670e-02 -2.374231070280075073e-01 -2.372841387987136841e-01 -3.985370099544525146e-01 -3.881628811359405518e-01
4.230440855026245117e-01 -1.020743623375892639e-01 -2.329383641481399536e-01 -6.310730823315680027e-04 -5.506028532981872559e-01 4.180708527565002441e-02 6.532217860221862793e-01 1.573021560907363892e-01
6.397464871406555176e-01 2.487946450710296631e-01 -4.055026173591613770e-01 1.502868235111236572e-01 1.646533608436584473e-01 1.230502650141716003e-01 5.424295663833618164e-01 -7.297452539205551147e-02
8.373998105525970459e-02 5.606832504272460938e-01 -6.832231879234313965e-01 8.625523000955581665e-02 5.091833323240280151e-02 -4.383976384997367859e-02 3.727220296859741211e-01 -2.468841671943664551e-01
5.028136372566223145e-01 2.212859988212585449e-01 1.338924020528793335e-01 2.587773501873016357e-01 -1.656046658754348755e-01 2.499832399189472198e-02 2.304339408874511719e-01 -7.294986248016357422e-01
5.375282764434814453e-01 -4.371360242366790771e-01 -2.084813117980957031e-01 -2.119061201810836792e-01 -5.517967939376831055e-01 -6.353010982275009155e-02 2.120161503553390503e-01 -2.795354723930358887e-01
6.548185944557189941e-01 1.658516824245452881e-01 2.310348302125930786e-02 5.402647256851196289e-01 -1.031490266323089600e-01 -2.893009036779403687e-02 3.903712928295135498e-01 -2.956682741641998291e-01
2.065918445587158203e-01 7.202867418527603149e-02 -3.391713201999664307e-01 -4.468557834625244141e-01 -3.594190478324890137e-01 -6.984239220619201660e-01 -1.351202577352523804e-01 4.667687788605690002e-02
3.025281131267547607e-01 3.707569241523742676e-01 3.542266190052032471e-01 -2.702540457248687744e-01 -2.943063080310821533e-01 -6.896719932556152344e-01 -8.363319933414459229e-02 -5.695950984954833984e-02
7.313972115516662598e-01 -2.135783433914184570e-01 -6.119847297668457031e-02 -6.372228264808654785e-02 5.248893424868583679e-02 -6.013438701629638672e-01 1.785198897123336792e-01 -1.240881457924842834e-01
1.767541617155075073e-01 4.000884592533111572e-01 -7.219954729080200195e-01 -3.128280043601989746e-01 9.080816060304641724e-02 -1.767498254776000977e-01 3.728271722793579102e-01 -1.051753088831901550e-01
-9.299106150865554810e-02 1.788144260644912720e-01 -1.041451543569564819e-01 -4.118433892726898193e-01 -3.273054659366607666e-01 -2.003340125083923340e-01 7.580800056457519531e-01 -2.386818081140518188e-01
1.312859505414962769e-01 3.324841558933258057e-01 -1.966573446989059448e-01 1.147188916802406311e-01 -8.103789091110229492e-01 -1.123966723680496216e-01 1.992490142583847046e-04 -3.886345326900482178e-01
2.334950417280197144e-01 2.387147992849349976e-01 -4.413307607173919678e-01 -9.058063477277755737e-02 1.904706805944442749e-01 -1.076574251055717468e-01 7.771592140197753906e-01 -1.834995150566101074e-01
1.466628313064575195e-01 1.887396574020385742e-01 -1.276156902313232422e-01 -7.785593718290328979e-02 -1.806890368461608887e-01 -7.371618151664733887e-01 -9.730684757232666016e-02 -5.787879228591918945e-01
2.843218743801116943e-01 -2.943105064332485199e-02 -2.737640142440795898e-01 6.559585034847259521e-02 -9.769099950790405273e-02 -4.171219468116760254e-01 7.384690046310424805e-01 3.319256603717803955e-01
5.303267836570739746e-01 4.317610263824462891e-01 -6.049257516860961914e-01 1.337634623050689697e-01 1.731695681810379028e-01 4.432437568902969360e-02 1.863077431917190552e-01 -2.860861420631408691e-01
1.307175308465957642e-01 6.582386046648025513e-02 -2.829979956150054932e-01 2.378627210855484009e-01 -6.632496714591979980e-01 -4.734933972358703613e-01 -7.116417586803436279e-02 -4.156360030174255371e-01
7.579834461212158203e-01 1.987165659666061401e-01 -3.876662850379943848e-01 -6.463728845119476318e-02 -3.457908928394317627e-01 2.178490608930587769e-01 1.565087884664535522e-01 1.999629586935043335e-01
2.214939296245574951e-01 3.821723163127899170e-01 -5.819854140281677246e-02 5.013011023402214050e-02 -8.791071772575378418e-01 -1.130858734250068665e-01 -7.307029515504837036e-02 -8.959658443927764893e-02
6.480658650398254395e-01 -1.596229225397109985e-01 -2.745952010154724121e-01 1.362592354416847229e-02 -1.728380769491195679e-01 -5.219618678092956543e-01 2.646929025650024414e-01 3.264405131340026855e-01
1.045391410589218140e-01 4.783109426498413086e-01 -6.043987348675727844e-02 1.067129150032997131e-01 1.038990989327430725e-01 -3.832465112209320068e-01 7.565972805023193359e-01 1.230336204171180725e-01
-3.533073887228965759e-02 3.678638637065887451e-01 1.824999302625656128e-01 2.878245413303375244e-01 -6.243313550949096680e-01 -3.700443804264068604e-01 2.814710438251495361e-01 -3.759392797946929932e-01
-2.708457037806510925e-02 5.988025665283203125e-01 -5.137533545494079590e-01 2.167529463768005371e-01 3.466314822435379028e-02 -2.268795222043991089e-01 5.258188247680664062e-01 -2.482766844332218170e-02
1.196997910737991333e-01 6.203028559684753418e-01 -4.792204499244689941e-01 2.646458148956298828e-01 -1.370141357183456421e-01 -1.462119519710540771e-01 3.863755762577056885e-01 3.343196213245391846e-01
3.300751745700836182e-01 8.997768163681030273e-02 -3.378902375698089600e-01 1.269286125898361206e-01 -6.227625608444213867e-01 -5.113839507102966309e-01 -2.836417257785797119e-01 -1.512427330017089844e-01
3.798514008522033691e-01 2.483240664005279541e-01 -3.652522861957550049e-01 1.302052736282348633e-01 -3.495546877384185791e-01 -4.707401692867279053e-01 -2.978277802467346191e-01 -4.595642387866973877e-01
7.273253798484802246e-01 2.574072182178497314e-01 1.052762567996978760e-01 4.633577764034271240e-01 -1.757883876562118530e-01 -2.867859788239002228e-02 2.957172393798828125e-01 -2.445056438446044922e-01
2.598995566368103027e-01 4.607693552970886230e-01 -6.420165896415710449e-01 1.907874345779418945e-01 -1.108874976634979248e-01 -7.680188119411468506e-02 3.837462067604064941e-01 3.257347941398620605e-01
4.114215821027755737e-02 3.767936825752258301e-01 -1.942805349826812744e-01 1.276391837745904922e-02 1.377432979643344879e-02 -8.566750288009643555e-01 1.968378722667694092e-01 2.135396897792816162e-01
5.819428563117980957e-01 5.566080808639526367e-01 -3.135435283184051514e-01 -2.967419475317001343e-02 -3.684641420841217041e-01 2.290431708097457886e-01 1.086601689457893372e-01 2.287051379680633545e-01
-2.427399158477783203e-01 3.547801077365875244e-01 -1.312945634126663208e-01 -3.137433230876922607e-01 -3.896752595901489258e-01 -1.440364122390747070e-01 6.671779155731201172e-01 -2.860344350337982178e-01
3.285530805587768555e-01 2.781224846839904785e-01 -2.730228602886199951e-01 -3.083765506744384766e-01 -4.183650910854339600e-01 -6.038541197776794434e-01 -2.660693228244781494e-01 1.860138922929763794e-01
3.736977577209472656e-01 2.512766420841217041e-01 3.728888630867004395e-01 2.152457386255264282e-01 -6.275535821914672852e-01 -1.670028716325759888e-01 3.438408970832824707e-01 -2.681290209293365479e-01
6.153350472450256348e-01 4.273274838924407959e-01 -2.952478528022766113e-01 8.767060190439224243e-02 -3.301421105861663818e-01 1.463901102542877197e-01 2.746858596801757812e-01 3.715109825134277344e-01
7.040981203317642212e-02 6.872050762176513672e-01 -4.477425217628479004e-01 1.418887078762054443e-01 -6.265357881784439087e-02 -3.490280210971832275e-01 3.027968704700469971e-01 2.911253273487091064e-01
2.879293859004974365e-01 -6.820565904490649700e-04 4.194823279976844788e-02 3.094800710678100586e-01 -4.062403142452239990e-01 -6.802164316177368164e-01 -4.386895149946212769e-02 -4.357851147651672363e-01
2.183691859245300293e-01 2.540144026279449463e-01 -7.650230079889297485e-02 4.756944626569747925e-02 3.437706232070922852e-01 -3.262231349945068359e-01 7.409924864768981934e-01 -3.255866765975952148e-01
1.356038600206375122e-01 3.702524602413177490e-01 1.041700094938278198e-01 -3.583711385726928711e-01 -6.141572594642639160e-01 -5.378393530845642090e-01 -1.924082338809967041e-01 -4.197992756962776184e-02
-1.878402195870876312e-02 4.689230024814605713e-01 -3.553345054388046265e-02 7.540174573659896851e-02 -6.746294498443603516e-01 -2.871550023555755615e-01 3.885403648018836975e-02 -4.834436774253845215e-01
3.689028620719909668e-01 4.740844964981079102e-01 -2.322615981101989746e-01 2.523124814033508301e-01 -4.108598232269287109e-01 -1.606689095497131348e-01 1.436122655868530273e-01 5.534462928771972656e-01
5.717920064926147461e-01 2.411072850227355957e-01 1.512930393218994141e-01 4.231010377407073975e-02 -3.854969441890716553e-01 -5.818094015121459961e-01 -6.004931870847940445e-03 3.210845589637756348e-01
2.715277373790740967e-01 8.427670598030090332e-02 -4.054941534996032715e-01 4.923659935593605042e-02 -5.961337089538574219e-01 -4.912433624267578125e-01 -2.932597994804382324e-01 -2.638628780841827393e-01
-8.603259921073913574e-03 4.225389957427978516e-01 -1.838419586420059204e-01 1.918085068464279175e-01 9.246025234460830688e-02 -3.660451173782348633e-01 7.783789634704589844e-01 4.885237291455268860e-02
2.160149216651916504e-01 3.705394640564918518e-02 -3.966417610645294189e-01 5.894125252962112427e-02 -6.792093515396118164e-01 -5.009859204292297363e-01 -2.351762652397155762e-01 -1.534466594457626343e-01
1.982185542583465576e-01 1.287291646003723145e-01 -3.465372920036315918e-01 2.164752334356307983e-01 -7.173499464988708496e-01 -4.183078706264495850e-01 -1.556400805711746216e-01 -2.517785131931304932e-01
3.133365213871002197e-01 3.122598230838775635e-01 -5.766802430152893066e-01 -1.586920619010925293e-01 1.625850051641464233e-01 -5.755445361137390137e-02 6.253780722618103027e-01 -1.603956222534179688e-01
2.628186047077178955e-01 4.291782379150390625e-01 -2.291338145732879639e-01 -3.161486685276031494e-01 -1.987319588661193848e-01 -7.015636563301086426e-01 -4.904727451503276825e-03 2.501400113105773926e-01
8.362787365913391113e-01 3.485088702291250229e-03 1.569280773401260376e-01 -6.943066418170928955e-02 1.878696233034133911e-01 -3.716529011726379395e-01 1.543184816837310791e-01 -2.719261348247528076e-01
9.176042675971984863e-01 -5.879068002104759216e-02 -4.388787597417831421e-02 -1.939655691385269165e-01 6.557219475507736206e-02 -2.420147061347961426e-01 2.254754304885864258e-02 -2.271959334611892700e-01
8.399761468172073364e-02 -1.070767715573310852e-01 -4.623657464981079102e-01 3.808469325304031372e-02 -6.810644865036010742e-01 -2.949580848217010498e-01 -3.648104146122932434e-02 -4.626734852790832520e-01
1.579159200191497803e-01 3.980838060379028320e-01 3.373036980628967285e-01 -1.636833101511001587e-01 -1.948011070489883423e-01 -7.917011380195617676e-01 9.853137284517288208e-02 -3.973919525742530823e-02
2.552052140235900879e-01 3.374045789241790771e-01 1.418489813804626465e-01 -2.343069165945053101e-01 -3.541544079780578613e-01 -7.590286135673522949e-01 -9.479752741754055023e-03 2.106371223926544189e-01
1.474761664867401123e-01 5.798631310462951660e-01 -1.922575831413269043e-01 -3.630104660987854004e-01 1.145025789737701416e-01 -2.333421260118484497e-01 6.242429018020629883e-01 -1.266149133443832397e-01
2.518122196197509766e-01 6.211190223693847656e-01 2.874765992164611816e-01 -1.870873421430587769e-01 -1.770915836095809937e-01 -6.273407340049743652e-01 -4.513349756598472595e-02 7.875448465347290039e-02
1.737455874681472778e-01 2.049110680818557739e-01 -2.955336272716522217e-01 -8.358616381883621216e-02 -2.087502777576446533e-01 -6.755571961402893066e-01 -1.609756499528884888e-01 -5.546439290046691895e-01
5.233252644538879395e-01 -4.115316271781921387e-01 4.342491272836923599e-03 -7.462217658758163452e-02 -5.676639080047607422e-01 -2.228566408157348633e-01 4.171353578567504883e-01 -7.263554632663726807e-02
6.396331191062927246e-01 1.840330362319946289e-01 -7.027752995491027832e-01 -3.560742130503058434e-03 4.140691086649894714e-02 -1.850892901420593262e-01 4.240685701370239258e-02 1.591371297836303711e-01
3.133149445056915283e-01 2.806300818920135498e-01 -1.934836208820343018e-01 6.361645460128784180e-02 -8.399418592453002930e-01 -1.971726864576339722e-01 -1.928602457046508789e-01 4.808135330677032471e-03
8.278925903141498566e-03 3.051275610923767090e-01 -1.763153225183486938e-01 2.080049216747283936e-01 1.041102129966020584e-02 -3.476769030094146729e-01 8.384934663772583008e-01 9.174166619777679443e-02
7.463737130165100098e-01 -6.391576677560806274e-02 1.127702146768569946e-01 -1.021642312407493591e-01 9.993357956409454346e-02 -6.115138530731201172e-01 1.008973792195320129e-01 -1.468677967786788940e-01
6.596647202968597412e-02 5.916367098689079285e-02 -1.659620255231857300e-01 -2.749135196208953857e-01 -9.970616549253463745e-02 -5.520778298377990723e-01 7.524486184120178223e-01 9.009419381618499756e-02
4.557729363441467285e-01 2.264157384634017944e-01 2.820400595664978027e-01 2.906804084777832031e-01 -5.831101536750793457e-01 -1.306291203945875168e-02 4.222452342510223389e-01 -2.418389767408370972e-01
2.262162119150161743e-01 1.925463378429412842e-01 -5.887268781661987305e-01 4.133544862270355225e-01 9.013734012842178345e-02 8.009887300431728363e-03 5.960271954536437988e-01 -1.756520420312881470e-01
2.594791352748870850e-01 1.157356351613998413e-01 3.823478519916534424e-01 -5.425632745027542114e-02 -6.596484780311584473e-01 -3.318119049072265625e-01 1.861173361539840698e-01 -4.361962676048278809e-01
2.181197702884674072e-01 4.517152011394500732e-01 -8.212841302156448364e-02 -5.015631318092346191e-01 -2.097226381301879883e-01 -1.587271690368652344e-01 6.372045278549194336e-01 1.218970566987991333e-01
6.290168315172195435e-02 4.681111574172973633e-01 2.186203300952911377e-01 -3.184907436370849609e-01 -2.842493653297424316e-01 -7.161968350410461426e-01 1.268940120935440063e-01 1.335905343294143677e-01
2.656656503677368164e-01 5.127382874488830566e-01 -5.382957458496093750e-01 1.407240480184555054e-01 1.935360580682754517e-01 -5.164161697030067444e-02 4.802273511886596680e-01 -2.936229407787322998e-01
7.058486938476562500e-01 3.600297495722770691e-02 -6.469052433967590332e-01 1.910684406757354736e-01 -1.531214565038681030e-01 -4.263488517608493567e-04 9.470659494400024414e-02 1.143340989947319031e-01
7.549753189086914062e-01 4.984725415706634521e-01 -3.215065300464630127e-01 -1.932142535224556923e-03 2.325701117515563965e-01 1.912881433963775635e-02 1.770452782511711121e-02 -1.529671102762222290e-01
1.583188585937023163e-02 3.922989964485168457e-01 1.135150566697120667e-01 -5.611291900277137756e-02 -7.894184589385986328e-01 -2.848042547702789307e-01 6.741371750831604004e-02 -3.478172421455383301e-01
3.950438499450683594e-01 1.325243562459945679e-01 -5.962128043174743652e-01 4.668802022933959961e-02 1.259398758411407471e-01 7.799302041530609131e-02 6.465307474136352539e-01 -1.696534454822540283e-01
4.703824222087860107e-01 3.511884808540344238e-01 3.967042863368988037e-01 1.962989717721939087e-01 -2.207017391920089722e-01 -2.130600810050964355e-01 1.717493832111358643e-01 -5.795668959617614746e-01
4.245454818010330200e-02 3.632389307022094727e-01 -4.118255078792572021e-01 1.426070034503936768e-01 8.621945977210998535e-02 -2.715829014778137207e-01 7.665327191352844238e-01 8.691841363906860352e-02
5.651076436042785645e-01 4.014073014259338379e-01 1.017184779047966003e-01 -1.279873549938201904e-01 -6.120131611824035645e-01 2.123339325189590454e-01 1.350767314434051514e-01 2.343212664127349854e-01
5.848665833473205566e-01 -2.595366165041923523e-02 -2.328610271215438843e-01 1.810533851385116577e-01 -1.845805943012237549e-01 -1.778278499841690063e-01 5.847085714340209961e-01 4.033313691616058350e-01
7.367990016937255859e-01 -4.260277152061462402e-01 -1.560479104518890381e-01 -1.170959249138832092e-01 -2.320743948221206665e-01 -3.001188039779663086e-01 2.942205965518951416e-01 -8.408161997795104980e-02
3.146805763244628906e-01 9.509083628654479980e-02 5.660827457904815674e-02 -2.435562200844287872e-02 -8.585829734802246094e-01 -2.491176128387451172e-01 1.553463283926248550e-02 -2.977762818336486816e-01
8.737926930189132690e-02 4.608303904533386230e-01 -7.030002474784851074e-01 2.344488203525543213e-01 9.837099164724349976e-02 -3.635918498039245605e-01 2.969827055931091309e-01 2.738447114825248718e-02
5.675992369651794434e-01 -4.287628829479217529e-01 -3.852328956127166748e-01 -1.360834836959838867e-01 -4.954507946968078613e-01 -4.195940122008323669e-02 2.276641130447387695e-01 -1.673548072576522827e-01
5.586712360382080078e-01 -1.947453022003173828e-01 -3.558681309223175049e-01 -2.929005920886993408e-01 -1.310878396034240723e-01 -3.286512196063995361e-01 5.143423676490783691e-01 2.185956388711929321e-01
2.812237739562988281e-01 1.334732472896575928e-01 2.439456582069396973e-01 -6.746122241020202637e-02 -2.512963414192199707e-01 -8.753424882888793945e-01 6.907115876674652100e-02 -6.994692981243133545e-02
4.743460118770599365e-01 6.435928493738174438e-02 1.777001470327377319e-01 6.320310235023498535e-01 -1.953093558549880981e-01 -2.679031491279602051e-01 4.478584229946136475e-01 -1.712257415056228638e-01
8.081635087728500366e-02 1.679623425006866455e-01 -2.747966945171356201e-01 -7.859180867671966553e-02 -8.821905404329299927e-02 -8.702523112297058105e-01 2.358598262071609497e-01 2.506310343742370605e-01
3.840004801750183105e-01 2.203089445829391479e-01 -1.441442817449569702e-01 6.092048808932304382e-02 -2.758727073669433594e-01 -6.052030920982360840e-01 -2.283958047628402710e-01 -5.338328480720520020e-01
3.521675169467926025e-01 1.733052581548690796e-01 -2.432733327150344849e-01 -3.313172757625579834e-01 -4.480639398097991943e-01 -6.347163319587707520e-01 -2.140553593635559082e-01 1.659655272960662842e-01
8.598236739635467529e-02 2.402050197124481201e-01 -7.533088922500610352e-01 -1.307208538055419922e-01 7.235135417431592941e-03 -1.654858142137527466e-01 5.637492537498474121e-01 -7.138054817914962769e-02
2.848507165908813477e-01 1.608958393335342407e-01 -1.699134856462478638e-01 1.312380731105804443e-01 -3.044319152832031250e-01 -6.004760265350341797e-01 -1.519363224506378174e-01 -6.087229847908020020e-01
2.200306355953216553e-01 -6.224250420928001404e-02 3.891377151012420654e-02 -3.908270597457885742e-01 -2.420412376523017883e-02 -5.952383279800415039e-01 6.547698974609375000e-01 -9.916773438453674316e-02
2.044720388948917389e-02 3.788348436355590820e-01 3.218739628791809082e-01 1.388715058565139771e-01 -5.911984443664550781e-01 -4.042086899280548096e-01 2.538553476333618164e-01 -3.947596848011016846e-01
3.385985493659973145e-01 1.556874811649322510e-01 -4.508165717124938965e-01 2.962880134582519531e-01 -3.077688217163085938e-01 -4.652131199836730957e-01 -1.802159696817398071e-01 -4.758859276771545410e-01
4.382886290550231934e-01 1.949243396520614624e-01 -3.706361949443817139e-01 -5.551165342330932617e-01 -2.977754175662994385e-01 7.336662709712982178e-02 4.512598812580108643e-01 1.633820980787277222e-01
4.551681876182556152e-01 5.291464328765869141e-01 -4.052478671073913574e-01 1.240543201565742493e-01 -1.962856352329254150e-01 1.807929277420043945e-01 4.037484526634216309e-01 3.146164715290069580e-01
5.796994566917419434e-01 -3.451056778430938721e-01 -3.637514412403106689e-01 -1.668648272752761841e-01 -5.982323288917541504e-01 -8.289536833763122559e-02 6.828795373439788818e-02 -1.235916242003440857e-01
3.416274189949035645e-01 2.205426990985870361e-01 -5.834589600563049316e-01 3.988910615444183350e-01 1.308666169643402100e-01 -3.951716423034667969e-02 5.277258753776550293e-01 -1.947588026523590088e-01
1.479031592607498169e-01 2.539890110492706299e-01 -9.106123447418212891e-02 1.365824136883020401e-02 -1.897089630365371704e-01 -6.206263303756713867e-01 -1.035154312849044800e-01 -6.879342198371887207e-01
2.581392526626586914e-01 1.907817088067531586e-02 -1.779575645923614502e-01 -1.435881257057189941e-01 -2.777945995330810547e-01 -4.021928012371063232e-01 7.028350830078125000e-01 3.844578564167022705e-01
4.362784028053283691e-01 5.333926528692245483e-02 2.015029639005661011e-01 3.009448945522308350e-01 -4.954539537429809570e-01 -4.058198928833007812e-01 1.069847419857978821e-01 -5.040184259414672852e-01
3.293993473052978516e-01 4.705431759357452393e-01 -6.094834804534912109e-01 -1.921619772911071777e-01 3.281545937061309814e-01 -2.658760249614715576e-01 9.579290449619293213e-02 -2.722814679145812988e-01
1.084844991564750671e-01 2.643172740936279297e-01 -3.951672315597534180e-01 -6.667152047157287598e-01 -1.247953772544860840e-01 -4.865607917308807373e-01 2.504124939441680908e-01 -5.176147073507308960e-02
4.217888712882995605e-01 5.104838609695434570e-01 -1.595984548330307007e-01 3.817268013954162598e-01 -4.599256217479705811e-01 1.730935275554656982e-01 2.933154404163360596e-01 2.505725920200347900e-01
2.712379395961761475e-01 3.983070552349090576e-01 -6.147418022155761719e-01 4.198616445064544678e-01 1.477641146630048752e-02 -6.433707475662231445e-02 4.574131667613983154e-01 2.419532276690006256e-03
6.965874135494232178e-02 5.855522155761718750e-01 1.496092081069946289e-01 -3.357551991939544678e-02 2.996351569890975952e-03 -8.966833353042602539e-02 7.604836821556091309e-01 -2.058671861886978149e-01
1.071836128830909729e-01 3.729553222656250000e-01 -2.342378050088882446e-01 1.477471785619854927e-03 -8.410872519016265869e-02 -8.511304259300231934e-01 7.329165190458297729e-02 2.401611506938934326e-01
5.144374966621398926e-01 2.283302545547485352e-01 -6.849022507667541504e-01 3.341982066631317139e-01 1.612224429845809937e-01 -1.566484272480010986e-01 1.927062720060348511e-01 -1.215441897511482239e-01
6.257627606391906738e-01 3.879862427711486816e-01 -1.638761311769485474e-01 -4.300231039524078369e-01 -1.345784068107604980e-01 2.023031711578369141e-01 4.136625826358795166e-01 1.263231188058853149e-01
7.026592493057250977e-01 5.934255942702293396e-02 -2.434143126010894775e-01 -3.170227706432342529e-01 -1.190203875303268433e-01 2.862074375152587891e-01 4.319030642509460449e-01 -2.457106560468673706e-01
8.012867718935012817e-02 8.203417658805847168e-01 -8.992910385131835938e-02 -6.894243508577346802e-02 1.420137733221054077e-01 -1.794307827949523926e-01 4.322959184646606445e-01 -2.617925703525543213e-01
4.056706130504608154e-01 1.502766758203506470e-01 2.722296118736267090e-01 1.712864041328430176e-01 -6.691794395446777344e-01 -3.252270221710205078e-01 9.800396114587783813e-02 -3.823898136615753174e-01
2.304642051458358765e-01 2.397661209106445312e-01 -4.014943838119506836e-01 -7.451586127281188965e-01 -1.987974047660827637e-01 -2.640763521194458008e-01 2.519335150718688965e-01 1.457086671143770218e-02
7.807359099388122559e-01 2.057090401649475098e-01 -4.869210720062255859e-01 2.638224959373474121e-01 1.263249516487121582e-01 -4.072418063879013062e-02 1.379187405109405518e-01 -6.930185109376907349e-02
4.264131188392639160e-01 4.154213070869445801e-01 -5.578470826148986816e-01 2.250525504350662231e-01 -3.844135105609893799e-01 1.780743002891540527e-01 2.137862592935562134e-01 2.420047670602798462e-01
-1.794131845235824585e-02 5.673584938049316406e-01 8.061978151090443134e-04 2.654391340911388397e-02 2.614475488662719727e-01 -5.331734418869018555e-01 4.302437603473663330e-01 -3.732810318470001221e-01
5.769322514533996582e-01 -5.593515187501907349e-02 1.000582706183195114e-02 -1.577195711433887482e-02 -3.281115889549255371e-01 -4.242603480815887451e-01 5.528203248977661133e-01 2.653434276580810547e-01
-6.624608486890792847e-02 3.876015841960906982e-01 -7.032144814729690552e-02 -3.173801302909851074e-01 -2.489123940467834473e-01 1.516389660537242889e-02 6.254097223281860352e-01 -5.351417064666748047e-01
3.747950792312622070e-01 8.641324937343597412e-03 -2.598032951354980469e-01 1.854669153690338135e-01 -3.538352549076080322e-01 -1.833411157131195068e-01 6.033061146736145020e-01 4.845271706581115723e-01
5.128112435340881348e-01 -1.620862632989883423e-01 -1.002098396420478821e-01 -5.495560541749000549e-02 -3.531698286533355713e-01 -6.360651850700378418e-01 2.994314134120941162e-01 2.805773317813873291e-01
2.942718856502324343e-04 -2.893280424177646637e-02 -3.303364664316177368e-02 -2.472440749406814575e-01 -2.065967917442321777e-01 -4.044024944305419922e-01 8.448627591133117676e-01 -1.300963461399078369e-01
1.033092811703681946e-01 3.765457868576049805e-01 7.285004016011953354e-03 -6.499829888343811035e-01 -2.022693604230880737e-01 -3.026936948299407959e-01 5.112531781196594238e-01 -1.763331890106201172e-01
4.808992743492126465e-01 7.818998396396636963e-02 1.075629144906997681e-01 -2.179822511970996857e-02 -5.147458314895629883e-01 -6.169265508651733398e-01 3.058677725493907928e-02 3.226144313812255859e-01
1.630622148513793945e-01 5.134941935539245605e-01 -4.788656830787658691e-01 -3.562041521072387695e-01 -1.957494467496871948e-01 -5.065417885780334473e-01 -1.898783892393112183e-01 1.502813696861267090e-01
1.360181719064712524e-01 2.775679826736450195e-01 -2.540818452835083008e-01 -1.125830709934234619e-01 -7.880860567092895508e-02 -6.813542246818542480e-01 -1.695695817470550537e-01 -5.727253556251525879e-01
4.631621539592742920e-01 -8.095366507768630981e-02 -1.231186315417289734e-01 2.326786220073699951e-01 -5.452992916107177734e-01 1.941554546356201172e-01 5.855463743209838867e-01 1.780943274497985840e-01
2.838830091059207916e-02 9.089183807373046875e-01 -2.226665019989013672e-01 -7.793113589286804199e-02 3.246537968516349792e-02 -2.891308069229125977e-01 1.010914593935012817e-01 -1.501251161098480225e-01
3.256812095642089844e-01 1.414760500192642212e-01 -1.904824078083038330e-01 2.403854429721832275e-01 -5.780397653579711914e-01 -5.187962651252746582e-01 -1.873744130134582520e-01 -3.761102557182312012e-01
1.752193570137023926e-01 2.758721411228179932e-01 1.934376358985900879e-01 4.683290123939514160e-01 -3.047619760036468506e-01 -4.830929338932037354e-01 1.776601374149322510e-01 -5.278453826904296875e-01
-4.894931614398956299e-02 4.779208898544311523e-01 -3.252171277999877930e-01 -1.150350943207740784e-01 -3.311879634857177734e-01 6.225604563951492310e-02 7.325300574302673340e-01 -5.907782819122076035e-03
5.636887550354003906e-01 9.056696668267250061e-03 2.885415554046630859e-01 2.944151461124420166e-01 -3.430891931056976318e-01 -4.493579864501953125e-01 9.969525784254074097e-02 -4.273927211761474609e-01
8.304896950721740723e-01 2.730644643306732178e-01 -2.645086050033569336e-01 1.972952932119369507e-01 1.964744329452514648e-01 -8.535432815551757812e-02 2.800537347793579102e-01 -5.014770105481147766e-02
8.455751538276672363e-01 9.066477417945861816e-02 -1.059575155377388000e-01 -3.747535645961761475e-01 -5.011118203401565552e-02 -2.850193679332733154e-01 -2.020779103040695190e-01 -2.307900041341781616e-02
4.606058001518249512e-01 2.374648004770278931e-01 -3.979448974132537842e-01 2.576664090156555176e-01 -2.710038423538208008e-01 -4.452594518661499023e-01 -3.017055988311767578e-01 -3.794407546520233154e-01
5.780596137046813965e-01 1.047151279635727406e-03 -5.754671692848205566e-01 3.636123538017272949e-01 8.097794651985168457e-02 -2.281059175729751587e-01 3.683753609657287598e-01 9.044026583433151245e-02
1.319893896579742432e-01 8.801020383834838867e-01 -1.737300306558609009e-01 6.448251754045486450e-02 1.882574111223220825e-01 -1.574470698833465576e-01 1.929279714822769165e-01 -2.760567367076873779e-01
2.731576859951019287e-01 1.490437090396881104e-01 -3.803971409797668457e-01 1.082284748554229736e-01 -1.667153462767601013e-02 -6.582062244415283203e-01 -1.175270974636077881e-01 -5.472016334533691406e-01
4.257877469062805176e-01 -1.291480287909507751e-02 -1.437207013368606567e-01 -4.388482570648193359e-01 -1.310049891471862793e-01 -1.456526070833206177e-01 7.521793842315673828e-01 3.381828218698501587e-02
3.128107786178588867e-01 3.676000609993934631e-02 -3.334172070026397705e-01 7.215905003249645233e-03 -6.459046006202697754e-01 -4.954756498336791992e-01 -2.455838024616241455e-01 -2.580290138721466064e-01
3.634997643530368805e-03 4.462300539016723633e-01 -3.666706681251525879e-01 -3.775153756141662598e-01 2.098245322704315186e-01 -5.419827699661254883e-01 3.870048522949218750e-01 -1.906724274158477783e-01
4.694235324859619141e-01 2.947075963020324707e-01 -5.065996646881103516e-01 4.167162775993347168e-01 2.520622909069061279e-01 -7.080075889825820923e-02 3.361899256706237793e-01 -2.844671607017517090e-01
-2.932622097432613373e-02 2.551305592060089111e-01 -3.400841355323791504e-01 -1.436877548694610596e-01 -4.373159110546112061e-01 1.291615515947341919e-01 7.637769579887390137e-01 -8.038705587387084961e-02
7.253010272979736328e-01 -2.599939703941345215e-01 -1.159523054957389832e-01 -1.503963321447372437e-01 -3.885336220264434814e-01 -3.463315963745117188e-02 4.429223537445068359e-01 1.481201201677322388e-01
2.928245067596435547e-01 5.410510897636413574e-01 -1.861805021762847900e-01 2.887720763683319092e-01 -4.293414652347564697e-01 -1.482498645782470703e-01 1.614157855510711670e-01 5.206706523895263672e-01
3.130965530872344971e-01 1.727455407381057739e-01 2.529310435056686401e-02 -5.995932221412658691e-01 -1.983715966343879700e-02 -4.407480061054229736e-01 5.621649026870727539e-01 -3.599867597222328186e-02
8.962345123291015625e-01 -3.958870191127061844e-03 -1.959152072668075562e-01 -3.195439577102661133e-01 5.137279257178306580e-02 -1.984151005744934082e-01 -9.547003358602523804e-02 -7.165753841400146484e-02
2.706926763057708740e-01 2.238515168428421021e-01 -4.362143874168395996e-01 -9.671767801046371460e-02 -3.142572194337844849e-02 -3.436715304851531982e-01 -1.561288982629776001e-01 -7.304140925407409668e-01
-1.068715304136276245e-01 7.710466384887695312e-01 -2.335272431373596191e-01 -1.782141327857971191e-01 -7.107682526111602783e-02 -2.265823483467102051e-01 4.653834104537963867e-01 -1.865400373935699463e-01
5.291951298713684082e-01 5.593369603157043457e-01 -9.692031890153884888e-02 -1.182884722948074341e-02 -3.564886152744293213e-01 -6.044631078839302063e-02 1.376133561134338379e-01 4.978814125061035156e-01
5.132639408111572266e-01 5.343446731567382812e-01 2.465887926518917084e-02 -1.981280557811260223e-02 -4.681657552719116211e-01 3.933871537446975708e-02 2.402339428663253784e-01 4.142418503761291504e-01
-1.536407787352800369e-02 6.138732433319091797e-01 -1.086507812142372131e-01 -1.777312308549880981e-01 1.077267378568649292e-01 -2.427207827568054199e-01 5.774506330490112305e-01 -4.190018773078918457e-01
5.800627470016479492e-01 3.122948706150054932e-01 -6.666643619537353516e-01 7.537101954221725464e-02 3.832088410854339600e-02 1.863872706890106201e-01 2.410956323146820068e-01 -1.467691212892532349e-01
4.499826431274414062e-01 4.518448412418365479e-01 -1.598226577043533325e-01 -1.577173769474029541e-01 -5.931810140609741211e-01 -3.964091837406158447e-02 -3.408931940793991089e-02 4.339776039123535156e-01
2.122940421104431152e-01 5.741036534309387207e-01 -1.623100787401199341e-01 -1.478818058967590332e-01 -6.355548650026321411e-02 -6.022436022758483887e-01 2.252555340528488159e-01 3.995571136474609375e-01
2.467775046825408936e-01 3.619230389595031738e-01 -7.538972496986389160e-01 -8.765562437474727631e-03 8.533240109682083130e-02 -2.900102436542510986e-01 3.655788600444793701e-01 1.209921389818191528e-01
-1.267764866352081299e-01 4.170413017272949219e-01 -2.266794294118881226e-01 -2.148079276084899902e-01 -2.932071983814239502e-01 -7.008045315742492676e-01 1.752772778272628784e-01 3.235104382038116455e-01
3.930091857910156250e-01 2.909920811653137207e-01 -1.032238639891147614e-02 -1.344406306743621826e-01 -8.259875178337097168e-01 2.687608124688267708e-03 -8.239431679248809814e-02 -2.315921783447265625e-01
3.295545876026153564e-01 1.511652808403596282e-04 2.344153225421905518e-01 5.187954306602478027e-01 -2.680949270725250244e-01 -3.088570833206176758e-01 5.006518959999084473e-01 -3.864901661872863770e-01
6.875068545341491699e-01 -6.253173202276229858e-02 -4.532991647720336914e-01 4.087997674942016602e-01 9.500487148761749268e-02 -1.193393692374229431e-01 3.191049098968505859e-01 -1.604094505310058594e-01
1.028095856308937073e-01 7.555346488952636719e-01 -4.838378131389617920e-01 1.181291639804840088e-01 1.752327680587768555e-01 -2.893241643905639648e-01 2.058482617139816284e-01 -1.172838360071182251e-01
4.523645043373107910e-01 7.196862697601318359e-01 3.025475740432739258e-01 -8.513103425502777100e-02 -5.695948377251625061e-02 -2.389784604310989380e-01 2.273053824901580811e-01 2.580945491790771484e-01
8.342654109001159668e-01 7.209910452365875244e-02 4.709874838590621948e-02 1.892737448215484619e-01 2.193152755498886108e-01 -3.102144896984100342e-01 7.104496657848358154e-02 -3.337367177009582520e-01
-9.143319725990295410e-02 4.325141608715057373e-01 -1.333234459161758423e-01 -3.661985993385314941e-01 -1.060377806425094604e-01 -6.792449951171875000e-01 3.819951415061950684e-01 1.848163157701492310e-01
5.822680592536926270e-01 3.872949779033660889e-01 1.570636034011840820e-01 3.301268219947814941e-01 -1.255490034818649292e-01 -1.278712879866361618e-02 1.671504676342010498e-01 -5.774500370025634766e-01
5.983842015266418457e-01 3.844443261623382568e-01 -5.343622565269470215e-01 3.473941385746002197e-01 1.755916923284530640e-01 -1.430871933698654175e-01 4.347302764654159546e-02 -1.863248646259307861e-01
8.832983672618865967e-02 7.802131772041320801e-01 -9.274654835462570190e-02 1.183395907282829285e-01 1.016208454966545105e-01 -2.185812592506408691e-01 5.455045700073242188e-01 -7.196836173534393311e-02
4.534294083714485168e-02 1.064248532056808472e-01 -3.297232985496520996e-01 -3.962610289454460144e-02 -7.193316519260406494e-02 -8.137906789779663086e-01 3.364798128604888916e-01 3.093247711658477783e-01
2.481703013181686401e-01 -7.431603036820888519e-03 -2.659651935100555420e-01 -4.117742776870727539e-01 -2.086258530616760254e-01 -5.425535440444946289e-01 5.393595695495605469e-01 2.631786763668060303e-01
6.162039637565612793e-01 1.070722714066505432e-01 2.684744074940681458e-02 4.412996470928192139e-01 -3.177219331264495850e-01 -3.914712667465209961e-01 -9.168495237827301025e-02 -3.882769346237182617e-01
2.295785844326019287e-01 3.978741466999053955e-01 -6.001101136207580566e-01 5.098071098327636719e-01 5.446932092308998108e-02 -7.930334657430648804e-02 3.741267621517181396e-01 -1.404550075531005859e-01
4.707710742950439453e-01 -3.982141986489295959e-02 1.811474412679672241e-01 2.167460620403289795e-01 -3.776138722896575928e-01 -4.819781482219696045e-01 6.527629494667053223e-02 -5.637725591659545898e-01
2.870384454727172852e-01 4.056950509548187256e-01 -1.664196997880935669e-01 2.119695693254470825e-01 -5.298871994018554688e-01 -1.805127263069152832e-01 2.330316454172134399e-01 5.592181086540222168e-01
7.067074179649353027e-01 4.578755050897598267e-02 -3.037415146827697754e-01 1.089777499437332153e-01 3.578894436359405518e-01 -4.470076858997344971e-01 2.570313513278961182e-01 -1.916000433266162872e-02
8.960170745849609375e-01 9.285964816808700562e-02 1.397912800312042236e-01 -1.497529298067092896e-01 -2.549443840980529785e-01 -7.853686809539794922e-02 -1.441816836595535278e-01 -2.336877882480621338e-01
2.381410896778106689e-01 5.472729802131652832e-01 -3.307872712612152100e-01 4.415571689605712891e-01 2.342955470085144043e-01 -1.740705072879791260e-01 3.942098021507263184e-01 -3.143114745616912842e-01
4.751049578189849854e-01 9.998859604820609093e-04 -4.419515430927276611e-01 1.521060764789581299e-01 -4.014230668544769287e-01 -4.197873175144195557e-01 -2.099552154541015625e-01 -4.175812005996704102e-01
2.981395125389099121e-01 2.487601786851882935e-01 -3.665815591812133789e-01 -6.668701767921447754e-01 -1.541991680860519409e-01 -3.328897058963775635e-01 3.195103704929351807e-01 1.829028576612472534e-01
3.103241920471191406e-01 2.966611385345458984e-01 -3.387159854173660278e-02 -1.390689611434936523e-01 1.378639340400695801e-01 -3.817025944590568542e-02 8.230522871017456055e-01 -3.119694888591766357e-01
-1.753990352153778076e-01 1.782991737127304077e-01 5.536980181932449341e-02 -4.990257620811462402e-01 -2.931818366050720215e-01 -6.392663717269897461e-01 2.221592813730239868e-01 -3.760057389736175537e-01
8.483720570802688599e-02 4.622420370578765869e-01 -4.903988838195800781e-01 5.269314646720886230e-01 4.403348267078399658e-02 -1.757530868053436279e-01 4.591211974620819092e-01 -1.317832618951797485e-01
4.209087789058685303e-01 1.921262890100479126e-01 -4.747658371925354004e-01 9.216780960559844971e-02 -3.992939591407775879e-01 -4.111329019069671631e-01 -3.405877649784088135e-01 -3.279629349708557129e-01
3.987741470336914062e-02 3.738886117935180664e-01 4.880983754992485046e-02 -4.967671036720275879e-01 -2.705343067646026611e-01 -8.536274731159210205e-02 5.065369009971618652e-01 -5.219211578369140625e-01
5.773067474365234375e-01 3.620547056198120117e-01 2.275902479887008667e-01 3.202486634254455566e-01 -1.017502099275588989e-01 -1.849184371531009674e-02 2.554698884487152100e-01 -5.525549650192260742e-01
5.222091674804687500e-01 7.642110586166381836e-01 1.894320845603942871e-01 -1.085263267159461975e-01 8.861233294010162354e-02 9.092509001493453979e-02 7.553785294294357300e-02 -2.716449499130249023e-01
3.993836045265197754e-01 1.309787333011627197e-01 3.400188088417053223e-01 3.719736933708190918e-01 -1.652705073356628418e-01 -3.343322277069091797e-01 3.045940399169921875e-01 -5.809389948844909668e-01
5.884881019592285156e-01 1.358422636985778809e-01 4.915120080113410950e-02 -4.583049416542053223e-01 -1.385333538055419922e-01 1.961882226169109344e-02 6.340008974075317383e-01 -3.515568748116493225e-02
2.281905710697174072e-01 2.244655638933181763e-01 -1.166334599256515503e-01 -4.942258819937705994e-02 1.856117099523544312e-01 -2.825316190719604492e-01 8.283335566520690918e-01 -2.847560942173004150e-01
6.699796319007873535e-01 3.200401067733764648e-01 -5.540772080421447754e-01 7.364618033170700073e-02 1.785215884447097778e-01 -3.028207421302795410e-01 -2.551088854670524597e-02 1.097959131002426147e-01
5.874652862548828125e-01 2.796177268028259277e-01 3.903052508831024170e-01 -1.006936579942703247e-01 -5.317637920379638672e-01 -3.591577112674713135e-01 1.253982540220022202e-02 4.792536795139312744e-02
2.091779559850692749e-01 1.353994607925415039e-01 -4.963101744651794434e-01 -2.752656936645507812e-01 -5.861978232860565186e-02 -6.736238598823547363e-01 2.477945983409881592e-01 3.117839097976684570e-01
8.218190073966979980e-02 5.918485522270202637e-01 -6.991948187351226807e-02 -1.274295803159475327e-02 -3.736980259418487549e-01 1.572913080453872681e-01 6.797776222229003906e-01 1.068733930587768555e-01
2.504936456680297852e-01 5.722220987081527710e-02 -3.477892577648162842e-01 6.690492480993270874e-02 -6.100629568099975586e-01 -4.850282967090606689e-01 -2.070137262344360352e-01 -3.978204131126403809e-01
1.988610625267028809e-01 1.090013831853866577e-01 -7.035827636718750000e-01 -3.875860273838043213e-01 8.344929665327072144e-02 -4.859959185123443604e-01 2.401530295610427856e-01 -4.992178454995155334e-02
1.674162447452545166e-01 1.927866339683532715e-01 -6.518606543540954590e-01 -4.825650751590728760e-01 -2.770830504596233368e-02 -3.817744553089141846e-01 3.612400889396667480e-01 5.874184353160671890e-05
4.321427941322326660e-01 3.484136760234832764e-01 -8.479166775941848755e-02 -4.246967732906341553e-01 -1.311784684658050537e-01 1.775897294282913208e-02 6.893690228462219238e-01 1.074740812182426453e-01
3.577662408351898193e-01 -9.238438308238983154e-02 -2.875830531120300293e-01 -6.978017687797546387e-01 -1.944293528795242310e-01 -4.729721546173095703e-01 -1.963102631270885468e-02 -1.787348091602325439e-01
6.744072586297988892e-02 4.288912713527679443e-01 -6.074193120002746582e-01 -4.561817646026611328e-02 -1.613257378339767456e-01 -3.373704552650451660e-01 4.054774343967437744e-01 3.690638542175292969e-01
4.160094261169433594e-01 1.374035626649856567e-01 -5.617557168006896973e-01 -5.575939416885375977e-01 2.916128560900688171e-02 -1.664935946464538574e-01 3.857227265834808350e-01 -6.498666107654571533e-02
1.679291129112243652e-01 6.456361711025238037e-02 -4.094331860542297363e-01 2.120884694159030914e-02 1.169728860259056091e-01 -2.057492583990097046e-01 8.002794384956359863e-01 -3.210659921169281006e-01
5.251458883285522461e-01 -6.219842657446861267e-02 -4.196631014347076416e-01 1.744203567504882812e-01 1.165283769369125366e-01 -3.320727124810218811e-02 6.996052861213684082e-01 -9.840976446866989136e-02
2.221941798925399780e-01 4.229697515256702900e-04 -5.808165073394775391e-01 -9.138318896293640137e-02 -1.237578019499778748e-01 -4.201818108558654785e-01 5.309894680976867676e-01 3.620943725109100342e-01
2.045368403196334839e-01 2.295039594173431396e-01 -3.318789899349212646e-01 -5.244096368551254272e-02 1.268366128206253052e-01 2.050227113068103790e-02 7.350140810012817383e-01 -4.856390655040740967e-01
3.418428301811218262e-01 3.932784497737884521e-01 -2.331492155790328979e-01 3.745298385620117188e-01 -2.843846082687377930e-01 -2.975409291684627533e-02 -5.443191900849342346e-02 -6.701653003692626953e-01
2.375526279211044312e-01 9.732732921838760376e-02 -6.271879076957702637e-01 -3.083226382732391357e-01 -3.593124449253082275e-02 -3.355171084403991699e-01 5.442859530448913574e-01 1.885708570480346680e-01
2.906489372253417969e-01 2.380139678716659546e-01 -2.177981734275817871e-01 -3.802633583545684814e-01 -4.301906228065490723e-01 -6.280462145805358887e-01 -2.395893931388854980e-01 1.729944199323654175e-01
3.879890739917755127e-01 -1.621345877647399902e-01 -2.280481904745101929e-01 -1.908073723316192627e-01 -1.637626141309738159e-01 -4.574515223503112793e-01 6.533296108245849609e-01 2.680368125438690186e-01
3.476516902446746826e-01 -3.732293248176574707e-01 -2.157509028911590576e-01 -2.627691067755222321e-02 -6.135621070861816406e-01 -4.937200248241424561e-01 1.395870558917522430e-02 -2.686758339405059814e-01
6.518881320953369141e-01 2.091639675199985504e-02 -2.452168315649032593e-01 6.231028586626052856e-02 3.421499729156494141e-01 -4.050573706626892090e-01 4.755290746688842773e-01 5.765784531831741333e-02
5.226431041955947876e-02 -3.762909770011901855e-01 -2.484824508428573608e-01 -1.017236933112144470e-01 -4.573291540145874023e-01 -3.935309946537017822e-01 5.805763602256774902e-01 -2.872223556041717529e-01
5.059611797332763672e-01 -4.761247634887695312e-01 -2.028474807739257812e-01 -1.988728903234004974e-02 -5.374196767807006836e-01 -1.795927137136459351e-01 3.329674005508422852e-01 -2.093444913625717163e-01
3.231026828289031982e-01 1.309518814086914062e-01 8.507430553436279297e-02 -3.601226806640625000e-01 -3.996760547161102295e-01 -3.007237613201141357e-01 4.754766076803207397e-02 -6.993522644042968750e-01
6.409216523170471191e-01 2.058372050523757935e-01 3.278263658285140991e-02 2.127240449190139771e-01 -4.193799793720245361e-01 -4.303382337093353271e-01 2.361173480749130249e-01 2.893136739730834961e-01
6.443980336189270020e-01 3.726649284362792969e-01 -4.541104435920715332e-01 3.606179729104042053e-02 8.194278925657272339e-02 2.013227790594100952e-01 4.371486902236938477e-01 3.314091125503182411e-03
1.599237173795700073e-01 -1.187814176082611084e-01 -3.278121948242187500e-01 -9.373679757118225098e-02 -3.505440652370452881e-01 -5.302352309226989746e-01 -4.643298685550689697e-02 -6.617261171340942383e-01
1.867621578276157379e-02 1.835624724626541138e-01 -4.598843753337860107e-01 -3.841167315840721130e-02 -1.153122037649154663e-01 -3.728530406951904297e-01 7.377783656120300293e-01 2.373891174793243408e-01
2.306966483592987061e-02 6.163929104804992676e-01 -5.338277816772460938e-01 2.743740677833557129e-01 -9.702158719301223755e-02 -2.382501363754272461e-01 3.870365917682647705e-01 2.080880552530288696e-01
2.044835686683654785e-01 3.460335731506347656e-01 -2.425841838121414185e-01 -1.252039801329374313e-02 -3.281398713588714600e-01 -6.780610084533691406e-01 -3.061467781662940979e-03 4.604255259037017822e-01
4.229714572429656982e-01 5.353454500436782837e-02 2.130960375070571899e-01 -8.899812400341033936e-02 -3.527328670024871826e-01 -7.968148589134216309e-01 -6.251505017280578613e-02 -4.069343954324722290e-02
7.770000696182250977e-01 8.269207924604415894e-02 -5.648234859108924866e-02 3.814522922039031982e-01 -3.376761376857757568e-01 -2.010257542133331299e-02 2.853791117668151855e-01 2.118162810802459717e-01
1.340911388397216797e-01 9.387329816818237305e-01 -2.214104309678077698e-02 -9.791351854801177979e-02 6.602820754051208496e-02 -2.248681485652923584e-01 -1.671711727976799011e-02 -1.884607523679733276e-01
6.159224510192871094e-01 1.496161669492721558e-01 -2.397007644176483154e-01 4.240142181515693665e-02 2.616544365882873535e-01 -3.375525474548339844e-01 5.970407724380493164e-01 1.173275336623191833e-02
6.156629920005798340e-01 -2.762664258480072021e-01 -1.118474081158638000e-01 -4.325184971094131470e-03 -5.646591186523437500e-01 -3.539638519287109375e-01 1.849533766508102417e-01 2.318826168775558472e-01
6.389603018760681152e-01 5.120487213134765625e-01 -5.318154692649841309e-01 1.788678169250488281e-01 5.546953901648521423e-02 4.085000604391098022e-02 3.429449722170829773e-02 -9.377040714025497437e-02
7.681184411048889160e-01 2.699891850352287292e-02 -3.979544043540954590e-01 -4.483804851770401001e-02 -2.600046694278717041e-01 1.980115026235580444e-01 2.838214337825775146e-01 2.480354607105255127e-01
3.868450820446014404e-01 -4.085537791252136230e-02 -5.394174456596374512e-01 -5.221785511821508408e-03 -1.549786031246185303e-01 -3.898311555385589600e-01 4.562529325485229492e-01 4.165690243244171143e-01
-3.045635670423507690e-02 4.936280548572540283e-01 -1.954838037490844727e-01 -1.638253927230834961e-01 -5.542905330657958984e-01 1.858518123626708984e-01 5.885775089263916016e-01 4.635614901781082153e-02
3.634169101715087891e-01 2.496520280838012695e-01 -7.256503105163574219e-01 3.452473580837249756e-01 -8.332937210798263550e-02 7.100413553416728973e-03 3.581104874610900879e-01 1.568455547094345093e-01
1.884804069995880127e-01 2.679172456264495850e-01 -1.480749845504760742e-01 -2.281714230775833130e-01 -2.273794263601303101e-02 -2.758233845233917236e-01 8.019886612892150879e-01 -3.145245909690856934e-01
6.434216350317001343e-02 1.449849903583526611e-01 -3.613164424896240234e-01 -4.035365283489227295e-01 1.831110566854476929e-01 -6.370644569396972656e-01 4.103417098522186279e-01 -2.714532911777496338e-01
1.877195537090301514e-01 4.002581536769866943e-01 -3.133920580148696899e-02 -2.549668252468109131e-01 -3.532462716102600098e-01 -6.654044389724731445e-01 1.404753178358078003e-01 3.889540731906890869e-01
4.664974808692932129e-01 3.356693089008331299e-01 -3.701910749077796936e-02 -2.787379920482635498e-01 -1.157378870993852615e-02 6.622367352247238159e-02 7.622514963150024414e-01 7.137341797351837158e-02
3.937021493911743164e-01 -1.195269916206598282e-02 -7.699890434741973877e-02 4.970752447843551636e-02 -4.697456359863281250e-01 -6.963734030723571777e-01 9.296800941228866577e-02 3.495942056179046631e-01
6.682845354080200195e-01 4.048573970794677734e-01 -3.282825350761413574e-01 -1.004872024059295654e-01 2.780637741088867188e-01 5.894667282700538635e-02 2.280904054641723633e-01 -3.725584745407104492e-01
2.230477929115295410e-01 4.417765438556671143e-01 -3.804536163806915283e-01 -1.880701929330825806e-01 -2.663316726684570312e-01 -5.466508865356445312e-01 -4.548599570989608765e-02 4.507096707820892334e-01
2.714277505874633789e-01 3.232564330101013184e-01 1.297434046864509583e-02 -4.301594793796539307e-01 -2.334101200103759766e-01 1.623921543359756470e-01 4.763924777507781982e-01 -5.734329223632812500e-01
1.405746787786483765e-01 2.746538519859313965e-01 -7.293608188629150391e-01 -1.275440752506256104e-01 5.877640470862388611e-02 -1.637526005506515503e-01 5.710253119468688965e-01 1.516681164503097534e-02
9.697397798299789429e-02 5.235766172409057617e-01 2.797470092773437500e-01 -1.489508748054504395e-01 -2.489024400711059570e-01 -7.337262630462646484e-01 1.678297668695449829e-02 1.242198422551155090e-01
1.886387467384338379e-01 9.119831323623657227e-01 3.386617451906204224e-02 -1.359628140926361084e-01 1.623552665114402771e-02 -2.783736288547515869e-01 4.682264477014541626e-02 -1.819932609796524048e-01
4.276138842105865479e-01 -6.512000691145658493e-03 1.797630824148654938e-02 6.158013939857482910e-01 -1.737939864397048950e-01 -1.028705760836601257e-01 5.407178401947021484e-01 -3.231206834316253662e-01
1.928089708089828491e-01 2.134356051683425903e-01 -5.615242719650268555e-01 -1.390954107046127319e-01 7.063860446214675903e-02 -8.260113000869750977e-02 7.429311871528625488e-01 -1.373081803321838379e-01
5.817635059356689453e-01 1.231977269053459167e-01 -9.077336639165878296e-02 2.951417565345764160e-01 -6.903592944145202637e-01 9.011435322463512421e-03 1.917550116777420044e-01 1.938504278659820557e-01
-4.863985255360603333e-02 6.286990642547607422e-01 -2.733905017375946045e-01 4.464441239833831787e-01 6.423674523830413818e-02 -2.459883242845535278e-01 4.778264462947845459e-01 -1.880483627319335938e-01
1.143722981214523315e-01 1.134467795491218567e-01 -4.063398241996765137e-01 -2.184336334466934204e-01 -4.710439145565032959e-01 2.266290485858917236e-01 6.969929933547973633e-01 4.670341685414314270e-02
1.722740232944488525e-01 3.921361565589904785e-01 -5.616772770881652832e-01 2.981543913483619690e-02 -8.189535699784755707e-03 -4.696504771709442139e-01 -2.170469611883163452e-01 -4.821126461029052734e-01
-1.828427761793136597e-01 3.439182639122009277e-01 -3.462607562541961670e-01 1.836825311183929443e-01 -4.228507876396179199e-01 -6.391921043395996094e-01 2.881571054458618164e-01 1.557209342718124390e-01
1.794888079166412354e-01 8.832943439483642578e-01 1.843160688877105713e-01 -1.357312351465225220e-01 -2.820080518722534180e-01 -1.025180891156196594e-01 1.946414113044738770e-01 8.517956733703613281e-02
4.717776477336883545e-01 7.363943457603454590e-01 1.739918589591979980e-01 -1.286511421203613281e-01 -1.322495490312576294e-01 -3.605739176273345947e-01 -1.338331308215856552e-02 2.015994787216186523e-01
2.620985805988311768e-01 8.913674950599670410e-02 -3.355531394481658936e-01 -3.348681330680847168e-01 1.007948070764541626e-01 -3.466869890689849854e-01 7.501860857009887695e-01 -7.413495332002639771e-02
5.576399564743041992e-01 5.272713303565979004e-01 -4.613867104053497314e-01 3.089122474193572998e-01 1.678078323602676392e-01 -1.905252635478973389e-01 1.075656712055206299e-01 -1.633664667606353760e-01
4.425039589405059814e-01 1.575557142496109009e-01 -3.803516924381256104e-01 -6.345563530921936035e-01 -7.572118192911148071e-02 -1.281314641237258911e-01 4.577293992042541504e-01 1.923016831278800964e-02
8.071473836898803711e-01 2.457107752561569214e-01 -1.422440260648727417e-01 -2.889464497566223145e-01 1.688257604837417603e-01 -3.461298644542694092e-01 -1.630627214908599854e-01 -9.756200015544891357e-02
5.005621910095214844e-01 3.341733515262603760e-01 -5.730212330818176270e-01 -1.386166661977767944e-01 2.946096956729888916e-01 4.495610296726226807e-02 2.506906092166900635e-01 -3.722044229507446289e-01
2.087713032960891724e-01 6.823163628578186035e-01 -4.092632830142974854e-01 2.492578923702239990e-01 5.428145825862884521e-02 -1.308274567127227783e-01 4.902168512344360352e-01 2.929684519767761230e-02
5.265408381819725037e-02 4.764855504035949707e-01 -1.236244384199380875e-02 -4.797506146132946014e-03 -1.350661218166351318e-01 -4.060120582580566406e-01 7.588450908660888672e-01 1.052553430199623108e-01
-2.678361833095550537e-01 4.300043582916259766e-01 -7.608667761087417603e-02 -3.381968736648559570e-01 -4.315546154975891113e-01 -2.584603130817413330e-01 5.739621520042419434e-01 -2.017915397882461548e-01
4.549544155597686768e-01 -6.865434814244508743e-03 -3.458548784255981445e-01 7.150585204362869263e-02 -1.961324065923690796e-01 -4.823456406593322754e-01 -1.458532214164733887e-01 -6.130597591400146484e-01
5.392464399337768555e-01 5.601838827133178711e-01 -2.611425817012786865e-01 5.852222815155982971e-02 -4.261260330677032471e-01 1.527097076177597046e-01 1.035780757665634155e-01 3.288689255714416504e-01
6.615986675024032593e-02 2.318604439496994019e-01 -2.233934998512268066e-01 9.727267548441886902e-03 -3.113525509834289551e-01 -6.766741871833801270e-01 3.246848881244659424e-01 4.812647998332977295e-01
2.444701790809631348e-01 1.107582598924636841e-01 -2.908659875392913818e-01 -1.166377663612365723e-01 -4.723884761333465576e-01 -7.158837914466857910e-01 -7.791773229837417603e-02 2.967287003993988037e-01
1.165195629000663757e-01 4.691695049405097961e-02 -2.862054705619812012e-01 -6.822826266288757324e-01 -3.794053196907043457e-01 -5.365788340568542480e-01 3.673424944281578064e-02 -5.986852198839187622e-02
5.637338161468505859e-01 5.390174686908721924e-03 -3.258865475654602051e-01 3.101868331432342529e-01 9.307085722684860229e-02 -2.545794546604156494e-01 6.357600688934326172e-01 4.575483500957489014e-02
2.452794313430786133e-01 4.959416389465332031e-02 -9.855567477643489838e-03 -4.622435569763183594e-01 -1.929795593023300171e-01 -2.559485137462615967e-01 7.861078977584838867e-01 -5.381102114915847778e-02
-6.970894336700439453e-02 1.828335374593734741e-01 -5.261414051055908203e-01 -5.574142932891845703e-01 -1.940576136112213135e-01 -2.945832312107086182e-01 2.974927425384521484e-01 -4.015441536903381348e-01
3.516280651092529297e-01 4.768364876508712769e-02 -2.039107531309127808e-01 -5.018369480967521667e-02 -3.115916848182678223e-01 -7.947090864181518555e-01 6.243376806378364563e-02 3.121474981307983398e-01
5.181106925010681152e-01 -8.985434472560882568e-02 -2.177508473396301270e-01 -4.055586457252502441e-01 -1.929823756217956543e-01 -1.837820708751678467e-01 6.213581562042236328e-01 2.334313392639160156e-01
4.960782825946807861e-01 4.101290926337242126e-02 -1.053335294127464294e-01 -2.940947115421295166e-01 -3.746880292892456055e-01 -6.729264855384826660e-01 -9.200771898031234741e-02 2.301108390092849731e-01
5.994912981986999512e-01 2.379531413316726685e-01 1.276485472917556763e-01 1.289108991622924805e-01 -2.620996832847595215e-01 -1.009791642427444458e-01 -4.301373660564422607e-02 -6.858084797859191895e-01
5.819615721702575684e-01 1.276941150426864624e-01 -7.785341143608093262e-02 1.932604014873504639e-01 -2.796585857868194580e-01 -3.910272717475891113e-01 -2.056342065334320068e-01 -5.728939175605773926e-01
2.909763753414154053e-01 3.999246358871459961e-01 -6.905868053436279297e-01 -1.394941508769989014e-01 9.612498432397842407e-02 9.720387309789657593e-02 4.598894715309143066e-01 -1.698155254125595093e-01
1.800122559070587158e-01 1.718235611915588379e-01 -3.065067827701568604e-01 -6.414185464382171631e-02 -8.555209636688232422e-02 -2.207354605197906494e-01 8.473613262176513672e-01 2.568016648292541504e-01
6.677185297012329102e-01 6.561138629913330078e-01 2.216218709945678711e-01 -1.747098378837108612e-02 1.401356458663940430e-01 -1.943534053862094879e-02 4.279017820954322815e-02 -2.289069592952728271e-01
6.577851176261901855e-01 1.820543855428695679e-01 -4.271634221076965332e-01 3.411452174186706543e-01 2.934400737285614014e-02 -1.505455225706100464e-01 4.185815155506134033e-01 1.912870258092880249e-01
-1.137962415814399719e-01 3.021390140056610107e-01 -2.427377402782440186e-01 -1.920631676912307739e-01 -4.165071547031402588e-01 -9.974141418933868408e-02 7.847491502761840820e-01 -2.635865285992622375e-02
3.369559347629547119e-02 2.791582345962524414e-01 -7.139254212379455566e-01 -9.371516108512878418e-02 -5.054410174489021301e-02 -2.683201730251312256e-01 5.493463873863220215e-01 1.616524457931518555e-01
3.568527847528457642e-02 3.638727664947509766e-01 -2.032586783170700073e-01 -2.585968375205993652e-01 -2.365525066852569580e-01 -8.060787320137023926e-01 3.438165038824081421e-02 2.263509780168533325e-01
2.114538550376892090e-01 2.035836726427078247e-01 -4.867319762706756592e-01 7.549028098583221436e-02 -2.964628301560878754e-02 -5.640188455581665039e-01 -1.207225248217582703e-01 -5.810886621475219727e-01
3.620955049991607666e-01 4.334076344966888428e-01 -4.941497743129730225e-01 1.977789029479026794e-02 2.949599027633666992e-01 -6.533454358577728271e-02 3.822226524353027344e-01 -4.462122619152069092e-01
3.539303839206695557e-01 6.508315205574035645e-01 -6.397625803947448730e-01 6.607298739254474640e-03 2.837857976555824280e-02 1.907227933406829834e-02 4.521907120943069458e-02 -1.964631527662277222e-01
3.754151165485382080e-01 3.308289647102355957e-01 2.301435917615890503e-01 4.404282569885253906e-01 -1.142965927720069885e-01 -2.081453651189804077e-01 2.789998650550842285e-01 -6.069954633712768555e-01
5.650460720062255859e-01 -3.843089640140533447e-01 -3.274159878492355347e-02 -2.175750583410263062e-01 -5.756293535232543945e-01 -2.659142017364501953e-01 1.925827413797378540e-01 -2.132394909858703613e-01
2.203544527292251587e-01 3.719344437122344971e-01 -2.050517499446868896e-01 2.718919888138771057e-02 -6.703512072563171387e-01 -3.960038125514984131e-01 -2.643298506736755371e-01 -3.070233464241027832e-01
2.691435813903808594e-01 3.730013594031333923e-02 -4.763889312744140625e-01 -4.608031511306762695e-01 -1.545887589454650879e-01 -2.282146364450454712e-01 6.150481104850769043e-01 1.806124597787857056e-01
6.151199340820312500e-01 2.395343184471130371e-01 -6.483017802238464355e-01 2.528971731662750244e-01 1.548021882772445679e-01 -1.351964175701141357e-01 1.391772031784057617e-01 -1.355964392423629761e-01
1.169839054346084595e-01 6.264338493347167969e-01 -1.915314644575119019e-01 1.458633244037628174e-01 1.342943310737609863e-01 -2.163602411746978760e-01 6.863296627998352051e-01 -6.301956716924905777e-03
4.470465779304504395e-01 2.556370794773101807e-01 -3.146385252475738525e-01 1.017943918704986572e-01 6.822698749601840973e-03 3.963747993111610413e-02 7.831078767776489258e-01 1.027813181281089783e-01
5.211744308471679688e-01 4.268961399793624878e-02 -2.348683178424835205e-01 2.738525867462158203e-01 -2.984075844287872314e-01 -3.892836570739746094e-01 -1.226727217435836792e-01 -5.837457776069641113e-01
2.927382290363311768e-02 5.990368127822875977e-01 -4.807099327445030212e-02 -1.802830845117568970e-01 -1.229094788432121277e-01 -6.960651874542236328e-01 1.828875839710235596e-01 2.691162824630737305e-01
8.599596023559570312e-01 1.910291761159896851e-01 -1.979579478502273560e-01 -1.502527892589569092e-01 -2.918232381343841553e-01 1.333247870206832886e-01 -3.700172761455178261e-03 2.434424161911010742e-01
7.529619932174682617e-01 -1.668104529380798340e-01 4.561720043420791626e-02 -1.877516210079193115e-01 6.600268930196762085e-02 -5.253627896308898926e-01 1.715130805969238281e-01 -2.410637438297271729e-01
6.292791664600372314e-02 5.336604714393615723e-01 -2.882661223411560059e-01 3.450430929660797119e-01 1.509503126144409180e-01 -4.809222221374511719e-01 4.843329787254333496e-01 -1.429820507764816284e-01
9.965101629495620728e-02 3.710976243019104004e-01 -5.205034017562866211e-01 3.230921328067779541e-01 1.105544865131378174e-01 -1.957598030567169189e-01 6.102671027183532715e-01 -2.325377315282821655e-01
5.400293320417404175e-02 5.213786363601684570e-01 -8.057567477226257324e-02 2.100802659988403320e-01 -3.147482573986053467e-01 1.251898705959320068e-01 6.881911158561706543e-01 -2.937277257442474365e-01
2.346948385238647461e-01 2.219998538494110107e-01 -5.319876670837402344e-01 -6.212024092674255371e-01 1.806044206023216248e-02 -4.461666941642761230e-01 1.578305065631866455e-01 -4.929125308990478516e-02
7.646550536155700684e-01 5.858816504478454590e-01 -8.686403185129165649e-02 -3.901636600494384766e-02 5.864008329808712006e-03 -1.751858144998550415e-01 -1.069771591573953629e-02 1.792725324630737305e-01
4.446125030517578125e-01 -1.528992056846618652e-01 -1.650568991899490356e-01 2.697999775409698486e-02 -2.520100772380828857e-01 -2.951598167419433594e-01 6.876007914543151855e-01 3.571366071701049805e-01
4.131670892238616943e-01 2.972238697111606598e-02 -6.508841514587402344e-01 2.771747410297393799e-01 -1.096230670809745789e-01 -4.325629398226737976e-02 4.610000848770141602e-01 -3.186284601688385010e-01
2.216885536909103394e-01 2.498375922441482544e-01 -4.696146249771118164e-01 -2.332573756575584412e-02 -4.603842496871948242e-01 -3.358205258846282959e-01 -2.083782553672790527e-01 -5.469943881034851074e-01
6.714726090431213379e-01 3.702348172664642334e-01 -1.660782396793365479e-01 2.223321944475173950e-01 -1.863580942153930664e-01 1.625890433788299561e-01 -5.752234905958175659e-02 -5.201575756072998047e-01
3.464360237121582031e-01 5.257806181907653809e-01 -2.898680567741394043e-01 -1.590545773506164551e-01 -5.212765559554100037e-02 3.548158109188079834e-01 4.837491810321807861e-01 -3.627535700798034668e-01
1.426804363727569580e-01 3.406464457511901855e-01 -2.460418045520782471e-01 1.284234924241900444e-03 2.227556258440017700e-01 -2.213054001331329346e-01 6.961182951927185059e-01 -4.689213633537292480e-01
9.894599765539169312e-02 4.834533929824829102e-01 -2.690219283103942871e-01 1.392409764230251312e-02 2.523888647556304932e-01 -1.694817692041397095e-01 6.887340545654296875e-01 -3.422531187534332275e-01
-2.633267827332019806e-02 5.875627994537353516e-01 -5.437684655189514160e-01 -2.263604551553726196e-01 5.511200428009033203e-02 -1.303745955228805542e-01 4.946721196174621582e-01 -2.059569507837295532e-01
4.320645332336425781e-01 -1.809667646884918213e-01 -3.572809696197509766e-01 2.552434504032135010e-01 -3.096342682838439941e-01 -2.266832739114761353e-01 6.234051585197448730e-01 2.277711033821105957e-01
6.150678992271423340e-01 3.353742957115173340e-01 -6.392580270767211914e-01 2.838637232780456543e-01 -9.794431179761886597e-02 3.518927842378616333e-02 9.063985943794250488e-02 -3.064806386828422546e-02
7.853325605392456055e-01 5.152660608291625977e-01 -6.719960272312164307e-02 2.428281605243682861e-01 -1.264635473489761353e-01 7.728934724582359195e-05 -3.259430080652236938e-02 1.929166316986083984e-01
5.917792320251464844e-01 1.252127140760421753e-01 -6.301491260528564453e-01 3.465863764286041260e-01 -8.963201940059661865e-02 -1.868728399276733398e-01 1.277489364147186279e-01 2.400707155466079712e-01
3.844993412494659424e-01 3.854972124099731445e-01 -6.671788096427917480e-01 8.814066648483276367e-02 -2.048405259847640991e-01 -1.333918888121843338e-02 2.417309284210205078e-01 3.874074220657348633e-01
3.033784925937652588e-01 1.036961227655410767e-01 -3.050783574581146240e-01 -2.228272520005702972e-02 -6.277032941579818726e-02 -6.366726756095886230e-01 -1.314390450716018677e-01 -6.140608787536621094e-01
3.403164446353912354e-01 -1.885122805833816528e-02 -3.663260638713836670e-01 1.829199790954589844e-01 -4.688476324081420898e-01 -6.964243203401565552e-02 6.495763063430786133e-01 2.637372016906738281e-01
6.456109881401062012e-01 3.197205960750579834e-01 -6.223646402359008789e-01 -4.572506994009017944e-02 1.363486647605895996e-01 -2.050880938768386841e-01 -7.077118754386901855e-02 -1.608601510524749756e-01
4.319216310977935791e-01 5.785813331604003906e-01 -6.637128591537475586e-01 4.772246628999710083e-02 -8.053001016378402710e-03 -7.035824656486511230e-02 1.756986230611801147e-01 3.157353727146983147e-03
-3.686346858739852905e-02 4.867706894874572754e-01 -1.611201167106628418e-01 -5.740550160408020020e-01 -2.535557150840759277e-01 -4.056624770164489746e-01 4.035907983779907227e-01 -1.202429085969924927e-01
6.660158038139343262e-01 -1.288908123970031738e-01 -3.490086197853088379e-01 3.069630265235900879e-01 -2.304489314556121826e-01 -2.250683903694152832e-01 3.892052471637725830e-01 2.617893218994140625e-01
7.290428876876831055e-01 7.922901958227157593e-02 -5.418297052383422852e-01 3.069897592067718506e-01 5.335505306720733643e-02 1.838870160281658173e-02 2.464896738529205322e-01 -1.022512316703796387e-01
6.016027927398681641e-01 5.624185204505920410e-01 -2.128400355577468872e-01 1.339197158813476562e-01 2.004517167806625366e-01 8.593416213989257812e-02 4.515048563480377197e-01 -8.427343517541885376e-02
8.270314335823059082e-01 -1.544466912746429443e-01 1.394816935062408447e-01 2.538591809570789337e-02 1.563934981822967529e-02 -2.624484598636627197e-01 3.554678559303283691e-01 -2.767388522624969482e-01
7.430292367935180664e-01 2.805494703352451324e-02 -2.230410873889923096e-01 -2.331076562404632568e-01 -7.394853234291076660e-02 9.863036870956420898e-02 4.463883638381958008e-01 -3.585733473300933838e-01
3.243039846420288086e-01 -9.579627960920333862e-02 -4.229180216789245605e-01 -4.929118454456329346e-01 -3.490721285343170166e-01 5.554691422730684280e-03 5.788515210151672363e-01 8.292812854051589966e-02
5.633111596107482910e-01 -2.418743968009948730e-01 1.235704720020294189e-01 -4.271201044321060181e-02 -3.599644303321838379e-01 -2.063511013984680176e-01 2.747758924961090088e-01 -5.995216965675354004e-01
6.483620405197143555e-01 3.665671348571777344e-01 -3.613191246986389160e-01 5.122259259223937988e-02 -1.252559125423431396e-01 3.635146915912628174e-01 4.052692949771881104e-01 2.203233772888779640e-03
2.965524196624755859e-01 3.787883222103118896e-01 -6.407341957092285156e-01 1.023686975240707397e-01 -3.013498485088348389e-01 9.691870957612991333e-02 2.790608108043670654e-01 4.116753041744232178e-01
1.673211902379989624e-01 3.439263105392456055e-01 -9.975634515285491943e-02 -3.548129647970199585e-02 -3.478983640670776367e-01 -7.352257966995239258e-01 1.329758316278457642e-01 4.040237069129943848e-01
2.231538891792297363e-01 9.546960145235061646e-02 -3.797963857650756836e-01 -1.718467175960540771e-01 1.341682821512222290e-01 -4.048329889774322510e-01 7.582006454467773438e-01 -1.027240827679634094e-01
2.816338837146759033e-01 -2.044406831264495850e-01 -2.884194850921630859e-01 -1.523659974336624146e-01 -5.456155538558959961e-01 -2.493214905261993408e-01 5.916044116020202637e-01 2.502637207508087158e-01
2.142146825790405273e-01 6.243590116500854492e-01 -3.020025193691253662e-01 2.497618347406387329e-01 1.482113301753997803e-01 -2.111254781484603882e-01 5.814368128776550293e-01 -7.805138826370239258e-02
7.448378205299377441e-01 -1.280059516429901123e-01 -5.707594379782676697e-02 -1.125279441475868225e-01 1.131564080715179443e-01 -4.868158996105194092e-01 1.061665490269660950e-01 -3.896737396717071533e-01
7.081678509712219238e-01 -1.386874765157699585e-01 -1.741135120391845703e-02 -7.434419542551040649e-02 1.061900705099105835e-01 -6.027551293373107910e-01 2.962950468063354492e-01 -1.051332652568817139e-01
7.971925139427185059e-01 -2.114201635122299194e-01 1.017045527696609497e-01 2.885762229561805725e-02 -4.107339978218078613e-01 -2.164777219295501709e-01 2.896447479724884033e-01 9.565497934818267822e-02
4.432289302349090576e-01 -1.469209883362054825e-02 -2.002975717186927795e-02 8.400866389274597168e-02 -3.901039063930511475e-01 -8.011900782585144043e-01 1.741509069688618183e-03 -4.223891347646713257e-02
1.672528833150863647e-01 3.117440044879913330e-01 -6.362398266792297363e-01 3.908911347389221191e-01 4.369780421257019043e-02 -2.245045602321624756e-01 4.706256389617919922e-01 -2.084344029426574707e-01
7.852270007133483887e-01 4.169645607471466064e-01 2.505038380622863770e-01 1.560245007276535034e-01 -3.250778019428253174e-01 1.418830826878547668e-02 8.265079557895660400e-02 9.876881539821624756e-02
5.252870321273803711e-01 4.389517307281494141e-01 3.332065939903259277e-01 2.756065130233764648e-01 -2.135995626449584961e-01 -3.309693634510040283e-01 -4.507018998265266418e-02 -4.326805770397186279e-01
-4.765842854976654053e-02 6.305208057165145874e-02 1.802666485309600830e-01 -1.058533787727355957e-01 -2.967813611030578613e-01 -7.708208560943603516e-01 5.173829197883605957e-01 -1.109051890671253204e-02
7.379344105720520020e-01 5.680629014968872070e-01 -1.956130117177963257e-01 -1.466151177883148193e-01 -1.102844402194023132e-01 -1.437785029411315918e-01 -1.881449222564697266e-01 6.901885569095611572e-02
-2.342529967427253723e-02 7.441897988319396973e-01 -6.532510370016098022e-02 -3.076859116554260254e-01 -7.187441736459732056e-02 -3.782061338424682617e-01 4.428608715534210205e-01 4.861400276422500610e-02
-3.102770075201988220e-02 4.508255124092102051e-01 9.675126522779464722e-02 -3.194215148687362671e-02 5.872550606727600098e-02 -3.512934148311614990e-01 7.292720675468444824e-01 -3.559760153293609619e-01
5.776568055152893066e-01 3.420303016901016235e-02 1.007756590843200684e-01 5.194476842880249023e-01 -9.137587249279022217e-02 -2.000819295644760132e-01 4.851947128772735596e-01 -3.183784484863281250e-01
2.754025757312774658e-01 7.391448616981506348e-01 -1.866507679224014282e-01 4.013057947158813477e-01 1.004609838128089905e-01 -9.175487607717514038e-02 3.653898537158966064e-01 -1.729529500007629395e-01
4.386990666389465332e-01 4.267345964908599854e-01 -4.798066020011901855e-01 2.114094346761703491e-01 -2.530260086059570312e-01 2.074812352657318115e-01 3.789950311183929443e-01 3.159502148628234863e-01
3.832572400569915771e-01 2.105765491724014282e-01 -5.040815472602844238e-01 2.874863445758819580e-01 1.521561890840530396e-01 -1.160600706934928894e-01 6.313183903694152832e-01 -1.919385641813278198e-01
7.997633218765258789e-01 -1.428100168704986572e-01 -3.711127489805221558e-02 2.302931994199752808e-01 2.768678963184356689e-02 -2.809976935386657715e-01 3.078211247920989990e-01 -3.333041071891784668e-01
6.133996844291687012e-01 -3.458886146545410156e-01 -1.305299401283264160e-01 -1.824190765619277954e-01 -5.637100338935852051e-01 -2.509766519069671631e-01 2.697103321552276611e-01 -1.688236929476261139e-02
6.020141243934631348e-01 3.701971471309661865e-01 1.198254302144050598e-01 7.792950607836246490e-03 -3.378201723098754883e-01 -2.727335095405578613e-01 -5.541620030999183655e-02 -5.427129268646240234e-01
1.675128042697906494e-01 1.736349761486053467e-01 -2.426906377077102661e-01 -3.138749003410339355e-01 -6.380861401557922363e-01 -5.442078709602355957e-01 -2.039111778140068054e-02 2.839759588241577148e-01
8.242886662483215332e-01 2.480352073907852173e-01 -4.110383987426757812e-01 -1.013759598135948181e-01 -1.562612205743789673e-01 6.165578588843345642e-02 -1.086171809583902359e-02 2.268477827310562134e-01
2.512952387332916260e-01 2.321078777313232422e-01 4.566187784075737000e-02 -1.738542914390563965e-01 -4.413311183452606201e-01 -7.932835817337036133e-01 -3.808371722698211670e-02 1.585689783096313477e-01
2.520355582237243652e-01 4.152479469776153564e-01 -4.222837686538696289e-01 1.010561063885688782e-01 -4.714920520782470703e-01 -2.289137095212936401e-01 -2.312028557062149048e-01 -4.973432123661041260e-01
4.826317131519317627e-01 3.908600658178329468e-02 -6.180097535252571106e-02 -4.775560498237609863e-01 -4.823581576347351074e-01 5.022462829947471619e-02 5.443196296691894531e-01 4.673465713858604431e-02
