# Supplementary material for: Where is your field going? A machine learning approach to study the relative motion of the domains of physics
Source: PLoS One. 2020 Jun 18;15(6):e0233997. doi: 10.1371/journal.pone.0233997 (PMC7302634; doi:10.1371/journal.pone.0233997)
Supplement: S23 Data — (ZIP) [file pone.0233997.s023.zip › 22/Pacs4Run_22_VS_500_embeddings1995-1999ED8.txt]

-3.978472054004669189e-01 3.763388395309448242e-01 5.195099115371704102e-01 1.061473041772842407e-01 6.117922663688659668e-01 2.354137599468231201e-02 -9.368366003036499023e-02 1.879054009914398193e-01
-2.312302887439727783e-01 -8.784803003072738647e-02 -8.832459151744842529e-02 1.489609628915786743e-01 8.854497671127319336e-01 2.063220739364624023e-01 -1.257877498865127563e-01 2.577048242092132568e-01
-4.195694997906684875e-02 -6.521824747323989868e-02 5.340119004249572754e-01 3.469159007072448730e-01 5.716254115104675293e-01 3.070046007633209229e-01 3.233080506324768066e-01 2.508609890937805176e-01
-2.897811233997344971e-01 4.498632252216339111e-01 -1.931088864803314209e-01 2.107380479574203491e-01 4.793318212032318115e-01 -5.558730363845825195e-01 -4.571911692619323730e-02 3.018350601196289062e-01
-1.860953122377395630e-01 -3.305579721927642822e-01 3.475967943668365479e-01 4.481924474239349365e-01 5.986202955245971680e-01 -3.784256875514984131e-01 3.494836390018463135e-02 1.778381168842315674e-01
-3.210756182670593262e-01 5.455723404884338379e-01 -1.522639393806457520e-01 2.017335034906864166e-02 5.518928170204162598e-01 1.035708934068679810e-01 4.477768540382385254e-01 2.446491122245788574e-01
-1.903539448976516724e-01 4.427167773246765137e-01 2.363033220171928406e-02 4.302561283111572266e-01 6.012850999832153320e-01 -3.812479972839355469e-01 -2.741847634315490723e-01 4.166328813880681992e-03
-1.404089182615280151e-01 -2.333079874515533447e-01 5.537952780723571777e-01 -3.090737760066986084e-02 5.076868534088134766e-01 -2.923317253589630127e-01 4.945137500762939453e-01 1.745293289422988892e-01
-4.328301846981048584e-01 4.493262618780136108e-02 -1.257886141538619995e-01 -7.584759150631725788e-04 4.193595349788665771e-01 1.243993863463401794e-01 -2.005439698696136475e-01 7.505065798759460449e-01
5.709814280271530151e-02 2.831872701644897461e-01 3.639109134674072266e-01 6.426376700401306152e-01 5.139065384864807129e-01 -1.391583234071731567e-01 8.840662986040115356e-02 2.825773358345031738e-01
-4.437263309955596924e-01 1.080674529075622559e-01 -2.597193717956542969e-01 2.657883167266845703e-01 3.833798468112945557e-01 -3.089363574981689453e-01 1.268545091152191162e-01 6.283445954322814941e-01
-2.893900498747825623e-02 1.120103746652603149e-01 6.484603136777877808e-02 2.711352407932281494e-01 6.875985264778137207e-01 2.019853442907333374e-01 1.356148421764373779e-01 6.139346957206726074e-01
-4.401758611202239990e-01 3.223133087158203125e-01 -2.375688403844833374e-01 -2.816051840782165527e-01 5.741193890571594238e-01 -3.916306495666503906e-01 -2.857285141944885254e-01 -4.461651295423507690e-02
-3.990696743130683899e-02 2.990443408489227295e-01 4.350997880101203918e-02 -3.700340986251831055e-01 5.538425445556640625e-01 -2.568663656711578369e-01 -2.865024209022521973e-01 5.615655779838562012e-01
-2.950665354728698730e-01 4.015913307666778564e-01 -1.195866093039512634e-01 3.435408771038055420e-01 4.565275907516479492e-01 -5.884326696395874023e-01 -1.632436066865921021e-01 1.949867904186248779e-01
-4.490840435028076172e-01 2.097262144088745117e-01 -2.721998691558837891e-01 -8.470775187015533447e-02 4.730568826198577881e-01 -2.433112822473049164e-03 -2.989471852779388428e-01 5.999268293380737305e-01
-7.707618176937103271e-02 2.608413398265838623e-01 2.042041718959808350e-01 -3.892649412155151367e-01 3.361207246780395508e-01 3.678520396351814270e-02 -1.877394616603851318e-01 7.636872529983520508e-01
-6.384884119033813477e-01 6.998244673013687134e-03 4.934925734996795654e-01 9.506313502788543701e-02 1.297207176685333252e-02 -5.625168681144714355e-01 2.983514219522476196e-02 1.490907818078994751e-01
-3.841092884540557861e-01 -4.289484396576881409e-02 5.734885931015014648e-01 6.215507909655570984e-02 6.422320008277893066e-02 -4.289529919624328613e-01 -1.723754853010177612e-01 5.477490425109863281e-01
-9.318970143795013428e-02 -3.221793100237846375e-02 4.394377768039703369e-01 7.680284231901168823e-02 8.572143316268920898e-01 1.134326457977294922e-01 3.246149793267250061e-02 -2.062435746192932129e-01
-6.810440123081207275e-02 3.825255110859870911e-02 2.020239233970642090e-01 -1.894163787364959717e-01 8.879067897796630859e-01 2.237636297941207886e-01 2.170338034629821777e-01 1.779160350561141968e-01
-8.240810036659240723e-01 1.316762715578079224e-01 2.061544358730316162e-01 -1.210424304008483887e-02 2.354583889245986938e-01 3.613694906234741211e-01 -2.663162052631378174e-01 -6.287088245153427124e-02
-3.532799482345581055e-01 -1.134749874472618103e-01 3.946570158004760742e-01 3.385293483734130859e-01 1.250924915075302124e-01 -5.204545855522155762e-01 -1.554048359394073486e-01 5.303667783737182617e-01
-1.121275350451469421e-01 7.932720333337783813e-02 -8.956654369831085205e-02 5.255071818828582764e-02 7.142890691757202148e-01 -1.178131848573684692e-01 -2.819237112998962402e-02 6.674333810806274414e-01
-2.737477123737335205e-01 -2.945016622543334961e-01 -5.873547494411468506e-02 -9.679307788610458374e-02 6.809998154640197754e-01 -3.303417861461639404e-01 3.975377604365348816e-02 5.010443329811096191e-01
-2.301345914602279663e-01 9.144509583711624146e-02 3.716986775398254395e-01 4.711505174636840820e-01 1.267566382884979248e-01 -3.202407658100128174e-01 -2.095147073268890381e-01 6.449925303459167480e-01
-3.675294220447540283e-01 1.541535854339599609e-01 -2.718606293201446533e-01 7.712546736001968384e-02 4.576815962791442871e-01 -3.551922738552093506e-01 -3.805203139781951904e-01 5.299741625785827637e-01
3.194218873977661133e-02 4.949677884578704834e-01 1.444151699542999268e-01 -1.014857664704322815e-01 4.109829366207122803e-01 -3.085453212261199951e-01 2.157039195299148560e-01 6.420251131057739258e-01
-6.261454820632934570e-01 1.796579919755458832e-02 3.246876895427703857e-01 3.859373331069946289e-01 2.448580265045166016e-01 3.857077360153198242e-01 -3.405605554580688477e-01 1.689435541629791260e-01
-1.502101123332977295e-01 -4.616098105907440186e-02 1.270398944616317749e-01 -2.995219528675079346e-01 8.560305833816528320e-01 1.949352771043777466e-01 6.195210386067628860e-03 3.140493035316467285e-01
-4.377327859401702881e-01 -1.287957727909088135e-01 -1.737182587385177612e-01 -2.476233392953872681e-01 7.583392262458801270e-01 2.707836963236331940e-02 4.401177167892456055e-02 3.500819206237792969e-01
-6.665345281362533569e-02 3.217917978763580322e-01 5.163194537162780762e-01 3.358829021453857422e-01 1.812963038682937622e-01 -1.412172913551330566e-01 -5.468701124191284180e-01 4.009071588516235352e-01
-1.671590656042098999e-01 1.491800099611282349e-01 1.019827555865049362e-02 -4.379532039165496826e-01 8.101213574409484863e-01 -8.339902013540267944e-02 -9.050138294696807861e-02 2.940300703048706055e-01
-3.865498304367065430e-01 7.540477067232131958e-02 7.842256426811218262e-01 -1.336836665868759155e-01 4.648039117455482483e-02 -3.272986412048339844e-01 -1.529270410537719727e-01 2.816748619079589844e-01
9.636224247515201569e-03 9.253004938364028931e-02 1.698612719774246216e-01 -1.630813777446746826e-01 4.681560099124908447e-01 -3.991604745388031006e-01 -2.461217343807220459e-02 7.461850643157958984e-01
-1.990620493888854980e-01 -1.170294582843780518e-01 1.429991573095321655e-01 4.690430462360382080e-01 3.687018156051635742e-01 -3.703002929687500000e-01 3.345925211906433105e-01 5.667562484741210938e-01
-6.746178865432739258e-01 -3.915933892130851746e-02 3.909138441085815430e-01 8.200188726186752319e-02 -2.931865304708480835e-02 -2.978592813014984131e-01 6.526812165975570679e-02 5.384975075721740723e-01
-5.002834200859069824e-01 4.996291399002075195e-01 -2.352145016193389893e-01 2.049974724650382996e-02 5.192981362342834473e-01 3.141115009784698486e-01 1.798284202814102173e-01 2.089645415544509888e-01
-2.952441573143005371e-01 -2.053172439336776733e-01 -8.021770417690277100e-02 -1.865947544574737549e-01 6.100380420684814453e-01 -2.232074141502380371e-01 -1.023986712098121643e-01 6.300553679466247559e-01
-3.246882259845733643e-01 3.011366128921508789e-01 -2.643370926380157471e-01 4.955943301320075989e-02 6.392109394073486328e-01 1.736298650503158569e-01 -2.151189744472503662e-01 4.965377151966094971e-01
-1.531807184219360352e-01 7.769259810447692871e-02 3.536926209926605225e-02 -4.840181767940521240e-01 7.839081883430480957e-01 -4.288328811526298523e-02 1.109781265258789062e-01 3.260488808155059814e-01
-2.493569403886795044e-01 1.995010115206241608e-02 1.442623604089021683e-02 -2.492164075374603271e-01 7.755029201507568359e-01 2.545375525951385498e-01 5.971232429146766663e-02 4.531517922878265381e-01
-3.909618556499481201e-01 4.261880815029144287e-01 -1.883844584226608276e-01 7.712923735380172729e-02 7.329409122467041016e-01 2.309067696332931519e-01 1.710882782936096191e-01 6.544662266969680786e-02
-4.300863146781921387e-01 4.076485633850097656e-01 -5.734599009156227112e-02 -3.877150416374206543e-01 5.813597440719604492e-01 2.640894055366516113e-01 1.519231200218200684e-01 2.538383007049560547e-01
-4.381511509418487549e-01 4.198816418647766113e-02 -1.886567324399948120e-01 -5.446116998791694641e-02 6.206812858581542969e-01 5.505085363984107971e-02 4.133676290512084961e-01 4.566777944564819336e-01
-2.709695398807525635e-01 -1.416443139314651489e-01 -1.500561535358428955e-01 -1.061624661087989807e-01 7.879321575164794922e-01 -1.516725122928619385e-01 -1.133403480052947998e-01 4.647984504699707031e-01
-4.403169751167297363e-01 -1.651421189308166504e-02 -2.255664020776748657e-01 -1.610725224018096924e-01 8.002098202705383301e-01 -1.498149335384368896e-01 1.773703247308731079e-01 1.865024864673614502e-01
-8.505335450172424316e-01 7.324485480785369873e-02 2.961158752441406250e-01 2.959187626838684082e-01 1.467858254909515381e-01 -1.676756590604782104e-01 -1.768789291381835938e-01 -1.225889101624488831e-01
-5.956709980964660645e-01 1.661424757912755013e-03 1.992459148168563843e-01 2.017539143562316895e-01 3.733305335044860840e-01 2.446641474962234497e-01 6.020097136497497559e-01 5.583895370364189148e-02
-3.398869335651397705e-01 5.594184994697570801e-01 -1.392462253570556641e-01 -2.745379209518432617e-01 6.719306707382202148e-01 -1.147156283259391785e-01 3.776372596621513367e-02 1.033963412046432495e-01
-5.428149700164794922e-01 1.848546713590621948e-01 -2.635079249739646912e-02 4.897123277187347412e-01 3.955669701099395752e-01 -4.647148847579956055e-01 3.920066729187965393e-02 2.381142526865005493e-01
7.016132771968841553e-02 1.029241979122161865e-01 3.796197846531867981e-02 4.816921800374984741e-02 9.257588982582092285e-01 9.859134443104267120e-03 -1.371522098779678345e-01 3.237052559852600098e-01
2.244965285062789917e-01 3.021154999732971191e-01 2.096815705299377441e-01 -6.547416560351848602e-03 6.427209973335266113e-01 -3.433170318603515625e-01 -6.506279110908508301e-02 5.283257365226745605e-01
-1.274929940700531006e-01 3.300723060965538025e-02 1.398837417364120483e-01 -2.531782388687133789e-01 8.680391907691955566e-01 3.296854496002197266e-01 9.107671678066253662e-02 1.688487678766250610e-01
-6.591489911079406738e-01 3.578435182571411133e-01 1.882168054580688477e-01 5.145236253738403320e-01 1.002888381481170654e-01 2.349159717559814453e-01 -2.684094905853271484e-01 4.852815531194210052e-03
2.622435055673122406e-02 1.660938560962677002e-02 8.593320846557617188e-02 1.570536196231842041e-01 7.839538455009460449e-01 6.209332868456840515e-02 -9.029527753591537476e-02 5.834326148033142090e-01
-3.950466513633728027e-01 2.198480814695358276e-01 5.310607552528381348e-01 -2.288540154695510864e-01 -4.865738563239574432e-03 -3.906361162662506104e-01 -3.541305065155029297e-01 4.279913306236267090e-01
-2.038862109184265137e-01 4.437480866909027100e-01 2.864333987236022949e-02 6.694144606590270996e-01 3.983474373817443848e-01 -2.951493263244628906e-01 6.132197380065917969e-02 2.510530650615692139e-01
-5.873699784278869629e-01 -4.296966195106506348e-01 1.736380010843276978e-01 3.975572437047958374e-02 5.470304489135742188e-01 -2.154515236616134644e-01 2.692089378833770752e-01 1.431486457586288452e-01
6.508256494998931885e-02 1.987567096948623657e-01 6.684253364801406860e-02 2.549802362918853760e-01 7.912648916244506836e-01 1.431427448987960815e-01 -2.907124534249305725e-02 4.892259240150451660e-01
-1.035874858498573303e-01 -7.420506328344345093e-02 1.793806403875350952e-01 -2.574233710765838623e-01 9.166490435600280762e-01 7.263764739036560059e-02 1.751210242509841919e-01 9.555038809776306152e-02
-4.898066818714141846e-01 4.482170641422271729e-01 -2.743154466152191162e-01 -3.459876477718353271e-01 5.403298139572143555e-01 -2.419949695467948914e-02 1.693745851516723633e-01 2.073761373758316040e-01
-3.432595729827880859e-01 5.248695015907287598e-01 -9.161175042390823364e-02 4.488018453121185303e-01 5.139573812484741211e-01 -1.785622388124465942e-01 3.141234219074249268e-01 4.646166414022445679e-02
-2.144687622785568237e-01 -8.629167079925537109e-02 -5.382614955306053162e-02 -1.926244944334030151e-01 8.039860725402832031e-01 -1.150042936205863953e-01 1.456174254417419434e-01 4.751119315624237061e-01
-5.753809809684753418e-01 3.909081816673278809e-01 5.391141176223754883e-01 1.371094584465026855e-01 -1.687748432159423828e-01 -2.088306695222854614e-01 5.225105956196784973e-02 3.631240725517272949e-01
9.734307974576950073e-02 1.521141231060028076e-01 6.784855723381042480e-01 2.429878264665603638e-01 3.877354860305786133e-01 -1.596858948469161987e-01 -4.183890223503112793e-01 3.116278648376464844e-01
-3.561536669731140137e-01 2.362236827611923218e-01 -2.400006353855133057e-01 4.072068333625793457e-01 3.870123028755187988e-01 -5.471230149269104004e-01 -2.773054540157318115e-01 2.606047987937927246e-01
-2.147662490606307983e-01 4.826744198799133301e-01 3.160564973950386047e-02 4.360730051994323730e-01 4.204841256141662598e-01 -5.808110237121582031e-01 -1.036613211035728455e-01 6.962807476520538330e-02
-6.317432522773742676e-01 -1.761125028133392334e-01 2.227321118116378784e-01 1.069539785385131836e-01 4.206397831439971924e-01 2.843071222305297852e-01 -4.988920390605926514e-01 4.663088917732238770e-02
-4.405980110168457031e-01 3.958663642406463623e-01 -1.731221526861190796e-01 1.265384405851364136e-01 6.282585859298706055e-01 -3.808315843343734741e-03 4.565126299858093262e-01 -7.292085327208042145e-03
-4.906292259693145752e-01 9.933024644851684570e-02 -9.892565011978149414e-02 -3.817487061023712158e-01 4.854768216609954834e-01 1.350617259740829468e-01 2.641704678535461426e-01 5.197910070419311523e-01
-2.183333635330200195e-01 6.513196825981140137e-01 2.766963541507720947e-01 2.348312586545944214e-01 4.842385649681091309e-01 -1.372730433940887451e-01 -4.751719534397125244e-02 -3.752568960189819336e-01
-1.888428628444671631e-01 -9.507440775632858276e-02 4.225910305976867676e-01 3.520171642303466797e-01 4.363631308078765869e-01 -4.513805806636810303e-01 5.064884424209594727e-01 4.595941305160522461e-02
-3.247924447059631348e-01 6.939400434494018555e-01 -2.192619442939758301e-02 -1.435583829879760742e-01 4.705865085124969482e-01 -3.989405930042266846e-01 3.160231187939643860e-02 -1.013086363673210144e-01
-3.095180541276931763e-02 -2.958065085113048553e-02 2.215874195098876953e-01 -2.614352703094482422e-01 9.144234657287597656e-01 1.078392565250396729e-01 1.217908859252929688e-01 1.344807147979736328e-01
-7.182331085205078125e-01 -4.295992478728294373e-02 3.456342220306396484e-01 -7.355824857950210571e-02 -1.269271690398454666e-02 -3.477045893669128418e-01 -8.910321444272994995e-02 4.779359400272369385e-01
-1.903044432401657104e-01 3.869640529155731201e-01 7.462608218193054199e-01 -1.440605968236923218e-01 3.467775285243988037e-01 -3.756605461239814758e-02 1.084481403231620789e-01 -3.208699524402618408e-01
-4.070972502231597900e-01 1.531887240707874298e-02 7.007059454917907715e-01 -1.598891615867614746e-01 1.700078323483467102e-02 -3.468963503837585449e-01 -2.244413644075393677e-02 4.431183338165283203e-01
-4.285194873809814453e-01 3.931256234645843506e-01 -1.113822311162948608e-01 -2.322605699300765991e-01 4.302829205989837646e-01 -5.794314146041870117e-01 2.668636441230773926e-01 5.806875228881835938e-02
-2.714297175407409668e-01 3.436067104339599609e-01 3.690506890416145325e-02 5.539470911026000977e-01 5.430489182472229004e-01 -3.833433985710144043e-01 -1.551497280597686768e-01 -1.847032308578491211e-01
-1.058930456638336182e-01 1.040925085544586182e-01 5.562320947647094727e-01 2.785185873508453369e-01 3.985534310340881348e-01 -3.964667618274688721e-01 -5.130489468574523926e-01 1.083261668682098389e-01
-8.699584007263183594e-02 5.693234801292419434e-01 1.047474890947341919e-01 -3.446158170700073242e-01 5.505129694938659668e-01 -4.418068528175354004e-01 1.826907247304916382e-01 -8.328679203987121582e-02
-8.201168775558471680e-01 -2.092479020357131958e-01 3.742529749870300293e-01 2.039597183465957642e-01 9.217938035726547241e-02 -1.940580308437347412e-01 -5.280731990933418274e-02 2.302487641572952271e-01
-1.387039273977279663e-01 1.286202073097229004e-01 -4.830875992774963379e-02 1.019361093640327454e-01 8.856258988380432129e-01 2.801420986652374268e-01 -2.027386613190174103e-02 2.971020042896270752e-01
-7.940545678138732910e-01 2.201239764690399170e-01 6.691584736108779907e-02 2.467239648103713989e-01 -3.074438311159610748e-02 -3.424061238765716553e-01 -3.063384592533111572e-01 2.089062184095382690e-01
-4.118882417678833008e-01 1.661189049482345581e-01 7.268483638763427734e-01 -2.445186227560043335e-01 4.961635172367095947e-02 -4.671026393771171570e-02 -3.592726290225982666e-01 2.844895124435424805e-01
-3.254731297492980957e-01 2.710254788398742676e-01 6.993407607078552246e-01 -2.132566720247268677e-01 2.361862212419509888e-01 -2.577545344829559326e-01 3.548758625984191895e-01 -1.946755349636077881e-01
-4.039055705070495605e-01 6.553370952606201172e-01 -8.990300446748733521e-02 2.237744815647602081e-02 5.248364210128784180e-01 -1.069736257195472717e-01 2.757543921470642090e-01 -1.894022375345230103e-01
1.071195900440216064e-01 1.313247382640838623e-01 1.207104548811912537e-01 3.548300862312316895e-01 7.524203062057495117e-01 7.835055142641067505e-02 -1.079815998673439026e-02 5.083424448966979980e-01
-1.936338841915130615e-01 5.713675916194915771e-02 4.300612509250640869e-01 1.490436494350433350e-01 2.485385537147521973e-01 -4.653197824954986572e-01 -4.704319834709167480e-01 5.024683475494384766e-01
-7.550339698791503906e-01 1.720834523439407349e-01 4.140644669532775879e-01 -1.393052935600280762e-02 -1.336852610111236572e-01 -8.847706764936447144e-02 -9.677968919277191162e-02 4.400016069412231445e-01
-3.832775354385375977e-01 3.123341798782348633e-01 -2.046855241060256958e-01 -1.543106585741043091e-01 4.761996269226074219e-01 -2.241746485233306885e-01 1.529656350612640381e-01 6.240343451499938965e-01
-2.457496523857116699e-01 5.789713263511657715e-01 -1.440687328577041626e-01 -2.240947186946868896e-01 6.781253218650817871e-01 -1.980487070977687836e-02 -2.507075667381286621e-01 1.016093268990516663e-01
-8.191323876380920410e-01 2.450003921985626221e-01 2.696794569492340088e-01 2.600005567073822021e-01 -2.154478430747985840e-02 2.123571634292602539e-01 -2.243882268667221069e-01 1.809971928596496582e-01
-7.974239587783813477e-01 -2.180566079914569855e-02 3.689290285110473633e-01 -7.869828492403030396e-02 -4.375177994370460510e-02 -1.992911845445632935e-01 -1.682739406824111938e-01 3.890887200832366943e-01
-2.307351306080818176e-02 5.682056546211242676e-01 1.557208597660064697e-01 4.584648609161376953e-01 4.782671034336090088e-01 -3.286794722080230713e-01 1.048586610704660416e-02 3.244861960411071777e-01
-2.488173097372055054e-01 -4.837679490447044373e-02 -2.327940799295902252e-02 -2.313465476036071777e-01 7.635084986686706543e-01 2.433459013700485229e-01 -7.767264544963836670e-02 4.832090139389038086e-01
-6.173041462898254395e-01 -2.130920439958572388e-02 6.052588224411010742e-01 5.233836919069290161e-02 -4.606840386986732483e-02 -1.547288745641708374e-01 -9.722335264086723328e-03 4.724894464015960693e-01
-5.135232210159301758e-01 5.924007296562194824e-01 -1.708881556987762451e-01 -3.164227306842803955e-02 4.463467895984649658e-01 -9.694901108741760254e-02 3.812615871429443359e-01 -3.415165841579437256e-02
-1.225823909044265747e-01 7.301839590072631836e-01 4.001351594924926758e-01 3.616296350955963135e-01 3.492161333560943604e-01 -1.452827900648117065e-01 3.655538335442543030e-02 -1.285515725612640381e-01
-5.514259338378906250e-01 2.847144007682800293e-01 -2.744304537773132324e-01 -3.638730645179748535e-01 5.684411525726318359e-01 -1.989004164934158325e-01 1.320288628339767456e-01 1.644169837236404419e-01
-6.390571594238281250e-02 1.181439384818077087e-01 -4.476786032319068909e-02 -9.276856482028961182e-02 8.320637941360473633e-01 1.072922572493553162e-01 -2.174895107746124268e-01 4.692595005035400391e-01
8.690275251865386963e-02 1.371864527463912964e-01 4.975819587707519531e-01 2.825012058019638062e-02 8.261185884475708008e-01 2.062887549400329590e-01 1.183860842138528824e-02 8.640579879283905029e-03
2.687058746814727783e-01 5.120409131050109863e-01 4.703940749168395996e-01 5.024264007806777954e-02 6.374010443687438965e-01 -1.786159723997116089e-01 2.860463410615921021e-02 5.305052921175956726e-02
-5.905234813690185547e-01 -1.258868277072906494e-01 -1.066395118832588196e-01 4.601588100194931030e-02 6.111379265785217285e-01 -8.536780625581741333e-02 4.843096435070037842e-01 8.131452649831771851e-02
-4.891698360443115234e-01 1.615822166204452515e-01 -8.019184693694114685e-03 -9.916231036186218262e-03 4.304324984550476074e-01 2.890487313270568848e-01 6.166913509368896484e-01 2.920819520950317383e-01
-3.389730751514434814e-01 -8.437977731227874756e-02 -1.419546455144882202e-01 -1.821063458919525146e-02 5.949548482894897461e-01 -7.541923224925994873e-02 -1.270280182361602783e-01 6.940455436706542969e-01
-5.131853818893432617e-01 3.604234457015991211e-01 -2.117301672697067261e-01 -3.674406409263610840e-01 3.526489734649658203e-01 -3.213947415351867676e-01 2.211330682039260864e-01 3.877340257167816162e-01
-2.922720611095428467e-01 -4.134666323661804199e-01 5.899378657341003418e-01 1.874864548444747925e-01 3.211587667465209961e-01 -4.059819877147674561e-01 2.849099226295948029e-02 3.027679026126861572e-01
7.187151163816452026e-02 4.532695412635803223e-01 1.573558598756790161e-01 -6.775192450731992722e-04 4.937467575073242188e-01 7.952641695737838745e-03 -1.462933048605918884e-02 7.214962244033813477e-01
-1.578351855278015137e-01 1.374202668666839600e-01 9.024136513471603394e-02 -4.194832444190979004e-01 3.931777179241180420e-01 2.707782667130231857e-03 -2.222511172294616699e-01 7.537257671356201172e-01
-1.205339729785919189e-01 3.489021658897399902e-01 1.074569523334503174e-01 -4.347289204597473145e-01 4.188337028026580811e-01 -1.716983914375305176e-01 7.163808494806289673e-02 6.731780767440795898e-01
-2.668700739741325378e-02 3.554464504122734070e-02 5.930432081222534180e-01 1.147102490067481995e-01 4.075845181941986084e-01 -5.190633535385131836e-01 -3.195291459560394287e-01 3.090551197528839111e-01
-5.031167268753051758e-01 4.440813362598419189e-01 -9.492538124322891235e-02 -2.815755903720855713e-01 3.952571749687194824e-01 -5.349630117416381836e-01 8.694840967655181885e-02 -1.067521795630455017e-01
-1.232539638876914978e-01 -8.824022859334945679e-02 7.262144237756729126e-02 -2.922212779521942139e-01 7.958143949508666992e-01 4.253879562020301819e-02 -7.903125882148742676e-02 4.949533641338348389e-01
-6.440855264663696289e-01 -3.467392176389694214e-02 5.539260506629943848e-01 1.538722664117813110e-01 2.886807918548583984e-01 1.565625071525573730e-01 -3.114913403987884521e-01 -2.203760296106338501e-01
-3.630131483078002930e-01 -1.464664191007614136e-01 3.069157302379608154e-01 1.066916435956954956e-01 6.585620045661926270e-01 -8.674206584692001343e-02 4.817711412906646729e-01 -2.604944407939910889e-01
-5.367202758789062500e-01 7.240580022335052490e-02 4.501839876174926758e-01 4.168825596570968628e-02 -3.853005543351173401e-02 -1.136917769908905029e-01 2.183439210057258606e-02 6.981391310691833496e-01
-3.864506781101226807e-01 6.112723350524902344e-01 -1.792600452899932861e-01 -1.460297107696533203e-01 5.653510093688964844e-01 6.743092089891433716e-02 1.536784619092941284e-01 2.752405405044555664e-01
-7.535261511802673340e-01 1.386512815952301025e-01 3.499037027359008789e-01 3.590731024742126465e-01 -1.336325891315937042e-02 -2.495932430028915405e-01 -1.535210162401199341e-01 2.748889923095703125e-01
-5.971835255622863770e-01 -8.333917707204818726e-02 3.449962437152862549e-01 1.460028290748596191e-01 3.602823615074157715e-01 1.594505310058593750e-01 5.834364891052246094e-01 2.148290537297725677e-02
-4.075943529605865479e-01 -9.593350440263748169e-02 4.794105589389801025e-01 1.799531131982803345e-01 2.152601182460784912e-01 -4.703415036201477051e-01 -1.331442892551422119e-01 5.264605879783630371e-01
-5.005871653556823730e-01 1.512242704629898071e-01 -2.150754779577255249e-01 -2.156590670347213745e-01 3.976438343524932861e-01 2.478980924934148788e-03 -2.509682178497314453e-01 6.423906683921813965e-01
-5.775851011276245117e-01 1.178818792104721069e-01 -2.167703658342361450e-01 -1.855025589466094971e-01 6.550944447517395020e-01 2.138353139162063599e-02 3.480423688888549805e-01 1.426859200000762939e-01
-9.661415964365005493e-02 2.851579785346984863e-01 7.433924078941345215e-01 -3.290138542652130127e-01 2.541303932666778564e-01 -9.619170427322387695e-02 4.150935113430023193e-01 4.827171191573143005e-02
-5.557367205619812012e-01 5.286066234111785889e-02 4.657729864120483398e-01 -5.000457540154457092e-02 -1.807469315826892853e-02 -1.497815400362014771e-01 -1.137970834970474243e-01 6.581842303276062012e-01
-8.687846362590789795e-03 5.585954338312149048e-02 5.411946177482604980e-01 6.063185259699821472e-02 7.717931270599365234e-01 1.559877395629882812e-01 1.802279800176620483e-01 -2.185351252555847168e-01
-2.505222260951995850e-01 1.585367321968078613e-02 5.039864182472229004e-01 2.826846577227115631e-02 3.049250841140747070e-01 -2.015186995267868042e-01 -7.131177783012390137e-01 2.001497447490692139e-01
-2.739214897155761719e-01 6.023091673851013184e-01 -1.451554596424102783e-01 3.618851676583290100e-02 6.363517045974731445e-01 3.052850663661956787e-01 1.614160239696502686e-01 1.249541938304901123e-01
-8.328841328620910645e-01 -1.755138933658599854e-01 1.576569676399230957e-01 2.020210623741149902e-01 1.462886929512023926e-01 3.998873755335807800e-02 -3.281618058681488037e-01 2.813199758529663086e-01
-3.893950581550598145e-01 -3.001973628997802734e-01 6.390944719314575195e-01 -5.716086924076080322e-02 4.864350855350494385e-01 1.659970544278621674e-02 3.161265552043914795e-01 -9.855691343545913696e-02
-3.917740583419799805e-01 1.696287095546722412e-01 -4.699395596981048584e-02 -6.509553790092468262e-01 5.243484377861022949e-01 -2.587420642375946045e-01 1.019065752625465393e-01 1.987817287445068359e-01
-3.482550680637359619e-01 3.792221248149871826e-01 -2.119863480329513550e-01 2.739925086498260498e-01 3.676734268665313721e-01 1.542272567749023438e-01 -2.162393480539321899e-01 6.396637558937072754e-01
-1.398145854473114014e-01 2.225801497697830200e-01 5.095010995864868164e-01 1.244541779160499573e-01 2.390235662460327148e-01 -6.520969867706298828e-01 -2.895054817199707031e-01 2.994219362735748291e-01
-1.131194606423377991e-01 2.437022775411605835e-01 1.599756777286529541e-01 8.710049837827682495e-02 3.477608561515808105e-01 -6.358014941215515137e-01 4.571746587753295898e-01 4.005553424358367920e-01
-2.883952669799327850e-02 6.821268796920776367e-01 3.086436986923217773e-01 2.268323749303817749e-01 5.592986941337585449e-01 -1.593331396579742432e-01 9.751661866903305054e-02 -1.986097246408462524e-01
1.326561346650123596e-02 1.420823633670806885e-01 7.017877697944641113e-01 -6.852663308382034302e-02 3.697178363800048828e-01 -4.129630029201507568e-01 -3.314167857170104980e-01 2.556713521480560303e-01
-2.163864821195602417e-01 6.841834187507629395e-01 -1.113253012299537659e-01 8.748099207878112793e-03 6.616893410682678223e-01 1.393246799707412720e-01 1.551362872123718262e-02 1.229441910982131958e-01
-5.257804989814758301e-01 3.233696520328521729e-01 -2.366801351308822632e-01 1.415993273258209229e-02 6.563282608985900879e-01 2.690837085247039795e-01 2.259013354778289795e-01 9.254575520753860474e-02
-7.853974588215351105e-03 1.980605870485305786e-01 3.213897347450256348e-01 -3.300039768218994141e-01 8.421190381050109863e-01 1.778969168663024902e-02 1.436895281076431274e-01 -1.356049180030822754e-01
-3.776227235794067383e-01 -2.803750336170196533e-01 -5.489402636885643005e-02 -2.032074928283691406e-01 6.168101429939270020e-01 -6.963951885700225830e-02 -1.295778006315231323e-01 5.765322446823120117e-01
-7.645655423402786255e-02 -3.066265583038330078e-02 5.383429527282714844e-01 2.742495834827423096e-01 4.118010699748992920e-01 -5.441070199012756348e-01 -3.242881298065185547e-01 2.395674586296081543e-01
-7.418278455734252930e-01 -5.703805387020111084e-02 1.110592335462570190e-01 3.605851531028747559e-01 1.776633411645889282e-01 -3.759661018848419189e-01 -3.521620631217956543e-01 8.455323427915573120e-02
1.241289898753166199e-01 2.742241919040679932e-01 6.090870499610900879e-01 3.778288885951042175e-02 6.467706561088562012e-01 1.700411289930343628e-01 -5.984073970466852188e-03 2.995268702507019043e-01
-3.537137806415557861e-01 6.482099890708923340e-01 -2.402647435665130615e-01 3.150876238942146301e-02 6.166823506355285645e-01 -5.485911387950181961e-03 1.119409054517745972e-01 5.596804991364479065e-02
-4.683015942573547363e-01 -3.116785883903503418e-01 6.067579984664916992e-01 -1.881141774356365204e-02 4.633752703666687012e-01 1.942083090543746948e-01 2.361460775136947632e-01 -8.271946758031845093e-02
-3.268976509571075439e-01 3.525489270687103271e-01 6.411361694335937500e-01 -7.312683016061782837e-02 1.050823628902435303e-01 -3.715579807758331299e-01 -4.424169063568115234e-01 -8.725710958242416382e-02
-6.949791312217712402e-02 1.834892183542251587e-01 4.392839372158050537e-01 -9.419307857751846313e-02 4.742883741855621338e-01 -2.603312432765960693e-01 -6.788266301155090332e-01 7.830591499805450439e-02
1.469292342662811279e-01 4.782936573028564453e-01 1.869752556085586548e-01 1.234056986868381500e-02 4.749583899974822998e-01 -1.838904917240142822e-01 3.036389313638210297e-02 6.739524602890014648e-01
-5.135996341705322266e-01 3.632136881351470947e-01 5.335782766342163086e-01 -6.839505583047866821e-02 -1.212190762162208557e-01 -2.816343009471893311e-01 -6.581458449363708496e-02 4.653643965721130371e-01
-8.088526725769042969e-01 -5.424776673316955566e-02 4.399960041046142578e-01 1.490140408277511597e-01 1.720900982618331909e-01 7.674535363912582397e-02 -2.848255932331085205e-01 -1.018938571214675903e-01
-6.808328628540039062e-01 2.327117174863815308e-01 5.524463057518005371e-01 -5.308748409152030945e-02 -1.416712850332260132e-01 -9.495406597852706909e-02 -5.603162944316864014e-02 3.769219815731048584e-01
-4.500091075897216797e-01 6.747815608978271484e-01 -1.727267056703567505e-01 -1.867876946926116943e-02 4.252630472183227539e-01 -3.582843244075775146e-01 2.270759828388690948e-02 -4.739657044410705566e-02
-5.727233886718750000e-01 2.959700524806976318e-01 -2.193128764629364014e-01 -4.559072554111480713e-01 5.034290552139282227e-01 -8.475842326879501343e-02 1.429286897182464600e-01 2.176848948001861572e-01
-3.666071295738220215e-01 4.869824275374412537e-02 7.413886189460754395e-01 2.616498805582523346e-02 2.372730821371078491e-01 -3.030792772769927979e-01 -3.924978077411651611e-01 -1.033250913023948669e-01
-1.436208635568618774e-01 1.081231012940406799e-01 6.736319661140441895e-01 7.470910251140594482e-02 4.011336565017700195e-01 -2.307472527027130127e-01 -5.281621813774108887e-01 -1.233418583869934082e-01
8.702690899372100830e-02 5.575451850891113281e-01 1.492000669240951538e-01 -1.779719591140747070e-01 4.419128000736236572e-01 -1.692579314112663269e-02 5.789423827081918716e-03 6.572884917259216309e-01
-3.557136952877044678e-01 2.705870270729064941e-01 -6.755350530147552490e-02 1.247554123401641846e-01 6.502199172973632812e-01 -5.513271689414978027e-01 7.651434838771820068e-02 -2.179930806159973145e-01
-2.983412742614746094e-01 4.541642963886260986e-01 -1.565274447202682495e-01 -1.782333701848983765e-01 7.380093932151794434e-01 2.686453461647033691e-01 8.627976477146148682e-02 1.555214226245880127e-01
-3.045291006565093994e-01 8.732187747955322266e-01 1.032904684543609619e-01 2.437902092933654785e-01 2.598898410797119141e-01 -8.371803909540176392e-02 -9.758950211107730865e-03 1.264280290342867374e-03
-7.633041143417358398e-01 6.140764430165290833e-02 4.301454424858093262e-01 9.339521825313568115e-02 -5.235639959573745728e-02 -3.259161412715911865e-01 -4.200582206249237061e-02 3.303349614143371582e-01
-4.091632664203643799e-01 6.094138622283935547e-01 -2.591814994812011719e-01 -2.407655268907546997e-01 4.746077656745910645e-01 -2.972938418388366699e-01 3.032768890261650085e-02 1.466324925422668457e-01
-1.912456750869750977e-01 3.741932213306427002e-01 7.593557238578796387e-01 4.063955321907997131e-02 1.296447068452835083e-01 4.165617227554321289e-01 1.824025660753250122e-01 1.467305868864059448e-01
-6.942788958549499512e-01 6.851859390735626221e-02 1.578717082738876343e-01 4.860212802886962891e-01 2.494747340679168701e-01 -2.033592760562896729e-01 -3.487558364868164062e-01 -1.640684455633163452e-01
-3.996155261993408203e-01 4.064272642135620117e-01 -6.297526415437459946e-04 -3.435595035552978516e-01 3.878299891948699951e-01 3.352032303810119629e-01 4.037170410156250000e-01 3.623948693275451660e-01
-6.548557281494140625e-01 -9.684580564498901367e-02 4.577956497669219971e-01 1.342198401689529419e-01 3.878538906574249268e-01 2.778392732143402100e-01 -2.450478076934814453e-01 -2.156834453344345093e-01
-5.235899090766906738e-01 -5.504719018936157227e-01 4.169497489929199219e-01 -6.514338403940200806e-02 4.144748151302337646e-01 -3.250859677791595459e-02 1.109079346060752869e-01 2.441243082284927368e-01
-2.612801790237426758e-01 4.230952560901641846e-01 5.990118384361267090e-01 2.352788858115673065e-02 5.753857269883155823e-02 4.284576177597045898e-01 2.073817253112792969e-01 4.043026566505432129e-01
-4.354249835014343262e-01 -1.000999063253402710e-01 2.070041447877883911e-01 -1.569827944040298462e-01 6.689105033874511719e-01 -8.992047607898712158e-02 5.036711096763610840e-01 -1.538808047771453857e-01
-8.424727320671081543e-01 3.586208447813987732e-02 4.256212115287780762e-01 1.794591732323169708e-02 4.423381760716438293e-03 1.593731045722961426e-01 -1.815227419137954712e-01 2.216038107872009277e-01
-2.337461858987808228e-01 6.015377640724182129e-01 -1.207105442881584167e-01 -2.610087096691131592e-01 5.858189463615417480e-01 1.732927262783050537e-01 -3.424856960773468018e-01 1.015272811055183411e-01
-8.461600542068481445e-02 1.743188202381134033e-01 5.181604623794555664e-01 1.603032648563385010e-01 4.008558392524719238e-01 -3.053214550018310547e-01 -6.400960683822631836e-01 6.808827817440032959e-02
-2.829260528087615967e-01 2.406575828790664673e-01 7.178444862365722656e-01 -2.771052718162536621e-01 3.236141204833984375e-01 -1.070636417716741562e-02 2.584494650363922119e-01 -3.135474324226379395e-01
-3.115553557872772217e-01 -1.815454363822937012e-01 -9.455369412899017334e-02 -2.150434851646423340e-01 7.964408397674560547e-01 -1.665839403867721558e-01 1.072568073868751526e-01 3.757901191711425781e-01
-9.045194387435913086e-01 -1.646437793970108032e-01 2.248519808053970337e-01 1.727921813726425171e-01 1.238338425755500793e-01 1.131622493267059326e-01 -9.856807999312877655e-03 2.146711945533752441e-01
-6.804429292678833008e-01 7.503648102283477783e-02 1.548069268465042114e-01 8.084893971681594849e-02 2.441750168800354004e-01 1.681345701217651367e-01 6.379728913307189941e-01 7.723357528448104858e-02
-2.993854582309722900e-01 -2.432237379252910614e-02 3.600971400737762451e-02 -3.582677543163299561e-01 6.273769140243530273e-01 2.156608551740646362e-01 -2.055181264877319336e-01 5.456877946853637695e-01
-6.525233387947082520e-02 -2.691848948597908020e-02 2.978633642196655273e-01 7.241480946540832520e-01 5.513533949851989746e-01 -2.317004054784774780e-01 9.385602176189422607e-02 1.241771057248115540e-01
-6.120344400405883789e-01 -4.355207830667495728e-02 4.172608554363250732e-01 1.904512494802474976e-01 -5.598880234174430370e-04 -3.698994219303131104e-01 -1.461362838745117188e-02 5.254516005516052246e-01
-2.900338470935821533e-01 -1.321958303451538086e-01 -1.304687112569808960e-01 -4.159445688128471375e-02 8.654249906539916992e-01 -4.310319200158119202e-03 -1.021539270877838135e-01 3.467536866664886475e-01
-4.148261249065399170e-01 5.267513394355773926e-01 -2.045703381299972534e-01 -1.477165371179580688e-01 5.339636802673339844e-01 -4.448678791522979736e-01 -1.088667102158069611e-02 -6.033168733119964600e-02
5.973406881093978882e-02 7.415814399719238281e-01 2.141308188438415527e-01 1.870979666709899902e-01 5.269556641578674316e-01 -1.491770446300506592e-01 -2.337883412837982178e-01 1.050621494650840759e-01
-1.425257623195648193e-01 1.340512931346893311e-01 1.846862025558948517e-02 -3.848577737808227539e-01 7.880410552024841309e-01 -4.198413789272308350e-01 9.910117089748382568e-02 7.850915193557739258e-02
-5.859426259994506836e-01 -5.321054458618164062e-01 2.381681054830551147e-01 1.913694106042385101e-02 5.092790722846984863e-01 -5.306681990623474121e-02 2.196887135505676270e-01 7.746255397796630859e-02
-2.534922063350677490e-01 3.287639096379280090e-02 1.844654977321624756e-01 6.220823526382446289e-01 5.867269039154052734e-01 -3.448678851127624512e-01 -1.595070809125900269e-01 1.581840366125106812e-01
-8.274773359298706055e-01 1.043669059872627258e-01 2.650675177574157715e-01 2.971343696117401123e-01 1.637367904186248779e-01 1.153296306729316711e-01 -3.160365223884582520e-01 -7.648251950740814209e-02
-2.661179006099700928e-02 1.624153703451156616e-01 3.532489538192749023e-01 5.554987788200378418e-01 6.497284173965454102e-01 -3.229304254055023193e-01 -4.030615091323852539e-02 1.072090268135070801e-01
-5.848478674888610840e-01 -1.073638349771499634e-02 2.554647922515869141e-01 2.090510576963424683e-01 2.306921631097793579e-01 -1.109045278280973434e-02 6.776013374328613281e-01 1.907553970813751221e-01
-1.944823861122131348e-01 2.856841543689370155e-03 9.492968022823333740e-02 -4.221251606941223145e-01 8.447858095169067383e-01 1.712249666452407837e-01 -1.489860936999320984e-02 1.782251447439193726e-01
8.328295499086380005e-02 1.368853449821472168e-01 7.059056162834167480e-01 1.535902079194784164e-02 6.417059302330017090e-01 9.309625625610351562e-02 2.132866382598876953e-01 -9.921281784772872925e-02
-1.791340708732604980e-01 1.827478557825088501e-01 6.862918138504028320e-01 -9.974868595600128174e-02 6.192284822463989258e-02 -2.506455183029174805e-01 -2.244849354028701782e-01 5.801006555557250977e-01
-2.496784627437591553e-01 7.674291729927062988e-01 5.690862238407135010e-02 -1.206090673804283142e-01 4.373248517513275146e-01 -1.905306130647659302e-01 -2.320391386747360229e-01 -2.225551158189773560e-01
-6.488351821899414062e-01 -1.057956442236900330e-01 4.742556810379028320e-01 -9.258799254894256592e-02 1.454103142023086548e-01 2.890560626983642578e-01 -4.293219149112701416e-01 2.128717303276062012e-01
-1.897147148847579956e-01 4.680982232093811035e-01 1.903143525123596191e-02 -6.042741537094116211e-01 5.599311590194702148e-01 -1.551198512315750122e-01 -1.419998556375503540e-01 1.470852494239807129e-01
-1.198947057127952576e-01 1.813567876815795898e-01 -3.808286739513278008e-03 -3.728082776069641113e-01 8.652738928794860840e-01 -2.212957441806793213e-01 -1.063347160816192627e-01 -6.896871328353881836e-02
-2.398951202630996704e-01 4.195134043693542480e-01 7.505350708961486816e-01 -2.318770736455917358e-01 2.031349390745162964e-01 -1.318526417016983032e-01 2.300417870283126831e-01 -1.944757848978042603e-01
-6.227257847785949707e-01 -3.993932008743286133e-01 3.738609850406646729e-01 3.802330046892166138e-02 2.657525241374969482e-01 6.820012815296649933e-03 3.559714257717132568e-01 3.377769589424133301e-01
-4.787967205047607422e-01 2.056466639041900635e-01 -7.961734384298324585e-02 2.728286013007164001e-02 5.940733551979064941e-01 -5.369436144828796387e-01 1.833145171403884888e-01 -2.157406657934188843e-01
-8.313950300216674805e-01 1.409277617931365967e-01 4.173889160156250000e-01 1.521187573671340942e-01 -4.854584857821464539e-02 2.305119782686233521e-01 3.791322186589241028e-02 1.861135661602020264e-01
-9.115903377532958984e-01 -3.857608139514923096e-02 2.923778891563415527e-01 1.538333743810653687e-01 4.333002492785453796e-02 1.466985046863555908e-01 7.548594474792480469e-02 1.710824966430664062e-01
-5.789779424667358398e-01 -9.244937449693679810e-02 1.977168917655944824e-01 -5.112829804420471191e-02 4.388603568077087402e-01 -5.514883249998092651e-02 6.362294554710388184e-01 1.187593191862106323e-01
-5.656940937042236328e-01 2.421136647462844849e-01 -1.704456806182861328e-01 -3.404389023780822754e-01 3.220637440681457520e-01 1.301166415214538574e-01 -6.219690665602684021e-02 5.932091474533081055e-01
-6.861063241958618164e-01 -1.950030177831649780e-01 4.101787805557250977e-01 2.946498990058898926e-01 7.925479859113693237e-02 -2.788428962230682373e-01 -4.462552070617675781e-02 3.874801099300384521e-01
-4.154561161994934082e-01 -3.449711203575134277e-01 5.926191806793212891e-01 2.900511622428894043e-01 4.556805491447448730e-01 -7.375296205282211304e-02 2.324292659759521484e-01 -7.717724889516830444e-02
-1.922942698001861572e-01 4.932719171047210693e-01 2.053316682577133179e-01 3.966632485389709473e-01 5.876803398132324219e-01 -1.031110957264900208e-01 2.169585675001144409e-01 -3.422454297542572021e-01
-4.947193562984466553e-01 2.988961935043334961e-01 5.443964600563049316e-01 -2.135287821292877197e-01 -1.108244806528091431e-01 -2.841423153877258301e-01 -1.488800048828125000e-01 4.569111168384552002e-01
-1.461198478937149048e-01 2.276370227336883545e-01 -2.639576233923435211e-02 -4.239228665828704834e-01 7.708455920219421387e-01 -3.482244610786437988e-01 -1.670637428760528564e-01 -5.522336065769195557e-02
-9.325176477432250977e-01 3.728774935007095337e-02 3.090983629226684570e-01 2.528481371700763702e-02 -8.848576806485652924e-03 1.166080683469772339e-01 3.898403840139508247e-03 1.383785158395767212e-01
-6.450634002685546875e-01 4.473288953304290771e-01 3.802747726440429688e-01 2.561098709702491760e-02 -1.618392318487167358e-01 -3.050536513328552246e-01 1.098136324435472488e-02 3.451884984970092773e-01
-1.877587437629699707e-01 2.736467719078063965e-01 6.913210749626159668e-01 -4.080848693847656250e-01 2.803653180599212646e-01 -2.981813549995422363e-01 2.220820635557174683e-01 -1.690233498811721802e-01
-2.019062042236328125e-01 4.566397964954376221e-01 3.464563563466072083e-02 3.344187438488006592e-01 6.675864458084106445e-01 -3.896454572677612305e-01 4.737936332821846008e-02 -1.947765946388244629e-01
-1.075299456715583801e-01 1.660333722829818726e-01 6.412550210952758789e-01 -1.568030752241611481e-02 1.997518241405487061e-01 -4.142125546932220459e-01 -3.187055587768554688e-01 4.861792922019958496e-01
-1.906855776906013489e-02 -1.547086387872695923e-01 4.098225831985473633e-01 5.716773867607116699e-01 6.605637669563293457e-01 -1.038506701588630676e-01 9.885819256305694580e-02 1.550143510103225708e-01
-5.452421307563781738e-01 -4.537497162818908691e-01 5.174909234046936035e-01 1.507133617997169495e-02 4.488286972045898438e-01 7.823223620653152466e-02 1.455493718385696411e-01 -6.779792252928018570e-03
-1.259781140834093094e-02 2.575062215328216553e-01 4.190097749233245850e-01 6.302549839019775391e-01 5.683145523071289062e-01 1.949343830347061157e-02 -8.892673999071121216e-02 1.716737151145935059e-01
-9.100511074066162109e-01 -4.520904645323753357e-02 1.413434892892837524e-01 1.177444830536842346e-01 2.058846130967140198e-02 6.701260805130004883e-02 -5.139558017253875732e-02 3.582811951637268066e-01
-4.581860005855560303e-01 2.043001502752304077e-01 -2.492599934339523315e-01 -2.410583496093750000e-01 7.024008035659790039e-01 -1.811516284942626953e-01 8.238513022661209106e-02 3.084108531475067139e-01
-2.548964321613311768e-01 4.135490357875823975e-01 7.275314927101135254e-01 1.781335286796092987e-02 6.450957804918289185e-02 -1.789891868829727173e-01 -4.056155383586883545e-01 1.834750026464462280e-01
-7.419838011264801025e-02 1.543984562158584595e-01 7.688567638397216797e-01 -1.216545794159173965e-02 2.813790738582611084e-01 4.312786757946014404e-01 1.445065736770629883e-01 3.054655790328979492e-01
-5.562621355056762695e-01 -5.255352258682250977e-01 1.826255321502685547e-01 -3.964276239275932312e-02 4.977756142616271973e-01 -3.204593360424041748e-01 1.340709328651428223e-01 1.049371212720870972e-01
-6.918453574180603027e-01 -1.005348712205886841e-01 4.130147695541381836e-01 1.807449012994766235e-01 3.898490965366363525e-01 2.299668490886688232e-01 -2.591334879398345947e-01 -1.896722018718719482e-01
-3.032588362693786621e-01 6.852588057518005371e-01 3.642712160944938660e-02 -1.489179432392120361e-01 5.022375583648681641e-01 -3.899965584278106689e-01 1.018135845661163330e-01 -1.565363071858882904e-02
7.108347024768590927e-03 1.764081716537475586e-01 6.877095252275466919e-02 3.521315455436706543e-01 8.410214185714721680e-01 2.311291843652725220e-01 -8.795889467000961304e-02 2.676366865634918213e-01
-5.425290465354919434e-01 -3.969093859195709229e-01 3.201619982719421387e-01 7.979180663824081421e-02 5.491039156913757324e-01 1.761032640933990479e-02 3.691802918910980225e-01 3.369947150349617004e-02
-3.117937147617340088e-01 8.577149361371994019e-02 7.039780616760253906e-01 -4.014917314052581787e-01 3.150585889816284180e-01 -1.185789704322814941e-01 2.951641678810119629e-01 -1.954545825719833374e-01
-3.071081042289733887e-01 1.114566028118133545e-01 8.188834786415100098e-01 -7.490487396717071533e-02 -1.642754860222339630e-02 -6.422016024589538574e-02 -8.922396600246429443e-02 4.524666070938110352e-01
-5.258116871118545532e-02 4.738793075084686279e-01 4.170416891574859619e-01 4.176724851131439209e-01 5.000749826431274414e-01 -5.923940241336822510e-02 -2.082438319921493530e-01 -3.568606078624725342e-01
-2.639280259609222412e-01 3.862520754337310791e-01 -5.645890161395072937e-02 -4.467710554599761963e-01 7.306683659553527832e-01 -1.992330700159072876e-01 -5.188939720392227173e-02 -4.578871279954910278e-02
-5.713816359639167786e-02 1.554523259401321411e-01 7.004994153976440430e-01 4.508975520730018616e-02 3.390925228595733643e-01 1.422100216150283813e-01 -5.760880112648010254e-01 1.129266023635864258e-01
-5.960264801979064941e-01 -3.255574777722358704e-02 5.579602718353271484e-01 5.695409700274467468e-02 -3.099646605551242828e-02 -2.386070787906646729e-02 -9.011293202638626099e-02 5.652244091033935547e-01
-2.871504426002502441e-01 -4.598261415958404541e-02 -7.578650116920471191e-02 -2.011500298976898193e-01 7.239437103271484375e-01 5.559019045904278755e-04 7.194420695304870605e-02 5.830562114715576172e-01
-6.796059757471084595e-02 3.275395333766937256e-01 7.777101397514343262e-01 -2.014704644680023193e-01 3.533487915992736816e-01 2.896986603736877441e-01 1.840597689151763916e-01 4.131602123379707336e-03
2.415038496255874634e-01 2.581943273544311523e-01 5.930725932121276855e-01 6.022596359252929688e-02 7.044977545738220215e-01 -1.383385621011257172e-02 1.504773497581481934e-01 2.229974046349525452e-02
-3.667914569377899170e-01 6.783545017242431641e-01 -5.114267393946647644e-02 -3.582840412855148315e-02 5.045475363731384277e-01 -1.876718401908874512e-01 2.867081761360168457e-01 -1.714916527271270752e-01
-5.065510869026184082e-01 -2.043315768241882324e-01 1.975193917751312256e-01 -8.218497782945632935e-02 5.804090499877929688e-01 -2.105676531791687012e-01 4.899797737598419189e-01 -1.859911680221557617e-01
-2.406089901924133301e-01 6.174268126487731934e-01 3.838069438934326172e-01 2.291570305824279785e-01 2.046227008104324341e-01 -4.817142486572265625e-01 2.941740453243255615e-01 -2.476105280220508575e-02
1.357565540820360184e-02 1.681221574544906616e-01 3.361326754093170166e-01 5.760379135608673096e-02 8.230308294296264648e-01 4.031403660774230957e-01 -8.125045150518417358e-02 9.350836277008056641e-02
-2.042486816644668579e-01 2.859723567962646484e-01 5.355433374643325806e-02 5.046489238739013672e-01 6.267977356910705566e-01 -2.504045069217681885e-01 -3.692558109760284424e-01 -1.644260734319686890e-01
-3.343615531921386719e-01 7.511755824089050293e-01 9.492930769920349121e-02 -1.709395647048950195e-01 3.470311164855957031e-01 -2.624137699604034424e-01 -1.622703522443771362e-01 -2.647311985492706299e-01
-5.264406204223632812e-01 4.828261584043502808e-02 7.160270810127258301e-01 -2.159902751445770264e-01 2.123861946165561676e-02 -5.433864891529083252e-02 -3.632075488567352295e-01 1.608076095581054688e-01
-3.367685973644256592e-01 6.881205439567565918e-01 4.788589105010032654e-02 -8.274853229522705078e-02 4.450089633464813232e-01 -3.630864918231964111e-01 -3.275722637772560120e-02 -2.701829075813293457e-01
-5.719588398933410645e-01 2.783937752246856689e-01 4.634633958339691162e-01 -6.219297647476196289e-03 -1.502406448125839233e-01 -3.310185372829437256e-01 1.077642366290092468e-01 4.865843653678894043e-01
5.335306283086538315e-03 -1.103425845503807068e-01 3.606258034706115723e-01 -2.190401852130889893e-01 8.799939155578613281e-01 1.336933225393295288e-01 8.390610665082931519e-02 1.022889986634254456e-01
-1.396114826202392578e-01 6.603802442550659180e-01 -6.303025037050247192e-02 2.338530868291854858e-02 5.712330937385559082e-01 7.969010621309280396e-02 -4.427244365215301514e-01 -1.059450432658195496e-01
-6.475231647491455078e-01 -4.696945473551750183e-02 5.291786789894104004e-01 1.111854761838912964e-01 3.031146228313446045e-01 1.865589469671249390e-01 -3.433972001075744629e-01 -2.037423104047775269e-01
-5.154566168785095215e-01 2.648009657859802246e-01 -2.002315372228622437e-01 -3.521465659141540527e-01 6.072062253952026367e-01 3.904984146356582642e-02 3.256887793540954590e-01 1.542319059371948242e-01
-7.039445042610168457e-01 4.937780275940895081e-02 5.085689425468444824e-01 1.364142447710037231e-01 1.716794967651367188e-01 1.570408642292022705e-01 -4.034686386585235596e-01 -8.860081434249877930e-02
-7.387127876281738281e-01 1.754020527005195618e-02 4.826498031616210938e-01 1.524051725864410400e-01 1.993998885154724121e-01 9.416919201612472534e-02 -3.519879281520843506e-01 -1.590408831834793091e-01
-2.945256978273391724e-02 -2.704762518405914307e-01 4.905380010604858398e-01 3.265134394168853760e-01 4.165316224098205566e-01 -4.543304443359375000e-01 -3.725896775722503662e-02 4.443351924419403076e-01
-4.403673410415649414e-01 -7.560062408447265625e-02 2.079485207796096802e-01 -1.616134941577911377e-01 6.339512467384338379e-01 -3.083044476807117462e-02 5.318141579627990723e-01 -2.129052132368087769e-01
-1.280332058668136597e-01 5.223256945610046387e-01 5.382791161537170410e-01 1.898538321256637573e-01 9.921848028898239136e-02 4.631274640560150146e-01 2.253302186727523804e-01 3.314960598945617676e-01
-2.863402366638183594e-01 6.370310187339782715e-01 -2.120054811239242554e-01 -9.660713374614715576e-02 6.658813357353210449e-01 6.199980527162551880e-02 7.820013165473937988e-02 6.756061315536499023e-02
-5.066894888877868652e-01 7.060454785823822021e-02 -1.178030297160148621e-01 -1.523671150207519531e-01 6.123246550559997559e-01 2.176634818315505981e-01 4.195817112922668457e-01 3.206552863121032715e-01
-7.216368615627288818e-02 3.419250845909118652e-01 7.882317155599594116e-02 4.590828716754913330e-01 6.624150872230529785e-01 -4.207665026187896729e-01 -1.896134614944458008e-01 -9.548915922641754150e-02
7.217548787593841553e-02 9.065079502761363983e-03 5.417284965515136719e-01 2.928179800510406494e-01 7.534483671188354492e-01 2.003150582313537598e-01 7.760321348905563354e-02 4.078767076134681702e-02
-4.456982016563415527e-01 3.920956254005432129e-01 5.545969605445861816e-01 -1.659802943468093872e-01 -1.230450496077537537e-01 -2.173327058553695679e-01 -1.574692875146865845e-02 4.998653531074523926e-01
-2.182423621416091919e-01 8.145549893379211426e-01 2.658915817737579346e-01 1.130004227161407471e-01 2.886182367801666260e-01 -2.361076474189758301e-01 2.117630094289779663e-01 -1.466700583696365356e-01
1.374178975820541382e-01 3.014480471611022949e-01 4.831959307193756104e-02 3.736606240272521973e-01 7.081082463264465332e-01 -3.033646941184997559e-02 -1.797951012849807739e-01 4.621954262256622314e-01
-2.658004760742187500e-01 -2.420132607221603394e-01 5.833980441093444824e-01 -4.666628688573837280e-02 6.794791817665100098e-01 5.068500339984893799e-02 2.031257599592208862e-01 -1.507578343152999878e-01
-1.112165674567222595e-01 7.254278063774108887e-01 4.359461665153503418e-01 3.059097528457641602e-01 2.972811162471771240e-01 -2.721816003322601318e-01 6.817739456892013550e-02 -1.031921580433845520e-01
-4.831131696701049805e-01 2.033551931381225586e-01 -2.332201302051544189e-01 -1.546403318643569946e-01 5.199699401855468750e-01 -5.737595558166503906e-01 -9.649548679590225220e-02 1.950971186161041260e-01
-8.136931657791137695e-01 2.151259779930114746e-01 2.623034715652465820e-01 2.689421176910400391e-01 8.889647573232650757e-02 2.227546423673629761e-01 -3.017556965351104736e-01 4.373343288898468018e-02
-8.671907782554626465e-01 2.062251120805740356e-01 1.884704232215881348e-01 1.508919447660446167e-01 1.011658012866973877e-01 6.548007577657699585e-02 -3.601590692996978760e-01 -5.408664420247077942e-02
-2.793091833591461182e-01 3.788626194000244141e-01 6.613278985023498535e-01 2.721394002437591553e-01 8.186750859022140503e-02 3.799730241298675537e-01 2.124893218278884888e-01 2.660852968692779541e-01
-6.223974376916885376e-02 1.365929096937179565e-01 3.148617148399353027e-01 4.932093620300292969e-01 4.450966715812683105e-01 -6.075678467750549316e-01 -1.978847980499267578e-01 1.693136692047119141e-01
-4.933447241783142090e-01 2.907791137695312500e-01 5.882132649421691895e-01 -2.423192411661148071e-01 -3.225410357117652893e-02 -9.032154828310012817e-02 -4.935799539089202881e-01 1.205215603113174438e-01
-6.214119791984558105e-01 -5.597020313143730164e-02 4.023335576057434082e-01 1.327125877141952515e-01 1.635665148496627808e-01 -8.419335633516311646e-02 6.300014853477478027e-01 2.202588878571987152e-02
-5.889176726341247559e-01 1.596688330173492432e-01 -6.704699248075485229e-02 -5.944528579711914062e-01 2.948971092700958252e-01 -4.192020893096923828e-01 -5.422644317150115967e-02 6.463121622800827026e-02
1.274458169937133789e-01 6.926521658897399902e-01 4.516248404979705811e-01 2.074817568063735962e-01 3.299950361251831055e-01 -2.684708237648010254e-01 2.230693250894546509e-01 1.619989275932312012e-01
-4.622233510017395020e-01 7.936065196990966797e-01 -1.821968704462051392e-01 4.066053032875061035e-02 3.386073708534240723e-01 1.066078431904315948e-02 6.283626705408096313e-02 5.451713129878044128e-02
-4.602082669734954834e-01 -2.468670904636383057e-01 -1.396931260824203491e-01 -1.089086160063743591e-01 8.087379336357116699e-01 4.419839009642601013e-02 1.581515967845916748e-01 1.219316348433494568e-01
-4.718988835811614990e-01 5.954456701874732971e-02 6.943494677543640137e-01 -9.195499122142791748e-02 -2.406328450888395309e-03 -4.915044084191322327e-02 -3.307968080043792725e-01 4.139335155487060547e-01
-6.057504415512084961e-01 -5.219721421599388123e-02 3.989112079143524170e-01 2.275640815496444702e-01 4.305274486541748047e-01 1.784063130617141724e-01 -2.683664560317993164e-01 -3.608644902706146240e-01
-2.822106778621673584e-01 3.869158923625946045e-01 -8.201704919338226318e-02 -2.604589760303497314e-01 3.308438658714294434e-01 -2.017947658896446228e-02 -2.057072520256042480e-02 7.653753161430358887e-01
-3.626273274421691895e-01 1.455612480640411377e-01 -1.723178327083587646e-01 -3.184346258640289307e-01 5.928207635879516602e-01 -4.110158085823059082e-01 -4.715476185083389282e-02 4.400290250778198242e-01
-4.868263602256774902e-01 1.749340891838073730e-01 6.774740815162658691e-01 -2.345339804887771606e-01 4.014467075467109680e-02 8.921544253826141357e-02 -4.328348040580749512e-01 1.466427296400070190e-01
2.546772062778472900e-01 5.246469974517822266e-01 3.365026712417602539e-01 2.108098268508911133e-01 3.736933469772338867e-01 1.439278274774551392e-01 -6.888983398675918579e-02 5.806052088737487793e-01
-3.896102607250213623e-01 4.881267249584197998e-01 -8.739270269870758057e-02 1.220244076102972031e-02 1.789464354515075684e-01 -3.059016764163970947e-01 5.971351265907287598e-01 3.463836610317230225e-01
-6.900769192725419998e-03 7.245911359786987305e-01 3.706540167331695557e-01 1.377033889293670654e-01 5.072763562202453613e-01 1.431779190897941589e-02 1.183744985610246658e-03 -2.470580190420150757e-01
-2.033066451549530029e-01 -1.371276006102561951e-02 2.058768570423126221e-01 7.912442088127136230e-01 5.136049389839172363e-01 -4.711188748478889465e-02 5.496380105614662170e-02 1.448977589607238770e-01
-5.914549231529235840e-01 2.376314848661422729e-01 2.170744687318801880e-01 3.996683955192565918e-01 3.240848183631896973e-01 2.459276020526885986e-01 -4.050772786140441895e-01 -2.392846196889877319e-01
-2.460797876119613647e-01 7.751645892858505249e-02 1.663360446691513062e-01 -4.644147455692291260e-01 5.977835059165954590e-01 3.462581932544708252e-01 1.068073660135269165e-01 4.488202631473541260e-01
-3.467059731483459473e-01 1.329006999731063843e-01 5.985208153724670410e-01 -9.085936844348907471e-02 3.038040697574615479e-01 -3.382622599601745605e-01 5.078039169311523438e-01 -1.762578189373016357e-01
-7.616748213768005371e-01 -9.721028059720993042e-02 4.682182669639587402e-01 1.303104907274246216e-01 7.793568819761276245e-02 1.034565046429634094e-01 -3.280892074108123779e-01 2.230980545282363892e-01
-3.787440657615661621e-01 5.434845387935638428e-02 -1.368942409753799438e-01 2.250906378030776978e-01 7.902427315711975098e-01 2.712670862674713135e-01 2.360605001449584961e-01 1.743540912866592407e-01
-1.719654202461242676e-01 4.040386378765106201e-01 3.519692271947860718e-02 8.044708520174026489e-02 7.601311802864074707e-01 3.780447840690612793e-01 2.606923282146453857e-01 1.038868874311447144e-01
-6.305243372917175293e-01 1.954662352800369263e-01 -8.126813918352127075e-02 1.549985110759735107e-01 3.510844707489013672e-01 -1.154729351401329041e-01 6.243248581886291504e-01 8.501295000314712524e-02
-6.919946521520614624e-02 -6.030308827757835388e-02 6.417977213859558105e-01 8.796016126871109009e-02 6.762060523033142090e-01 1.606727540493011475e-01 7.826446741819381714e-02 2.876424789428710938e-01
-3.154312968254089355e-01 3.576985001564025879e-01 -1.214915588498115540e-01 7.762025296688079834e-02 3.647819757461547852e-01 2.705925107002258301e-01 -2.912112772464752197e-01 6.787338256835937500e-01
-2.198323160409927368e-01 1.077844798564910889e-01 7.192292809486389160e-01 -2.639234066009521484e-01 2.413657605648040771e-01 2.218140847980976105e-02 -5.345919132232666016e-01 9.258490800857543945e-02
1.064642742276191711e-01 1.403940618038177490e-01 7.795804738998413086e-01 5.116060376167297363e-02 5.233792662620544434e-01 1.578816026449203491e-01 1.836696863174438477e-01 1.612596958875656128e-01
-4.293411076068878174e-01 3.310826718807220459e-01 -1.956921219825744629e-01 -4.642020761966705322e-01 4.622920155525207520e-01 -3.417256772518157959e-01 -2.916783094406127930e-02 3.477504849433898926e-01
-4.635851383209228516e-01 2.543072104454040527e-01 -1.750718951225280762e-01 -1.424687802791595459e-01 3.930231332778930664e-01 -7.078754305839538574e-01 -6.670907139778137207e-02 9.728414565324783325e-02
-4.343940019607543945e-01 2.692467272281646729e-01 -2.718861103057861328e-01 -4.734401777386665344e-02 4.683664143085479736e-01 1.180745474994182587e-02 -3.606683313846588135e-01 5.595145821571350098e-01
-2.116189599037170410e-01 8.340581059455871582e-01 2.274760454893112183e-01 -3.019585087895393372e-02 2.379331886768341064e-01 -3.639326393604278564e-01 6.761941313743591309e-02 -1.152208000421524048e-01
-3.117466866970062256e-01 7.800578474998474121e-01 2.656118273735046387e-01 2.990643084049224854e-01 1.536536961793899536e-01 -2.917652428150177002e-01 8.305525034666061401e-02 -1.367490291595458984e-01
-3.925177752971649170e-01 7.043581008911132812e-01 1.331172585487365723e-01 -1.304029226303100586e-01 2.448876351118087769e-01 -4.442614316940307617e-01 -3.345866873860359192e-02 -2.379638850688934326e-01
2.190955281257629395e-01 1.293667107820510864e-01 6.781291365623474121e-01 1.724391728639602661e-01 4.615125954151153564e-01 1.556348204612731934e-01 -1.776839792728424072e-01 4.205703437328338623e-01
-6.271396279335021973e-01 1.926612854003906250e-02 2.557596564292907715e-01 2.392257153987884521e-01 4.384756684303283691e-01 3.756406903266906738e-01 -3.220776319503784180e-01 -2.158290743827819824e-01
-2.810136079788208008e-01 4.312782883644104004e-01 6.003293991088867188e-01 -1.172283571213483810e-02 2.838774025440216064e-01 -1.884964853525161743e-01 4.159416556358337402e-01 -2.921861708164215088e-01
-7.194745540618896484e-02 6.255829334259033203e-01 1.796376556158065796e-01 4.773889780044555664e-01 5.347493886947631836e-01 -1.893772631883621216e-01 -1.432066708803176880e-01 -3.115857206284999847e-02
-2.119127810001373291e-01 3.918742239475250244e-01 6.809462904930114746e-01 1.702167652547359467e-02 1.497004032135009766e-01 -3.046252727508544922e-01 -4.702334403991699219e-01 -3.498539328575134277e-02
-1.617018580436706543e-01 5.671609044075012207e-01 4.836373031139373779e-01 1.578814908862113953e-02 3.695619106292724609e-01 -2.280364781618118286e-01 -2.223929166793823242e-01 -4.242540001869201660e-01
-3.516748845577239990e-01 -1.903122849762439728e-02 1.273005753755569458e-01 -1.126559302210807800e-01 7.271696329116821289e-01 -2.375907152891159058e-01 5.050812959671020508e-01 -8.205830305814743042e-02
-4.924182593822479248e-01 -1.875790208578109741e-01 4.001173004508018494e-02 8.143022656440734863e-03 6.681041717529296875e-01 4.149923101067543030e-02 5.220202803611755371e-01 -8.974201045930385590e-03
-2.918937504291534424e-01 3.079615533351898193e-01 6.366509795188903809e-01 -2.898334264755249023e-01 9.341716766357421875e-02 -1.964185573160648346e-02 -5.530556440353393555e-01 1.250875145196914673e-01
-8.855223059654235840e-01 -1.698786467313766479e-01 3.009644448757171631e-01 1.163710877299308777e-01 1.090282499790191650e-01 1.126161739230155945e-01 -1.420890837907791138e-01 1.952199339866638184e-01
-1.542730722576379776e-02 3.365699350833892822e-01 2.839589715003967285e-01 1.104358211159706116e-01 2.987791001796722412e-01 -6.302263736724853516e-01 2.893835306167602539e-01 4.727123677730560303e-01
-4.244538843631744385e-01 1.744001954793930054e-01 -2.014943510293960571e-01 2.942931950092315674e-01 3.479942977428436279e-01 -7.607595063745975494e-03 -2.013531625270843506e-01 7.074702978134155273e-01
-1.575108021497726440e-01 -1.262756139039993286e-01 3.790845870971679688e-01 6.011515855789184570e-01 4.797203540802001953e-01 -3.290879428386688232e-01 8.301351219415664673e-03 3.400840759277343750e-01
-3.702423274517059326e-01 2.449467033147811890e-01 7.170695662498474121e-01 -3.779150545597076416e-01 4.846556857228279114e-02 1.671274751424789429e-02 -3.646832108497619629e-01 1.014445275068283081e-01
-2.869052588939666748e-01 -3.071094453334808350e-01 7.386584281921386719e-01 9.620668739080429077e-02 4.018600881099700928e-01 -1.382635831832885742e-01 2.956869900226593018e-01 2.140004374086856842e-02
-5.881522893905639648e-01 4.518570899963378906e-01 -1.968164891004562378e-01 7.768563181161880493e-02 3.449703752994537354e-01 -5.157698988914489746e-01 1.401319503784179688e-01 -2.167955599725246429e-02
-1.133673042058944702e-01 -1.734647899866104126e-02 2.003983259201049805e-01 1.381524950265884399e-01 5.145248174667358398e-01 -4.722560942173004150e-01 5.451200604438781738e-01 3.777353763580322266e-01
-5.776963233947753906e-01 -6.679136306047439575e-02 5.376992821693420410e-01 -1.239822208881378174e-01 2.645215690135955811e-01 -6.379185616970062256e-02 -5.140353441238403320e-01 -1.379869431257247925e-01
-2.743967473506927490e-01 4.757417142391204834e-01 6.863217353820800781e-01 -2.235048860311508179e-01 1.745816767215728760e-01 -1.919531375169754028e-01 3.366836532950401306e-02 -3.300394415855407715e-01
-2.811767756938934326e-01 1.455975621938705444e-01 -1.199179589748382568e-01 -2.969145774841308594e-01 6.231003403663635254e-01 -6.006082296371459961e-01 -3.197789564728736877e-02 2.172454297542572021e-01
5.354383215308189392e-02 7.749115675687789917e-02 1.045613884925842285e-01 -2.136944420635700226e-02 9.077032208442687988e-01 1.370521634817123413e-01 -1.572118401527404785e-01 3.351334035396575928e-01
-3.106820583343505859e-01 -4.397574961185455322e-01 7.250108718872070312e-01 2.119543217122554779e-02 3.918001055717468262e-01 -5.547845736145973206e-02 -1.078951582312583923e-01 1.255922168493270874e-01
-2.984891831874847412e-01 5.996161103248596191e-01 -2.763874828815460205e-02 6.214481592178344727e-02 6.499289274215698242e-01 -1.577680855989456177e-01 2.051429152488708496e-01 -2.394927144050598145e-01
-4.143532812595367432e-01 4.555295407772064209e-01 -6.519950181245803833e-02 -7.636781036853790283e-02 6.214251518249511719e-01 2.858155071735382080e-01 3.639953732490539551e-01 -1.018285155296325684e-01
-5.388492941856384277e-01 3.876362740993499756e-01 -1.593250483274459839e-01 -2.904820442199707031e-01 3.035728335380554199e-01 -2.164518982172012329e-01 3.354462087154388428e-01 4.450655877590179443e-01
-4.669719338417053223e-01 6.831893920898437500e-01 -3.679417073726654053e-02 -2.279981970787048340e-01 2.542400956153869629e-01 -4.270399212837219238e-01 -7.795275747776031494e-02 -9.367330372333526611e-02
-3.132250905036926270e-01 -8.250164985656738281e-02 2.122728973627090454e-01 -1.989498585462570190e-01 7.354855537414550781e-01 1.006839200854301453e-01 4.407976567745208740e-01 -2.550760507583618164e-01
-6.025283932685852051e-01 -1.706195175647735596e-01 4.846411347389221191e-01 2.017069160938262939e-01 7.778534293174743652e-02 -1.830268800258636475e-01 -2.280860692262649536e-01 4.906252324581146240e-01
-3.254957795143127441e-01 5.782456398010253906e-01 8.664431422948837280e-02 -2.517418861389160156e-01 2.804718315601348877e-01 -6.264197826385498047e-01 5.791599303483963013e-02 -1.199284568428993225e-01
-8.472359180450439453e-01 1.304304599761962891e-01 2.658678889274597168e-01 2.542026042938232422e-01 1.063098758459091187e-01 2.752675712108612061e-01 -1.878666728734970093e-01 8.664187043905258179e-02
-6.057187318801879883e-01 -4.179573431611061096e-02 2.070208638906478882e-01 8.973591774702072144e-02 1.695414185523986816e-01 -2.458636164665222168e-01 -6.493335366249084473e-01 2.638571560382843018e-01
-1.688081771135330200e-01 1.735464483499526978e-01 -2.573421224951744080e-02 -2.324489951133728027e-01 9.318226575851440430e-01 1.182676404714584351e-01 -6.614218652248382568e-02 -5.925678648054599762e-03
-5.339299440383911133e-01 2.929212450981140137e-01 -4.721323028206825256e-02 -4.177739918231964111e-01 4.708208739757537842e-01 2.616159021854400635e-01 3.602326214313507080e-01 1.801918298006057739e-01
-2.779900133609771729e-01 4.967057704925537109e-01 -1.180358305573463440e-01 2.022459805011749268e-01 6.811558008193969727e-01 3.283979296684265137e-01 1.614569574594497681e-01 1.525847315788269043e-01
-2.210099846124649048e-01 -1.264099925756454468e-01 3.872399330139160156e-01 6.612253785133361816e-01 3.672744631767272949e-01 1.407627016305923462e-02 1.454256325960159302e-01 4.379086494445800781e-01
-2.154737263917922974e-01 1.599492132663726807e-01 8.956726193428039551e-01 1.416546199470758438e-02 1.878260076045989990e-01 -2.520109713077545166e-01 1.381843686103820801e-01 -8.760350942611694336e-02
-4.577133953571319580e-01 2.520013749599456787e-01 2.441924214363098145e-01 -4.154491424560546875e-02 1.483905166387557983e-01 3.982951939105987549e-01 6.010931730270385742e-01 3.516619801521301270e-01
-3.454563021659851074e-01 2.016851156949996948e-01 -8.931806683540344238e-02 1.118882447481155396e-01 8.366682529449462891e-01 -1.802074760198593140e-01 2.804298698902130127e-01 -9.141680598258972168e-02
-1.727530658245086670e-01 6.144638061523437500e-01 3.084782660007476807e-01 3.312931358814239502e-01 4.446280896663665771e-01 -1.647770106792449951e-01 3.402168750762939453e-01 -2.169873565435409546e-01
-1.489360630512237549e-01 -1.125744450837373734e-02 2.914884984493255615e-01 -2.906207740306854248e-01 7.826815247535705566e-01 1.682837456464767456e-01 3.435994386672973633e-01 2.220252454280853271e-01
-9.133680164813995361e-02 6.511446833610534668e-01 5.493736863136291504e-01 -1.379773616790771484e-01 3.660320639610290527e-01 -7.170116901397705078e-02 3.003337383270263672e-01 -1.322807520627975464e-01
-1.261191368103027344e-01 4.882943928241729736e-01 6.366619467735290527e-01 7.734273374080657959e-02 1.616230458021163940e-01 -2.987798452377319336e-01 -4.673677086830139160e-01 -2.276732772588729858e-02
-8.358848690986633301e-01 -2.317721992731094360e-01 2.719344794750213623e-01 1.834397763013839722e-01 1.389423906803131104e-01 8.909102529287338257e-02 -1.674048155546188354e-01 2.910551428794860840e-01
-1.677853316068649292e-01 9.548851847648620605e-02 2.183094024658203125e-01 -5.314144492149353027e-01 6.788548827171325684e-01 3.035165369510650635e-01 1.588182449340820312e-01 2.334102988243103027e-01
-2.975213229656219482e-01 7.295147329568862915e-02 -3.449022397398948669e-02 1.272318214178085327e-01 7.958258986473083496e-01 1.877083331346511841e-01 4.093798995018005371e-01 2.293827533721923828e-01
7.249530404806137085e-02 5.402286648750305176e-01 2.826033532619476318e-01 -1.580846905708312988e-01 6.740268468856811523e-01 3.359636664390563965e-02 -3.596712350845336914e-01 -1.150545105338096619e-01
-4.250513017177581787e-01 2.356363981962203979e-01 9.779273718595504761e-02 -1.932873204350471497e-02 6.211332082748413086e-01 2.880110740661621094e-01 5.299154520034790039e-01 -6.559491157531738281e-02
1.905457824468612671e-01 1.585644632577896118e-01 1.790937036275863647e-01 -1.058490872383117676e-01 7.781526446342468262e-01 -1.235785409808158875e-01 -6.489400565624237061e-02 5.198716521263122559e-01
-1.351902037858963013e-01 2.471893131732940674e-01 8.047680370509624481e-03 -3.694294095039367676e-01 6.851080060005187988e-01 -2.710849344730377197e-01 -1.576369553804397583e-01 4.651546776294708252e-01
-6.013428568840026855e-01 3.716005980968475342e-01 -2.219431102275848389e-01 -1.008499711751937866e-01 4.318427443504333496e-01 1.902388632297515869e-01 3.760212063789367676e-01 2.771270871162414551e-01
-2.914220690727233887e-01 4.097320437431335449e-01 -4.281163215637207031e-02 -4.106756150722503662e-01 6.855731606483459473e-01 -1.104565411806106567e-01 -2.557798326015472412e-01 1.705015450716018677e-01
-8.899664282798767090e-01 1.089455708861351013e-01 2.866393327713012695e-01 1.976300179958343506e-01 1.025997102260589600e-01 5.663352832198143005e-02 -2.453435361385345459e-01 -3.071583993732929230e-02
-1.081392541527748108e-01 -3.701725509017705917e-04 3.255051672458648682e-01 6.064311861991882324e-01 6.415926218032836914e-01 -2.058433890342712402e-01 1.101199686527252197e-01 2.201234251260757446e-01
-1.609874367713928223e-01 8.604665994644165039e-01 1.478344351053237915e-01 1.708679348230361938e-01 2.993164956569671631e-01 -1.379379332065582275e-01 -2.704990506172180176e-01 2.902627363801002502e-02
-2.727958858013153076e-01 7.293694019317626953e-01 1.578445732593536377e-01 5.201224684715270996e-01 1.705926954746246338e-01 -2.118686288595199585e-01 1.143364235758781433e-01 1.053444892168045044e-01
-4.188584983348846436e-01 4.205194413661956787e-01 2.249072641134262085e-01 -4.069954454898834229e-01 2.557155489921569824e-01 5.035585761070251465e-01 1.964744776487350464e-01 2.718980014324188232e-01
-2.593383491039276123e-01 3.614584803581237793e-01 -5.994461476802825928e-02 2.817059755325317383e-01 2.979373037815093994e-01 2.011423408985137939e-01 -1.379146277904510498e-01 7.555755972862243652e-01
9.345480054616928101e-02 7.118114233016967773e-01 4.114229679107666016e-01 2.797285467386245728e-02 4.323918819427490234e-01 3.151636719703674316e-01 1.398130059242248535e-01 9.327790141105651855e-02
-1.240835115313529968e-01 4.128327965736389160e-01 1.887383013963699341e-01 -1.758655416779220104e-03 6.772459149360656738e-01 3.679534494876861572e-01 4.209668934345245361e-01 8.533630520105361938e-02
8.609797805547714233e-02 4.313199967145919800e-02 4.122938811779022217e-01 -1.992072761058807373e-01 8.276543021202087402e-01 3.004955351352691650e-01 -5.925111100077629089e-02 4.729818552732467651e-02
-5.668508410453796387e-01 4.525705799460411072e-02 6.397162675857543945e-01 5.055515840649604797e-02 3.907436504960060120e-02 4.372334182262420654e-01 2.021365463733673096e-01 1.768621355295181274e-01
-2.347621833905577660e-03 7.484412789344787598e-01 3.206367790699005127e-01 1.416490674018859863e-01 5.371361374855041504e-01 -1.589125096797943115e-01 -5.646415427327156067e-02 -1.026269630528986454e-03
-5.808417201042175293e-01 -2.876059152185916901e-02 2.742876857519149780e-02 -4.005792737007141113e-01 3.049051463603973389e-01 2.122882306575775146e-01 4.295521080493927002e-01 4.219372868537902832e-01
-2.249857783317565918e-01 7.022266834974288940e-02 -4.363194108009338379e-02 -4.352788627147674561e-01 5.155163407325744629e-01 -3.160116374492645264e-01 -9.316764026880264282e-02 6.154494285583496094e-01
-6.732687354087829590e-01 2.923403680324554443e-01 6.215997338294982910e-01 1.616059988737106323e-01 -1.346303895115852356e-02 2.476576715707778931e-02 -8.419898152351379395e-02 2.021372318267822266e-01
-8.965383470058441162e-02 4.074985906481742859e-02 6.714341044425964355e-01 2.868587970733642578e-01 5.302039980888366699e-01 -1.032353714108467102e-01 -3.473052680492401123e-01 -2.116489261388778687e-01
-2.137228548526763916e-01 -2.279573231935501099e-01 7.651081681251525879e-01 2.318356931209564209e-01 4.842043519020080566e-01 1.992322131991386414e-02 1.636004298925399780e-01 4.004808887839317322e-02
-4.594289660453796387e-01 3.897305130958557129e-01 -3.445519879460334778e-02 -6.402482837438583374e-02 1.030366718769073486e-01 -4.594265222549438477e-01 5.402648448944091797e-01 3.437636792659759521e-01
3.067737445235252380e-02 6.844232678413391113e-01 3.399170041084289551e-01 -8.738869428634643555e-02 5.966920852661132812e-01 2.199382930994033813e-01 -3.245527669787406921e-02 4.444907233119010925e-02
-2.726755440235137939e-01 2.348193973302841187e-01 4.868747666478157043e-03 -6.031448245048522949e-01 6.766895055770874023e-01 -1.239151284098625183e-01 2.043097466230392456e-02 1.817122846841812134e-01
-5.784003436565399170e-02 6.360959410667419434e-01 1.121321097016334534e-01 4.726659655570983887e-01 4.609653353691101074e-01 -1.317157894372940063e-01 -3.294594287872314453e-01 1.329218149185180664e-01
-6.446388959884643555e-01 6.607244908809661865e-02 3.103262484073638916e-01 2.575895190238952637e-01 2.728092670440673828e-01 3.054862022399902344e-01 -4.970099925994873047e-01 5.152512341737747192e-02
-9.123247116804122925e-02 7.763820886611938477e-01 1.310442984104156494e-01 1.702515333890914917e-01 4.285035431385040283e-01 -2.997824251651763916e-01 -5.622036010026931763e-02 2.571063041687011719e-01
-5.512366294860839844e-01 -3.465750068426132202e-02 3.661511540412902832e-01 9.164253622293472290e-02 2.523710429668426514e-01 -2.283632941544055939e-02 6.887409687042236328e-01 1.178774684667587280e-01
-5.932237207889556885e-02 7.000030279159545898e-01 1.577691733837127686e-01 4.828557074069976807e-01 3.543455302715301514e-01 -1.127699166536331177e-01 -2.827341556549072266e-01 1.738374829292297363e-01
-6.762760281562805176e-01 2.282673865556716919e-01 1.116980686783790588e-01 4.052718877792358398e-01 3.390005230903625488e-01 1.027933582663536072e-01 -2.667114734649658203e-01 -3.423450291156768799e-01
-6.618647575378417969e-01 5.247460305690765381e-02 3.429938852787017822e-01 2.030164152383804321e-01 2.881461679935455322e-01 5.237075090408325195e-01 -2.072607278823852539e-01 -8.135749027132987976e-03
-5.584261566400527954e-02 3.747179731726646423e-02 8.844497613608837128e-03 8.354119956493377686e-02 8.278955221176147461e-01 1.136968135833740234e-01 -3.026477992534637451e-01 4.455182552337646484e-01
-2.252790331840515137e-01 6.156457662582397461e-01 -8.164533972740173340e-02 -4.026128351688385010e-01 5.767548084259033203e-01 -5.541720613837242126e-02 -1.746974587440490723e-01 1.876973211765289307e-01
-1.459843218326568604e-01 3.491012454032897949e-01 7.436137795448303223e-01 -4.457414522767066956e-02 1.044915020465850830e-01 4.058688580989837646e-01 1.839807331562042236e-01 3.039271235466003418e-01
-1.616246551275253296e-01 1.421083211898803711e-01 -2.485193870961666107e-02 -2.534010708332061768e-01 9.328925013542175293e-01 -7.570430636405944824e-02 3.375290334224700928e-02 -1.081393882632255554e-01
-5.401082634925842285e-01 5.930443480610847473e-02 6.457416415214538574e-01 1.006784886121749878e-01 9.322018176317214966e-02 -2.664865255355834961e-01 -4.364640116691589355e-01 -8.626531809568405151e-02
-2.835115492343902588e-01 3.908433616161346436e-01 -3.935325145721435547e-02 5.864920616149902344e-01 3.731508851051330566e-01 -4.348288476467132568e-01 -1.309831738471984863e-01 2.754395306110382080e-01
-3.975585103034973145e-01 -1.056639850139617920e-01 4.853465557098388672e-01 1.648852080106735229e-01 3.582090139389038086e-01 -8.297432959079742432e-02 6.416125893592834473e-01 1.454951167106628418e-01
-4.544918537139892578e-01 6.623454391956329346e-02 -1.041427347809076309e-02 -3.732000887393951416e-01 6.791344881057739258e-01 -2.099324017763137817e-02 -1.387901008129119873e-01 4.107752740383148193e-01
-1.184980720281600952e-01 3.559274971485137939e-02 1.627750247716903687e-01 6.679383516311645508e-01 5.214970707893371582e-01 -3.158785998821258545e-01 -2.454904466867446899e-01 2.829307913780212402e-01
-3.983394801616668701e-01 6.868961453437805176e-02 5.028965473175048828e-01 1.444142609834671021e-01 3.987286090850830078e-01 -2.063399851322174072e-01 -2.273244112730026245e-01 5.564259886741638184e-01
-3.126911222934722900e-01 -2.398389875888824463e-01 5.951988101005554199e-01 1.608458608388900757e-01 5.485679507255554199e-01 1.019009575247764587e-02 3.972483575344085693e-01 -7.570568472146987915e-02
-6.802777051925659180e-01 5.548186600208282471e-02 4.743450880050659180e-01 6.904105097055435181e-02 1.501466929912567139e-01 1.219497546553611755e-01 -5.156201124191284180e-01 -3.307756409049034119e-02
-4.294031262397766113e-01 4.193440079689025879e-01 -1.230202242732048035e-01 -3.447496518492698669e-02 5.755971074104309082e-01 -4.892324507236480713e-01 1.494135856628417969e-01 -1.745164990425109863e-01
-3.560569584369659424e-01 -2.044090777635574341e-01 3.243927955627441406e-01 1.813855171203613281e-01 6.992235779762268066e-01 1.674055159091949463e-01 4.193476736545562744e-01 -2.276396565139293671e-02
-2.520527839660644531e-01 -1.923251710832118988e-02 3.678276762366294861e-02 7.020032964646816254e-03 4.401347637176513672e-01 -6.762261390686035156e-01 4.245571494102478027e-01 3.216336071491241455e-01
-2.250900566577911377e-01 5.915679931640625000e-01 7.084484398365020752e-02 5.694910883903503418e-01 4.681065082550048828e-01 -1.870547831058502197e-01 -8.176837861537933350e-02 -9.614194929599761963e-02
1.229481492191553116e-02 -2.772121317684650421e-02 7.538522481918334961e-01 3.901959061622619629e-01 2.994187474250793457e-01 7.095544040203094482e-02 -1.011799052357673645e-01 4.166661798954010010e-01
-4.675241187214851379e-02 1.038463488221168518e-01 2.651426196098327637e-02 -2.321068942546844482e-01 9.471188187599182129e-01 -7.160080224275588989e-02 -1.571880578994750977e-01 -7.473159581422805786e-02
-5.408097505569458008e-01 6.782842427492141724e-02 -2.357764542102813721e-01 -1.851105093955993652e-01 4.632575213909149170e-01 1.285175979137420654e-02 -5.141628161072731018e-02 6.290082335472106934e-01
-5.809570476412773132e-02 2.952705919742584229e-01 4.035565257072448730e-01 7.343669980764389038e-02 7.698343992233276367e-01 2.870520949363708496e-01 2.559728026390075684e-01 -2.496960572898387909e-02
1.476238816976547241e-01 3.067389726638793945e-01 4.264205098152160645e-01 5.192869901657104492e-01 6.410532593727111816e-01 9.452442824840545654e-02 -1.096826791763305664e-01 2.665698528289794922e-02
-3.074554502964019775e-01 -1.559833437204360962e-01 4.976240098476409912e-01 4.517539218068122864e-02 5.447249412536621094e-01 -4.760513082146644592e-02 5.762740969657897949e-01 -1.966508477926254272e-02
-7.374526858329772949e-01 1.665214300155639648e-01 4.064671695232391357e-01 4.775492846965789795e-02 1.046568378806114197e-01 1.161988750100135803e-01 -4.725112020969390869e-01 -1.149611249566078186e-01
-1.208627521991729736e-01 1.426282525062561035e-01 5.972476005554199219e-01 -3.519821539521217346e-02 4.638082385063171387e-01 2.331979386508464813e-02 -6.224597692489624023e-01 -6.314840912818908691e-02
-3.136313557624816895e-01 -1.230516433715820312e-01 3.668788373470306396e-01 2.581876330077648163e-02 5.858983993530273438e-01 -1.485116481781005859e-01 6.208859682083129883e-01 -1.987102441489696503e-02
-3.443734049797058105e-01 4.029689431190490723e-01 -6.441127508878707886e-02 -3.035313189029693604e-01 4.364514350891113281e-01 -6.549184322357177734e-01 -3.837978094816207886e-02 -4.314817488193511963e-02
-9.296776354312896729e-02 3.284814655780792236e-01 3.254321217536926270e-02 2.655453085899353027e-01 3.705209791660308838e-01 4.295745790004730225e-01 -1.575673073530197144e-01 6.820821762084960938e-01
1.237391680479049683e-01 5.450902581214904785e-01 4.142127931118011475e-01 -1.528393626213073730e-01 6.919664740562438965e-01 -1.619927398860454559e-02 -1.163579821586608887e-01 -3.742279484868049622e-03
-1.892635077238082886e-01 6.132581233978271484e-01 7.653550058603286743e-02 2.271512150764465332e-01 5.730019807815551758e-01 -3.174240887165069580e-01 -7.307168096303939819e-02 -3.101768791675567627e-01
-1.025816872715950012e-01 3.113947510719299316e-01 -7.998935133218765259e-02 1.820591390132904053e-01 8.378299474716186523e-01 2.275898307561874390e-01 6.537200510501861572e-02 3.081182539463043213e-01
-3.072365820407867432e-01 3.350817263126373291e-01 8.440487831830978394e-02 1.021797135472297668e-01 2.277218401432037354e-01 -4.961317777633666992e-01 5.568482875823974609e-01 4.094837903976440430e-01
-2.883419394493103027e-01 5.497161149978637695e-01 -2.015308886766433716e-01 -4.864187166094779968e-02 7.542389631271362305e-01 5.003021284937858582e-02 -1.166100730188190937e-03 -1.759624108672142029e-02
-3.363537788391113281e-01 5.930330753326416016e-01 2.478049695491790771e-01 7.923361659049987793e-02 1.850435137748718262e-01 -5.960633754730224609e-01 2.727203667163848877e-01 -5.986263230443000793e-02
2.835523337125778198e-02 2.578943669795989990e-01 -1.106086596846580505e-01 7.459881156682968140e-02 8.274174928665161133e-01 -1.534470170736312866e-01 -3.260132372379302979e-01 3.169181048870086670e-01
-3.661414682865142822e-01 1.810290217399597168e-01 -1.796060502529144287e-01 -6.586795300245285034e-02 6.050502657890319824e-01 -6.449429392814636230e-01 8.879253268241882324e-02 8.155209571123123169e-02
-4.154489338397979736e-01 -4.744563251733779907e-02 1.053747534751892090e-01 1.428014487028121948e-01 6.495640277862548828e-01 -1.772289574146270752e-01 5.715428590774536133e-01 -1.168345063924789429e-01
-7.960464060306549072e-02 1.606759727001190186e-01 4.727276042103767395e-02 -2.343732267618179321e-01 8.480458855628967285e-01 2.329664677381515503e-01 7.649261504411697388e-02 3.624562621116638184e-01
-3.680076003074645996e-01 3.990214467048645020e-01 4.876296818256378174e-01 -3.672600910067558289e-02 2.253184318542480469e-01 -3.328130841255187988e-01 5.203745365142822266e-01 -1.841147840023040771e-01
-4.409099519252777100e-01 5.529947280883789062e-01 -8.495189994573593140e-02 2.393534332513809204e-01 4.931339323520660400e-01 -3.783326447010040283e-01 1.840989738702774048e-01 -1.227981895208358765e-01
-2.902386486530303955e-01 5.454117655754089355e-01 -1.827852874994277954e-01 -9.183459728956222534e-02 7.381832003593444824e-01 2.889962308108806610e-02 1.722371280193328857e-01 3.206523135304450989e-02
7.732249796390533447e-03 6.112949848175048828e-01 4.340666830539703369e-01 2.677462697029113770e-01 5.837381482124328613e-01 -2.358641102910041809e-02 -7.104369252920150757e-02 -1.407231837511062622e-01
-6.679301261901855469e-01 -2.228548526763916016e-01 1.892855465412139893e-01 1.322758644819259644e-01 6.579216718673706055e-01 -1.868832856416702271e-02 1.048415452241897583e-01 -8.171448856592178345e-02
-6.172215342521667480e-01 1.559358388185501099e-01 2.064187228679656982e-01 1.326428353786468506e-01 3.751355409622192383e-01 2.052371948957443237e-01 -5.243252515792846680e-01 -2.770431637763977051e-01
-2.372328937053680420e-01 7.667517066001892090e-01 -1.053434908390045166e-01 -8.924336731433868408e-02 5.482428669929504395e-01 3.444816917181015015e-02 -1.435630619525909424e-01 1.199311092495918274e-01
-2.490195184946060181e-01 5.428288578987121582e-01 5.542219877243041992e-01 -1.049686148762702942e-01 6.675641238689422607e-02 -1.725880950689315796e-01 -5.355339050292968750e-01 6.407670676708221436e-02
-4.142946898937225342e-01 1.638730019330978394e-01 -1.204334795475006104e-01 -4.072402417659759521e-02 6.319537758827209473e-01 2.237856239080429077e-01 -1.844829022884368896e-01 5.494210720062255859e-01
5.422655120491981506e-02 1.037918403744697571e-02 1.576349884271621704e-01 5.589938163757324219e-02 9.589610099792480469e-01 8.478709310293197632e-02 -1.835120618343353271e-01 9.223082661628723145e-02
-3.336390554904937744e-01 7.752768397331237793e-01 -1.596768498420715332e-01 2.167711555957794189e-01 3.312778770923614502e-01 -2.176723778247833252e-01 -2.262500375509262085e-01 8.263756334781646729e-02
-8.110378868877887726e-03 7.756628841161727905e-02 1.012926399707794189e-01 -2.340829223394393921e-01 8.534395694732666016e-01 1.109350174665451050e-01 -3.010172769427299500e-02 4.327713251113891602e-01
-4.050259888172149658e-01 6.271027326583862305e-01 -1.210002601146697998e-01 -1.941951215267181396e-01 4.732382893562316895e-01 -1.795232594013214111e-01 -3.659950792789459229e-01 -1.441915612667798996e-02
-2.947093546390533447e-01 6.089388579130172729e-02 3.128847777843475342e-01 2.454553544521331787e-01 3.187195956707000732e-01 -3.963530063629150391e-01 6.574276089668273926e-01 2.457724213600158691e-01
9.715693444013595581e-02 4.278909564018249512e-01 4.477520883083343506e-01 1.211926713585853577e-01 2.050161063671112061e-01 -5.408520102500915527e-01 3.089280724525451660e-01 4.028787314891815186e-01
-5.031434297561645508e-01 1.123772189021110535e-01 1.037152335047721863e-01 3.968628123402595520e-03 3.320911228656768799e-01 4.247733652591705322e-01 5.835502147674560547e-01 3.036409318447113037e-01
-7.966210842132568359e-01 -2.297405302524566650e-01 2.301306575536727905e-01 3.820393979549407959e-01 1.686224341392517090e-01 -9.005755186080932617e-02 -5.279555171728134155e-02 2.727061808109283447e-01
-3.684430718421936035e-01 2.021956443786621094e-01 6.691488027572631836e-01 -4.289034605026245117e-01 2.796108424663543701e-01 -3.519293293356895447e-02 2.336268872022628784e-01 -2.400957792997360229e-01
-2.673221752047538757e-03 2.449161410331726074e-01 4.674684107303619385e-01 6.439512968063354492e-01 5.317095518112182617e-01 -6.958627607673406601e-03 -1.526946276426315308e-01 -2.701476961374282837e-02
-3.571822345256805420e-01 3.427196741104125977e-01 -1.325265318155288696e-01 3.700368478894233704e-02 8.032144904136657715e-01 1.122393831610679626e-01 2.374162226915359497e-01 -1.480331718921661377e-01
-7.664632052183151245e-02 8.475244641304016113e-01 6.457728333771228790e-03 6.411483045667409897e-03 4.603411555290222168e-01 -1.040730923414230347e-01 -5.744121968746185303e-02 2.229355424642562866e-01
-4.534662961959838867e-01 -1.342323571443557739e-01 3.188383951783180237e-02 -1.756592839956283569e-01 8.201667666435241699e-01 -9.493880905210971832e-03 -2.288559079170227051e-01 1.390632987022399902e-01
-4.972765743732452393e-01 -3.081910610198974609e-01 1.283442080020904541e-01 -3.211751207709312439e-02 5.512439012527465820e-01 -1.595488786697387695e-01 5.061377882957458496e-01 2.339429557323455811e-01
-5.126842260360717773e-01 6.407558917999267578e-02 -1.918207257986068726e-01 -3.423348069190979004e-01 6.650225520133972168e-01 -2.768135666847229004e-01 2.090022563934326172e-01 1.284461468458175659e-01
-9.545072913169860840e-02 3.214662075042724609e-01 1.377094388008117676e-01 7.010637521743774414e-01 5.104357004165649414e-01 -2.805244922637939453e-01 -1.928630173206329346e-01 2.568423002958297729e-02
-2.937782108783721924e-01 7.947781085968017578e-01 2.379605174064636230e-01 2.465537637472152710e-01 2.789736092090606689e-01 -1.569878011941909790e-01 3.646487742662429810e-02 -2.465907633304595947e-01
-5.924617648124694824e-01 -4.166554212570190430e-01 1.666837483644485474e-01 4.301444813609123230e-02 4.736698865890502930e-01 -3.065359890460968018e-01 3.569315373897552490e-01 -5.100329406559467316e-03
-9.213685989379882812e-01 2.206241786479949951e-01 2.213706374168395996e-01 2.206211723387241364e-02 6.726253032684326172e-02 1.527913361787796021e-01 -1.478883028030395508e-01 5.632768198847770691e-02
2.167666889727115631e-02 -1.032945588231086731e-01 7.924967408180236816e-01 5.017106235027313232e-02 5.727205872535705566e-01 7.485241629183292389e-03 1.721006631851196289e-01 2.466927468776702881e-02
1.461628824472427368e-01 2.688383162021636963e-01 6.505093574523925781e-01 -5.230031162500381470e-02 6.899754405021667480e-01 6.054706126451492310e-02 1.295448932796716690e-02 -2.376255951821804047e-02
-2.900501489639282227e-01 3.047998845577239990e-01 3.691521584987640381e-01 1.386044770479202271e-01 2.471693605184555054e-01 -6.708331704139709473e-01 3.935363590717315674e-01 3.876579925417900085e-02
2.732316032052040100e-02 4.187209606170654297e-01 1.792395263910293579e-01 -4.960247315466403961e-03 6.747353076934814453e-01 -4.758381247520446777e-01 8.615549653768539429e-02 3.204100131988525391e-01
-2.053443491458892822e-01 1.810303032398223877e-01 1.612362079322338104e-02 4.488827586174011230e-01 7.577863931655883789e-01 -2.527340352535247803e-01 -9.311770647764205933e-02 -2.766235172748565674e-01
-4.882629215717315674e-01 5.542905926704406738e-01 -6.420773267745971680e-02 -1.910513639450073242e-01 3.379661142826080322e-01 -2.171521186828613281e-01 -1.972424834966659546e-01 4.620144665241241455e-01
-4.480787813663482666e-01 4.641293287277221680e-01 4.563640803098678589e-02 -4.262650609016418457e-01 4.181325435638427734e-01 -4.031026065349578857e-01 2.501703202724456787e-01 1.063121575862169266e-02
1.736600697040557861e-01 2.182181328535079956e-01 2.007177472114562988e-01 -1.317071616649627686e-01 5.903782248497009277e-01 -3.320109546184539795e-01 -1.065835505723953247e-01 6.280533671379089355e-01
-4.801808297634124756e-01 5.659469366073608398e-01 -6.371742486953735352e-02 -2.548947930335998535e-01 4.476515054702758789e-01 -4.085590541362762451e-01 2.610233984887599945e-02 -1.100248619914054871e-01
1.204808279871940613e-01 8.967023342847824097e-02 5.126755237579345703e-01 -9.527893364429473877e-02 8.179668188095092773e-01 1.888164430856704712e-01 1.315888203680515289e-02 2.519897185266017914e-02
-2.755542397499084473e-01 2.992133796215057373e-01 7.814937829971313477e-01 -1.641765534877777100e-01 -1.976863294839859009e-02 2.175289690494537354e-01 2.221118509769439697e-01 3.159298002719879150e-01
-2.275756895542144775e-01 2.821142077445983887e-01 6.690091490745544434e-01 2.458317279815673828e-01 1.998883187770843506e-01 -4.992155134677886963e-01 -2.667263448238372803e-01 -1.732064597308635712e-02
-4.520674049854278564e-01 1.932774931192398071e-01 -8.672688901424407959e-02 2.129962891340255737e-01 5.935820341110229492e-01 3.479592204093933105e-01 4.144606888294219971e-01 2.453505098819732666e-01
-2.978070676326751709e-01 2.676173448562622070e-01 -1.175738275051116943e-01 -3.793578445911407471e-01 6.433694958686828613e-01 -4.573935270309448242e-01 -2.691923826932907104e-02 2.410353124141693115e-01
-2.183445990085601807e-01 3.825659453868865967e-01 1.210242584347724915e-01 6.083973646163940430e-01 6.194712519645690918e-01 -4.024847596883773804e-02 1.315052807331085205e-01 -1.360756456851959229e-01
-3.152526021003723145e-01 8.000666499137878418e-01 2.531831562519073486e-01 3.294108808040618896e-02 3.624522686004638672e-01 1.179237142205238342e-01 1.782570406794548035e-02 2.229952067136764526e-01
-1.168940365314483643e-01 7.757443785667419434e-01 3.849995136260986328e-01 3.222615420818328857e-01 3.412937223911285400e-01 3.172004967927932739e-02 -2.927083149552345276e-02 -1.188902109861373901e-01
-7.059472613036632538e-03 4.743975996971130371e-01 1.331048756837844849e-01 5.282636284828186035e-01 5.132742524147033691e-01 -4.441851377487182617e-01 -1.201110407710075378e-01 5.422388017177581787e-02
-2.416232228279113770e-01 4.286064207553863525e-01 7.897555828094482422e-01 -3.289634287357330322e-01 1.106331273913383484e-01 3.955316264182329178e-03 -1.028150245547294617e-01 -5.619309842586517334e-02
-8.584927022457122803e-02 4.967848062515258789e-01 1.762844622135162354e-01 6.408494114875793457e-01 5.138715505599975586e-01 -1.755115240812301636e-01 9.228164702653884888e-02 2.619921416044235229e-02
-3.652865588665008545e-01 6.112294793128967285e-01 -1.319870650768280029e-01 -2.061412036418914795e-01 6.061241626739501953e-01 2.067148089408874512e-01 -6.628584861755371094e-02 1.361550390720367432e-01
-2.794835902750492096e-02 6.063543558120727539e-01 -1.477370038628578186e-02 9.765549749135971069e-02 2.788596153259277344e-01 -2.486678063869476318e-01 -1.242934018373489380e-01 6.831920742988586426e-01
-2.604475319385528564e-01 6.090714931488037109e-01 3.771556615829467773e-01 2.551604211330413818e-01 2.282575070858001709e-01 -5.247420072555541992e-01 1.622251123189926147e-01 8.538098074495792389e-03
-1.160550191998481750e-01 3.481598496437072754e-01 7.928223013877868652e-01 -3.736077547073364258e-01 2.794645726680755615e-01 -6.449164450168609619e-02 3.927629906684160233e-03 -1.220278665423393250e-01
-9.713847190141677856e-02 6.922622323036193848e-01 3.980782330036163330e-01 1.610529571771621704e-01 3.753613233566284180e-01 -3.373557329177856445e-01 -1.195914149284362793e-01 -2.406775802373886108e-01
-1.830812990665435791e-01 2.557695209980010986e-01 -6.138805672526359558e-02 1.132537126541137695e-01 8.607465624809265137e-01 3.310226500034332275e-01 4.983913898468017578e-02 1.775494962930679321e-01
-1.440603137016296387e-01 7.654320001602172852e-01 -4.823417961597442627e-02 1.218989640474319458e-01 5.451925396919250488e-01 -1.915014386177062988e-01 -2.043837606906890869e-01 2.223393134772777557e-02
-1.226036623120307922e-01 -2.036660313606262207e-01 5.597568750381469727e-01 3.153344094753265381e-01 4.176454842090606689e-01 -1.333457231521606445e-01 4.464053809642791748e-01 3.731465637683868408e-01
-3.137411177158355713e-01 2.700771689414978027e-01 -3.296577557921409607e-02 3.637513890862464905e-02 5.596122741699218750e-01 -6.781239509582519531e-01 1.714991033077239990e-01 -1.542242765426635742e-01
-5.364164710044860840e-01 -1.504275649785995483e-01 -5.807565059512853622e-03 -1.023533791303634644e-01 4.242543280124664307e-01 2.500281333923339844e-01 8.353414386510848999e-02 6.554657220840454102e-01
-3.357383906841278076e-01 6.903108358383178711e-01 1.002443954348564148e-01 -3.290134072303771973e-01 3.532089889049530029e-01 -3.998311758041381836e-01 4.696597903966903687e-02 7.499810308218002319e-02
1.105268672108650208e-01 3.779425919055938721e-01 7.109723687171936035e-01 1.884667426347732544e-01 5.433912873268127441e-01 9.140609949827194214e-02 7.425481919199228287e-03 -1.604955643415451050e-02
1.733762323856353760e-01 3.206951022148132324e-01 5.273051857948303223e-01 5.767943337559700012e-02 5.377268195152282715e-01 7.301884144544601440e-02 -6.771457195281982422e-02 5.353975892066955566e-01
-4.699743092060089111e-01 4.059341251850128174e-01 5.359355807304382324e-01 -1.401454210281372070e-01 1.140440851449966431e-01 -1.265711188316345215e-01 -5.180070400238037109e-01 1.005797535181045532e-01
-9.046566486358642578e-02 1.067869216203689575e-01 -7.152418792247772217e-02 1.696967035531997681e-01 9.151831865310668945e-01 1.096077486872673035e-01 -2.958554923534393311e-01 9.692922979593276978e-02
-3.925156593322753906e-01 5.432146787643432617e-01 3.240263760089874268e-01 3.637700080871582031e-01 2.984899878501892090e-01 -1.923810541629791260e-01 3.809647560119628906e-01 -2.056373804807662964e-01
-6.479846686124801636e-02 2.466630935668945312e-01 4.346688389778137207e-01 6.007003188133239746e-01 5.378772616386413574e-01 -2.092369794845581055e-01 -1.249292865395545959e-01 -1.910003721714019775e-01
-4.217191338539123535e-01 -2.840745151042938232e-01 3.341466784477233887e-01 7.451081275939941406e-02 6.120056509971618652e-01 -1.826834082603454590e-01 4.526478648185729980e-01 -1.069322600960731506e-01
-2.781000137329101562e-01 7.406958341598510742e-01 1.271058470010757446e-01 -2.645357549190521240e-01 4.147092998027801514e-01 -3.094703257083892822e-01 6.157901883125305176e-02 -1.278567314147949219e-01
-2.211016118526458740e-01 2.614701390266418457e-01 9.505474567413330078e-02 -3.526450097560882568e-01 5.875042676925659180e-01 -1.513369828462600708e-01 4.410879611968994141e-01 4.321235418319702148e-01
-2.408942729234695435e-01 5.650779008865356445e-01 -8.577691763639450073e-02 1.060385331511497498e-01 5.423559546470642090e-01 -5.161867141723632812e-01 6.800722330808639526e-02 1.970565319061279297e-01
-1.489104330539703369e-01 4.576591551303863525e-01 4.584323614835739136e-03 -4.969489872455596924e-01 6.807041764259338379e-01 -2.022455185651779175e-01 -4.692357406020164490e-02 1.221938207745552063e-01
-1.302629709243774414e-01 2.544595599174499512e-01 6.902201175689697266e-01 -3.042226284742355347e-02 3.244881927967071533e-01 4.888617619872093201e-02 -5.736684203147888184e-01 -6.461152434349060059e-02
-3.558391034603118896e-01 7.839701175689697266e-01 2.911224775016307831e-02 7.376614492386579514e-03 3.477198481559753418e-01 2.229196876287460327e-01 -2.779556512832641602e-01 -1.000287458300590515e-01
-4.770316183567047119e-01 -1.295599788427352905e-01 4.946008324623107910e-01 8.639381825923919678e-02 3.793128430843353271e-01 5.502452701330184937e-02 5.954634547233581543e-01 4.558952525258064270e-02
-3.980788886547088623e-01 6.802574992179870605e-01 1.371656656265258789e-01 -4.478012621402740479e-01 3.499683737754821777e-01 -1.422451287508010864e-01 -8.831989765167236328e-02 -9.450150281190872192e-02
-6.726010143756866455e-02 2.984355688095092773e-01 4.273419380187988281e-01 1.439819694496691227e-03 7.488169670104980469e-01 7.856665179133415222e-03 3.762942552566528320e-01 1.462986469268798828e-01
-7.334869354963302612e-02 6.291590332984924316e-01 1.004286035895347595e-01 2.124761044979095459e-01 5.721899271011352539e-01 -4.234336316585540771e-01 -1.572247892618179321e-01 1.101359054446220398e-01
-6.041547656059265137e-01 2.853401303291320801e-01 5.222830772399902344e-01 -4.184945821762084961e-01 4.932446777820587158e-02 1.915284059941768646e-02 2.288153618574142456e-01 -2.247316837310791016e-01
1.220537815243005753e-02 -9.843571111559867859e-03 7.377470135688781738e-01 3.142528831958770752e-01 3.100135028362274170e-01 -3.404032886028289795e-01 -1.840441823005676270e-01 3.329766988754272461e-01
-1.047928407788276672e-01 5.145350098609924316e-01 2.030053138732910156e-01 6.346300840377807617e-01 4.822925925254821777e-01 -1.984398216009140015e-01 5.576347000896930695e-03 9.105058014392852783e-02
-4.473887681961059570e-01 1.493315957486629486e-02 -1.642702519893646240e-01 -4.543186724185943604e-01 5.106549263000488281e-01 -5.148341655731201172e-01 -3.139808401465415955e-02 1.985487192869186401e-01
-4.145693182945251465e-01 5.409885048866271973e-01 4.118156433105468750e-02 2.954116277396678925e-02 2.059933245182037354e-01 -5.653312802314758301e-01 3.971778750419616699e-01 1.145082488656044006e-01
-5.349650233983993530e-02 -1.314060539007186890e-01 3.901838064193725586e-01 3.938184082508087158e-01 5.198765993118286133e-01 1.677065491676330566e-01 1.445936262607574463e-01 5.943313241004943848e-01
4.221414029598236084e-02 1.769635453820228577e-02 5.247218012809753418e-01 -8.097112178802490234e-02 7.818045616149902344e-01 1.703614443540573120e-01 1.945460885763168335e-01 1.947458237409591675e-01
-4.121743142604827881e-01 3.184666931629180908e-01 6.751079559326171875e-01 1.195937171578407288e-01 -2.669743553269654512e-04 -1.952057331800460815e-01 -4.156323373317718506e-01 2.185463011264801025e-01
-2.650334835052490234e-01 5.816006064414978027e-01 5.972740650177001953e-01 -4.234405979514122009e-02 2.081631720066070557e-01 -1.080361604690551758e-01 -2.848338484764099121e-01 -3.111826777458190918e-01
3.580812364816665649e-02 2.391361445188522339e-01 6.168135404586791992e-01 4.512014687061309814e-01 4.902328252792358398e-01 -3.363422155380249023e-01 -6.060018017888069153e-02 1.906198449432849884e-02
-6.277351975440979004e-01 -4.346130043268203735e-02 4.166071414947509766e-01 -1.688338816165924072e-02 1.461318880319595337e-01 1.181949079036712646e-01 -5.813417434692382812e-01 2.386006861925125122e-01
-5.018382072448730469e-01 -2.261203676462173462e-01 6.266992688179016113e-01 2.331601232290267944e-01 4.296090006828308105e-01 2.038361877202987671e-01 1.541270762681961060e-01 -6.649686954915523529e-03
-2.038235664367675781e-01 3.941194713115692139e-01 5.832769274711608887e-01 1.724568158388137817e-01 3.667528033256530762e-01 -4.109869301319122314e-01 -3.300859928131103516e-01 -1.442142426967620850e-01
