# Supplementary material for: Where is your field going? A machine learning approach to study the relative motion of the domains of physics
Source: PLoS One. 2020 Jun 18;15(6):e0233997. doi: 10.1371/journal.pone.0233997 (PMC7302634; doi:10.1371/journal.pone.0233997)
Supplement: S23 Data — (ZIP) [file pone.0233997.s023.zip › 22/Pacs4Run_22_VS_500_embeddings1996-2000ED8.txt]

-1.114297285676002502e-01 6.815086603164672852e-01 -2.917310893535614014e-01 6.103237271308898926e-01 -1.167306974530220032e-01 -4.263614770025014877e-03 1.900428980588912964e-01 -1.255658864974975586e-01
4.322902262210845947e-01 3.532603979110717773e-01 -2.770670950412750244e-01 4.186478853225708008e-01 3.481153845787048340e-01 2.858501374721527100e-01 4.780884087085723877e-01 6.954821944236755371e-02
-4.238738119602203369e-01 3.644005954265594482e-01 -2.840601205825805664e-01 2.185693979263305664e-01 3.136265575885772705e-01 3.916903734207153320e-01 3.858921825885772705e-01 -3.979758918285369873e-01
5.365367606282234192e-02 6.687544584274291992e-01 -4.331975802779197693e-02 6.187894940376281738e-02 -1.010249927639961243e-01 5.852465629577636719e-01 3.702128827571868896e-01 -2.332511395215988159e-01
3.150360882282257080e-01 2.719320356845855713e-01 2.173309922218322754e-01 7.882061004638671875e-01 -2.521900236606597900e-01 2.191582620143890381e-01 1.583093404769897461e-01 -1.470098346471786499e-01
4.890481829643249512e-01 5.000790357589721680e-01 -1.550144553184509277e-01 5.747247338294982910e-01 7.734278589487075806e-02 -2.894743382930755615e-01 1.615788042545318604e-01 -2.013203650712966919e-01
-1.975377202033996582e-01 7.262275815010070801e-01 1.742322593927383423e-01 3.695371150970458984e-01 1.493672579526901245e-01 4.662332236766815186e-01 8.690203726291656494e-02 -1.393617391586303711e-01
2.643552422523498535e-01 6.843214482069015503e-02 -4.130565524101257324e-01 6.352993845939636230e-01 9.953476488590240479e-02 3.984193503856658936e-01 -2.213129550218582153e-01 -3.654966354370117188e-01
1.504393666982650757e-01 5.597171783447265625e-01 3.077960908412933350e-01 6.301486492156982422e-01 -4.377707839012145996e-02 2.885490059852600098e-01 2.830944657325744629e-01 8.330470323562622070e-02
-1.049310490489006042e-01 3.385232388973236084e-01 -4.135000109672546387e-01 4.328928887844085693e-02 -2.956588193774223328e-02 4.549565017223358154e-01 6.856237649917602539e-01 1.536094546318054199e-01
1.571271121501922607e-01 9.316079318523406982e-02 6.414095312356948853e-02 6.794669032096862793e-01 -6.747564673423767090e-02 5.675032138824462891e-01 2.449362277984619141e-01 -3.379883766174316406e-01
4.289876222610473633e-01 4.876675605773925781e-01 -4.150738418102264404e-01 2.559557557106018066e-01 2.758139371871948242e-01 4.962667524814605713e-01 -5.101749300956726074e-02 -1.240708753466606140e-01
9.772281348705291748e-02 -6.941656023263931274e-02 -4.663860499858856201e-01 5.321369767189025879e-01 5.124287679791450500e-02 6.425643563270568848e-01 -1.129722967743873596e-01 2.380513101816177368e-01
2.848489284515380859e-01 3.903363347053527832e-01 2.646850943565368652e-01 6.931268572807312012e-01 -3.242768049240112305e-01 2.877841889858245850e-01 1.669051945209503174e-01 -1.352692302316427231e-02
5.534582585096359253e-02 -1.827704906463623047e-02 -8.437643945217132568e-02 9.703276157379150391e-01 -9.151742607355117798e-02 -1.568436324596405029e-01 7.773683965206146240e-02 -9.449543058872222900e-02
2.352704554796218872e-01 8.211909979581832886e-02 -1.931262463331222534e-01 7.649384140968322754e-01 1.225661262869834900e-01 3.787227272987365723e-01 -8.402694761753082275e-02 -3.872491121292114258e-01
-1.570583432912826538e-01 5.515322089195251465e-01 -3.364593386650085449e-01 1.439621895551681519e-01 -4.193675518035888672e-01 4.946981072425842285e-01 -3.195491135120391846e-01 -1.204480752348899841e-01
1.846129298210144043e-01 4.700867235660552979e-01 -4.619774222373962402e-01 6.106561422348022461e-02 -5.213797092437744141e-01 4.455855786800384521e-01 -9.599270671606063843e-02 -2.195139527320861816e-01
4.218719005584716797e-01 6.643164902925491333e-02 -5.037195086479187012e-01 5.127921700477600098e-01 -4.180447012186050415e-02 3.275240361690521240e-01 -3.509778082370758057e-01 2.621389627456665039e-01
-2.113016247749328613e-01 6.292120218276977539e-01 -2.066115587949752808e-01 2.766619026660919189e-01 5.092681050300598145e-01 7.490524649620056152e-02 4.133111238479614258e-01 6.650348007678985596e-02
2.678560912609100342e-01 5.476642847061157227e-01 -1.849415302276611328e-01 1.189571544528007507e-01 -5.692190527915954590e-01 4.587046205997467041e-01 -5.941367242485284805e-03 -2.133246213197708130e-01
1.087450906634330750e-01 3.473131060600280762e-01 -6.127133965492248535e-01 3.266573846340179443e-01 5.931198000907897949e-01 8.036749809980392456e-02 1.585964113473892212e-01 4.497267678380012512e-02
3.899630904197692871e-01 2.880683541297912598e-01 -2.701720893383026123e-01 4.999144673347473145e-01 1.990324109792709351e-01 6.164522171020507812e-01 9.641208499670028687e-02 -1.145224049687385559e-01
-3.099950551986694336e-01 -9.585794806480407715e-02 -5.414679646492004395e-01 5.068771243095397949e-01 -4.220657646656036377e-01 -1.356361955404281616e-01 2.502550184726715088e-01 -2.922978699207305908e-01
4.637623131275177002e-01 9.924661368131637573e-02 -3.400736153125762939e-01 3.826171159744262695e-01 -8.671219646930694580e-02 5.568293929100036621e-01 3.698647916316986084e-01 -2.421792894601821899e-01
3.735012114048004150e-01 1.083266660571098328e-01 -1.284926533699035645e-01 7.367942929267883301e-01 -1.299417018890380859e-01 3.555777966976165771e-01 -3.809351101517677307e-02 -3.802821040153503418e-01
4.669488370418548584e-01 4.831627011299133301e-02 -5.709150433540344238e-01 5.057612657546997070e-01 1.531730145215988159e-01 1.793989390134811401e-01 2.671836912631988525e-01 -2.661820352077484131e-01
3.294942080974578857e-01 4.762114286422729492e-01 -1.594473868608474731e-01 2.149841189384460449e-01 -5.812333226203918457e-01 2.680513560771942139e-01 1.037942692637443542e-01 -4.154005050659179688e-01
5.868837609887123108e-02 1.534374803304672241e-01 -4.083636999130249023e-01 5.561381578445434570e-01 5.087674856185913086e-01 3.548987209796905518e-01 2.480712980031967163e-01 -2.250002324581146240e-01
4.272540211677551270e-01 3.732473403215408325e-02 -4.463498592376708984e-01 5.471994280815124512e-01 6.523685157299041748e-02 9.429202228784561157e-02 4.769564270973205566e-01 -2.770757675170898438e-01
2.800007462501525879e-01 4.649221003055572510e-01 -1.297892183065414429e-01 2.577291131019592285e-01 -7.416973710060119629e-01 -4.783204942941665649e-02 2.599143981933593750e-01 4.710751771926879883e-02
-5.236108899116516113e-01 1.527092158794403076e-01 -4.530313611030578613e-01 3.173291087150573730e-01 -5.432397127151489258e-01 4.834363237023353577e-02 2.907715439796447754e-01 -1.207548677921295166e-01
2.135052531957626343e-01 7.328082323074340820e-01 -5.341070294380187988e-01 1.114349230192601681e-03 -2.669663727283477783e-01 -6.008616834878921509e-02 -1.792563647031784058e-01 -1.584986150264739990e-01
6.554402643814682961e-04 2.021089047193527222e-01 3.639740636572241783e-03 3.313143551349639893e-01 -1.756847798824310303e-01 8.029683232307434082e-01 3.819067478179931641e-01 -1.670123189687728882e-01
1.006230041384696960e-01 -1.038450840860605240e-02 -4.013994634151458740e-01 7.093505859375000000e-01 3.708913624286651611e-01 2.824051976203918457e-01 2.363461256027221680e-01 2.286811321973800659e-01
3.933897614479064941e-01 1.021205112338066101e-01 -1.837714761495590210e-01 5.042161941528320312e-01 -2.572697103023529053e-01 5.152383446693420410e-01 8.872872591018676758e-02 4.552788436412811279e-01
4.015183746814727783e-01 2.591825127601623535e-01 -2.444744706153869629e-01 7.210461497306823730e-01 2.969176173210144043e-01 2.753506600856781006e-01 -4.281794279813766479e-02 -1.616190820932388306e-01
-2.267431840300559998e-02 3.875354826450347900e-01 -5.028735399246215820e-01 2.139208465814590454e-01 -4.485539495944976807e-01 4.042573869228363037e-01 -2.014276385307312012e-01 -3.813925981521606445e-01
4.378280043601989746e-01 2.327308245003223419e-02 -4.267463684082031250e-01 4.856633543968200684e-01 -4.644723609089851379e-02 5.189069509506225586e-01 2.286224067211151123e-01 -2.570868432521820068e-01
1.304211765527725220e-01 -6.458806805312633514e-03 -4.400297701358795166e-01 6.329551935195922852e-01 3.834135234355926514e-01 2.616425454616546631e-01 3.790932297706604004e-01 1.718011349439620972e-01
5.561422109603881836e-01 3.977732658386230469e-01 -2.468820214271545410e-01 5.273413658142089844e-01 1.918152719736099243e-01 -1.102177798748016357e-01 3.538012206554412842e-01 1.390182375907897949e-01
4.289776980876922607e-01 6.837684661149978638e-02 -2.846392691135406494e-01 3.952490389347076416e-01 -2.875438630580902100e-01 6.588947772979736328e-01 1.107847914099693298e-01 2.120482921600341797e-01
3.697161376476287842e-01 6.893211603164672852e-02 -5.613189935684204102e-01 5.943812727928161621e-01 2.523428499698638916e-01 -1.388788670301437378e-01 2.418594807386398315e-01 2.207484394311904907e-01
4.118586778640747070e-01 1.384373903274536133e-01 -4.181999266147613525e-01 5.169870257377624512e-01 1.755903959274291992e-01 5.161682367324829102e-01 1.958568096160888672e-01 -1.828095167875289917e-01
5.057159066200256348e-01 3.642169535160064697e-01 -2.391917556524276733e-01 6.545165777206420898e-01 1.295502185821533203e-01 -2.340989708900451660e-01 1.984001845121383667e-01 1.226558983325958252e-01
3.056858181953430176e-01 1.056070402264595032e-01 -6.754982471466064453e-01 4.258909821510314941e-01 4.223539829254150391e-01 2.468251585960388184e-01 1.176031231880187988e-01 6.772287935018539429e-02
-4.665533304214477539e-01 8.136919140815734863e-02 -2.679238021373748779e-01 5.182269811630249023e-01 -4.811601042747497559e-01 4.297237098217010498e-01 -1.167392134666442871e-01 -7.455963641405105591e-02
6.716263890266418457e-01 1.719055622816085815e-01 -5.025265216827392578e-01 3.499332964420318604e-01 1.769154332578182220e-02 1.425149589776992798e-01 3.129917681217193604e-01 -1.606020033359527588e-01
-6.130729615688323975e-02 3.618286550045013428e-01 -1.379087660461664200e-02 2.002105414867401123e-01 -2.203151583671569824e-01 3.791979551315307617e-01 7.793915867805480957e-01 1.589525789022445679e-01
-6.495154649019241333e-02 4.314412176609039307e-01 -3.951579034328460693e-01 1.817439496517181396e-01 6.317397207021713257e-02 -2.627707719802856445e-01 6.419014334678649902e-01 -3.679436743259429932e-01
1.538451910018920898e-01 1.163735911250114441e-01 -1.450598984956741333e-01 9.069972038269042969e-01 1.783075481653213501e-01 -1.073720008134841919e-01 2.214913666248321533e-01 1.634679585695266724e-01
4.224244356155395508e-01 5.084757804870605469e-01 -2.524230778217315674e-01 4.042341411113739014e-01 3.484391272068023682e-01 4.522426724433898926e-01 8.206115663051605225e-02 -5.674610659480094910e-02
3.607658669352531433e-02 3.621439337730407715e-01 1.849382221698760986e-01 5.736036896705627441e-01 -3.628034591674804688e-01 4.065127372741699219e-01 3.155989348888397217e-01 -3.283981084823608398e-01
1.104008853435516357e-01 1.160057857632637024e-01 -3.831811845302581787e-01 2.170027941465377808e-01 -1.546262502670288086e-01 2.567890286445617676e-01 6.916167140007019043e-01 -4.607090055942535400e-01
-1.070488430559635162e-02 5.930960774421691895e-01 -4.485918581485748291e-01 1.558373570442199707e-01 -6.214812397956848145e-01 5.869667977094650269e-02 -1.807412505149841309e-01 1.584384590387344360e-02
8.043660223484039307e-02 6.759916543960571289e-01 3.187478780746459961e-01 5.806620121002197266e-01 -1.080293506383895874e-01 2.637860476970672607e-01 -1.050012093037366867e-02 -1.281912028789520264e-01
3.291489779949188232e-01 2.903996706008911133e-01 -1.862943172454833984e-01 3.583825826644897461e-01 4.510373342782258987e-03 6.880773901939392090e-01 1.120004281401634216e-01 3.977064788341522217e-01
4.277249872684478760e-01 5.660107731819152832e-01 -2.308214902877807617e-01 2.712366580963134766e-01 2.196121811866760254e-01 5.631926059722900391e-01 4.131819121539592743e-03 -6.635391712188720703e-02
9.018158167600631714e-02 2.806110680103302002e-01 -5.390522480010986328e-01 4.516738951206207275e-01 5.767815709114074707e-01 5.782392993569374084e-02 2.755612432956695557e-01 -8.113834261894226074e-02
1.107346713542938232e-01 3.263303041458129883e-01 -5.340366363525390625e-01 3.265879154205322266e-01 5.315227508544921875e-01 2.194662392139434814e-01 3.856127560138702393e-01 -1.000626981258392334e-01
-6.392955780029296875e-01 2.005912512540817261e-01 -1.452244669198989868e-01 5.516892075538635254e-01 -4.581959843635559082e-01 -1.933592557907104492e-02 5.928949266672134399e-02 -1.085373684763908386e-01
3.526082038879394531e-01 -3.201877698302268982e-02 -3.228903710842132568e-01 8.408563137054443359e-01 1.009546071290969849e-01 -1.162902712821960449e-01 1.941463947296142578e-01 -4.400727897882461548e-02
3.138367235660552979e-01 4.099196195602416992e-01 -3.390740752220153809e-01 4.579812884330749512e-01 4.557682275772094727e-01 4.465410411357879639e-01 4.030218347907066345e-02 -2.558587351813912392e-03
2.071952968835830688e-01 6.052607893943786621e-01 2.277057617902755737e-01 6.141773462295532227e-01 -4.095816984772682190e-02 -9.107930958271026611e-02 3.891840577125549316e-01 1.511477399617433548e-02
2.723438143730163574e-01 6.947432160377502441e-01 -8.904335647821426392e-02 1.389226615428924561e-01 -5.086529254913330078e-01 -2.887809835374355316e-02 3.739859163761138916e-01 1.284729987382888794e-01
1.242464501410722733e-02 3.262375593185424805e-01 -4.723981022834777832e-01 4.025268256664276123e-01 -4.180932343006134033e-01 8.323048055171966553e-02 -5.549552440643310547e-01 -1.360964924097061157e-01
4.060701727867126465e-01 4.278442561626434326e-01 -3.748170733451843262e-01 3.047682046890258789e-01 3.309670090675354004e-01 5.430216789245605469e-01 1.153117641806602478e-01 3.124770708382129669e-02
-1.143630072474479675e-01 4.126501679420471191e-01 3.425008356571197510e-01 6.677123308181762695e-01 -3.001751601696014404e-01 3.660022318363189697e-01 1.703412383794784546e-01 2.038179337978363037e-02
4.476016461849212646e-01 1.596038490533828735e-01 -5.595511794090270996e-01 3.519431352615356445e-01 1.912440955638885498e-01 4.198791682720184326e-01 3.075664341449737549e-01 -1.724757254123687744e-01
2.916689515113830566e-01 3.091953992843627930e-01 2.382125407457351685e-01 6.678622364997863770e-01 -3.672858178615570068e-01 3.001497089862823486e-01 1.018277406692504883e-01 -2.849293649196624756e-01
4.526231884956359863e-01 4.561609923839569092e-01 -3.634755313396453857e-01 4.353334605693817139e-01 4.347501397132873535e-01 2.156147062778472900e-01 1.729626804590225220e-01 -2.499394351616501808e-03
3.703594207763671875e-01 -9.736276417970657349e-02 -6.074165105819702148e-01 6.044176816940307617e-01 1.323699355125427246e-01 6.933277845382690430e-02 2.517829239368438721e-01 -1.826339662075042725e-01
-2.276998609304428101e-01 5.667111873626708984e-01 1.239074915647506714e-01 5.845788121223449707e-01 7.228884845972061157e-02 -1.588445007801055908e-01 2.516238391399383545e-01 4.196830391883850098e-01
-2.753267586231231689e-01 -1.043941155076026917e-01 -4.555728435516357422e-01 4.045473039150238037e-01 -5.981870889663696289e-01 5.774483084678649902e-02 4.253494739532470703e-01 -2.729410305619239807e-03
7.791660726070404053e-02 3.164770901203155518e-01 -5.001608133316040039e-01 3.213458061218261719e-01 5.411971807479858398e-01 2.979792952537536621e-01 3.872826397418975830e-01 9.313112497329711914e-02
-6.297352910041809082e-01 4.431433677673339844e-01 -2.880348265171051025e-01 3.421668708324432373e-01 3.877674415707588196e-02 5.508508533239364624e-02 1.125550493597984314e-01 4.356702268123626709e-01
4.797307848930358887e-01 4.538792073726654053e-01 -8.974945545196533203e-02 5.119491219520568848e-01 1.649762270972132683e-03 -2.503705322742462158e-01 4.803296923637390137e-01 -1.733372919261455536e-02
1.173597052693367004e-01 5.216208100318908691e-01 -6.584393382072448730e-01 4.522608220577239990e-02 -4.299511313438415527e-01 2.226320356130599976e-01 -2.100197374820709229e-01 -4.421420861035585403e-03
-1.013883203268051147e-01 5.729603767395019531e-02 5.394752696156501770e-02 9.170120358467102051e-01 -7.251679897308349609e-02 -1.304431855678558350e-01 3.431079089641571045e-01 -5.117663368582725525e-02
-8.510396629571914673e-02 5.462862253189086914e-01 -6.165131330490112305e-01 1.911286823451519012e-02 -5.487076044082641602e-01 -7.704687118530273438e-02 2.420793287456035614e-03 8.278053998947143555e-02
4.436287581920623779e-01 5.320473909378051758e-01 -2.617951333522796631e-01 6.051820144057273865e-02 -5.385365486145019531e-01 3.648515939712524414e-01 1.374866664409637451e-01 7.667542994022369385e-02
-1.798233836889266968e-01 2.456541359424591064e-01 4.139537364244461060e-02 8.925832509994506836e-01 1.217850074172019958e-01 -2.662323713302612305e-01 1.206951066851615906e-01 -9.284845739603042603e-02
-2.630447149276733398e-01 1.707694232463836670e-01 4.673808068037033081e-02 8.334569931030273438e-01 2.448809295892715454e-01 -1.674420088529586792e-01 3.392751216888427734e-01 4.122181236743927002e-02
1.763744503259658813e-01 6.787346601486206055e-01 -1.720864176750183105e-01 8.432738482952117920e-02 -5.035064816474914551e-01 1.628130376338958740e-01 2.719579041004180908e-01 3.427806198596954346e-01
-6.831596046686172485e-02 7.410132288932800293e-01 2.727189064025878906e-01 5.497020483016967773e-01 -3.589576482772827148e-02 3.264534287154674530e-03 1.093820109963417053e-02 -2.612769603729248047e-01
-5.848213657736778259e-02 4.487507045269012451e-01 -5.408366918563842773e-01 1.724304705858230591e-01 -2.671757042407989502e-01 3.312590420246124268e-01 -2.731786072254180908e-01 -4.660732448101043701e-01
-3.246666789054870605e-01 3.591274619102478027e-01 -1.276716291904449463e-01 4.291645884513854980e-01 -5.873574018478393555e-01 1.836741566658020020e-01 -3.755108267068862915e-02 -4.301184117794036865e-01
-3.252039551734924316e-01 2.399772107601165771e-01 -5.400070548057556152e-01 2.038289308547973633e-01 -3.942267894744873047e-01 5.345405936241149902e-01 -1.118654087185859680e-01 -2.232420444488525391e-01
1.529393941164016724e-01 3.624648749828338623e-01 6.436906009912490845e-02 7.895587086677551270e-01 -8.562061935663223267e-03 -3.335798680782318115e-01 3.171750307083129883e-01 7.572015374898910522e-02
2.385079264640808105e-01 2.189928293228149414e-01 -2.343511283397674561e-01 8.437089920043945312e-01 1.316013932228088379e-01 -8.318009227514266968e-02 -1.181214228272438049e-01 3.003334403038024902e-01
-1.823979467153549194e-01 3.243180811405181885e-01 -5.841128230094909668e-01 3.292956054210662842e-01 -3.048057556152343750e-01 1.182501763105392456e-02 -3.521361052989959717e-01 -4.414512813091278076e-01
-4.968056976795196533e-01 4.360172450542449951e-01 -3.593814969062805176e-01 2.269265800714492798e-01 -2.244801074266433716e-02 2.971012145280838013e-02 3.510560691356658936e-01 5.077356100082397461e-01
2.496373355388641357e-01 -8.828934282064437866e-02 -1.635282188653945923e-01 7.862929701805114746e-01 -4.742896556854248047e-02 4.493390023708343506e-01 2.459301352500915527e-01 -1.423078924417495728e-01
-2.550175487995147705e-01 4.141643345355987549e-01 -6.227780580520629883e-01 1.784981787204742432e-01 -3.561653196811676025e-01 1.839515864849090576e-01 -1.911010593175888062e-01 -3.827640712261199951e-01
2.148729711771011353e-01 1.422422528266906738e-01 -5.133568048477172852e-01 4.731234908103942871e-01 4.007777273654937744e-01 4.168705046176910400e-01 2.590861916542053223e-01 -2.113915234804153442e-01
3.271798491477966309e-01 3.043732941150665283e-01 -4.088619649410247803e-01 4.990825057029724121e-01 4.328491985797882080e-01 4.381031394004821777e-01 -4.160959273576736450e-03 -6.891084462404251099e-02
-5.282048583030700684e-01 1.558147668838500977e-01 -4.669970571994781494e-01 3.962215483188629150e-01 -4.886668920516967773e-01 5.637987330555915833e-02 3.788107633590698242e-02 -2.797045409679412842e-01
-4.431136325001716614e-02 5.188858509063720703e-01 2.754125595092773438e-01 6.327227950096130371e-01 -3.687990084290504456e-02 4.940902292728424072e-01 -3.561799600720405579e-02 7.648591697216033936e-02
-2.122145742177963257e-01 6.361131668090820312e-01 1.396127343177795410e-01 5.810707807540893555e-01 -6.055769324302673340e-02 4.573331028223037720e-02 -4.584882035851478577e-02 4.304987788200378418e-01
-2.404579222202301025e-01 6.029571890830993652e-01 -2.627222239971160889e-01 3.202585875988006592e-01 5.769055485725402832e-01 1.387000679969787598e-01 2.318751811981201172e-01 -3.478918969631195068e-02
3.375841975212097168e-01 3.593943119049072266e-01 -1.624289304018020630e-01 7.690938115119934082e-01 2.527255415916442871e-01 -1.785781830549240112e-01 1.327232867479324341e-01 1.600265800952911377e-01
-6.990752369165420532e-02 4.340474009513854980e-01 -6.707079410552978516e-01 7.900682091712951660e-02 -4.478415846824645996e-01 2.475336343050003052e-01 -2.118579894304275513e-01 -2.095370739698410034e-01
1.969549953937530518e-01 2.304696142673492432e-01 -4.331730678677558899e-02 7.257581949234008789e-01 -2.615070715546607971e-02 -3.133898079395294189e-01 5.069239139556884766e-01 1.536955088376998901e-01
3.562739789485931396e-01 9.283532202243804932e-02 -3.623330891132354736e-01 5.620730519294738770e-01 7.324209809303283691e-02 5.524673461914062500e-01 8.217160403728485107e-02 -3.160731196403503418e-01
2.404806166887283325e-01 1.767059713602066040e-01 -2.874373197555541992e-01 3.823115229606628418e-01 -1.507988572120666504e-02 -3.566416352987289429e-02 7.689049839973449707e-01 -2.990781068801879883e-01
4.087799489498138428e-01 2.802872657775878906e-01 -3.864969313144683838e-01 4.231740832328796387e-01 1.839962787926197052e-02 5.366801619529724121e-01 -1.968353688716888428e-01 3.142827749252319336e-01
3.588975667953491211e-01 -9.681010991334915161e-02 -4.606654942035675049e-01 5.937960743904113770e-01 -1.361999064683914185e-01 3.709687292575836182e-01 -3.707945346832275391e-03 3.752760589122772217e-01
-1.082527041435241699e-01 7.530893087387084961e-01 -1.312810778617858887e-01 6.951735913753509521e-02 2.291242480278015137e-01 3.746602237224578857e-01 2.502138316631317139e-01 -3.789395987987518311e-01
3.563068807125091553e-01 -8.345894515514373779e-03 -3.884302973747253418e-01 7.296133637428283691e-01 5.745318718254566193e-03 2.420976459980010986e-01 -1.416939049959182739e-01 -3.332272469997406006e-01
1.785537749528884888e-01 -1.660283058881759644e-01 -2.302110046148300171e-01 8.720527291297912598e-01 7.735895458608865738e-03 2.167608588933944702e-01 2.489605695009231567e-01 -1.343640387058258057e-01
3.908144235610961914e-01 4.318128228187561035e-01 -1.720721125602722168e-01 6.493078470230102539e-01 2.793749570846557617e-01 -2.400903999805450439e-01 1.805534064769744873e-01 2.032214850187301636e-01
-1.160447672009468079e-01 4.186120256781578064e-02 -4.874357953667640686e-02 9.097962975502014160e-01 -3.785777837038040161e-02 -2.464159578084945679e-01 2.487556934356689453e-01 -1.750505119562149048e-01
3.620415925979614258e-01 4.341095983982086182e-01 -3.941989541053771973e-01 1.960379481315612793e-01 -3.333507776260375977e-01 5.861636996269226074e-01 3.389818593859672546e-02 -1.754750460386276245e-01
2.201065570116043091e-01 7.982653379440307617e-02 -5.153831839561462402e-01 5.012817382812500000e-01 3.556733131408691406e-01 5.288836956024169922e-01 1.139196157455444336e-01 -9.528034180402755737e-02
-2.459060847759246826e-01 5.373169183731079102e-01 1.769927591085433960e-01 6.316490173339843750e-01 2.163995951414108276e-01 -2.222143858671188354e-02 2.666627764701843262e-01 3.195029795169830322e-01
1.243099346756935120e-01 2.986387312412261963e-01 -6.924390792846679688e-01 2.471959590911865234e-01 -3.871779739856719971e-01 1.161716058850288391e-01 -1.804837286472320557e-01 -3.985062539577484131e-01
8.455307036638259888e-02 5.594128966331481934e-01 -5.110721588134765625e-01 -1.665079444646835327e-01 -3.052488267421722412e-01 3.740406334400177002e-01 3.008702695369720459e-01 -2.595809400081634521e-01
1.553448587656021118e-01 8.251686692237854004e-01 -2.028367221355438232e-01 8.882711827754974365e-02 -4.506544768810272217e-01 9.914106130599975586e-02 -1.100323814898729324e-02 1.813622862100601196e-01
2.561891376972198486e-01 -1.884865611791610718e-01 -4.105463922023773193e-01 7.889422774314880371e-01 -5.206933990120887756e-02 -1.485270410776138306e-01 2.879256308078765869e-01 -1.375311147421598434e-02
-2.533120810985565186e-01 3.901593387126922607e-01 -4.035628437995910645e-01 4.003537595272064209e-01 6.224979758262634277e-01 8.991483598947525024e-02 2.530227303504943848e-01 -2.921627834439277649e-02
-3.862065076828002930e-01 -1.441968977451324463e-01 -6.212172508239746094e-01 4.337117075920104980e-01 -4.370930790901184082e-01 8.694935590028762817e-02 1.870694011449813843e-01 1.497654318809509277e-01
-3.170537054538726807e-01 4.029081463813781738e-01 -5.799671411514282227e-01 1.073471084237098694e-01 7.402865588665008545e-02 1.449269950389862061e-01 1.569138169288635254e-01 5.815072059631347656e-01
-5.591050535440444946e-02 3.432251214981079102e-01 -2.851787507534027100e-01 1.846957653760910034e-01 8.338675647974014282e-02 -1.585818268358707428e-02 8.646127581596374512e-01 9.418638795614242554e-02
4.208936095237731934e-01 -7.097579538822174072e-03 -5.368584990501403809e-01 5.555518865585327148e-01 2.053619362413883209e-02 3.829709887504577637e-01 -2.680129706859588623e-01 8.380777388811111450e-02
4.325230121612548828e-01 3.429639637470245361e-01 -5.436665415763854980e-01 1.819475442171096802e-01 9.407420456409454346e-02 -2.239510715007781982e-01 5.466781854629516602e-01 9.359735250473022461e-02
1.058261170983314514e-01 3.145453035831451416e-01 -6.694666147232055664e-01 2.382407337427139282e-01 -4.277726411819458008e-01 1.321295648813247681e-01 -1.895391792058944702e-01 -3.854155242443084717e-01
-3.279695510864257812e-01 4.851239621639251709e-01 -3.451940715312957764e-01 2.320876568555831909e-01 4.630222320556640625e-01 2.538016736507415771e-01 4.143466651439666748e-01 1.832459121942520142e-01
-5.187276750802993774e-02 4.620277285575866699e-01 -2.742548286914825439e-01 1.330688148736953735e-01 -7.356477379798889160e-01 1.251896619796752930e-01 2.328825891017913818e-01 2.825458049774169922e-01
-2.025365233421325684e-01 2.428378015756607056e-01 -3.464008569717407227e-01 4.548060894012451172e-01 -5.162692666053771973e-01 2.867203056812286377e-01 -3.156166672706604004e-01 -3.532851934432983398e-01
4.025289118289947510e-01 1.177470088005065918e-01 -2.348526120185852051e-01 7.957421541213989258e-01 3.729229792952537537e-02 1.416734419763088226e-02 1.603146791458129883e-01 3.293211460113525391e-01
3.421031236648559570e-01 1.650293916463851929e-01 -4.129015207290649414e-01 5.494789481163024902e-01 1.427852064371109009e-01 -1.952564269304275513e-01 4.614245891571044922e-01 -3.345007300376892090e-01
1.504295021295547485e-01 8.250073790550231934e-01 -1.411866843700408936e-01 6.287906318902969360e-02 -4.246576130390167236e-01 2.278027683496475220e-01 1.052475050091743469e-01 1.718751639127731323e-01
-1.918845251202583313e-02 -2.314517796039581299e-01 -4.166807234287261963e-01 7.865901589393615723e-01 1.411219239234924316e-01 3.500570077449083328e-03 3.253639042377471924e-01 1.671093255281448364e-01
-3.876570165157318115e-01 8.453184366226196289e-02 -4.754178524017333984e-01 3.376154005527496338e-01 -5.013786554336547852e-01 2.769405841827392578e-01 1.226740255951881409e-01 -3.993049860000610352e-01
-1.994957476854324341e-01 4.493390321731567383e-01 -4.821202158927917480e-01 1.389977484941482544e-01 -3.235735744237899780e-02 -1.836531609296798706e-01 6.502583622932434082e-01 -2.211881875991821289e-01
3.096011281013488770e-01 2.978561520576477051e-01 -6.937798112630844116e-02 7.335606217384338379e-01 1.063800230622291565e-01 2.967496216297149658e-01 -1.710730195045471191e-01 -3.792905211448669434e-01
-2.089938614517450333e-03 1.330554783344268799e-01 8.179365843534469604e-02 3.756172657012939453e-01 -3.035812675952911377e-01 5.978254675865173340e-01 5.311202406883239746e-01 3.207302093505859375e-01
8.526873588562011719e-02 5.649328231811523438e-01 -2.093781083822250366e-01 1.662276834249496460e-01 -5.135838985443115234e-01 -1.521188416518270969e-03 2.792880535125732422e-01 5.102323889732360840e-01
-1.794728636741638184e-01 5.144684910774230957e-01 1.474153902381658554e-02 4.975854754447937012e-01 3.723826110363006592e-01 3.625596761703491211e-01 1.397297680377960205e-01 4.070139825344085693e-01
-8.910640142858028412e-03 5.696561336517333984e-01 -3.089148104190826416e-01 2.689309120178222656e-01 -5.217562317848205566e-01 -7.037089020013809204e-02 -2.456087619066238403e-01 4.124984443187713623e-01
4.265371263027191162e-01 4.020124971866607666e-01 -1.402537431567907333e-02 7.514945864677429199e-01 7.239029556512832642e-02 -2.045308500528335571e-01 1.441316604614257812e-01 1.538321226835250854e-01
-1.836822777986526489e-01 6.661729216575622559e-01 -3.009384572505950928e-01 3.177830874919891357e-01 4.681151211261749268e-01 3.164930343627929688e-01 -9.684924036264419556e-02 4.738093912601470947e-02
2.644271850585937500e-01 6.498637795448303223e-01 -7.946688681840896606e-02 2.783960103988647461e-01 -5.939438939094543457e-01 2.222004979848861694e-01 -1.093551144003868103e-01 9.917184710502624512e-02
1.509916335344314575e-01 7.775012850761413574e-01 -2.080713808536529541e-01 -2.813671343028545380e-02 -3.823841810226440430e-01 3.742745220661163330e-01 9.252409636974334717e-02 1.837067753076553345e-01
-2.526543140411376953e-01 3.074455261230468750e-01 -6.247029304504394531e-01 -2.966496162116527557e-03 -1.388089545071125031e-02 1.452218145132064819e-01 6.557692289352416992e-01 8.072039112448692322e-03
3.291617631912231445e-01 2.497406601905822754e-01 -3.550922870635986328e-01 5.719251036643981934e-01 3.397759497165679932e-01 4.159253835678100586e-01 2.235974073410034180e-01 -1.940511763095855713e-01
-3.062811493873596191e-01 1.555101275444030762e-01 -1.963404268026351929e-01 4.002632796764373779e-01 -6.645804643630981445e-01 4.505589306354522705e-01 3.821105509996414185e-02 -1.926590800285339355e-01
-1.718948334455490112e-01 4.047670960426330566e-01 1.302022337913513184e-01 6.642727851867675781e-01 3.078256174921989441e-02 -1.861647218465805054e-01 2.392600178718566895e-01 -5.055239796638488770e-01
5.759054422378540039e-01 2.941089868545532227e-01 -3.133211135864257812e-01 5.636317133903503418e-01 1.231078878045082092e-01 -1.862655431032180786e-01 3.390777707099914551e-01 3.402661532163619995e-02
-8.762989938259124756e-02 7.680341005325317383e-01 -1.853446811437606812e-01 9.259344637393951416e-02 -4.510957002639770508e-01 -4.219691827893257141e-02 1.793804615736007690e-01 3.493900001049041748e-01
6.494601070880889893e-02 2.281574159860610962e-01 1.407011449337005615e-01 9.005864262580871582e-01 -1.767603456974029541e-01 -1.774678379297256470e-01 2.237434834241867065e-01 8.567280136048793793e-03
3.657108843326568604e-01 1.089929789304733276e-02 -5.442370772361755371e-01 4.333578050136566162e-01 5.281377583742141724e-02 4.660015106201171875e-01 1.741743981838226318e-01 -3.631261289119720459e-01
3.752856850624084473e-01 2.234288901090621948e-01 -1.137148886919021606e-01 5.136284232139587402e-01 -1.777035146951675415e-01 5.616101026535034180e-01 -5.270765349268913269e-02 4.274721443653106689e-01
-8.824978023767471313e-02 7.579680681228637695e-01 1.076071560382843018e-01 2.017559111118316650e-01 1.161746010184288025e-01 3.830897808074951172e-01 3.010036945343017578e-01 -3.384585082530975342e-01
-1.461197733879089355e-01 5.699582099914550781e-01 -3.251766562461853027e-01 8.889328688383102417e-02 -6.435939669609069824e-01 9.773603826761245728e-02 1.875623911619186401e-01 2.849729955196380615e-01
-3.871860802173614502e-01 2.090696543455123901e-01 -6.668887138366699219e-01 8.104635775089263916e-02 4.659297410398721695e-04 1.111119836568832397e-01 5.846891999244689941e-01 -2.932573668658733368e-02
4.990513622760772705e-02 5.146600604057312012e-01 -5.479426980018615723e-01 2.842341661453247070e-01 -4.186484515666961670e-01 -6.290318071842193604e-02 -3.557076156139373779e-01 -2.141331881284713745e-01
-4.458383917808532715e-01 -1.747978851199150085e-02 -5.887591242790222168e-01 4.248094260692596436e-01 -4.880354702472686768e-01 1.688992530107498169e-01 -3.789491951465606689e-02 7.537065446376800537e-02
4.241551458835601807e-01 3.026851713657379150e-01 -3.092009723186492920e-01 6.707509756088256836e-01 3.394876122474670410e-01 -1.654791980981826782e-01 1.834585964679718018e-01 8.166990429162979126e-02
4.446998937055468559e-04 6.133986711502075195e-01 -1.054916307330131531e-01 2.160890400409698486e-01 -6.294459104537963867e-01 5.261541903018951416e-02 2.466319203376770020e-01 3.257620930671691895e-01
-1.805215775966644287e-01 4.181343615055084229e-01 -6.244239211082458496e-01 2.660315036773681641e-01 -3.540289700031280518e-01 -2.196236699819564819e-02 -3.368068337440490723e-01 -3.043680191040039062e-01
-5.070694535970687866e-02 4.036612808704376221e-01 1.940117478370666504e-01 7.574992179870605469e-01 -1.644733995199203491e-01 -2.624495141208171844e-02 1.078955456614494324e-01 4.285542666912078857e-01
5.864712595939636230e-02 1.254808753728866577e-01 -5.828624963760375977e-01 5.076032280921936035e-01 5.274904370307922363e-01 1.260629296302795410e-01 2.987555861473083496e-01 5.711236037313938141e-03
3.217896223068237305e-01 2.276532202959060669e-01 -2.449228763580322266e-01 7.785962224006652832e-01 2.281806617975234985e-01 -1.150394901633262634e-01 -1.852103322744369507e-01 2.807539999485015869e-01
-2.168205827474594116e-01 4.322459101676940918e-01 -5.221344232559204102e-01 2.653986513614654541e-01 -3.992926180362701416e-01 2.278407365083694458e-01 -3.195929229259490967e-01 -3.310676813125610352e-01
-1.626972258090972900e-01 1.189930960536003113e-01 -3.203320205211639404e-01 7.399477362632751465e-01 4.309617280960083008e-01 -6.531544774770736694e-02 2.226719446480274200e-02 -3.445941209793090820e-01
3.726629018783569336e-01 1.452517062425613403e-01 -2.712821364402770996e-01 6.074129939079284668e-01 -7.162165828049182892e-03 3.609627187252044678e-01 -1.264159977436065674e-01 5.011521577835083008e-01
3.455421626567840576e-01 -1.641323417425155640e-01 -4.874319434165954590e-01 7.333728075027465820e-01 -1.947535946965217590e-02 -1.543876081705093384e-01 2.187609970569610596e-01 -7.851286232471466064e-02
-1.590925306081771851e-01 9.134472906589508057e-02 -1.982145756483078003e-01 8.045231699943542480e-01 3.548432588577270508e-01 7.516831159591674805e-02 2.179692238569259644e-01 -3.173713684082031250e-01
1.925534196197986603e-02 1.755543798208236694e-01 -5.972726941108703613e-01 1.278797909617424011e-02 -2.426954656839370728e-01 2.725224494934082031e-01 6.051476001739501953e-01 -3.354676663875579834e-01
-2.686783969402313232e-01 3.279904127120971680e-01 6.692436872981488705e-04 8.384662866592407227e-01 1.298998892307281494e-01 -2.372708320617675781e-01 -1.522291153669357300e-01 1.444403082132339478e-01
1.958724558353424072e-01 -5.154009908437728882e-02 -5.653591752052307129e-01 6.294934749603271484e-01 2.722742855548858643e-01 3.938689231872558594e-01 4.848717525601387024e-02 -1.070857718586921692e-01
-3.831875324249267578e-01 6.218255162239074707e-01 -5.895342826843261719e-01 7.106456160545349121e-02 2.465363293886184692e-01 -6.821648031473159790e-02 -2.003137320280075073e-01 9.132527559995651245e-02
-4.413661062717437744e-01 1.253825575113296509e-01 -4.075906798243522644e-02 5.158424973487854004e-01 -5.605431199073791504e-01 4.300624132156372070e-01 1.028968319296836853e-01 -1.094099730253219604e-01
-3.669245839118957520e-01 -2.051592320203781128e-01 -6.160904169082641602e-01 4.340633153915405273e-01 -3.775200843811035156e-01 1.086266189813613892e-01 2.777740955352783203e-01 1.543312221765518188e-01
-1.630290895700454712e-01 4.280796274542808533e-02 -4.107633233070373535e-01 3.788115084171295166e-01 7.677797973155975342e-02 -9.091463871300220490e-03 8.018673658370971680e-01 -1.019592359662055969e-01
-3.955319225788116455e-01 3.836276531219482422e-01 -5.179154872894287109e-01 1.675466746091842651e-01 1.627480238676071167e-01 3.991489410400390625e-01 -3.722118437290191650e-01 2.751863598823547363e-01
3.145248815417289734e-02 4.880433678627014160e-01 -4.656659960746765137e-01 6.281360238790512085e-02 -1.398140490055084229e-01 -2.014712095260620117e-01 6.567581892013549805e-01 -2.203726768493652344e-01
-4.410791695117950439e-01 3.340441882610321045e-01 -4.896039068698883057e-01 1.987078040838241577e-01 7.957913726568222046e-02 -1.317968368530273438e-01 3.864156901836395264e-01 4.915755987167358398e-01
-5.361620783805847168e-01 9.041331708431243896e-02 -5.364818572998046875e-01 2.686371207237243652e-01 -2.642018198966979980e-01 3.551969230175018311e-01 1.061577126383781433e-01 -3.703242242336273193e-01
2.720527350902557373e-01 -5.376024916768074036e-02 -1.667519658803939819e-01 9.234883785247802734e-01 -8.168745785951614380e-02 -8.860413730144500732e-02 1.220960840582847595e-01 1.141458526253700256e-01
-4.271807074546813965e-01 2.628851234912872314e-01 -6.104120016098022461e-01 2.340845167636871338e-01 -5.054760575294494629e-01 4.152826219797134399e-02 5.992752034217119217e-03 -2.524736821651458740e-01
1.246571019291877747e-01 4.100556075572967529e-01 -5.007937550544738770e-01 1.004263237118721008e-01 -7.898913323879241943e-02 -4.173161387443542480e-01 5.949203968048095703e-01 -1.453028470277786255e-01
-1.478853374719619751e-01 7.010971307754516602e-01 9.995131194591522217e-02 3.726369440555572510e-01 -1.849915981292724609e-01 4.416733086109161377e-01 1.085717752575874329e-01 -3.109006881713867188e-01
3.214318752288818359e-01 6.163879036903381348e-01 -1.835391670465469360e-01 3.537328839302062988e-01 4.452755451202392578e-01 3.553842902183532715e-01 1.778202652931213379e-01 -4.177698120474815369e-02
3.800185322761535645e-01 4.559581354260444641e-02 -6.110166311264038086e-01 4.711571931838989258e-01 1.427650898694992065e-01 -1.494813859462738037e-01 2.743126153945922852e-01 3.744361996650695801e-01
1.910723804030567408e-04 1.747557967901229858e-01 7.386004552245140076e-03 9.107901453971862793e-01 1.718077436089515686e-02 -2.555899322032928467e-01 4.091314226388931274e-02 -2.693920135498046875e-01
-7.343117892742156982e-02 7.925210595130920410e-01 1.071582585573196411e-01 3.162463307380676270e-01 -5.933526158332824707e-02 4.576236903667449951e-01 1.330025792121887207e-01 -1.561857610940933228e-01
-1.088047400116920471e-01 -5.252245813608169556e-02 -3.578009605407714844e-01 8.421353697776794434e-01 3.265264332294464111e-01 3.896639123558998108e-02 -3.938505798578262329e-02 1.962151825428009033e-01
3.134483098983764648e-02 3.416327238082885742e-01 -5.978539586067199707e-01 3.244971111416816711e-02 -3.286357820034027100e-01 -3.254951164126396179e-02 4.482569992542266846e-01 -4.624142050743103027e-01
-5.856794118881225586e-01 5.041967034339904785e-01 -2.856697440147399902e-01 2.196488231420516968e-01 -7.139565050601959229e-02 3.229254484176635742e-02 1.627381145954132080e-01 4.901925325393676758e-01
-1.920361630618572235e-02 4.591843187808990479e-01 -4.479581713676452637e-01 1.724688857793807983e-01 -4.110794663429260254e-01 3.928633928298950195e-01 -1.083268821239471436e-01 -4.725529849529266357e-01
-4.003241956233978271e-01 5.638008713722229004e-01 -2.880703806877136230e-01 2.255505919456481934e-01 4.222527742385864258e-01 3.002515137195587158e-01 2.771782279014587402e-01 2.067251056432723999e-01
-8.219592273235321045e-02 7.184664607048034668e-01 1.642890423536300659e-01 4.641662240028381348e-01 1.332632154226303101e-01 -1.553989052772521973e-01 3.756164908409118652e-01 2.271849215030670166e-01
3.852418437600135803e-02 7.876490801572799683e-02 -5.334320068359375000e-01 9.887330234050750732e-02 -1.923001855611801147e-01 2.120501548051834106e-01 7.219017148017883301e-01 -3.080575466156005859e-01
-4.617597758769989014e-01 1.702769286930561066e-02 -4.011324644088745117e-01 5.155435204505920410e-01 -5.618261098861694336e-01 1.577404439449310303e-01 9.145956486463546753e-02 -1.044034287333488464e-01
7.876048237085342407e-02 2.377348691225051880e-01 -4.190742671489715576e-01 2.381258308887481689e-01 -8.362880349159240723e-02 -8.240265399217605591e-02 8.126182556152343750e-01 -1.755544692277908325e-01
3.248113691806793213e-01 6.645613312721252441e-01 -3.620139658451080322e-01 8.282217383384704590e-02 -5.140179395675659180e-01 2.014319747686386108e-01 -4.977661371231079102e-02 8.760803937911987305e-02
4.529533684253692627e-01 9.632617980241775513e-02 -4.348068237304687500e-01 6.041262149810791016e-01 1.245081424713134766e-01 -2.131254076957702637e-01 4.096078276634216309e-01 -5.315967276692390442e-02
-1.736690998077392578e-01 3.726564347743988037e-02 -2.387885004281997681e-01 8.387952446937561035e-01 3.260667026042938232e-01 7.810306735336780548e-03 -3.799835685640573502e-03 -3.185247778892517090e-01
2.616612315177917480e-01 5.631076097488403320e-01 -5.050426721572875977e-01 1.231389343738555908e-01 -5.738486051559448242e-01 7.471095770597457886e-02 -8.415444940328598022e-02 4.739310219883918762e-02
-1.025527864694595337e-01 -2.705482952296733856e-02 -6.560330986976623535e-01 3.066915273666381836e-01 -6.442139148712158203e-01 -1.280245184898376465e-01 1.795824468135833740e-01 -2.569233998656272888e-02
-5.585422515869140625e-01 2.556793689727783203e-01 -5.595526099205017090e-01 2.684651017189025879e-01 -3.361966311931610107e-01 3.143713623285293579e-02 -3.785759955644607544e-02 -3.493368625640869141e-01
-3.899687230587005615e-01 2.873888015747070312e-01 -3.953483998775482178e-01 1.536138653755187988e-01 -8.164106309413909912e-02 2.315831035375595093e-01 2.531955540180206299e-01 6.789923310279846191e-01
-6.619789451360702515e-02 4.248795211315155029e-01 -4.203266799449920654e-01 4.259873926639556885e-01 -3.628458380699157715e-01 -3.714281320571899414e-02 -5.119116902351379395e-01 -2.487273365259170532e-01
-3.243775367736816406e-01 4.885129630565643311e-01 -3.574932217597961426e-01 8.843515999615192413e-03 -1.534074246883392334e-01 2.757142484188079834e-01 6.325760483741760254e-01 -1.689679920673370361e-01
-5.425325036048889160e-01 1.187209263443946838e-01 -6.129685640335083008e-01 2.882871627807617188e-01 -1.961413621902465820e-01 2.843186259269714355e-01 -2.898795157670974731e-02 -3.355219960212707520e-01
-3.614634871482849121e-01 4.544237852096557617e-01 -4.618855416774749756e-01 1.297220885753631592e-01 -3.801086843013763428e-01 3.289266228675842285e-01 5.453114956617355347e-02 -4.207468330860137939e-01
-1.123840883374214172e-01 4.407459795475006104e-01 9.616030752658843994e-02 7.576287984848022461e-01 2.040043175220489502e-01 1.817162483930587769e-01 -2.449385374784469604e-01 2.742829918861389160e-01
2.370871007442474365e-01 5.257126688957214355e-01 -3.343778848648071289e-01 3.018422424793243408e-01 -6.115038990974426270e-01 -1.564053744077682495e-01 -1.881157159805297852e-01 1.752466559410095215e-01
-5.377830266952514648e-01 1.357862204313278198e-01 -6.413959264755249023e-01 3.027548193931579590e-01 -2.834717631340026855e-01 2.191779166460037231e-01 -1.228026226162910461e-01 -2.140718996524810791e-01
4.954474270343780518e-01 3.882599994540214539e-03 -6.273379921913146973e-01 4.208616018295288086e-01 8.127942681312561035e-02 3.503156900405883789e-01 2.113168984651565552e-01 -9.928350150585174561e-02
-1.474883407354354858e-01 3.036274015903472900e-01 -8.889454416930675507e-03 6.764321327209472656e-01 1.216325089335441589e-01 -2.151032090187072754e-01 3.564953505992889404e-01 -4.901683628559112549e-01
2.425345331430435181e-01 -1.199725270271301270e-01 -4.390686750411987305e-01 7.433217167854309082e-01 1.019207239151000977e-01 2.215104401111602783e-01 6.608834862709045410e-02 -3.430054187774658203e-01
-1.364675760269165039e-01 1.637640595436096191e-01 -5.778136253356933594e-01 4.620385915040969849e-02 -2.834625542163848877e-01 1.792067140340805054e-01 6.970251798629760742e-01 -1.422830224037170410e-01
3.956725299358367920e-01 1.112247630953788757e-01 -3.267763853073120117e-01 8.357412815093994141e-01 7.712677866220474243e-02 3.764630481600761414e-02 1.092205867171287537e-01 -8.081518858671188354e-02
-3.463541269302368164e-01 5.438441634178161621e-01 -6.371122598648071289e-01 -9.692272171378135681e-03 2.740967273712158203e-01 2.955678105354309082e-01 -9.688830375671386719e-02 7.993438839912414551e-02
1.199487317353487015e-02 5.814321041107177734e-01 -5.507246255874633789e-01 1.670841574668884277e-01 -4.903149902820587158e-01 -1.704489067196846008e-02 -2.859512567520141602e-01 -9.005999565124511719e-02
1.753371208906173706e-01 1.709268055856227875e-02 -4.990857243537902832e-01 1.444219797849655151e-01 -3.245505392551422119e-01 2.685686945915222168e-01 6.823743581771850586e-01 -2.364814579486846924e-01
-4.331361949443817139e-01 3.007335364818572998e-01 -6.138444542884826660e-01 1.202251762151718140e-01 3.767562285065650940e-02 -1.571693457663059235e-03 3.662402927875518799e-01 4.417458772659301758e-01
-6.881780922412872314e-02 2.639374434947967529e-01 3.328316658735275269e-02 9.217225313186645508e-01 1.328379809856414795e-01 -5.636854097247123718e-02 2.231951802968978882e-01 6.543357670307159424e-02
5.053005367517471313e-02 7.901893258094787598e-01 2.213934361934661865e-01 4.454047679901123047e-01 -2.404334768652915955e-02 -4.701406694948673248e-03 2.746247947216033936e-01 -2.227744013071060181e-01
-4.282287061214447021e-01 1.167858764529228210e-01 -5.456845164299011230e-01 3.225577473640441895e-01 -2.182033061981201172e-01 1.360020488500595093e-01 3.869967907667160034e-02 -5.775459408760070801e-01
-4.630079865455627441e-01 -1.568191349506378174e-01 -5.809503793716430664e-01 4.443748891353607178e-01 -3.309143185615539551e-01 2.085943669080734253e-01 2.702306509017944336e-01 -4.310569725930690765e-03
3.217583522200584412e-02 8.005598187446594238e-01 -3.037927746772766113e-01 1.991961337625980377e-02 -3.088278472423553467e-01 -2.898475527763366699e-01 1.970999091863632202e-01 2.171347439289093018e-01
-2.768785357475280762e-01 3.912456631660461426e-01 8.736546337604522705e-02 8.054455518722534180e-01 9.422368556261062622e-02 -3.218989372253417969e-01 3.071272186934947968e-02 -2.120008878409862518e-02
-8.219873160123825073e-02 3.071349263191223145e-01 -7.268058061599731445e-01 1.554080396890640259e-01 -4.427649378776550293e-01 1.669802218675613403e-01 -1.199896633625030518e-01 -3.289261758327484131e-01
-1.745889037847518921e-01 4.062785208225250244e-01 -6.902019381523132324e-01 7.959370315074920654e-02 -5.325731635093688965e-01 -1.050242856144905090e-01 -5.475654825568199158e-02 1.551776230335235596e-01
-8.315008133649826050e-02 5.995221138000488281e-01 2.156789600849151611e-01 6.894048452377319336e-01 1.362859010696411133e-01 -1.246830672025680542e-01 1.390131264925003052e-01 -2.416989654302597046e-01
3.201182186603546143e-01 1.831958144903182983e-01 -4.371476173400878906e-01 4.162907302379608154e-01 2.296160608530044556e-01 1.034950371831655502e-02 5.362483859062194824e-01 -3.989670276641845703e-01
-3.106808364391326904e-01 2.780168950557708740e-01 3.704349324107170105e-02 8.467546105384826660e-01 3.948899358510971069e-02 -2.665909528732299805e-01 4.358990991022437811e-04 1.875855326652526855e-01
9.181710332632064819e-02 4.044903814792633057e-01 -3.439448475837707520e-01 3.620817065238952637e-01 4.746384322643280029e-01 7.885038107633590698e-02 4.045612514019012451e-01 4.282373189926147461e-01
3.621794283390045166e-03 2.796961963176727295e-01 5.439065769314765930e-02 8.091124296188354492e-01 6.083734706044197083e-02 -2.866105735301971436e-01 3.770299851894378662e-01 1.900980323553085327e-01
2.869243174791336060e-02 1.661200076341629028e-01 -5.243251323699951172e-01 1.744924336671829224e-01 -5.802879482507705688e-02 7.254062592983245850e-02 7.708469033241271973e-01 -2.517578601837158203e-01
1.101147904992103577e-01 5.137215852737426758e-01 3.401532173156738281e-01 6.107287406921386719e-01 -2.787113189697265625e-01 3.623563945293426514e-01 1.271849423646926880e-01 -1.005641222000122070e-01
-4.243926703929901123e-01 5.016027688980102539e-01 -1.575361341238021851e-01 3.413066864013671875e-01 4.741186499595642090e-01 4.089018404483795166e-01 1.120561584830284119e-01 1.497718393802642822e-01
6.798581033945083618e-02 5.176887512207031250e-01 -6.924369931221008301e-01 3.345040231943130493e-02 -4.851400256156921387e-01 9.500949643552303314e-03 -1.004344597458839417e-01 -3.535872697830200195e-02
-7.676207274198532104e-02 3.008391708135604858e-02 -3.930004835128784180e-01 3.702571094036102295e-01 -2.932362072169780731e-02 -2.660900913178920746e-02 8.082700967788696289e-01 -2.163200527429580688e-01
-3.358144462108612061e-01 6.104681491851806641e-01 -5.776388049125671387e-01 2.493338100612163544e-02 3.127802908420562744e-01 3.322021570056676865e-03 3.695384040474891663e-02 2.847124934196472168e-01
-2.858417034149169922e-01 -2.005719244480133057e-01 -6.566888689994812012e-01 3.970988392829895020e-01 -4.556976258754730225e-01 4.447947070002555847e-02 1.915328651666641235e-01 2.069156467914581299e-01
-5.631976127624511719e-01 8.580028265714645386e-02 -3.785576820373535156e-01 4.832446873188018799e-01 -5.388431549072265625e-01 5.636367201805114746e-02 -3.900158032774925232e-02 5.971117317676544189e-02
-2.814327180385589600e-01 7.727450132369995117e-01 1.416223347187042236e-01 3.971651792526245117e-01 8.865457773208618164e-02 9.127552062273025513e-02 5.101018771529197693e-02 3.564698100090026855e-01
-4.424574375152587891e-01 3.102123141288757324e-01 2.111581563949584961e-01 5.946091413497924805e-01 -2.315092831850051880e-01 2.597437500953674316e-01 2.844339907169342041e-01 3.284596204757690430e-01
-7.981538772583007812e-02 4.331146180629730225e-01 -5.297075510025024414e-01 2.097179740667343140e-01 5.748563408851623535e-01 2.260844111442565918e-01 3.102667629718780518e-01 -6.024945154786109924e-02
-7.900694757699966431e-02 1.021092981100082397e-01 -1.375822722911834717e-01 8.457105755805969238e-01 4.453372657299041748e-01 2.571813017129898071e-02 2.239686697721481323e-01 5.257839336991310120e-03
-2.979290187358856201e-01 6.566865444183349609e-01 8.396825194358825684e-02 3.371604979038238525e-01 1.496798396110534668e-01 5.764671564102172852e-01 -3.307973966002464294e-02 -5.882689729332923889e-02
-2.892164885997772217e-01 6.198942065238952637e-01 -2.391040772199630737e-01 2.336344867944717407e-01 5.198405385017395020e-01 1.608304530382156372e-01 2.120282053947448730e-01 -2.815540432929992676e-01
-3.167273402214050293e-01 -6.593593209981918335e-02 -6.039035320281982422e-01 4.423687160015106201e-01 -5.642717480659484863e-01 -1.998483203351497650e-02 7.682350277900695801e-02 1.012070327997207642e-01
-3.155650794506072998e-01 3.922911882400512695e-01 -5.215596556663513184e-01 1.400291919708251953e-01 2.621240615844726562e-01 1.500148177146911621e-01 5.927480459213256836e-01 -1.110416948795318604e-01
-6.280869990587234497e-02 5.098061561584472656e-01 8.716874569654464722e-02 7.266236543655395508e-01 9.229524433612823486e-02 -4.361665248870849609e-02 -2.196797877550125122e-01 3.766860365867614746e-01
3.170794546604156494e-01 5.903358459472656250e-01 -4.494609683752059937e-02 4.202496707439422607e-01 2.827066779136657715e-01 5.305753350257873535e-01 -9.065833687782287598e-02 5.178792029619216919e-02
2.769592702388763428e-01 2.714215517044067383e-01 -1.325393617153167725e-01 8.159393072128295898e-01 2.517783641815185547e-01 -2.762942314147949219e-01 1.195684373378753662e-01 1.107835695147514343e-01
3.422821685671806335e-02 4.835955500602722168e-01 -5.263791084289550781e-01 2.989725768566131592e-01 -3.209597766399383545e-01 7.390782237052917480e-02 -4.719798862934112549e-01 -2.593481838703155518e-01
-1.619039326906204224e-01 1.563587039709091187e-01 -6.845085024833679199e-01 2.840445637702941895e-01 -5.172651410102844238e-01 -1.943278908729553223e-01 -1.254448592662811279e-01 2.811457216739654541e-01
4.625729620456695557e-01 2.048831582069396973e-01 -5.063745975494384766e-01 3.951945602893829346e-01 1.193090751767158508e-01 -1.284505128860473633e-01 4.989238083362579346e-01 -2.275871932506561279e-01
3.724660575389862061e-01 5.970842838287353516e-01 -2.495675683021545410e-01 4.237442910671234131e-01 4.187333285808563232e-01 -1.765969693660736084e-01 2.371914684772491455e-01 -1.150840334594249725e-02
-4.895635843276977539e-01 -1.952970325946807861e-01 -5.149942636489868164e-01 4.294065237045288086e-01 -3.105614483356475830e-01 2.331049144268035889e-01 3.483365476131439209e-01 2.127707004547119141e-02
-9.497249126434326172e-02 6.807419657707214355e-02 -3.993363976478576660e-01 3.293071687221527100e-01 8.833307027816772461e-02 -7.818119227886199951e-02 8.324331641197204590e-01 1.075788736343383789e-01
-8.687219023704528809e-02 5.263938903808593750e-01 -5.358572006225585938e-01 2.019117921590805054e-01 -3.840959966182708740e-01 -4.675078392028808594e-01 -1.171675845980644226e-01 -8.734875172376632690e-02
1.992819160223007202e-01 6.734188795089721680e-01 -1.944193989038467407e-01 -8.674877136945724487e-02 -2.863357663154602051e-01 5.372512936592102051e-01 2.710721194744110107e-01 -1.317653805017471313e-01
-3.753506541252136230e-01 -9.145301580429077148e-02 -5.463812947273254395e-01 4.464928507804870605e-01 -5.616469979286193848e-01 8.113574981689453125e-02 4.944370687007904053e-02 1.684779673814773560e-01
-1.983125805854797363e-01 4.709663093090057373e-01 1.580444574356079102e-01 5.096871256828308105e-01 -9.854225814342498779e-02 2.990427315235137939e-01 2.150996029376983643e-01 5.556070208549499512e-01
1.611153632402420044e-01 -1.693808287382125854e-02 1.990468055009841919e-02 8.084234595298767090e-01 -1.079183146357536316e-01 4.120475649833679199e-01 3.576836585998535156e-01 -1.021919474005699158e-01
1.101772934198379517e-01 3.819352388381958008e-01 -7.211825251579284668e-01 1.237140893936157227e-01 -5.196880698204040527e-01 -4.967294633388519287e-02 -7.785639166831970215e-02 -1.672494113445281982e-01
-2.718702256679534912e-01 5.450890064239501953e-01 2.415644079446792603e-01 5.782957077026367188e-01 -2.229233384132385254e-01 1.458746939897537231e-01 6.231410801410675049e-02 4.016566276550292969e-01
-5.388787388801574707e-01 1.309366375207901001e-01 -3.590711355209350586e-01 4.487338364124298096e-01 -5.757391452789306641e-01 -3.767078742384910583e-02 1.121644303202629089e-01 -1.292122751474380493e-01
6.950507313013076782e-02 -3.206279873847961426e-01 -3.811623156070709229e-01 7.991546392440795898e-01 -1.951552927494049072e-01 -7.859390974044799805e-02 2.530276775360107422e-01 1.217827852815389633e-02
2.130381613969802856e-01 6.945964097976684570e-01 2.080293893814086914e-01 3.105386793613433838e-01 -3.654115498065948486e-01 3.516491651535034180e-01 2.360454648733139038e-01 -1.397853642702102661e-01
1.078642979264259338e-01 6.856558918952941895e-01 2.657242715358734131e-01 6.261100172996520996e-01 -4.339070990681648254e-02 1.299073845148086548e-01 -1.413418650627136230e-01 1.299302279949188232e-01
-9.485004097223281860e-02 5.866544246673583984e-01 3.331882655620574951e-01 6.479250192642211914e-01 3.395430743694305420e-02 3.054574429988861084e-01 1.310430467128753662e-01 -6.625279784202575684e-02
-1.735073328018188477e-01 3.656238019466400146e-01 1.224184632301330566e-01 6.567686200141906738e-01 -1.340437382459640503e-01 -1.139256507158279419e-01 2.799522876739501953e-01 5.296821594238281250e-01
1.275205016136169434e-01 2.073453217744827271e-01 -9.456226974725723267e-02 6.415923833847045898e-01 7.377977669239044189e-02 4.857593178749084473e-01 2.612926298752427101e-03 -5.279688835144042969e-01
1.464243680238723755e-01 -1.171895191073417664e-01 -2.118769884109497070e-01 8.263769745826721191e-01 9.276842325925827026e-02 4.116134643554687500e-01 2.262982428073883057e-01 -8.827938884496688843e-02
-4.883622527122497559e-01 6.198714375495910645e-01 -4.999238550662994385e-01 1.599985957145690918e-01 2.038634866476058960e-01 2.933173812925815582e-02 -2.337718904018402100e-01 -6.832535564899444580e-02
-3.579382598400115967e-01 5.917185544967651367e-01 -4.344236254692077637e-01 2.607415914535522461e-01 3.021228909492492676e-01 4.058413580060005188e-02 -4.123321175575256348e-01 4.578512161970138550e-02
2.198717445135116577e-01 1.687580645084381104e-01 -3.819339871406555176e-01 5.729980468750000000e-01 4.387585222721099854e-01 1.692893952131271362e-01 3.634074926376342773e-01 3.094248175621032715e-01
1.490368545055389404e-01 3.631686568260192871e-01 -7.588630169630050659e-02 7.649212479591369629e-01 1.709955930709838867e-01 -1.266053766012191772e-01 -1.298912912607192993e-01 4.391959309577941895e-01
3.252813518047332764e-01 -9.474308043718338013e-02 -3.170199692249298096e-01 7.446610927581787109e-01 -2.643267251551151276e-02 4.728220105171203613e-01 -4.734630882740020752e-02 6.077179685235023499e-02
1.165455430746078491e-01 4.996398985385894775e-01 -5.505455732345581055e-01 2.812832295894622803e-01 -3.780930936336517334e-01 -1.518918871879577637e-01 -3.878080546855926514e-01 -1.952838599681854248e-01
-8.042261004447937012e-02 6.883721947669982910e-01 1.106262505054473877e-01 2.793766856193542480e-01 7.141929864883422852e-02 2.956657111644744873e-01 2.541990876197814941e-01 -5.217759609222412109e-01
6.850899197161197662e-03 8.360759019851684570e-01 -2.695760726928710938e-01 1.769697875715792179e-03 6.585993617773056030e-02 4.431520998477935791e-01 -1.170559450984001160e-01 1.176117211580276489e-01
-1.636069267988204956e-01 4.828817844390869141e-01 -3.760843276977539062e-01 1.299336701631546021e-01 -2.281515151262283325e-01 -1.472474634647369385e-01 6.879632472991943359e-01 -1.862999796867370605e-01
3.284096717834472656e-01 2.386421710252761841e-02 -6.017366051673889160e-01 5.724447965621948242e-01 1.745929121971130371e-01 -2.592336237430572510e-01 2.624796926975250244e-01 1.876628249883651733e-01
2.376636862754821777e-01 -5.593880638480186462e-02 3.189711272716522217e-02 6.421151161193847656e-01 -3.060792088508605957e-01 1.402264535427093506e-01 5.928894281387329102e-01 2.493823915719985962e-01
8.438910543918609619e-02 1.564920097589492798e-01 -2.358073443174362183e-01 7.449397444725036621e-01 3.373476266860961914e-01 3.785292506217956543e-01 -3.115420937538146973e-01 -6.084530800580978394e-02
-2.148033827543258667e-01 5.925679802894592285e-01 5.224823206663131714e-02 5.447268486022949219e-01 2.174896746873855591e-01 -6.165832281112670898e-02 1.113935708999633789e-01 4.896464049816131592e-01
-2.753309011459350586e-01 7.090842127799987793e-01 -4.650700390338897705e-01 3.114520339295268059e-03 3.404605984687805176e-01 2.772183418273925781e-01 8.487559854984283447e-03 1.107115671038627625e-01
-6.013746261596679688e-01 -6.529118865728378296e-02 -2.699505686759948730e-01 5.769212841987609863e-01 -3.827861547470092773e-01 1.058355271816253662e-01 2.654721140861511230e-01 -1.312640402466058731e-02
4.222440719604492188e-02 5.051255226135253906e-01 -1.117358356714248657e-01 3.305407762527465820e-01 1.413140892982482910e-01 6.598999500274658203e-01 -2.711112201213836670e-01 3.039478063583374023e-01
2.590080201625823975e-01 4.108594954013824463e-01 -2.264298349618911743e-01 3.513469099998474121e-01 -1.200947314500808716e-01 -4.243712425231933594e-01 5.495198965072631836e-01 -3.048088848590850830e-01
6.064161285758018494e-02 1.047581061720848083e-01 6.273841857910156250e-02 4.117127358913421631e-01 -3.525200486183166504e-01 5.970425009727478027e-01 4.425662457942962646e-01 3.678449392318725586e-01
-2.297792881727218628e-01 4.253971874713897705e-01 2.065665870904922485e-01 6.570847630500793457e-01 -3.594935834407806396e-01 -6.016862019896507263e-02 1.048941239714622498e-01 3.846425116062164307e-01
-1.997553855180740356e-01 2.555901408195495605e-01 -1.525498032569885254e-01 3.479723930358886719e-01 -8.149845004081726074e-01 2.607785463333129883e-01 1.214926168322563171e-01 -5.873577669262886047e-02
-1.325546354055404663e-01 7.190181016921997070e-01 -4.172360002994537354e-01 7.693605124950408936e-02 -3.440376222133636475e-01 -3.710298836231231689e-01 6.836638599634170532e-02 1.572835743427276611e-01
-3.643979132175445557e-01 5.166161060333251953e-01 -1.073984312824904919e-03 5.512581467628479004e-01 -9.663271158933639526e-02 -1.937532573938369751e-01 -7.284502685070037842e-02 4.942172765731811523e-01
-3.400932624936103821e-02 6.928942799568176270e-01 -1.812320351600646973e-01 2.559160292148590088e-01 -5.341072082519531250e-01 -1.775388419628143311e-01 -1.563120037317276001e-01 2.813872098922729492e-01
-1.191128939390182495e-01 8.422551155090332031e-01 2.159837037324905396e-01 4.236960411071777344e-01 4.829535260796546936e-02 -1.360605359077453613e-01 1.283330768346786499e-01 -1.137394830584526062e-01
2.816242575645446777e-01 3.185512125492095947e-01 2.027944661676883698e-02 7.671788334846496582e-01 -1.363722383975982666e-01 -2.652962803840637207e-01 2.264318242669105530e-02 3.751615285873413086e-01
-9.514696896076202393e-02 5.940349698066711426e-01 1.604764163494110107e-01 5.986912846565246582e-01 -4.652098286896944046e-03 -3.562368750572204590e-01 1.460275202989578247e-01 -3.250156044960021973e-01
1.197078898549079895e-01 -2.511290311813354492e-01 -2.410023212432861328e-01 8.956400752067565918e-01 -8.259044587612152100e-02 1.382639110088348389e-01 1.485222131013870239e-01 1.198081970214843750e-01
-3.982576727867126465e-01 2.658781707286834717e-01 1.591165959835052490e-01 7.765300273895263672e-01 -1.219673678278923035e-01 -6.622999906539916992e-02 8.317067474126815796e-02 3.408854007720947266e-01
-3.128224611282348633e-01 3.234217166900634766e-01 8.237672597169876099e-02 7.981067895889282227e-01 -1.325246393680572510e-01 -3.533565104007720947e-01 -1.031479761004447937e-01 2.677422948181629181e-02
-2.493813186883926392e-01 4.840267598628997803e-01 -4.471472203731536865e-01 1.010910794138908386e-01 -8.128242939710617065e-02 -1.980545371770858765e-01 5.500456094741821289e-01 3.807682394981384277e-01
-4.468564391136169434e-01 5.080699920654296875e-01 -2.790226936340332031e-01 2.560743689537048340e-01 8.139443583786487579e-03 -9.089970588684082031e-02 3.356926143169403076e-01 5.270084738731384277e-01
-4.755850434303283691e-01 4.869169294834136963e-01 -2.527457177639007568e-01 3.326736092567443848e-01 -2.062388807535171509e-01 -1.578883379697799683e-01 4.395628720521926880e-02 5.410944819450378418e-01
7.883441448211669922e-02 4.546613246202468872e-02 1.571336835622787476e-01 8.572788834571838379e-01 -3.840626478195190430e-01 1.059582009911537170e-01 2.440467625856399536e-01 -1.175151914358139038e-01
3.436436355113983154e-01 4.077579081058502197e-01 -2.766536176204681396e-01 5.014101266860961914e-01 2.179880589246749878e-01 -3.604082465171813965e-01 4.402647018432617188e-01 1.282465755939483643e-01
2.931884527206420898e-01 8.456493914127349854e-02 -1.808867603540420532e-01 8.477352857589721680e-01 1.159118041396141052e-01 2.399288266897201538e-01 -1.811169981956481934e-01 -2.273971438407897949e-01
-3.015259653329849243e-02 5.265191197395324707e-01 -4.679166972637176514e-01 2.377109825611114502e-01 -4.990714490413665771e-01 -3.454061448574066162e-01 -1.085122600197792053e-01 2.574167549610137939e-01
1.176012605428695679e-01 5.236809253692626953e-01 -7.915619760751724243e-02 5.161589980125427246e-01 2.757700383663177490e-01 -3.183132410049438477e-01 2.507972717285156250e-01 -4.460614025592803955e-01
7.207601517438888550e-02 -7.297665625810623169e-02 -7.068832516670227051e-01 5.204697847366333008e-01 3.318300843238830566e-01 1.861522495746612549e-01 2.288949042558670044e-01 1.474787741899490356e-01
-5.102359056472778320e-01 -9.109999239444732666e-02 -4.009954929351806641e-01 4.997915029525756836e-01 -3.896097242832183838e-01 8.894449472427368164e-02 3.867316842079162598e-01 -1.072525307536125183e-01
-2.499915845692157745e-02 2.829971313476562500e-01 -2.294882237911224365e-01 4.167810082435607910e-01 1.548350900411605835e-01 9.569173306226730347e-02 8.066003322601318359e-01 -9.581902623176574707e-02
5.102183669805526733e-02 6.352410912513732910e-01 3.756465623155236244e-03 1.502584666013717651e-01 -1.285189092159271240e-01 6.443242430686950684e-01 2.079963386058807373e-01 -3.103879392147064209e-01
1.554718613624572754e-01 1.059938818216323853e-01 1.287670731544494629e-01 8.486597537994384766e-01 -3.165287375450134277e-01 -1.322921961545944214e-01 2.804227471351623535e-01 -1.773723959922790527e-01
-2.951293587684631348e-01 1.573611348867416382e-01 -6.155807971954345703e-01 1.926183849573135376e-01 -5.764879584312438965e-01 1.015795990824699402e-01 1.915745437145233154e-01 -3.045276999473571777e-01
5.621259286999702454e-02 5.390213057398796082e-02 -3.671819865703582764e-01 3.480889201164245605e-01 4.312440007925033569e-02 -4.523847624659538269e-02 8.131429553031921387e-01 -2.698861062526702881e-01
-1.835854798555374146e-01 7.741970419883728027e-01 -3.249097764492034912e-01 1.474848687648773193e-01 2.024396657943725586e-01 1.855828464031219482e-01 3.989837467670440674e-01 -7.061244547367095947e-02
-1.328649371862411499e-01 5.587001442909240723e-01 -5.480465888977050781e-01 -1.383243799209594727e-01 -2.470625489950180054e-01 3.502770960330963135e-01 3.938079774379730225e-01 -1.090579405426979065e-01
-1.823295094072818756e-02 8.678737282752990723e-02 -9.766166657209396362e-02 3.488244414329528809e-01 -5.946789681911468506e-02 6.119150519371032715e-01 6.782434582710266113e-01 1.514218598604202271e-01
6.415136456489562988e-01 4.363483190536499023e-01 -4.007152318954467773e-01 2.479880899190902710e-01 1.232256814837455750e-01 2.691163867712020874e-02 3.980092406272888184e-01 4.085641726851463318e-02
5.484036207199096680e-01 5.170818567276000977e-01 -2.634543478488922119e-01 4.684168696403503418e-01 2.372469902038574219e-01 -9.454115480184555054e-02 1.879198700189590454e-01 2.062019556760787964e-01
-2.101999372243881226e-01 4.645640552043914795e-01 7.604424655437469482e-02 6.944385170936584473e-01 1.581950336694717407e-01 1.365679800510406494e-01 9.175799041986465454e-02 4.470713138580322266e-01
-4.775678738951683044e-02 5.922302007675170898e-01 2.678604722023010254e-01 6.723647117614746094e-01 -4.661580547690391541e-02 1.719605028629302979e-01 1.061365604400634766e-01 2.831090390682220459e-01
2.038868814706802368e-01 3.825890719890594482e-01 -7.054126858711242676e-01 1.459961384534835815e-01 8.805067092180252075e-02 -3.264017403125762939e-01 4.228962063789367676e-01 1.259292708709836006e-03
1.296885218471288681e-02 5.422368645668029785e-01 2.396164927631616592e-03 6.802163124084472656e-01 1.803931295871734619e-01 -4.435714781284332275e-01 8.770409971475601196e-02 -7.824064046144485474e-02
-1.717230975627899170e-01 2.429039478302001953e-01 2.250497974455356598e-02 8.820633292198181152e-01 3.518711030483245850e-02 -3.434710204601287842e-01 -6.708118319511413574e-02 -9.620879590511322021e-02
1.762176901102066040e-01 -1.964259892702102661e-01 -1.897263973951339722e-01 7.695960998535156250e-01 -8.249632269144058228e-02 2.583859264850616455e-01 4.699042439460754395e-01 8.781117200851440430e-02
5.404566228389739990e-02 -4.726024717092514038e-02 -3.126658499240875244e-02 9.165261983871459961e-01 -1.080664619803428650e-01 2.502243816852569580e-01 2.436882555484771729e-01 -1.420313119888305664e-01
-1.400703936815261841e-01 1.687676906585693359e-01 -3.478361964225769043e-01 3.836303055286407471e-01 2.442274689674377441e-01 -9.009014070034027100e-02 7.845602035522460938e-01 2.091977186501026154e-02
1.877119392156600952e-01 3.491747379302978516e-01 -4.487963020801544189e-01 3.472651243209838867e-01 4.893519878387451172e-01 4.942391812801361084e-01 1.135326176881790161e-01 1.555721014738082886e-01
-3.278651535511016846e-01 3.831947743892669678e-01 -5.597176030278205872e-02 4.442722797393798828e-01 3.185331076383590698e-02 -1.872510276734828949e-02 4.289633929729461670e-01 5.998172163963317871e-01
-4.594648480415344238e-01 6.186241656541824341e-02 -6.636042594909667969e-01 2.569174766540527344e-01 -3.586233854293823242e-01 3.008330464363098145e-01 5.152183398604393005e-02 -2.385835945606231689e-01
5.545896291732788086e-01 1.428732722997665405e-01 -3.476146161556243896e-01 6.141384243965148926e-01 -4.443472251296043396e-02 -2.253808081150054932e-01 3.430439531803131104e-01 5.971467122435569763e-02
1.554907411336898804e-01 -2.550385892391204834e-02 -2.609699964523315430e-01 7.609419226646423340e-01 2.262279093265533447e-01 4.615639448165893555e-01 1.580986231565475464e-01 1.970247626304626465e-01
-6.051202416419982910e-01 1.661396622657775879e-01 -5.097165703773498535e-01 3.361776471138000488e-01 -4.265848994255065918e-01 1.074353978037834167e-01 6.945300102233886719e-02 -1.872429996728897095e-01
-5.166231393814086914e-01 6.203842163085937500e-01 -3.305102884769439697e-01 -3.272121772170066833e-02 -2.298393249511718750e-01 3.116104304790496826e-01 3.189765661954879761e-02 2.949097156524658203e-01
-8.985701948404312134e-02 3.901775777339935303e-01 -5.786785483360290527e-01 2.989092767238616943e-01 5.424568653106689453e-01 -8.475594222545623779e-02 2.864371836185455322e-01 -1.788358539342880249e-01
-1.870792210102081299e-01 2.373908311128616333e-01 -4.492541551589965820e-01 1.353325992822647095e-01 -6.893616318702697754e-01 1.047006100416183472e-01 2.740722596645355225e-01 3.566589057445526123e-01
-9.531571716070175171e-02 3.551425337791442871e-01 -5.618042945861816406e-01 8.606193959712982178e-02 -5.653944015502929688e-01 3.438787758350372314e-01 6.760352104902267456e-02 -3.150624930858612061e-01
-2.311248332262039185e-01 3.022451996803283691e-01 -1.916260123252868652e-01 4.829801023006439209e-01 2.905042469501495361e-01 9.515386819839477539e-02 2.742136418819427490e-01 6.454446315765380859e-01
-1.918969899415969849e-01 4.812946617603302002e-01 -5.943340063095092773e-01 1.176707297563552856e-01 -4.399566650390625000e-01 -2.301286906003952026e-01 -6.320852786302566528e-02 3.375432789325714111e-01
6.879117339849472046e-02 7.843648195266723633e-01 3.162996768951416016e-01 4.981976747512817383e-01 -1.118140593171119690e-01 6.582011282444000244e-02 -5.912849213927984238e-03 -1.221633329987525940e-01
-3.783954083919525146e-01 6.543101370334625244e-02 -6.243274807929992676e-01 2.768434584140777588e-01 -3.868561983108520508e-01 2.836259007453918457e-01 1.129721477627754211e-01 -3.784765601158142090e-01
-3.009227812290191650e-01 4.486935138702392578e-01 -5.274891257286071777e-01 -2.936879359185695648e-02 8.087802678346633911e-02 2.857814729213714600e-01 5.493605136871337891e-01 -1.974915266036987305e-01
-1.620454490184783936e-01 5.817015171051025391e-01 3.032285869121551514e-01 6.602324247360229492e-01 -2.453725636005401611e-01 1.017874702811241150e-01 -8.700247853994369507e-02 1.713847815990447998e-01
-1.076264753937721252e-01 6.237406134605407715e-01 2.309399545192718506e-01 5.487796664237976074e-01 -1.320335082709789276e-02 -9.397574514150619507e-02 3.951733708381652832e-01 2.823190391063690186e-01
-1.131213754415512085e-01 4.201878607273101807e-01 -3.250772058963775635e-01 5.031696557998657227e-01 5.524997115135192871e-01 -1.376732289791107178e-01 3.393121957778930664e-01 -1.115711405873298645e-01
1.017400398850440979e-01 7.729272842407226562e-01 -4.083215594291687012e-01 2.986285984516143799e-01 -3.329167962074279785e-01 1.429695934057235718e-01 -1.277515105903148651e-02 -6.992726027965545654e-02
1.445240378379821777e-01 -3.742152359336614609e-03 -2.677938342094421387e-01 8.316460847854614258e-01 2.206221222877502441e-01 1.267764419317245483e-01 9.587641805410385132e-02 3.765786886215209961e-01
-1.610812991857528687e-01 2.744487822055816650e-01 -3.080741763114929199e-01 5.823319554328918457e-01 3.416323065757751465e-01 1.080400422215461731e-01 -4.246505722403526306e-02 5.783787965774536133e-01
-1.250546276569366455e-01 4.233019649982452393e-01 -4.642330408096313477e-01 3.442072570323944092e-01 6.303642392158508301e-01 1.732435375452041626e-01 1.963487714529037476e-01 7.252945750951766968e-02
-4.668942987918853760e-01 5.782465636730194092e-02 -3.780962228775024414e-01 4.049318432807922363e-01 -6.178606152534484863e-01 -3.430578112602233887e-02 2.979957163333892822e-01 3.061668714508414268e-03
-3.054670989513397217e-01 4.173440486192703247e-02 1.022775322198867798e-01 9.101075530052185059e-01 -1.792818456888198853e-01 -1.090541705489158630e-01 1.460678875446319580e-01 2.865424565970897675e-02
-3.570440709590911865e-01 6.235587000846862793e-01 -3.191243708133697510e-01 3.849423676729202271e-02 -2.053389139473438263e-02 1.998420059680938721e-01 5.603636503219604492e-01 -1.612638384103775024e-01
-5.030358433723449707e-01 -3.831472992897033691e-02 -5.438634753227233887e-01 4.719537496566772461e-01 -3.158022761344909668e-01 -9.401400387287139893e-02 3.347546756267547607e-01 -7.955332845449447632e-02
-2.491212449967861176e-02 1.467431932687759399e-01 -1.173386499285697937e-01 6.480651497840881348e-01 2.233633399009704590e-01 6.129091382026672363e-01 -2.129746675491333008e-01 -2.705216407775878906e-01
-3.569996654987335205e-01 5.556644499301910400e-02 -4.884548187255859375e-01 3.954500555992126465e-01 -6.375447511672973633e-01 -1.549018919467926025e-02 -3.472535312175750732e-02 2.580426037311553955e-01
9.243545681238174438e-02 3.466435968875885010e-01 -3.235792517662048340e-01 3.870884776115417480e-01 2.881844043731689453e-01 -3.155643343925476074e-01 6.588770747184753418e-01 1.611075014807283878e-03
-6.049324274063110352e-01 9.160276502370834351e-02 -4.364177882671356201e-01 4.411956667900085449e-01 -4.116214215755462646e-01 2.279518097639083862e-01 -1.323698461055755615e-01 4.044182598590850830e-02
2.497960478067398071e-01 2.311889827251434326e-01 -4.500125050544738770e-01 3.677075803279876709e-01 3.203561604022979736e-01 6.086912751197814941e-01 -2.788033150136470795e-02 2.693007588386535645e-01
-1.278358548879623413e-01 2.999219894409179688e-01 -4.469723999500274658e-01 2.567603588104248047e-01 -6.378945112228393555e-01 1.207022517919540405e-01 -2.311875522136688232e-01 3.912397027015686035e-01
6.992138177156448364e-02 6.777292490005493164e-01 -8.372394740581512451e-02 3.229188024997711182e-01 -5.336933135986328125e-01 -2.035895884037017822e-01 -1.411957740783691406e-01 2.798114717006683350e-01
-1.007186472415924072e-01 2.559221088886260986e-01 -2.923909127712249756e-01 5.550687909126281738e-01 2.328265607357025146e-01 7.939537614583969116e-02 1.965056508779525757e-01 6.569927930831909180e-01
-6.394740939140319824e-01 2.089047580957412720e-01 -6.950965523719787598e-01 9.566198289394378662e-02 -6.092499196529388428e-02 1.800936162471771240e-01 1.372342109680175781e-01 1.193966064602136612e-02
1.696280390024185181e-01 6.579868197441101074e-01 2.214827537536621094e-01 3.491259217262268066e-01 -2.633081674575805664e-01 4.485796689987182617e-01 1.573724448680877686e-01 -2.683562338352203369e-01
-3.046534657478332520e-01 4.845284521579742432e-01 -4.684073925018310547e-01 5.506958067417144775e-02 1.440939903259277344e-01 1.387004107236862183e-01 6.373943686485290527e-01 -6.089325621724128723e-02
-2.420639395713806152e-01 6.197401881217956543e-01 -2.211980521678924561e-01 1.388505250215530396e-01 1.134426742792129517e-01 3.268957138061523438e-01 1.600704938173294067e-01 -5.863161087036132812e-01
5.407071113586425781e-01 4.220772385597229004e-01 -4.664658904075622559e-01 2.895437180995941162e-01 2.545623779296875000e-01 -1.984017202630639076e-03 4.014531373977661133e-01 -4.571670293807983398e-02
-1.531797796487808228e-01 1.717002540826797485e-01 -6.955679059028625488e-01 4.845714867115020752e-01 3.621826767921447754e-01 -1.896124631166458130e-01 -2.072247862815856934e-01 -1.354971528053283691e-01
1.076143980026245117e-01 3.863825500011444092e-01 -1.356203109025955200e-01 5.819503664970397949e-01 4.118933081626892090e-01 4.260340034961700439e-01 -2.895683646202087402e-01 -2.169277220964431763e-01
-2.832221090793609619e-01 1.792814582586288452e-01 -2.582308948040008545e-01 3.724592030048370361e-01 1.970754116773605347e-01 1.125861778855323792e-01 7.060762047767639160e-01 -3.635607063770294189e-01
3.657427728176116943e-01 -1.404833234846591949e-02 -8.423497676849365234e-01 2.718374431133270264e-01 1.951283216476440430e-02 -1.112507805228233337e-01 1.034651771187782288e-01 -2.431538403034210205e-01
-4.176541417837142944e-02 7.851176261901855469e-01 2.953740358352661133e-01 4.254001080989837646e-01 -1.180256605148315430e-01 6.894578784704208374e-02 4.543646797537803650e-02 -3.047731816768646240e-01
-1.180286109447479248e-01 3.815712332725524902e-01 1.193949505686759949e-01 7.167540788650512695e-01 -6.649343669414520264e-02 3.566648662090301514e-01 1.033368110656738281e-01 4.125183820724487305e-01
-2.262780666351318359e-01 2.790191769599914551e-01 -4.321094453334808350e-01 1.232627257704734802e-01 1.170915644615888596e-02 4.149895906448364258e-02 8.128119111061096191e-01 8.069679141044616699e-02
9.382040798664093018e-02 -1.314493119716644287e-01 -4.512566626071929932e-01 7.836779356002807617e-01 2.170867323875427246e-01 1.767185628414154053e-01 2.251280397176742554e-01 1.646099835634231567e-01
-1.074346601963043213e-01 8.008258938789367676e-01 2.924285829067230225e-01 4.430834650993347168e-01 -6.498707830905914307e-02 -2.306400425732135773e-02 1.333554536104202271e-01 -2.067829519510269165e-01
-3.486641496419906616e-02 3.885752856731414795e-01 -6.772994399070739746e-01 2.804948687553405762e-01 -5.402157306671142578e-01 3.988617658615112305e-02 -1.215121448040008545e-01 4.682640358805656433e-02
-8.068796247243881226e-02 3.356278240680694580e-01 -3.471460342407226562e-01 5.548550486564636230e-01 5.942059755325317383e-01 1.020842511206865311e-02 3.408898413181304932e-02 -3.132443726062774658e-01
3.088578879833221436e-01 2.099364623427391052e-02 -4.340503811836242676e-01 6.445932388305664062e-01 1.072249710559844971e-01 3.226213455200195312e-01 6.366369873285293579e-02 -4.250068664550781250e-01
-1.055554002523422241e-01 9.373911619186401367e-01 -7.292057573795318604e-02 7.742793858051300049e-02 -1.639446765184402466e-01 -6.327599287033081055e-02 1.258617192506790161e-01 2.282991260290145874e-01
-1.057634502649307251e-01 3.798446655273437500e-01 1.142371520400047302e-01 6.320421099662780762e-01 -3.660807851701974869e-03 -2.551036775112152100e-01 1.859353035688400269e-01 -5.764908790588378906e-01
-6.217746734619140625e-01 -1.102595180273056030e-01 -1.714073568582534790e-01 6.054880619049072266e-01 -2.454964071512222290e-01 2.730224430561065674e-01 2.389830052852630615e-01 -1.154120564460754395e-01
-3.754605948925018311e-01 3.326923400163650513e-02 -4.905467331409454346e-01 4.121105968952178955e-01 -6.140556931495666504e-01 -8.008321374654769897e-02 5.428802222013473511e-02 2.470346689224243164e-01
8.766055107116699219e-02 -7.094341516494750977e-02 4.996952787041664124e-02 6.090460419654846191e-01 -3.729973435401916504e-01 2.769530117511749268e-01 6.008182764053344727e-01 1.924474090337753296e-01
-8.569773286581039429e-02 6.740541458129882812e-01 -1.443288177251815796e-01 1.800695508718490601e-01 -4.318256676197052002e-01 -2.656412720680236816e-01 3.406019508838653564e-01 3.346681594848632812e-01
1.295334994792938232e-01 -5.780340638011693954e-03 -1.743996441364288330e-01 9.163045287132263184e-01 1.528200507164001465e-01 6.111256778240203857e-02 -7.333870232105255127e-02 2.840622365474700928e-01
-2.090625613927841187e-01 -6.777206808328628540e-02 1.920301839709281921e-02 9.612954258918762207e-01 -8.506096154451370239e-02 -5.963373463600873947e-03 1.412994563579559326e-01 2.337026875466108322e-03
-6.725654751062393188e-02 4.899601042270660400e-01 -4.461492300033569336e-01 2.155128121376037598e-02 -1.061069741845130920e-01 -2.002444416284561157e-01 6.692057847976684570e-01 -2.381371408700942993e-01
-3.353877365589141846e-02 1.857885532081127167e-02 4.451076313853263855e-02 5.633930563926696777e-01 -2.518423497676849365e-01 3.801309466361999512e-01 5.892572999000549316e-01 3.521203100681304932e-01
-2.660117670893669128e-02 3.223345577716827393e-01 -3.114455640316009521e-01 6.351616978645324707e-01 5.659496784210205078e-01 -1.035396382212638855e-01 -1.562300417572259903e-02 -2.523895800113677979e-01
-1.812605857849121094e-01 3.658421039581298828e-01 -3.018383383750915527e-01 5.278041958808898926e-01 3.068168759346008301e-01 1.254437416791915894e-01 -3.390527889132499695e-02 5.937997698783874512e-01
-3.589241802692413330e-01 5.450017452239990234e-01 -6.147848367691040039e-01 7.806935161352157593e-02 2.108011394739151001e-01 1.414543986320495605e-01 -3.228918910026550293e-01 1.462386995553970337e-01
3.284749984741210938e-01 3.332619965076446533e-01 -4.105929136276245117e-01 4.428922832012176514e-01 3.631559610366821289e-01 5.297661423683166504e-01 2.179779857397079468e-02 -5.736637488007545471e-02
1.998431086540222168e-01 -2.855090796947479248e-02 -3.476785719394683838e-01 6.364375352859497070e-01 -6.465789675712585449e-02 3.661949336528778076e-01 5.400379300117492676e-01 5.825961381196975708e-02
-1.915125548839569092e-01 6.010494232177734375e-01 -1.516204774379730225e-01 4.725664556026458740e-01 5.162349343299865723e-01 -9.274094365537166595e-03 2.315759807825088501e-01 -1.885277181863784790e-01
-2.033676207065582275e-01 6.867568492889404297e-01 9.408892691135406494e-02 2.346689403057098389e-01 5.412167683243751526e-02 4.422164261341094971e-01 3.882394134998321533e-01 -2.717907726764678955e-01
-1.202196106314659119e-01 7.203620672225952148e-01 2.391361147165298462e-01 5.146353840827941895e-01 -8.231133967638015747e-02 -2.132818847894668579e-01 2.686182260513305664e-01 -1.420214474201202393e-01
2.013823250308632851e-04 6.536309719085693359e-01 1.290386766195297241e-01 6.260763406753540039e-01 4.477379471063613892e-02 1.642081886529922485e-01 -3.480902910232543945e-01 1.183554157614707947e-01
-2.818764150142669678e-01 3.659441769123077393e-01 -3.501923680305480957e-01 8.861441165208816528e-02 -8.812770247459411621e-02 2.690123915672302246e-01 7.533585429191589355e-01 -9.197890758514404297e-02
2.455219626426696777e-01 4.359431564807891846e-01 -9.192749112844467163e-02 7.196885943412780762e-01 3.601607084274291992e-01 -2.547166347503662109e-01 1.322183907032012939e-01 -1.057930141687393188e-01
-4.185228422284126282e-02 -8.430568128824234009e-02 -5.280498042702674866e-02 5.932494997978210449e-01 -1.203767359256744385e-01 4.804998934268951416e-01 6.068795919418334961e-01 1.507779359817504883e-01
3.763600811362266541e-02 3.077679872512817383e-01 8.130350708961486816e-02 8.419633507728576660e-01 -7.984305918216705322e-02 -2.735264599323272705e-01 1.183129847049713135e-01 -3.052213788032531738e-01
-3.198093473911285400e-01 3.319369256496429443e-01 1.984799802303314209e-01 7.293269634246826172e-01 -2.516549229621887207e-01 4.430223256349563599e-03 3.511438667774200439e-01 1.719768494367599487e-01
-1.520843952894210815e-01 2.806240916252136230e-01 -4.074746072292327881e-01 2.009809017181396484e-01 1.484689116477966309e-01 1.787487566471099854e-01 7.874166369438171387e-01 -1.329370439052581787e-01
9.460830688476562500e-02 -7.853943109512329102e-02 -3.705604970455169678e-01 7.245907783508300781e-01 2.167482823133468628e-01 -4.983564093708992004e-02 4.622023999691009521e-01 -2.438025027513504028e-01
-2.253579944372177124e-01 5.702816247940063477e-01 5.468782782554626465e-02 5.412178039550781250e-01 7.149501889944076538e-02 9.153344482183456421e-02 2.355775088071823120e-01 5.090172886848449707e-01
1.097580417990684509e-01 -6.673057377338409424e-02 -2.512218058109283447e-01 8.583833575248718262e-01 -2.032361924648284912e-01 -9.365025907754898071e-02 -5.533070862293243408e-02 3.611500859260559082e-01
-1.816194504499435425e-01 8.721037507057189941e-01 -1.913783252239227295e-01 -1.004594340920448303e-01 -1.447530984878540039e-01 3.392500877380371094e-01 1.532542854547500610e-01 -1.416137348860502243e-02
6.300985068082809448e-02 5.688799172639846802e-02 2.328537404537200928e-02 7.771300673484802246e-01 -1.487328559160232544e-01 1.330932527780532837e-01 3.887876570224761963e-01 -4.442175328731536865e-01
6.020907163619995117e-01 5.159765481948852539e-01 -3.785977065563201904e-01 3.354402184486389160e-01 2.295538932085037231e-01 2.310350537300109863e-01 8.388624340295791626e-02 4.784968495368957520e-02
1.867211461067199707e-01 5.233694911003112793e-01 -3.147958517074584961e-01 3.961359262466430664e-01 5.642784237861633301e-01 2.192120254039764404e-01 2.603260576725006104e-01 -3.107329085469245911e-02
-1.756192147731781006e-01 7.834410667419433594e-01 7.651815190911293030e-03 2.528403103351593018e-01 3.442985713481903076e-01 3.660427629947662354e-01 -7.689290493726730347e-02 1.815217286348342896e-01
9.689976274967193604e-02 3.008878231048583984e-01 -1.702482253313064575e-01 3.001781702041625977e-01 -7.042039930820465088e-02 -3.963523730635643005e-02 8.743713498115539551e-01 -9.965158253908157349e-02
2.670160494744777679e-02 5.756610631942749023e-01 -2.222747355699539185e-01 3.607700169086456299e-01 -5.558418631553649902e-01 -3.156023323535919189e-01 -1.500764787197113037e-01 2.392746955156326294e-01
1.560505032539367676e-01 2.691596150398254395e-01 -8.014390617609024048e-02 8.585020899772644043e-01 3.744051158428192139e-01 2.660705707967281342e-02 -1.409970223903656006e-02 1.366261243820190430e-01
2.807586193084716797e-01 -1.496518701314926147e-01 -5.532314777374267578e-01 5.242549777030944824e-01 -9.689248353242874146e-02 5.456233024597167969e-01 -2.338094078004360199e-02 1.011483222246170044e-01
2.876501083374023438e-01 2.639687359333038330e-01 -5.679527521133422852e-01 3.901625573635101318e-01 4.709930121898651123e-01 3.677682280540466309e-01 1.191374137997627258e-01 3.871708363294601440e-02
-4.640801548957824707e-01 4.434253573417663574e-01 -2.710065841674804688e-01 3.401338756084442139e-01 -7.420574128627777100e-02 -2.366967648267745972e-01 4.471541643142700195e-01 3.706607520580291748e-01
-3.565838932991027832e-01 2.482901960611343384e-01 -4.468102157115936279e-01 2.057972848415374756e-01 -4.745142459869384766e-01 1.833938956260681152e-01 2.403081357479095459e-01 -5.026559829711914062e-01
3.039003908634185791e-01 4.236064255237579346e-01 -7.115267962217330933e-02 7.098389863967895508e-01 3.328976333141326904e-01 -1.787188202142715454e-01 2.750768363475799561e-01 2.897584438323974609e-02
-1.378272920846939087e-01 6.132320165634155273e-01 2.226163893938064575e-01 6.842413544654846191e-01 2.158510871231555939e-02 -2.378794699907302856e-01 1.201263517141342163e-01 1.253916323184967041e-01
3.163716793060302734e-01 3.149635493755340576e-01 -2.355662882328033447e-01 5.736492872238159180e-01 3.515272140502929688e-01 5.308916568756103516e-01 -9.715012460947036743e-02 -3.586534783244132996e-02
-1.280450075864791870e-01 9.391054511070251465e-01 7.201763987541198730e-02 1.856699585914611816e-01 1.318138390779495239e-01 1.938351243734359741e-01 -8.381080627441406250e-02 -7.358717266470193863e-03
-2.268823385238647461e-01 1.101238578557968140e-01 1.718005049042403698e-03 3.935740590095520020e-01 -2.307059913873672485e-01 4.234179556369781494e-01 7.382115721702575684e-01 6.347831338644027710e-02
-3.193877041339874268e-01 4.536131024360656738e-01 -3.177036941051483154e-01 3.578920960426330566e-01 6.030617952346801758e-01 1.715719401836395264e-01 2.363483011722564697e-01 -1.192611977458000183e-01
1.953546851873397827e-01 2.030214965343475342e-01 1.396203190088272095e-01 7.842772603034973145e-01 -3.969703912734985352e-01 2.670267596840858459e-02 5.378125235438346863e-03 3.573607206344604492e-01
-6.119329109787940979e-02 1.550986617803573608e-01 4.773702472448348999e-02 3.712567985057830811e-01 -4.558205008506774902e-01 3.713350892066955566e-01 4.269312024116516113e-01 5.515042543411254883e-01
-3.174091279506683350e-01 5.754052996635437012e-01 -3.342574834823608398e-01 2.527165412902832031e-01 4.589358270168304443e-01 1.993927210569381714e-01 1.703082174062728882e-01 3.364252150058746338e-01
-2.435796149075031281e-02 7.791714668273925781e-01 1.727583706378936768e-01 4.245704710483551025e-01 8.154185116291046143e-02 -1.693506836891174316e-01 2.659493386745452881e-01 -2.759260833263397217e-01
2.594200372695922852e-01 4.603726863861083984e-01 -7.615654170513153076e-02 6.826345920562744141e-01 1.029147207736968994e-01 -1.769580841064453125e-01 -7.032999396324157715e-02 4.495736062526702881e-01
6.817782670259475708e-02 1.624662727117538452e-01 -1.583973616361618042e-01 7.040457129478454590e-01 3.136466145515441895e-01 4.096969068050384521e-01 2.972690574824810028e-02 -4.255312979221343994e-01
-5.820457935333251953e-01 3.424875438213348389e-01 -4.719958901405334473e-01 1.659314483404159546e-01 -3.499441966414451599e-02 1.433976292610168457e-01 1.895299404859542847e-01 4.856979250907897949e-01
2.491110116243362427e-01 2.248606830835342407e-01 -2.523405849933624268e-01 8.321956396102905273e-01 1.981157362461090088e-01 -2.442045807838439941e-01 1.273427307605743408e-01 1.267046928405761719e-01
-3.172315061092376709e-01 1.352899372577667236e-01 -2.820422053337097168e-01 4.610262811183929443e-01 -2.529109083116054535e-02 3.632317781448364258e-01 5.333244800567626953e-01 -4.146752953529357910e-01
4.634276926517486572e-01 6.307318210601806641e-01 -2.390203177928924561e-01 3.836464881896972656e-01 3.502022922039031982e-01 1.186425685882568359e-01 2.009540498256683350e-01 -7.743653655052185059e-02
-2.812090516090393066e-01 3.579857349395751953e-01 -2.595692873001098633e-01 5.935205519199371338e-02 -1.268561035394668579e-01 5.939304232597351074e-01 5.939349532127380371e-01 1.625564880669116974e-02
1.783320754766464233e-01 2.163644134998321533e-01 -1.313464492559432983e-01 7.752245664596557617e-01 -3.235991299152374268e-02 -1.109243780374526978e-01 -1.421725153923034668e-01 5.192250013351440430e-01
1.990547217428684235e-02 1.291014850139617920e-01 -3.115330040454864502e-01 2.807763516902923584e-01 -1.140387579798698425e-01 3.397963345050811768e-01 7.873718142509460449e-01 -2.421314269304275513e-01
-4.517414271831512451e-01 -1.793460696935653687e-01 -3.887100815773010254e-01 5.932875275611877441e-01 -3.947990238666534424e-01 -1.998589001595973969e-02 2.526636421680450439e-01 -2.014313042163848877e-01
-1.050637383013963699e-02 6.474411487579345703e-02 -5.125237107276916504e-01 6.239720582962036133e-01 2.933921813964843750e-01 2.027530521154403687e-01 1.628302633762359619e-01 -4.358609020709991455e-01
-4.394899308681488037e-01 -6.181741878390312195e-02 -5.238546133041381836e-01 4.529132246971130371e-01 -3.108331561088562012e-01 4.711696803569793701e-01 -2.003045566380023956e-02 -6.673663854598999023e-02
5.038003921508789062e-01 5.445751547813415527e-01 -3.993855118751525879e-01 2.871408760547637939e-01 1.793954819440841675e-01 -1.329603791236877441e-01 3.179084062576293945e-01 -2.381962835788726807e-01
-2.560226023197174072e-01 6.194288730621337891e-01 1.659134626388549805e-01 6.113303303718566895e-01 -8.964288234710693359e-02 -2.240214794874191284e-01 8.525690436363220215e-02 2.898585498332977295e-01
1.356200873851776123e-01 3.401830494403839111e-01 7.821909338235855103e-02 7.557757496833801270e-01 -7.769066095352172852e-02 1.037435084581375122e-01 1.895171031355857849e-02 5.209699869155883789e-01
-1.186619251966476440e-01 7.962605953216552734e-01 -2.356286495923995972e-01 1.126412674784660339e-01 -3.465670347213745117e-01 -3.277454972267150879e-01 8.374423533678054810e-02 2.216767817735671997e-01
4.013350605964660645e-01 9.107679128646850586e-02 -3.932541310787200928e-01 3.929562568664550781e-01 -1.769453138113021851e-01 5.787020921707153320e-01 -6.037755310535430908e-02 3.895134627819061279e-01
1.246179640293121338e-01 6.795467138290405273e-01 3.081002831459045410e-01 6.041561961174011230e-01 -8.442734926939010620e-02 2.233459651470184326e-01 -3.256653668358922005e-03 -7.572489976882934570e-02
-2.421298027038574219e-01 6.225611567497253418e-01 -4.826796352863311768e-01 1.157640367746353149e-01 -7.186165452003479004e-02 -2.035050094127655029e-02 -2.143687307834625244e-01 5.058436393737792969e-01
-2.333022803068161011e-01 2.472624927759170532e-01 -4.181832671165466309e-01 9.191561490297317505e-02 -1.786090880632400513e-01 1.678180843591690063e-01 7.998965978622436523e-01 3.474304825067520142e-02
1.204379573464393616e-01 1.412678509950637817e-01 -8.986632525920867920e-02 8.619534969329833984e-01 -3.805079162120819092e-01 2.339402884244918823e-01 6.208118051290512085e-02 -1.054982617497444153e-01
-1.293652951717376709e-01 4.846417605876922607e-01 2.786918543279170990e-02 2.934426069259643555e-01 -7.053396701812744141e-01 2.960840165615081787e-01 5.431175604462623596e-02 2.708914577960968018e-01
-1.269731819629669189e-01 -5.668167769908905029e-02 -9.667291492223739624e-02 9.166464209556579590e-01 -5.970825999975204468e-02 1.090600192546844482e-01 2.411683648824691772e-01 2.397022694349288940e-01
-3.322246670722961426e-01 2.287167757749557495e-01 9.922679513692855835e-02 5.497807264328002930e-01 -2.782499194145202637e-01 2.857470810413360596e-01 4.524341523647308350e-01 4.017953276634216309e-01
-1.046660766005516052e-01 7.839664071798324585e-02 -8.015910536050796509e-02 9.561817646026611328e-01 -1.488537248224020004e-02 -1.661934256553649902e-01 -1.515750139951705933e-01 1.066440865397453308e-01
3.447252213954925537e-01 3.683337569236755371e-01 -6.502861380577087402e-01 1.029452756047248840e-01 5.497696250677108765e-02 -3.138913512229919434e-01 3.886970281600952148e-01 -2.436992377042770386e-01
-3.418677151203155518e-01 3.770515322685241699e-01 1.271193027496337891e-01 6.424083113670349121e-01 -4.535197839140892029e-02 1.441169157624244690e-02 2.191593647003173828e-01 5.116794109344482422e-01
-1.998659968376159668e-01 6.176458597183227539e-01 1.268068403005599976e-01 5.801615118980407715e-01 2.811120636761188507e-02 -1.039605364203453064e-01 1.306517571210861206e-01 4.441080093383789062e-01
-1.894023083150386810e-02 1.249267831444740295e-01 -3.395560085773468018e-01 1.654023677110671997e-01 -2.549040615558624268e-01 2.319235056638717651e-01 8.038507103919982910e-01 -2.764740288257598877e-01
3.415137231349945068e-01 2.505099959671497345e-02 -4.532699286937713623e-01 6.471922993659973145e-01 1.119451895356178284e-01 3.303956091403961182e-01 3.394293487071990967e-01 1.467113345861434937e-01
4.228668808937072754e-01 2.838487327098846436e-01 6.196682527661323547e-02 6.846801638603210449e-01 -1.438172757625579834e-01 3.911188244819641113e-01 -2.250475436449050903e-01 2.090040445327758789e-01
-3.178074359893798828e-01 4.890547692775726318e-01 -4.174367189407348633e-01 1.401547193527221680e-01 -7.199123501777648926e-02 1.865727454423904419e-01 2.385221980512142181e-02 6.522008180618286133e-01
-2.441681325435638428e-01 1.247174739837646484e-01 -4.897574484348297119e-01 3.008925318717956543e-01 -7.578529119491577148e-01 3.395551070570945740e-02 1.169842928647994995e-01 7.245254516601562500e-02
3.329978883266448975e-01 1.105748638510704041e-01 -4.761930108070373535e-01 4.823498725891113281e-01 1.214133352041244507e-01 3.343810439109802246e-01 2.225932031869888306e-01 -4.912889599800109863e-01
-2.942239679396152496e-02 2.864359915256500244e-01 1.652473025023937225e-02 7.433821558952331543e-01 7.914502918720245361e-02 5.694358348846435547e-01 -1.152906846255064011e-02 1.831513643264770508e-01
-3.721329569816589355e-01 5.457670092582702637e-01 -1.673406176269054413e-02 5.711852908134460449e-01 3.183500170707702637e-01 3.547416329383850098e-01 -7.465307414531707764e-02 6.603972613811492920e-02
-1.511260420083999634e-01 2.421158365905284882e-02 -2.314450033009052277e-02 9.663646817207336426e-01 -1.398877203464508057e-01 8.418275043368339539e-03 4.556135088205337524e-02 1.430486291646957397e-01
-3.689767792820930481e-02 6.121087670326232910e-01 -3.250256478786468506e-01 1.787901739589869976e-03 1.013733968138694763e-01 6.643327474594116211e-01 -6.743815541267395020e-02 -2.493075430393218994e-01
-1.859536319971084595e-01 5.175453424453735352e-01 -7.824541330337524414e-01 -8.639547973871231079e-03 -1.775615662336349487e-02 8.231234550476074219e-02 -1.618815660476684570e-01 2.279531210660934448e-01
-3.124346435070037842e-01 3.126192986965179443e-01 -6.316336244344711304e-02 8.137261867523193359e-01 1.772754639387130737e-01 -3.210093677043914795e-01 -3.521463647484779358e-02 5.291794985532760620e-02
5.089331790804862976e-02 5.907225608825683594e-01 -4.553498923778533936e-01 1.625060141086578369e-01 -5.673080682754516602e-01 1.179864108562469482e-01 -2.660208642482757568e-01 -9.043563902378082275e-02
-1.594284921884536743e-02 -5.708410963416099548e-02 -2.011917084455490112e-01 9.295522570610046387e-01 2.706565558910369873e-01 1.316329687833786011e-01 1.894116774201393127e-02 -3.163625672459602356e-02
-1.458194404840469360e-01 5.295723080635070801e-01 -4.105864763259887695e-01 1.763967424631118774e-01 -5.136554241180419922e-01 -1.988456100225448608e-01 3.238959014415740967e-01 3.005042672157287598e-01
3.103793971240520477e-02 8.511592149734497070e-01 1.766727864742279053e-01 4.071530997753143311e-01 5.506925657391548157e-02 -5.971436947584152222e-02 2.327481657266616821e-01 -1.296439319849014282e-01
-1.698084175586700439e-01 7.975826859474182129e-01 2.450748533010482788e-01 3.039129376411437988e-01 1.149529591202735901e-02 2.717601358890533447e-01 2.860640287399291992e-01 1.636572629213333130e-01
-1.903344504535198212e-02 4.382965266704559326e-01 1.626667827367782593e-01 7.706198692321777344e-01 -1.360374093055725098e-01 2.600856423377990723e-01 -1.258544176816940308e-01 2.919391095638275146e-01
-2.008189409971237183e-01 4.825716018676757812e-01 -6.752947568893432617e-01 1.079722195863723755e-01 4.327060282230377197e-01 2.597077190876007080e-01 -3.309945389628410339e-02 5.776893720030784607e-02
-3.820134699344635010e-01 6.701994538307189941e-01 -1.341162472963333130e-01 3.577111363410949707e-01 -2.262377142906188965e-01 -2.348364740610122681e-01 -2.755124270915985107e-01 2.769750058650970459e-01
-8.483818173408508301e-02 3.381192684173583984e-01 -4.622012376785278320e-01 1.206256076693534851e-01 6.231938302516937256e-02 3.140920773148536682e-02 7.901483178138732910e-01 -1.452328264713287354e-01
1.403092127293348312e-02 8.107245564460754395e-01 -3.075566515326499939e-02 3.549618721008300781e-01 3.477504551410675049e-01 -1.236708909273147583e-01 2.486135512590408325e-01 -1.324812769889831543e-01
-5.326482057571411133e-01 2.720285654067993164e-01 -3.874572217464447021e-01 2.585290074348449707e-01 -1.545427441596984863e-01 1.986050009727478027e-01 1.994823515415191650e-01 5.676314234733581543e-01
-2.111786603927612305e-01 6.023460626602172852e-01 -3.775167092680931091e-02 5.934814214706420898e-01 1.626336425542831421e-01 1.296916007995605469e-01 1.038479730486869812e-01 4.299806058406829834e-01
-4.058941304683685303e-01 3.754071593284606934e-01 9.003243595361709595e-02 4.968871474266052246e-01 -1.904828846454620361e-01 1.784998364746570587e-02 5.366149544715881348e-01 3.387607038021087646e-01
6.392732262611389160e-02 -6.089107133448123932e-03 -2.332900017499923706e-01 8.978237509727478027e-01 1.473723500967025757e-01 3.058116734027862549e-01 4.940727353096008301e-02 -1.329817324876785278e-01
-2.383518069982528687e-01 8.218488097190856934e-01 6.516312132589519024e-04 2.895414829254150391e-01 -3.419580459594726562e-01 -1.274784654378890991e-01 2.243170589208602905e-01 -2.035392448306083679e-02
-2.941472828388214111e-01 8.655407428741455078e-01 -1.105007007718086243e-01 1.895859390497207642e-01 2.053206712007522583e-01 2.004110962152481079e-01 5.240786354988813400e-03 1.838883757591247559e-01
-3.325486481189727783e-01 6.075927615165710449e-01 -3.336847126483917236e-01 1.107139885425567627e-01 -1.526717394590377808e-01 2.107917219400405884e-01 -1.912358030676841736e-02 5.731768608093261719e-01
-1.550698876380920410e-01 7.201126813888549805e-01 -3.908995687961578369e-01 2.521336674690246582e-01 4.598378837108612061e-01 5.853028222918510437e-02 5.027241259813308716e-02 -1.536654978990554810e-01
-5.084679722785949707e-01 -1.614582091569900513e-01 -4.203082323074340820e-01 5.467228889465332031e-01 -2.682058215141296387e-01 2.171006351709365845e-01 3.468130826950073242e-01 2.191546745598316193e-02
-7.524000853300094604e-02 1.812926381826400757e-01 -1.450856029987335205e-01 9.028912782669067383e-01 -6.570066511631011963e-02 -1.775372475385665894e-01 -2.128313928842544556e-01 2.099430859088897705e-01
-2.125708609819412231e-01 4.653526842594146729e-01 1.090466901659965515e-01 5.952611565589904785e-01 -2.924582958221435547e-01 -2.689338326454162598e-01 3.937368392944335938e-01 2.432028949260711670e-01
2.290281355381011963e-01 3.621918559074401855e-01 -3.721694648265838623e-01 4.573151469230651855e-01 4.550799727439880371e-01 4.985839426517486572e-01 -9.550821781158447266e-02 6.253380328416824341e-02
-3.431996405124664307e-01 1.920915842056274414e-01 -2.907129526138305664e-01 4.449693858623504639e-01 -7.180104851722717285e-01 -1.578541398048400879e-01 8.947160094976425171e-02 1.197530850768089294e-01
1.100699752569198608e-01 5.639129281044006348e-01 -4.159357845783233643e-01 2.013968676328659058e-01 -5.777922868728637695e-01 -3.337376713752746582e-01 -8.230434730648994446e-03 1.050291210412979126e-01
7.685829699039459229e-02 6.426207423210144043e-01 -4.338113963603973389e-01 8.402116596698760986e-02 -4.740261137485504150e-01 1.231337487697601318e-01 -9.523103386163711548e-02 -3.700648844242095947e-01
3.089026510715484619e-01 -5.552325770258903503e-02 -6.447525620460510254e-01 4.309875071048736572e-01 -4.626967608928680420e-01 -2.869352698326110840e-01 1.098910998553037643e-02 5.915445461869239807e-02
-2.487015724182128906e-01 3.815132379531860352e-01 -3.223262131214141846e-01 3.327835798263549805e-01 2.429288811981678009e-02 7.008463144302368164e-02 1.380139291286468506e-01 7.439129352569580078e-01
-3.988675773143768311e-01 9.332058951258659363e-03 -5.339320898056030273e-01 4.005707502365112305e-01 -5.299032926559448242e-01 1.503300517797470093e-01 1.541474610567092896e-01 -2.609961926937103271e-01
2.134247124195098877e-01 3.475281298160552979e-01 -7.766120135784149170e-02 8.111446499824523926e-01 3.921499475836753845e-02 -1.712524145841598511e-01 1.238350123167037964e-01 3.514069914817810059e-01
