# Supplementary material for: Where is your field going? A machine learning approach to study the relative motion of the domains of physics
Source: PLoS One. 2020 Jun 18;15(6):e0233997. doi: 10.1371/journal.pone.0233997 (PMC7302634; doi:10.1371/journal.pone.0233997)
Supplement: S23 Data — (ZIP) [file pone.0233997.s023.zip › 22/Pacs4Run_22_VS_500_embeddings1997-2001ED8.txt]

4.986957311630249023e-01 1.470739841461181641e-01 -3.485777378082275391e-01 2.044764161109924316e-01 5.514331459999084473e-01 -2.014908641576766968e-01 4.654186367988586426e-01 -7.115684449672698975e-02
3.833388686180114746e-01 -1.579013019800186157e-01 -5.465024709701538086e-01 -2.039732038974761963e-02 1.709211468696594238e-01 5.128503441810607910e-01 4.158298373222351074e-01 2.527716457843780518e-01
4.315180182456970215e-01 -2.514524199068546295e-02 3.475132584571838379e-02 3.086934685707092285e-01 7.370721101760864258e-01 3.623160719871520996e-01 1.922500133514404297e-01 7.178084552288055420e-02
6.806955337524414062e-01 -4.429222345352172852e-01 -2.456368654966354370e-01 4.239284396171569824e-01 9.552486240863800049e-02 1.390410959720611572e-01 2.221986502408981323e-01 -1.503030806779861450e-01
1.522443145513534546e-01 -2.761841416358947754e-01 -3.930998444557189941e-01 6.820009946823120117e-01 4.516087174415588379e-01 -8.146870881319046021e-03 2.756894230842590332e-01 -2.948917448520660400e-02
-1.751032918691635132e-01 -1.968507617712020874e-01 -7.264638543128967285e-01 -1.293831318616867065e-01 -8.579963818192481995e-03 4.558857902884483337e-02 6.152004599571228027e-01 -7.399586588144302368e-02
-4.417347954586148262e-04 2.632195651531219482e-01 -2.895182073116302490e-01 1.320748329162597656e-01 2.403107583522796631e-01 3.664581179618835449e-01 7.270269989967346191e-01 3.299116492271423340e-01
-3.686919808387756348e-01 1.541124135255813599e-01 -1.825685352087020874e-01 2.680377662181854248e-01 5.214252471923828125e-01 1.642535775899887085e-01 6.534713506698608398e-01 -9.618612378835678101e-02
5.516623854637145996e-01 -2.190705984830856323e-01 -2.446241080760955811e-01 -7.952434569597244263e-02 5.875871777534484863e-01 3.750338256359100342e-01 1.070500388741493225e-01 -2.900738716125488281e-01
-1.469237953424453735e-01 -1.101222541183233261e-02 -4.262243509292602539e-01 4.516233205795288086e-01 6.682314276695251465e-01 1.700000278651714325e-02 3.798745870590209961e-01 -3.916875272989273071e-02
-1.331834644079208374e-01 1.827901005744934082e-01 -1.138825267553329468e-01 -8.733382821083068848e-02 6.392142176628112793e-01 4.588129818439483643e-01 5.293646454811096191e-01 1.700665354728698730e-01
-2.121076881885528564e-01 -3.749707043170928955e-01 -1.804706901311874390e-01 -1.766378730535507202e-01 1.341898888349533081e-01 2.179558426141738892e-01 8.007301688194274902e-01 2.096571922302246094e-01
9.757684543728828430e-03 4.409525096416473389e-01 -2.089885324239730835e-01 8.730120211839675903e-02 3.198013305664062500e-01 2.551633715629577637e-01 6.484510302543640137e-01 4.077966809272766113e-01
-3.076009452342987061e-01 1.531816720962524414e-01 -1.427825987339019775e-01 2.936645150184631348e-01 6.412800550460815430e-01 7.376239448785781860e-02 5.775862336158752441e-01 -1.581280827522277832e-01
2.026966214179992676e-01 -2.924246788024902344e-01 -4.079386889934539795e-01 4.089539647102355957e-01 2.008273005485534668e-01 3.409194052219390869e-01 5.031799077987670898e-01 3.605508804321289062e-01
-1.003367379307746887e-01 3.278340399265289307e-01 -2.995289862155914307e-01 1.383410841226577759e-01 3.574915230274200439e-02 2.127698659896850586e-01 7.794039249420166016e-01 -3.458063900470733643e-01
6.037162616848945618e-02 -2.285744100809097290e-01 4.407522976398468018e-01 -6.683555245399475098e-02 3.687049448490142822e-01 -1.669743657112121582e-01 7.625777125358581543e-01 -5.558983422815799713e-03
3.861432671546936035e-01 -1.574927717447280884e-01 3.575105965137481689e-01 1.706853657960891724e-01 4.781043231487274170e-01 -2.682577669620513916e-01 5.772189497947692871e-01 1.881870776414871216e-01
-7.531873881816864014e-02 -8.385909348726272583e-02 -9.041275829076766968e-02 -3.291270136833190918e-02 -3.316595405340194702e-02 -4.217681661248207092e-02 8.109827041625976562e-01 5.634407401084899902e-01
6.337227821350097656e-01 1.647478491067886353e-01 -3.833805620670318604e-01 3.967779576778411865e-01 2.710523307323455811e-01 2.706163823604583740e-01 2.292080521583557129e-01 -2.600025832653045654e-01
2.640495896339416504e-01 2.793342061340808868e-02 3.999722599983215332e-01 3.634973764419555664e-01 5.699647068977355957e-01 -8.924654871225357056e-02 5.518599748611450195e-01 3.921142779290676117e-03
2.315882295370101929e-01 -1.380212455987930298e-01 5.329488590359687805e-02 1.987665891647338867e-02 3.528459370136260986e-01 5.741868615150451660e-01 6.070240139961242676e-01 3.184534311294555664e-01
1.997978538274765015e-01 1.215257421135902405e-01 -2.997321784496307373e-01 -2.326900959014892578e-01 7.198338955640792847e-02 5.372647643089294434e-01 7.123564481735229492e-01 6.459064316004514694e-03
1.704702079296112061e-01 -1.274325251579284668e-01 -2.635731101036071777e-01 2.713823616504669189e-01 2.535596191883087158e-01 4.736248552799224854e-01 5.948487520217895508e-01 4.112465679645538330e-01
2.565938234329223633e-01 1.437222361564636230e-01 -3.170384764671325684e-01 -1.947675943374633789e-01 -2.181548438966274261e-02 4.508471786975860596e-01 7.310034632682800293e-01 1.922255903482437134e-01
6.107810139656066895e-01 1.223532333970069885e-01 -5.449665188789367676e-01 1.439247429370880127e-01 -1.307882666587829590e-01 2.385769635438919067e-01 4.407420456409454346e-01 1.612305045127868652e-01
2.279502153396606445e-01 -3.896217644214630127e-01 -1.689197719097137451e-01 -4.221039712429046631e-01 5.600709915161132812e-01 -1.505999416112899780e-01 2.980372607707977295e-01 4.053908586502075195e-01
-1.149149909615516663e-01 3.528187274932861328e-01 -1.019677147269248962e-01 1.912046521902084351e-01 4.306018650531768799e-01 3.142246603965759277e-01 6.952815055847167969e-01 2.185988575220108032e-01
8.744923025369644165e-02 -1.526624262332916260e-01 4.524326324462890625e-02 2.691285014152526855e-01 5.849714279174804688e-01 -6.240217685699462891e-01 4.001654684543609619e-01 -5.331423878669738770e-02
3.518903255462646484e-01 2.866188883781433105e-01 3.902527391910552979e-01 3.090368509292602539e-01 4.521670937538146973e-01 -2.561052516102790833e-02 5.741848945617675781e-01 1.068755388259887695e-01
3.964550793170928955e-01 2.032699584960937500e-01 -2.979375422000885010e-01 2.005049288272857666e-01 5.145570263266563416e-02 5.213673710823059082e-01 6.278115510940551758e-01 6.258402019739151001e-02
9.037126600742340088e-02 -4.726091325283050537e-01 6.653129309415817261e-02 2.179558873176574707e-01 5.477063655853271484e-01 4.584304988384246826e-01 4.290589690208435059e-01 -1.493649035692214966e-01
2.808376252651214600e-01 -2.556976079940795898e-01 2.174506932497024536e-01 2.404651939868927002e-01 7.723524421453475952e-02 -4.882622957229614258e-01 6.945801377296447754e-01 1.543814688920974731e-01
7.877686619758605957e-02 2.783958017826080322e-01 -4.778288900852203369e-01 -7.153004407882690430e-02 3.031970262527465820e-01 1.715845465660095215e-01 4.475866556167602539e-01 6.009571552276611328e-01
1.398155689239501953e-01 -4.714919030666351318e-01 4.691451322287321091e-03 -4.631386995315551758e-01 6.064456105232238770e-01 -7.406865805387496948e-02 4.072362184524536133e-01 -6.725999712944030762e-02
-1.937853246927261353e-01 -4.088736474514007568e-01 -1.222824584692716599e-02 2.526517808437347412e-01 8.222506195306777954e-02 1.058249920606613159e-01 8.392567038536071777e-01 9.473824501037597656e-02
2.860512137413024902e-01 2.901876270771026611e-01 -1.692164540290832520e-01 2.772292196750640869e-01 -1.417043805122375488e-01 3.143646419048309326e-01 7.780199646949768066e-01 6.523375213146209717e-02
2.884382307529449463e-01 -2.374960035085678101e-01 8.282860368490219116e-02 2.270931601524353027e-01 4.381578564643859863e-01 3.777214586734771729e-01 4.346188008785247803e-01 -5.276530981063842773e-01
1.807774752378463745e-01 -4.966020118445158005e-03 3.654707595705986023e-02 1.416828203946352005e-02 2.365311235189437866e-01 5.150652527809143066e-01 7.356781363487243652e-01 3.213981986045837402e-01
-4.581004008650779724e-02 -3.754067122936248779e-01 7.103238254785537720e-02 2.241210043430328369e-01 2.059083580970764160e-01 2.720693647861480713e-01 7.932010889053344727e-01 2.368704527616500854e-01
4.467028975486755371e-01 -9.404635056853294373e-03 3.977716565132141113e-01 -8.950652182102203369e-02 4.049210250377655029e-01 -2.349787764251232147e-02 6.123769283294677734e-01 3.075966238975524902e-01
2.566366195678710938e-01 1.066063120961189270e-01 -1.660759150981903076e-01 1.019886787980794907e-02 1.620589047670364380e-01 4.212868809700012207e-01 6.658671498298645020e-01 4.979586005210876465e-01
2.856707274913787842e-01 6.299503892660140991e-02 -2.108673453330993652e-01 2.054100483655929565e-01 -2.075886130332946777e-01 4.088805019855499268e-01 7.760756015777587891e-01 -1.232718825340270996e-01
2.502008676528930664e-01 -3.308566212654113770e-01 -3.676031231880187988e-01 3.777457475662231445e-01 2.476259618997573853e-01 1.508180946111679077e-01 3.652945756912231445e-01 5.767189860343933105e-01
1.049930155277252197e-01 -1.858125813305377960e-02 -5.106276273727416992e-01 -1.291050165891647339e-01 -2.954421043395996094e-01 7.886531949043273926e-02 7.806634306907653809e-01 9.100239723920822144e-02
8.905006200075149536e-02 -2.859572172164916992e-01 -4.044290781021118164e-01 -1.687365174293518066e-01 8.284541778266429901e-03 4.937495887279510498e-01 6.781545877456665039e-01 1.204691380262374878e-01
-9.152895957231521606e-02 1.898286305367946625e-02 -7.957704067230224609e-01 -1.316028535366058350e-01 8.140498399734497070e-02 1.819429248571395874e-01 5.471842885017395020e-01 -3.938950970768928528e-02
3.616646304726600647e-02 -6.410597264766693115e-02 -7.063524681143462658e-04 -3.677300512790679932e-01 7.362955808639526367e-01 -2.452106475830078125e-01 4.051331281661987305e-01 3.049007654190063477e-01
1.686845868825912476e-01 -2.500493228435516357e-01 -5.242461562156677246e-01 2.683610916137695312e-01 1.913267970085144043e-01 2.608742415904998779e-01 4.504089653491973877e-01 5.046182870864868164e-01
-6.098590046167373657e-02 3.396312892436981201e-01 -4.891754686832427979e-01 6.007158383727073669e-02 -6.291037052869796753e-02 1.555714290589094162e-02 7.849240303039550781e-01 -1.331337094306945801e-01
4.982532560825347900e-01 -5.586223602294921875e-01 -2.207718193531036377e-01 -2.773317992687225342e-01 -1.077454071491956711e-02 1.426435261964797974e-01 4.101987779140472412e-01 -3.539847433567047119e-01
4.243718925863504410e-03 2.674102485179901123e-01 -4.838716983795166016e-01 -1.738758683204650879e-01 3.103134222328662872e-02 2.869969904422760010e-01 7.575644254684448242e-01 -8.291527628898620605e-02
4.203770160675048828e-01 8.972878009080886841e-02 -3.389008343219757080e-01 5.365278199315071106e-02 -2.095370292663574219e-01 2.673652172088623047e-01 7.139889001846313477e-01 2.689408957958221436e-01
-6.862650066614151001e-02 -6.433116793632507324e-01 -1.131235361099243164e-01 2.888757586479187012e-01 2.081166952848434448e-01 1.381065398454666138e-01 6.077958345413208008e-01 2.310685366392135620e-01
5.434254407882690430e-01 -1.184634491801261902e-02 3.535675257444381714e-02 -3.153955042362213135e-01 3.132410645484924316e-01 4.743855893611907959e-01 4.390555918216705322e-01 -2.964663803577423096e-01
-9.470372460782527924e-03 -1.474355608224868774e-01 -8.094322085380554199e-01 -1.247019991278648376e-01 5.769816040992736816e-02 2.168490737676620483e-01 5.053966045379638672e-01 4.078744724392890930e-02
5.786931514739990234e-01 -3.502360731363296509e-02 -3.696968853473663330e-01 1.709766238927841187e-01 -3.536962904036045074e-03 4.969390332698822021e-01 5.004447698593139648e-01 2.393393218517303467e-02
-5.506447330117225647e-02 1.630042046308517456e-01 -1.367061957716941833e-02 1.256711781024932861e-01 7.161397933959960938e-01 3.101537525653839111e-01 5.497939586639404297e-01 -2.075867801904678345e-01
-2.679075002670288086e-01 -1.959014087915420532e-01 -3.499902188777923584e-01 4.292527735233306885e-01 6.044828295707702637e-01 -1.382503062486648560e-01 4.395831525325775146e-01 -7.315140962600708008e-02
3.703820407390594482e-01 -1.488924175500869751e-01 2.603572607040405273e-01 6.059544533491134644e-02 2.740395069122314453e-01 -5.557903647422790527e-01 6.204829216003417969e-01 -1.381908636540174484e-02
4.243256449699401855e-01 -2.478672266006469727e-01 -1.101500391960144043e-01 6.347315907478332520e-01 4.223254024982452393e-01 2.677604556083679199e-01 2.992647588253021240e-01 -6.227778270840644836e-02
5.360805988311767578e-01 5.009899288415908813e-02 -4.782339036464691162e-01 1.434397697448730469e-01 -1.397214680910110474e-01 3.738718926906585693e-01 5.489596724510192871e-01 1.288604550063610077e-02
3.002983033657073975e-01 -1.228107213973999023e-01 -6.263459920883178711e-01 1.460043340921401978e-01 8.560619503259658813e-02 3.324635624885559082e-01 4.433825612068176270e-01 4.082440137863159180e-01
-1.732024103403091431e-01 -3.564440310001373291e-01 -3.819232061505317688e-02 -4.999899566173553467e-01 5.531378388404846191e-01 -1.487545222043991089e-01 5.126812458038330078e-01 -2.384097874164581299e-02
2.938195765018463135e-01 7.557915151119232178e-02 -1.375879440456628799e-02 3.068102598190307617e-01 6.776884198188781738e-01 -4.735668897628784180e-01 3.166068792343139648e-01 -1.728262752294540405e-01
-2.449674308300018311e-01 1.349354982376098633e-01 -2.527476549148559570e-01 3.651427924633026123e-01 6.267955303192138672e-01 -3.847463801503181458e-02 5.283970236778259277e-01 -2.258682101964950562e-01
1.672579199075698853e-01 1.837409138679504395e-01 -2.382869720458984375e-01 -1.887442022562026978e-01 9.287736378610134125e-03 4.553628265857696533e-01 7.907761931419372559e-01 1.144135892391204834e-01
3.486146628856658936e-01 -3.571304678916931152e-02 -4.044106304645538330e-01 3.542466461658477783e-01 6.852995604276657104e-02 2.658300697803497314e-01 5.224766731262207031e-01 4.897038638591766357e-01
2.391105294227600098e-01 -2.210921645164489746e-01 -3.906013071537017822e-01 3.229757249355316162e-01 1.400497704744338989e-01 2.864215075969696045e-01 5.059753060340881348e-01 5.285826325416564941e-01
-2.964122593402862549e-01 1.601505726575851440e-01 -1.773387193679809570e-01 4.105694890022277832e-01 6.062539219856262207e-01 9.715304523706436157e-02 5.553238391876220703e-01 -3.328549861907958984e-02
2.461545169353485107e-01 5.468629673123359680e-02 2.665931880474090576e-01 -1.092074960470199585e-01 2.063748836517333984e-01 -4.735486507415771484e-01 6.986572742462158203e-01 3.137806355953216553e-01
3.147216737270355225e-01 -1.599295139312744141e-01 -2.370512038469314575e-01 -1.819871366024017334e-02 7.507578283548355103e-02 5.633333921432495117e-01 6.710410118103027344e-01 2.134744673967361450e-01
4.420174658298492432e-01 -4.739879965782165527e-01 1.594631075859069824e-01 -6.154649332165718079e-02 1.101392507553100586e-01 -5.034326314926147461e-01 5.073872804641723633e-01 -1.665011495351791382e-01
1.683960705995559692e-01 9.023791179060935974e-03 2.984698712825775146e-01 3.943903148174285889e-01 4.592056274414062500e-01 -2.800686955451965332e-01 6.101824641227722168e-01 -2.555435299873352051e-01
-1.352249681949615479e-01 -2.303360849618911743e-01 -6.665502786636352539e-01 1.477099657058715820e-01 2.758570015430450439e-01 8.931596577167510986e-02 4.999486505985260010e-01 -3.585093617439270020e-01
5.125772953033447266e-01 9.143805503845214844e-02 -3.121652007102966309e-01 2.578789889812469482e-01 3.905509365722537041e-03 5.174773931503295898e-01 5.449514985084533691e-01 1.358551811426877975e-02
-1.337444484233856201e-01 3.055518269538879395e-01 -2.502485513687133789e-01 9.676068089902400970e-03 6.170765310525894165e-02 -2.855284139513969421e-02 7.551459670066833496e-01 -5.011628270149230957e-01
5.146598815917968750e-01 3.290301859378814697e-01 -5.477687716484069824e-01 -1.220877692103385925e-01 4.433640241622924805e-01 -3.098904490470886230e-01 5.674630776047706604e-02 -1.268247961997985840e-01
2.653657793998718262e-01 -5.257916450500488281e-01 -8.448114246129989624e-02 -2.284066528081893921e-01 6.849112510681152344e-01 -2.012461423873901367e-01 2.535223662853240967e-01 1.412119418382644653e-01
-1.105700358748435974e-01 2.877991795539855957e-01 -4.083934128284454346e-01 1.682412624359130859e-01 4.470742493867874146e-02 -1.148679777979850769e-01 6.880673170089721680e-01 -4.703460335731506348e-01
4.877498447895050049e-01 -2.506485581398010254e-01 2.677399516105651855e-01 1.401785761117935181e-01 1.325089335441589355e-01 -4.133096337318420410e-01 6.099451780319213867e-01 2.180002480745315552e-01
1.365692615509033203e-01 5.553469657897949219e-01 -4.146450757980346680e-01 2.163983322679996490e-02 1.027540490031242371e-01 -5.099814385175704956e-02 5.059191584587097168e-01 -4.810678064823150635e-01
8.964961767196655273e-02 1.509425044059753418e-01 -6.587169766426086426e-01 2.197085320949554443e-01 3.356823623180389404e-01 -2.993025481700897217e-01 2.672660052776336670e-01 -4.618481993675231934e-01
2.884814739227294922e-01 -1.451680511236190796e-01 3.147825896739959717e-01 -8.259259909391403198e-02 4.081054925918579102e-01 -2.399927973747253418e-01 6.286612153053283691e-01 4.128360450267791748e-01
-1.793121695518493652e-01 -1.524069756269454956e-01 -4.394439458847045898e-01 5.948129892349243164e-01 4.563280642032623291e-01 -1.289777010679244995e-01 3.910411894321441650e-01 -1.411454528570175171e-01
3.868751525878906250e-01 2.046719193458557129e-01 3.701060265302658081e-02 3.374696671962738037e-01 4.795646369457244873e-01 -3.967955410480499268e-01 4.045040011405944824e-01 -3.770000338554382324e-01
4.270952641963958740e-01 1.116157025098800659e-01 1.759357154369354248e-01 -3.332162201404571533e-01 2.802254259586334229e-01 -3.499322235584259033e-01 5.723766684532165527e-01 3.668122887611389160e-01
1.073985025286674500e-01 2.663619220256805420e-01 2.850546240806579590e-01 -2.754431664943695068e-01 6.840339303016662598e-01 -1.253097355365753174e-01 5.255742073059082031e-01 2.363650500774383545e-02
-3.028292907401919365e-03 3.078745901584625244e-01 -7.104701995849609375e-01 9.823811054229736328e-02 -1.507554203271865845e-02 -7.962782680988311768e-02 6.190524697303771973e-01 3.149062767624855042e-02
-9.896350651979446411e-02 2.214317172765731812e-01 -2.343964949250221252e-02 4.394953325390815735e-02 3.012902438640594482e-01 4.654139280319213867e-01 7.905369997024536133e-01 7.974057644605636597e-02
2.737861275672912598e-01 1.417097151279449463e-01 -3.639946877956390381e-01 2.768372893333435059e-01 5.813195928931236267e-02 2.821773290634155273e-01 6.116456389427185059e-01 4.885845184326171875e-01
6.477062702178955078e-01 2.187650352716445923e-01 -3.982839286327362061e-01 4.792310893535614014e-01 1.396352946758270264e-01 2.218547463417053223e-01 2.738873064517974854e-01 -2.437864802777767181e-02
3.906378746032714844e-01 -4.473268613219261169e-02 2.974381744861602783e-01 -3.561475872993469238e-01 6.012168526649475098e-01 -3.822119534015655518e-02 4.704977273941040039e-01 2.140087932348251343e-01
-8.679626137018203735e-02 -2.097648829221725464e-01 -6.862338185310363770e-01 -1.679606735706329346e-01 1.302735656499862671e-01 2.458796501159667969e-01 5.167748928070068359e-01 -3.238104283809661865e-01
6.156190037727355957e-01 1.507401466369628906e-01 -4.932880401611328125e-01 -2.051396220922470093e-01 3.265117108821868896e-01 -2.628506720066070557e-01 1.355274319648742676e-01 -3.446842432022094727e-01
-1.721016876399517059e-02 3.565414547920227051e-01 -4.836540520191192627e-01 -8.582867681980133057e-02 -9.267301112413406372e-02 -1.578081250190734863e-01 7.585663795471191406e-01 1.495982706546783447e-01
4.511327445507049561e-01 -6.157574430108070374e-02 3.496399223804473877e-01 -3.028828203678131104e-01 4.062577784061431885e-01 -1.619260907173156738e-01 5.851653218269348145e-01 2.121730297803878784e-01
-9.444032609462738037e-02 -1.367496699094772339e-01 -4.284050762653350830e-01 5.254388451576232910e-01 5.525468587875366211e-01 -1.204412728548049927e-01 4.254950284957885742e-01 1.091044321656227112e-01
4.324253499507904053e-01 9.912651032209396362e-02 -3.292789757251739502e-01 8.250352740287780762e-02 7.510668039321899414e-02 4.638732373714447021e-01 5.805227160453796387e-01 3.607282638549804688e-01
3.862139210104942322e-02 2.786184251308441162e-01 -5.526690483093261719e-01 2.117427587509155273e-01 5.793907642364501953e-01 -3.580314218997955322e-01 2.012829333543777466e-01 -2.573074400424957275e-01
-1.200819611549377441e-01 -4.534426629543304443e-01 -2.533552050590515137e-01 2.850803732872009277e-01 1.593794226646423340e-01 1.074380353093147278e-01 6.725874543190002441e-01 3.810404837131500244e-01
-4.610012844204902649e-02 3.468879759311676025e-01 -2.417555898427963257e-01 -1.259284466505050659e-01 1.963056921958923340e-01 2.481130808591842651e-01 7.294584512710571289e-01 4.135628044605255127e-01
5.623434782028198242e-01 -1.187552064657211304e-01 3.301551938056945801e-01 -1.456930488348007202e-01 3.163578510284423828e-01 -2.532351016998291016e-01 5.582908987998962402e-01 2.520697414875030518e-01
8.214667439460754395e-02 1.320111304521560669e-01 -6.148751825094223022e-02 -8.259548991918563843e-02 3.024064302444458008e-01 3.448827862739562988e-01 6.846846342086791992e-01 5.348228812217712402e-01
3.831888139247894287e-01 -7.106567919254302979e-02 3.220445513725280762e-01 2.422805130481719971e-01 5.163777470588684082e-01 2.065882831811904907e-01 6.108591556549072266e-01 5.683350935578346252e-02
3.317854106426239014e-01 8.320157229900360107e-02 9.044512361288070679e-02 4.699227809906005859e-01 2.828496694564819336e-01 -4.997908174991607666e-01 5.196945071220397949e-01 -2.326178997755050659e-01
-4.965029284358024597e-02 -4.490435123443603516e-02 -5.285078287124633789e-02 -1.389171630144119263e-01 -1.975964521989226341e-03 4.415035620331764221e-02 7.970623373985290527e-01 5.797980427742004395e-01
3.333965241909027100e-01 1.003796458244323730e-01 -4.141603112220764160e-01 -5.006632208824157715e-01 3.640300929546356201e-01 4.112378060817718506e-01 3.315038383007049561e-01 -2.122479081153869629e-01
6.195417046546936035e-01 3.567448556423187256e-01 -4.221051037311553955e-01 3.102072477340698242e-01 3.156816214323043823e-02 2.192331403493881226e-01 3.745108246803283691e-01 -1.586874872446060181e-01
-4.241720307618379593e-03 2.975670993328094482e-02 -8.828120827674865723e-01 -1.339027732610702515e-01 7.045757025480270386e-02 5.336060747504234314e-02 4.368922114372253418e-01 5.588284507393836975e-02
1.776795387268066406e-01 -2.329000085592269897e-01 1.021036058664321899e-01 -5.823839902877807617e-01 4.588743746280670166e-01 -1.624967902898788452e-01 5.637808442115783691e-01 9.885121136903762817e-02
-1.550482213497161865e-01 2.633351981639862061e-01 -1.339212954044342041e-01 1.738205738365650177e-02 7.883246988058090210e-02 3.032768368721008301e-01 8.686484098434448242e-01 -1.887753456830978394e-01
6.493989229202270508e-01 4.645922034978866577e-02 2.780676186084747314e-01 1.061916723847389221e-02 1.628733873367309570e-01 -1.754905134439468384e-01 5.865793228149414062e-01 3.119108378887176514e-01
-1.603114008903503418e-01 -2.544191479682922363e-01 -6.961058825254440308e-02 -3.780101239681243896e-02 -4.474547505378723145e-02 1.034389883279800415e-01 9.241749048233032227e-01 1.910380721092224121e-01
2.861447334289550781e-01 1.065251901745796204e-01 -5.804688930511474609e-01 -3.332529067993164062e-01 2.643021009862422943e-02 3.866727054119110107e-01 5.409345626831054688e-01 -1.262823343276977539e-01
5.490271002054214478e-02 2.143349349498748779e-01 -7.619186043739318848e-01 2.799612879753112793e-01 3.590208590030670166e-01 -2.092711925506591797e-01 2.357848137617111206e-01 -2.527111768722534180e-01
-6.325498223304748535e-02 2.645276784896850586e-01 -2.547531127929687500e-01 1.366350054740905762e-01 4.269371554255485535e-02 -4.016813635826110840e-02 7.236280441284179688e-01 -5.615887641906738281e-01
-1.070124357938766479e-01 6.898456811904907227e-02 -6.417366266250610352e-01 -5.954567715525627136e-02 1.459401845932006836e-01 8.433188498020172119e-02 5.574844479560852051e-01 -4.787678420543670654e-01
3.258613646030426025e-01 1.184342950582504272e-01 -1.848807334899902344e-01 2.671184241771697998e-01 3.404838591814041138e-02 4.506361186504364014e-01 7.027118206024169922e-01 2.760772109031677246e-01
2.257587946951389313e-02 4.288541674613952637e-01 -1.564535647630691528e-01 -3.411270678043365479e-01 -2.243659086525440216e-02 1.920898705720901489e-01 7.863922715187072754e-01 -1.375296711921691895e-01
5.710321068763732910e-01 -3.110100980848073959e-03 -1.901962906122207642e-01 -7.095271348953247070e-02 1.728536933660507202e-01 3.073137104511260986e-01 3.344776928424835205e-01 -6.296890377998352051e-01
-8.794492483139038086e-02 2.807810902595520020e-01 -4.699777960777282715e-01 1.448505818843841553e-01 4.060056507587432861e-01 2.443929612636566162e-01 5.326837897300720215e-01 4.040377140045166016e-01
6.582068204879760742e-01 7.971125841140747070e-02 3.737122714519500732e-01 2.015166729688644409e-01 4.384238719940185547e-01 1.407014280557632446e-01 4.053173363208770752e-01 -6.201229989528656006e-02
2.570461928844451904e-01 5.425156950950622559e-01 -8.458421379327774048e-02 -2.491963803768157959e-01 -6.654214113950729370e-02 1.705280542373657227e-01 7.255766987800598145e-01 -1.018891334533691406e-01
-1.229300498962402344e-01 -4.594765007495880127e-01 6.323700305074453354e-03 8.998906612396240234e-02 4.637821912765502930e-01 2.803329527378082275e-01 4.968100488185882568e-01 -4.744796454906463623e-01
3.454029560089111328e-01 2.480974420905113220e-02 4.868365451693534851e-02 -7.230641692876815796e-02 6.216221451759338379e-01 -5.274125337600708008e-01 3.212803602218627930e-01 -3.235489130020141602e-01
2.469951808452606201e-01 -4.459015429019927979e-01 -6.042352914810180664e-01 -3.649828135967254639e-01 -8.091997588053345680e-04 2.434162795543670654e-01 4.154072999954223633e-01 -1.001847907900810242e-01
7.007173895835876465e-01 4.912840947508811951e-02 -5.903644561767578125e-01 2.004876732826232910e-01 2.900273799896240234e-01 1.652214229106903076e-01 6.546335667371749878e-02 -4.644227027893066406e-02
1.363043934106826782e-01 9.415584802627563477e-02 2.467913776636123657e-01 -2.474496215581893921e-01 6.068772673606872559e-01 -2.338115870952606201e-01 5.715299248695373535e-01 3.174966871738433838e-01
2.829257547855377197e-01 -5.468904227018356323e-02 2.349558845162391663e-02 4.086367040872573853e-02 4.788680374622344971e-02 -6.653499603271484375e-01 5.905137062072753906e-01 -3.479224741458892822e-01
-1.277045309543609619e-01 -1.059520244598388672e-02 -5.161163210868835449e-01 -8.106344938278198242e-02 -6.268364936113357544e-02 -2.037200890481472015e-02 8.368244767189025879e-01 -7.753982394933700562e-02
5.220650434494018555e-01 -4.984476044774055481e-02 2.614044249057769775e-01 5.282185506075620651e-03 3.105589449405670166e-01 -3.107863068580627441e-01 5.654668807983398438e-01 3.792304396629333496e-01
-1.136344000697135925e-01 -2.130827009677886963e-01 -2.847521901130676270e-01 4.610942602157592773e-01 3.078114613890647888e-02 -2.868502959609031677e-02 6.507386565208435059e-01 -4.719746708869934082e-01
6.610128283500671387e-01 3.219694197177886963e-01 -1.776009351015090942e-01 5.285750627517700195e-01 1.749115735292434692e-01 6.820509582757949829e-02 3.295302689075469971e-01 6.802847981452941895e-02
3.212510347366333008e-01 -3.208234906196594238e-01 -2.945056855678558350e-01 -4.272404313087463379e-01 6.531749367713928223e-01 -2.605601549148559570e-01 1.701922863721847534e-01 3.328038752079010010e-02
3.286569714546203613e-01 1.108619943261146545e-01 -2.512830495834350586e-01 1.335187405347824097e-01 1.035669445991516113e-01 4.870486557483673096e-01 6.885069012641906738e-01 2.770190536975860596e-01
-1.521975994110107422e-01 9.034194052219390869e-03 -5.839425921440124512e-01 -1.333028376102447510e-01 9.308765828609466553e-02 1.072672307491302490e-01 6.058209538459777832e-01 -4.804216325283050537e-01
6.724263429641723633e-01 -4.560954570770263672e-01 -1.943199932575225830e-01 -3.051245808601379395e-01 5.122946947813034058e-02 1.305022686719894409e-01 3.352668583393096924e-01 -2.773075103759765625e-01
2.864033281803131104e-01 -1.440913230180740356e-01 1.508794575929641724e-01 -3.956725299358367920e-01 7.355632781982421875e-01 -2.213180623948574066e-02 3.684041500091552734e-01 2.015560418367385864e-01
2.389793395996093750e-01 -9.202241897583007812e-02 -6.849166005849838257e-02 6.992111355066299438e-02 4.557923078536987305e-01 -4.774298369884490967e-01 3.812097609043121338e-01 -5.863735079765319824e-01
2.073625326156616211e-01 6.778805702924728394e-02 2.395810782909393311e-01 4.829696714878082275e-01 3.542996048927307129e-01 -3.829056620597839355e-01 5.949690937995910645e-01 -1.887155175209045410e-01
7.239869236946105957e-01 -6.971465796232223511e-02 -5.528494715690612793e-01 -4.253136366605758667e-02 1.617977768182754517e-01 -3.685993552207946777e-01 3.622354194521903992e-02 1.323019992560148239e-02
-2.279133349657058716e-01 1.070569381117820740e-01 -7.625299096107482910e-01 -1.408047974109649658e-01 1.735922694206237793e-01 -1.429305877536535263e-02 5.516803264617919922e-01 -2.503845468163490295e-02
4.453023076057434082e-01 1.356356441974639893e-01 -1.345361918210983276e-01 2.076687961816787720e-01 3.604747354984283447e-01 -5.890503525733947754e-01 3.110759258270263672e-01 -3.852167427539825439e-01
3.192333579063415527e-01 -1.406988948583602905e-01 9.825144708156585693e-02 5.626237392425537109e-01 4.023772478103637695e-01 -3.024236559867858887e-01 4.487034976482391357e-01 -3.120782077312469482e-01
2.557435631752014160e-01 6.486743688583374023e-01 -3.605829775333404541e-01 1.742220222949981689e-01 9.189671836793422699e-03 1.888075172901153564e-01 5.590348243713378906e-01 -7.204628735780715942e-02
7.385808974504470825e-02 3.349380940198898315e-02 2.185669541358947754e-01 -2.240755259990692139e-01 8.567418456077575684e-01 -6.460707634687423706e-02 3.941214680671691895e-01 4.392591118812561035e-02
-1.575718671083450317e-01 -5.260068178176879883e-01 -1.043277904391288757e-01 3.442854583263397217e-01 1.911123245954513550e-01 1.133313104510307312e-01 6.552162170410156250e-01 3.006573021411895752e-01
8.370329141616821289e-01 -6.075629964470863342e-02 -9.915032237768173218e-02 -1.486579626798629761e-01 2.175692617893218994e-01 1.676177680492401123e-01 2.359140068292617798e-01 -3.642353117465972900e-01
4.648069664835929871e-02 -6.014877185225486755e-02 -7.662462592124938965e-01 -3.350660800933837891e-01 1.226317435503005981e-01 2.745889425277709961e-01 4.514093101024627686e-01 2.472580783069133759e-02
3.402812480926513672e-01 5.296228919178247452e-03 1.948781460523605347e-01 4.732235968112945557e-01 4.235412478446960449e-01 -2.427753508090972900e-01 4.754133224487304688e-01 -3.973885774612426758e-01
2.390062808990478516e-01 -3.292714655399322510e-01 -2.446465939283370972e-01 5.870625972747802734e-01 6.330409049987792969e-01 7.534351199865341187e-02 1.528793275356292725e-01 1.313139311969280243e-02
5.225719809532165527e-01 5.567324161529541016e-02 1.519488077610731125e-02 -7.111961394548416138e-02 4.396755993366241455e-01 -5.060946345329284668e-01 3.246141076087951660e-01 -4.046101868152618408e-01
1.700974255800247192e-01 1.977586895227432251e-01 -2.996886894106864929e-02 6.467588990926742554e-02 4.849137365818023682e-01 -5.132802724838256836e-01 4.320257604122161865e-01 -4.915620386600494385e-01
-2.839349210262298584e-01 2.091147750616073608e-01 -4.500865340232849121e-01 2.403253503143787384e-02 2.634330391883850098e-01 -4.987415298819541931e-02 6.823809146881103516e-01 -3.673807084560394287e-01
7.912001758813858032e-02 2.696453593671321869e-02 -7.958944439888000488e-01 -2.921116538345813751e-02 -5.762811377644538879e-02 1.852687150239944458e-01 5.588164925575256348e-01 9.375671297311782837e-02
6.028569936752319336e-01 -1.716560870409011841e-01 -2.983109951019287109e-01 1.324150711297988892e-01 6.087938323616981506e-02 4.416613578796386719e-01 4.012965261936187744e-01 3.751858174800872803e-01
-2.393945902585983276e-01 6.203198060393333435e-02 -2.521641552448272705e-01 3.401751518249511719e-01 7.315959334373474121e-01 1.002200096845626831e-01 4.545105695724487305e-01 -8.763445913791656494e-02
1.129571534693241119e-02 3.253688216209411621e-01 -3.040872216224670410e-01 -2.803021669387817383e-01 -1.320251543074846268e-02 2.511229515075683594e-01 8.119761943817138672e-01 -2.066291309893131256e-02
3.225998580455780029e-01 -8.639242500066757202e-02 -1.219559088349342346e-01 -4.958674013614654541e-01 6.198890209197998047e-01 -3.908504247665405273e-01 2.727951705455780029e-01 1.275316774845123291e-01
2.505657672882080078e-01 1.417875736951828003e-01 -1.180473268032073975e-01 -2.691059708595275879e-01 1.313150674104690552e-01 4.537790119647979736e-01 6.879587173461914062e-01 3.664882779121398926e-01
-9.377413988113403320e-02 2.261255830526351929e-01 -6.142518520355224609e-01 2.013254463672637939e-01 3.167141675949096680e-01 -3.787598609924316406e-01 4.545636177062988281e-01 -2.680327892303466797e-01
5.023505091667175293e-01 1.727189570665359497e-01 -4.403291046619415283e-01 7.011193037033081055e-02 -1.341992914676666260e-01 3.955036699771881104e-01 5.834065675735473633e-01 6.489392369985580444e-02
6.920211315155029297e-01 -2.145859180018305779e-03 2.377932816743850708e-01 -3.213165402412414551e-01 2.205552309751510620e-01 2.607528567314147949e-01 4.277337193489074707e-01 -2.484336942434310913e-01
2.855489253997802734e-01 6.461195349693298340e-01 -2.308791726827621460e-01 9.955859929323196411e-02 8.148108422756195068e-02 2.281849235296249390e-01 6.001090407371520996e-01 -1.376071423292160034e-01
3.320465609431266785e-02 3.700557649135589600e-01 -5.872097015380859375e-01 1.762115210294723511e-02 -1.532649397850036621e-01 -1.647676974534988403e-01 6.535168290138244629e-01 1.977567970752716064e-01
-2.081072926521301270e-01 -4.053910970687866211e-01 -2.373674362897872925e-01 1.791879087686538696e-01 -8.630672469735145569e-03 -2.847033739089965820e-02 7.786013484001159668e-01 3.111152648925781250e-01
9.767679125070571899e-02 8.609665930271148682e-02 -5.734767317771911621e-01 -3.537153303623199463e-01 -9.509611874818801880e-02 2.189797163009643555e-01 6.870046257972717285e-01 -9.261564351618289948e-03
2.466840595006942749e-01 2.607841491699218750e-01 -1.858528405427932739e-01 5.370043590664863586e-02 -7.682082802057266235e-02 2.865146994590759277e-01 7.847682237625122070e-01 3.603612780570983887e-01
-4.917387664318084717e-02 -1.202466487884521484e-01 -7.438269257545471191e-01 2.436723858118057251e-01 4.769399464130401611e-01 -1.229329928755760193e-01 2.122383117675781250e-01 -2.878171205520629883e-01
3.928781449794769287e-01 2.217376232147216797e-02 2.600445449352264404e-01 -4.363572597503662109e-02 1.113160178065299988e-01 -4.776712059974670410e-01 6.794502735137939453e-01 2.709506452083587646e-01
-2.232279926538467407e-01 3.543115258216857910e-01 -3.803363144397735596e-01 -2.854368686676025391e-01 1.169821619987487793e-01 2.308247052133083344e-02 7.595047950744628906e-01 -8.624214679002761841e-02
4.312476813793182373e-01 -5.276284813880920410e-01 -2.418513149023056030e-01 -3.523461520671844482e-01 1.596530973911285400e-01 1.745315194129943848e-01 3.773531615734100342e-01 -3.932529687881469727e-01
8.392046689987182617e-01 -2.404641807079315186e-01 -1.146533042192459106e-01 -1.882097721099853516e-01 2.450383901596069336e-01 9.810473769903182983e-02 2.109126150608062744e-01 -2.742115855216979980e-01
2.551383376121520996e-01 -3.906682133674621582e-02 3.109031021595001221e-01 -2.545223832130432129e-01 3.657687902450561523e-01 -2.160139977931976318e-01 7.141256332397460938e-01 2.855019569396972656e-01
7.741540074348449707e-01 3.300105631351470947e-01 -3.235884010791778564e-01 -8.315184712409973145e-02 2.862807810306549072e-01 -1.304101943969726562e-01 1.098882928490638733e-01 2.628991305828094482e-01
2.123729139566421509e-01 6.470310688018798828e-01 -3.925021290779113770e-01 5.065741017460823059e-02 1.050440520048141479e-01 2.165956199169158936e-01 5.550647377967834473e-01 -1.165318712592124939e-01
4.097456336021423340e-01 -1.888947635889053345e-01 1.396660357713699341e-01 -4.665904343128204346e-01 4.334756135940551758e-01 -3.752145469188690186e-01 4.621158838272094727e-01 1.302917152643203735e-01
4.438045322895050049e-01 6.986854970455169678e-02 2.304407209157943726e-01 -3.436799943447113037e-01 1.063729003071784973e-01 -3.766894340515136719e-01 6.563001871109008789e-01 2.073572427034378052e-01
2.049572616815567017e-01 1.034982427954673767e-01 -9.801159054040908813e-02 4.263483285903930664e-01 7.639827132225036621e-01 2.305960357189178467e-01 3.398478627204895020e-01 -5.967266485095024109e-02
2.831252217292785645e-01 1.220192387700080872e-01 -1.693229377269744873e-01 6.217175722122192383e-01 6.405789256095886230e-01 1.012580469250679016e-01 2.598368823528289795e-01 -4.048147797584533691e-02
4.678572714328765869e-01 -7.190503180027008057e-02 1.321057975292205811e-01 -5.276436209678649902e-01 5.806068778038024902e-01 -5.837189033627510071e-02 3.550249636173248291e-01 1.162977591156959534e-01
3.196745812892913818e-01 -2.011866867542266846e-01 -6.280237436294555664e-01 3.092660605907440186e-01 1.801972389221191406e-01 2.512714862823486328e-01 3.218914568424224854e-01 4.099390506744384766e-01
-2.164540439844131470e-01 1.916067898273468018e-01 -4.116926789283752441e-01 2.067692577838897705e-01 3.791078180074691772e-02 -7.165169715881347656e-02 7.329404354095458984e-01 -4.005210995674133301e-01
1.690858751535415649e-01 -2.863696217536926270e-01 -4.627503752708435059e-01 -2.453347742557525635e-01 -3.272439837455749512e-01 3.338973596692085266e-02 7.118656039237976074e-01 -1.092797610908746719e-02
4.100625813007354736e-01 -4.587322473526000977e-01 -3.038581013679504395e-01 -4.343335926532745361e-01 -6.390798091888427734e-02 3.952766954898834229e-02 4.273827373981475830e-01 -3.900453150272369385e-01
3.886437118053436279e-01 3.491394594311714172e-02 1.738544255495071411e-01 4.472283422946929932e-01 3.166491389274597168e-01 -4.732766151428222656e-01 5.334960222244262695e-01 -9.286041557788848877e-02
3.918485939502716064e-01 1.354917138814926147e-01 -4.931760430335998535e-01 6.290333867073059082e-01 2.253519892692565918e-01 -1.722065508365631104e-01 2.692047357559204102e-01 -1.904763579368591309e-01
6.146740913391113281e-01 3.123991191387176514e-02 -6.401321887969970703e-01 -2.789946496486663818e-01 1.863993704319000244e-01 -2.172856479883193970e-01 9.791270643472671509e-02 -2.050555348396301270e-01
5.000035762786865234e-01 -5.792332813143730164e-02 -2.098812907934188843e-01 -1.603958308696746826e-01 3.205490112304687500e-02 3.104340434074401855e-01 4.451474845409393311e-01 -6.175041198730468750e-01
5.175605416297912598e-01 1.478332281112670898e-01 -5.823091864585876465e-01 -1.496344059705734253e-01 4.293839633464813232e-01 -3.995982408523559570e-01 3.085629642009735107e-02 -6.165005266666412354e-02
3.687471449375152588e-01 -3.311142325401306152e-01 -2.880041897296905518e-01 -3.900631964206695557e-01 6.542946696281433105e-01 -2.508913576602935791e-01 1.618747264146804810e-01 4.518559575080871582e-02
7.046818137168884277e-01 -4.335415363311767578e-02 -3.081560134887695312e-01 -1.541306227445602417e-01 1.243322491645812988e-01 -2.756654024124145508e-01 1.711233854293823242e-01 5.119516849517822266e-01
-3.631345555186271667e-02 -7.228157669305801392e-02 -5.492116510868072510e-02 -2.125224769115447998e-01 9.290572404861450195e-01 -6.885164976119995117e-02 2.463160306215286255e-01 1.292867511510848999e-01
1.585127264261245728e-01 4.098140001296997070e-01 -1.264954060316085815e-01 1.301152110099792480e-01 -2.766895294189453125e-01 -9.366337209939956665e-03 8.310518860816955566e-01 -8.187232166528701782e-02
-3.041156008839607239e-02 4.318428337574005127e-01 -5.367721915245056152e-01 3.168008625507354736e-01 6.261248141527175903e-02 -2.667121887207031250e-01 5.460132360458374023e-01 -2.256406843662261963e-01
-1.772853732109069824e-01 2.724770307540893555e-01 -5.854431986808776855e-01 2.657366096973419189e-01 3.013430833816528320e-01 -4.678175747394561768e-01 4.113357365131378174e-01 4.591686278581619263e-02
4.257636964321136475e-01 1.126129850745201111e-01 4.325616657733917236e-01 -2.075370959937572479e-02 4.423635005950927734e-01 -4.784533753991127014e-02 6.030740737915039062e-01 2.383913099765777588e-01
5.353927016258239746e-01 -3.235814571380615234e-01 1.933459043502807617e-01 -4.576519727706909180e-01 1.476052105426788330e-01 1.238689720630645752e-01 5.151498913764953613e-01 -2.435392290353775024e-01
6.941037774085998535e-01 1.201161555945873260e-02 -5.729086399078369141e-01 2.781065404415130615e-01 2.145699113607406616e-01 3.500898927450180054e-02 1.284132897853851318e-01 -2.207990288734436035e-01
2.360638827085494995e-01 2.871198765933513641e-02 -2.035369630903005600e-03 1.988956779241561890e-01 9.987109154462814331e-02 -7.711786627769470215e-01 5.424870848655700684e-01 -7.001981139183044434e-02
3.613882958889007568e-01 -3.207525908946990967e-01 1.821574568748474121e-01 -5.241262912750244141e-01 4.143644869327545166e-01 -5.610146373510360718e-02 5.221220850944519043e-01 1.056876629590988159e-01
1.632300466299057007e-01 -9.595585614442825317e-02 -1.904175132513046265e-01 -2.211721986532211304e-01 2.353938296437263489e-02 4.335820972919464111e-01 7.522596716880798340e-01 3.528887033462524414e-01
3.851205706596374512e-01 -4.221246540546417236e-01 -2.555252909660339355e-01 -2.497836500406265259e-01 1.127943396568298340e-01 3.464166820049285889e-01 4.533936381340026855e-01 -4.555383324623107910e-01
7.842405140399932861e-02 -2.506459653377532959e-01 -7.886502891778945923e-02 -4.305678606033325195e-01 6.959411501884460449e-01 -2.521292567253112793e-01 3.666837811470031738e-01 2.388675510883331299e-01
6.419482827186584473e-01 -1.622298657894134521e-01 1.442859023809432983e-01 -2.981497943401336670e-01 1.194790154695510864e-01 3.992445170879364014e-01 4.553512036800384521e-01 -2.661877274513244629e-01
4.979118108749389648e-01 -2.429680675268173218e-01 -6.426469087600708008e-01 -1.096990332007408142e-01 2.827649116516113281e-01 -4.150984883308410645e-01 1.492862123996019363e-02 -1.246425062417984009e-01
4.523011147975921631e-01 -4.557364881038665771e-01 -3.690699115395545959e-02 -1.969661414623260498e-01 5.339766144752502441e-01 -4.006992876529693604e-01 2.488156408071517944e-01 1.999245733022689819e-01
3.951837122440338135e-01 2.598288469016551971e-02 4.205543100833892822e-01 -2.254660427570343018e-01 5.456248521804809570e-01 4.712009429931640625e-02 5.534770488739013672e-01 9.586599469184875488e-02
1.143469139933586121e-01 -8.683559298515319824e-02 -8.189990520477294922e-01 -2.202377915382385254e-01 1.354661285877227783e-01 2.116726487874984741e-01 4.207510054111480713e-01 1.411823630332946777e-01
7.531276941299438477e-01 -2.690830826759338379e-01 -4.068106785416603088e-02 7.118995487689971924e-02 4.067131876945495605e-01 1.672452986240386963e-01 2.198199182748794556e-01 -3.346081972122192383e-01
4.423607289791107178e-01 8.594705909490585327e-02 3.314236178994178772e-02 -6.406219601631164551e-01 4.374390840530395508e-01 -2.036342918872833252e-01 3.790510296821594238e-01 9.452853351831436157e-02
4.688057005405426025e-01 -1.136477664113044739e-01 1.945366263389587402e-01 2.774378359317779541e-01 2.648963034152984619e-01 -5.399045944213867188e-01 5.381898283958435059e-01 3.426472470164299011e-02
4.369607567787170410e-01 6.102043390274047852e-02 2.009886503219604492e-02 -6.357519626617431641e-01 3.896354138851165771e-01 -1.965711563825607300e-01 4.166181385517120361e-01 1.916530728340148926e-01
4.632278680801391602e-01 -1.946441680192947388e-01 2.082251571118831635e-02 -1.609266400337219238e-01 2.011482417583465576e-01 -7.158987522125244141e-01 3.964711129665374756e-01 1.050793975591659546e-01
7.631236910820007324e-01 -2.262186259031295776e-01 1.148195937275886536e-01 -2.763633430004119873e-01 3.101089596748352051e-01 1.443773061037063599e-01 2.932794988155364990e-01 -2.718123793601989746e-01
-5.952325090765953064e-02 2.721326351165771484e-01 -3.252192437648773193e-01 -1.756468117237091064e-01 3.210499882698059082e-02 2.537795007228851318e-01 8.467637896537780762e-01 5.777402594685554504e-02
1.004053279757499695e-01 3.913409113883972168e-01 -2.830126583576202393e-01 -1.987729817628860474e-01 3.203145563602447510e-01 4.656375348567962646e-01 5.950236320495605469e-01 2.090247422456741333e-01
5.360431224107742310e-02 -2.186272322433069348e-04 -2.351909130811691284e-01 3.846944272518157959e-01 -1.343460660427808762e-02 1.160882487893104553e-01 6.919674277305603027e-01 -5.489498376846313477e-01
8.750405907630920410e-01 -5.412716045975685120e-02 -2.426654100418090820e-01 1.788573861122131348e-01 1.713887602090835571e-01 -1.286519020795822144e-01 1.456064432859420776e-01 2.708708345890045166e-01
-1.661235243082046509e-01 4.499092698097229004e-02 -6.282141208648681641e-01 3.101718127727508545e-01 5.414199829101562500e-01 -2.999001145362854004e-01 2.657894194126129150e-01 1.606228351593017578e-01
2.463271617889404297e-01 2.114617079496383667e-01 2.467258572578430176e-01 -2.158728837966918945e-01 1.666529029607772827e-01 -4.412754774093627930e-01 7.257831692695617676e-01 1.946118324995040894e-01
4.979765415191650391e-02 -3.165602385997772217e-01 -4.078583419322967529e-01 5.575509667396545410e-01 4.931299686431884766e-01 -1.086794063448905945e-01 3.590357303619384766e-01 -1.902717798948287964e-01
6.883112192153930664e-01 -4.348733276128768921e-02 -5.496832132339477539e-01 -2.746184766292572021e-01 3.027032315731048584e-01 -1.869760304689407349e-01 4.951125010848045349e-02 -1.331499069929122925e-01
3.566633462905883789e-01 -3.615556955337524414e-01 -1.870344430208206177e-01 2.648226618766784668e-01 3.864548206329345703e-01 -5.907716155052185059e-01 2.232952564954757690e-01 -2.978869676589965820e-01
5.326063036918640137e-01 1.189433112740516663e-01 1.094041541218757629e-01 -3.966539800167083740e-01 2.294331341981887817e-01 4.200489521026611328e-01 4.466953277587890625e-01 -3.228961527347564697e-01
-8.647646009922027588e-02 1.940658986568450928e-01 -4.881528317928314209e-01 2.725145220756530762e-01 -1.312031061388552189e-03 -3.293337523937225342e-01 5.918769240379333496e-01 -4.283950626850128174e-01
-1.163881197571754456e-01 2.217118442058563232e-01 -3.852394521236419678e-01 2.899353206157684326e-01 1.109170466661453247e-01 -1.011263579130172729e-01 7.142376303672790527e-01 -4.149233698844909668e-01
4.192156493663787842e-01 1.426278147846460342e-02 3.134164512157440186e-01 -3.902059281244874001e-03 1.088140755891799927e-01 -4.711940884590148926e-01 6.888728141784667969e-01 1.319075375795364380e-01
5.846142172813415527e-01 -7.711938023567199707e-02 2.736656367778778076e-01 -1.793476194143295288e-01 4.120122194290161133e-01 -2.597022354602813721e-01 4.727664589881896973e-01 2.907111644744873047e-01
5.802523493766784668e-01 -2.109854966402053833e-01 1.876256465911865234e-01 -4.573544859886169434e-02 8.954637497663497925e-02 -5.396277904510498047e-01 5.244088768959045410e-01 8.529846370220184326e-02
9.157837182283401489e-02 -7.950500398874282837e-02 -1.646761596202850342e-01 -6.026997566223144531e-01 5.788356065750122070e-01 -3.408630788326263428e-01 3.773236870765686035e-01 3.627133369445800781e-02
-8.978381752967834473e-02 8.346269279718399048e-02 -6.079843640327453613e-01 -4.301732778549194336e-02 1.698781996965408325e-01 2.140553295612335205e-02 4.931781589984893799e-01 -5.838972330093383789e-01
6.714575290679931641e-01 2.498166412115097046e-01 -3.997895419597625732e-01 4.621745049953460693e-01 2.264952361583709717e-01 1.543361097574234009e-01 1.914344727993011475e-01 -3.914883360266685486e-02
-8.852077275514602661e-02 -3.367164134979248047e-01 -5.963792204856872559e-01 4.690116643905639648e-01 3.392830193042755127e-01 -3.014246821403503418e-01 2.936248779296875000e-01 -1.046937480568885803e-01
2.895438484847545624e-02 3.360394239425659180e-01 -5.428496599197387695e-01 2.691366672515869141e-01 -1.219843048602342606e-02 -3.488268852233886719e-01 5.344617366790771484e-01 -3.341265618801116943e-01
3.099689781665802002e-01 6.090938672423362732e-02 -4.705803990364074707e-01 2.085914313793182373e-01 -2.318296879529953003e-01 2.926193773746490479e-01 7.018385529518127441e-01 -5.748460441827774048e-02
3.842865824699401855e-01 -3.170549273490905762e-01 -2.110531032085418701e-01 -3.368012607097625732e-01 7.371966838836669922e-01 -1.424268037080764771e-01 1.490932106971740723e-01 8.859256654977798462e-02
2.842866778373718262e-01 -3.717614412307739258e-01 -3.260321319103240967e-01 -3.478488028049468994e-01 6.273874044418334961e-01 -3.518172204494476318e-01 1.806855052709579468e-01 6.034382060170173645e-02
5.727736949920654297e-01 1.985094845294952393e-01 -4.047393500804901123e-01 5.845264196395874023e-01 2.775948941707611084e-01 -5.386856198310852051e-02 1.883427202701568604e-01 -1.077291071414947510e-01
2.481321543455123901e-01 -1.432040929794311523e-01 -8.439224958419799805e-01 1.121625974774360657e-01 1.190811488777399063e-02 1.989672780036926270e-01 3.893805146217346191e-01 4.231227561831474304e-02
3.707357347011566162e-01 1.959427446126937866e-02 1.736138612031936646e-01 -5.223085284233093262e-01 5.746430754661560059e-01 1.135177444666624069e-02 4.421720504760742188e-01 1.826561987400054932e-01
6.502713561058044434e-01 6.238593533635139465e-02 -4.100102484226226807e-01 4.192522466182708740e-01 -1.630301177501678467e-01 -2.314851619303226471e-02 4.329594075679779053e-01 -1.216794326901435852e-01
8.363633751869201660e-01 4.090864211320877075e-02 -1.969445645809173584e-01 1.103986278176307678e-01 2.289345264434814453e-01 1.448783278465270996e-01 2.163369953632354736e-01 -3.572750091552734375e-01
-3.618397563695907593e-02 3.594385683536529541e-01 -4.406251311302185059e-01 5.674343705177307129e-01 1.931825876235961914e-01 -2.892504632472991943e-01 4.816201925277709961e-01 2.047442086040973663e-02
4.845581352710723877e-01 7.164119184017181396e-02 -4.699481725692749023e-01 -2.612904608249664307e-01 4.409245401620864868e-02 5.083162784576416016e-01 4.578022360801696777e-01 3.216378763318061829e-02
-1.992369815707206726e-02 2.794969975948333740e-01 -7.686371803283691406e-01 -9.743181616067886353e-02 -4.066094011068344116e-02 -4.305243119597434998e-02 5.549768805503845215e-01 -9.839894622564315796e-02
6.482765544205904007e-03 2.752712965011596680e-01 -2.217246592044830322e-01 1.416555792093276978e-01 6.180419325828552246e-01 3.448055386543273926e-01 4.606503844261169434e-01 3.766832947731018066e-01
2.784367799758911133e-01 -3.119726479053497314e-01 -1.317985504865646362e-01 -2.182687669992446899e-01 2.704279124736785889e-01 -6.988201737403869629e-01 3.437763750553131104e-01 2.836732566356658936e-01
1.628523468971252441e-01 -1.672723293304443359e-01 -5.548543334007263184e-01 -4.109627604484558105e-01 -1.902541145682334900e-02 2.885790169239044189e-01 6.202190518379211426e-01 -2.082653157413005829e-02
6.122336536645889282e-02 -3.266994357109069824e-01 -3.935966193675994873e-01 4.683119356632232666e-01 2.979259490966796875e-01 9.691519290208816528e-02 3.835012614727020264e-01 5.196722149848937988e-01
-1.669784784317016602e-01 -2.891739308834075928e-01 -4.848932921886444092e-01 3.720307946205139160e-01 5.385979637503623962e-02 -1.509351879358291626e-01 5.801752209663391113e-01 -3.907461464405059814e-01
6.468874812126159668e-01 1.376542299985885620e-01 -3.498494327068328857e-01 2.805977165699005127e-01 2.257439307868480682e-02 4.033436775207519531e-01 4.413062632083892822e-01 -5.925652757287025452e-02
5.082089900970458984e-01 7.241179794073104858e-02 -1.153563708066940308e-01 -1.970892697572708130e-01 1.770660877227783203e-01 3.905743360519409180e-01 4.265956580638885498e-01 -5.643087625503540039e-01
6.671287119388580322e-02 9.018184244632720947e-02 -4.041769504547119141e-01 3.381450101733207703e-02 6.462468504905700684e-01 -1.968545317649841309e-01 3.309622704982757568e-01 -5.069432258605957031e-01
1.839374601840972900e-01 -9.565053880214691162e-02 -3.832051530480384827e-02 -8.395783603191375732e-02 2.187523841857910156e-01 -7.914772033691406250e-01 4.848151206970214844e-01 1.979040801525115967e-01
2.312040627002716064e-01 5.600065588951110840e-01 -4.126788675785064697e-01 1.698175072669982910e-01 -2.711318805813789368e-02 2.071205079555511475e-01 6.147520542144775391e-01 -1.106406822800636292e-01
1.913547515869140625e-01 4.311919957399368286e-02 -4.421018064022064209e-01 -2.007299661636352539e-01 -3.531822562217712402e-01 6.795154511928558350e-02 7.719969153404235840e-01 -2.105786465108394623e-02
6.975182145833969116e-02 4.223410189151763916e-01 7.265648990869522095e-02 -2.933441102504730225e-01 -1.632485538721084595e-02 1.289891153573989868e-01 8.165597915649414062e-01 -2.043484449386596680e-01
-2.853877283632755280e-02 4.142997860908508301e-01 -4.798679947853088379e-01 2.646292150020599365e-01 1.298133563250303268e-02 -2.585853636264801025e-01 6.143438816070556641e-01 -2.877255976200103760e-01
5.415643453598022461e-01 1.778824180364608765e-01 2.524724900722503662e-01 5.038186311721801758e-01 3.812801837921142578e-01 1.716791689395904541e-01 3.921144902706146240e-01 -1.699652820825576782e-01
7.707757353782653809e-01 1.292412132024765015e-01 -5.158483982086181641e-01 -1.338446140289306641e-02 2.511372566223144531e-01 -1.628832966089248657e-01 1.580095849931240082e-02 1.818580478429794312e-01
6.715834736824035645e-01 -2.342444211244583130e-01 -6.171494722366333008e-02 -2.711928784847259521e-01 1.411685496568679810e-01 3.598580658435821533e-01 4.095769524574279785e-01 -3.155491948127746582e-01
4.467953741550445557e-01 -1.167051717638969421e-01 -3.994195908308029175e-02 2.844153642654418945e-01 2.429929822683334351e-01 3.916050195693969727e-01 4.625087976455688477e-01 5.272114872932434082e-01
4.298949539661407471e-01 -1.960717588663101196e-01 1.456062495708465576e-01 3.968052566051483154e-02 2.449608594179153442e-01 -5.871428847312927246e-01 5.036541223526000977e-01 3.091282844543457031e-01
1.763762235641479492e-01 1.684804111719131470e-01 -6.536640524864196777e-01 2.880304157733917236e-01 5.731206536293029785e-01 -1.613859981298446655e-01 9.285446256399154663e-02 -2.591002583503723145e-01
2.430958598852157593e-01 -3.177402317523956299e-01 -2.085974067449569702e-01 -4.122651219367980957e-01 6.053791642189025879e-01 -4.066133201122283936e-01 2.811953127384185791e-01 1.248247772455215454e-01
1.359808743000030518e-01 1.442378759384155273e-01 -4.872230291366577148e-01 2.780031561851501465e-01 5.721105337142944336e-01 -2.031514793634414673e-01 2.465154528617858887e-01 -4.654906392097473145e-01
-5.592588800936937332e-03 3.433471322059631348e-01 -3.987570106983184814e-02 1.143769398331642151e-01 1.194580718874931335e-01 3.281166255474090576e-01 8.627674579620361328e-01 3.333152085542678833e-02
2.384337931871414185e-01 -3.869254589080810547e-01 -2.420421391725540161e-01 -3.128486871719360352e-01 7.765802741050720215e-01 -1.284644901752471924e-01 1.253891587257385254e-01 4.095032811164855957e-02
1.143075991421937943e-02 2.801728546619415283e-01 -5.469379425048828125e-01 8.271235972642898560e-02 4.113856852054595947e-01 -3.259050846099853516e-01 3.382568955421447754e-01 -4.748897254467010498e-01
1.211134791374206543e-01 7.224203646183013916e-02 8.411414921283721924e-02 6.397451162338256836e-01 6.259478926658630371e-01 -1.830284483730792999e-02 3.945315480232238770e-01 -1.263440996408462524e-01
-1.222828328609466553e-01 -1.532312780618667603e-01 -5.475568175315856934e-01 4.876962602138519287e-01 2.288652211427688599e-01 3.279441595077514648e-02 5.037811994552612305e-01 -3.415418565273284912e-01
2.483232468366622925e-01 -2.157094776630401611e-01 -2.157592922449111938e-01 -4.444859921932220459e-01 6.360480785369873047e-01 -4.266149699687957764e-01 2.340668141841888428e-01 7.962743192911148071e-02
-1.602224260568618774e-01 -4.574137032032012939e-01 9.109509736299514771e-02 1.073799356818199158e-01 3.951002657413482666e-01 2.762672603130340576e-01 5.897741317749023438e-01 -4.062157571315765381e-01
2.154398895800113678e-02 1.675208806991577148e-01 -4.460583627223968506e-01 2.863070964813232422e-01 5.680022835731506348e-01 -2.656315863132476807e-01 2.633330821990966797e-01 -4.774952530860900879e-01
5.502611398696899414e-01 -8.705047518014907837e-02 -2.579077184200286865e-01 -1.811374276876449585e-01 -2.829475514590740204e-02 2.891688942909240723e-01 4.289514720439910889e-01 -5.673527121543884277e-01
-9.940757602453231812e-02 4.277084022760391235e-02 -3.369855582714080811e-01 6.467911601066589355e-01 4.889914393424987793e-01 -1.176342591643333435e-01 4.375363886356353760e-01 -1.095543652772903442e-01
5.871146321296691895e-01 3.282174468040466309e-01 2.997362054884433746e-02 5.866706371307373047e-01 3.271072804927825928e-01 -9.329362213611602783e-02 2.874485254287719727e-01 6.449165940284729004e-02
-4.238166660070419312e-02 4.062617719173431396e-01 -3.881217539310455322e-01 6.169902160763740540e-02 3.014970123767852783e-01 1.364341229200363159e-01 5.734690427780151367e-01 4.902331233024597168e-01
-1.923783868551254272e-01 2.531599812209606171e-02 -1.146023198962211609e-01 -1.485859230160713196e-02 1.198138892650604248e-01 1.879772990942001343e-01 8.921952843666076660e-01 3.213910162448883057e-01
1.208387389779090881e-01 9.062477201223373413e-02 2.212990075349807739e-01 -2.809455990791320801e-01 7.288457751274108887e-01 -2.636893689632415771e-01 4.645717442035675049e-01 -1.808491796255111694e-01
1.974637806415557861e-02 -5.176634192466735840e-01 -2.391069829463958740e-01 5.467832684516906738e-01 3.174666166305541992e-01 -2.221123687922954559e-02 3.626392781734466553e-01 3.777632415294647217e-01
-2.212938666343688965e-01 -2.667249739170074463e-01 -4.762506484985351562e-01 3.849559128284454346e-01 6.151168942451477051e-01 -2.019401788711547852e-01 2.882717847824096680e-01 -5.130033195018768311e-02
8.334866166114807129e-02 2.544995248317718506e-01 -5.897807478904724121e-01 5.178737640380859375e-01 2.210574001073837280e-01 -3.253704607486724854e-01 3.829033672809600830e-01 1.044092997908592224e-01
2.888369858264923096e-01 4.088613018393516541e-02 -6.105806306004524231e-02 1.374165266752243042e-01 1.192980781197547913e-01 -7.297360301017761230e-01 5.017540454864501953e-01 -3.062454760074615479e-01
1.007912084460258484e-01 -2.991960644721984863e-01 -3.053213283419609070e-02 -5.767951607704162598e-01 5.692235231399536133e-01 -2.267014682292938232e-01 4.372584223747253418e-01 9.696883149445056915e-03
2.872736752033233643e-01 1.470109075307846069e-02 3.185187578201293945e-01 -1.100573837757110596e-01 1.212342679500579834e-01 -3.276285529136657715e-01 7.618612647056579590e-01 3.181510865688323975e-01
7.127614021301269531e-01 3.534733653068542480e-01 -2.706544101238250732e-01 8.589464239776134491e-03 2.425096482038497925e-01 -1.936667710542678833e-01 1.321859359741210938e-01 4.241572916507720947e-01
7.168105244636535645e-01 3.381323218345642090e-01 -1.547299474477767944e-01 -2.267934828996658325e-01 3.736245334148406982e-01 -8.571889251470565796e-02 1.641817986965179443e-01 3.501054942607879639e-01
-3.632415318861603737e-03 -2.101817429065704346e-01 -5.988609790802001953e-01 3.194542825222015381e-01 -3.091545216739177704e-02 1.297568231821060181e-01 6.118398308753967285e-01 -3.209118247032165527e-01
4.085760414600372314e-01 -4.462231695652008057e-01 -1.363947391510009766e-01 9.664768725633621216e-02 1.862714886665344238e-01 -6.188946962356567383e-01 3.094642758369445801e-01 -3.041552603244781494e-01
1.190394833683967590e-01 -3.674955666065216064e-01 -5.706673860549926758e-01 -3.916036784648895264e-01 1.275710295885801315e-02 1.016569137573242188e-01 5.015950202941894531e-01 -3.311609923839569092e-01
-9.242472052574157715e-02 2.783031463623046875e-01 -4.566040337085723877e-01 7.584628462791442871e-02 5.686699748039245605e-01 -3.624729812145233154e-01 3.334376215934753418e-01 -3.658035695552825928e-01
-2.461412996053695679e-01 2.997063994407653809e-01 2.575666829943656921e-02 -3.534370660781860352e-02 3.078207671642303467e-01 4.861097317188978195e-03 7.360433340072631836e-01 -4.595005512237548828e-01
4.069101437926292419e-02 -1.582089513540267944e-01 -7.967979311943054199e-01 -1.940286904573440552e-01 -6.754752248525619507e-02 6.294424831867218018e-02 5.130447745323181152e-01 -1.704127043485641479e-01
-1.397240459918975830e-01 -2.660468220710754395e-01 -5.059289336204528809e-01 5.093766450881958008e-01 5.065107941627502441e-01 -2.008350789546966553e-01 3.048833608627319336e-01 -6.652721762657165527e-02
1.183832362294197083e-01 -4.461542367935180664e-01 -2.379754930734634399e-01 -2.562816143035888672e-01 7.658304572105407715e-01 -1.069722697138786316e-01 1.976164728403091431e-01 1.662156581878662109e-01
5.296349525451660156e-01 -2.474069297313690186e-01 -5.890747904777526855e-01 -2.663721442222595215e-01 3.464949429035186768e-01 -1.429849863052368164e-01 5.292173475027084351e-02 -3.114633262157440186e-01
-6.556887179613113403e-02 3.698919415473937988e-01 -4.709984064102172852e-01 2.327029407024383545e-01 2.852044701576232910e-01 -3.506831228733062744e-01 4.722846448421478271e-01 -3.943573236465454102e-01
-1.224346011877059937e-01 3.193084001541137695e-01 -1.429734844714403152e-02 8.650203049182891846e-02 2.968340516090393066e-01 3.377024233341217041e-01 8.109480142593383789e-01 -1.247993409633636475e-01
-2.341088503599166870e-01 -1.839376240968704224e-01 -2.045273482799530029e-01 -1.571090966463088989e-01 2.298670411109924316e-01 2.914913892745971680e-01 6.898804903030395508e-01 -4.807329475879669189e-01
-7.190018426626920700e-03 -1.249666139483451843e-01 -7.786640524864196777e-01 -2.687627375125885010e-01 9.500578790903091431e-02 1.627942621707916260e-01 4.800521135330200195e-01 -1.995056271553039551e-01
5.207523107528686523e-01 -4.450467526912689209e-01 -3.838119795545935631e-03 -3.674504160881042480e-01 2.580895423889160156e-01 6.957144290208816528e-02 4.141583442687988281e-01 -3.908176124095916748e-01
2.699798643589019775e-01 -3.264107406139373779e-01 -7.943678647279739380e-02 6.053141877055168152e-02 9.834378957748413086e-02 -7.630334496498107910e-01 4.506921172142028809e-01 -1.248102635145187378e-01
4.106639623641967773e-01 -1.467754244804382324e-01 -7.300813794136047363e-01 -1.235063597559928894e-01 4.075001478195190430e-01 -2.602594196796417236e-01 -5.617141257971525192e-03 -1.664828211069107056e-01
1.651922911405563354e-01 3.424440622329711914e-01 -5.833708047866821289e-01 3.055510222911834717e-01 3.720971941947937012e-01 -3.254818618297576904e-01 2.114377319812774658e-01 -3.642252683639526367e-01
3.065292835235595703e-01 2.323062121868133545e-01 -2.637695372104644775e-01 5.732706785202026367e-01 5.904502868652343750e-01 2.890022285282611847e-02 2.473998516798019409e-01 2.078137248754501343e-01
-2.824448421597480774e-02 5.208009481430053711e-01 -3.155368268489837646e-01 8.731508255004882812e-02 2.230885773897171021e-01 1.546410769224166870e-01 6.376210451126098633e-01 3.748842179775238037e-01
3.975507318973541260e-01 -1.003157068043947220e-02 -1.596767306327819824e-01 -1.218209974467754364e-03 9.643468260765075684e-02 4.905082881450653076e-01 5.482342243194580078e-01 -5.156510472297668457e-01
4.294831454753875732e-01 3.235491737723350525e-02 2.391739934682846069e-01 2.820528112351894379e-02 -7.619707286357879639e-02 -4.704865813255310059e-01 7.162111997604370117e-01 1.279676258563995361e-01
7.766188979148864746e-01 -1.927959322929382324e-01 1.065473183989524841e-01 5.692847445607185364e-02 4.460662901401519775e-01 -6.826240569353103638e-02 2.811581492424011230e-01 -2.498298585414886475e-01
-3.286299705505371094e-01 1.419883668422698975e-01 -2.525401413440704346e-01 -8.861651271581649780e-02 2.817288935184478760e-01 2.713214233517646790e-02 7.263353466987609863e-01 -4.387960433959960938e-01
2.628684639930725098e-01 2.472769170999526978e-01 -5.428984761238098145e-01 6.460870057344436646e-02 3.628537952899932861e-01 -4.471308887004852295e-01 2.323973923921585083e-01 -4.303998053073883057e-01
1.852715015411376953e-01 -2.358814328908920288e-01 -1.831937134265899658e-01 6.315624713897705078e-01 6.406040191650390625e-01 1.468924432992935181e-01 2.134677320718765259e-01 9.169736877083778381e-03
3.858578205108642578e-01 1.398605108261108398e-01 -5.186390876770019531e-01 -1.780057102441787720e-01 3.357167243957519531e-01 -6.141813397407531738e-01 1.119745001196861267e-01 -1.685756444931030273e-01
7.651518583297729492e-01 1.778530627489089966e-01 -2.854543030261993408e-01 3.841592073440551758e-01 2.929902672767639160e-01 -5.096029490232467651e-02 1.145984381437301636e-01 2.286381274461746216e-01
-6.853990256786346436e-02 -1.149291694164276123e-01 -2.484468221664428711e-01 5.307900905609130859e-01 4.293150454759597778e-02 5.464376416057348251e-03 6.669167876243591309e-01 -4.381538331508636475e-01
1.774910241365432739e-01 -3.146511316299438477e-01 -7.221382856369018555e-01 -2.596384882926940918e-01 1.644637584686279297e-01 2.606628239154815674e-01 3.187872469425201416e-01 2.897875010967254639e-01
7.872512936592102051e-02 2.598546743392944336e-01 -1.571843177080154419e-01 3.560649156570434570e-01 1.726599782705307007e-02 2.597474753856658936e-01 8.261401057243347168e-01 1.565707623958587646e-01
9.987476468086242676e-02 -5.222948789596557617e-01 -1.746305078268051147e-02 1.548531502485275269e-01 2.838169932365417480e-01 4.200764298439025879e-01 5.150079131126403809e-01 -4.131573140621185303e-01
2.864136397838592529e-01 -4.473971426486968994e-01 -1.915740817785263062e-01 -2.645741701126098633e-01 7.422078251838684082e-01 -1.095936372876167297e-01 1.646142154932022095e-01 1.453333348035812378e-01
-1.362654715776443481e-01 5.748379603028297424e-02 -6.593744158744812012e-01 -6.747800111770629883e-02 1.834928542375564575e-01 -3.890172764658927917e-02 4.961308240890502930e-01 -5.074158906936645508e-01
5.166589617729187012e-01 2.307845838367938995e-02 -3.591533303260803223e-01 4.192318022251129150e-01 4.513244330883026123e-02 3.158805966377258301e-01 4.392091929912567139e-01 3.647770583629608154e-01
2.139759361743927002e-01 -1.680009216070175171e-01 -8.468262553215026855e-01 4.445231333374977112e-02 7.690301630645990372e-03 1.291897445917129517e-01 4.226779043674468994e-01 1.072071567177772522e-01
5.644432306289672852e-01 -1.165479235351085663e-02 -4.847900867462158203e-01 -2.388444989919662476e-01 1.118059605360031128e-01 4.290698766708374023e-01 3.479529917240142822e-01 2.674452364444732666e-01
4.379467070102691650e-01 -8.559475094079971313e-02 1.346547156572341919e-01 4.712009727954864502e-01 6.415770649909973145e-01 2.705971300601959229e-01 2.729581892490386963e-01 3.693392500281333923e-02
-7.625186443328857422e-02 1.211207956075668335e-01 -5.972480773925781250e-01 3.672910332679748535e-01 5.320009589195251465e-01 -2.100505381822586060e-01 3.154549002647399902e-01 -2.474865168333053589e-01
4.314825534820556641e-01 5.829858407378196716e-02 -2.255835086107254028e-01 5.242236889898777008e-03 -3.104243278503417969e-01 2.408087402582168579e-01 7.705909013748168945e-01 1.065187156200408936e-01
-8.726693689823150635e-02 2.153171598911285400e-01 -4.052441716194152832e-01 3.603927791118621826e-01 5.366371944546699524e-02 -4.044290184974670410e-01 5.632488131523132324e-01 -4.101529419422149658e-01
-7.209070771932601929e-02 -6.874808669090270996e-02 -6.378600597381591797e-01 -3.598895370960235596e-01 5.773078277707099915e-02 2.636777162551879883e-01 5.995627641677856445e-01 -1.461388617753982544e-01
-2.301385849714279175e-01 2.869065999984741211e-01 -6.805766820907592773e-01 -1.926747560501098633e-01 3.324542939662933350e-01 -1.630029827356338501e-01 4.264779090881347656e-01 -2.131516933441162109e-01
4.322044551372528076e-01 -2.721605300903320312e-01 -3.620533347129821777e-01 8.267973363399505615e-02 3.052687942981719971e-01 3.285111486911773682e-01 2.736323773860931396e-01 5.702859163284301758e-01
4.655467569828033447e-01 2.639995701611042023e-02 -1.487962156534194946e-01 4.080835282802581787e-01 5.655477643013000488e-01 1.308920085430145264e-01 5.040076375007629395e-01 5.381496623158454895e-02
4.344750940799713135e-01 -1.473366320133209229e-01 -3.702495396137237549e-01 -2.971285283565521240e-01 3.306621313095092773e-02 4.304080605506896973e-01 4.363796412944793701e-01 -4.328760206699371338e-01
5.356337428092956543e-01 -2.916343510150909424e-01 -3.661398887634277344e-01 2.030185759067535400e-01 2.551742494106292725e-01 3.376846909523010254e-01 2.234356850385665894e-01 4.729723334312438965e-01
3.915373086929321289e-01 -4.014544486999511719e-01 -5.070441365242004395e-01 -5.216857194900512695e-01 4.834453109651803970e-03 1.037358120083808899e-01 3.736071884632110596e-01 -7.691751420497894287e-02
-6.522583961486816406e-02 -8.737494796514511108e-02 -6.384704709053039551e-01 2.586573362350463867e-01 -6.430957466363906860e-02 -1.717210114002227783e-01 5.923193693161010742e-01 -3.593003749847412109e-01
3.805851042270660400e-01 -1.501840502023696899e-01 3.852273151278495789e-02 -2.570141553878784180e-01 5.120098590850830078e-01 -5.659219622611999512e-01 3.236203789710998535e-01 -2.791192829608917236e-01
6.375645995140075684e-01 -3.616765439510345459e-01 -3.148360252380371094e-01 4.293758273124694824e-01 3.149278759956359863e-01 9.657237678766250610e-02 2.402728348970413208e-01 -1.139268502593040466e-01
-4.508010298013687134e-02 3.690492808818817139e-01 -1.402016449719667435e-02 -8.333248645067214966e-02 -5.511789768934249878e-02 1.370537430047988892e-01 9.114114642143249512e-01 -4.622685164213180542e-02
-1.662345975637435913e-02 3.958706557750701904e-01 -6.345796585083007812e-01 2.874197363853454590e-01 3.601614758372306824e-02 -3.135081827640533447e-01 4.928722977638244629e-01 1.232926994562149048e-01
7.403032779693603516e-01 8.128570020198822021e-02 -4.002757072448730469e-01 5.626561492681503296e-02 5.567837040871381760e-03 3.642664253711700439e-01 3.284292221069335938e-01 2.033977955579757690e-01
3.805980682373046875e-01 1.933051198720932007e-01 -4.693022668361663818e-01 6.028580665588378906e-02 1.910997480154037476e-01 -2.964939475059509277e-01 3.038990199565887451e-01 -6.140982508659362793e-01
-2.423747032880783081e-01 1.162442862987518311e-01 -4.585806727409362793e-01 3.319633305072784424e-01 5.229354500770568848e-01 -4.330596923828125000e-01 3.760265409946441650e-01 -6.962455809116363525e-02
4.521448612213134766e-01 -3.054902255535125732e-01 1.978352814912796021e-01 -3.321465849876403809e-01 5.627251863479614258e-01 -2.751185595989227295e-01 3.810127973556518555e-01 1.235319152474403381e-01
-1.570773124694824219e-01 -2.137332260608673096e-01 -3.608524203300476074e-01 5.669555664062500000e-01 6.002517342567443848e-01 -1.613442152738571167e-01 3.024332225322723389e-01 -1.385045610368251801e-02
6.891461610794067383e-01 1.554969847202301025e-01 -4.333129823207855225e-01 1.345408428460359573e-02 -1.158016398549079895e-01 2.988598942756652832e-01 4.582104980945587158e-01 -1.652533188462257385e-02
3.759867846965789795e-01 -3.630266338586807251e-02 -4.815624356269836426e-01 4.815137088298797607e-01 -2.125710695981979370e-01 -3.699738979339599609e-01 3.878547549247741699e-01 -2.471028864383697510e-01
-9.730589389801025391e-02 3.284154534339904785e-01 -1.966303288936614990e-01 1.727707535028457642e-01 1.063507348299026489e-01 -1.388412863016128540e-01 6.998133659362792969e-01 -5.420662760734558105e-01
5.264001488685607910e-01 3.600538671016693115e-01 -6.363285183906555176e-01 -1.347757689654827118e-02 7.262239605188369751e-02 2.038614451885223389e-01 3.005484938621520996e-01 -2.258436977863311768e-01
6.533938050270080566e-01 -3.933365456759929657e-03 -6.364758610725402832e-01 -1.295978277921676636e-01 2.117393910884857178e-01 -3.194876909255981445e-01 6.082522869110107422e-02 -2.362848259508609772e-02
-1.623567938804626465e-02 2.709190845489501953e-01 -9.730619378387928009e-03 2.189180701971054077e-01 6.702741235494613647e-02 2.935743629932403564e-01 8.354752659797668457e-01 -2.993692755699157715e-01
4.868694245815277100e-01 -6.356705725193023682e-02 5.499332770705223083e-02 -5.187002420425415039e-01 5.715510249137878418e-01 -1.495634615421295166e-01 3.250189423561096191e-01 1.793491840362548828e-01
4.836257696151733398e-01 -1.358720362186431885e-01 1.704212874174118042e-01 -4.568510353565216064e-01 6.188217401504516602e-01 -6.529307365417480469e-02 3.375221192836761475e-01 9.361549466848373413e-02
1.335927993059158325e-01 4.448164403438568115e-01 -3.098570406436920166e-01 3.001103103160858154e-01 -3.866353258490562439e-02 1.430076062679290771e-01 7.591157555580139160e-01 3.294472582638263702e-03
2.317142337560653687e-01 -2.315866798162460327e-01 -6.427472084760665894e-02 -4.065136611461639404e-01 5.169564485549926758e-01 -5.904055237770080566e-01 3.277352154254913330e-01 -7.657045032829046249e-03
-5.333710089325904846e-02 -1.752463541924953461e-02 -1.586824506521224976e-01 -1.468876004219055176e-01 8.067862689495086670e-02 4.176920950412750244e-01 7.919265031814575195e-01 -3.767873942852020264e-01
1.379569470882415771e-01 -4.619306027889251709e-01 -4.370159655809402466e-02 -4.240548610687255859e-01 6.199001073837280273e-01 -1.945793181657791138e-01 4.042293429374694824e-01 1.779880747199058533e-02
3.933970034122467041e-01 4.937161505222320557e-01 -5.011537075042724609e-01 1.517695635557174683e-01 3.719454631209373474e-02 3.227958977222442627e-01 4.705921411514282227e-01 -1.601385138928890228e-02
-1.143474504351615906e-01 -3.632187843322753906e-01 -5.485656857490539551e-01 4.736674726009368896e-01 2.682796716690063477e-01 -2.829268276691436768e-01 3.594541251659393311e-01 -2.201880514621734619e-01
2.883014678955078125e-01 -2.106480747461318970e-01 -1.740719564259052277e-02 -6.424365639686584473e-01 4.833174347877502441e-01 -9.099057316780090332e-02 4.579248428344726562e-01 8.894834667444229126e-02
-1.332250088453292847e-01 1.679063290357589722e-01 -6.203243732452392578e-01 -1.024202629923820496e-01 9.376140683889389038e-02 -8.571822941303253174e-02 5.519413352012634277e-01 -4.878405630588531494e-01
-1.582643762230873108e-02 -1.029556691646575928e-01 -6.862568259239196777e-01 9.124910086393356323e-02 4.919661581516265869e-01 -2.021529376506805420e-01 1.880899220705032349e-01 -4.377221167087554932e-01
5.414786338806152344e-01 -6.963159143924713135e-02 -3.319344222545623779e-01 -5.734281986951828003e-02 -2.623836323618888855e-02 3.190251290798187256e-01 4.130857884883880615e-01 -5.615854859352111816e-01
4.785918295383453369e-01 -8.131598681211471558e-02 3.643657565116882324e-01 -9.751068800687789917e-02 5.564775466918945312e-01 -1.297301054000854492e-01 5.011516809463500977e-01 2.107523232698440552e-01
-6.368532031774520874e-02 2.015271037817001343e-01 -2.289737313985824585e-01 3.187846839427947998e-01 4.336278736591339111e-01 2.692244052886962891e-01 6.090892553329467773e-01 4.120359718799591064e-01
4.133547246456146240e-01 -2.802259325981140137e-01 -5.573737621307373047e-01 -1.496077626943588257e-01 -9.766139835119247437e-02 3.567431867122650146e-01 5.010405182838439941e-01 1.723901480436325073e-01
7.584658265113830566e-01 -2.807036638259887695e-01 -1.324321627616882324e-01 1.786897033452987671e-01 3.752135932445526123e-01 7.853373885154724121e-02 1.572779417037963867e-01 -3.532386124134063721e-01
3.366698622703552246e-01 -3.171938955783843994e-01 -2.653188109397888184e-01 -5.671339035034179688e-01 5.535556674003601074e-01 -3.230322897434234619e-02 2.502792179584503174e-01 1.545946300029754639e-01
-1.546995993703603745e-02 8.078133314847946167e-02 -2.350888401269912720e-02 4.771419167518615723e-01 8.139742612838745117e-01 5.076128616929054260e-02 2.924747169017791748e-01 1.197732165455818176e-01
2.489456683397293091e-01 -1.268105655908584595e-01 1.482286602258682251e-01 -5.888619646430015564e-02 3.043409287929534912e-01 -6.204376816749572754e-01 5.560145378112792969e-01 -3.313418626785278320e-01
1.423454284667968750e-01 3.252826631069183350e-01 -5.605990886688232422e-01 1.094462648034095764e-01 3.388459682464599609e-01 9.770917892456054688e-02 2.859946191310882568e-01 5.843994021415710449e-01
3.750054538249969482e-01 -3.347988426685333252e-01 -2.389413118362426758e-01 -3.600572794675827026e-02 1.948676556348800659e-01 -7.055705785751342773e-01 3.061076700687408447e-01 2.436921298503875732e-01
1.480353027582168579e-01 -2.143893763422966003e-02 -1.239252313971519470e-01 -6.365945339202880859e-01 5.307356119155883789e-01 -3.397662937641143799e-01 3.987430930137634277e-01 2.997257001698017120e-02
4.442417621612548828e-01 3.082636594772338867e-01 -2.876619100570678711e-01 4.126931428909301758e-01 -1.911944448947906494e-01 -2.638255357742309570e-01 5.602807402610778809e-01 -1.856992840766906738e-01
1.277783215045928955e-01 -1.450756797567009926e-03 -1.225209832191467285e-01 2.871717810630798340e-01 1.691330373287200928e-01 -7.479077577590942383e-01 4.861985743045806885e-01 -2.486575990915298462e-01
5.139166712760925293e-01 9.065001457929611206e-02 -5.541408061981201172e-01 4.504187107086181641e-01 2.760440111160278320e-01 2.345705181360244751e-01 2.709013521671295166e-01 -1.145080327987670898e-01
-2.597422525286674500e-02 2.663596570491790771e-01 -3.696543276309967041e-01 5.058239102363586426e-01 3.513375222682952881e-01 -9.601429849863052368e-02 6.268261671066284180e-01 1.015284359455108643e-01
-1.460744589567184448e-01 4.257990419864654541e-01 1.245676446706056595e-02 -2.738177217543125153e-02 3.209175765514373779e-01 2.184401154518127441e-01 7.199220061302185059e-01 -3.570161759853363037e-01
6.558471322059631348e-01 8.735706657171249390e-02 -5.081390142440795898e-01 3.289316892623901367e-01 -1.226933524012565613e-01 1.958752274513244629e-01 3.771878480911254883e-01 1.185267418622970581e-02
7.857046723365783691e-01 -2.576717734336853027e-01 -8.040292561054229736e-02 3.893633931875228882e-02 3.352845311164855957e-01 1.998400688171386719e-01 2.252726703882217407e-01 -3.243350386619567871e-01
5.804957151412963867e-01 1.825027354061603546e-02 -6.280133128166198730e-01 -1.312076449394226074e-01 3.596965074539184570e-01 -3.328847289085388184e-01 5.527067184448242188e-02 -8.847025781869888306e-02
4.006761610507965088e-01 3.828688263893127441e-01 -2.402234971523284912e-01 4.638954997062683105e-01 -1.961296796798706055e-01 -1.737200468778610229e-01 5.883755087852478027e-01 -7.164106518030166626e-02
7.847080826759338379e-01 -2.233990132808685303e-01 -1.603108495473861694e-01 3.384867683053016663e-02 3.415371775627136230e-01 1.397828459739685059e-01 1.756989955902099609e-01 -3.747314512729644775e-01
5.434852838516235352e-02 -4.321147501468658447e-01 -2.965106964111328125e-01 2.814530730247497559e-01 7.452940940856933594e-02 2.798559367656707764e-01 6.565267443656921387e-01 3.581720292568206787e-01
7.007254958152770996e-01 2.703515291213989258e-01 -1.356988549232482910e-01 -1.768646538257598877e-01 5.380116105079650879e-01 -2.989187240600585938e-01 8.519945293664932251e-02 -1.143871340900659561e-02
5.615458358079195023e-03 2.980943620204925537e-01 -3.047648966312408447e-01 -1.574485749006271362e-02 2.856481373310089111e-01 3.604601323604583740e-01 6.928362250328063965e-01 3.555702567100524902e-01
-6.691879779100418091e-02 -2.355419099330902100e-01 -4.844133257865905762e-01 4.528535306453704834e-01 6.582908034324645996e-01 -1.218328550457954407e-01 1.865978240966796875e-01 1.315314620733261108e-01
4.334863126277923584e-01 5.211331248283386230e-01 -4.421921074390411377e-01 -3.999137282371520996e-01 -2.341620996594429016e-02 -1.015683934092521667e-01 3.857615292072296143e-01 1.592749655246734619e-01
5.721282958984375000e-01 -5.545658990740776062e-02 -2.566941082477569580e-01 6.875552237033843994e-02 5.382486432790756226e-02 3.954597413539886475e-01 4.285592436790466309e-01 -5.059901475906372070e-01
-2.083746790885925293e-01 -2.699289321899414062e-01 9.450254146941006184e-04 -1.988028734922409058e-01 3.519998192787170410e-01 2.694694995880126953e-01 6.016283035278320312e-01 -5.345283746719360352e-01
7.430383563041687012e-01 -1.247761473059654236e-01 -1.076767668128013611e-01 -4.807992577552795410e-01 3.501985967159271240e-01 -1.622830331325531006e-01 1.856251955032348633e-01 7.830233126878738403e-02
6.265271306037902832e-01 -2.790232896804809570e-01 -2.238320261240005493e-01 -7.094725966453552246e-02 3.004079759120941162e-01 1.681011915206909180e-01 2.189680784940719604e-01 -5.550004839897155762e-01
-8.529012650251388550e-02 -1.648680418729782104e-01 6.084049120545387268e-02 4.754730686545372009e-02 4.175216257572174072e-01 3.485212922096252441e-01 5.903377532958984375e-01 -5.615084171295166016e-01
4.844283461570739746e-01 3.032218217849731445e-01 -3.661991357803344727e-01 4.649111032485961914e-01 -1.562150269746780396e-01 -3.348347246646881104e-01 4.251533150672912598e-01 -7.660793513059616089e-02
3.058519959449768066e-01 4.640333950519561768e-01 -5.509874224662780762e-01 1.789455413818359375e-01 2.745365723967552185e-02 2.569967806339263916e-01 5.316032767295837402e-01 -7.820442318916320801e-02
-1.019021794199943542e-01 3.244717121124267578e-01 -3.309382796287536621e-01 2.481558173894882202e-01 -1.096437647938728333e-01 -1.205294951796531677e-01 8.272600173950195312e-01 4.821301624178886414e-02
3.437984883785247803e-01 -1.043820194900035858e-02 -2.359245270490646362e-01 6.476163119077682495e-02 4.661408066749572754e-01 -6.401313543319702148e-01 2.298166602849960327e-01 -3.767867684364318848e-01
1.421041488647460938e-01 -2.237194031476974487e-01 -1.624148488044738770e-01 -5.383381247520446777e-01 5.015156865119934082e-01 -4.634745717048645020e-01 3.835310935974121094e-01 -1.210688054561614990e-02
-3.188890963792800903e-02 2.122201323509216309e-01 -7.151726484298706055e-01 1.280047595500946045e-01 -5.367495864629745483e-02 -4.064942300319671631e-01 4.836617410182952881e-01 1.550523936748504639e-01
4.469868242740631104e-01 -3.224518895149230957e-02 -1.349427849054336548e-01 -5.779847502708435059e-01 -1.904667913913726807e-01 1.374519765377044678e-01 6.129910349845886230e-01 1.263274550437927246e-01
-5.072224512696266174e-02 -4.801977276802062988e-01 -5.696467757225036621e-01 4.560732245445251465e-01 1.952500194311141968e-01 -1.812013238668441772e-01 3.495080769062042236e-01 -2.030392140150070190e-01
3.959097564220428467e-01 -4.035323262214660645e-01 -5.329565405845642090e-01 2.199673652648925781e-02 -1.254390627145767212e-01 2.693012952804565430e-01 4.039975404739379883e-01 -3.800240457057952881e-01
-5.666125193238258362e-02 -3.307719230651855469e-01 -1.579335182905197144e-01 -1.529605090618133545e-01 8.734092712402343750e-01 -1.468155384063720703e-01 2.266923040151596069e-01 5.702318623661994934e-02
8.132639527320861816e-01 2.094930410385131836e-01 -1.862694770097732544e-01 -8.046545088291168213e-02 1.773045808076858521e-01 -2.376919239759445190e-01 1.592214107513427734e-01 3.745098710060119629e-01
3.789707124233245850e-01 -1.514223068952560425e-01 -2.886541485786437988e-01 4.180131852626800537e-01 5.415823459625244141e-01 -5.100241899490356445e-01 1.096705272793769836e-01 -9.966244548559188843e-02
-6.282812356948852539e-02 1.612815409898757935e-01 -2.242431417107582092e-02 2.253835052251815796e-01 1.419988721609115601e-01 2.711940109729766846e-01 7.961086034774780273e-01 -4.373116195201873779e-01
3.003485798835754395e-01 -5.032460093498229980e-01 1.379912197589874268e-01 -2.432224750518798828e-01 1.565253138542175293e-01 -3.759955465793609619e-01 6.111196875572204590e-01 1.974724531173706055e-01
1.986987739801406860e-01 3.002570867538452148e-01 -7.021447271108627319e-02 1.923038959503173828e-01 -1.893516480922698975e-01 2.238493859767913818e-01 8.524113893508911133e-01 -1.260395646095275879e-01
5.475898981094360352e-01 -3.629803657531738281e-01 -1.517425328493118286e-01 -5.610703304409980774e-02 4.310761690139770508e-01 3.392988741397857666e-01 2.585819959640502930e-01 -4.176143407821655273e-01
3.464333117008209229e-01 9.961964935064315796e-02 -3.942191302776336670e-01 2.517825663089752197e-01 4.163674637675285339e-02 2.732666432857513428e-01 5.340352058410644531e-01 5.381959676742553711e-01
6.940844058990478516e-01 2.696669995784759521e-01 -3.912664949893951416e-01 4.087553620338439941e-01 8.539993315935134888e-02 1.560828983783721924e-01 2.705665528774261475e-01 -1.431604921817779541e-01
7.348861098289489746e-01 -4.961619898676872253e-02 1.855105534195899963e-02 4.296407997608184814e-01 4.674177467823028564e-01 -1.624950021505355835e-01 1.602340787649154663e-01 -4.456812888383865356e-02
-3.892064467072486877e-02 2.972037494182586670e-01 -4.078680574893951416e-01 -5.681442562490701675e-03 5.432347059249877930e-01 -2.246104925870895386e-01 4.009376764297485352e-01 -4.873003661632537842e-01
5.427271127700805664e-01 -5.630685091018676758e-01 -2.485419958829879761e-01 -2.449845671653747559e-01 1.330237537622451782e-01 9.753704816102981567e-02 3.212398290634155273e-01 -3.690620362758636475e-01
2.073521465063095093e-01 3.305302560329437256e-01 -2.044419944286346436e-01 -3.972650691866874695e-02 -1.341587156057357788e-01 3.600134551525115967e-01 7.875722050666809082e-01 -1.910551935434341431e-01
2.072280794382095337e-01 1.236093118786811829e-01 -5.597829818725585938e-01 2.767283618450164795e-01 5.441717505455017090e-01 -2.617150247097015381e-01 1.917800605297088623e-01 -3.878719508647918701e-01
1.275627315044403076e-01 -2.601404786109924316e-01 -7.138357162475585938e-01 8.414719253778457642e-02 8.171129040420055389e-03 2.368487715721130371e-01 4.828611016273498535e-01 3.318037390708923340e-01
1.501034479588270187e-03 2.711996138095855713e-01 -8.165080547332763672e-01 1.060796454548835754e-01 4.620620608329772949e-02 2.418177388608455658e-02 4.856491982936859131e-01 -9.967641532421112061e-02
-3.628290817141532898e-02 3.291971683502197266e-01 -6.531561613082885742e-01 2.041526883840560913e-01 -1.572941429913043976e-02 -4.911389946937561035e-02 6.343593001365661621e-01 1.301931142807006836e-01
7.341570407152175903e-02 1.796676218509674072e-01 -4.688761830329895020e-01 2.950057853013277054e-03 5.639598369598388672e-01 -1.279010325670242310e-01 2.090629637241363525e-01 -6.036217808723449707e-01
3.423758745193481445e-01 -1.106394305825233459e-01 -2.062774151563644409e-01 6.903632879257202148e-01 4.355766475200653076e-01 1.759835183620452881e-01 2.799720466136932373e-01 -2.287014275789260864e-01
5.722954273223876953e-01 2.156786024570465088e-01 -4.365104734897613525e-01 3.479922413825988770e-01 1.087995842099189758e-01 2.982753217220306396e-01 3.575400412082672119e-01 2.927119731903076172e-01
-1.291051954030990601e-01 4.655906558036804199e-01 -2.161204516887664795e-01 -1.182874590158462524e-01 4.548134282231330872e-02 -2.651863098144531250e-01 7.907217741012573242e-01 -9.068670868873596191e-02
-1.913558505475521088e-02 4.222038686275482178e-01 -3.973140418529510498e-01 1.345004439353942871e-01 -7.554836571216583252e-02 -4.879103004932403564e-01 6.013221740722656250e-01 2.001914381980895996e-01
6.693306565284729004e-02 -1.144505664706230164e-01 -1.251140832901000977e-01 1.248402521014213562e-01 1.699830591678619385e-01 -7.964924573898315430e-01 4.932449460029602051e-01 -2.111809253692626953e-01
1.261130627244710922e-02 2.340319454669952393e-01 -4.268389940261840820e-01 5.425506234169006348e-01 2.873784899711608887e-01 -4.119708240032196045e-01 3.760817646980285645e-01 2.734476327896118164e-01
-6.736769527196884155e-02 -2.024533897638320923e-01 2.397566335275769234e-03 -1.892740428447723389e-01 3.123853169381618500e-02 2.337821871042251587e-01 8.695347905158996582e-01 3.269912004470825195e-01
5.570943951606750488e-01 -1.971109211444854736e-01 -2.265433371067047119e-01 1.019994765520095825e-01 1.164958700537681580e-01 3.622939884662628174e-01 3.737495839595794678e-01 -5.518608689308166504e-01
4.570238292217254639e-01 -5.606299042701721191e-01 -1.571272611618041992e-01 1.512217372655868530e-01 4.801602959632873535e-01 2.423995137214660645e-01 2.284092903137207031e-01 -2.962842881679534912e-01
-3.120020329952239990e-01 3.070574402809143066e-01 -5.401957631111145020e-01 7.629120349884033203e-02 4.578846395015716553e-01 -3.583613038063049316e-01 4.140875935554504395e-01 -3.448161482810974121e-02
2.963400185108184814e-01 2.506879270076751709e-01 -7.490171790122985840e-01 -1.372587233781814575e-01 5.890256166458129883e-02 1.960286796092987061e-01 4.474696815013885498e-01 1.653646081686019897e-01
-7.146831601858139038e-02 -2.474890798330307007e-01 -1.847179979085922241e-02 1.158063560724258423e-01 5.623159408569335938e-01 1.273555904626846313e-01 4.413465261459350586e-01 -6.266447305679321289e-01
2.421145886182785034e-01 8.637707680463790894e-02 1.598766073584556580e-03 -5.645195022225379944e-02 2.074378579854965210e-01 3.420159816741943359e-01 8.328954577445983887e-01 -2.775068581104278564e-01
5.133833289146423340e-01 -4.077489376068115234e-01 -2.313159033656120300e-02 4.208432137966156006e-01 4.202153682708740234e-01 3.064674437046051025e-01 3.473473787307739258e-01 3.715937957167625427e-02
2.009217254817485809e-02 -9.129311889410018921e-02 -1.921071559190750122e-01 5.679979920387268066e-01 7.524961829185485840e-01 8.301558345556259155e-02 2.242273688316345215e-01 9.118541330099105835e-02
3.301970958709716797e-01 -9.295789524912834167e-03 -6.799341440200805664e-01 -3.710426092147827148e-01 3.787231445312500000e-01 -2.470293492078781128e-01 1.376820802688598633e-01 -2.597871720790863037e-01
2.957968115806579590e-01 -1.629864275455474854e-01 -2.090002149343490601e-01 9.632795304059982300e-02 2.831386327743530273e-01 -7.610821723937988281e-01 3.184428811073303223e-01 -2.686263918876647949e-01
4.457991942763328552e-02 -1.360391378402709961e-01 1.505648493766784668e-01 1.262854337692260742e-01 1.942422091960906982e-01 4.373650252819061279e-01 7.008951306343078613e-01 -4.696980714797973633e-01
7.002833485603332520e-01 3.717640936374664307e-01 -4.590412676334381104e-01 3.183125853538513184e-01 1.760324984788894653e-01 7.236960344016551971e-03 1.638861894607543945e-01 -3.813412040472030640e-02
3.248673081398010254e-01 -1.161864474415779114e-01 -7.170363068580627441e-01 -1.208588946610689163e-03 1.504115164279937744e-01 5.896579474210739136e-02 2.320027947425842285e-01 5.356246232986450195e-01
2.761911749839782715e-01 3.493053019046783447e-01 -4.964172542095184326e-01 4.496253430843353271e-01 4.468265473842620850e-01 -1.385440826416015625e-01 3.486811220645904541e-01 1.126241683959960938e-01
3.459349274635314941e-01 -2.828321754932403564e-01 -4.087405800819396973e-01 -2.197334170341491699e-01 1.381367295980453491e-01 3.736135959625244141e-01 4.293082356452941895e-01 -4.919439256191253662e-01
1.924166977405548096e-01 -2.230744250118732452e-02 -5.633862018585205078e-01 9.898449480533599854e-02 3.591953814029693604e-01 2.480895817279815674e-01 3.314270973205566406e-01 5.786731243133544922e-01
1.655235290527343750e-01 3.043006956577301025e-01 -6.339528560638427734e-01 6.742217391729354858e-02 -1.883373856544494629e-01 -1.523560434579849243e-01 6.293993592262268066e-01 -1.368729919195175171e-01
1.026338562369346619e-01 1.752832829952239990e-01 -2.920957207679748535e-01 4.115435183048248291e-01 1.169800013303756714e-01 1.093579307198524475e-01 5.737168788909912109e-01 5.909819006919860840e-01
2.304968982934951782e-01 -1.508346647024154663e-01 -5.040482282638549805e-01 4.563546180725097656e-01 6.102924942970275879e-01 -1.846667230129241943e-01 3.961638361215591431e-02 2.316628992557525635e-01
4.040268361568450928e-01 -6.330148875713348389e-02 -3.008872866630554199e-01 2.157927900552749634e-01 -6.846259534358978271e-02 3.715403079986572266e-01 6.284074187278747559e-01 3.975304663181304932e-01
1.949325576424598694e-02 -3.386875689029693604e-01 5.233787745237350464e-02 -4.261317476630210876e-02 3.839520514011383057e-01 3.720679283142089844e-01 5.117124915122985840e-01 -5.767600536346435547e-01
-2.264204919338226318e-01 -9.985666722059249878e-03 -4.503048360347747803e-01 5.158450007438659668e-01 5.628093481063842773e-01 -1.537443399429321289e-01 3.639725148677825928e-01 8.304126560688018799e-02
3.823592364788055420e-01 -4.022558033466339111e-01 -6.602524518966674805e-01 -2.179167717695236206e-01 -2.321555651724338531e-02 1.907646059989929199e-01 3.492030501365661621e-01 2.229302376508712769e-01
3.228193521499633789e-01 -8.403154462575912476e-02 -2.164075374603271484e-01 -2.039503008127212524e-01 4.962911903858184814e-01 4.745157659053802490e-01 4.374346435070037842e-01 -3.707816600799560547e-01
6.695098876953125000e-01 2.271610079333186150e-03 -5.413767099380493164e-01 -2.128195613622665405e-01 3.058661520481109619e-01 -3.337671160697937012e-01 4.242238774895668030e-02 -8.134066313505172729e-02
-3.895572945475578308e-02 7.880049943923950195e-02 -6.148694753646850586e-01 1.171471104025840759e-01 3.273421525955200195e-01 -4.114854633808135986e-01 3.265892565250396729e-01 -4.662094712257385254e-01
6.373850703239440918e-01 -4.110102057456970215e-01 -2.095021009445190430e-01 -2.433374077081680298e-01 3.166871368885040283e-01 2.354649305343627930e-01 2.158239334821701050e-01 -3.455321788787841797e-01
3.888198137283325195e-01 -1.935622282326221466e-02 -5.365579128265380859e-01 5.717511773109436035e-01 4.356700479984283447e-01 -8.777055889368057251e-02 6.953962892293930054e-02 1.769261658191680908e-01
1.738083213567733765e-01 -9.283524006605148315e-02 -9.573318809270858765e-02 1.928325891494750977e-01 -1.524817347526550293e-01 3.150335252285003662e-01 8.870670795440673828e-01 -7.374331355094909668e-02
1.778863966464996338e-01 4.812522530555725098e-01 -3.347359299659729004e-01 2.755144536495208740e-01 3.881258368492126465e-01 3.755799233913421631e-01 4.773668348789215088e-01 1.709246486425399780e-01
4.362620040774345398e-02 3.015496730804443359e-01 -4.634205102920532227e-01 3.231619298458099365e-01 2.420021593570709229e-02 -2.442365586757659912e-01 5.642015337944030762e-01 -4.576155245304107666e-01
-2.798794806003570557e-01 1.430113017559051514e-01 -3.506673574447631836e-01 3.338740766048431396e-01 1.706243008375167847e-01 -1.864878088235855103e-01 7.230453491210937500e-01 -2.830031812191009521e-01
5.000376701354980469e-01 -1.112993434071540833e-01 -4.860809072852134705e-02 -2.825108468532562256e-01 4.328687787055969238e-01 4.245908558368682861e-01 3.674188852310180664e-01 -3.908328115940093994e-01
2.621179223060607910e-01 -2.477124631404876709e-01 1.579585671424865723e-02 -2.980452179908752441e-01 6.033878922462463379e-01 -5.449001193046569824e-01 3.416707515716552734e-01 -5.585884675383567810e-02
5.303656458854675293e-01 -7.782377302646636963e-02 -4.985148310661315918e-01 -3.351821750402450562e-02 1.604004204273223877e-01 -6.194210648536682129e-01 1.776778101921081543e-01 1.484415978193283081e-01
2.455860674381256104e-01 3.907729983329772949e-01 -2.143063992261886597e-01 2.776985429227352142e-02 8.888652920722961426e-02 4.485472738742828369e-01 7.260394692420959473e-01 -6.369206309318542480e-02
2.510407269001007080e-01 1.848466098308563232e-01 -2.031840756535530090e-02 3.849488124251365662e-02 5.932452678680419922e-01 -4.896459579467773438e-01 3.455452919006347656e-01 -4.356845021247863770e-01
-3.339190781116485596e-02 1.514015495777130127e-01 -8.078778386116027832e-01 7.067683618515729904e-03 7.464694976806640625e-02 1.493186801671981812e-01 5.343492031097412109e-01 -9.924096614122390747e-02
4.447351768612861633e-02 2.158729285001754761e-01 -1.370699554681777954e-01 2.735413610935211182e-02 6.769225001335144043e-01 6.140936631709337234e-03 4.551486670970916748e-01 -5.161998867988586426e-01
3.556172847747802734e-01 4.143796563148498535e-01 -5.292950272560119629e-01 3.704882264137268066e-01 5.174731090664863586e-02 -3.642773032188415527e-01 3.843730092048645020e-01 -3.595566004514694214e-02
1.720487177371978760e-01 2.834446132183074951e-01 -1.913084089756011963e-01 -3.340069353580474854e-01 6.742990016937255859e-02 3.081733882427215576e-01 7.446922659873962402e-01 2.963352799415588379e-01
6.606175750494003296e-02 3.460304439067840576e-01 -4.199221730232238770e-01 -1.469711121171712875e-02 3.618961572647094727e-01 3.268609642982482910e-01 5.243729352951049805e-01 4.319424629211425781e-01
3.598871529102325439e-01 -3.048586547374725342e-01 3.162430226802825928e-01 -2.573551237583160400e-01 5.727841258049011230e-01 -9.206545352935791016e-02 4.816150665283203125e-01 -2.068583071231842041e-01
6.370873451232910156e-01 3.207460418343544006e-02 1.204210594296455383e-01 -1.611161977052688599e-01 1.147023662924766541e-01 3.271323442459106445e-01 4.611307084560394287e-01 -4.688470065593719482e-01
1.085355654358863831e-01 -4.677491784095764160e-01 -4.249409586191177368e-02 -2.621931955218315125e-02 7.686687707901000977e-01 -1.781604439020156860e-01 2.320450991392135620e-01 3.008317947387695312e-01
1.949066519737243652e-01 2.299433946609497070e-01 -5.624350905418395996e-01 2.558890879154205322e-01 4.988691508769989014e-01 -2.612919807434082031e-01 2.009131461381912231e-01 -4.120863676071166992e-01
-7.619041204452514648e-02 1.211570501327514648e-01 -5.412134528160095215e-01 4.919156730175018311e-01 1.932809203863143921e-01 -3.691568970680236816e-01 4.406326115131378174e-01 -2.771849930286407471e-01
1.235804427415132523e-02 2.642374336719512939e-01 -4.113469645380973816e-02 1.187139227986335754e-01 4.194298014044761658e-02 1.119968518614768982e-01 8.155076503753662109e-01 -4.846501052379608154e-01
5.455127358436584473e-01 -1.294424682855606079e-01 -5.777168869972229004e-01 7.496400922536849976e-02 1.882248669862747192e-01 -5.457949638366699219e-01 8.922408521175384521e-02 7.072675973176956177e-02
4.931538715027272701e-04 7.513116113841533661e-03 -1.444058716297149658e-01 6.017252802848815918e-01 2.273619472980499268e-01 1.538638323545455933e-01 7.167236804962158203e-01 -1.672020852565765381e-01
4.866087138652801514e-01 -1.289157383143901825e-02 1.490177065134048462e-01 2.427355051040649414e-01 5.232467651367187500e-01 3.983341753482818604e-01 4.007540345191955566e-01 2.980904579162597656e-01
-1.903099864721298218e-01 -3.901499807834625244e-01 3.744956478476524353e-02 4.195036366581916809e-03 2.459564805030822754e-01 2.540462315082550049e-01 7.740177512168884277e-01 2.932706177234649658e-01
9.414019435644149780e-02 -2.898232340812683105e-01 2.634508535265922546e-02 -4.874697625637054443e-01 6.728757619857788086e-01 -7.936633378267288208e-02 4.511351287364959717e-01 7.896639406681060791e-02
9.286120533943176270e-02 -4.119665622711181641e-01 -3.895832300186157227e-01 4.812790155410766602e-01 3.308793902397155762e-01 -3.460517525672912598e-01 3.809678852558135986e-01 -2.527572512626647949e-01
-7.151715457439422607e-02 2.857850790023803711e-01 -5.241941213607788086e-01 2.656927108764648438e-01 1.202981993556022644e-01 -2.451656013727188110e-01 6.911514401435852051e-01 -1.247879117727279663e-01
8.185857534408569336e-01 3.249272704124450684e-02 -2.737540602684020996e-01 2.160332649946212769e-01 2.911713719367980957e-01 1.094167679548263550e-01 1.738749593496322632e-01 2.833102047443389893e-01
3.967054784297943115e-01 -4.925827980041503906e-01 -3.616101443767547607e-01 -3.792377710342407227e-01 -2.255090177059173584e-01 5.895136296749114990e-02 5.010607242584228516e-01 -1.414647996425628662e-01
-1.110492125153541565e-01 2.397819906473159790e-01 -4.968903064727783203e-01 4.918979480862617493e-02 3.215080201625823975e-01 -2.711977809667587280e-02 4.847781360149383545e-01 -5.845854878425598145e-01
3.915389776229858398e-01 -1.124385669827461243e-01 -1.639864593744277954e-01 -3.437289893627166748e-01 2.172393351793289185e-01 -5.794507861137390137e-01 4.092552065849304199e-01 -3.722468614578247070e-01
-8.660178631544113159e-02 3.568564355373382568e-01 -4.049996137619018555e-01 2.400937974452972412e-01 4.544509574770927429e-02 -2.703990638256072998e-01 6.534713506698608398e-01 -3.758696019649505615e-01
2.162403166294097900e-01 -2.317816019058227539e-01 -6.241233944892883301e-01 5.247561931610107422e-01 2.524964325129985809e-02 -1.075574830174446106e-01 4.294283390045166016e-01 -1.949450969696044922e-01
2.210888266563415527e-02 -3.720302879810333252e-01 -5.446181893348693848e-01 5.687052011489868164e-01 3.736218512058258057e-01 -1.989187300205230713e-01 2.373628914356231689e-01 -7.461334764957427979e-02
-2.818011045455932617e-01 -1.498523503541946411e-01 -1.391963213682174683e-01 -2.943125367164611816e-02 1.837637573480606079e-01 -1.041305735707283020e-01 8.930304050445556641e-01 -1.891431063413619995e-01
-3.116182610392570496e-02 5.159026384353637695e-01 -1.089033931493759155e-01 7.081327587366104126e-02 2.732025384902954102e-01 3.805065527558326721e-02 6.785000562667846680e-01 -4.237324297428131104e-01
-1.010315343737602234e-01 3.435878455638885498e-01 -4.972192049026489258e-01 3.011842668056488037e-01 1.807726323604583740e-01 -4.336132705211639404e-01 5.566139817237854004e-01 5.729601904749870300e-02
-3.907246589660644531e-01 -2.981773316860198975e-01 -2.192156910896301270e-01 8.731812238693237305e-02 3.760621249675750732e-01 1.386587172746658325e-01 6.750206947326660156e-01 2.940112352371215820e-01
6.830458045005798340e-01 -5.985166132450103760e-02 -6.383075714111328125e-01 -7.263685762882232666e-02 2.409662157297134399e-01 1.268502790480852127e-02 1.297069638967514038e-01 -2.051927149295806885e-01
2.902665436267852783e-01 -6.119093671441078186e-02 3.549667298793792725e-01 1.136586293578147888e-01 3.332632482051849365e-01 -4.201783239841461182e-01 6.965408921241760254e-01 1.726177707314491272e-02
5.700420141220092773e-01 -6.424491107463836670e-02 -3.422569930553436279e-01 -8.591073006391525269e-02 2.326042503118515015e-01 2.467874735593795776e-01 2.606812715530395508e-01 -6.028604507446289062e-01
8.787054419517517090e-01 -2.563630044460296631e-01 -3.548797592520713806e-02 -9.214358776807785034e-02 5.749057978391647339e-02 -2.349586784839630127e-01 3.035409450531005859e-01 4.192119464278221130e-02
1.672200858592987061e-01 -1.551604717969894409e-01 -4.776116833090782166e-02 9.634394198656082153e-02 2.835368514060974121e-01 -7.891594767570495605e-01 4.828121662139892578e-01 1.122466009110212326e-02
