# Supplementary material for: Where is your field going? A machine learning approach to study the relative motion of the domains of physics
Source: PLoS One. 2020 Jun 18;15(6):e0233997. doi: 10.1371/journal.pone.0233997 (PMC7302634; doi:10.1371/journal.pone.0233997)
Supplement: S23 Data — (ZIP) [file pone.0233997.s023.zip › 22/Pacs4Run_22_VS_500_embeddings1998-2002ED8.txt]

5.983201861381530762e-01 -6.512085795402526855e-01 -2.832931280136108398e-01 1.548619419336318970e-01 -1.621016710996627808e-01 -1.890613697469234467e-02 -2.553111314773559570e-01 -1.479353010654449463e-01
8.850109577178955078e-02 -6.633744239807128906e-01 -2.436520308256149292e-01 -6.186832189559936523e-01 -4.030616208910942078e-02 -1.952008157968521118e-02 -2.635743021965026855e-01 -1.961881220340728760e-01
4.080030918121337891e-01 -3.446713387966156006e-01 -6.258429884910583496e-01 -1.670474112033843994e-01 -2.087652832269668579e-01 -4.248257726430892944e-02 -2.962094247341156006e-01 -4.025211632251739502e-01
3.483195900917053223e-01 -4.531304836273193359e-01 -3.822463750839233398e-01 -2.391920685768127441e-01 -5.167752876877784729e-02 5.044315457344055176e-01 -3.970323204994201660e-01 -2.350845485925674438e-01
-5.156431347131729126e-02 -6.473680138587951660e-01 -5.443875193595886230e-01 8.085899800062179565e-02 4.480390548706054688e-01 -3.169781342148780823e-02 -2.614922821521759033e-01 7.237342000007629395e-02
3.880197405815124512e-01 -5.045022368431091309e-01 -1.621379703283309937e-01 4.301753267645835876e-02 6.941697001457214355e-01 -9.834216535091400146e-02 2.388798445463180542e-01 -1.348064690828323364e-01
4.733166396617889404e-01 -1.941652745008468628e-01 -3.516972362995147705e-01 3.803237676620483398e-01 4.153406918048858643e-01 -1.095605269074440002e-01 -5.223588943481445312e-01 -1.120885536074638367e-01
4.515762999653816223e-02 -6.660193204879760742e-01 -8.221960067749023438e-02 -4.364370405673980713e-01 -1.044726073741912842e-01 1.738186180591583252e-01 -5.176794528961181641e-01 2.191396802663803101e-01
7.135037183761596680e-01 -1.757974177598953247e-01 -1.453544050455093384e-01 1.495536323636770248e-02 1.902465075254440308e-01 -5.530785918235778809e-01 -2.575127482414245605e-01 -1.739364415407180786e-01
5.707396268844604492e-01 -2.828881442546844482e-01 -5.053110122680664062e-01 -1.238658577203750610e-01 -8.451160788536071777e-02 -4.467613101005554199e-01 -2.771003842353820801e-01 -2.000655084848403931e-01
3.307129815220832825e-02 -6.869018673896789551e-01 1.644184999167919159e-02 -9.406056255102157593e-02 5.206407308578491211e-01 -4.502225816249847412e-01 3.246822161599993706e-03 2.101828455924987793e-01
7.153027057647705078e-01 -2.782987654209136963e-01 -2.588900029659271240e-01 -3.199953436851501465e-01 4.171059727668762207e-01 -2.371111214160919189e-01 9.416086971759796143e-02 -4.904633387923240662e-02
5.786753296852111816e-01 -3.862853348255157471e-01 -2.003198862075805664e-01 4.691036418080329895e-02 6.069782972335815430e-01 -1.040589734911918640e-01 3.028023242950439453e-01 -5.147495120763778687e-02
6.994042396545410156e-01 -2.395253330469131470e-01 -1.776023209095001221e-01 -1.237413585186004639e-01 3.106196597218513489e-02 -5.269898176193237305e-01 -2.726866304874420166e-01 -2.314428240060806274e-01
4.425837397575378418e-01 -6.048811674118041992e-01 3.590743839740753174e-01 -2.402828186750411987e-01 1.292054951190948486e-01 -3.106546998023986816e-01 1.212503165006637573e-01 -3.516618013381958008e-01
4.217105805873870850e-01 -6.555347442626953125e-01 3.514256477355957031e-01 -3.997737169265747070e-01 1.317894607782363892e-01 1.254398971796035767e-01 2.659548632800579071e-02 -2.744167745113372803e-01
8.000851869583129883e-01 -2.009661793708801270e-01 -2.288857847452163696e-02 2.203276902437210083e-01 3.459465503692626953e-01 -1.212685257196426392e-01 -1.823730617761611938e-01 3.205669224262237549e-01
2.020235508680343628e-01 -5.139856338500976562e-01 -5.909443497657775879e-01 -1.397529095411300659e-01 4.432548284530639648e-01 -5.169939249753952026e-02 -1.821486204862594604e-01 -3.064855337142944336e-01
2.246314734220504761e-01 -4.984075129032135010e-01 -6.533057689666748047e-01 -2.890198118984699249e-02 -2.441273331642150879e-01 2.811896502971649170e-01 -3.366459608078002930e-01 1.465967893600463867e-01
2.455096244812011719e-01 -5.365075469017028809e-01 -1.480326652526855469e-01 -3.609046638011932373e-01 6.462081074714660645e-01 -9.175860881805419922e-02 -2.493122518062591553e-01 -1.075066626071929932e-01
5.711364746093750000e-01 -5.054275393486022949e-01 1.623506397008895874e-01 -3.850223422050476074e-01 7.518938928842544556e-02 1.053572744131088257e-01 -4.230667650699615479e-02 -4.745553433895111084e-01
2.470155507326126099e-01 -5.285407304763793945e-01 -1.622336953878402710e-01 -1.354385614395141602e-01 4.789442718029022217e-01 -4.691561758518218994e-01 -1.367769986391067505e-01 3.830947875976562500e-01
3.291662335395812988e-01 -4.527475833892822266e-01 -1.747613847255706787e-01 1.142614185810089111e-01 6.844329833984375000e-01 1.514410525560379028e-01 -3.786940872669219971e-01 9.099385142326354980e-02
2.816851139068603516e-01 -5.224344730377197266e-01 -1.447414159774780273e-01 1.383099853992462158e-01 7.278791666030883789e-01 1.524567455053329468e-01 -1.831483691930770874e-01 1.450568437576293945e-01
2.852146029472351074e-01 -5.028784871101379395e-01 -5.253493785858154297e-01 -2.900875508785247803e-01 5.235058665275573730e-01 -1.167453154921531677e-01 -1.218731254339218140e-01 -5.551642924547195435e-02
5.474337339401245117e-01 -3.635072112083435059e-01 -6.801535189151763916e-02 -1.190549787133932114e-02 6.092573404312133789e-01 -3.754886984825134277e-01 1.617171913385391235e-01 -1.583423316478729248e-01
6.993528455495834351e-02 -6.914578676223754883e-01 1.794110536575317383e-01 5.948555469512939453e-01 3.545862063765525818e-02 -9.856349974870681763e-02 2.006849274039268494e-02 -3.458014428615570068e-01
8.159513473510742188e-01 -3.701134324073791504e-01 1.653636246919631958e-01 -1.016852706670761108e-01 -3.021607100963592529e-01 2.026574760675430298e-01 1.163420975208282471e-01 -1.168247908353805542e-01
2.217987552285194397e-02 -6.261066198348999023e-01 -5.287610292434692383e-01 -2.089263945817947388e-01 -1.993416994810104370e-01 1.010076515376567841e-02 -1.682771742343902588e-01 -4.648697674274444580e-01
4.943236336112022400e-02 -5.664529800415039062e-01 -1.587166041135787964e-01 -3.866818249225616455e-01 -1.792581975460052490e-01 -2.142905592918395996e-01 -6.349964141845703125e-01 -1.438722759485244751e-01
3.074813187122344971e-01 -3.471964895725250244e-01 -1.184423565864562988e-01 -4.808034300804138184e-01 2.229728251695632935e-01 -1.739513874053955078e-01 -6.074188947677612305e-01 -3.012901544570922852e-01
3.524414002895355225e-01 -4.434326291084289551e-01 -5.254917144775390625e-01 2.022471278905868530e-01 4.822594225406646729e-01 -2.683458030223846436e-01 2.365468889474868774e-01 3.960999846458435059e-02
4.159136712551116943e-01 -6.800852417945861816e-01 3.893367946147918701e-01 -4.307023286819458008e-01 -1.488768160343170166e-01 5.173340439796447754e-02 -1.927259936928749084e-02 4.690552875399589539e-02
6.705437898635864258e-01 -3.563953042030334473e-01 3.150532245635986328e-01 -2.695866525173187256e-01 1.188026070594787598e-01 5.098691582679748535e-02 -2.390803396701812744e-01 -4.213604331016540527e-01
2.991558015346527100e-01 -4.554205834865570068e-01 -5.985042452812194824e-01 1.779512465000152588e-01 3.240827918052673340e-01 4.169990420341491699e-01 -1.808719784021377563e-01 3.989275172352790833e-02
3.562909960746765137e-01 -5.015796422958374023e-01 -4.553322494029998779e-01 -5.486967787146568298e-02 4.561675190925598145e-01 3.922151327133178711e-01 -5.620851740241050720e-02 2.146056890487670898e-01
9.658969193696975708e-02 -5.796230435371398926e-01 -6.072238683700561523e-01 -2.145581245422363281e-01 3.403060138225555420e-01 -2.021418660879135132e-01 -1.262324899435043335e-01 -2.595138847827911377e-01
-5.585521459579467773e-02 -8.267056345939636230e-01 -1.753653958439826965e-02 1.589562147855758667e-01 -2.178485393524169922e-01 -1.160121634602546692e-01 3.420726209878921509e-02 -4.751594662666320801e-01
2.440144419670104980e-01 -5.943705439567565918e-01 -1.192902922630310059e-01 -3.944946825504302979e-01 2.022382318973541260e-01 -4.257267713546752930e-01 9.441522508859634399e-02 4.315861165523529053e-01
2.400229871273040771e-01 -5.499795675277709961e-01 -2.982314862310886383e-02 -5.436087250709533691e-01 4.068374335765838623e-01 -3.569716811180114746e-01 -1.240075379610061646e-01 1.875858306884765625e-01
4.218595027923583984e-01 -5.000262856483459473e-01 -2.982113361358642578e-01 -1.128408908843994141e-01 3.729086816310882568e-01 1.860825568437576294e-01 -5.907068774104118347e-02 5.414502024650573730e-01
3.109934926033020020e-01 -5.683624744415283203e-01 -6.163522601127624512e-02 -2.443760782480239868e-01 7.182964682579040527e-01 -2.648011967539787292e-02 -6.364588160067796707e-03 -6.080379709601402283e-03
3.008921444416046143e-01 -5.365518331527709961e-01 -3.131332695484161377e-01 -1.675181090831756592e-01 6.928942203521728516e-01 -3.421874344348907471e-02 -1.190419644117355347e-01 -4.139587748795747757e-03
3.915312886238098145e-01 -4.713996648788452148e-01 -3.758430480957031250e-01 -7.275732606649398804e-02 4.306916594505310059e-01 2.365359067916870117e-01 -1.433294564485549927e-01 4.647000432014465332e-01
3.569685220718383789e-01 -6.264802217483520508e-01 4.966537356376647949e-01 -1.670176982879638672e-01 1.547967940568923950e-01 -3.711009398102760315e-02 -2.422616481781005859e-01 -3.485772013664245605e-01
2.403854429721832275e-01 -4.588810205459594727e-01 -3.699122369289398193e-01 2.989133596420288086e-01 3.623218238353729248e-01 -3.616755828261375427e-02 -3.315773308277130127e-01 5.127670168876647949e-01
3.257267773151397705e-01 -3.134601414203643799e-01 -3.720159232616424561e-01 6.194520592689514160e-01 3.778455257415771484e-01 -2.423958629369735718e-01 -2.596610188484191895e-01 -6.768453121185302734e-02
1.294349431991577148e-01 -5.226547718048095703e-01 -2.078701853752136230e-01 7.702780514955520630e-02 6.888015270233154297e-01 -8.318739384412765503e-02 -4.228371679782867432e-01 2.786297537386417389e-02
6.268852353096008301e-01 -2.813992798328399658e-01 -3.378127217292785645e-01 2.465848326683044434e-01 2.717317938804626465e-01 -1.931877732276916504e-01 -2.177628725767135620e-01 4.408259689807891846e-01
5.505543351173400879e-01 -2.675943076610565186e-01 -4.478056430816650391e-01 -2.005734294652938843e-01 -1.237476542592048645e-01 -4.860605895519256592e-01 -2.509207129478454590e-01 -2.645637392997741699e-01
3.798715770244598389e-01 -4.755417704582214355e-01 -1.387473493814468384e-01 3.349004089832305908e-01 5.664905905723571777e-01 -1.109557449817657471e-01 -5.270401388406753540e-02 4.026761949062347412e-01
1.314557492733001709e-01 -5.919764637947082520e-01 -6.571551561355590820e-01 -1.778849028050899506e-02 3.983253240585327148e-01 -1.448821276426315308e-01 -1.210968475788831711e-02 -1.425253152847290039e-01
1.138302981853485107e-01 -6.482326984405517578e-01 2.049962729215621948e-01 2.066418826580047607e-01 -4.221771378070116043e-03 -5.560538172721862793e-01 -1.878711134195327759e-01 -3.709498345851898193e-01
3.988008946180343628e-03 -5.091097354888916016e-01 -5.411111935973167419e-02 2.201165854930877686e-01 8.882886916399002075e-02 8.019037544727325439e-02 -8.141602277755737305e-01 -1.106086745858192444e-01
7.156062871217727661e-02 -6.416913270950317383e-01 -2.908456325531005859e-01 -4.724600017070770264e-01 2.354112863540649414e-01 -4.415279626846313477e-01 -1.238607317209243774e-01 9.795381873846054077e-02
1.948875635862350464e-01 -5.115554332733154297e-01 7.930603623390197754e-02 -6.825468689203262329e-02 4.273050725460052490e-01 3.491252064704895020e-01 -5.981090068817138672e-01 -1.648309975862503052e-01
7.135427594184875488e-01 -3.181557357311248779e-01 -7.161719352006912231e-02 -2.647244334220886230e-01 2.009190171957015991e-01 -3.193366527557373047e-01 -3.439194858074188232e-01 -2.319497615098953247e-01
1.660172939300537109e-01 -5.757446885108947754e-01 -4.933550357818603516e-01 -8.932304382324218750e-02 3.343411982059478760e-01 4.205698966979980469e-01 -2.703968584537506104e-01 1.667360067367553711e-01
6.361731886863708496e-01 -5.882925987243652344e-01 4.280504882335662842e-01 -1.479945033788681030e-01 -9.399387985467910767e-02 3.428182005882263184e-02 1.687632501125335693e-01 -7.466519623994827271e-02
3.323930501937866211e-01 -7.472675442695617676e-01 3.795917332172393799e-01 -7.970315217971801758e-02 -2.347144484519958496e-01 3.266895711421966553e-01 1.358933746814727783e-01 -1.948483288288116455e-02
2.011000663042068481e-01 -5.413527488708496094e-01 -4.721815288066864014e-01 1.051852926611900330e-01 4.917416274547576904e-01 2.921864576637744904e-02 -2.184407860040664673e-01 3.769570291042327881e-01
2.563215494155883789e-01 -5.695214271545410156e-01 1.243088743649423122e-03 8.604479581117630005e-02 7.207109928131103516e-01 1.454592309892177582e-02 -9.911949932575225830e-02 2.703309357166290283e-01
7.068260312080383301e-01 -4.124422669410705566e-01 -1.382773965597152710e-01 -7.123564928770065308e-02 -2.231806218624114990e-01 3.535740375518798828e-01 2.432908266782760620e-01 -2.684747874736785889e-01
1.337218582630157471e-01 -5.705014467239379883e-01 -5.262717604637145996e-01 2.077088803052902222e-01 2.920962274074554443e-01 4.121784269809722900e-01 -1.475868523120880127e-01 2.440253794193267822e-01
6.517274975776672363e-01 -2.103368341922760010e-01 -2.424018979072570801e-01 -1.144712716341018677e-01 2.493016719818115234e-01 -5.637538433074951172e-01 -2.794888056814670563e-02 -2.799937725067138672e-01
1.027578189969062805e-01 -5.602379441261291504e-01 -6.467088460922241211e-01 1.106418743729591370e-01 4.530598223209381104e-01 4.195419326424598694e-02 -1.703128963708877563e-01 -9.524086117744445801e-02
7.041518092155456543e-01 -2.079998105764389038e-01 -1.779364794492721558e-01 -1.602498441934585571e-01 -1.621497124433517456e-01 -5.008749365806579590e-01 -3.306764066219329834e-01 -1.305753290653228760e-01
6.489478945732116699e-01 -4.560645520687103271e-01 6.661605834960937500e-02 -4.132871627807617188e-01 9.862443804740905762e-02 1.495765000581741333e-01 2.717459797859191895e-01 -2.994697988033294678e-01
1.147542446851730347e-01 -6.147738695144653320e-01 -6.160100102424621582e-01 -1.685010343790054321e-01 4.239436984062194824e-01 -9.533195942640304565e-02 -6.780637055635452271e-02 -8.723092079162597656e-02
1.816740483045578003e-01 -5.838776826858520508e-01 -5.613040328025817871e-01 -1.108184009790420532e-01 2.691094577312469482e-01 3.585691154003143311e-01 -1.284161955118179321e-01 2.850544154644012451e-01
1.975575238466262817e-01 -5.929055213928222656e-01 -1.563185825943946838e-03 3.509519398212432861e-01 -3.058446943759918213e-01 -3.769529759883880615e-01 -4.471472650766372681e-02 -4.986284077167510986e-01
7.519106864929199219e-01 -2.108550667762756348e-01 -1.062039509415626526e-01 3.048456907272338867e-01 -5.519809946417808533e-02 -3.014777600765228271e-01 -1.859298646450042725e-01 3.968056738376617432e-01
2.198989540338516235e-01 -5.498740673065185547e-01 -2.142846286296844482e-01 -1.877529472112655640e-01 6.502551436424255371e-01 1.050716117024421692e-01 -3.449892699718475342e-01 1.233877912163734436e-01
2.236625850200653076e-01 -5.271542072296142578e-01 -7.012280225753784180e-01 -1.068028360605239868e-01 3.910447061061859131e-01 -3.326917439699172974e-02 -1.220909729599952698e-01 5.175973288714885712e-03
5.696553587913513184e-01 -5.088946223258972168e-01 5.816649794578552246e-01 -1.679888181388378143e-02 3.722627088427543640e-02 -2.470807582139968872e-01 -6.453444808721542358e-02 -1.063173189759254456e-01
3.796273469924926758e-01 -7.230806946754455566e-01 4.585531353950500488e-01 -3.361599445343017578e-01 2.633549459278583527e-02 8.257103711366653442e-02 4.574368149042129517e-02 1.261352468281984329e-02
7.099128961563110352e-01 -1.676553785800933838e-01 -1.521881949156522751e-02 1.040468737483024597e-01 1.465004086494445801e-01 -2.690386772155761719e-01 -3.916731178760528564e-01 4.578275382518768311e-01
2.722312808036804199e-01 -5.176642537117004395e-01 -1.477806866168975830e-01 -1.001858785748481750e-01 5.888354778289794922e-01 -3.840651214122772217e-01 -1.292082369327545166e-01 3.392778933048248291e-01
2.955498397350311279e-01 -6.849201321601867676e-01 5.269151329994201660e-01 -1.802263408899307251e-01 1.161479800939559937e-01 -1.481113284826278687e-01 -2.091683894395828247e-01 -2.328833341598510742e-01
7.374337315559387207e-01 -1.295539289712905884e-01 -2.776513099670410156e-01 2.343728691339492798e-01 -1.799440197646617889e-02 4.120136797428131104e-02 -3.742324113845825195e-01 4.065898358821868896e-01
5.614514946937561035e-01 -4.088230729103088379e-01 -4.644910246133804321e-02 -1.927549391984939575e-02 -4.753181338310241699e-01 2.308704257011413574e-01 -3.075746893882751465e-01 3.758670985698699951e-01
5.272301435470581055e-01 -3.315014541149139404e-01 -5.499534606933593750e-01 4.077214300632476807e-01 3.041509091854095459e-01 -5.738751217722892761e-02 -2.005388736724853516e-01 8.621283620595932007e-02
6.046347022056579590e-01 -5.135931372642517090e-01 -1.318641752004623413e-01 -2.190630435943603516e-01 -1.196205392479896545e-01 1.700305640697479248e-01 4.248741269111633301e-01 -2.855254709720611572e-01
-1.086947917938232422e-01 -8.012290596961975098e-01 1.875827787443995476e-03 4.810938537120819092e-01 -2.309242635965347290e-01 -2.709055133163928986e-02 -1.494036316871643066e-01 -1.959111690521240234e-01
3.816215395927429199e-01 -2.680706381797790527e-01 -3.735413253307342529e-01 7.649330794811248779e-02 4.202498495578765869e-02 -4.345014095306396484e-01 -6.681791543960571289e-01 -9.886215440928936005e-03
1.371803041547536850e-02 -6.802836060523986816e-01 -4.768990278244018555e-01 -5.112008377909660339e-02 4.514367878437042236e-01 2.608041167259216309e-01 -5.252237990498542786e-02 -1.800210624933242798e-01
3.143459856510162354e-01 -4.934152066707611084e-01 -7.124319076538085938e-01 -4.434854537248611450e-02 -1.054792553186416626e-01 3.286427259445190430e-01 -9.990538656711578369e-02 1.381630599498748779e-01
1.225251406431198120e-01 -4.396693706512451172e-01 -5.065310001373291016e-01 4.261529147624969482e-01 3.911268413066864014e-01 -2.528153657913208008e-01 -3.637791275978088379e-01 6.532476842403411865e-02
6.481319069862365723e-01 -5.586256980895996094e-01 2.305190078914165497e-02 -4.060837328433990479e-01 -1.761790663003921509e-01 5.921658128499984741e-02 2.325430363416671753e-01 -1.174952983856201172e-01
6.924027800559997559e-01 -1.525820493698120117e-01 -3.493920266628265381e-01 3.960480391979217529e-01 -3.230145275592803955e-01 -4.245666787028312683e-02 -3.253741562366485596e-01 -7.974315434694290161e-02
4.069472253322601318e-01 -5.669359564781188965e-01 6.359002590179443359e-01 1.013961061835289001e-01 -1.449138019233942032e-02 -1.008348315954208374e-01 -2.607231736183166504e-01 -1.413264423608779907e-01
4.669811129570007324e-01 -5.266960263252258301e-01 -1.564825028181076050e-01 -3.385646045207977295e-01 5.248672962188720703e-01 -1.150326058268547058e-01 1.312895119190216064e-01 2.438277006149291992e-01
4.140735566616058350e-01 -3.354335129261016846e-01 -4.211648404598236084e-01 -1.937751471996307373e-02 -3.554284572601318359e-01 -6.197725534439086914e-01 -1.539597213268280029e-01 6.419677287340164185e-02
3.794154226779937744e-01 -4.968369901180267334e-01 3.154937326908111572e-01 -7.374302484095096588e-03 -2.400553524494171143e-01 -4.151039421558380127e-01 -3.303264677524566650e-01 -4.129804074764251709e-01
2.634799182415008545e-01 -5.281404256820678711e-01 -6.158660650253295898e-01 -1.516835205256938934e-02 5.079614520072937012e-01 2.964913100004196167e-02 -1.061786785721778870e-01 4.412533715367317200e-02
5.743618011474609375e-01 -3.585878014564514160e-01 -2.127046287059783936e-01 5.191968679428100586e-01 3.573839664459228516e-01 -4.244628548622131348e-02 4.954857379198074341e-02 3.077895343303680420e-01
5.047630667686462402e-01 -2.505852282047271729e-01 -4.243924915790557861e-01 -2.111045420169830322e-01 -8.846304565668106079e-02 -4.181365966796875000e-01 -4.177505970001220703e-01 -3.171236515045166016e-01
1.311903744935989380e-01 -7.434108853340148926e-01 4.454762339591979980e-01 3.651444241404533386e-02 1.339828372001647949e-01 -1.950808167457580566e-01 -1.844389289617538452e-01 -3.745949268341064453e-01
3.282345235347747803e-01 -6.969141364097595215e-01 5.334755778312683105e-01 1.089474558830261230e-01 1.392169594764709473e-01 -1.565202698111534119e-02 -3.594011068344116211e-02 -2.986451685428619385e-01
4.373689889907836914e-01 -4.657656848430633545e-01 -9.855119884014129639e-02 1.891923248767852783e-01 6.689626574516296387e-01 -1.482142806053161621e-01 2.656399905681610107e-01 7.887786626815795898e-02
3.955663740634918213e-01 -6.196618676185607910e-01 1.384420394897460938e-01 -4.534279704093933105e-01 1.364653855562210083e-01 -1.328846067190170288e-02 -3.104251027107238770e-01 -3.458617925643920898e-01
3.901781737804412842e-01 -4.013838469982147217e-01 -6.348741650581359863e-01 -2.924550091847777367e-03 -1.169791165739297867e-02 3.823685646057128906e-01 -2.169059514999389648e-01 3.003124594688415527e-01
4.461133778095245361e-01 -4.960629045963287354e-01 8.420439809560775757e-02 7.109916210174560547e-02 -4.480287134647369385e-01 2.143634855747222900e-01 -4.992325007915496826e-01 2.164352536201477051e-01
2.427195906639099121e-01 -5.907653570175170898e-01 -4.042555093765258789e-01 -7.020696252584457397e-02 5.880871415138244629e-01 2.786838412284851074e-01 -5.717384628951549530e-03 1.371921598911285400e-02
4.190191626548767090e-02 -6.850979924201965332e-01 -3.692118227481842041e-01 -2.558266222476959229e-01 2.965033650398254395e-01 -4.533848464488983154e-01 -2.085207961499691010e-03 1.834233552217483521e-01
3.486432433128356934e-01 -7.337099313735961914e-01 5.188986063003540039e-01 -7.699824869632720947e-02 7.147917896509170532e-02 6.977102160453796387e-02 -2.195176109671592712e-02 -2.333968281745910645e-01
2.352810800075531006e-01 -4.530013501644134521e-01 -2.184218764305114746e-01 5.596006512641906738e-01 4.351164102554321289e-01 2.957048118114471436e-01 -3.165404200553894043e-01 -4.007759317755699158e-02
3.672298491001129150e-01 -5.065965056419372559e-01 -1.731452494859695435e-01 -5.618888884782791138e-02 7.373427152633666992e-01 -1.564811021089553833e-01 8.481434732675552368e-02 3.430928103625774384e-03
2.502448298037052155e-02 -6.600432395935058594e-01 -9.082931280136108398e-02 3.456307649612426758e-01 3.946981430053710938e-01 1.149864047765731812e-01 -5.166089534759521484e-01 1.062527205795049667e-02
4.739977717399597168e-01 -5.361074209213256836e-01 5.737516880035400391e-01 -2.759844250977039337e-02 2.560215592384338379e-01 1.906269639730453491e-01 -2.148816138505935669e-01 -9.951131045818328857e-02
6.659104228019714355e-01 -2.079068273305892944e-01 -1.716280281543731689e-01 3.043850660324096680e-01 -4.606157541275024414e-01 -1.711486726999282837e-01 -3.026906847953796387e-01 -2.411453872919082642e-01
6.189175248146057129e-01 -1.715624481439590454e-01 -5.342951416969299316e-01 2.161055952310562134e-01 -3.622972071170806885e-01 -6.079277396202087402e-02 -3.435080349445343018e-01 4.880135878920555115e-02
3.522320389747619629e-01 -2.950579524040222168e-01 -5.830209255218505859e-01 5.095260143280029297e-01 3.070841133594512939e-01 -2.127644121646881104e-01 -2.199153751134872437e-01 3.756712004542350769e-02
6.862910389900207520e-01 -2.170228064060211182e-01 -2.943230271339416504e-01 -2.355779409408569336e-01 5.121975671499967575e-03 -4.897273182868957520e-01 -2.248372733592987061e-01 -2.221976816654205322e-01
5.302875041961669922e-01 -3.650721013545989990e-01 -3.905641138553619385e-01 1.107729226350784302e-01 4.869325757026672363e-01 -1.329577118158340454e-01 3.372837305068969727e-01 -2.283970564603805542e-01
1.845966875553131104e-01 -6.265486478805541992e-01 -5.198429897427558899e-02 -2.595961689949035645e-01 4.296275675296783447e-01 -3.284143209457397461e-01 2.869242057204246521e-02 4.582675993442535400e-01
5.777891874313354492e-01 -3.388170897960662842e-01 -1.886784285306930542e-02 1.955372467637062073e-02 5.803229808807373047e-01 -2.440821975469589233e-01 -3.068031277507543564e-03 3.927645981311798096e-01
2.194121628999710083e-01 -6.930259466171264648e-01 3.742824494838714600e-01 3.709994256496429443e-01 -2.086912989616394043e-01 -2.505249977111816406e-01 -4.325929284095764160e-02 -2.926765084266662598e-01
2.780765593051910400e-01 -2.823671698570251465e-01 -2.717376947402954102e-01 3.928653895854949951e-01 2.258313596248626709e-01 -3.024895787239074707e-01 -6.859213709831237793e-01 -4.206851869821548462e-02
4.354782104492187500e-01 -3.584231436252593994e-01 -2.656940817832946777e-01 1.021010950207710266e-01 -1.425946950912475586e-01 -6.403270959854125977e-01 -1.627949327230453491e-01 3.794988989830017090e-01
4.072059094905853271e-01 -2.818111479282379150e-01 2.374221757054328918e-02 -4.599421024322509766e-01 1.296354681253433228e-01 -1.858546584844589233e-01 -6.979789733886718750e-01 -6.429325044155120850e-02
5.296106338500976562e-01 -3.189342021942138672e-01 7.346975803375244141e-02 2.719546854496002197e-01 5.915706157684326172e-01 9.804836660623550415e-02 -2.883476614952087402e-01 3.093910217285156250e-01
3.465112745761871338e-01 -5.286719202995300293e-01 -3.918399512767791748e-01 -2.046679556369781494e-01 6.050337553024291992e-01 1.266399919986724854e-01 -5.327047407627105713e-02 1.416584700345993042e-01
6.699984669685363770e-01 -2.191518992185592651e-01 8.631207048892974854e-02 2.289251238107681274e-01 2.946436405181884766e-02 -3.731397092342376709e-01 -2.700610756874084473e-01 4.797744154930114746e-01
-1.941138505935668945e-01 -7.299715280532836914e-01 -3.021574616432189941e-01 4.993565008044242859e-02 -3.048144094645977020e-02 2.177219241857528687e-01 -5.360361933708190918e-01 -1.376910251565277576e-03
1.484527587890625000e-01 -4.316368103027343750e-01 -4.695464372634887695e-01 5.509699583053588867e-01 3.775625824928283691e-01 -1.787637025117874146e-01 -2.593841254711151123e-01 -1.606849730014801025e-01
4.993009865283966064e-01 -5.905152559280395508e-01 5.252440646290779114e-02 -6.966261565685272217e-02 -3.783775866031646729e-01 -1.877323910593986511e-02 3.127593994140625000e-01 -3.912007510662078857e-01
1.759609133005142212e-01 -7.350217103958129883e-01 1.237156763672828674e-01 -4.133241176605224609e-01 -1.216108445078134537e-03 3.012051284313201904e-01 -8.690554648637771606e-02 -3.799471557140350342e-01
2.086900472640991211e-01 -5.196330547332763672e-01 -5.300298929214477539e-01 -8.349806070327758789e-02 -2.803155183792114258e-01 2.517416477203369141e-01 -3.830035924911499023e-01 3.314876258373260498e-01
5.198651552200317383e-01 -4.661915600299835205e-01 -5.124027729034423828e-01 -1.192604005336761475e-01 -1.828704625368118286e-01 4.053629934787750244e-01 1.982538960874080658e-02 1.935779303312301636e-01
5.731499791145324707e-01 -5.743048191070556641e-01 1.199861243367195129e-01 -1.472937464714050293e-01 -2.772980928421020508e-01 -1.059313639998435974e-01 4.431365430355072021e-01 1.452422142028808594e-01
5.903788208961486816e-01 -3.079823255538940430e-01 1.175791621208190918e-01 1.200109571218490601e-01 4.220302402973175049e-01 2.873094677925109863e-01 -2.559646964073181152e-01 4.496643841266632080e-01
-5.816095694899559021e-02 -5.462438464164733887e-01 -2.001970857381820679e-01 2.593706250190734863e-01 2.918107807636260986e-01 -8.767271786928176880e-02 -6.738595962524414062e-01 2.096574008464813232e-01
3.010497093200683594e-01 -4.904286563396453857e-01 -4.664662480354309082e-01 -1.088749840855598450e-01 5.572749376296997070e-01 8.754303306341171265e-02 -2.949025034904479980e-01 1.849804371595382690e-01
4.585181176662445068e-01 -6.086997389793395996e-01 5.438780188560485840e-01 -9.189266711473464966e-02 2.268869429826736450e-01 1.654949486255645752e-01 -1.118724271655082703e-01 -1.536764204502105713e-01
3.306066989898681641e-01 -4.270441234111785889e-01 -3.685898780822753906e-01 2.259591966867446899e-01 2.755290269851684570e-01 -2.929387986660003662e-01 -3.196742832660675049e-01 5.074402689933776855e-01
4.722630977630615234e-01 -5.154623389244079590e-01 4.266691207885742188e-01 1.925219595432281494e-01 5.892219394445419312e-02 -2.519146800041198730e-01 -1.304050683975219727e-01 -4.563075304031372070e-01
7.832162380218505859e-01 -1.338100731372833252e-01 -2.883159816265106201e-01 1.847068667411804199e-01 2.784075140953063965e-01 3.438186347484588623e-01 -1.265418529510498047e-01 1.992223709821701050e-01
-1.885628998279571533e-01 -9.045919179916381836e-01 -3.613351657986640930e-02 2.336305528879165649e-01 3.633839637041091919e-02 -2.161634117364883423e-01 1.691107600927352905e-01 -1.167175099253654480e-01
5.947439074516296387e-01 -4.689674973487854004e-01 -2.044977843761444092e-01 -1.097000669687986374e-02 -3.777974247932434082e-01 -4.664561524987220764e-02 4.042211174964904785e-01 -2.758770287036895752e-01
7.166580110788345337e-02 -7.493768930435180664e-01 2.820596396923065186e-01 2.095527499914169312e-01 -6.857389211654663086e-02 -1.839865744113922119e-01 -2.265224754810333252e-01 -4.690013527870178223e-01
3.612820431590080261e-02 -5.886299014091491699e-01 1.106353476643562317e-02 1.497750431299209595e-01 2.783439867198467255e-02 2.313244938850402832e-01 -7.494100928306579590e-01 -1.172743514180183411e-01
7.176156640052795410e-01 -4.543040990829467773e-01 3.960029408335685730e-02 -3.915886580944061279e-01 -4.280156642198562622e-02 -6.411169469356536865e-02 2.324941158294677734e-01 -2.524480819702148438e-01
7.089256048202514648e-01 -1.718171387910842896e-01 -4.094824194908142090e-01 4.375557303428649902e-01 -1.752573996782302856e-01 -2.485488653182983398e-01 4.584062471985816956e-02 -1.190766617655754089e-01
1.805538982152938843e-01 -5.895178318023681641e-01 -2.567243278026580811e-01 -4.584345221519470215e-01 2.308539003133773804e-01 -5.057118535041809082e-01 -3.074921481311321259e-02 1.838917583227157593e-01
5.532374382019042969e-01 -1.821233332157135010e-01 -4.032058119773864746e-01 4.735650122165679932e-01 2.600172758102416992e-01 -2.880508005619049072e-01 -3.500594794750213623e-01 -2.822964452207088470e-02
5.866480469703674316e-01 -5.460540056228637695e-01 5.152128636837005615e-02 -5.704042688012123108e-02 -4.684711396694183350e-01 1.653942465782165527e-01 1.818912327289581299e-01 -2.680600583553314209e-01
5.283177495002746582e-01 -1.611499041318893433e-01 -2.082008868455886841e-01 5.291968584060668945e-01 1.086411401629447937e-01 -2.551700174808502197e-01 -5.356233716011047363e-01 8.778982609510421753e-02
2.830733656883239746e-01 -4.323434829711914062e-01 -5.649566054344177246e-01 4.894340038299560547e-01 3.813193738460540771e-01 -1.439825445413589478e-02 -1.656863391399383545e-01 3.410743176937103271e-02
4.972919523715972900e-01 -5.576640963554382324e-01 -1.835918724536895752e-01 -5.107990931719541550e-03 -3.377908766269683838e-01 2.701941728591918945e-01 3.788169026374816895e-01 -2.781537771224975586e-01
3.058541752398014069e-02 -6.897145509719848633e-01 3.936555981636047363e-02 -1.277632825076580048e-02 -1.440437734127044678e-01 5.446671247482299805e-01 -4.498801827430725098e-01 4.292567819356918335e-02
1.645696461200714111e-01 -6.344140172004699707e-01 1.819604486227035522e-01 -4.336888343095779419e-02 2.598178386688232422e-02 -4.198955297470092773e-01 -1.014714241027832031e-01 -5.900521278381347656e-01
1.444210857152938843e-01 -4.436780810356140137e-01 -2.808997035026550293e-01 5.172396898269653320e-01 4.876736998558044434e-01 -3.181305229663848877e-01 -3.087148964405059814e-01 3.890218213200569153e-02
3.157835900783538818e-01 -5.099154114723205566e-01 -7.857742905616760254e-02 3.537847995758056641e-01 -4.573805034160614014e-01 3.614716231822967529e-01 -3.572815954685211182e-01 2.035193145275115967e-01
5.356673598289489746e-01 -5.344887375831604004e-01 -1.675709038972854614e-01 -3.970505595207214355e-01 -1.164553612470626831e-01 8.722024410963058472e-02 2.668991386890411377e-01 -3.863273262977600098e-01
6.074667572975158691e-01 -4.984443485736846924e-01 -1.492933481931686401e-01 -3.560041487216949463e-01 -1.860634833574295044e-01 7.447239011526107788e-02 2.034385055303573608e-01 -3.898168206214904785e-01
4.946376085281372070e-01 -3.487979769706726074e-01 7.023672759532928467e-02 2.683646976947784424e-01 6.030222773551940918e-01 2.956212498247623444e-02 -2.593646049499511719e-01 3.534697890281677246e-01
3.748571574687957764e-01 -4.101288020610809326e-01 -5.711387991905212402e-01 -4.507283568382263184e-01 -1.842668056488037109e-01 -7.155533879995346069e-02 -1.510903835296630859e-01 -3.162562549114227295e-01
2.659467458724975586e-01 -4.439320564270019531e-01 -1.699145436286926270e-01 4.267548024654388428e-01 5.918852090835571289e-01 1.935423016548156738e-01 -3.379882276058197021e-01 1.385038048028945923e-01
7.660816907882690430e-01 -1.746740341186523438e-01 -2.929335832595825195e-01 -3.676958009600639343e-02 2.728539109230041504e-01 2.666994929313659668e-01 -2.833258211612701416e-01 2.638073265552520752e-01
4.292916059494018555e-01 -2.643806338310241699e-01 -5.090852975845336914e-01 2.392068654298782349e-01 -3.336781859397888184e-01 -3.159436881542205811e-01 -4.583726227283477783e-01 -9.031443297863006592e-02
1.175504997372627258e-01 -5.770008563995361328e-01 -2.072652578353881836e-01 -2.120800167322158813e-01 3.261832892894744873e-01 -5.282363295555114746e-01 -1.736605912446975708e-01 3.869471251964569092e-01
6.955541968345642090e-01 -4.099479615688323975e-01 -1.350305825471878052e-01 9.847095934674143791e-04 -3.197609782218933105e-01 9.845280647277832031e-02 3.304036259651184082e-01 -3.298577964305877686e-01
7.736103534698486328e-01 -1.483926624059677124e-01 -1.241644099354743958e-01 2.313397973775863647e-01 1.945525556802749634e-01 -3.870149552822113037e-01 -3.041510879993438721e-01 1.744490712881088257e-01
8.196631669998168945e-01 -1.348279267549514771e-01 -1.915402412414550781e-01 1.451594233512878418e-01 3.035123944282531738e-01 3.382416069507598877e-01 -1.325736492872238159e-01 1.676653474569320679e-01
7.267133593559265137e-01 -1.486485004425048828e-01 -3.191386759281158447e-01 4.251084029674530029e-01 -1.601690351963043213e-01 -1.757602691650390625e-01 -2.800915241241455078e-01 -1.795211732387542725e-01
3.854087740182876587e-02 -8.005599379539489746e-01 2.434975802898406982e-01 3.058938682079315186e-01 -2.518159449100494385e-01 -3.725127577781677246e-01 2.477474324405193329e-02 -4.433331266045570374e-02
4.761180877685546875e-01 -1.987717002630233765e-01 -1.085271164774894714e-01 4.254595041275024414e-01 1.867708265781402588e-01 -2.742608487606048584e-01 -6.502043604850769043e-01 9.021949023008346558e-02
5.244128704071044922e-01 -4.145225882530212402e-01 -4.265311956405639648e-01 -3.278460204601287842e-01 -2.649565935134887695e-01 -1.358410120010375977e-01 -2.767992615699768066e-01 -3.138112723827362061e-01
5.376431941986083984e-01 -3.128743171691894531e-01 -3.902177810668945312e-01 5.589724183082580566e-01 2.139556854963302612e-01 -3.920370340347290039e-02 9.287337958812713623e-02 3.039570152759552002e-01
2.285638898611068726e-01 -5.711048245429992676e-01 -4.443926513195037842e-01 1.058299317955970764e-01 4.015551507472991943e-01 3.882915675640106201e-01 -1.205589026212692261e-01 2.938735187053680420e-01
2.751051485538482666e-01 -5.803648233413696289e-01 -4.151544570922851562e-01 6.092517450451850891e-02 4.760794043540954590e-01 6.251777708530426025e-02 1.971038281917572021e-01 3.768537044525146484e-01
2.749400436878204346e-01 -5.301530957221984863e-01 -4.428044334053993225e-02 2.434005588293075562e-02 7.935534119606018066e-01 1.106753479689359665e-02 -1.013628616929054260e-01 2.585529722273349762e-02
1.982072442770004272e-01 -5.799380540847778320e-01 -3.265536427497863770e-01 -3.553956151008605957e-01 5.024932026863098145e-01 4.585355520248413086e-02 -7.937504351139068604e-02 -3.613034188747406006e-01
-5.597211793065071106e-02 -6.946476697921752930e-01 -4.925506711006164551e-01 -3.740963339805603027e-02 3.929286301136016846e-01 4.650527238845825195e-02 1.810086891055107117e-02 -3.368127346038818359e-01
5.918418765068054199e-01 -4.605919122695922852e-01 -3.523411750793457031e-01 -2.472629845142364502e-01 -1.117866560816764832e-01 -1.871897876262664795e-01 -2.060740739107131958e-01 -4.028552472591400146e-01
3.464307487010955811e-01 -4.404765665531158447e-01 4.365449771285057068e-02 3.611065149307250977e-01 -3.372764885425567627e-01 4.077065587043762207e-01 -4.485882520675659180e-01 2.691675424575805664e-01
4.628952220082283020e-02 -7.307392954826354980e-01 1.742297112941741943e-01 1.469121314585208893e-02 1.247913688421249390e-01 5.749431252479553223e-01 -2.038704454898834229e-01 -2.135643810033798218e-01
8.936885744333267212e-02 -6.638213396072387695e-01 -1.120771840214729309e-01 8.962059766054153442e-02 -4.239775836467742920e-01 3.590363264083862305e-02 -1.080417558550834656e-01 5.814142227172851562e-01
7.699736356735229492e-01 -9.860423952341079712e-02 -1.204980015754699707e-01 3.701787292957305908e-01 3.912113606929779053e-01 2.758469991385936737e-02 -2.988808453083038330e-01 5.223840102553367615e-02
-1.326600462198257446e-01 -6.520842313766479492e-01 8.818045258522033691e-02 5.406641215085983276e-02 4.158171266317367554e-02 -4.810448735952377319e-04 -7.368735074996948242e-01 -4.215380549430847168e-02
-1.087366137653589249e-02 -5.642460584640502930e-01 -2.885707020759582520e-01 3.909559845924377441e-01 2.735018730163574219e-01 -1.734357029199600220e-01 -3.042013943195343018e-01 4.979626834392547607e-01
2.002977952361106873e-02 -8.129693865776062012e-01 3.452530205249786377e-01 6.097574532032012939e-02 -8.499517291784286499e-02 -1.329139173030853271e-01 -3.302525877952575684e-01 -2.860151529312133789e-01
5.752906203269958496e-02 -6.324440240859985352e-01 -4.987672865390777588e-01 1.450373232364654541e-01 2.363226413726806641e-01 5.077713727951049805e-01 -2.230348298326134682e-03 -1.149580031633377075e-01
6.932591199874877930e-01 -5.020861625671386719e-01 1.101169660687446594e-01 -2.993821799755096436e-01 -1.486094761639833450e-02 1.581902056932449341e-01 3.051012456417083740e-01 -2.172881811857223511e-01
6.335909962654113770e-01 -2.269528955221176147e-01 -5.514596104621887207e-01 9.750024974346160889e-02 -1.422775685787200928e-01 -4.155433177947998047e-01 6.150864064693450928e-02 -1.916725635528564453e-01
2.012340873479843140e-01 -7.921772599220275879e-01 4.698402881622314453e-01 1.305781304836273193e-01 -1.857847869396209717e-01 -1.647392362356185913e-01 1.811261661350727081e-02 -1.793782562017440796e-01
2.976354658603668213e-01 -2.935929298400878906e-01 -2.287540733814239502e-01 5.023954510688781738e-01 3.738416135311126709e-01 -1.737592369318008423e-01 -5.392100811004638672e-01 -2.445190101861953735e-01
5.657101273536682129e-01 -5.321352481842041016e-01 6.083412766456604004e-01 -6.451475620269775391e-02 6.327298283576965332e-02 -7.362436503171920776e-02 -1.143907532095909119e-01 7.325946353375911713e-03
4.303661584854125977e-01 -6.127443909645080566e-01 6.318991780281066895e-01 1.215763017535209656e-01 3.522606566548347473e-02 -1.242550015449523926e-01 -8.275192230939865112e-02 -4.152076691389083862e-02
4.065532982349395752e-02 -7.049237489700317383e-01 8.237121254205703735e-02 5.619117617607116699e-02 -1.419821828603744507e-01 5.350600481033325195e-01 -4.287688732147216797e-01 3.458987176418304443e-02
4.687982425093650818e-02 -7.242985963821411133e-01 -5.955347791314125061e-02 3.629599511623382568e-01 -3.939213752746582031e-01 -2.429272606968879700e-02 7.936924695968627930e-02 4.193372130393981934e-01
6.360151171684265137e-01 -2.281310707330703735e-01 -1.787756830453872681e-01 3.817121684551239014e-01 8.560435473918914795e-02 -4.545760750770568848e-01 -1.621239036321640015e-01 3.542943000793457031e-01
3.963615298271179199e-01 -6.406484246253967285e-01 5.124992132186889648e-01 1.184497401118278503e-02 1.454944759607315063e-01 -2.277591228485107422e-01 -9.821666777133941650e-02 -2.949270606040954590e-01
1.180802807211875916e-01 -6.289942860603332520e-01 -5.429834499955177307e-02 -6.975764036178588867e-02 7.404571771621704102e-01 -4.811263084411621094e-02 -9.368962794542312622e-02 1.524454951286315918e-01
6.822516918182373047e-01 -5.031300187110900879e-01 2.376517951488494873e-01 -1.991128772497177124e-01 -2.540989518165588379e-01 -4.671543836593627930e-02 3.174735009670257568e-01 1.331558823585510254e-01
4.395802319049835205e-01 -4.872266948223114014e-01 5.783325433731079102e-02 2.386530935764312744e-01 -4.953331053256988525e-01 1.593011766672134399e-01 -3.855148255825042725e-01 2.995429933071136475e-01
2.073466181755065918e-01 -4.998759329319000244e-01 -6.446684598922729492e-01 1.208557412028312683e-01 -3.357152938842773438e-01 2.952292561531066895e-01 -2.694830596446990967e-01 6.664492934942245483e-02
-1.387012191116809845e-02 -5.469604134559631348e-01 1.392393708229064941e-01 3.679301738739013672e-01 8.310767263174057007e-02 1.259455829858779907e-01 -7.230886816978454590e-01 -1.597730070352554321e-02
-1.537957345135509968e-03 -6.568496227264404297e-01 -1.272369921207427979e-01 1.266942173242568970e-01 7.331544160842895508e-02 3.043431043624877930e-01 -6.399597525596618652e-01 1.695793420076370239e-01
1.325814276933670044e-01 -5.393232107162475586e-01 -7.621065974235534668e-01 1.210442837327718735e-02 2.865673899650573730e-01 -6.345355417579412460e-03 -1.181114464998245239e-01 -1.203675568103790283e-01
-2.058245390653610229e-01 -9.018460512161254883e-01 -4.316417872905731201e-02 2.845492362976074219e-01 -6.085458025336265564e-02 -1.784351766109466553e-01 1.322649419307708740e-01 -9.188184887170791626e-02
4.263059422373771667e-02 -5.981879830360412598e-01 -6.536596268415451050e-02 1.000875327736139297e-02 -2.005627602338790894e-01 -6.120362877845764160e-01 -2.372821420431137085e-01 -4.060349762439727783e-01
5.403427407145500183e-02 -6.396108269691467285e-01 3.068877458572387695e-01 1.064085885882377625e-01 2.042076140642166138e-01 2.333580106496810913e-01 -5.836622714996337891e-01 -2.136753946542739868e-01
3.408996462821960449e-01 -3.828380703926086426e-01 -5.364481210708618164e-01 1.928504258394241333e-01 -4.243035018444061279e-01 -4.766299128532409668e-01 -5.894116591662168503e-03 7.078303396701812744e-02
3.792919218540191650e-01 -6.066787838935852051e-01 4.667216539382934570e-01 -1.552709937095642090e-01 1.421240866184234619e-01 2.258970588445663452e-02 -2.310008853673934937e-01 -4.148126840591430664e-01
7.571839541196823120e-02 -5.039179325103759766e-01 -2.460605092346668243e-02 2.141642756760120392e-02 1.336576044559478760e-01 5.502639338374137878e-03 -8.449841141700744629e-01 8.588775247335433960e-02
1.607392281293869019e-01 -7.694023847579956055e-01 4.052418172359466553e-01 3.183695971965789795e-01 -3.806727752089500427e-02 -9.645889699459075928e-02 -1.265057828277349472e-03 -3.253422975540161133e-01
5.049345493316650391e-01 -3.723606169223785400e-01 -2.752395868301391602e-01 1.834440827369689941e-01 2.223140448331832886e-01 2.639760263264179230e-02 -9.710296872071921825e-04 6.684749722480773926e-01
5.082998275756835938e-01 -6.775785088539123535e-01 3.302401304244995117e-01 -2.542097270488739014e-01 -3.307682927697896957e-04 1.609831750392913818e-01 2.811358869075775146e-01 -6.232462823390960693e-02
3.573753833770751953e-01 -7.700190544128417969e-01 3.397412896156311035e-01 -9.545762091875076294e-02 -2.574671506881713867e-01 4.837709479033946991e-03 2.955834865570068359e-01 -3.368610143661499023e-02
9.399362653493881226e-02 -5.855315923690795898e-01 1.463739722967147827e-01 -3.127034753561019897e-02 3.126632273197174072e-01 4.970158636569976807e-01 -5.271953344345092773e-01 -5.654039978981018066e-02
-3.305028006434440613e-02 -6.845169067382812500e-01 -3.276611566543579102e-01 2.649780511856079102e-01 5.275430083274841309e-01 1.925930082798004150e-01 -6.655233353376388550e-02 -1.815108060836791992e-01
3.978988230228424072e-01 -4.835167825222015381e-01 8.993126451969146729e-02 3.152510821819305420e-01 -5.022801160812377930e-01 2.652297616004943848e-01 -4.176018536090850830e-01 5.825752764940261841e-02
4.325297847390174866e-02 -7.325603961944580078e-01 1.361688673496246338e-01 4.086642265319824219e-01 -1.189351007342338562e-01 -3.478131592273712158e-01 -1.211658418178558350e-01 -3.551552593708038330e-01
4.481434449553489685e-02 -7.528608441352844238e-01 1.732405126094818115e-01 -6.686554104089736938e-02 -4.582389071583747864e-02 5.116889476776123047e-01 -3.441904783248901367e-01 -1.196505650877952576e-01
3.491404056549072266e-01 -6.510260701179504395e-01 -1.971562206745147705e-01 -2.180561572313308716e-01 -5.274317860603332520e-01 6.441877782344818115e-02 2.539676725864410400e-01 -1.449598520994186401e-01
4.657121747732162476e-02 -8.833762407302856445e-01 2.049580216407775879e-01 1.298877149820327759e-01 -8.589281141757965088e-02 7.597373425960540771e-02 2.940771877765655518e-01 -2.428334653377532959e-01
4.912603497505187988e-01 -2.891147732734680176e-01 -5.905690789222717285e-01 2.525417320430278778e-02 -1.612592935562133789e-01 -4.062927663326263428e-01 2.415982447564601898e-02 -3.660660982131958008e-01
6.778672337532043457e-02 -7.406827807426452637e-01 -2.158572673797607422e-01 1.845313161611557007e-01 -3.408500552177429199e-01 3.363446593284606934e-01 6.660982221364974976e-02 3.638741970062255859e-01
4.586391150951385498e-01 -4.584932029247283936e-01 -5.528551936149597168e-01 -1.347117871046066284e-01 -3.286780118942260742e-01 -3.452695608139038086e-01 1.141749769449234009e-01 1.239432543516159058e-01
4.290516376495361328e-01 -3.090373873710632324e-01 -3.298083841800689697e-01 3.654173016548156738e-01 -2.033901959657669067e-01 -6.136137247085571289e-01 -1.721638590097427368e-01 1.748642176389694214e-01
2.724178731441497803e-01 -5.440572500228881836e-01 -5.067847967147827148e-01 1.952186971902847290e-01 3.327447175979614258e-01 2.252601087093353271e-01 -4.583069588989019394e-03 4.163734614849090576e-01
7.269173115491867065e-02 -7.565461397171020508e-01 4.325850009918212891e-01 1.833951473236083984e-01 -1.611999273300170898e-01 -2.355096340179443359e-01 -3.061788678169250488e-01 -1.624639481306076050e-01
7.652330398559570312e-01 -1.661235690116882324e-01 -2.327748537063598633e-01 4.882382452487945557e-01 -1.309555582702159882e-02 -1.265522539615631104e-01 9.464239329099655151e-02 2.629004716873168945e-01
4.372610747814178467e-01 -4.749763309955596924e-01 -1.245401054620742798e-01 2.566202282905578613e-01 6.168381571769714355e-01 5.669539421796798706e-02 2.936031222343444824e-01 1.786886304616928101e-01
2.963401675224304199e-01 -7.045374512672424316e-01 2.991128563880920410e-01 -1.589620262384414673e-01 -2.417008578777313232e-02 -2.267910353839397430e-02 -1.662910729646682739e-01 -5.218436121940612793e-01
1.065318360924720764e-01 -6.679813265800476074e-01 -4.469798505306243896e-02 -1.991548091173171997e-01 -2.039049863815307617e-01 3.632802963256835938e-01 -5.291147828102111816e-01 -2.174376100301742554e-01
6.013652086257934570e-01 -2.303992658853530884e-01 -2.349069863557815552e-01 5.314871072769165039e-01 -1.671623140573501587e-01 -3.453961610794067383e-01 -7.856398820877075195e-02 3.069238960742950439e-01
3.124943971633911133e-01 -5.242912173271179199e-01 1.319628953933715820e-01 1.682579219341278076e-01 -3.252318501472473145e-01 3.995986878871917725e-01 -4.220427274703979492e-01 3.717069923877716064e-01
5.806347131729125977e-01 -3.270178735256195068e-01 -2.655748426914215088e-01 1.949306577444076538e-01 5.089290142059326172e-01 -1.263320147991180420e-01 -2.603797614574432373e-01 3.234635293483734131e-01
3.870156407356262207e-01 -4.226005673408508301e-01 -1.816203445196151733e-01 1.147810518741607666e-01 -2.458544820547103882e-02 -4.053301215171813965e-01 -4.102857410907745361e-01 5.405882000923156738e-01
1.363290995359420776e-01 -6.975617408752441406e-01 1.564088761806488037e-01 3.036876320838928223e-01 -3.280223608016967773e-01 -4.984899163246154785e-01 4.089869186282157898e-02 -1.427190452814102173e-01
1.013715341687202454e-01 -6.293432712554931641e-01 2.141212970018386841e-01 -5.772776529192924500e-02 3.814591169357299805e-01 4.581907689571380615e-01 -4.297535717487335205e-01 6.582278758287429810e-02
5.080888867378234863e-01 -2.981187701225280762e-01 -4.924714565277099609e-01 1.575159281492233276e-02 -2.109291702508926392e-01 -5.619772076606750488e-01 2.826333744451403618e-03 -2.233323752880096436e-01
7.259320616722106934e-01 -1.951499730348587036e-01 -3.134343624114990234e-01 4.479983150959014893e-01 -1.396663784980773926e-01 -1.057603731751441956e-01 -1.658478518947958946e-03 3.245011866092681885e-01
7.793670892715454102e-02 -7.530307173728942871e-01 4.484487175941467285e-01 2.732156813144683838e-01 -1.726054400205612183e-01 -2.635071873664855957e-01 -2.151313275098800659e-01 -7.488106191158294678e-02
4.378719627857208252e-01 -4.148184359073638916e-01 -5.575892329216003418e-01 -1.748126298189163208e-01 -1.807611137628555298e-01 4.501499235630035400e-01 -1.443176567554473877e-01 1.964466869831085205e-01
6.294899582862854004e-01 -2.088879197835922241e-01 -2.574769258499145508e-01 7.849164307117462158e-02 -4.199176654219627380e-02 -2.630117833614349365e-01 -4.266717135906219482e-01 4.844230413436889648e-01
5.144285559654235840e-01 -4.328671693801879883e-01 -3.748629689216613770e-01 -1.468761414289474487e-01 4.513714909553527832e-01 -1.121086180210113525e-01 3.129575848579406738e-01 -2.676706314086914062e-01
6.325214505195617676e-01 -5.361298918724060059e-01 5.151846408843994141e-01 -1.966515183448791504e-01 -1.599907316267490387e-02 -6.022934988141059875e-02 -3.095583431422710419e-02 -5.960340797901153564e-02
6.074054241180419922e-01 -1.297991275787353516e-01 -8.708120882511138916e-02 4.720430672168731689e-01 1.046045646071434021e-01 -1.973006576299667358e-01 -5.761436223983764648e-01 4.463244602084159851e-02
1.281573325395584106e-01 -4.771084785461425781e-01 -7.346750497817993164e-01 3.616669178009033203e-01 2.187511026859283447e-01 3.656323254108428955e-02 -1.882994621992111206e-01 -2.733218669891357422e-02
6.280240416526794434e-01 -4.605641961097717285e-01 5.681420564651489258e-01 9.161997586488723755e-02 2.155361324548721313e-02 -2.047931104898452759e-01 -1.266474872827529907e-01 -6.198586896061897278e-02
2.692531645298004150e-01 -7.381163239479064941e-01 5.209662914276123047e-01 8.198320120573043823e-02 9.846582263708114624e-02 1.121685132384300232e-01 -1.134485304355621338e-01 -2.634614706039428711e-01
4.015026986598968506e-01 -7.267698049545288086e-01 4.833889901638031006e-01 -1.453009545803070068e-01 -1.059367284178733826e-01 1.587651669979095459e-01 1.390179246664047241e-01 8.315605111420154572e-03
6.759567260742187500e-01 -3.208453953266143799e-01 -1.376459151506423950e-01 -1.568277478218078613e-01 4.763424396514892578e-01 -1.208901554346084595e-01 -1.094073504209518433e-01 3.783026635646820068e-01
1.804037988185882568e-01 -4.851370155811309814e-01 -6.874077320098876953e-01 -1.665150672197341919e-01 2.781215608119964600e-01 -3.597972989082336426e-01 -7.802662253379821777e-02 -1.376449763774871826e-01
2.008085697889328003e-01 -7.857600450515747070e-01 2.976519167423248291e-01 -3.379927948117256165e-02 -2.811577022075653076e-01 -1.910573840141296387e-01 2.866075038909912109e-01 2.341396808624267578e-01
5.199341177940368652e-01 -3.715762495994567871e-01 -5.278088450431823730e-01 -2.267177700996398926e-01 -3.361772000789642334e-01 3.046069145202636719e-01 -1.352141201496124268e-01 1.937344819307327271e-01
-1.310324110090732574e-02 -7.293416261672973633e-01 -3.685365617275238037e-01 5.358980596065521240e-02 -2.320978939533233643e-01 4.344427883625030518e-01 -2.812040150165557861e-01 8.667434751987457275e-02
3.844587802886962891e-01 -4.990560710430145264e-01 -1.160011142492294312e-01 -4.288492202758789062e-01 -5.520041100680828094e-03 3.424060046672821045e-01 -1.544952988624572754e-01 -5.144174695014953613e-01
5.094735622406005859e-01 -2.599697411060333252e-01 -3.592609167098999023e-01 6.287395954132080078e-01 3.374100923538208008e-01 -1.266906112432479858e-01 -9.507321566343307495e-02 9.765060245990753174e-02
-2.082819789648056030e-01 -9.096112847328186035e-01 -7.408530451357364655e-03 2.470539510250091553e-01 1.715727336704730988e-02 -1.845582872629165649e-01 1.635360568761825562e-01 -8.387719839811325073e-02
7.015972137451171875e-01 -2.125006616115570068e-01 -1.398022472858428955e-01 5.005751252174377441e-01 -1.905204653739929199e-01 -2.505999803543090820e-01 -6.167858466506004333e-02 2.993026077747344971e-01
4.409300088882446289e-01 -3.401491343975067139e-01 -5.783644318580627441e-01 1.200499832630157471e-01 -3.207548856735229492e-01 -4.824258387088775635e-01 7.247939705848693848e-02 -9.501881897449493408e-03
4.127716720104217529e-01 -6.612598299980163574e-01 3.338779509067535400e-01 -1.293714344501495361e-01 -4.758094847202301025e-01 -1.398278772830963135e-01 8.529643714427947998e-02 1.045062243938446045e-01
1.707308739423751831e-01 -4.760469496250152588e-01 -1.671565026044845581e-01 3.769291341304779053e-01 5.062447786331176758e-01 9.000361897051334381e-03 -5.594115853309631348e-01 7.005150616168975830e-02
1.282543540000915527e-01 -5.941798686981201172e-01 -6.297988891601562500e-01 -6.496546324342489243e-03 9.886374324560165405e-02 3.901262581348419189e-01 -1.573090851306915283e-01 2.170109152793884277e-01
2.012962400913238525e-01 -4.681941568851470947e-01 -1.701766401529312134e-01 4.150843322277069092e-01 3.546696305274963379e-01 -5.945606157183647156e-02 -3.905973136425018311e-01 5.070770978927612305e-01
3.993687033653259277e-01 -3.511602580547332764e-01 -5.596637129783630371e-01 3.109007775783538818e-01 1.818596571683883667e-02 5.261296629905700684e-01 -9.894336014986038208e-02 -1.427425444126129150e-01
1.635699905455112457e-02 -7.256760001182556152e-01 -1.033254787325859070e-01 4.937913268804550171e-02 1.569389104843139648e-01 3.015177249908447266e-01 -5.632177591323852539e-01 1.650917828083038330e-01
1.684782952070236206e-01 -6.549102067947387695e-01 3.948678076267242432e-01 2.874708771705627441e-01 -4.922688938677310944e-03 -1.716765165328979492e-01 -3.526964187622070312e-01 -3.876282870769500732e-01
6.635913252830505371e-01 -3.123506009578704834e-01 -3.544039130210876465e-01 2.165559828281402588e-01 2.921646237373352051e-01 1.461835950613021851e-01 1.325354129076004028e-01 4.065583050251007080e-01
6.753792613744735718e-02 -6.228227019309997559e-01 -4.536435008049011230e-01 -4.778676927089691162e-01 -1.399740576744079590e-02 -4.132516980171203613e-01 -2.729932591319084167e-02 4.077190905809402466e-02
3.726596012711524963e-02 -6.567316651344299316e-01 -5.827170610427856445e-01 -1.839766353368759155e-01 2.527556419372558594e-01 2.065439224243164062e-01 5.534543469548225403e-02 -2.903434932231903076e-01
3.943459987640380859e-01 -5.427849292755126953e-01 1.725468635559082031e-01 1.846006363630294800e-01 -1.372843682765960693e-01 -1.305264532566070557e-01 7.193645089864730835e-02 -6.670584678649902344e-01
5.568571090698242188e-01 -2.606072425842285156e-01 3.759756386280059814e-01 1.417592912912368774e-01 4.665345847606658936e-01 3.580160066485404968e-02 -3.372004032135009766e-01 3.576312959194183350e-01
3.908211290836334229e-01 -7.376650571823120117e-01 4.753295481204986572e-01 -2.031297385692596436e-01 -7.418700307607650757e-02 1.668200194835662842e-01 5.047120153903961182e-02 -5.398322362452745438e-03
5.914022922515869141e-01 -2.667318880558013916e-01 -6.184805631637573242e-01 7.570035289973020554e-03 -2.564335763454437256e-01 2.530785202980041504e-01 -2.546939253807067871e-01 4.296426847577095032e-02
1.531209498643875122e-01 -5.988121032714843750e-01 -5.460010170936584473e-01 -5.977983772754669189e-02 3.954829573631286621e-01 3.246003529056906700e-03 2.802403271198272705e-01 -2.851933538913726807e-01
7.034366726875305176e-01 -2.177848070859909058e-01 -6.434029340744018555e-02 -1.000246554613113403e-01 -3.106548488140106201e-01 -2.172573059797286987e-01 -5.404009222984313965e-01 8.866860717535018921e-02
2.888612747192382812e-01 -4.980136454105377197e-01 -1.382752954959869385e-01 3.991787135601043701e-01 -4.091824591159820557e-01 3.558941781520843506e-01 -3.652985095977783203e-01 2.500880658626556396e-01
4.319533407688140869e-01 -4.690651893615722656e-01 -3.799509704113006592e-01 1.166470646858215332e-01 4.329636394977569580e-01 -1.178867965936660767e-01 4.833523929119110107e-01 2.098711580038070679e-02
4.872228205204010010e-02 -6.217966675758361816e-01 6.626527011394500732e-02 -1.255580335855484009e-01 2.542840838432312012e-01 4.119457304477691650e-01 -5.958880782127380371e-01 3.737377747893333435e-02
-4.387771710753440857e-02 -8.650462031364440918e-01 1.250859498977661133e-01 2.944838702678680420e-01 -4.449607804417610168e-02 -2.753752768039703369e-01 2.048821002244949341e-01 -1.661754101514816284e-01
-2.145237028598785400e-01 -8.749442696571350098e-01 -3.719556704163551331e-02 3.275943398475646973e-01 -7.853670418262481689e-02 -2.072564363479614258e-01 -3.822603076696395874e-02 -1.707813292741775513e-01
3.958171308040618896e-01 -3.441396951675415039e-01 -2.894237637519836426e-01 1.194147542119026184e-01 -1.375670880079269409e-01 -6.017183065414428711e-01 -1.503195017576217651e-01 4.725306034088134766e-01
6.636643409729003906e-01 -3.594522774219512939e-01 -1.627502441406250000e-01 -4.910449087619781494e-01 -5.654257908463478088e-02 -1.800261586904525757e-01 -9.210535883903503418e-02 -3.444429934024810791e-01
-2.127170115709304810e-01 -8.200061321258544922e-01 -9.577974677085876465e-02 3.394568264484405518e-01 -1.517379581928253174e-01 -2.399801313877105713e-01 -1.223341375589370728e-01 -2.497121840715408325e-01
6.007916927337646484e-01 -4.292669892311096191e-01 -4.240866899490356445e-01 -2.453159391880035400e-01 -1.176647022366523743e-01 4.106952846050262451e-01 9.623931348323822021e-02 -1.515657156705856323e-01
1.893831938505172729e-01 -5.140308141708374023e-01 -2.161904424428939819e-01 3.526475131511688232e-01 5.282415747642517090e-01 4.069320559501647949e-01 -2.882246673107147217e-01 -3.318960964679718018e-02
7.615683674812316895e-01 -1.372278183698654175e-01 -1.872666031122207642e-01 -6.387458741664886475e-02 -3.302232325077056885e-01 -4.323673620820045471e-02 -4.636577069759368896e-01 -1.901002377271652222e-01
5.969892144203186035e-01 -3.515064418315887451e-01 -5.886157155036926270e-01 7.530049979686737061e-02 -3.093286454677581787e-01 -1.382162868976593018e-01 -1.352343559265136719e-01 1.866347789764404297e-01
3.928884565830230713e-01 -3.351887762546539307e-01 5.877909809350967407e-02 -5.422711372375488281e-01 1.476794034242630005e-01 -3.229941725730895996e-01 -5.498041510581970215e-01 8.576250076293945312e-02
8.049624413251876831e-02 -5.460420250892639160e-01 -5.344353914260864258e-01 3.318659067153930664e-01 5.306046828627586365e-02 -2.406336218118667603e-01 -2.930923402309417725e-01 3.911257088184356689e-01
4.071623682975769043e-01 -5.049304962158203125e-01 -1.652866154909133911e-01 -1.371713727712631226e-01 4.732424020767211914e-01 -3.237138986587524414e-01 1.768088191747665405e-01 4.160746037960052490e-01
-2.854491397738456726e-02 -8.339176177978515625e-01 6.643255800008773804e-02 2.331450432538986206e-01 -1.217272579669952393e-01 -4.008947014808654785e-01 2.563512623310089111e-01 -6.120929494500160217e-02
6.335097551345825195e-01 -1.277398914098739624e-01 1.868762448430061340e-02 6.267690062522888184e-01 1.394420117139816284e-01 -2.105035483837127686e-01 -3.529487550258636475e-01 -2.881945110857486725e-02
2.684276700019836426e-01 -7.274835109710693359e-01 -1.040100976824760437e-01 -1.883658766746520996e-01 -3.730784952640533447e-01 1.537207216024398804e-01 4.205159544944763184e-01 1.129756495356559753e-01
6.597513556480407715e-01 -4.940289258956909180e-01 4.935052245855331421e-02 -1.598446220159530640e-01 -4.075468182563781738e-01 -2.030795998871326447e-02 3.393379747867584229e-01 1.049807965755462646e-01
8.104444146156311035e-01 -1.465096175670623779e-01 -1.933926045894622803e-01 4.537837952375411987e-02 -3.500282168388366699e-01 -6.289292871952056885e-02 -3.558796346187591553e-01 -1.706734299659729004e-01
7.382234930992126465e-01 -1.593894660472869873e-01 -3.841285035014152527e-02 4.596611857414245605e-01 -3.084711730480194092e-01 -1.631578654050827026e-01 -3.024997413158416748e-01 -5.980105325579643250e-02
6.170702576637268066e-01 -1.646420657634735107e-01 -1.129406541585922241e-01 5.533692836761474609e-01 6.651579588651657104e-02 -3.006119430065155029e-01 -4.164331257343292236e-01 7.025407999753952026e-02
3.977791368961334229e-01 -4.515165388584136963e-01 4.505018517374992371e-02 2.390141040086746216e-01 -5.529922842979431152e-01 1.668776720762252808e-01 -4.634059369564056396e-01 1.742226332426071167e-01
1.635376662015914917e-01 -4.875704050064086914e-01 -4.681351780891418457e-01 6.313114166259765625e-01 3.010691702365875244e-01 1.359146088361740112e-01 -7.374856621026992798e-02 -5.720027536153793335e-02
6.721245050430297852e-01 -2.824396789073944092e-01 -4.220295250415802002e-01 -2.567909359931945801e-01 -2.027469128370285034e-01 -3.768784105777740479e-01 -1.938882023096084595e-01 -6.074399128556251526e-02
6.015051007270812988e-01 -2.761152088642120361e-01 -4.173051714897155762e-01 9.756408631801605225e-02 -5.410794019699096680e-01 -7.036945223808288574e-02 -2.838360071182250977e-01 -2.821428235620260239e-03
2.204004526138305664e-01 -5.875881314277648926e-01 -2.237811088562011719e-01 1.990114301443099976e-01 -4.811598956584930420e-01 2.224362790584564209e-01 -1.840330511331558228e-01 4.490205347537994385e-01
3.858300670981407166e-02 -6.718227267265319824e-01 -2.508945465087890625e-01 2.121920287609100342e-01 -4.116117358207702637e-01 -8.544977754354476929e-02 4.211984947323799133e-02 5.105803012847900391e-01
-5.911076441407203674e-02 -7.305724024772644043e-01 3.083177469670772552e-02 9.482465684413909912e-02 -4.184806048870086670e-01 -1.541947275400161743e-01 -1.613932847976684570e-01 4.773655831813812256e-01
8.079046607017517090e-01 -9.823039174079895020e-02 2.257280349731445312e-01 8.571895211935043335e-02 1.812234967947006226e-01 -3.729636669158935547e-01 -2.979650497436523438e-01 1.364298909902572632e-01
7.758775949478149414e-01 -1.733228117227554321e-01 -2.330113947391510010e-02 2.887393534183502197e-01 -3.645388782024383545e-01 -2.665845155715942383e-01 -2.475973367691040039e-01 -1.371114850044250488e-01
-5.667414143681526184e-02 -6.513203978538513184e-01 -1.578064560890197754e-01 1.598335355520248413e-01 1.148007139563560486e-01 3.395395576953887939e-01 -6.136846542358398438e-01 1.305568069219589233e-01
4.734393060207366943e-01 -6.444477438926696777e-01 1.887190937995910645e-01 -8.483094722032546997e-02 -4.304541349411010742e-01 1.062382850795984268e-02 3.281659483909606934e-01 1.569540053606033325e-01
1.284935921430587769e-01 -4.015586078166961670e-01 -1.550408452749252319e-01 3.792662024497985840e-01 1.478747278451919556e-01 -2.314326018095016479e-01 -7.510958909988403320e-01 1.215996816754341125e-01
1.840842068195343018e-01 -3.683648109436035156e-01 -3.733769357204437256e-01 5.044598579406738281e-01 3.271909952163696289e-01 -1.647696793079376221e-01 -5.360816717147827148e-01 1.222444400191307068e-01
2.057459652423858643e-01 -4.969469010829925537e-01 1.913305222988128662e-01 1.552336066961288452e-01 -4.038821160793304443e-01 5.963779054582118988e-03 -6.539166569709777832e-01 2.434011548757553101e-01
4.036935865879058838e-01 -2.000163048505783081e-01 1.724537909030914307e-01 7.699595391750335693e-02 3.072809875011444092e-01 -3.536724448204040527e-01 -7.340981960296630859e-01 5.431849136948585510e-02
-1.254482381045818329e-02 -6.435357928276062012e-01 -1.757906824350357056e-01 5.766136646270751953e-01 -2.621438205242156982e-01 -1.990323513746261597e-01 -1.269657313823699951e-01 -3.128334879875183105e-01
5.023184418678283691e-01 -4.975004494190216064e-01 6.096908450126647949e-01 -7.426842302083969116e-02 2.287914752960205078e-01 -1.772789508104324341e-01 -1.878286600112915039e-01 -6.227158010005950928e-02
3.318524360656738281e-01 -4.161900579929351807e-01 -8.789090067148208618e-02 2.229717671871185303e-01 -5.354152917861938477e-01 2.939404360949993134e-02 -5.753628611564636230e-01 2.016004025936126709e-01
6.232965588569641113e-01 -3.818637728691101074e-01 1.229879930615425110e-01 1.817930340766906738e-01 -4.981969594955444336e-01 3.041535019874572754e-01 -2.344163060188293457e-01 1.478046923875808716e-01
1.752392202615737915e-01 -7.180883884429931641e-01 1.501248627901077271e-01 3.863336443901062012e-01 -3.842860162258148193e-01 -3.004954457283020020e-01 6.046181544661521912e-02 -2.005495131015777588e-01
7.278692126274108887e-01 -3.411430716514587402e-01 -4.136661291122436523e-01 -9.357114136219024658e-02 3.208011090755462646e-01 6.866758316755294800e-02 8.188207447528839111e-02 2.441702187061309814e-01
7.700295448303222656e-01 -2.279240638017654419e-01 -1.200318187475204468e-01 2.321946471929550171e-01 -4.772211611270904541e-01 3.752112761139869690e-02 -1.898302584886550903e-01 1.469686031341552734e-01
7.559633255004882812e-01 -1.861561089754104614e-01 -1.942511647939682007e-01 3.118647933006286621e-01 -3.334504961967468262e-01 -3.052832782268524170e-01 -1.788110584020614624e-01 1.500384211540222168e-01
2.924806475639343262e-01 -5.113475322723388672e-01 -4.080187380313873291e-01 2.220378518104553223e-01 5.164248943328857422e-01 1.929330453276634216e-02 3.617426753044128418e-01 -1.981763988733291626e-01
8.192778825759887695e-01 -9.086325019598007202e-02 1.118152663111686707e-01 1.261978298425674438e-01 2.112000584602355957e-01 -2.492570132017135620e-01 -4.233389496803283691e-01 7.841220498085021973e-02
-7.543390989303588867e-02 -5.385654568672180176e-01 -4.160487055778503418e-01 2.878926992416381836e-01 4.757133424282073975e-01 -1.505596190690994263e-01 -3.737899363040924072e-01 -2.441066950559616089e-01
5.519386529922485352e-01 -3.683837652206420898e-01 -2.212489545345306396e-01 2.310990542173385620e-01 5.792677998542785645e-01 8.415570482611656189e-03 3.459859788417816162e-01 -4.439603164792060852e-02
4.172830879688262939e-01 -3.763047456741333008e-01 -5.021911859512329102e-01 -9.096142649650573730e-02 -3.332412838935852051e-01 -5.306927561759948730e-01 8.192344009876251221e-02 -1.562166959047317505e-01
4.570898041129112244e-02 -8.319307565689086914e-01 -1.801627129316329956e-02 -3.253028988838195801e-01 -1.812988966703414917e-01 3.966681957244873047e-01 -4.374089464545249939e-02 -8.676044642925262451e-02
5.788787007331848145e-01 -5.061208009719848633e-01 5.846089124679565430e-01 -1.647131592035293579e-01 -5.953690037131309509e-03 -1.763884909451007843e-02 -8.610599488019943237e-02 1.791158765554428101e-01
5.653387904167175293e-01 -6.990398168563842773e-01 -5.137941986322402954e-02 -3.412236571311950684e-01 -1.357258856296539307e-01 -1.185049712657928467e-01 -7.712477445602416992e-02 -1.850644648075103760e-01
4.072838127613067627e-01 -4.747040867805480957e-01 -3.287099003791809082e-01 -3.824593722820281982e-01 8.611664921045303345e-02 2.166935950517654419e-01 -3.714496493339538574e-01 -4.026210904121398926e-01
7.186239957809448242e-01 -1.616034060716629028e-01 -4.100719392299652100e-01 2.982075512409210205e-01 -3.851439058780670166e-01 8.198646456003189087e-02 -1.611131727695465088e-01 -1.391484439373016357e-01
1.927418261766433716e-01 -6.527313590049743652e-01 -4.022094607353210449e-01 -8.257818967103958130e-02 -4.515560865402221680e-01 2.123595029115676880e-01 4.501571506261825562e-02 3.423078358173370361e-01
3.238131999969482422e-01 -3.765634894371032715e-01 -4.622513055801391602e-01 2.144874334335327148e-01 -3.916018903255462646e-01 -5.456124544143676758e-01 -1.458321064710617065e-01 1.461224853992462158e-01
1.792351603507995605e-01 -5.206752419471740723e-01 -2.563563883304595947e-01 -1.094053834676742554e-01 1.378719508647918701e-01 2.586798667907714844e-01 -7.050902843475341797e-01 1.897571533918380737e-01
-9.791427850723266602e-02 -6.239795684814453125e-01 -1.338164657354354858e-01 2.016683965921401978e-01 2.717621922492980957e-01 3.683049380779266357e-01 -5.766659975051879883e-01 -2.094425819814205170e-02
2.680096924304962158e-01 -4.056278169155120850e-01 -1.099640801548957825e-01 4.635522663593292236e-01 4.584740698337554932e-01 -3.143184185028076172e-01 -3.818959891796112061e-01 2.860505580902099609e-01
4.229959249496459961e-01 -2.816441953182220459e-01 -3.045027852058410645e-01 5.259355306625366211e-01 2.490694820880889893e-02 -3.096555769443511963e-01 -4.874725937843322754e-01 1.956643909215927124e-01
6.662240624427795410e-01 -2.000753879547119141e-01 -4.632651507854461670e-01 7.602275162935256958e-02 -2.747914791107177734e-01 -3.257716000080108643e-01 -3.375020325183868408e-01 -1.327268313616514206e-02
6.745501756668090820e-01 -2.048093974590301514e-01 -1.135562509298324585e-01 2.419789135456085205e-01 -2.987325489521026611e-01 1.520164012908935547e-01 -5.542294383049011230e-01 -1.098451763391494751e-01
7.332996129989624023e-01 -1.873159259557723999e-01 -5.092217922210693359e-01 2.510317862033843994e-01 -1.694370657205581665e-01 -2.417406886816024780e-01 -7.892063260078430176e-02 1.071664541959762573e-01
6.503722816705703735e-02 -8.467592597007751465e-01 3.713435828685760498e-01 4.957558214664459229e-02 -1.260184198617935181e-01 9.353877604007720947e-02 -4.873451590538024902e-02 -3.337810635566711426e-01
3.983487784862518311e-01 -6.497541069984436035e-01 1.691977083683013916e-01 3.415248095989227295e-01 -2.720488905906677246e-01 6.144303828477859497e-02 3.746062815189361572e-01 -2.361251413822174072e-01
7.855715155601501465e-01 -1.303848922252655029e-01 -3.675616085529327393e-01 9.997042268514633179e-02 -2.122900038957595825e-01 -2.801827788352966309e-01 -4.249896854162216187e-02 -3.088786303997039795e-01
3.345355158671736717e-03 -8.052892088890075684e-01 3.422656953334808350e-01 1.652795374393463135e-01 -2.381067350506782532e-02 -7.068377733230590820e-02 -2.321705669164657593e-01 -3.841465115547180176e-01
3.231590986251831055e-01 -3.422043323516845703e-01 7.697930932044982910e-02 -4.184419810771942139e-01 1.412020623683929443e-01 -2.898029610514640808e-02 -7.445918321609497070e-01 1.491645127534866333e-01
8.908252418041229248e-02 -6.069566011428833008e-01 -4.067541956901550293e-01 1.073058843612670898e-01 3.421553671360015869e-01 1.336682960391044617e-02 -1.309194862842559814e-01 5.588521361351013184e-01
3.226096332073211670e-01 -3.568320572376251221e-01 -5.113647580146789551e-01 1.649865210056304932e-01 9.059185534715652466e-02 2.531943619251251221e-01 -5.851838588714599609e-01 2.551960051059722900e-01
-8.282011747360229492e-02 -7.240052819252014160e-01 2.189775407314300537e-01 6.912115350132808089e-05 -2.543489262461662292e-02 5.020012333989143372e-02 -6.428898572921752930e-01 -6.731839478015899658e-02
1.794284880161285400e-01 -7.498482465744018555e-01 1.061513051390647888e-01 2.429260909557342529e-01 -2.757749557495117188e-01 -3.481539487838745117e-01 3.487344384193420410e-01 -1.279569566249847412e-01
1.697077155113220215e-01 -7.074701189994812012e-01 -4.762856662273406982e-01 -2.568136155605316162e-01 -2.836953997611999512e-01 2.967794239521026611e-01 -9.081681072711944580e-02 -3.279034793376922607e-02
7.073522210121154785e-01 -2.471775114536285400e-01 -1.210672035813331604e-01 -1.948192715644836426e-01 4.056797325611114502e-01 -1.353238821029663086e-01 -2.998443245887756348e-01 3.363766968250274658e-01
5.948969125747680664e-01 -1.850448697805404663e-01 -3.772633373737335205e-01 4.397759437561035156e-01 -4.293541237711906433e-02 4.301380515098571777e-01 -7.220106571912765503e-02 -2.899146378040313721e-01
6.095424294471740723e-01 -2.222289741039276123e-01 -4.392060935497283936e-01 1.760535091161727905e-01 3.240372538566589355e-01 4.909038543701171875e-01 -8.520618826150894165e-02 4.391510412096977234e-02
-8.120059221982955933e-02 -7.712535262107849121e-01 -1.517150551080703735e-01 4.453420937061309814e-01 -2.749713957309722900e-01 -2.095014750957489014e-01 -1.870511565357446671e-03 -2.402578890323638916e-01
2.479816079139709473e-01 -5.275214314460754395e-01 -6.835345029830932617e-01 -1.731214672327041626e-01 3.782030344009399414e-01 1.035889163613319397e-01 -6.447090208530426025e-02 7.149335741996765137e-02
7.866398692131042480e-01 -2.721670567989349365e-01 -4.894334375858306885e-01 -8.626691997051239014e-02 -1.027122288942337036e-01 -1.237933784723281860e-01 -1.703899353742599487e-01 7.230892777442932129e-02
1.879835277795791626e-01 -4.293724894523620605e-01 -6.720336675643920898e-01 2.342693507671356201e-01 1.002122536301612854e-01 -1.404640823602676392e-01 -4.524041712284088135e-01 1.983629614114761353e-01
7.303542494773864746e-01 -1.902493089437484741e-01 7.826235145330429077e-02 1.855476349592208862e-01 -1.043381243944168091e-01 -3.293055295944213867e-01 -3.518036901950836182e-01 3.830673694610595703e-01
4.956683814525604248e-01 -2.377009987831115723e-01 -3.390464484691619873e-01 2.459059059619903564e-01 -3.893910944461822510e-01 -2.943747937679290771e-01 -4.883893430233001709e-01 -2.135013639926910400e-01
7.309520244598388672e-01 -3.540064767003059387e-02 -2.033579349517822266e-01 4.470115303993225098e-01 1.675720512866973877e-01 -2.296334691345691681e-02 -4.152908921241760254e-01 -1.490232944488525391e-01
4.850931763648986816e-01 -2.875287532806396484e-01 -5.276327729225158691e-01 1.428250521421432495e-01 -2.051603794097900391e-01 -4.461878538131713867e-01 -2.945900559425354004e-01 2.350722998380661011e-01
1.970828771591186523e-01 -5.878073573112487793e-01 -4.767622649669647217e-01 1.203142032027244568e-01 2.240110933780670166e-01 3.726816177368164062e-01 -1.701551377773284912e-01 3.947626650333404541e-01
5.734375119209289551e-01 -3.915690481662750244e-01 -3.793618083000183105e-01 2.442738562822341919e-01 2.499671876430511475e-01 5.600112304091453552e-02 1.735392808914184570e-01 4.674639999866485596e-01
-7.270255684852600098e-02 -6.364972591400146484e-01 -3.803565502166748047e-01 2.348157912492752075e-01 5.107985138893127441e-01 9.499373286962509155e-02 -3.396097719669342041e-01 -6.710038334131240845e-02
8.003485202789306641e-02 -6.066188812255859375e-01 -2.794830799102783203e-01 -7.458552718162536621e-02 1.381868310272693634e-02 4.177261888980865479e-01 -6.003355979919433594e-01 8.273618668317794800e-02
2.648828625679016113e-01 -4.972194731235504150e-01 -7.011528611183166504e-01 -6.479360163211822510e-02 -8.267971873283386230e-02 3.134601712226867676e-01 -2.382972985506057739e-01 1.578532308340072632e-01
4.021019935607910156e-01 -6.634988784790039062e-01 1.552232354879379272e-01 -2.420944869518280029e-01 -3.607620000839233398e-01 -2.663845121860504150e-01 3.153263628482818604e-01 -1.218143627047538757e-01
1.380889117717742920e-01 -6.963109374046325684e-01 -2.630307674407958984e-01 -1.690002679824829102e-01 -2.807612419128417969e-01 4.681022763252258301e-01 -2.730704247951507568e-01 -1.606932431459426880e-01
4.958261847496032715e-01 -3.263504803180694580e-01 -5.686683058738708496e-01 -3.365233838558197021e-01 -1.397682428359985352e-01 -3.000257611274719238e-01 4.469250328838825226e-03 -3.185113072395324707e-01
5.045055225491523743e-02 -7.901588082313537598e-01 -1.024957094341516495e-02 3.547907471656799316e-01 -3.389280140399932861e-01 -2.384758591651916504e-01 1.130122914910316467e-01 -2.502154111862182617e-01
9.977382421493530273e-02 -7.298249602317810059e-01 3.341132104396820068e-01 3.781418204307556152e-01 -2.951093316078186035e-01 -2.587674558162689209e-01 -1.616694033145904541e-01 -1.503015011548995972e-01
6.938583254814147949e-01 -2.268388122320175171e-01 -5.853171274065971375e-02 4.082745015621185303e-01 -2.625844180583953857e-01 -4.043352901935577393e-01 -7.366383075714111328e-02 2.431598752737045288e-01
5.921373367309570312e-01 -4.020968973636627197e-01 -2.202718108892440796e-01 -5.145024061203002930e-01 -5.076617375016212463e-02 -3.140106201171875000e-01 -5.138629581779241562e-03 -2.706527113914489746e-01
-1.849815547466278076e-01 -6.028906702995300293e-01 -1.967109143733978271e-01 4.417361319065093994e-01 4.291374236345291138e-02 -9.115213900804519653e-02 -5.464237928390502930e-01 2.444369792938232422e-01
4.816060364246368408e-01 -4.697536826133728027e-01 -2.792997956275939941e-01 1.281924992799758911e-01 5.697417855262756348e-01 -1.353881359100341797e-01 3.254619538784027100e-01 6.390856951475143433e-02
4.267599880695343018e-01 -3.553082048892974854e-01 1.000703573226928711e-01 -3.724651038646697998e-02 4.983977079391479492e-01 -2.337892949581146240e-01 -5.706526637077331543e-01 2.269991338253021240e-01
6.641134023666381836e-01 -4.806963503360748291e-01 2.166472375392913818e-02 -2.377356439828872681e-01 -4.406973719596862793e-01 -1.096342876553535461e-01 2.445685714483261108e-01 6.963536888360977173e-02
-3.979891538619995117e-02 -8.361198902130126953e-01 3.911734819412231445e-01 1.654250323772430420e-01 -1.192138046026229858e-01 -1.901921778917312622e-01 -2.076234221458435059e-01 -1.595146954059600830e-01
3.651791214942932129e-01 -5.506786108016967773e-01 -4.281269609928131104e-01 -1.135685890913009644e-01 4.052097201347351074e-01 -1.391377151012420654e-01 4.228734672069549561e-01 -6.950323283672332764e-02
8.014369010925292969e-01 -1.613281965255737305e-01 9.317570924758911133e-02 -4.704118892550468445e-02 3.004189431667327881e-01 -1.439863145351409912e-01 -3.064916431903839111e-01 3.403776288032531738e-01
3.233917355537414551e-01 -6.790456771850585938e-01 3.166219890117645264e-01 -1.434630602598190308e-01 -4.982236623764038086e-01 -1.616587936878204346e-01 -1.434152945876121521e-02 1.972752213478088379e-01
2.503530979156494141e-01 -3.232138454914093018e-01 -1.281901448965072632e-01 5.990938544273376465e-01 3.884722292423248291e-01 -2.830594778060913086e-01 -4.000445604324340820e-01 -2.577615082263946533e-01
3.717839121818542480e-01 -2.523689270019531250e-01 2.743620276451110840e-01 -2.105021476745605469e-01 2.615250349044799805e-01 -2.701294422149658203e-01 -7.324106693267822266e-01 2.664969116449356079e-02
5.737070441246032715e-01 -3.187484145164489746e-01 -4.342235028743743896e-01 3.759645819664001465e-01 -1.343949735164642334e-01 4.259049594402313232e-01 1.866233199834823608e-01 7.123851776123046875e-02
6.261114478111267090e-01 -3.179884552955627441e-01 -3.975708186626434326e-01 3.581643700599670410e-01 -2.208758145570755005e-02 3.173175156116485596e-01 2.625012993812561035e-01 2.245847880840301514e-01
-1.610865592956542969e-01 -7.101924419403076172e-01 -3.817852437496185303e-01 1.158409193158149719e-01 -2.536507695913314819e-02 2.646574079990386963e-01 -4.755817353725433350e-01 1.167653426527976990e-01
6.326749324798583984e-01 -3.241114616394042969e-01 8.918797969818115234e-02 8.570490777492523193e-02 4.586374759674072266e-01 -4.309038817882537842e-02 -1.391304880380630493e-01 4.978072643280029297e-01
4.173796474933624268e-01 -3.561570346355438232e-01 -5.641477704048156738e-01 -4.676224589347839355e-01 -1.608563512563705444e-01 -1.865759342908859253e-01 -2.169772982597351074e-01 -2.329127043485641479e-01
2.221068143844604492e-01 -7.500469088554382324e-01 3.471754193305969238e-01 -5.395437031984329224e-02 2.004207484424114227e-02 1.041142791509628296e-01 -2.622319757938385010e-02 -5.027198195457458496e-01
1.058225333690643311e-01 -7.387368679046630859e-01 2.872010469436645508e-01 2.676620483398437500e-01 -2.899072766304016113e-01 -4.503273963928222656e-01 -3.819982707500457764e-02 -2.533497102558612823e-02
6.377560496330261230e-01 -1.798167824745178223e-01 -4.323839545249938965e-01 3.423415720462799072e-01 3.386959731578826904e-01 3.645824790000915527e-01 -9.479834139347076416e-02 -1.255676429718732834e-02
-1.616269201040267944e-01 -8.560470938682556152e-01 -7.001295685768127441e-02 4.446864426136016846e-01 -6.664479523897171021e-02 -1.465975642204284668e-01 8.677979558706283569e-02 -7.035145908594131470e-02
2.589086592197418213e-01 -4.874842464923858643e-01 -6.432344317436218262e-01 1.428276747465133667e-01 2.414362877607345581e-01 -6.964954733848571777e-02 4.411280751228332520e-01 -5.863975360989570618e-02
6.972507834434509277e-01 -2.042971998453140259e-01 -2.093823552131652832e-01 5.251609683036804199e-01 -1.378684788942337036e-01 -2.307139635086059570e-01 4.518944397568702698e-02 2.796252369880676270e-01
4.606659114360809326e-01 -2.704413533210754395e-01 -4.131596088409423828e-01 7.229726910591125488e-01 1.086956355720758438e-02 -9.370744228363037109e-02 9.894513338804244995e-02 5.068193003535270691e-02
6.992267966270446777e-01 -2.116477042436599731e-01 -1.833925396203994751e-01 -2.392674237489700317e-01 3.576111197471618652e-01 -1.058492735028266907e-01 -3.565229773521423340e-01 3.304650485515594482e-01
2.292407751083374023e-01 -4.497027397155761719e-01 -4.979902803897857666e-01 2.734085023403167725e-01 -3.171377480030059814e-01 -5.437865257263183594e-01 -1.209291964769363403e-01 1.075429394841194153e-01
5.300796627998352051e-01 -4.191506803035736084e-01 -3.089938759803771973e-01 1.581183075904846191e-01 2.527715563774108887e-01 -9.127745032310485840e-02 2.084298133850097656e-01 5.542398691177368164e-01
4.579044282436370850e-01 -5.872741341590881348e-01 -1.543328166007995605e-01 -1.131383851170539856e-01 -5.335088372230529785e-01 -1.558168381452560425e-01 3.157461285591125488e-01 1.440735813230276108e-02
6.708561778068542480e-01 -2.922905087471008301e-01 -4.068547785282135010e-01 3.715830147266387939e-01 -2.334600128233432770e-02 3.611842393875122070e-01 1.704176217317581177e-01 2.953463979065418243e-02
5.921486616134643555e-01 -2.463903278112411499e-01 -4.182419180870056152e-01 5.612702369689941406e-01 4.179653152823448181e-02 -1.498281210660934448e-01 1.823684573173522949e-01 2.030949890613555908e-01
-9.830804914236068726e-02 -7.645327448844909668e-01 -1.072652414441108704e-01 -5.221054330468177795e-02 -2.056214660406112671e-01 2.918508350849151611e-01 -5.136982798576354980e-01 1.582831144332885742e-02
1.902059167623519897e-01 -5.135017037391662598e-01 -6.935380101203918457e-01 8.947924524545669556e-02 3.115603327751159668e-02 3.790924251079559326e-01 -2.043254822492599487e-01 1.571797430515289307e-01
1.744794100522994995e-01 -7.390196323394775391e-01 1.818153560161590576e-01 3.231316208839416504e-01 -2.312043458223342896e-01 -3.568226993083953857e-01 3.236842453479766846e-01 1.966230571269989014e-02
5.730795264244079590e-01 -2.578117549419403076e-01 -2.609148919582366943e-01 2.314776331186294556e-01 -4.210864007472991943e-02 -6.086648106575012207e-01 -4.944685474038124084e-02 3.297927975654602051e-01
1.428486108779907227e-01 -6.118918061256408691e-01 -1.826045215129852295e-01 4.669825732707977295e-01 1.030551567673683167e-01 1.495232433080673218e-01 1.529974211007356644e-02 5.661747455596923828e-01
7.394061088562011719e-01 -2.895446717739105225e-01 2.023060619831085205e-02 -2.443676628172397614e-02 3.078690767288208008e-01 -3.011163175106048584e-01 -2.107484787702560425e-01 3.722455501556396484e-01
3.443834781646728516e-01 -4.831008613109588623e-01 -5.635105371475219727e-01 -8.692374825477600098e-02 -1.405931413173675537e-01 4.857744574546813965e-01 -7.341928780078887939e-02 2.485559731721878052e-01
2.360493317246437073e-02 -7.030732631683349609e-01 -1.178067401051521301e-01 -1.502069681882858276e-01 -2.109900563955307007e-01 4.458246529102325439e-01 -4.718044400215148926e-01 5.305191874504089355e-02
5.451768636703491211e-01 -3.033775687217712402e-01 -1.577930003404617310e-01 1.375474333763122559e-01 5.353715419769287109e-01 1.849931925535202026e-01 -3.565485179424285889e-01 3.448975086212158203e-01
7.365462779998779297e-01 -2.943972647190093994e-01 4.148880951106548309e-03 2.046229243278503418e-01 2.608618438243865967e-01 8.134549111127853394e-02 -6.048642471432685852e-02 5.006170868873596191e-01
3.780701756477355957e-01 -5.942492485046386719e-01 -2.734805345535278320e-01 5.859124287962913513e-02 -3.702670037746429443e-01 1.476431190967559814e-01 4.744316637516021729e-01 -2.042664140462875366e-01
3.779913187026977539e-01 -5.581392049789428711e-01 -3.613492846488952637e-01 -2.008056342601776123e-01 -5.909184217453002930e-01 -2.336361818015575409e-02 1.515839248895645142e-01 -4.470816627144813538e-02
5.256090313196182251e-02 -6.054242253303527832e-01 -1.622652858495712280e-01 -2.651408016681671143e-01 -1.612627506256103516e-01 9.853080660104751587e-02 -7.059267759323120117e-01 4.744468722492456436e-03
4.523455500602722168e-01 -2.644523084163665771e-01 1.281895637512207031e-01 -2.970485985279083252e-01 1.086710914969444275e-01 -2.710107862949371338e-01 -7.178989052772521973e-01 1.419258117675781250e-01
-3.840504214167594910e-02 -7.140863537788391113e-01 -1.709127277135848999e-01 -1.164186596870422363e-01 -1.570661216974258423e-01 3.392822444438934326e-01 -5.388168096542358398e-01 -1.254412680864334106e-01
-3.411882370710372925e-02 -5.867803692817687988e-01 -6.284819245338439941e-01 1.528924107551574707e-01 3.309494554996490479e-01 -4.184636101126670837e-02 -1.554084122180938721e-01 -3.173777163028717041e-01
-3.143836185336112976e-02 -6.217451095581054688e-01 1.695364564657211304e-01 4.066495001316070557e-01 5.369625091552734375e-01 9.894416481256484985e-02 -2.262475490570068359e-01 2.627387344837188721e-01
2.776734530925750732e-01 -6.419131159782409668e-01 -1.040575429797172546e-01 -3.668294548988342285e-01 -4.262841343879699707e-01 2.602236866950988770e-01 -8.892719447612762451e-02 -3.288017511367797852e-01
8.114540576934814453e-01 -1.753862947225570679e-01 -1.168260797858238220e-01 5.195700526237487793e-01 -4.185801371932029724e-02 -5.483836680650711060e-02 -2.150313742458820343e-02 1.481855958700180054e-01
5.690962076187133789e-01 -4.473133683204650879e-01 -5.197638869285583496e-01 1.293154656887054443e-01 -4.094093143939971924e-01 -8.573836833238601685e-02 -4.794156551361083984e-02 1.090766564011573792e-01
4.493618309497833252e-01 -5.026015043258666992e-01 -5.585667490959167480e-01 -2.559792697429656982e-01 -2.131712138652801514e-01 -2.104812562465667725e-01 -2.705781757831573486e-01 -7.061689347028732300e-02
9.283647686243057251e-02 -7.136455178260803223e-01 -1.541421115398406982e-01 2.418210506439208984e-01 -4.339600205421447754e-01 3.011137619614601135e-02 4.805642738938331604e-02 4.564174711704254150e-01
1.105676889419555664e-01 -6.309381723403930664e-01 -4.174662828445434570e-01 -3.507665097713470459e-01 4.479402601718902588e-01 -7.484264671802520752e-02 -2.465858161449432373e-01 1.591226309537887573e-01
6.387590169906616211e-01 -5.158877372741699219e-01 8.324991166591644287e-02 -1.221125125885009766e-01 -4.728817641735076904e-01 -5.771142989397048950e-02 2.291099280118942261e-01 1.567341238260269165e-01
2.086197882890701294e-01 -6.080831289291381836e-01 -1.379074454307556152e-01 1.826682686805725098e-01 -4.688784778118133545e-01 3.063445091247558594e-01 -2.092093378305435181e-01 4.205518662929534912e-01
-4.773458465933799744e-02 -7.522543668746948242e-01 2.314763367176055908e-01 2.611825168132781982e-01 -4.166695475578308105e-01 -1.081419438123703003e-01 -3.147617280483245850e-01 1.601689010858535767e-01
2.524596452713012695e-01 -5.291156172752380371e-01 -4.341903142631053925e-03 -5.239288806915283203e-01 -1.440890133380889893e-01 1.954276859760284424e-01 -5.674729943275451660e-01 -2.830567397177219391e-02
5.793076157569885254e-01 -3.024179637432098389e-01 -5.095951557159423828e-01 4.959448873996734619e-01 -1.079819351434707642e-02 -5.828810110688209534e-02 2.959141135215759277e-02 2.508141696453094482e-01
5.670887827873229980e-01 -3.270510435104370117e-01 -5.395730137825012207e-01 3.900170326232910156e-01 -2.182310223579406738e-01 1.635891050100326538e-01 2.022815197706222534e-01 1.135418042540550232e-01
7.653079032897949219e-01 -1.473857462406158447e-01 6.450736895203590393e-03 3.800209984183311462e-02 -2.318330109119415283e-01 -1.981647312641143799e-01 -5.228269100189208984e-01 1.572629213333129883e-01
2.075023800134658813e-01 -4.177789986133575439e-01 -4.076943993568420410e-01 6.609799861907958984e-01 3.071719408035278320e-01 -2.123222500085830688e-02 -2.362929880619049072e-01 -1.692757308483123779e-01
5.333993434906005859e-01 -3.044210672378540039e-01 -4.530448317527770996e-01 -1.181305274367332458e-01 -1.666767001152038574e-01 -5.933831334114074707e-01 -6.388524919748306274e-02 -1.401525586843490601e-01
-3.092799521982669830e-02 -5.858627557754516602e-01 -2.759613096714019775e-01 4.403887987136840820e-01 -2.106665968894958496e-01 -3.514370918273925781e-01 -1.621014177799224854e-01 -4.376597106456756592e-01
3.317029774188995361e-02 -4.927516281604766846e-01 -3.134116232395172119e-01 3.476193845272064209e-01 3.732372820377349854e-01 1.648847609758377075e-01 -3.543175160884857178e-01 -4.949701726436614990e-01
7.844074368476867676e-01 -9.723029285669326782e-02 -1.592339873313903809e-01 4.284416884183883667e-02 -2.800395786762237549e-01 1.196525152772665024e-02 -5.188769102096557617e-01 -1.617592759430408478e-02
5.166507959365844727e-01 -2.277593910694122314e-01 -4.322909116744995117e-01 6.388834714889526367e-01 2.358817011117935181e-01 -1.241634190082550049e-01 -1.106572374701499939e-01 5.336919426918029785e-02
8.343993872404098511e-02 -5.910880565643310547e-01 -7.290964722633361816e-01 1.243962347507476807e-01 1.327437460422515869e-01 2.700090706348419189e-01 -7.086804509162902832e-02 -3.237888962030410767e-02
2.250667847692966461e-02 -4.601130783557891846e-01 -4.270384907722473145e-01 1.513238996267318726e-01 1.440936774015426636e-01 6.747169792652130127e-02 -7.095730900764465332e-01 2.317736893892288208e-01
1.146182864904403687e-01 -4.811263680458068848e-01 -4.784378707408905029e-01 1.389843821525573730e-01 5.728964805603027344e-01 -6.915412098169326782e-02 -3.455499708652496338e-01 -2.340159565210342407e-01
-5.131043121218681335e-02 -6.149821877479553223e-01 -1.063646897673606873e-01 1.924263983964920044e-01 2.371000051498413086e-01 1.747886389493942261e-01 -6.838049888610839844e-01 -1.283200532197952271e-01
9.243203699588775635e-02 -8.711002469062805176e-01 3.265415430068969727e-01 -1.163821965456008911e-01 -1.664197891950607300e-01 -1.927224546670913696e-01 3.425464406609535217e-02 2.155353426933288574e-01
-4.890610580332577229e-04 -6.372269988059997559e-01 -3.024188280105590820e-01 -1.086205840110778809e-01 -3.444322943687438965e-02 2.695590257644653320e-01 -6.356317996978759766e-01 1.131800860166549683e-01
-5.430047214031219482e-02 -6.277973055839538574e-01 -2.706826664507389069e-02 5.265884846448898315e-02 -6.093612685799598694e-02 1.345781832933425903e-01 -7.585545778274536133e-01 -4.676352068781852722e-02
2.608479261398315430e-01 -7.230672240257263184e-01 1.211271882057189941e-01 1.775496900081634521e-01 -2.329139262437820435e-01 -1.905990689992904663e-01 3.534435033798217773e-01 -3.839755356311798096e-01
3.526857197284698486e-01 -6.032851934432983398e-01 1.146653443574905396e-01 1.388679146766662598e-01 -5.224803686141967773e-01 3.157807588577270508e-01 -2.522277534008026123e-01 2.071355730295181274e-01
7.293111085891723633e-01 -2.254683375358581543e-01 -3.253568112850189209e-01 6.115042045712471008e-02 -3.508467674255371094e-01 -4.765734449028968811e-02 -4.146493971347808838e-01 -1.018535420298576355e-01
2.057767808437347412e-01 -5.747811794281005859e-01 -6.190122365951538086e-01 -7.772171497344970703e-02 4.728008508682250977e-01 -8.554840087890625000e-02 -8.344951272010803223e-02 1.557653676718473434e-02
5.893516540527343750e-01 -2.782394587993621826e-01 -5.322721004486083984e-01 3.867784142494201660e-01 2.858029901981353760e-01 -1.298514604568481445e-01 -2.798317931592464447e-02 2.073844969272613525e-01
3.983327373862266541e-02 -8.338432312011718750e-01 -1.681454181671142578e-01 -2.119767665863037109e-01 2.194357849657535553e-02 -1.540594454854726791e-02 -4.373206198215484619e-01 1.947907507419586182e-01
4.786009490489959717e-01 -2.712658345699310303e-01 1.357527822256088257e-01 -3.879562318325042725e-01 -2.253066301345825195e-01 -3.372514247894287109e-01 -6.021486520767211914e-01 3.650505095720291138e-02
3.387835919857025146e-01 -3.791500031948089600e-01 3.201862052083015442e-02 2.784043252468109131e-01 -4.094924032688140869e-01 -8.796785771846771240e-02 -6.819891929626464844e-01 1.496836245059967041e-01
5.309217572212219238e-01 -3.600387275218963623e-01 -3.719209134578704834e-01 5.795281529426574707e-01 2.074855566024780273e-01 -8.914408273994922638e-03 -1.250842809677124023e-01 2.356699556112289429e-01
2.019953429698944092e-01 -3.860130012035369873e-01 -2.787054777145385742e-01 4.375237226486206055e-01 4.956646859645843506e-01 -7.299461215734481812e-02 -5.357900261878967285e-01 -5.482347682118415833e-02
7.772274017333984375e-01 -1.235941648483276367e-01 -3.623397350311279297e-01 2.672833204269409180e-01 -2.795504406094551086e-02 -2.526102364063262939e-01 -2.275153398513793945e-01 -2.481029182672500610e-01
2.167671173810958862e-01 -6.185598969459533691e-01 6.614796072244644165e-02 -3.604322373867034912e-01 5.712475776672363281e-01 -1.511204540729522705e-01 -7.178945094347000122e-02 2.859961390495300293e-01
1.020075082778930664e-01 -5.943716764450073242e-01 -3.793700337409973145e-01 6.019000411033630371e-01 3.323682844638824463e-01 1.184142976999282837e-01 4.023519903421401978e-02 6.326104700565338135e-02
3.684413135051727295e-01 -4.752112030982971191e-01 -5.698762536048889160e-01 9.397492744028568268e-03 -3.141932487487792969e-01 4.025270938873291016e-01 -1.063336730003356934e-01 2.037785500288009644e-01
4.141893386840820312e-01 -6.334359049797058105e-01 -9.328532963991165161e-02 -8.561616390943527222e-02 3.555215597152709961e-01 -6.132525857537984848e-03 -2.453957349061965942e-01 4.738371968269348145e-01
7.555069923400878906e-01 -1.193382665514945984e-01 -1.221120133996009827e-01 3.809709250926971436e-01 -8.836671710014343262e-02 -1.981221884489059448e-01 -4.369357228279113770e-01 1.301678121089935303e-01
5.651739239692687988e-01 -3.890242576599121094e-01 -3.158752322196960449e-01 -1.602366715669631958e-01 2.776552438735961914e-01 2.377818226814270020e-01 -1.175436377525329590e-01 5.062969923019409180e-01
6.544196605682373047e-01 -2.614928781986236572e-01 -5.876891613006591797e-01 1.970868706703186035e-01 -2.041624784469604492e-01 -1.532920897006988525e-01 1.828925460577011108e-01 -1.431926488876342773e-01
4.293554723262786865e-01 -4.153363704681396484e-01 -6.335655450820922852e-01 -1.233598217368125916e-01 4.148783385753631592e-01 -2.289522439241409302e-01 4.102990031242370605e-02 -1.732237264513969421e-02
3.534868657588958740e-01 -5.233378410339355469e-01 8.070969581604003906e-02 1.553346067667007446e-01 -4.556995034217834473e-01 2.683105468750000000e-01 -3.706432878971099854e-01 3.917811214923858643e-01
5.997759699821472168e-01 -2.180230319499969482e-01 -2.168478965759277344e-01 5.080803632736206055e-01 -3.151059150695800781e-01 -1.305668205022811890e-01 -3.287503719329833984e-01 -2.512962818145751953e-01
3.432488739490509033e-01 -4.551412463188171387e-01 -2.900600433349609375e-01 -1.389805674552917480e-01 3.649319708347320557e-01 -1.780869662761688232e-01 -3.917393982410430908e-01 5.032156109809875488e-01
2.192514687776565552e-01 -4.064616858959197998e-01 -5.832111835479736328e-01 2.153088003396987915e-01 2.974548637866973877e-01 2.194751650094985962e-01 -5.130781531333923340e-01 1.806585304439067841e-02
1.872564107179641724e-01 -4.666593670845031738e-01 -6.093172430992126465e-01 1.473840028047561646e-01 -4.109410643577575684e-01 -4.129969179630279541e-01 -1.210025623440742493e-01 -9.694132953882217407e-03
1.216055676341056824e-01 -7.989056110382080078e-01 3.645069599151611328e-01 1.835484206676483154e-01 -5.078486725687980652e-02 -4.170491099357604980e-01 -6.178595870733261108e-02 -8.946827612817287445e-03
6.066914200782775879e-01 -2.585508823394775391e-01 -5.055549144744873047e-01 4.511136412620544434e-01 -2.311491966247558594e-02 -2.203972190618515015e-01 2.313614785671234131e-01 5.788319557905197144e-02
1.764956563711166382e-01 -6.253092885017395020e-01 -4.647374451160430908e-01 -5.768470838665962219e-02 5.469288229942321777e-01 2.263367176055908203e-01 6.745084375143051147e-02 6.016657501459121704e-02
2.781682610511779785e-01 -3.775743842124938965e-01 1.118649616837501526e-01 -3.227709233760833740e-01 1.392173916101455688e-01 -1.149835437536239624e-01 -7.914315462112426758e-01 6.632192432880401611e-02
7.300140857696533203e-01 -2.689042985439300537e-01 -5.808917880058288574e-01 1.102437227964401245e-01 -1.912356168031692505e-01 -6.116065010428428650e-02 2.311190590262413025e-02 -6.584121286869049072e-02
4.118934273719787598e-01 -3.458912968635559082e-01 1.441121995449066162e-01 -2.793321609497070312e-01 1.581559181213378906e-01 -2.391306161880493164e-01 -6.455032825469970703e-01 3.362095952033996582e-01
2.029500156641006470e-01 -4.918423593044281006e-01 -3.889848589897155762e-01 2.041472792625427246e-01 -4.580194652080535889e-01 -4.880356490612030029e-01 -2.166311740875244141e-01 1.703741252422332764e-01
8.538468927145004272e-02 -8.770819902420043945e-01 -2.323659062385559082e-01 -3.597959876060485840e-01 8.556456118822097778e-02 1.015576533973217010e-02 1.407330185174942017e-01 -1.129575148224830627e-01
3.412677645683288574e-01 -4.528838694095611572e-01 -6.491846442222595215e-01 -1.553636938333511353e-01 -3.845408856868743896e-01 -2.640158534049987793e-01 1.074366196990013123e-01 6.111914291977882385e-02
3.710624277591705322e-01 -3.423169255256652832e-01 -5.081743001937866211e-01 5.106607675552368164e-01 3.113115131855010986e-01 -1.891274750232696533e-01 -2.756864130496978760e-01 1.320194602012634277e-01
-1.310307383537292480e-01 -7.064186930656433105e-01 2.476512193679809570e-01 1.983993053436279297e-01 2.495240718126296997e-01 1.658712923526763916e-01 -5.373184084892272949e-01 -6.799692660570144653e-02
2.204766124486923218e-02 -6.382041573524475098e-01 -2.133826166391372681e-02 -2.722715735435485840e-01 1.905614286661148071e-01 1.655821800231933594e-01 -5.909004211425781250e-01 -3.236168026924133301e-01
5.555940866470336914e-01 -4.167112112045288086e-01 -5.524120926856994629e-01 -7.859802246093750000e-02 2.712100744247436523e-01 -5.732424184679985046e-02 2.485154569149017334e-01 2.602484822273254395e-01
6.879802346229553223e-01 -5.342126488685607910e-01 3.888504207134246826e-01 -2.653481364250183105e-01 -3.455243259668350220e-02 1.775766350328922272e-02 6.670755147933959961e-02 -1.171609684824943542e-01
4.787385761737823486e-01 -3.255153596401214600e-01 -4.846200942993164062e-01 -1.473033726215362549e-01 -1.966051310300827026e-01 -4.742768406867980957e-01 -3.411887958645820618e-02 -3.788639605045318604e-01
3.095370717346668243e-02 -6.323688626289367676e-01 5.202236771583557129e-02 -2.029544413089752197e-01 -7.286747545003890991e-02 2.951264083385467529e-01 -6.580484509468078613e-01 1.726784110069274902e-01
2.097332030534744263e-01 -7.306077480316162109e-01 1.956335306167602539e-01 8.331461995840072632e-02 -1.729669570922851562e-01 1.077574938535690308e-01 -1.384661793708801270e-01 -5.624129176139831543e-01
2.641518115997314453e-01 -4.813816845417022705e-01 -6.888288855552673340e-01 6.237431243062019348e-02 -4.433074295520782471e-01 -9.902419149875640869e-02 7.567895203828811646e-02 8.980625867843627930e-02
4.150631427764892578e-01 -4.017000198364257812e-01 -5.664571523666381836e-01 -2.819263637065887451e-01 -2.669700384140014648e-01 -5.905072018504142761e-02 -2.960093915462493896e-01 -3.219035863876342773e-01
-1.488967239856719971e-01 -7.616607546806335449e-01 -2.038790136575698853e-01 -5.519810318946838379e-02 -1.026093363761901855e-01 2.317709922790527344e-01 -5.365838408470153809e-01 3.034235350787639618e-02
6.267410516738891602e-01 -4.021555781364440918e-01 -2.733612991869449615e-02 5.007411167025566101e-02 -3.808637857437133789e-01 -8.425440639257431030e-02 1.425772607326507568e-01 -5.193529725074768066e-01
5.159069895744323730e-01 -3.626149892807006836e-01 -3.585139811038970947e-01 3.238696753978729248e-01 -2.476786375045776367e-01 -5.358138680458068848e-01 -1.180914193391799927e-01 8.086998015642166138e-02
1.261950731277465820e-01 -6.713296771049499512e-01 -3.184516131877899170e-01 -2.318859994411468506e-01 -1.206307709217071533e-01 1.455171704292297363e-01 1.115161553025245667e-01 5.744960308074951172e-01
7.591821551322937012e-01 -1.825580745935440063e-01 -2.877368330955505371e-01 2.053783386945724487e-01 -4.286305606365203857e-01 3.974792733788490295e-02 -2.432039529085159302e-01 -1.445340961217880249e-01
4.332777261734008789e-01 -5.404303073883056641e-01 -1.411291770637035370e-02 1.211811676621437073e-01 -6.549920439720153809e-01 1.543034315109252930e-01 -5.824110656976699829e-02 2.215971946716308594e-01
3.268945217132568359e-01 -5.292176008224487305e-01 -8.790435642004013062e-02 1.978032141923904419e-01 7.274091243743896484e-01 8.114382624626159668e-02 1.895962655544281006e-02 1.736304908990859985e-01
1.116601824760437012e-01 -6.551258563995361328e-01 -6.584361195564270020e-02 -3.582499325275421143e-01 4.222324490547180176e-01 -4.357265532016754150e-01 -8.173297345638275146e-02 2.254896759986877441e-01
4.940666258335113525e-01 -6.431359052658081055e-01 2.312703281641006470e-01 -1.865919083356857300e-01 -4.866048991680145264e-01 -1.004832014441490173e-01 8.420626074075698853e-02 2.670222311280667782e-04
6.041105389595031738e-01 -3.349086344242095947e-01 -3.833407759666442871e-01 -2.931069023907184601e-02 1.886621117591857910e-01 2.121958881616592407e-03 -4.825630187988281250e-01 3.265160322189331055e-01
1.376436054706573486e-01 -5.067779421806335449e-01 -2.617026567459106445e-01 -2.332328557968139648e-01 -9.768825024366378784e-03 8.697429671883583069e-03 -4.920234084129333496e-01 -5.992382764816284180e-01
8.677192926406860352e-01 -1.581783443689346313e-01 8.905857056379318237e-02 2.751210331916809082e-02 2.131007611751556396e-01 -5.588051676750183105e-02 -2.649100422859191895e-01 3.076404929161071777e-01
1.808065548539161682e-02 -6.586382389068603516e-01 -2.789473719894886017e-02 -2.298143506050109863e-01 1.077018305659294128e-01 3.888573348522186279e-01 -5.608313679695129395e-01 -1.869079470634460449e-01
6.002557873725891113e-01 -3.403532505035400391e-01 -4.653138518333435059e-01 -2.278589010238647461e-01 3.353964537382125854e-02 -2.284934967756271362e-01 -2.414289861917495728e-01 3.792017102241516113e-01
3.860712945461273193e-01 -4.306278526782989502e-01 -5.920121669769287109e-01 3.098963201045989990e-01 -2.339531332254409790e-01 -3.855167925357818604e-01 -8.137717843055725098e-02 9.494666010141372681e-02
7.377068996429443359e-01 -2.432443797588348389e-01 1.532862633466720581e-01 -7.223124802112579346e-02 -1.356139183044433594e-01 2.973197959363460541e-03 -5.779595971107482910e-01 1.243766471743583679e-01
3.521670997142791748e-01 -7.351793050765991211e-01 1.968948692083358765e-01 1.534498780965805054e-01 -4.982829391956329346e-01 9.331364929676055908e-02 -1.177042275667190552e-01 -4.824578762054443359e-02
