# Supplementary material for: Where is your field going? A machine learning approach to study the relative motion of the domains of physics
Source: PLoS One. 2020 Jun 18;15(6):e0233997. doi: 10.1371/journal.pone.0233997 (PMC7302634; doi:10.1371/journal.pone.0233997)
Supplement: S23 Data — (ZIP) [file pone.0233997.s023.zip › 22/Pacs4Run_22_VS_500_embeddings1999-2003ED8.txt]

-1.329691112041473389e-01 -7.172742486000061035e-01 -1.992627531290054321e-01 -5.323065519332885742e-01 -1.442968398332595825e-01 -3.201426565647125244e-01 5.863663181662559509e-02 1.342753916978836060e-01
2.247274070978164673e-01 -3.624829649925231934e-01 1.900982260704040527e-01 -3.392624258995056152e-01 -9.289828687906265259e-02 -5.812410712242126465e-01 4.852491617202758789e-01 2.914265096187591553e-01
2.694824337959289551e-01 -7.455256581306457520e-01 -1.616097241640090942e-02 -1.561091542243957520e-01 -2.529704868793487549e-01 -3.442428410053253174e-01 -3.342489153146743774e-02 4.041351079940795898e-01
6.947301030158996582e-01 -3.155201971530914307e-01 -7.804644852876663208e-02 -4.650710821151733398e-01 -2.081533661112189293e-03 -4.028425216674804688e-01 4.886227846145629883e-02 1.753304451704025269e-01
-3.687293529510498047e-01 1.357295643538236618e-02 -2.619464397430419922e-01 -3.293507695198059082e-01 1.333843022584915161e-01 -4.926470518112182617e-01 3.330565392971038818e-01 5.615580081939697266e-01
1.878765821456909180e-01 -1.064545661211013794e-01 -5.091562271118164062e-01 -2.271363884210586548e-01 6.145858019590377808e-02 1.626377105712890625e-01 4.291283190250396729e-01 6.543389558792114258e-01
4.989552125334739685e-02 -7.426915317773818970e-02 8.230991661548614502e-02 -5.725108981132507324e-01 -4.590741544961929321e-02 -7.762157917022705078e-01 2.113833427429199219e-01 -9.027349203824996948e-02
-4.558523595333099365e-01 -2.377938330173492432e-01 -2.165381759405136108e-01 -2.271128445863723755e-01 2.157870382070541382e-01 -3.726063668727874756e-01 3.836265206336975098e-01 5.519192218780517578e-01
2.517191171646118164e-01 -4.000816866755485535e-02 -4.914241731166839600e-01 -2.605401277542114258e-01 7.438059896230697632e-02 -5.831099748611450195e-01 -1.043751649558544159e-02 5.291494727134704590e-01
-1.751946806907653809e-01 -1.103259250521659851e-01 -5.738233923912048340e-01 -1.091642528772354126e-01 -3.287869989871978760e-01 -3.393528163433074951e-01 -3.429768681526184082e-01 5.244525074958801270e-01
-1.042948663234710693e-01 -6.644021868705749512e-01 -7.884451770223677158e-04 -1.046887934207916260e-01 -3.993550539016723633e-01 -2.609674930572509766e-01 -1.639517582952976227e-02 5.557649731636047363e-01
-4.149849414825439453e-01 -2.815993428230285645e-01 -2.272382676601409912e-01 -5.986316502094268799e-02 -2.939841151237487793e-02 -1.903998702764511108e-01 5.151124000549316406e-01 6.251490712165832520e-01
-4.606039226055145264e-01 -2.585977911949157715e-01 -6.166475638747215271e-02 -2.965848147869110107e-01 -3.772493004798889160e-01 -9.112672507762908936e-02 5.585345253348350525e-02 6.895399093627929688e-01
1.554963737726211548e-01 -5.585851669311523438e-01 -2.292580008506774902e-01 -3.671975433826446533e-01 -3.990648090839385986e-01 2.869645953178405762e-01 4.792301356792449951e-01 7.174546271562576294e-02
-3.636268079280853271e-01 -3.725385665893554688e-01 8.956427127122879028e-02 -3.200833499431610107e-01 -4.768081307411193848e-01 -3.268914669752120972e-02 1.640208959579467773e-01 6.026591062545776367e-01
3.582751154899597168e-01 -6.301741600036621094e-01 -1.142866015434265137e-01 -3.366779908537864685e-02 -1.713033020496368408e-02 -4.718736708164215088e-01 4.859689474105834961e-01 3.464946523308753967e-02
2.807914316654205322e-01 -3.237044215202331543e-01 -1.709017157554626465e-01 -6.181142330169677734e-01 -2.769487202167510986e-01 1.842264235019683838e-01 5.189521908760070801e-01 1.585799753665924072e-01
-6.162050366401672363e-01 -8.574359863996505737e-02 -2.458392083644866943e-01 -5.725707411766052246e-01 -1.097750067710876465e-01 -9.228887408971786499e-02 -1.650898903608322144e-01 4.205268621444702148e-01
2.798455059528350830e-01 -5.201109051704406738e-01 -7.123871147632598877e-02 -3.874337375164031982e-01 2.064710110425949097e-01 -6.394727826118469238e-01 -1.656574457883834839e-01 1.303586363792419434e-01
2.957766316831111908e-02 6.454686820507049561e-02 -3.740150630474090576e-01 -2.001435756683349609e-01 -4.638656973838806152e-02 -4.886612296104431152e-01 6.090975403785705566e-01 4.506360292434692383e-01
7.108490169048309326e-02 -2.505774796009063721e-01 1.033447608351707458e-01 -6.228410005569458008e-01 -3.182207345962524414e-01 4.345145449042320251e-02 5.940534472465515137e-01 2.783788144588470459e-01
-9.591003507375717163e-02 1.499156653881072998e-01 -5.706910490989685059e-01 -4.077234864234924316e-01 8.227070420980453491e-02 -5.369866490364074707e-01 1.138425618410110474e-01 4.102640450000762939e-01
-3.485086932778358459e-02 5.081076174974441528e-02 -6.176694035530090332e-01 -1.676260083913803101e-01 -2.924774587154388428e-01 7.803781045367941260e-05 2.505672276020050049e-01 6.620143055915832520e-01
1.727404147386550903e-01 -2.586503326892852783e-01 -4.621557891368865967e-01 -3.038132097572088242e-03 1.062637846916913986e-02 -5.893867015838623047e-01 1.804150342941284180e-01 5.564391016960144043e-01
-1.302753537893295288e-01 1.700010746717453003e-01 -7.153140306472778320e-01 -2.989666759967803955e-01 1.518818885087966919e-01 -3.625899553298950195e-01 2.047898918390274048e-01 3.957200348377227783e-01
8.000169694423675537e-02 -2.631228864192962646e-01 1.113441772758960724e-02 -1.364640444517135620e-01 -4.689508676528930664e-01 -7.687806487083435059e-01 3.077018558979034424e-01 -8.962730644270777702e-04
-2.254133224487304688e-01 -6.150768995285034180e-01 1.895136833190917969e-01 -5.874737501144409180e-01 -2.204895950853824615e-02 1.747384667396545410e-01 3.638868629932403564e-01 1.624661386013031006e-01
-4.808301329612731934e-01 -1.550689041614532471e-01 -1.686434261500835419e-03 -3.308562040328979492e-01 5.410824716091156006e-02 -2.564432919025421143e-01 4.196807146072387695e-01 6.248716115951538086e-01
8.844485133886337280e-02 -2.791387140750885010e-01 -4.208197295665740967e-01 -5.863754451274871826e-02 1.420815736055374146e-01 -3.764203190803527832e-01 3.750115334987640381e-01 6.566722393035888672e-01
1.722322106361389160e-01 -4.025709927082061768e-01 -3.670110106468200684e-01 1.162539869546890259e-01 -5.707936361432075500e-02 -5.603525042533874512e-01 2.668461203575134277e-01 5.211533308029174805e-01
-3.092007339000701904e-01 -2.873366177082061768e-01 -2.604810297489166260e-01 -3.439976871013641357e-01 3.894984349608421326e-02 -2.698525190353393555e-01 7.241879701614379883e-01 -1.919948905706405640e-01
1.756177693605422974e-01 -6.686255335807800293e-02 8.170650899410247803e-02 -2.879568040370941162e-01 -5.332617759704589844e-01 -5.595205426216125488e-01 3.957853317260742188e-01 3.478725254535675049e-01
-3.600841760635375977e-01 -2.588283419609069824e-01 -5.084714293479919434e-01 1.634139008820056915e-02 1.090183705091476440e-01 -4.372910261154174805e-01 1.023715734481811523e-01 5.752814412117004395e-01
2.670642919838428497e-02 -2.647673785686492920e-01 -2.718668878078460693e-01 -6.959472298622131348e-01 6.077536568045616150e-02 3.333873748779296875e-01 4.977856874465942383e-01 9.110151231288909912e-02
1.348335668444633484e-02 -1.037050336599349976e-01 6.813270598649978638e-02 -6.265390515327453613e-01 -4.902007281780242920e-01 -1.132355816662311554e-02 4.808779954910278320e-01 3.467008173465728760e-01
-4.622029885649681091e-02 -2.887352369725704193e-02 -2.933058738708496094e-01 -5.231949687004089355e-01 5.062125325202941895e-01 -4.872085154056549072e-01 5.782352760434150696e-02 3.745692372322082520e-01
1.556132584810256958e-01 9.820224344730377197e-02 -1.923245936632156372e-01 -3.852497935295104980e-01 -2.578688263893127441e-01 -2.608610987663269043e-01 4.550958871841430664e-01 6.626294255256652832e-01
-8.713140338659286499e-02 -5.099955797195434570e-01 -5.022024512290954590e-01 -9.042148292064666748e-02 -1.441035605967044830e-02 -1.771617680788040161e-01 6.298039555549621582e-01 -2.090035676956176758e-01
-1.257559061050415039e-01 2.263734675943851471e-02 -5.242936015129089355e-01 -2.390199005603790283e-01 1.158346980810165405e-01 -2.429451346397399902e-01 5.833878517150878906e-01 4.887508451938629150e-01
-2.420293912291526794e-02 -2.580020427703857422e-01 -4.843517541885375977e-01 -3.661080002784729004e-01 4.449504911899566650e-01 -1.978636533021926880e-01 6.187069416046142578e-02 5.685582756996154785e-01
-7.220283150672912598e-02 -3.192057460546493530e-02 -5.598183274269104004e-01 -1.543108969926834106e-01 1.220883801579475403e-01 -3.823167681694030762e-01 4.107933342456817627e-01 5.716086626052856445e-01
6.917751580476760864e-02 -2.971598505973815918e-01 -4.749527871608734131e-01 -2.996831834316253662e-01 4.551378488540649414e-01 -5.472990870475769043e-01 -1.799619197845458984e-01 2.290139049291610718e-01
1.107344124466180801e-02 -5.971551686525344849e-02 -4.344248175621032715e-01 -4.992230832576751709e-01 4.619874060153961182e-01 -2.711848020553588867e-01 8.359615504741668701e-02 5.141993165016174316e-01
1.262237727642059326e-01 2.706150151789188385e-02 -7.480891942977905273e-01 -4.082769453525543213e-01 5.795232579112052917e-02 -5.132742971181869507e-02 -2.380576282739639282e-01 4.408438205718994141e-01
1.242751106619834900e-01 -1.477712094783782959e-01 -4.078133702278137207e-01 -4.723390936851501465e-01 -4.493878483772277832e-01 1.040228456258773804e-01 5.969915986061096191e-01 6.429858505725860596e-02
-1.286461204290390015e-01 -6.548805236816406250e-01 2.306177839636802673e-02 -7.178501039743423462e-02 -4.266694188117980957e-01 -2.169364690780639648e-01 6.810051202774047852e-02 5.613828897476196289e-01
2.431771010160446167e-01 -2.104868590831756592e-01 -5.044832825660705566e-01 -1.063047274947166443e-01 1.511811614036560059e-01 -6.654168963432312012e-01 1.524007022380828857e-01 3.766889870166778564e-01
-3.814274966716766357e-01 1.014557853341102600e-01 -3.521025180816650391e-01 -5.770454406738281250e-01 9.272439032793045044e-02 -2.228497415781021118e-01 -1.491958349943161011e-01 5.538437962532043457e-01
-1.894182264804840088e-01 -6.750740110874176025e-02 -3.882746696472167969e-01 -3.399813771247863770e-01 -1.650160998106002808e-01 -4.767782390117645264e-01 -4.524933695793151855e-01 4.836535751819610596e-01
1.547377705574035645e-01 -9.217234700918197632e-02 -1.834942400455474854e-01 -3.789126276969909668e-01 -2.264041006565093994e-01 2.782507799565792084e-02 2.423118054866790771e-01 8.243588805198669434e-01
5.509934201836585999e-02 2.766279876232147217e-01 -4.551019370555877686e-01 -4.449251890182495117e-01 2.185101155191659927e-03 -5.597407221794128418e-01 4.517001286149024963e-02 4.472250640392303467e-01
3.521424531936645508e-01 -2.743550539016723633e-01 -1.130734458565711975e-01 -2.246126979589462280e-01 -1.471232622861862183e-01 -2.071090936660766602e-01 2.619608342647552490e-01 7.773837447166442871e-01
1.610354334115982056e-01 1.446116417646408081e-01 -4.881857633590698242e-01 -3.867127001285552979e-01 -2.084134221076965332e-01 -6.286591887474060059e-01 3.508940041065216064e-01 -5.922779813408851624e-02
-3.741970956325531006e-01 -2.544193565845489502e-01 -5.968118906021118164e-01 -2.944742143154144287e-01 -4.512991383671760559e-02 -3.149176761507987976e-02 -2.390420585870742798e-01 5.405352115631103516e-01
-3.689009547233581543e-01 -4.743915498256683350e-01 -3.444505631923675537e-01 -1.262834519147872925e-01 -3.609767854213714600e-01 -1.657249964773654938e-02 5.916483998298645020e-01 -1.537672579288482666e-01
2.300620824098587036e-01 -3.238007724285125732e-01 -4.384398162364959717e-01 -1.584829948842525482e-02 3.025701269507408142e-02 -4.910438954830169678e-01 1.582107096910476685e-01 6.186062097549438477e-01
3.430812358856201172e-01 3.633409366011619568e-02 -4.077006578445434570e-01 -4.244635403156280518e-01 -5.044821500778198242e-01 -5.234008431434631348e-01 -7.768971472978591919e-02 -1.000007987022399902e-02
-2.635301053524017334e-01 -2.727589309215545654e-01 -1.440832763910293579e-01 -2.796721756458282471e-01 -5.240354537963867188e-01 -3.884777128696441650e-01 2.416829466819763184e-01 5.227228403091430664e-01
2.050096243619918823e-01 -1.165427118539810181e-01 -3.820240497589111328e-01 -3.992251753807067871e-01 4.579470455646514893e-01 -5.924914479255676270e-01 1.205900982022285461e-01 2.525119185447692871e-01
1.781629621982574463e-01 -4.715808331966400146e-01 -2.210684418678283691e-01 -7.289503216743469238e-01 3.012036532163619995e-02 1.701912432909011841e-01 2.470537722110748291e-01 -2.733530402183532715e-01
5.560054630041122437e-02 -1.300560235977172852e-01 -7.500880956649780273e-01 -2.160440832376480103e-01 3.500639498233795166e-01 -2.859226465225219727e-01 5.449122190475463867e-02 4.042538404464721680e-01
-1.924273818731307983e-01 2.616525292396545410e-01 -3.846654295921325684e-01 -5.965809226036071777e-01 2.079018056392669678e-01 -3.437919020652770996e-01 2.377079427242279053e-01 4.155866503715515137e-01
1.169990152120590210e-01 -3.496383130550384521e-01 1.808171719312667847e-01 -7.305473685264587402e-01 -1.626575738191604614e-01 4.441244155168533325e-02 3.957413733005523682e-01 3.356021940708160400e-01
-1.066168472170829773e-01 8.940468728542327881e-02 -6.411837935447692871e-01 -1.966419667005538940e-01 -1.888855993747711182e-01 -3.293715789914131165e-02 2.989628314971923828e-01 6.361711621284484863e-01
-3.660807609558105469e-01 -3.884780108928680420e-01 1.589829325675964355e-01 -2.153315544128417969e-01 -2.785604894161224365e-01 -1.791199445724487305e-01 2.091088443994522095e-01 7.000142931938171387e-01
6.707710027694702148e-02 -4.128578901290893555e-01 -1.662768721580505371e-01 -7.710802555084228516e-01 -2.724666595458984375e-01 3.145456314086914062e-01 1.721973121166229248e-01 -2.692741574719548225e-03
-2.617561221122741699e-01 -5.612524151802062988e-01 3.009037077426910400e-01 -5.820828676223754883e-01 -5.698555707931518555e-02 -1.173650994896888733e-01 3.931626975536346436e-01 1.245678439736366272e-01
-4.385289251804351807e-01 -5.751658082008361816e-01 3.385653719305992126e-02 -1.354313492774963379e-01 -4.858433008193969727e-01 -2.168679982423782349e-01 1.444440782070159912e-01 3.917259275913238525e-01
1.659070700407028198e-01 -1.714444011449813843e-01 -5.211263298988342285e-01 -3.987549841403961182e-01 4.783046841621398926e-01 -4.801032245159149170e-01 -7.186613231897354126e-02 2.192359715700149536e-01
2.200765460729598999e-01 -2.856579124927520752e-01 -4.635801613330841064e-01 -2.369834296405315399e-02 1.066517308354377747e-01 -4.789393842220306396e-01 2.895331978797912598e-01 5.743787288665771484e-01
-4.105764329433441162e-01 -3.978278934955596924e-01 -4.251427054405212402e-01 -3.887755870819091797e-01 -2.205153405666351318e-01 6.952324509620666504e-02 -4.160182476043701172e-01 3.387264609336853027e-01
1.295160800218582153e-01 -1.895741671323776245e-01 -3.314660191535949707e-01 -3.961006700992584229e-01 4.909023642539978027e-01 -5.907722115516662598e-01 2.440840192139148712e-02 2.998816668987274170e-01
3.032437860965728760e-01 -4.825590252876281738e-01 -9.569926559925079346e-02 -4.628077745437622070e-01 4.258153140544891357e-01 -4.318033754825592041e-01 -1.239985227584838867e-01 2.620728015899658203e-01
2.054696381092071533e-01 -3.461951911449432373e-01 -5.542776584625244141e-01 -1.882158219814300537e-02 2.556746304035186768e-01 -3.496417701244354248e-01 2.415804713964462280e-01 5.332666039466857910e-01
-4.745615422725677490e-01 -1.733188480138778687e-01 -5.179778933525085449e-01 -3.887794911861419678e-01 -3.103329539299011230e-01 2.215602248907089233e-01 -1.971310079097747803e-01 3.755599856376647949e-01
1.189324110746383667e-01 -2.045186012983322144e-01 -5.912396311759948730e-01 -7.069168984889984131e-02 1.022038683295249939e-01 -5.583462715148925781e-01 -1.235517486929893494e-02 5.168335437774658203e-01
6.653740257024765015e-02 -5.394503474235534668e-01 1.430171430110931396e-01 -7.485466599464416504e-01 -1.372670084238052368e-01 1.797920018434524536e-01 7.284437865018844604e-02 2.594541013240814209e-01
-1.669865660369396210e-02 -1.208653673529624939e-01 -4.428268074989318848e-01 -1.934652030467987061e-01 -1.705380678176879883e-01 -6.073064208030700684e-01 -3.038557171821594238e-01 5.112296938896179199e-01
-1.950647681951522827e-02 -3.796344995498657227e-01 -2.278170585632324219e-01 -5.384762287139892578e-01 6.178781762719154358e-02 2.079056501388549805e-01 -4.723175168037414551e-01 4.934710860252380371e-01
-3.572781980037689209e-01 -4.100872874259948730e-01 -4.915464818477630615e-01 -1.572909504175186157e-01 5.123420059680938721e-02 -3.813496530055999756e-01 -3.552954196929931641e-01 4.043945074081420898e-01
1.879679411649703979e-01 -1.892006993293762207e-01 -3.898845911026000977e-01 -7.291402816772460938e-01 -4.796040058135986328e-02 2.849192023277282715e-01 4.010072350502014160e-01 3.048994392156600952e-02
-4.755806326866149902e-01 -4.589919745922088623e-01 -3.614833652973175049e-01 -6.074328720569610596e-02 -2.186901569366455078e-01 -1.255229711532592773e-01 5.995044708251953125e-01 -7.617436349391937256e-02
5.982369929552078247e-02 1.292214393615722656e-01 -5.997515916824340820e-01 -2.769482731819152832e-01 1.089694947004318237e-01 -4.764091968536376953e-01 3.339010477066040039e-01 4.393069446086883545e-01
-2.302097827196121216e-01 -5.186738371849060059e-01 9.191674739122390747e-02 -1.269395798444747925e-01 -4.835651218891143799e-01 -2.289740145206451416e-01 1.587490588426589966e-01 5.847675204277038574e-01
1.760864406824111938e-01 -2.097053974866867065e-01 -4.939598739147186279e-01 -4.609839022159576416e-01 -3.374217152595520020e-01 2.341905385255813599e-01 5.443003773689270020e-01 5.960674211382865906e-02
-1.489838510751724243e-01 -3.649016916751861572e-01 3.018050193786621094e-01 -7.905542850494384766e-01 -1.005503088235855103e-01 -1.750210523605346680e-01 2.438284903764724731e-01 1.685025095939636230e-01
-1.119394525885581970e-01 -2.835363447666168213e-01 -3.046925067901611328e-01 -6.265006065368652344e-01 -3.838300406932830811e-01 4.068407714366912842e-01 3.139972090721130371e-01 1.014752835035324097e-01
2.418236248195171356e-02 -6.018644571304321289e-01 -2.117371857166290283e-01 -4.706339836120605469e-01 -1.740108579397201538e-01 -2.385456413030624390e-01 -4.232971668243408203e-01 -3.232356607913970947e-01
-1.054678671061992645e-02 -4.062538444995880127e-01 -9.004080295562744141e-02 -5.397981405258178711e-01 5.119463205337524414e-01 -4.379816055297851562e-01 -2.266573160886764526e-01 1.733984053134918213e-01
-2.855752110481262207e-01 -1.005428656935691833e-01 -6.701191067695617676e-01 -6.692063808441162109e-02 -6.099401786923408508e-02 -6.177640557289123535e-01 -2.218775302171707153e-01 1.421887725591659546e-01
-4.930957034230232239e-02 -3.131736814975738525e-01 -6.730459928512573242e-01 5.748646333813667297e-02 2.235059887170791626e-01 -2.646566331386566162e-01 1.577444076538085938e-01 5.461812615394592285e-01
-1.004773005843162537e-01 -1.487079560756683350e-01 -5.516932606697082520e-01 -5.164175033569335938e-01 -5.147324800491333008e-01 2.189782559871673584e-01 2.579212486743927002e-01 -1.315802931785583496e-01
-5.062284469604492188e-01 -6.891085300594568253e-03 -3.379777371883392334e-01 -3.228615820407867432e-01 1.740755885839462280e-01 -3.192247450351715088e-01 2.902820408344268799e-01 5.556494593620300293e-01
-2.444377541542053223e-01 -7.588345557451248169e-02 -4.089638963341712952e-02 -4.057337641716003418e-01 1.990293413400650024e-01 -3.317344486713409424e-01 4.456870853900909424e-01 6.479985713958740234e-01
1.805161498486995697e-02 -6.177302002906799316e-01 -1.474120169878005981e-01 5.012927204370498657e-02 -4.729199409484863281e-01 -4.310377836227416992e-01 9.321228414773941040e-02 4.191718995571136475e-01
-6.586648523807525635e-02 -1.442745774984359741e-01 -4.699994921684265137e-01 -1.975989043712615967e-01 3.979847729206085205e-01 -5.244805216789245605e-01 2.987594604492187500e-01 4.383750855922698975e-01
-3.418042659759521484e-01 -2.937275171279907227e-01 -1.665444523096084595e-01 -3.862082362174987793e-01 -6.869968175888061523e-01 -7.056545466184616089e-02 3.640087842941284180e-01 -1.027311384677886963e-01
-1.965329349040985107e-01 -5.813265442848205566e-01 -4.023714661598205566e-01 -2.089477330446243286e-01 1.278176456689834595e-01 -5.438854917883872986e-02 5.813017487525939941e-01 -2.463028728961944580e-01
-3.978441357612609863e-01 -4.236321151256561279e-01 -6.733204722404479980e-01 -9.126590192317962646e-02 1.026624143123626709e-01 -1.080518588423728943e-01 -2.882475256919860840e-01 3.086495995521545410e-01
2.357233464717864990e-01 -2.486648224294185638e-02 -4.531724750995635986e-01 -6.714630722999572754e-01 -4.996016025543212891e-01 1.454465985298156738e-01 1.296163797378540039e-01 5.590304732322692871e-03
-1.835451275110244751e-01 -5.389883518218994141e-01 2.595154941082000732e-02 -4.204822778701782227e-01 -2.767858505249023438e-01 -3.332718610763549805e-01 -4.942615926265716553e-01 2.575825750827789307e-01
2.997810579836368561e-02 -3.242729604244232178e-01 -3.142006695270538330e-01 -7.817754149436950684e-02 -6.446824669837951660e-01 -3.848069310188293457e-01 -2.326207458972930908e-01 4.138965308666229248e-01
1.576466858386993408e-01 -3.044350445270538330e-01 -4.463778734207153320e-01 -4.578993618488311768e-01 -5.243113040924072266e-01 1.812121272087097168e-02 3.476783633232116699e-01 -2.782639861106872559e-01
-2.803614735603332520e-01 1.917185448110103607e-02 -4.090458452701568604e-01 -2.713710367679595947e-01 -2.072042524814605713e-01 -7.827631235122680664e-01 -1.358322054147720337e-01 -7.724688947200775146e-02
2.430843412876129150e-01 -2.140677869319915771e-01 -1.707206219434738159e-01 -4.953853487968444824e-01 -2.330855578184127808e-01 -6.615515053272247314e-02 6.770063638687133789e-01 3.216982781887054443e-01
1.819122880697250366e-01 -3.752230107784271240e-01 -5.429462194442749023e-01 2.066661566495895386e-01 -8.877622336149215698e-02 -5.844779610633850098e-01 2.389084249734878540e-01 2.864283025264739990e-01
2.032834291458129883e-01 -1.902076900005340576e-01 -4.153884351253509521e-01 -6.234559416770935059e-01 -4.051640927791595459e-01 1.293275654315948486e-01 3.972389698028564453e-01 -1.502321809530258179e-01
-4.477414786815643311e-01 -3.067008256912231445e-01 -8.848307281732559204e-02 -1.886164844036102295e-01 1.797020286321640015e-01 -4.749758541584014893e-01 1.669939905405044556e-01 6.134126186370849609e-01
8.416726440191268921e-02 -8.050142526626586914e-01 -1.996869742870330811e-01 -6.197739765048027039e-02 -3.200382888317108154e-01 1.096036285161972046e-01 -7.896436750888824463e-02 4.248283803462982178e-01
-2.283151596784591675e-01 -4.082513973116874695e-02 -4.242884814739227295e-01 -1.403455436229705811e-01 5.909536406397819519e-02 -3.806864023208618164e-01 5.673626065254211426e-01 5.255218744277954102e-01
5.065446346998214722e-02 -2.517852485179901123e-01 -5.403345823287963867e-01 -2.447963505983352661e-01 -5.123686790466308594e-01 -5.035299062728881836e-02 5.300857424736022949e-01 -1.900095343589782715e-01
6.743605434894561768e-02 -3.313858509063720703e-01 -5.094674825668334961e-01 -1.474763900041580200e-01 3.871706426143646240e-01 -6.595520973205566406e-01 -8.070237189531326294e-02 1.136070117354393005e-01
-6.519821286201477051e-02 -4.948301613330841064e-01 -6.828503012657165527e-01 4.212799668312072754e-02 -3.869788944721221924e-01 1.365959346294403076e-01 -2.060858011245727539e-01 2.682360410690307617e-01
-1.932221204042434692e-01 -5.221900343894958496e-01 -2.151129990816116333e-01 -3.710132837295532227e-01 -3.060924410820007324e-01 -4.624656736850738525e-01 -2.059118151664733887e-01 -3.950842916965484619e-01
-6.583749502897262573e-02 -1.820944249629974365e-01 -4.303288161754608154e-01 -2.326740324497222900e-01 -9.711668640375137329e-02 -4.495699405670166016e-01 -4.115715324878692627e-01 5.850222110748291016e-01
-4.957496747374534607e-02 -6.257911920547485352e-01 1.900386996567249298e-02 -3.380796015262603760e-01 -2.358899414539337158e-01 -2.549227178096771240e-01 -5.018489360809326172e-01 3.446546196937561035e-01
-4.746569991111755371e-01 5.999774113297462463e-02 -3.259272277355194092e-01 -4.881352186203002930e-01 -3.526602685451507568e-02 -7.122024148702621460e-02 9.665475785732269287e-02 6.410446763038635254e-01
-1.946861147880554199e-01 -5.898023843765258789e-01 3.838548064231872559e-02 -3.419080674648284912e-01 -5.399175882339477539e-01 -2.709957957267761230e-01 -3.382222950458526611e-01 1.284990310668945312e-01
-1.654897443950176239e-02 3.059491328895092010e-02 -4.923500120639801025e-01 -3.903485238552093506e-01 -3.899521753191947937e-02 3.476914390921592712e-02 2.955106496810913086e-01 7.169054746627807617e-01
-4.403266012668609619e-01 -6.864224076271057129e-01 -2.087118327617645264e-01 -8.503634482622146606e-02 -1.428503841161727905e-01 -2.680476903915405273e-01 -3.437560796737670898e-01 2.715161740779876709e-01
-4.718863070011138916e-01 9.970073401927947998e-02 -6.110265254974365234e-01 -4.697430133819580078e-01 8.601767569780349731e-02 -6.471992284059524536e-02 -3.114997223019599915e-02 4.010148644447326660e-01
-3.822733759880065918e-01 -2.194519490003585815e-01 -5.118716359138488770e-01 -3.365617096424102783e-01 -2.040726244449615479e-01 1.638771034777164459e-02 5.899345874786376953e-01 -2.012080997228622437e-01
1.793961524963378906e-01 -1.793845146894454956e-01 -2.469666004180908203e-01 -3.049902021884918213e-01 -1.383389383554458618e-01 -8.505583405494689941e-01 3.854479268193244934e-02 -1.937881112098693848e-01
3.088255226612091064e-01 -1.786246299743652344e-01 -3.332225680351257324e-01 -1.771168857812881470e-01 -2.114468067884445190e-01 -1.710220426321029663e-01 2.649689316749572754e-01 7.656014561653137207e-01
4.344685003161430359e-02 -1.765437610447406769e-02 8.777284622192382812e-02 -3.458259403705596924e-01 -6.691963672637939453e-01 -5.319043397903442383e-01 2.068812549114227295e-01 3.113762736320495605e-01
1.705706566572189331e-01 -2.129410952329635620e-01 -2.966998517513275146e-01 -7.311753928661346436e-02 -1.802401430904865265e-02 -5.909627676010131836e-01 4.777954816818237305e-01 5.043157935142517090e-01
2.235309779644012451e-01 -6.171364188194274902e-01 -1.820254325866699219e-01 -2.542502880096435547e-01 1.893406510353088379e-01 -6.143299341201782227e-01 -2.366391569375991821e-01 4.637828841805458069e-02
-3.710984289646148682e-01 -2.476106137037277222e-01 -1.908995807170867920e-01 -5.538012385368347168e-01 4.180954396724700928e-01 -1.179855987429618835e-01 -1.992157399654388428e-01 4.789835214614868164e-01
3.065357506275177002e-01 -5.750599503517150879e-01 -7.219775021076202393e-02 -5.526549816131591797e-01 3.567530214786529541e-01 -1.749282181262969971e-01 -1.324035674333572388e-01 2.988285422325134277e-01
-4.424543678760528564e-01 -1.084837168455123901e-01 -5.664654374122619629e-01 -3.716598749160766602e-01 -4.349475800991058350e-01 1.071246191859245300e-01 -2.434999048709869385e-01 2.711159586906433105e-01
5.079596117138862610e-02 -4.946311935782432556e-02 -4.106264412403106689e-01 -3.317034542560577393e-01 -1.361962109804153442e-01 -4.953964054584503174e-01 -3.300369679927825928e-01 5.860380530357360840e-01
-1.226106099784374237e-02 -4.356613755226135254e-02 -5.094016790390014648e-01 -1.643222719430923462e-01 -4.288196861743927002e-01 -5.233539342880249023e-01 -3.343911170959472656e-01 3.766387403011322021e-01
-4.402022659778594971e-01 -5.811591167002916336e-03 -6.832881569862365723e-01 -4.243782460689544678e-01 3.069666028022766113e-01 -2.388190478086471558e-02 6.898038834333419800e-02 2.442365139722824097e-01
-1.530042588710784912e-01 -3.245430886745452881e-01 -1.488467026501893997e-02 -9.200076460838317871e-01 8.935234695672988892e-02 1.175418570637702942e-01 3.210838139057159424e-02 -4.236857220530509949e-02
-1.721171138342469931e-04 -1.681789904832839966e-01 -5.623494982719421387e-01 -1.562892794609069824e-01 3.838138282299041748e-01 -3.028382062911987305e-01 3.813704848289489746e-01 4.965732097625732422e-01
4.386954605579376221e-01 -2.187123298645019531e-01 -5.079240724444389343e-02 -6.205443739891052246e-01 -7.259053736925125122e-02 -1.836023479700088501e-01 5.766479372978210449e-01 -2.353688701987266541e-02
5.912359431385993958e-02 -1.377348601818084717e-01 -6.621348857879638672e-01 -1.869113743305206299e-01 2.253161668777465820e-01 -3.571420609951019287e-01 2.100494801998138428e-01 5.307886600494384766e-01
-3.059854209423065186e-01 -3.447078466415405273e-01 2.075428515672683716e-01 -7.271962761878967285e-01 -3.161273598670959473e-01 -1.528029590845108032e-01 2.206467092037200928e-01 -2.090235799551010132e-01
-1.720172613859176636e-01 -2.774352133274078369e-01 -3.703818619251251221e-01 -3.788145780563354492e-01 -5.661158561706542969e-01 1.517021358013153076e-01 5.177124738693237305e-01 3.506794944405555725e-02
6.147029623389244080e-02 2.089631855487823486e-01 -4.655074775218963623e-01 -4.927589893341064453e-01 -2.044510245323181152e-01 -6.182124018669128418e-01 -2.347268164157867432e-01 1.181675642728805542e-01
2.213810803368687630e-03 -8.539146929979324341e-02 -7.840369343757629395e-01 -2.539897859096527100e-01 -1.680911183357238770e-01 -4.827950894832611084e-02 -1.448858827352523804e-01 5.117628574371337891e-01
-1.157131791114807129e-01 -8.299698233604431152e-01 7.597617805004119873e-02 -9.834994375705718994e-02 -1.496253460645675659e-01 -1.804340332746505737e-01 -4.567768797278404236e-02 4.746419787406921387e-01
-1.003150194883346558e-01 -1.307046115398406982e-01 -4.961662292480468750e-01 -2.506904006004333496e-01 4.231503233313560486e-02 -5.859076976776123047e-01 -3.108409047126770020e-01 4.713026285171508789e-01
-8.335845917463302612e-02 -9.986931830644607544e-02 -6.768998503684997559e-01 2.341105975210666656e-02 8.364506065845489502e-03 -7.127237915992736816e-01 5.964102223515510559e-02 1.128450408577919006e-01
-1.204668730497360229e-01 -2.258633226156234741e-01 -4.097805619239807129e-01 -2.913525700569152832e-01 -3.300919532775878906e-01 -2.214239835739135742e-01 6.742756366729736328e-01 -2.627359628677368164e-01
2.866502106189727783e-01 -1.532216817140579224e-01 -3.972885012626647949e-01 -6.588487029075622559e-01 -4.962786734104156494e-01 1.620713919401168823e-01 1.728245019912719727e-01 2.609027782455086708e-03
-1.607797145843505859e-01 -5.604896545410156250e-01 2.252424061298370361e-01 -7.236068844795227051e-01 -2.380094081163406372e-01 -1.449772566556930542e-01 7.292062044143676758e-03 -8.910712599754333496e-02
3.340014815330505371e-01 -8.554544299840927124e-02 -4.232791960239410400e-01 -4.598374664783477783e-01 -4.466963112354278564e-01 -4.503546059131622314e-01 -6.903686374425888062e-02 -2.887668013572692871e-01
7.597680389881134033e-02 -2.703397162258625031e-02 -4.426441490650177002e-01 -2.980244457721710205e-01 -5.004666447639465332e-01 -3.192802667617797852e-01 -3.732908070087432861e-01 4.658233821392059326e-01
-1.816568709909915924e-02 -2.844321429729461670e-01 1.971613466739654541e-01 -7.566390037536621094e-01 -2.643507421016693115e-01 7.559604942798614502e-02 2.575817704200744629e-01 4.067537784576416016e-01
2.659741640090942383e-01 -2.040597200393676758e-01 -2.400357723236083984e-01 -2.167582064867019653e-01 -2.064999341964721680e-01 -1.305494457483291626e-01 2.688014805316925049e-01 8.068930506706237793e-01
-2.920827567577362061e-01 -3.798092007637023926e-01 1.473356783390045166e-01 -7.652229666709899902e-01 -2.474743574857711792e-01 -1.592553406953811646e-01 8.663504570722579956e-02 -2.627681791782379150e-01
-2.442543506622314453e-01 -3.882853984832763672e-01 -4.592053294181823730e-01 -2.684608399868011475e-01 1.009393632411956787e-01 -3.663628995418548584e-01 4.248101711273193359e-01 -4.263322353363037109e-01
4.232249781489372253e-02 -6.613129973411560059e-01 -7.659843564033508301e-02 -1.495707184076309204e-01 -4.052015542984008789e-01 -3.426168262958526611e-01 -3.712426424026489258e-01 3.365110754966735840e-01
-2.714556753635406494e-01 -4.572869539260864258e-01 2.902212440967559814e-01 -7.296668291091918945e-01 -3.583017364144325256e-02 -2.893712818622589111e-01 1.131227388978004456e-01 -5.236597359180450439e-02
-1.326639056205749512e-01 -3.912653028964996338e-01 -3.511188328266143799e-01 -3.704734444618225098e-01 3.354325592517852783e-01 1.532802283763885498e-01 -1.380542814731597900e-01 6.432013511657714844e-01
-4.181975424289703369e-01 1.825968772172927856e-01 -6.163007616996765137e-01 -4.975525140762329102e-01 6.222149729728698730e-02 -9.125956147909164429e-02 -4.294699430465698242e-02 3.877369165420532227e-01
-2.217318117618560791e-01 3.065699897706508636e-02 -7.663273215293884277e-01 -1.782444417476654053e-01 -4.284315183758735657e-02 -5.008529424667358398e-01 -1.506836414337158203e-01 2.355241179466247559e-01
-2.392989695072174072e-01 -4.065128266811370850e-01 -1.307748407125473022e-01 -3.014758527278900146e-01 -5.340861678123474121e-01 -1.886800825595855713e-01 5.660918354988098145e-01 -1.678849905729293823e-01
-2.069486379623413086e-01 -2.519308328628540039e-01 -3.807976543903350830e-01 -2.179553508758544922e-01 -2.421294748783111572e-01 -3.107280731201171875e-01 -4.145880043506622314e-01 6.116615533828735352e-01
-2.026532441377639771e-01 -7.723248600959777832e-01 3.215272352099418640e-02 -1.163383573293685913e-01 -1.012434512376785278e-01 -1.646977066993713379e-01 -1.225989386439323425e-01 5.435728430747985840e-01
-2.045566588640213013e-01 -1.359100788831710815e-01 -4.789468646049499512e-01 -3.056775331497192383e-01 4.557746052742004395e-01 -3.467040061950683594e-01 2.404410243034362793e-01 4.807390570640563965e-01
1.437266021966934204e-01 -6.747747659683227539e-01 2.195457071065902710e-01 -1.245196238160133362e-01 -4.509249329566955566e-02 -4.095410704612731934e-01 3.784823715686798096e-01 3.838099241256713867e-01
-2.890929281711578369e-01 -3.060649037361145020e-01 -2.358854413032531738e-01 -4.559263885021209717e-01 4.113380610942840576e-01 -2.069918625056743622e-02 -1.799675077199935913e-01 5.976814627647399902e-01
2.683184146881103516e-01 -2.083369493484497070e-01 -2.757207751274108887e-01 -4.992612302303314209e-01 -2.392069809138774872e-02 -6.216226220130920410e-01 1.574024558067321777e-01 -3.841286301612854004e-01
-9.998710453510284424e-02 1.495183110237121582e-01 -4.176372587680816650e-01 -4.432068467140197754e-01 -1.346338391304016113e-01 -4.580990076065063477e-01 -3.063218891620635986e-01 5.243848562240600586e-01
-3.683050870895385742e-01 -4.665658473968505859e-01 3.035625517368316650e-01 -6.803681850433349609e-01 -1.969510763883590698e-01 -1.222880631685256958e-01 1.944681704044342041e-01 -7.389971986413002014e-03
7.822415232658386230e-02 -9.020397663116455078e-01 -2.228847444057464600e-01 -2.067426778376102448e-02 -1.940916478633880615e-01 2.921775914728641510e-02 -2.201573997735977173e-01 2.076191902160644531e-01
-3.767366111278533936e-01 -2.764905691146850586e-01 -5.175094604492187500e-01 -3.588850796222686768e-01 -1.213026046752929688e-01 -1.719144731760025024e-01 4.119919836521148682e-01 -4.135235548019409180e-01
1.267093271017074585e-01 -6.472653150558471680e-01 2.398485541343688965e-01 -3.291483521461486816e-01 -3.422574698925018311e-01 -2.594198286533355713e-01 2.026110440492630005e-01 4.166971743106842041e-01
1.304536759853363037e-01 -4.305080473423004150e-01 2.832909226417541504e-01 -7.511700391769409180e-01 -2.135412245988845825e-01 -8.808644115924835205e-02 1.945168524980545044e-01 2.488744854927062988e-01
-1.806397885084152222e-01 -5.496295690536499023e-01 -1.525951921939849854e-01 -3.334442973136901855e-01 -4.062035977840423584e-01 -2.152363359928131104e-01 -4.604386091232299805e-01 3.278329670429229736e-01
-6.178103089332580566e-01 -2.083738446235656738e-01 -2.770410180091857910e-01 -3.005812168121337891e-01 -3.527885079383850098e-01 -6.646455824375152588e-02 -1.611277461051940918e-01 5.029419064521789551e-01
4.977530613541603088e-02 -1.377734541893005371e-02 -4.821381866931915283e-01 -4.840914309024810791e-01 4.799146354198455811e-01 -4.753186404705047607e-01 2.278664521872997284e-02 2.715986073017120361e-01
1.437027603387832642e-01 -5.402887463569641113e-01 2.593498826026916504e-01 -6.798867583274841309e-01 -2.238826155662536621e-01 -4.540039971470832825e-02 2.129447162151336670e-01 2.457620501518249512e-01
-3.629848361015319824e-01 -3.761495053768157959e-01 -6.027156114578247070e-01 -1.683885902166366577e-01 1.422928571701049805e-01 -2.115740776062011719e-01 -4.262721240520477295e-01 2.973445057868957520e-01
-2.448511123657226562e-01 -3.015879988670349121e-01 -3.855177760124206543e-02 -8.714399337768554688e-01 3.128860890865325928e-02 2.354380339384078979e-01 1.694453656673431396e-01 5.547257512807846069e-02
4.190125316381454468e-02 -4.970694482326507568e-01 -4.591480791568756104e-01 -1.315099745988845825e-01 -4.477564990520477295e-01 1.006549075245857239e-01 -3.852747678756713867e-01 4.049699008464813232e-01
-8.337159454822540283e-02 -4.926440715789794922e-01 8.546368032693862915e-02 -2.281379103660583496e-01 -3.264581859111785889e-01 -3.874283730983734131e-01 4.341121912002563477e-01 4.958537220954895020e-01
2.163745313882827759e-01 3.295774757862091064e-02 -7.441446185111999512e-01 -4.510854184627532959e-01 -1.679170690476894379e-02 -1.783870160579681396e-01 -3.280836343765258789e-01 2.347849011421203613e-01
-2.325063198804855347e-01 1.612076312303543091e-01 -6.430420279502868652e-01 -2.448243498802185059e-01 1.010368466377258301e-01 -3.481473624706268311e-01 4.491118490695953369e-01 3.367409408092498779e-01
3.929970413446426392e-02 2.198615372180938721e-01 -5.416354537010192871e-01 -3.980067670345306396e-01 8.061133325099945068e-02 -3.475599586963653564e-01 3.627413213253021240e-01 4.893471598625183105e-01
2.726304717361927032e-02 -1.990667134523391724e-01 -5.539411306381225586e-01 -2.660827040672302246e-01 -3.873555660247802734e-01 -2.369839847087860107e-01 5.085633993148803711e-01 -3.422512114048004150e-01
-1.185138225555419922e-01 -5.201686024665832520e-01 -3.233558833599090576e-01 -2.322286218404769897e-01 -9.595440328121185303e-02 -5.316019058227539062e-01 -2.963024079799652100e-01 -4.210544824600219727e-01
-4.823279976844787598e-01 -1.229731664061546326e-01 -3.705304265022277832e-01 -4.199141561985015869e-01 -9.464912116527557373e-02 -4.848767071962356567e-02 -2.240127027034759521e-01 6.141054034233093262e-01
1.295494139194488525e-01 6.057710945606231689e-02 -2.931342124938964844e-01 -4.806568026542663574e-01 -4.748214185237884521e-01 -6.210928559303283691e-01 2.903537824749946594e-02 -2.247972190380096436e-01
3.377065807580947876e-02 -4.582190215587615967e-01 1.092755272984504700e-01 -7.499257922172546387e-01 -1.949682086706161499e-01 1.977334022521972656e-01 2.641033828258514404e-01 2.601987719535827637e-01
-2.000476121902465820e-01 -2.032439559698104858e-01 -3.885011970996856689e-01 -5.554740428924560547e-01 -2.937102019786834717e-01 -4.901398904621601105e-03 5.029688477516174316e-01 -3.462956547737121582e-01
4.147340357303619385e-01 4.946212470531463623e-02 -3.175769448280334473e-01 -6.382907629013061523e-01 -1.330421399325132370e-02 -3.088904023170471191e-01 4.381175339221954346e-01 -1.724580824375152588e-01
-4.808827936649322510e-01 -5.382927060127258301e-01 -3.229236304759979248e-01 -3.105655014514923096e-01 1.219599228352308273e-02 4.658939689397811890e-02 -4.380756020545959473e-01 2.898836731910705566e-01
-2.337239533662796021e-01 -5.668140649795532227e-01 -3.165243864059448242e-01 -3.338662385940551758e-01 9.798930585384368896e-02 -4.303990006446838379e-01 -2.230161875486373901e-01 -4.097060263156890869e-01
3.587731719017028809e-01 -5.862149596214294434e-01 -1.170670539140701294e-01 -3.847090005874633789e-01 2.169728428125381470e-01 -5.090075731277465820e-01 -2.322358340024948120e-01 7.634620368480682373e-02
-4.820467904210090637e-02 -3.537772297859191895e-01 -3.763274252414703369e-01 8.387626707553863525e-02 1.148112714290618896e-01 -6.368852257728576660e-01 3.038402199745178223e-01 4.612344503402709961e-01
6.329381465911865234e-02 -3.395209908485412598e-01 -4.407049119472503662e-01 -4.276452064514160156e-01 -5.060935616493225098e-01 1.583530455827713013e-01 4.704340100288391113e-01 -3.322079405188560486e-02
-1.405786909162998199e-02 -2.060343325138092041e-01 -4.056840837001800537e-01 -6.739244461059570312e-01 -3.599537611007690430e-01 3.958563506603240967e-01 2.279921323060989380e-01 1.868979260325431824e-02
2.310237884521484375e-01 -1.369124352931976318e-01 -3.218630850315093994e-01 -5.531278252601623535e-01 -3.308634087443351746e-02 -5.391044616699218750e-01 1.642553955316543579e-01 -4.467982947826385498e-01
2.761543989181518555e-01 -1.387275904417037964e-01 -3.859292268753051758e-01 -3.151922225952148438e-01 -1.652499288320541382e-01 4.718642681837081909e-02 8.486773073673248291e-02 7.870636582374572754e-01
1.941285282373428345e-01 6.453796755522489548e-03 -3.742094635963439941e-01 -5.685517191886901855e-01 -7.276600599288940430e-02 -6.897751688957214355e-01 -7.499321550130844116e-02 -1.108154356479644775e-01
-1.633774787187576294e-01 -8.744522333145141602e-01 -1.250433176755905151e-01 1.241774931550025940e-01 -2.232072651386260986e-01 -8.190044015645980835e-02 4.062724485993385315e-02 3.455512523651123047e-01
-2.914023697376251221e-01 -6.045478582382202148e-01 -1.866287440061569214e-01 6.219240278005599976e-02 -3.600748181343078613e-01 -2.315152883529663086e-01 5.690237879753112793e-01 -6.218587234616279602e-02
1.154626533389091492e-01 -6.782953143119812012e-01 1.635337024927139282e-01 -6.194533705711364746e-01 1.381755769252777100e-01 -7.927840203046798706e-02 2.692485153675079346e-01 -1.350773721933364868e-01
1.699382811784744263e-01 5.725937709212303162e-02 -5.498997569084167480e-01 -3.386234045028686523e-01 -4.900014996528625488e-01 -5.006118416786193848e-01 -1.131453961133956909e-01 -2.174196243286132812e-01
-6.228181347250938416e-02 -2.486459165811538696e-01 -5.204547643661499023e-01 -5.242456197738647461e-01 -4.038852155208587646e-01 3.444408774375915527e-01 3.210219144821166992e-01 -6.141551956534385681e-02
-3.137899935245513916e-01 -3.349955379962921143e-01 -4.985644221305847168e-01 -2.825345695018768311e-01 -2.474760413169860840e-01 1.447526067495346069e-01 -4.060060679912567139e-01 4.624751806259155273e-01
-2.394437938928604126e-01 -5.719027519226074219e-01 -2.712514400482177734e-01 -3.795342743396759033e-01 -1.785226315259933472e-01 -3.289181292057037354e-01 -3.276397883892059326e-01 -3.880269527435302734e-01
1.117008030414581299e-01 -2.726519703865051270e-01 -1.124317795038223267e-01 -8.573461174964904785e-01 -1.102702915668487549e-01 2.368924021720886230e-01 2.886700332164764404e-01 1.178676560521125793e-01
1.193683519959449768e-01 -2.790057659149169922e-01 -6.430325508117675781e-01 -2.955551445484161377e-01 3.959161937236785889e-01 -2.523795366287231445e-01 -1.291059255599975586e-01 4.122501313686370850e-01
1.362443715333938599e-01 1.736021637916564941e-01 -2.648199498653411865e-01 -5.854533314704895020e-01 -4.161914288997650146e-01 -6.042102575302124023e-01 -1.043964643031358719e-02 4.511387087404727936e-03
-1.341543197631835938e-01 -1.235834807157516479e-01 -2.904204726219177246e-01 -4.682292640209197998e-01 -3.655397593975067139e-01 -1.229288503527641296e-01 -4.632216989994049072e-01 5.475780963897705078e-01
-1.933861672878265381e-01 -4.072261750698089600e-01 -4.511100351810455322e-01 -2.731148600578308105e-01 7.181175053119659424e-02 -3.494303524494171143e-01 4.306856095790863037e-01 -4.537930786609649658e-01
-1.804987639188766479e-01 -1.824294626712799072e-01 -2.341023683547973633e-01 -8.207343816757202148e-01 -1.469849050045013428e-01 8.177772909402847290e-02 2.782459855079650879e-01 -3.162559866905212402e-01
4.257744848728179932e-01 4.825213178992271423e-02 -5.948857069015502930e-01 -3.528290987014770508e-01 -7.058035582304000854e-02 -4.395101666450500488e-01 3.204128742218017578e-01 -1.928613185882568359e-01
1.386499498039484024e-02 -3.714599013328552246e-01 -5.108221173286437988e-01 -2.703405022621154785e-01 -2.591970264911651611e-01 5.613787844777107239e-02 6.317105889320373535e-01 -2.416797578334808350e-01
1.862984746694564819e-01 -6.254499554634094238e-01 -5.166613459587097168e-01 -2.920587360858917236e-01 1.509858220815658569e-01 -2.219416350126266479e-01 -1.212100312113761902e-01 -3.675885498523712158e-01
2.735693752765655518e-01 1.939665526151657104e-01 -4.666186571121215820e-01 -6.473320722579956055e-01 -3.259395658969879150e-01 -3.091658055782318115e-01 1.492222398519515991e-01 -1.633332669734954834e-01
1.997016966342926025e-01 -2.200544029474258423e-01 -3.283966481685638428e-01 -4.731860160827636719e-01 -5.318229198455810547e-01 1.195803657174110413e-01 5.242854356765747070e-01 8.908270299434661865e-02
-5.589647889137268066e-01 -2.785129845142364502e-01 -4.433434605598449707e-01 -2.975227832794189453e-01 -1.915832906961441040e-01 -9.343034029006958008e-02 4.343539178371429443e-01 -3.013619184494018555e-01
1.549205183982849121e-01 -8.757688403129577637e-01 8.292413502931594849e-02 -3.068267405033111572e-01 -1.102976948022842407e-01 8.809537626802921295e-03 8.274289965629577637e-02 2.981944978237152100e-01
-4.240280389785766602e-01 -4.200161993503570557e-01 -1.319551765918731689e-01 -4.641959667205810547e-01 -1.039712429046630859e-01 -4.487816393375396729e-01 -2.456808239221572876e-01 -3.719174861907958984e-01
2.267518192529678345e-01 -4.354501962661743164e-01 -3.134272396564483643e-01 6.628663092851638794e-02 4.026418551802635193e-03 -6.664673089981079102e-01 2.830631136894226074e-01 3.633407950401306152e-01
2.769804894924163818e-01 -4.029585719108581543e-01 6.601922214031219482e-02 -5.838934183120727539e-01 3.600254654884338379e-01 -4.226203560829162598e-01 -1.955726593732833862e-01 2.629473209381103516e-01
2.114967256784439087e-01 -3.691766262054443359e-01 -3.554307818412780762e-01 -1.146086305379867554e-01 1.405907124280929565e-01 -5.467483401298522949e-01 -6.338708847761154175e-02 5.973225235939025879e-01
3.217286467552185059e-01 1.588384434580802917e-02 -3.939286768436431885e-01 -6.026982665061950684e-01 2.348656393587589264e-02 -3.980425596237182617e-01 3.384655117988586426e-01 -3.229008913040161133e-01
-7.020811736583709717e-02 -4.582888260483741760e-02 -3.765407502651214600e-01 -4.895074069499969482e-01 -4.221274852752685547e-01 -8.323990553617477417e-02 -4.356390535831451416e-01 4.864856302738189697e-01
-1.425562947988510132e-01 -2.568688988685607910e-01 -2.913386225700378418e-01 -5.920339822769165039e-01 1.182928532361984253e-01 -8.919648826122283936e-02 5.963410139083862305e-01 -3.173983395099639893e-01
-4.404840469360351562e-01 -4.078802168369293213e-01 -3.678860068321228027e-01 -2.118459343910217285e-01 -1.274896860122680664e-01 -1.730055212974548340e-01 6.027348041534423828e-01 -2.234170436859130859e-01
-2.236402481794357300e-01 -2.694874703884124756e-01 -6.888211369514465332e-01 -2.758386731147766113e-01 3.329549431800842285e-01 2.026795297861099243e-01 -6.137674674391746521e-02 4.136361181735992432e-01
-2.767715603113174438e-02 -3.645149469375610352e-01 -7.495266795158386230e-01 -6.236638873815536499e-02 -4.203571975231170654e-01 8.593781292438507080e-02 -1.832093298435211182e-01 2.881523668766021729e-01
-3.296888768672943115e-01 -4.798033535480499268e-01 -5.408820509910583496e-01 -1.884240508079528809e-01 -2.889600694179534912e-01 6.196118518710136414e-02 -4.657630324363708496e-01 1.696015894412994385e-01
7.681484520435333252e-02 -8.427122831344604492e-01 -9.671811759471893311e-02 -7.602459192276000977e-02 -1.675795018672943115e-01 8.779066056013107300e-02 -1.000526472926139832e-01 4.722294509410858154e-01
-3.037440776824951172e-01 -2.747924439609050751e-02 -6.974573135375976562e-01 -3.191790282726287842e-01 8.018916845321655273e-02 -6.673151254653930664e-02 -4.962833598256111145e-02 5.525541901588439941e-01
-3.973596394062042236e-01 -6.650422513484954834e-02 -5.139635205268859863e-01 -3.110023438930511475e-01 1.472388952970504761e-01 -3.251604363322257996e-02 2.416258007287979126e-01 6.290325522422790527e-01
3.046554923057556152e-01 -6.222411394119262695e-01 -4.658030867576599121e-01 -2.932585179805755615e-01 3.778830468654632568e-01 -1.396752148866653442e-01 4.858849942684173584e-02 -2.288280427455902100e-01
2.175542861223220825e-01 -3.038887977600097656e-01 -2.771805226802825928e-01 -3.851718306541442871e-01 -5.670841336250305176e-01 -2.137208543717861176e-02 5.577192306518554688e-01 -4.520599916577339172e-02
-4.590542912483215332e-01 -2.782528698444366455e-01 -4.618870839476585388e-02 -1.837874054908752441e-01 1.522327959537506104e-01 -5.038592815399169922e-01 4.240235686302185059e-01 4.680688381195068359e-01
-3.246415853500366211e-01 -5.221497416496276855e-01 -2.937386035919189453e-01 -2.756974697113037109e-01 -1.862400919198989868e-01 -4.611215293407440186e-01 -2.401820421218872070e-01 -3.932811617851257324e-01
-2.129609137773513794e-01 -2.194209992885589600e-01 -5.799037218093872070e-01 -8.040532469749450684e-02 1.161404326558113098e-02 -6.496856212615966797e-01 -2.864800989627838135e-01 2.438270598649978638e-01
1.344735473394393921e-01 2.205558866262435913e-01 -4.773732721805572510e-01 -5.501525402069091797e-01 -2.178737334907054901e-02 -5.107833147048950195e-01 3.513249158859252930e-01 -1.338489502668380737e-01
4.071260094642639160e-01 -2.940792739391326904e-01 -2.012011855840682983e-01 -3.971742987632751465e-01 -1.964555680751800537e-01 -5.952406525611877441e-01 2.754029333591461182e-01 -2.842246294021606445e-01
-1.634682565927505493e-01 -1.272114217281341553e-01 -6.339282989501953125e-01 -3.124058842658996582e-01 -4.208161532878875732e-01 -1.229899823665618896e-01 3.873720169067382812e-01 -3.396513462066650391e-01
-1.984672248363494873e-02 -4.788554012775421143e-01 -6.763215661048889160e-01 9.274461865425109863e-02 -3.698494434356689453e-01 1.997129768133163452e-01 -1.479505002498626709e-01 3.251585364341735840e-01
-4.174552559852600098e-01 -1.477447748184204102e-01 -4.156732261180877686e-01 2.545974403619766235e-02 2.124686958268284798e-03 -7.096318602561950684e-01 1.938660144805908203e-01 2.988380491733551025e-01
-2.060863971710205078e-01 -4.809275269508361816e-01 -3.080649673938751221e-01 -3.420059978961944580e-01 1.092570573091506958e-01 -5.266627669334411621e-01 -3.261054754257202148e-01 -3.445423543453216553e-01
2.427713125944137573e-01 -3.450221419334411621e-01 -4.466274678707122803e-01 -1.635746508836746216e-01 1.746363192796707153e-02 -4.868419170379638672e-01 -3.509511053562164307e-01 4.850795865058898926e-01
2.201156914234161377e-01 -5.285048484802246094e-01 -5.020492076873779297e-01 1.961510479450225830e-01 -6.043709814548492432e-02 -1.735234111547470093e-01 2.249077707529067993e-01 5.453040003776550293e-01
-1.774975061416625977e-01 -3.729705512523651123e-01 -2.690067589282989502e-01 -4.575799703598022461e-01 -4.914286360144615173e-02 -5.214456319808959961e-01 -2.059594690799713135e-01 -4.805243015289306641e-01
-1.609739959239959717e-01 -1.316474974155426025e-01 -7.173521518707275391e-01 -2.776216864585876465e-01 -3.175783157348632812e-01 9.888706728816032410e-03 4.572645723819732666e-01 -2.346139401197433472e-01
-5.642507672309875488e-01 -2.260470297187566757e-03 -2.140747010707855225e-01 -4.089151918888092041e-01 3.510482907295227051e-01 -4.353465139865875244e-01 1.916929036378860474e-01 3.450631201267242432e-01
-2.369255870580673218e-01 -1.756792068481445312e-01 -4.275439381599426270e-01 -3.616497218608856201e-01 -2.387941814959049225e-02 -2.186621278524398804e-01 -4.503053128719329834e-01 5.901360511779785156e-01
-3.246760666370391846e-01 -1.078790649771690369e-01 -2.525636553764343262e-01 -4.734767377376556396e-01 -4.330325722694396973e-01 -2.114499807357788086e-01 -4.678652882575988770e-01 3.792792856693267822e-01
4.870988726615905762e-01 -4.150019586086273193e-01 -4.068470373749732971e-02 -1.609538197517395020e-01 -1.457798928022384644e-01 -2.590717971324920654e-01 2.664139568805694580e-01 6.352953910827636719e-01
-1.965485215187072754e-01 -3.219118416309356689e-01 -5.584939122200012207e-01 -2.972512543201446533e-01 -3.740974068641662598e-01 6.381098181009292603e-02 -2.725902497768402100e-01 4.890210926532745361e-01
3.713306486606597900e-01 -4.210442304611206055e-01 -2.213118374347686768e-01 -5.044609904289245605e-01 3.084061443805694580e-01 -4.704454541206359863e-01 1.521127372980117798e-01 -2.044599652290344238e-01
-3.455121219158172607e-01 -9.638956189155578613e-02 -3.364160060882568359e-01 -7.486824393272399902e-01 4.374400898814201355e-02 6.400343030691146851e-02 3.221664130687713623e-01 -2.963581979274749756e-01
1.512920856475830078e-01 -9.287226200103759766e-02 -5.017821788787841797e-01 -5.353713035583496094e-01 -3.986023664474487305e-01 1.092215701937675476e-01 5.023524165153503418e-01 -8.310579508543014526e-02
-2.081858552992343903e-02 -3.247144222259521484e-01 -2.633288800716400146e-01 -6.720082163810729980e-01 -3.676912784576416016e-01 3.510382473468780518e-01 3.239852190017700195e-01 9.898797422647476196e-02
-2.096186876296997070e-01 -1.849987953901290894e-01 -2.863243520259857178e-01 -4.440575242042541504e-01 -4.886479079723358154e-01 -7.760560512542724609e-02 -4.952026009559631348e-01 3.906940221786499023e-01
-2.289009839296340942e-01 -1.782524287700653076e-01 -2.591759264469146729e-01 -4.830292761325836182e-01 -4.404697120189666748e-01 -1.728444248437881470e-01 -4.728578329086303711e-01 4.097044765949249268e-01
-2.421968579292297363e-01 -3.815019726753234863e-01 -1.906124204397201538e-01 -7.872106432914733887e-01 -2.686500921845436096e-02 1.986816823482513428e-01 1.803926676511764526e-01 -2.588926553726196289e-01
9.215213358402252197e-02 -6.393933892250061035e-01 1.866055130958557129e-01 -4.695107638835906982e-01 2.010874897241592407e-01 -4.594711065292358398e-01 -1.957613378763198853e-01 1.937775462865829468e-01
3.936341702938079834e-01 -3.643656373023986816e-01 1.740592569112777710e-01 -5.674111247062683105e-01 -1.572189778089523315e-01 -2.444221079349517822e-01 5.007976889610290527e-01 1.574154049158096313e-01
-2.188026010990142822e-01 -4.493191242218017578e-01 -4.192318022251129150e-01 -2.899137437343597412e-01 3.419575095176696777e-02 -3.232419490814208984e-01 4.242874681949615479e-01 -4.525017440319061279e-01
1.450303345918655396e-01 -6.715817451477050781e-01 -5.681930184364318848e-01 -1.924923062324523926e-01 7.223890721797943115e-02 -3.755894303321838379e-02 -7.249062508344650269e-02 -3.951754271984100342e-01
1.477203816175460815e-01 -2.655241489410400391e-01 -2.105938196182250977e-01 -4.742383956909179688e-01 5.217753052711486816e-01 -5.776045918464660645e-01 -4.731751233339309692e-02 1.740931272506713867e-01
1.036405283957719803e-02 5.634481552988290787e-03 -8.221762180328369141e-01 -3.593946099281311035e-01 3.747173026204109192e-02 -1.032519862055778503e-01 -3.670130968093872070e-01 2.189951241016387939e-01
-3.912019729614257812e-01 -3.338542580604553223e-01 -1.030966416001319885e-01 -1.869502663612365723e-01 3.137577474117279053e-01 -4.055361747741699219e-01 2.459435462951660156e-01 6.054182648658752441e-01
-2.988567352294921875e-01 -1.946539282798767090e-01 5.572799593210220337e-02 -5.129665136337280273e-01 -4.928440153598785400e-01 -2.484103143215179443e-01 5.368326306343078613e-01 -1.173122823238372803e-01
-1.822407692670822144e-01 -8.079720735549926758e-01 -2.394805401563644409e-01 6.053753662854433060e-03 -8.366101235151290894e-02 -3.752123117446899414e-01 -2.063224464654922485e-01 2.573509514331817627e-01
-6.227765083312988281e-01 1.395021975040435791e-01 -5.179453492164611816e-01 -4.771074056625366211e-01 -1.678210198879241943e-01 7.671708613634109497e-02 1.070450544357299805e-01 2.264547199010848999e-01
-4.065322875976562500e-01 -3.257316350936889648e-01 -3.256031274795532227e-01 -4.683121740818023682e-01 3.846233189105987549e-01 -4.081062972545623779e-02 -1.798942983150482178e-01 4.704615771770477295e-01
-3.191316425800323486e-01 -2.145977914333343506e-01 -4.575733244419097900e-01 -5.069902166724205017e-02 1.279356181621551514e-01 -4.166567623615264893e-01 2.630219161510467529e-01 6.172585487365722656e-01
5.756065621972084045e-02 -3.027302324771881104e-01 -3.066784739494323730e-01 -7.710271477699279785e-01 -1.227992996573448181e-01 2.742585837841033936e-01 3.042907714843750000e-01 -1.833478212356567383e-01
-2.083313763141632080e-01 -2.861809134483337402e-01 -4.403485953807830811e-01 -5.028810501098632812e-01 -4.820624589920043945e-01 3.870320320129394531e-01 2.094237357378005981e-01 4.319883510470390320e-02
-4.074192941188812256e-01 -4.996516704559326172e-01 -3.853617012500762939e-01 -3.006018698215484619e-01 -1.817576885223388672e-01 6.705513596534729004e-02 -5.193096995353698730e-01 1.956467032432556152e-01
1.311913132667541504e-01 8.288923650979995728e-02 -4.018796682357788086e-01 -5.548351407051086426e-01 -1.020727232098579407e-01 -6.848303079605102539e-01 1.377587914466857910e-01 -9.044413268566131592e-02
-2.140839025378227234e-02 9.870548546314239502e-02 -5.952053666114807129e-01 -4.340897500514984131e-01 -7.763080298900604248e-02 -5.794723033905029297e-01 -2.252746224403381348e-01 2.335216253995895386e-01
1.527622789144515991e-01 -4.299280047416687012e-01 -6.310181617736816406e-01 -1.270490586757659912e-01 -1.390428990125656128e-01 -1.662790179252624512e-01 -3.872784674167633057e-01 4.248929023742675781e-01
1.155820190906524658e-01 -5.879508852958679199e-01 1.644810847938060760e-02 -6.987428069114685059e-01 2.475566416978836060e-01 -3.807415068149566650e-02 1.690032929182052612e-01 -2.472778409719467163e-01
8.103846013545989990e-02 -3.232979774475097656e-02 -3.867755830287933350e-01 -8.208109736442565918e-01 -1.360526531934738159e-01 2.203261703252792358e-01 3.113148808479309082e-01 -7.135005295276641846e-02
-2.328804880380630493e-01 -7.980633527040481567e-03 -3.503078818321228027e-01 -3.537075221538543701e-01 2.437201514840126038e-02 -4.257344454526901245e-02 3.889639675617218018e-01 7.376848459243774414e-01
2.776672244071960449e-01 -6.997410655021667480e-01 1.295547634363174438e-01 -5.200359225273132324e-01 1.965296417474746704e-01 -2.797603048384189606e-02 7.950437813997268677e-02 3.167239129543304443e-01
-1.202375888824462891e-01 -4.489659667015075684e-01 1.798345446586608887e-01 -4.931440055370330811e-01 -5.154497027397155762e-01 -3.084863424301147461e-01 -3.113035857677459717e-01 2.251199930906295776e-01
-3.169877827167510986e-01 -5.475919842720031738e-01 -1.935601383447647095e-01 -3.964736461639404297e-01 -1.066481228917837143e-02 1.934852078557014465e-02 -5.090323686599731445e-01 3.813171684741973877e-01
-4.115989208221435547e-01 -5.382147431373596191e-01 1.104074250906705856e-02 -3.483501076698303223e-01 -5.635483860969543457e-01 -1.709054857492446899e-01 -2.545245587825775146e-01 8.867568522691726685e-02
2.908789217472076416e-01 -4.838313460350036621e-01 -4.931596815586090088e-01 -3.114647567272186279e-01 2.376442253589630127e-01 -3.944216966629028320e-01 -3.271465897560119629e-01 1.483641117811203003e-01
-3.957438766956329346e-01 -3.163994550704956055e-01 -4.033837616443634033e-01 -3.782090842723846436e-01 -1.597545109689235687e-02 -2.453370839357376099e-01 4.386440515518188477e-01 -4.297250509262084961e-01
-2.668497860431671143e-01 -4.105778038501739502e-01 3.447775915265083313e-02 -8.536253571510314941e-01 8.619850128889083862e-02 1.424813419580459595e-01 -5.050060153007507324e-02 -8.407586254179477692e-03
-3.255521655082702637e-01 -5.221711993217468262e-01 1.023260727524757385e-01 -4.088498651981353760e-01 -5.689912438392639160e-01 -1.947385817766189575e-01 -2.348586469888687134e-01 1.639859676361083984e-01
-1.967430114746093750e-01 -3.931666910648345947e-01 -8.714719116687774658e-02 -8.374722003936767578e-01 9.649514406919479370e-02 1.452733874320983887e-01 1.196100562810897827e-01 -2.302947193384170532e-01
2.600795626640319824e-01 -5.084229707717895508e-01 2.059163749217987061e-01 -4.545989334583282471e-01 -2.963643372058868408e-01 2.274259366095066071e-02 2.615658640861511230e-01 5.177232623100280762e-01
-4.555647671222686768e-01 -5.079082846641540527e-01 -9.659031033515930176e-02 -9.655699878931045532e-02 -5.010839700698852539e-01 -4.907676875591278076e-01 -1.545742005109786987e-01 -2.369434805586934090e-03
-1.401887973770499229e-03 -1.354307588189840317e-02 1.501031368970870972e-01 -4.026528894901275635e-01 -6.609900593757629395e-01 -4.045440256595611572e-01 1.739007234573364258e-01 4.293589890003204346e-01
3.199825584888458252e-01 9.042118489742279053e-02 -4.796416461467742920e-01 -4.421519041061401367e-01 -1.454022079706192017e-01 -5.898385643959045410e-01 2.031015157699584961e-01 -2.314723432064056396e-01
-4.737498983740806580e-02 2.496078610420227051e-02 -4.459436237812042236e-01 -2.764313220977783203e-01 -3.767417073249816895e-01 -5.210657715797424316e-01 -4.053862094879150391e-01 3.795666396617889404e-01
-2.997356355190277100e-01 -6.255044937133789062e-01 -2.385173439979553223e-01 -1.729561984539031982e-01 -1.571903564035892487e-02 -3.030573129653930664e-01 4.697087407112121582e-01 -3.455157876014709473e-01
-5.867885798215866089e-02 -6.188727170228958130e-02 -5.205162763595581055e-01 -3.606236577033996582e-01 -4.578234255313873291e-01 -1.108396723866462708e-01 5.789958834648132324e-01 -1.860542446374893188e-01
1.057168617844581604e-01 5.053059384226799011e-02 -6.520179510116577148e-01 -3.365519940853118896e-01 -4.707460701465606689e-01 -2.983942627906799316e-01 -3.636052012443542480e-01 7.089634239673614502e-02
-6.228664517402648926e-01 -1.787537783384323120e-01 -4.217460453510284424e-01 -2.926347255706787109e-01 -3.791817426681518555e-01 1.529640406370162964e-01 5.992643069475889206e-03 3.864801228046417236e-01
-2.228250503540039062e-01 -4.685333669185638428e-01 -1.400747597217559814e-01 -4.808197319507598877e-01 -4.712203741073608398e-01 -8.456802368164062500e-02 -4.752721190452575684e-01 1.579020023345947266e-01
-2.853842973709106445e-01 -3.660334944725036621e-01 -4.366695582866668701e-01 -2.988494038581848145e-01 2.474434906616806984e-03 -2.809300720691680908e-01 5.152491331100463867e-01 -4.002182483673095703e-01
-6.880167126655578613e-02 -2.671033143997192383e-01 -3.087862133979797363e-01 -4.807250499725341797e-01 -3.988268971443176270e-01 -4.124133884906768799e-01 -3.178260624408721924e-01 -4.090421497821807861e-01
-2.179822921752929688e-01 -7.162228226661682129e-01 1.361436843872070312e-01 -2.088613808155059814e-01 -3.708463907241821289e-01 -2.116902321577072144e-01 2.353804931044578552e-02 4.409721493721008301e-01
-2.011571377515792847e-01 -4.841040074825286865e-01 -3.434669673442840576e-01 -2.313007265329360962e-01 2.115154266357421875e-02 -3.104536831378936768e-01 5.606551170349121094e-01 -3.775533139705657959e-01
1.839825659990310669e-01 -7.814024090766906738e-01 -3.365998864173889160e-01 2.498930844012647867e-04 -2.878090739250183105e-01 7.845354080200195312e-02 -2.511541545391082764e-01 3.003228604793548584e-01
1.258277148008346558e-01 4.646610096096992493e-02 -5.816249847412109375e-01 -3.601816594600677490e-01 -2.538846731185913086e-01 -3.602465987205505371e-01 -4.319057464599609375e-01 3.649825751781463623e-01
3.087373375892639160e-01 -2.371719926595687866e-01 -4.876327142119407654e-02 -7.991812229156494141e-01 1.434686034917831421e-01 -1.817824691534042358e-01 3.749539554119110107e-01 -1.146460324525833130e-01
-1.902812272310256958e-01 -4.686056375503540039e-01 -3.590737879276275635e-01 -1.786410063505172729e-01 3.837971091270446777e-01 -6.783680059015750885e-03 2.382896244525909424e-01 6.158139109611511230e-01
6.818132009357213974e-03 -9.177388548851013184e-01 -3.249029070138931274e-02 -4.629987478256225586e-02 -4.231650382280349731e-02 7.685859501361846924e-02 5.879214778542518616e-02 3.786226511001586914e-01
-4.818035960197448730e-01 -3.088224232196807861e-01 -4.526018500328063965e-01 -3.204820454120635986e-01 -4.089880362153053284e-02 -4.820710048079490662e-02 5.485664010047912598e-01 -2.449795603752136230e-01
1.044256985187530518e-01 -6.929427385330200195e-01 6.717887520790100098e-02 -3.415862917900085449e-01 -3.010396361351013184e-01 -3.076823055744171143e-01 -3.872436583042144775e-01 2.290864288806915283e-01
-2.825097739696502686e-01 -6.657363176345825195e-01 -5.086986720561981201e-02 -4.759115576744079590e-01 -2.260940819978713989e-01 -1.619022041559219360e-01 -1.933082640171051025e-01 -3.649725317955017090e-01
-3.282602429389953613e-01 1.476631611585617065e-01 -2.385051250457763672e-01 -2.964061498641967773e-01 -5.941236019134521484e-01 -4.729009270668029785e-01 -9.534620493650436401e-02 3.741530478000640869e-01
-5.028247237205505371e-01 -6.954418867826461792e-02 -3.569551706314086914e-01 -3.199664056301116943e-01 -5.039011836051940918e-01 -1.564675271511077881e-01 -1.706836223602294922e-01 4.527736306190490723e-01
-3.514701128005981445e-01 -6.388127207756042480e-01 -2.352231293916702271e-01 -1.203614175319671631e-01 8.412925899028778076e-02 -1.988089084625244141e-01 5.436249375343322754e-01 -2.375706434249877930e-01
4.067532122135162354e-01 3.299530595541000366e-02 -4.667550027370452881e-01 -5.392924547195434570e-01 -4.583837836980819702e-02 -5.311357378959655762e-01 -1.634998321533203125e-01 -1.175918355584144592e-01
-4.414250329136848450e-02 -2.988247573375701904e-01 -4.501025080680847168e-01 -2.061680555343627930e-01 -5.045879483222961426e-01 -2.020524591207504272e-01 -5.195414423942565918e-01 3.135289847850799561e-01
-5.180379748344421387e-01 -1.617236137390136719e-01 -2.880280911922454834e-01 -2.766767740249633789e-01 2.927483320236206055e-01 -3.214310407638549805e-01 8.356016874313354492e-02 5.915826559066772461e-01
-1.654337644577026367e-01 -5.484055280685424805e-01 -2.819241583347320557e-01 -1.690754890441894531e-01 -2.685112357139587402e-01 -5.445562005043029785e-01 -3.714145123958587646e-01 -2.392211705446243286e-01
1.373651027679443359e-01 -2.272768691182136536e-02 -2.319415211677551270e-01 -2.799986600875854492e-01 -2.732823789119720459e-01 -2.712365686893463135e-01 3.289890289306640625e-01 7.693712711334228516e-01
-2.932474315166473389e-01 -5.633428692817687988e-01 -3.761353343725204468e-02 -5.708158612251281738e-01 -2.419575899839401245e-01 -5.932757258415222168e-02 -4.471440911293029785e-01 -8.604753762483596802e-02
-3.947091698646545410e-01 -6.082541346549987793e-01 -2.511806786060333252e-01 -2.744283974170684814e-01 -2.464677989482879639e-01 1.795186195522546768e-03 -4.993970990180969238e-01 1.602559983730316162e-01
-2.894999682903289795e-01 -6.072202324867248535e-01 -4.046805799007415771e-01 -2.703057825565338135e-01 -1.061855256557464600e-01 1.438074260950088501e-01 -4.955820441246032715e-01 1.818904727697372437e-01
-1.061052381992340088e-01 -3.828107416629791260e-01 -3.816467523574829102e-01 -2.874097824096679688e-01 5.276611447334289551e-01 -2.814521491527557373e-01 -1.501549035310745239e-01 4.834778606891632080e-01
3.595450818538665771e-01 -4.847368001937866211e-01 4.424174875020980835e-02 -3.785967230796813965e-01 3.210584446787834167e-02 -3.920355141162872314e-01 4.769238531589508057e-01 3.290682137012481689e-01
2.069212794303894043e-01 -5.155258774757385254e-01 -1.186861693859100342e-01 -5.332668423652648926e-01 -1.592993736267089844e-01 -1.406353712081909180e-01 4.416632950305938721e-01 3.908139467239379883e-01
-1.269517242908477783e-01 -7.216106653213500977e-01 2.166996896266937256e-01 -8.025521785020828247e-02 -1.175987273454666138e-01 -2.411989420652389526e-01 2.268071621656417847e-01 5.350830554962158203e-01
8.541905134916305542e-02 -4.272735416889190674e-01 -3.789625689387321472e-02 -4.555640816688537598e-01 3.540317416191101074e-01 -5.085553526878356934e-01 -2.256551682949066162e-01 4.077732264995574951e-01
-6.357911229133605957e-02 -1.186949759721755981e-02 -7.010086178779602051e-01 -1.368375718593597412e-01 1.325844079256057739e-01 -6.708077788352966309e-01 6.243616715073585510e-02 1.192443966865539551e-01
-5.896136537194252014e-02 -5.561223030090332031e-01 1.269650161266326904e-01 -4.943149089813232422e-01 -3.038593530654907227e-01 -2.504011392593383789e-01 -4.510476887226104736e-01 2.613602876663208008e-01
1.851432472467422485e-01 1.197975426912307739e-01 -4.940046072006225586e-01 -3.492181599140167236e-01 -1.254642754793167114e-01 -7.512571811676025391e-01 3.258198034018278122e-03 -7.236983627080917358e-02
-4.716804325580596924e-01 -2.098370194435119629e-01 8.127547055482864380e-02 -6.588650345802307129e-01 -4.223160445690155029e-02 -2.453200966119766235e-01 3.865699768066406250e-01 -2.852638363838195801e-01
-5.031092166900634766e-01 -2.859051823616027832e-01 -2.785008549690246582e-01 -5.282354950904846191e-01 1.141394954174757004e-02 -4.979071021080017090e-02 4.446099698543548584e-01 -3.290234804153442383e-01
3.270206451416015625e-01 -8.017799854278564453e-01 -2.582200169563293457e-01 -1.818320304155349731e-01 2.806034684181213379e-01 -2.399395704269409180e-01 4.163876920938491821e-02 -1.114569455385208130e-01
-2.888187468051910400e-01 2.274281680583953857e-01 -3.626996278762817383e-01 -5.745838284492492676e-01 -1.570310890674591064e-01 -3.973712921142578125e-01 -2.546268999576568604e-01 3.946704566478729248e-01
1.561911404132843018e-01 7.244861871004104614e-02 -5.298667550086975098e-01 -2.158974707126617432e-01 -1.800805777311325073e-01 -6.368117332458496094e-01 -9.446424990892410278e-02 4.428356587886810303e-01
-1.563798449933528900e-02 -6.336637735366821289e-01 -3.596537113189697266e-01 -3.022819459438323975e-01 2.271636128425598145e-01 -3.494023382663726807e-01 -2.173573225736618042e-01 -3.956906497478485107e-01
-3.634031116962432861e-01 -7.189223170280456543e-01 1.849406957626342773e-02 -8.565814793109893799e-02 -3.559693396091461182e-01 -2.873342037200927734e-01 -1.602984815835952759e-01 3.293004631996154785e-01
-1.551103740930557251e-01 -4.399405121803283691e-01 -6.639354825019836426e-01 -9.122404456138610840e-02 -3.283299207687377930e-01 1.686070263385772705e-01 -3.121002018451690674e-01 3.156348168849945068e-01
-1.696136444807052612e-01 -2.138911336660385132e-01 -5.652539730072021484e-01 -8.655318617820739746e-02 -1.819955408573150635e-01 -5.127773880958557129e-01 -4.520219564437866211e-01 3.131954073905944824e-01
-2.313496023416519165e-01 -5.985020399093627930e-01 -2.336050868034362793e-01 -2.265890389680862427e-01 9.874483197927474976e-02 -2.165046930313110352e-01 5.744906663894653320e-01 -3.093450963497161865e-01
3.824849128723144531e-01 -4.301030337810516357e-01 7.588031888008117676e-02 -6.268521547317504883e-01 2.555976510047912598e-01 -3.700619637966156006e-01 2.064311355352401733e-01 1.585101336240768433e-01
7.802557200193405151e-02 -2.590659856796264648e-01 -5.659038424491882324e-01 -1.970233321189880371e-01 -3.079708218574523926e-01 -1.855948567390441895e-01 5.931850075721740723e-01 -2.942309379577636719e-01
4.776940047740936279e-01 -6.638155132532119751e-02 -2.349940240383148193e-01 -6.244578361511230469e-01 1.305655343458056450e-03 -5.644326210021972656e-01 -5.851106345653533936e-02 -1.492580305784940720e-02
3.868563473224639893e-01 8.543169125914573669e-03 -4.636950790882110596e-01 -5.864710211753845215e-01 -1.045803129673004150e-01 -5.244564414024353027e-01 7.179260998964309692e-02 1.273192092776298523e-02
-3.103765249252319336e-01 -7.427778244018554688e-01 -1.632075756788253784e-01 3.119259700179100037e-02 -2.177675217390060425e-01 -2.597191333770751953e-01 1.350592970848083496e-01 4.372873604297637939e-01
1.545523107051849365e-01 -3.970392979681491852e-03 -6.456118226051330566e-01 -1.391934752464294434e-01 -2.482501603662967682e-02 -6.299956440925598145e-01 -1.666976697742938995e-02 3.769876658916473389e-01
-2.348265238106250763e-02 -2.279238104820251465e-01 -3.705022037029266357e-01 -7.433781027793884277e-01 -2.373674064874649048e-01 3.924019038677215576e-01 2.134977430105209351e-01 4.138533771038055420e-02
1.418098509311676025e-01 7.730148732662200928e-02 -1.129116280935704708e-03 -3.720044195652008057e-01 -5.114705562591552734e-01 -6.593074202537536621e-01 2.476218044757843018e-01 2.791433632373809814e-01
-7.728609256446361542e-03 -1.046039462089538574e-01 -8.268529176712036133e-02 -6.280329823493957520e-01 2.188307195901870728e-01 -5.801209211349487305e-01 -3.534067571163177490e-01 2.800222337245941162e-01
1.523420065641403198e-01 -5.343952775001525879e-01 -7.028369903564453125e-01 -2.024790495634078979e-01 -6.018577516078948975e-02 1.348229311406612396e-02 4.908132553100585938e-02 -3.873280882835388184e-01
-1.808860152959823608e-01 1.940026134252548218e-01 -9.412859217263758183e-04 -3.760876655578613281e-01 -6.595801711082458496e-01 -4.605928659439086914e-01 2.097946852445602417e-01 3.114400506019592285e-01
-5.848112702369689941e-01 -2.746489942073822021e-01 -3.626277744770050049e-01 -3.699882328510284424e-01 -4.586834013462066650e-01 7.020293921232223511e-02 -2.666428685188293457e-01 1.666012108325958252e-01
-3.212765231728553772e-02 -6.808285117149353027e-01 -9.550771117210388184e-02 -2.369399666786193848e-01 -4.253851473331451416e-01 -1.810171008110046387e-01 -3.718346059322357178e-01 3.437985479831695557e-01
4.756658151745796204e-02 -2.308955937623977661e-01 -4.454858899116516113e-01 -4.970205724239349365e-01 -1.062586754560470581e-01 -4.203950520604848862e-03 6.233166456222534180e-01 -3.148101270198822021e-01
-2.385788708925247192e-01 -4.430055618286132812e-01 -1.200465112924575806e-02 -4.993270635604858398e-01 -3.761929273605346680e-01 -3.912422060966491699e-01 -4.500629305839538574e-01 -1.436578482389450073e-02
-3.728188574314117432e-02 -5.629782080650329590e-01 -7.284845411777496338e-02 -1.976854801177978516e-01 -5.796253681182861328e-01 -3.294027447700500488e-01 -4.051087796688079834e-01 1.693940162658691406e-01
4.933059513568878174e-01 -3.246879875659942627e-01 -3.570767864584922791e-02 -6.685400605201721191e-01 1.071773245930671692e-01 -3.843752443790435791e-01 1.352306157350540161e-01 -1.596478074789047241e-01
2.664911448955535889e-01 -7.767617106437683105e-01 -2.805233001708984375e-01 -1.057661324739456177e-01 -1.466854065656661987e-01 7.380378991365432739e-02 -2.178752273321151733e-01 4.016347825527191162e-01
1.494383811950683594e-01 -6.943822503089904785e-01 -3.519896566867828369e-01 -3.232688903808593750e-01 1.280901879072189331e-01 -2.873573452234268188e-03 -4.683201014995574951e-01 1.770958304405212402e-01
1.833108514547348022e-01 -7.343283891677856445e-01 -2.401789277791976929e-01 -3.376477658748626709e-01 3.632065057754516602e-01 1.263502836227416992e-01 -2.489907741546630859e-01 2.135117053985595703e-01
-1.976687163114547729e-01 -4.160404205322265625e-01 -3.798540234565734863e-01 -3.718875348567962646e-01 4.237679243087768555e-01 8.824934251606464386e-03 -1.075087040662765503e-01 5.603863000869750977e-01
9.197209775447845459e-02 -6.526260823011398315e-02 -6.446031332015991211e-01 -4.108050167560577393e-01 4.649529457092285156e-01 -2.364034205675125122e-01 1.073427125811576843e-01 3.455681800842285156e-01
2.268429249525070190e-01 -3.814217150211334229e-01 -5.188555121421813965e-01 -9.009981900453567505e-02 3.549240827560424805e-01 -3.664051294326782227e-01 1.338754743337631226e-01 4.975782632827758789e-01
-2.536728382110595703e-01 -5.278722047805786133e-01 -4.799154102802276611e-01 -1.084544211626052856e-01 7.313282787799835205e-02 -2.697298824787139893e-01 -5.203456878662109375e-01 2.570171654224395752e-01
9.387416765093803406e-03 -2.788093984127044678e-01 -5.286729931831359863e-01 -4.334429800510406494e-01 -4.405615627765655518e-01 3.896839916706085205e-01 3.056347370147705078e-01 1.242925599217414856e-01
1.921218186616897583e-01 -3.180290460586547852e-01 -3.896504938602447510e-01 -3.006992340087890625e-01 4.950318858027458191e-02 -4.986746907234191895e-01 -3.270482420921325684e-01 5.114796757698059082e-01
-4.867285024374723434e-03 1.920545101165771484e-01 -4.058603048324584961e-01 -4.475767612457275391e-01 -2.506818771362304688e-01 -5.308116078376770020e-01 -3.487567007541656494e-01 3.630569577217102051e-01
2.465143799781799316e-01 -3.134329020977020264e-01 -5.680675506591796875e-01 1.221768632531166077e-01 -1.403793543577194214e-01 -6.075721383094787598e-01 4.909514682367444038e-04 3.383964300155639648e-01
-4.874063730239868164e-01 -5.113076567649841309e-01 -3.013352453708648682e-01 -3.747344017028808594e-01 -2.693400382995605469e-01 -5.471190065145492554e-02 -4.229297935962677002e-01 1.239501386880874634e-01
-1.796708256006240845e-01 -3.502857983112335205e-01 -7.123814821243286133e-01 9.886368364095687866e-02 1.490479521453380585e-02 -5.282543897628784180e-01 -1.884909123182296753e-01 1.138121187686920166e-01
1.688341498374938965e-01 2.631320618093013763e-02 -2.855018377304077148e-01 -5.409098863601684570e-01 -5.289835333824157715e-01 -4.745149314403533936e-01 1.721632480621337891e-01 -2.491575032472610474e-01
-2.964890897274017334e-01 -5.841315984725952148e-01 -5.189729332923889160e-01 -8.957301825284957886e-02 4.153009876608848572e-02 6.277001649141311646e-02 -4.053588509559631348e-01 3.514936864376068115e-01
-2.631714344024658203e-01 -4.016467928886413574e-01 4.541321471333503723e-02 -8.173639178276062012e-01 2.177248001098632812e-01 1.784830093383789062e-01 1.171984523534774780e-02 1.409853994846343994e-01
-6.735928654670715332e-01 -9.892279654741287231e-02 -2.399047464132308960e-01 -4.354110360145568848e-01 -1.736759841442108154e-01 6.145554408431053162e-02 1.178367584943771362e-01 4.914511740207672119e-01
-3.088792264461517334e-01 1.830854415893554688e-01 -3.799048662185668945e-01 -4.512473940849304199e-01 -4.195115864276885986e-01 -3.810748457908630371e-01 7.574815303087234497e-02 4.429173171520233154e-01
2.087128162384033203e-02 -5.774221420288085938e-01 2.243849486112594604e-01 -1.824935525655746460e-01 -1.977946758270263672e-01 -1.019382476806640625e-01 4.506653845310211182e-01 5.743538141250610352e-01
6.928309798240661621e-02 1.380356401205062866e-01 -5.273106098175048828e-01 -4.805856347084045410e-01 -2.438917160034179688e-01 -5.280264019966125488e-01 -3.588351607322692871e-01 -8.324734866619110107e-03
4.933853447437286377e-02 -7.008694410324096680e-01 1.349836885929107666e-01 -6.904395222663879395e-01 7.600199431180953979e-02 5.310418084263801575e-02 4.890623688697814941e-02 -2.079507894814014435e-02
1.976031810045242310e-01 -7.341910004615783691e-01 -4.991524219512939453e-01 -1.439619213342666626e-01 2.150670289993286133e-01 -9.463976323604583740e-02 -7.595386356115341187e-02 -3.017596602439880371e-01
-4.373823106288909912e-01 -2.336783558130264282e-01 -3.275077342987060547e-01 -1.976291090250015259e-01 3.333379328250885010e-01 -3.807409703731536865e-01 2.190054059028625488e-01 5.511181950569152832e-01
-1.064725667238235474e-01 -2.437925934791564941e-01 -2.194735854864120483e-01 -4.496525824069976807e-01 3.475685417652130127e-01 -2.331440150737762451e-01 -3.144406080245971680e-01 6.362701058387756348e-01
-3.406090140342712402e-01 -4.043841660022735596e-01 -4.971492290496826172e-01 -1.944850087165832520e-01 7.973963767290115356e-02 -9.862517565488815308e-02 6.182420253753662109e-01 -1.927914619445800781e-01
-3.386907279491424561e-01 -1.003188267350196838e-01 -2.755730971693992615e-02 -8.762007951736450195e-01 4.979369789361953735e-02 -2.559044398367404938e-03 3.072569966316223145e-01 -9.922096878290176392e-02
1.706875488162040710e-02 -6.054876446723937988e-01 -4.995277523994445801e-01 -2.534356117248535156e-01 2.293387204408645630e-01 -3.023271858692169189e-01 -2.051144987344741821e-01 -3.650559186935424805e-01
1.142477765679359436e-01 -5.720666050910949707e-01 -4.103305637836456299e-01 -3.691394925117492676e-01 3.211652338504791260e-01 2.070864886045455933e-01 -2.871273159980773926e-01 3.557781875133514404e-01
3.752307295799255371e-01 -6.005050539970397949e-01 1.440154612064361572e-01 -4.979770779609680176e-01 1.293878536671400070e-02 -1.995431929826736450e-01 4.335783123970031738e-01 -4.357555508613586426e-02
-2.124289870262145996e-01 -3.160952925682067871e-01 -1.565080136060714722e-01 -1.487909257411956787e-01 2.563174962997436523e-01 -4.620205461978912354e-01 4.779116809368133545e-01 5.484188199043273926e-01
-2.355849742889404297e-01 -8.390790224075317383e-01 -1.821559518575668335e-01 -6.940975785255432129e-02 -1.112025007605552673e-01 -3.469183444976806641e-01 -1.431980282068252563e-01 2.218637019395828247e-01
2.363384813070297241e-01 -1.413306742906570435e-01 -3.649702668190002441e-01 -4.300853908061981201e-01 1.671308875083923340e-01 -7.505227327346801758e-01 -6.614685803651809692e-02 -1.019832193851470947e-01
-3.592980206012725830e-01 -3.400654196739196777e-01 -4.892103672027587891e-01 -2.437646687030792236e-01 1.906522214412689209e-01 -3.222979307174682617e-01 3.939102888107299805e-01 -4.014012217521667480e-01
-3.725536540150642395e-02 -1.367399096488952637e-01 -2.880477607250213623e-01 -5.398218631744384766e-01 5.214757323265075684e-01 -5.366332530975341797e-01 -8.610405027866363525e-02 1.954713314771652222e-01
-2.970035672187805176e-01 -1.803423911333084106e-01 -5.847006440162658691e-01 -3.234279453754425049e-01 -2.090853601694107056e-01 -1.262549757957458496e-01 5.174400210380554199e-01 -3.246287405490875244e-01
-5.233126878738403320e-01 -2.499141544103622437e-01 -3.844462037086486816e-01 -5.002780556678771973e-01 2.679589204490184784e-02 -4.188943654298782349e-02 3.873321413993835449e-01 -3.363195061683654785e-01
2.311865836381912231e-01 -3.958644345402717590e-02 -3.859475851058959961e-01 -4.204806089401245117e-01 1.049853339791297913e-01 -6.227758526802062988e-01 -3.224201202392578125e-01 3.411742746829986572e-01
-3.158900141716003418e-01 -3.939275145530700684e-01 -9.635224938392639160e-02 -4.203829541802406311e-02 1.023112162947654724e-01 -6.127324700355529785e-01 5.526623874902725220e-02 5.873844623565673828e-01
-4.982828497886657715e-01 -2.593096494674682617e-01 -5.721655488014221191e-01 -2.737591564655303955e-01 -1.552203446626663208e-01 -6.889634579420089722e-02 4.108860790729522705e-01 -2.906676530838012695e-01
1.158919259905815125e-01 -6.565026044845581055e-01 -3.050860464572906494e-01 -3.217867910861968994e-01 3.643354475498199463e-01 1.139382645487785339e-01 -1.708773225545883179e-01 4.289846420288085938e-01
-1.730319857597351074e-01 -8.180449008941650391e-01 6.855198740959167480e-02 2.408514730632305145e-02 -1.411239206790924072e-01 -2.182700484991073608e-01 1.551650911569595337e-01 4.516072273254394531e-01
5.414830520749092102e-03 -7.783917188644409180e-01 -2.482698708772659302e-01 -2.476525306701660156e-01 2.927371859550476074e-01 8.430460840463638306e-02 -3.013993203639984131e-01 2.957421541213989258e-01
-1.053299307823181152e-01 -2.096589952707290649e-01 -5.810451507568359375e-01 -3.194265961647033691e-01 -2.304891645908355713e-01 -1.460294872522354126e-01 5.813921689987182617e-01 -3.046887516975402832e-01
3.753725886344909668e-01 -4.639908671379089355e-01 -5.229619890451431274e-02 -5.743408799171447754e-01 3.415157794952392578e-01 -3.673863112926483154e-01 -2.104465663433074951e-01 1.237425580620765686e-01
-4.310832917690277100e-01 -2.419479787349700928e-01 -3.193272352218627930e-01 -3.340774476528167725e-01 -4.953133314847946167e-02 -5.945989862084388733e-03 2.460127919912338257e-01 6.921268701553344727e-01
3.126164078712463379e-01 -1.486107409000396729e-01 -2.265697419643402100e-01 -5.425238013267517090e-01 -8.667644113302230835e-02 -6.645287871360778809e-01 8.552000671625137329e-02 -2.794547975063323975e-01
-1.164295896887779236e-01 -3.626711368560791016e-01 -5.511468052864074707e-01 -3.268752992153167725e-01 2.796751856803894043e-01 1.245178952813148499e-01 -1.280982047319412231e-01 5.780755281448364258e-01
-1.290734559297561646e-01 -3.891887068748474121e-01 -2.725417315959930420e-01 -7.719489932060241699e-01 -1.157948151230812073e-01 6.266540288925170898e-02 3.181608393788337708e-02 -3.786029219627380371e-01
-2.604240179061889648e-01 -3.256529867649078369e-01 -4.524499177932739258e-01 -2.796401679515838623e-01 5.123005434870719910e-02 1.387404352426528931e-01 6.729435175657272339e-02 7.189006805419921875e-01
2.998100817203521729e-01 -3.751787245273590088e-01 -3.920654952526092529e-01 -3.129905760288238525e-01 4.329282641410827637e-01 -5.182337164878845215e-01 -1.475031077861785889e-01 1.998152881860733032e-01
-4.117409288883209229e-01 -2.553348243236541748e-01 -7.061572372913360596e-02 -4.469541013240814209e-01 -2.494347989559173584e-01 -1.530396342277526855e-01 -3.751466274261474609e-01 5.780530571937561035e-01
3.822291493415832520e-01 -1.211315318942070007e-01 1.042882874608039856e-01 -5.510246157646179199e-01 -3.558838963508605957e-01 -5.978332757949829102e-01 1.844815611839294434e-01 8.144006878137588501e-02
-3.377390205860137939e-01 -2.561626732349395752e-01 -3.207913637161254883e-01 -3.761093318462371826e-01 -1.556330267339944839e-02 -3.701868951320648193e-01 -5.398502945899963379e-01 3.837042748928070068e-01
1.642260104417800903e-01 -3.230852782726287842e-01 -2.884962856769561768e-01 -5.519834160804748535e-01 -4.280402958393096924e-01 6.462835520505905151e-02 5.363096594810485840e-01 -7.554176449775695801e-02
-2.983087599277496338e-01 -2.968991361558437347e-02 -7.810015678405761719e-01 -3.011680841445922852e-01 2.769063115119934082e-01 -7.519250363111495972e-02 -8.094823919236660004e-03 3.564662933349609375e-01
-3.558086454868316650e-01 -4.434101581573486328e-01 -6.129052639007568359e-01 -3.098118007183074951e-01 3.150362074375152588e-01 1.356503367424011230e-01 -5.231514200568199158e-02 2.911455035209655762e-01
-2.995881140232086182e-01 -5.022602677345275879e-01 4.931932315230369568e-02 -7.721386551856994629e-01 1.818974465131759644e-01 1.584264487028121948e-01 -1.262967754155397415e-02 3.171423450112342834e-02
-5.846074223518371582e-01 -3.220700025558471680e-01 -5.362449288368225098e-01 -1.923732608556747437e-01 -3.679947927594184875e-02 1.940255612134933472e-01 1.950368434190750122e-01 3.910235464572906494e-01
2.227243632078170776e-01 -4.713200032711029053e-01 -4.172521233558654785e-01 -8.158903568983078003e-02 3.677269518375396729e-01 -5.997070074081420898e-01 1.688632369041442871e-02 2.287762314081192017e-01
-3.631466925144195557e-01 -2.686489224433898926e-01 -1.124734953045845032e-01 -6.208640336990356445e-01 -1.480198502540588379e-01 -1.717989742755889893e-01 4.757708609104156494e-01 -3.464779853820800781e-01
1.180917099118232727e-01 -1.368512809276580811e-01 -1.163013726472854614e-01 -3.526542782783508301e-01 -4.088143408298492432e-01 -8.029699921607971191e-01 6.771034002304077148e-02 -1.138427779078483582e-01
-7.983671501278877258e-03 4.557375311851501465e-01 -5.655941367149353027e-01 -6.312026977539062500e-01 -9.076848626136779785e-02 -1.915729939937591553e-01 4.538463801145553589e-02 1.640947759151458740e-01
-1.492717862129211426e-01 -5.341791510581970215e-01 6.050783023238182068e-02 -5.109049677848815918e-01 -4.970925152301788330e-01 -8.174101263284683228e-02 -3.487113118171691895e-01 2.286994606256484985e-01
-3.069228529930114746e-01 -1.218888722360134125e-02 -5.971697568893432617e-01 -4.403431415557861328e-01 9.850960224866867065e-02 1.317671388387680054e-01 7.600760459899902344e-02 5.677076578140258789e-01
-3.514553904533386230e-01 -5.684650503098964691e-03 -2.668931186199188232e-01 -6.770747900009155273e-01 3.676799833774566650e-01 -4.126109182834625244e-01 -1.967956572771072388e-01 -5.118296295404434204e-02
1.661739945411682129e-01 -2.273635938763618469e-02 -5.327792763710021973e-01 -2.118121832609176636e-01 -1.232377160340547562e-02 -5.377526879310607910e-01 -3.960045427083969116e-02 5.935091972351074219e-01
1.686890274286270142e-01 -8.036259412765502930e-01 1.836609691381454468e-01 -5.244548320770263672e-01 -6.271159648895263672e-02 -1.104347184300422668e-01 2.767343306913971901e-03 2.844156324863433838e-02
3.827698230743408203e-01 -2.722346186637878418e-01 -2.445594072341918945e-01 -4.286195337772369385e-01 -1.928591541945934296e-02 -6.916446685791015625e-01 4.343290627002716064e-02 -2.349907755851745605e-01
-1.327347010374069214e-01 -2.640736997127532959e-01 -2.961208820343017578e-01 4.359041899442672729e-02 -6.124014407396316528e-02 -7.375190854072570801e-01 2.122271955013275146e-01 4.799310564994812012e-01
2.839531898498535156e-01 -2.055525034666061401e-01 -2.475904524326324463e-01 -1.182100549340248108e-01 -2.044888138771057129e-01 -3.267029225826263428e-01 4.283875524997711182e-01 6.854032874107360840e-01
-4.118827581405639648e-01 -6.480175852775573730e-01 -1.609463393688201904e-01 -2.550637163221836090e-02 -3.856393974274396896e-03 -2.719009816646575928e-01 5.198314785957336426e-01 -1.992525011301040649e-01
-9.853979200124740601e-02 -7.550830841064453125e-01 -6.349255144596099854e-02 2.831900119781494141e-02 -3.411066830158233643e-01 -1.703751683235168457e-01 3.697294369339942932e-02 5.182257294654846191e-01
-1.469091475009918213e-01 -5.864198207855224609e-01 2.264368832111358643e-01 -7.188406586647033691e-01 8.887756615877151489e-03 -2.101532816886901855e-01 2.054479159414768219e-02 -1.478462666273117065e-01
-4.832931458950042725e-01 -4.924986064434051514e-01 -2.416543960571289062e-01 -1.132550388574600220e-01 -5.143807530403137207e-01 -3.721233010292053223e-01 -2.132375240325927734e-01 -6.415373831987380981e-02
-2.022832185029983521e-01 -3.632333278656005859e-01 -1.559848785400390625e-01 -5.064889192581176758e-01 -3.853619098663330078e-01 -8.364751189947128296e-02 -5.273097753524780273e-01 3.357446491718292236e-01
-4.005168676376342773e-01 -5.210207104682922363e-01 -4.000783860683441162e-01 -2.716391682624816895e-01 -3.290329575538635254e-01 1.186527684330940247e-01 -4.083360135555267334e-01 2.125886529684066772e-01
3.130193427205085754e-02 -3.387552499771118164e-01 -3.966519236564636230e-01 -5.630844235420227051e-01 1.967621892690658569e-01 8.393641561269760132e-02 5.538185238838195801e-01 -2.395679801702499390e-01
-2.069891542196273804e-01 -4.230842888355255127e-01 -3.861151337623596191e-01 -2.347988188266754150e-01 -4.685776829719543457e-01 -3.851638436317443848e-01 -3.216191828250885010e-01 -3.202885687351226807e-01
3.443772494792938232e-01 -1.973542720079421997e-01 -4.470335543155670166e-01 -2.187725603580474854e-01 1.703506559133529663e-01 -3.452220857143402100e-01 1.696986407041549683e-01 6.463436484336853027e-01
-4.184252396225929260e-02 1.079681962728500366e-01 -4.733728170394897461e-01 -3.504951000213623047e-01 -1.024345681071281433e-01 -2.909244038164615631e-02 4.947471916675567627e-01 6.193135976791381836e-01
7.150160521268844604e-02 -1.990775018930435181e-01 -6.621465682983398438e-01 5.914770066738128662e-02 -1.518378555774688721e-01 -6.885179877281188965e-01 -9.197615087032318115e-02 8.802182227373123169e-02
-1.180335506796836853e-01 -5.543138384819030762e-01 1.842504292726516724e-01 -4.999063014984130859e-01 -3.091508150100708008e-01 -3.061914443969726562e-01 -3.938091099262237549e-01 2.248032838106155396e-01
-2.062263786792755127e-01 -1.062339823693037033e-02 3.228872781619429588e-03 -2.493879944086074829e-01 -6.182209849357604980e-01 -6.025785207748413086e-01 2.032962143421173096e-01 3.294323384761810303e-01
4.098807275295257568e-02 -1.510652899742126465e-01 -9.193878620862960815e-02 -2.845378816127777100e-01 -1.822870224714279175e-01 -1.523311734199523926e-01 4.915864765644073486e-01 7.668076753616333008e-01
1.468797624111175537e-01 -6.173356994986534119e-02 -5.337789654731750488e-01 -2.139163166284561157e-01 -3.228709697723388672e-01 -7.325037717819213867e-01 -2.037648297846317291e-02 -5.208282917737960815e-02
-3.112538456916809082e-01 -6.287122964859008789e-01 -3.667545616626739502e-01 -1.764967292547225952e-01 1.201890781521797180e-01 -1.450753360986709595e-01 -3.838709294795989990e-01 3.991650044918060303e-01
1.202378571033477783e-01 -6.459618806838989258e-01 2.319733649492263794e-01 -1.430914700031280518e-01 -1.447364091873168945e-01 -3.628385663032531738e-01 3.302423954010009766e-01 4.820049405097961426e-01
2.523752152919769287e-01 -2.865255475044250488e-01 -1.807413697242736816e-01 -3.501769602298736572e-01 -1.630822420120239258e-01 -7.773810029029846191e-01 1.343591809272766113e-01 -2.234929502010345459e-01
-3.347514867782592773e-01 -7.501039505004882812e-01 -1.282511949539184570e-01 -1.744606196880340576e-01 -2.289153635501861572e-02 -2.863932847976684570e-01 -2.744557857513427734e-01 3.471739888191223145e-01
4.312519729137420654e-01 -7.035187631845474243e-02 -2.533798515796661377e-01 -5.606511235237121582e-01 -3.289771452546119690e-02 -6.537925004959106445e-01 4.088258370757102966e-02 -1.852223090827465057e-02
-3.221138119697570801e-01 -6.217410564422607422e-01 -2.618137933313846588e-02 -2.588003873825073242e-01 -2.763718664646148682e-01 -1.402419954538345337e-01 -2.440096437931060791e-01 5.351893901824951172e-01
-5.405804514884948730e-02 -1.216570660471916199e-01 -4.244404286146163940e-02 -5.605217218399047852e-01 -5.559226125478744507e-02 -6.826738119125366211e-01 4.136542975902557373e-01 1.613921672105789185e-01
-1.430869400501251221e-01 -8.420272469520568848e-01 -6.068343669176101685e-02 -1.337516754865646362e-01 1.398236602544784546e-01 -7.430057972669601440e-02 -2.056638598442077637e-01 4.261168539524078369e-01
-8.622382581233978271e-02 -5.313362479209899902e-01 -2.359761483967304230e-02 -5.169853568077087402e-01 -4.115239381790161133e-01 -6.063972413539886475e-02 -4.842772781848907471e-01 1.867166459560394287e-01
8.542831242084503174e-02 3.221965730190277100e-01 -4.606288969516754150e-01 -6.763015389442443848e-01 -2.838258147239685059e-01 -3.189871609210968018e-01 1.055949777364730835e-01 -1.608373522758483887e-01
-3.143357634544372559e-01 -2.132871448993682861e-01 -5.926958918571472168e-01 2.335359901189804077e-02 -1.498566418886184692e-01 -6.111452579498291016e-01 -2.107635289430618286e-01 2.519742548465728760e-01
-2.639372348785400391e-01 -3.266480863094329834e-01 -6.111605763435363770e-01 -3.132196068763732910e-01 1.478221118450164795e-01 -2.042820751667022705e-01 -4.111062884330749512e-01 3.455771505832672119e-01
2.604271173477172852e-01 -6.688263416290283203e-01 -9.766608476638793945e-02 -3.846563398838043213e-01 3.226280212402343750e-01 -4.069430530071258545e-01 -2.297968566417694092e-01 6.965564191341400146e-02
-5.321406722068786621e-01 -1.656034290790557861e-01 -4.261724650859832764e-01 -2.598207890987396240e-01 4.341839998960494995e-02 -3.913847804069519043e-01 -2.992358505725860596e-01 4.423379004001617432e-01
-8.490483462810516357e-02 -2.889261245727539062e-01 -2.689244970679283142e-02 -5.392414927482604980e-01 -2.487876638770103455e-02 -2.907569408416748047e-01 9.174266457557678223e-02 7.240393161773681641e-01
-4.925414025783538818e-01 -2.346121072769165039e-01 -3.357130289077758789e-01 -3.402865529060363770e-01 -1.991828382015228271e-01 -5.387736111879348755e-02 6.389655470848083496e-01 -1.516854614019393921e-01
8.915685117244720459e-02 -6.824337244033813477e-01 -5.559397339820861816e-01 -1.536355763673782349e-01 2.203770279884338379e-01 -1.237837970256805420e-01 -2.080208808183670044e-02 -3.596402704715728760e-01
2.481351792812347412e-01 -3.421095311641693115e-01 -6.489094495773315430e-01 1.202204078435897827e-01 -4.227195084095001221e-01 -3.600580394268035889e-01 -2.131323516368865967e-01 1.791500151157379150e-01
-3.973780199885368347e-02 -3.593278825283050537e-01 -5.470358729362487793e-01 -2.507335543632507324e-01 -2.750028669834136963e-01 -3.180746138095855713e-01 2.110588699579238892e-01 -5.346446633338928223e-01
2.524656355381011963e-01 6.816336419433355331e-03 -1.925941258668899536e-01 -5.646369457244873047e-01 -3.945763409137725830e-01 -6.226549148559570312e-01 6.670345086604356766e-03 -1.920236945152282715e-01
4.451816678047180176e-01 -2.833264693617820740e-02 -4.567813873291015625e-01 -4.773520529270172119e-01 -1.507208645343780518e-01 -4.496208727359771729e-01 -3.392627239227294922e-01 1.565925627946853638e-01
2.201191931962966919e-01 -3.860720396041870117e-01 -1.238292753696441650e-01 -7.581776380538940430e-01 -2.542393803596496582e-01 2.622286975383758545e-01 2.471796125173568726e-01 1.335272490978240967e-01
-1.368958801031112671e-01 -1.372245997190475464e-01 2.071472257375717163e-01 -4.138187468051910400e-01 -7.211467027664184570e-01 -4.545763731002807617e-01 -2.365063689649105072e-02 1.449879258871078491e-01
1.159714013338088989e-01 -5.306519567966461182e-02 -7.176338434219360352e-01 -2.673156261444091797e-01 -4.471618309617042542e-02 1.038364972919225693e-02 2.012382298707962036e-01 5.955455303192138672e-01
1.346402019262313843e-01 -5.990849733352661133e-01 -4.161800146102905273e-01 -1.407412439584732056e-01 -3.282219767570495605e-01 6.972239911556243896e-02 -3.262773752212524414e-01 4.592467844486236572e-01
-1.733179092407226562e-01 -6.292430758476257324e-01 1.378410756587982178e-01 -4.624671638011932373e-01 -3.082321286201477051e-01 -2.539009749889373779e-01 -4.074899852275848389e-01 1.249691694974899292e-01
2.501438856124877930e-01 -5.783700346946716309e-01 -5.387808680534362793e-01 -1.301714032888412476e-01 -4.967063665390014648e-01 -6.715414114296436310e-03 -2.197182476520538330e-01 -2.546304278075695038e-02
2.309946417808532715e-01 -1.146115586161613464e-01 -5.656954646110534668e-01 -2.544041872024536133e-01 3.614877760410308838e-01 -4.183090031147003174e-01 2.116723060607910156e-01 4.453221261501312256e-01
-4.082932695746421814e-02 -4.663107693195343018e-01 -3.277747929096221924e-01 -4.421209096908569336e-01 -1.371641159057617188e-01 -3.883505165576934814e-01 -2.118926048278808594e-01 -5.132750868797302246e-01
9.786996990442276001e-02 -2.572854757308959961e-01 -6.043229103088378906e-01 7.581199053674936295e-03 1.430523544549942017e-01 -4.356794953346252441e-01 2.903960645198822021e-01 5.141512751579284668e-01
-8.740895986557006836e-02 -4.186810255050659180e-01 -4.871931374073028564e-01 7.817412167787551880e-02 1.418551802635192871e-01 -1.621674299240112305e-01 1.702997237443923950e-01 7.058147192001342773e-01
-2.515054345130920410e-01 -5.396545529365539551e-01 -2.115714251995086670e-01 -3.475075662136077881e-01 -1.292369961738586426e-01 -4.436598420143127441e-01 -4.017245769500732422e-01 -3.241529166698455811e-01
3.624163269996643066e-01 -4.909700527787208557e-02 -3.815837502479553223e-01 -4.325797557830810547e-01 1.307913959026336670e-01 -7.141054272651672363e-01 -4.167071357369422913e-02 6.872454285621643066e-02
-3.378009498119354248e-01 1.692647635936737061e-01 -1.303727775812149048e-01 -4.626592397689819336e-01 -4.896860122680664062e-01 -4.806723594665527344e-01 1.857207268476486206e-01 3.476474881172180176e-01
-7.879372686147689819e-02 -2.040998190641403198e-01 -3.685719370841979980e-01 -3.090980052947998047e-01 -9.202495962381362915e-02 -4.627918899059295654e-01 -4.552676975727081299e-01 5.392907261848449707e-01
3.648283183574676514e-01 -6.344304680824279785e-01 -8.709703572094440460e-03 -5.428988933563232422e-01 2.493780851364135742e-01 -2.773393988609313965e-01 -1.628743559122085571e-01 6.283675134181976318e-02
1.683973073959350586e-01 -2.504631280899047852e-01 -4.030040800571441650e-01 -6.483426690101623535e-01 -3.191452622413635254e-01 3.493856787681579590e-01 3.170664310455322266e-01 4.116801545023918152e-02
1.251697242259979248e-01 2.979541756212711334e-02 -1.936143785715103149e-01 -3.154528737068176270e-01 -2.362869679927825928e-01 -1.677504777908325195e-01 4.798046946525573730e-01 7.295638322830200195e-01
3.103267550468444824e-01 -8.461149930953979492e-01 -2.537350654602050781e-01 -1.390144601464271545e-02 -1.097076758742332458e-01 -6.522683054208755493e-02 -2.029009461402893066e-01 2.564230263233184814e-01
2.734304666519165039e-01 -6.438187360763549805e-01 -2.603711187839508057e-01 -3.547314107418060303e-01 3.438365757465362549e-01 2.241743952035903931e-01 -1.991899907588958740e-01 3.300780653953552246e-01
-2.645572125911712646e-01 -7.770310044288635254e-01 -2.315713018178939819e-01 -6.906911730766296387e-02 -1.217557042837142944e-01 -3.103216588497161865e-01 1.729926466941833496e-02 3.954911231994628906e-01
7.827102392911911011e-02 -4.470173120498657227e-01 -2.033329159021377563e-01 -2.922967076301574707e-01 -5.451003313064575195e-01 -3.794300258159637451e-01 -4.597421288490295410e-01 1.216693595051765442e-01
-2.636771202087402344e-01 -2.062611728906631470e-01 -4.801499843597412109e-01 -3.504557013511657715e-01 6.111997738480567932e-02 2.482131868600845337e-01 -7.942248880863189697e-02 6.803780794143676758e-01
4.185443371534347534e-02 -3.466455936431884766e-01 -2.730331420898437500e-01 -4.467743039131164551e-01 3.703295588493347168e-01 -1.366698592901229858e-01 1.795732975006103516e-01 6.448731422424316406e-01
1.531047523021697998e-01 -5.511874556541442871e-01 -5.130916833877563477e-01 1.389820128679275513e-02 -5.392419099807739258e-01 2.596683800220489502e-02 -2.841428816318511963e-01 1.926179230213165283e-01
-1.932584792375564575e-01 -3.533160984516143799e-01 -1.845081895589828491e-01 -5.393972396850585938e-01 4.227816164493560791e-01 -5.208882093429565430e-01 -2.121290564537048340e-01 -1.332621127367019653e-01
-4.169576466083526611e-01 -3.021800816059112549e-01 2.313007861375808716e-01 -6.439490318298339844e-01 -4.730989634990692139e-01 -1.883107274770736694e-01 6.954554468393325806e-02 -5.042966455221176147e-02
-1.726184785366058350e-01 -2.421387135982513428e-01 1.333427280187606812e-01 -5.219439268112182617e-01 -9.272332303225994110e-03 -5.581960678100585938e-01 4.965641200542449951e-01 2.512392401695251465e-01
3.656543791294097900e-01 -6.567455530166625977e-01 -3.389584124088287354e-01 -1.864361017942428589e-01 3.825895488262176514e-01 -2.927625775337219238e-01 2.284594774246215820e-01 3.244382515549659729e-02
-4.206543564796447754e-01 -4.316283464431762695e-01 -6.909524649381637573e-02 -1.570488959550857544e-01 -4.899275898933410645e-01 -5.722591876983642578e-01 -1.951497048139572144e-01 4.141684621572494507e-02
-1.910665333271026611e-01 -6.461113691329956055e-01 -1.437086015939712524e-01 -5.775648355484008789e-01 3.623891621828079224e-02 -1.413032859563827515e-01 -2.134196609258651733e-01 -3.535144627094268799e-01
3.254805207252502441e-01 -4.702247381210327148e-01 -4.348067939281463623e-01 1.321701705455780029e-01 -2.812819480895996094e-01 -5.293880701065063477e-01 1.660948693752288818e-01 2.818976938724517822e-01
-3.990697562694549561e-01 6.622491870075464249e-03 -4.022178649902343750e-01 -7.651875615119934082e-01 1.471650749444961548e-01 1.954798400402069092e-01 1.486282497644424438e-01 -1.069960594177246094e-01
3.508875668048858643e-01 -1.814042031764984131e-01 -3.459278866648674011e-02 -3.630267679691314697e-01 -4.103948175907135010e-01 -7.295614480972290039e-01 8.900397270917892456e-02 4.878359660506248474e-02
3.662272989749908447e-01 -3.358666896820068359e-01 -1.030414029955863953e-01 -4.905958473682403564e-01 5.035247653722763062e-02 -6.664002537727355957e-01 1.985020339488983154e-01 -1.254656761884689331e-01
1.588385850191116333e-01 1.000444404780864716e-02 -8.457580953836441040e-02 -5.779381990432739258e-01 -2.585253119468688965e-01 -7.243849635124206543e-01 6.424469500780105591e-02 -1.944437623023986816e-01
1.557155698537826538e-01 -7.336280345916748047e-01 -4.171369224786758423e-02 -3.819261193275451660e-01 -2.541407048702239990e-01 -2.740245461463928223e-01 -3.847310841083526611e-01 -4.732776433229446411e-02
3.317933678627014160e-01 -5.221655219793319702e-02 -3.527475297451019287e-01 -3.923216164112091064e-01 -3.232141137123107910e-01 -6.380622386932373047e-01 3.046208620071411133e-01 -6.674595922231674194e-02
