# Supplementary material for: Where is your field going? A machine learning approach to study the relative motion of the domains of physics
Source: PLoS One. 2020 Jun 18;15(6):e0233997. doi: 10.1371/journal.pone.0233997 (PMC7302634; doi:10.1371/journal.pone.0233997)
Supplement: S23 Data — (ZIP) [file pone.0233997.s023.zip › 22/Pacs4Run_22_VS_500_embeddings2000-2004ED8.txt]

3.186723589897155762e-02 -8.440824747085571289e-01 4.896037280559539795e-02 -2.684871256351470947e-01 1.586934365332126617e-02 -1.239793188869953156e-02 3.421273529529571533e-01 3.075222671031951904e-01
-2.190447747707366943e-01 -6.082466244697570801e-01 -1.726442575454711914e-01 1.601878851652145386e-01 -1.081905215978622437e-01 4.908690154552459717e-01 2.354846447706222534e-01 4.674169719219207764e-01
3.867923915386199951e-01 -7.579725384712219238e-01 -1.948784887790679932e-01 -1.108327731490135193e-01 -9.431531280279159546e-02 1.890159398317337036e-01 3.041481077671051025e-01 2.974542677402496338e-01
1.383370906114578247e-01 -5.762804150581359863e-01 2.279098182916641235e-01 -6.981785595417022705e-02 1.269083321094512939e-01 5.897688269615173340e-01 5.819213390350341797e-02 4.739485085010528564e-01
-1.017931327223777771e-01 -7.340691238641738892e-02 -2.157905250787734985e-01 -1.818933188915252686e-01 5.809560418128967285e-01 -8.273690938949584961e-02 4.918175339698791504e-01 5.642331838607788086e-01
-4.269070029258728027e-01 1.479292847216129303e-02 -2.048697620630264282e-01 -1.839644014835357666e-01 -2.646666392683982849e-02 3.975085616111755371e-01 6.458265185356140137e-01 4.073226451873779297e-01
-6.021055579185485840e-02 -1.033010110259056091e-01 -1.388828307390213013e-01 -1.608936041593551636e-01 5.581700205802917480e-01 -9.209978580474853516e-02 6.824294328689575195e-01 3.934240937232971191e-01
-9.170955419540405273e-02 -5.225075483322143555e-01 2.272023111581802368e-01 2.617524005472660065e-02 -2.055821865797042847e-01 4.330512881278991699e-01 -8.473544567823410034e-02 6.552034616470336914e-01
1.816327720880508423e-01 -5.897497534751892090e-01 -1.127925738692283630e-01 3.450354635715484619e-01 -2.353136539459228516e-01 1.503258049488067627e-01 1.628776639699935913e-01 6.188161969184875488e-01
2.031933069229125977e-01 -6.014040112495422363e-01 -3.376385867595672607e-01 -3.333155810832977295e-01 -2.485722899436950684e-01 2.126760929822921753e-01 4.567199349403381348e-01 2.373063415288925171e-01
-1.283561140298843384e-01 -3.782463967800140381e-01 -2.783251404762268066e-01 -2.334823757410049438e-01 4.381358921527862549e-01 3.413914442062377930e-01 6.076355576515197754e-01 1.753372400999069214e-01
3.192153275012969971e-01 2.496011927723884583e-02 -8.197832852602005005e-02 -5.466999411582946777e-01 -4.931772127747535706e-02 -1.979687064886093140e-01 3.864628076553344727e-01 6.331666111946105957e-01
-4.725443571805953979e-02 -3.873336911201477051e-01 -4.494180977344512939e-01 -5.127481222152709961e-01 1.362028419971466064e-01 -8.002799749374389648e-02 5.777067542076110840e-01 1.554077267646789551e-01
2.293075472116470337e-01 4.671680554747581482e-02 1.409323420375585556e-02 -1.497789025306701660e-01 -1.845832169055938721e-02 2.101707160472869873e-01 3.431570827960968018e-01 8.719713687896728516e-01
-7.300345897674560547e-01 -3.198147714138031006e-01 3.477383777499198914e-02 -3.954319953918457031e-01 3.109308183193206787e-01 1.973991096019744873e-02 1.009179949760437012e-01 3.161327838897705078e-01
3.447556495666503906e-01 -5.760040283203125000e-01 3.816029131412506104e-01 5.853194277733564377e-03 -1.208066344261169434e-01 3.812315762042999268e-01 2.437420934438705444e-01 4.293786883354187012e-01
-1.124125942587852478e-01 -6.253331899642944336e-01 -4.387541711330413818e-01 -4.768482744693756104e-01 7.812510430812835693e-02 1.511053144931793213e-01 3.750557303428649902e-01 8.263761550188064575e-02
-3.267728090286254883e-01 -5.940826609730720520e-02 -1.751832813024520874e-01 7.457735389471054077e-02 2.807323336601257324e-01 3.524681031703948975e-01 3.093966841697692871e-01 7.447606921195983887e-01
4.109217785298824310e-03 4.441628977656364441e-02 1.451666951179504395e-01 -4.657667279243469238e-01 3.328917920589447021e-01 2.715502083301544189e-01 2.001354098320007324e-01 7.317017912864685059e-01
-5.912404060363769531e-01 -5.949683189392089844e-01 3.059540688991546631e-01 -4.009582698345184326e-01 -5.389869213104248047e-02 -1.306504290550947189e-02 3.028748929500579834e-02 1.951385885477066040e-01
-1.227143928408622742e-01 -2.389626391232013702e-02 1.046523302793502808e-01 -7.054740190505981445e-01 7.728219777345657349e-02 -2.626779489219188690e-02 6.600706577301025391e-01 1.826713383197784424e-01
-5.764670372009277344e-01 -6.987283825874328613e-01 -6.677281856536865234e-02 -3.518681228160858154e-01 -1.079388149082660675e-02 1.436077803373336792e-01 1.110382303595542908e-01 1.346302777528762817e-01
-2.605453133583068848e-01 -4.186992347240447998e-01 -2.365937223657965660e-03 -2.366515249013900757e-01 -4.852385818958282471e-01 5.580039024353027344e-01 1.729682832956314087e-02 3.920120596885681152e-01
-1.068991348147392273e-01 1.752662807703018188e-01 1.563995629549026489e-01 -2.976358532905578613e-01 3.584983646869659424e-01 1.525974273681640625e-01 3.431288301944732666e-01 7.584601640701293945e-01
-4.350558221340179443e-01 -5.985718369483947754e-01 1.553450375795364380e-01 -7.924757152795791626e-02 1.589403301477432251e-02 -1.446295082569122314e-01 6.246899366378784180e-01 -1.030439212918281555e-01
-3.717949986457824707e-01 1.586726009845733643e-01 -1.943930834531784058e-01 -1.015972420573234558e-01 1.630757749080657959e-02 -3.604738041758537292e-02 7.323166728019714355e-01 5.006273388862609863e-01
1.118552908301353455e-01 -1.391023695468902588e-01 -1.370310634374618530e-01 3.092834949493408203e-01 -1.916686743497848511e-01 1.188537403941154480e-01 6.195623278617858887e-01 6.472901701927185059e-01
-8.055516332387924194e-02 -3.118289113044738770e-01 -4.418344199657440186e-01 -2.850595414638519287e-01 5.508279204368591309e-01 -7.306399941444396973e-02 3.915846943855285645e-01 3.971256911754608154e-01
3.160125613212585449e-01 -1.751584708690643311e-01 -2.031356245279312134e-01 1.200386211276054382e-01 5.865195766091346741e-02 9.187946468591690063e-02 4.291240870952606201e-01 7.859725356101989746e-01
-1.711136549711227417e-01 -5.434511899948120117e-01 -4.888200163841247559e-01 -1.866573691368103027e-01 7.472742348909378052e-02 3.384635746479034424e-01 -6.690242141485214233e-02 5.262862443923950195e-01
-5.139948129653930664e-01 -1.854503154754638672e-01 2.682195007801055908e-01 1.073651239275932312e-01 -4.886971414089202881e-01 -2.244484275579452515e-01 3.189472854137420654e-01 4.764653444290161133e-01
1.197068542242050171e-01 -2.012332081794738770e-01 -3.101273179054260254e-01 -1.007528859190642834e-03 1.862147748470306396e-01 2.657784223556518555e-01 5.018432736396789551e-01 7.013092637062072754e-01
1.891703456640243530e-01 -8.743539452552795410e-02 9.737173467874526978e-02 1.846972852945327759e-01 1.070429831743240356e-01 2.700944840908050537e-01 3.456590473651885986e-01 8.420723080635070801e-01
-5.609177350997924805e-01 -6.659098267555236816e-01 -2.070357054471969604e-01 -3.749767541885375977e-01 1.943395659327507019e-02 7.061343640089035034e-03 9.366188198328018188e-02 2.219552248716354370e-01
-3.682137429714202881e-01 -5.879112482070922852e-01 4.762069284915924072e-01 -2.957114875316619873e-01 3.207190930843353271e-01 -2.742911875247955322e-01 9.597063809633255005e-02 1.313547194004058838e-01
2.016039341688156128e-01 -1.236563920974731445e-02 -9.090696275234222412e-02 -7.715855538845062256e-02 2.841991484165191650e-01 -1.759349852800369263e-01 7.731882929801940918e-01 4.852248132228851318e-01
-3.541901111602783203e-01 -1.387520432472229004e-01 -5.217361450195312500e-01 -2.424978613853454590e-01 5.338039621710777283e-02 1.532998085021972656e-01 3.059535026550292969e-01 6.358660459518432617e-01
1.995842754840850830e-01 -9.740339219570159912e-02 3.513391911983489990e-01 -1.256290972232818604e-01 3.236629664897918701e-01 4.126071929931640625e-01 4.899351894855499268e-01 5.444426536560058594e-01
-3.543330729007720947e-01 5.142565816640853882e-03 -7.107026875019073486e-02 -1.077144891023635864e-01 4.818823933601379395e-01 1.983917504549026489e-01 4.551148414611816406e-01 6.156857609748840332e-01
-5.650340318679809570e-01 -3.621430099010467529e-01 8.309858292341232300e-02 2.838841676712036133e-01 -2.473125606775283813e-01 -1.302550546824932098e-02 2.278883457183837891e-01 5.906158685684204102e-01
-1.213545948266983032e-01 -9.981338866055011749e-03 -4.926298931241035461e-02 -3.829604759812355042e-02 3.695892095565795898e-01 2.508234977722167969e-01 5.674761533737182617e-01 6.780428886413574219e-01
-1.800480335950851440e-01 1.006728559732437134e-01 3.238808810710906982e-01 -1.969988793134689331e-01 3.152634250000119209e-03 4.555813670158386230e-01 6.793891787528991699e-01 3.802711367607116699e-01
1.421288102865219116e-01 -1.811889000236988068e-02 2.029704302549362183e-01 -6.234900355339050293e-01 3.391150534152984619e-01 2.461469322443008423e-01 2.100631445646286011e-01 5.742999315261840820e-01
2.008083760738372803e-01 -6.834042668342590332e-01 -4.633627533912658691e-01 -2.636828720569610596e-01 -1.328650265932083130e-01 -3.263306617736816406e-02 3.549419641494750977e-01 2.523867487907409668e-01
-1.252408977597951889e-02 1.320643126964569092e-01 2.871758937835693359e-01 -3.451648354530334473e-01 9.057404845952987671e-02 4.488109648227691650e-01 5.895006060600280762e-01 4.729139208793640137e-01
-5.510552525520324707e-01 -4.957830607891082764e-01 -8.105673827230930328e-03 -3.569925725460052490e-01 6.454679369926452637e-02 -2.168722748756408691e-01 -1.336561292409896851e-01 5.039485096931457520e-01
8.710221201181411743e-02 1.003237068653106689e-01 1.529558151960372925e-01 -5.766456723213195801e-01 2.235156148672103882e-01 3.977434709668159485e-02 5.720613598823547363e-01 4.976316094398498535e-01
4.102106094360351562e-01 -3.326622754684649408e-05 -2.330505661666393280e-02 -4.539362490177154541e-01 -1.511896550655364990e-01 -2.535409480333328247e-02 3.568426668643951416e-01 6.886858940124511719e-01
2.607737481594085693e-01 -7.875647395849227905e-03 4.470867216587066650e-01 -8.984031528234481812e-02 -3.733206167817115784e-02 3.646977543830871582e-01 4.805069863796234131e-01 5.989090204238891602e-01
-7.703891023993492126e-03 1.170558705925941467e-01 -1.812022030353546143e-01 -3.574548065662384033e-01 1.756045669317245483e-01 1.089087054133415222e-01 1.500664651393890381e-01 8.720163106918334961e-01
-2.402022629976272583e-01 -1.508631855249404907e-01 2.303525656461715698e-01 -2.453622817993164062e-01 8.208926022052764893e-02 3.745879530906677246e-01 -1.812216937541961670e-01 7.914430499076843262e-01
-4.281117320060729980e-01 1.989512443542480469e-01 -9.270078688859939575e-02 -6.307822465896606445e-02 6.907740235328674316e-02 -1.340474095195531845e-02 6.921915411949157715e-01 5.296095013618469238e-01
1.600886732339859009e-01 -1.195416450500488281e-01 1.167755722999572754e-01 -7.352787256240844727e-01 8.575623482465744019e-02 1.770457476377487183e-01 5.110329985618591309e-01 3.255089521408081055e-01
4.393640160560607910e-01 -4.050775989890098572e-02 6.014325469732284546e-02 -5.303928256034851074e-01 2.548426203429698944e-02 -2.764790654182434082e-01 3.815217316150665283e-01 5.456516146659851074e-01
8.309391140937805176e-02 -3.188905715942382812e-01 2.260726876556873322e-02 -2.335847318172454834e-01 -1.672338545322418213e-01 7.365746051073074341e-02 -3.435721993446350098e-01 8.275850415229797363e-01
-1.236268058419227600e-01 -5.566981434822082520e-01 -4.033388197422027588e-01 -5.110444426536560059e-01 -2.750799804925918579e-02 2.409550696611404419e-01 2.095828801393508911e-01 3.849855363368988037e-01
-1.989750117063522339e-01 -2.371751368045806885e-01 -4.581645429134368896e-01 -4.214067384600639343e-02 -1.998391747474670410e-01 3.886064291000366211e-01 4.285731315612792969e-01 5.637736916542053223e-01
1.697653532028198242e-01 -2.877591177821159363e-04 4.637652635574340820e-01 1.845652461051940918e-01 -3.854788467288017273e-02 2.919180989265441895e-01 4.302712380886077881e-01 6.709706187248229980e-01
-6.453907489776611328e-01 -1.877317577600479126e-01 -1.290623098611831665e-01 -2.693116851150989532e-02 -2.367349863052368164e-01 -3.223553895950317383e-01 3.728854954242706299e-01 4.815030992031097412e-01
-1.578179895877838135e-01 5.751195177435874939e-02 7.705463469028472900e-02 -3.648154735565185547e-01 5.083162188529968262e-01 1.931885778903961182e-01 1.883329004049301147e-01 7.082242369651794434e-01
-4.755221307277679443e-01 -7.848573327064514160e-01 2.146158367395401001e-01 -2.258618474006652832e-01 4.262828454375267029e-02 9.145881980657577515e-02 2.241103500127792358e-01 1.992272213101387024e-02
2.196494936943054199e-01 -1.700674444437026978e-01 -1.304832547903060913e-01 2.853227853775024414e-01 -6.437730044126510620e-02 6.478440761566162109e-02 3.722120821475982666e-01 8.231116533279418945e-01
2.464397996664047241e-01 -1.342173367738723755e-01 -1.321075111627578735e-01 6.669384986162185669e-02 2.989980764687061310e-02 2.210016250610351562e-01 5.901311039924621582e-01 7.080693840980529785e-01
3.992897272109985352e-01 -3.970478177070617676e-01 5.096852183341979980e-01 -2.649617614224553108e-03 5.465128645300865173e-02 3.863629996776580811e-01 3.861446678638458252e-01 3.489469885826110840e-01
2.411919459700584412e-02 -6.111444830894470215e-01 -4.758335649967193604e-01 -3.793903291225433350e-01 -1.708504930138587952e-02 1.313316076993942261e-01 4.465855360031127930e-01 1.964375525712966919e-01
-2.922188639640808105e-01 -7.939305901527404785e-01 1.953695118427276611e-01 -1.677231639623641968e-01 3.185280859470367432e-01 -3.260898590087890625e-02 3.384796977043151855e-01 2.983617410063743591e-02
-5.385503172874450684e-01 -4.972646236419677734e-01 5.469201207160949707e-01 3.122342377901077271e-02 1.507394909858703613e-01 -2.276592254638671875e-01 2.131699621677398682e-01 2.064032852649688721e-01
-4.730046987533569336e-01 -6.001222729682922363e-01 1.530841141939163208e-01 7.552125304937362671e-02 9.451342374086380005e-02 1.618424952030181885e-01 5.931081175804138184e-01 8.860640227794647217e-03
2.126934230327606201e-01 -8.128905296325683594e-02 2.374940514564514160e-01 -3.177748918533325195e-01 3.465073406696319580e-01 4.372315406799316406e-01 3.177675008773803711e-01 6.152676343917846680e-01
1.046879217028617859e-01 -8.197589963674545288e-02 3.701231479644775391e-01 -9.433466009795665741e-03 2.171983718872070312e-01 4.700674414634704590e-01 2.831100821495056152e-01 7.049472332000732422e-01
-1.357651408761739731e-02 -5.649403333663940430e-01 -5.376908779144287109e-01 -3.858255445957183838e-01 2.348775714635848999e-01 1.028842404484748840e-01 3.944357931613922119e-01 1.461268216371536255e-01
1.200779601931571960e-01 -2.342941462993621826e-01 2.280670702457427979e-01 -6.976383924484252930e-01 -1.927403509616851807e-01 -3.676535189151763916e-02 5.912982821464538574e-01 6.196386367082595825e-02
-3.708027899265289307e-01 -6.138682961463928223e-01 4.096287488937377930e-01 -3.302903473377227783e-01 9.796003997325897217e-02 -3.584378957748413086e-01 -2.375794388353824615e-02 2.648495137691497803e-01
-5.353900790214538574e-01 -6.250247955322265625e-01 2.739498317241668701e-01 -2.027333527803421021e-01 1.717807203531265259e-01 -3.163731396198272705e-01 2.499400079250335693e-01 1.203398033976554871e-01
2.882644534111022949e-01 -2.966236770153045654e-01 5.797502994537353516e-01 -1.792154461145401001e-01 5.341171287000179291e-03 4.484304189682006836e-01 4.442383050918579102e-01 2.494462728500366211e-01
2.241769582033157349e-01 1.690418869256973267e-01 3.931160569190979004e-01 -3.889861702919006348e-01 -1.728139817714691162e-02 -1.088107973337173462e-01 2.866522371768951416e-01 7.218108773231506348e-01
-3.087595291435718536e-02 -6.761533617973327637e-01 -3.844399452209472656e-01 -4.901221096515655518e-01 -3.920724615454673767e-02 1.369874924421310425e-01 3.229573369026184082e-01 1.710126250982284546e-01
2.724729776382446289e-01 2.514932770282030106e-03 4.208247959613800049e-01 -1.221482530236244202e-01 9.578242152929306030e-02 3.925701379776000977e-01 4.133806824684143066e-01 6.321150064468383789e-01
1.690638810396194458e-01 -1.191798597574234009e-02 3.849686086177825928e-01 -1.624760404229164124e-02 -5.620109662413597107e-02 4.784402251243591309e-01 4.654957652091979980e-01 6.116049885749816895e-01
1.399849355220794678e-01 -1.212746500968933105e-01 -1.796660423278808594e-01 1.472174823284149170e-01 8.660284429788589478e-02 2.148998081684112549e-01 5.449714064598083496e-01 7.490447759628295898e-01
2.589752078056335449e-01 -1.566735059022903442e-01 4.403739869594573975e-01 -6.468768715858459473e-01 -1.804952025413513184e-01 1.636148840188980103e-01 4.671064615249633789e-01 1.359030753374099731e-01
-1.718085855245590210e-01 -1.076234132051467896e-01 1.386005878448486328e-01 -8.064308762550354004e-01 -1.139950230717658997e-01 1.890120059251785278e-01 4.778749644756317139e-01 1.107842028141021729e-01
-3.264520168304443359e-01 -7.687644362449645996e-01 2.912870943546295166e-01 4.449388012290000916e-02 1.854294389486312866e-01 1.791296303272247314e-01 3.855650722980499268e-01 2.169138938188552856e-02
4.227393865585327148e-01 -1.417607218027114868e-01 2.074947953224182129e-01 -5.462239384651184082e-01 2.038747668266296387e-01 -4.301065579056739807e-02 4.771459698677062988e-01 4.343930184841156006e-01
-5.125051140785217285e-01 -4.429756700992584229e-01 1.383304446935653687e-01 -5.002688765525817871e-01 2.968952804803848267e-02 -2.685675621032714844e-01 -9.516791254281997681e-02 4.354766011238098145e-01
-3.010241985321044922e-01 -6.612844765186309814e-02 -4.150838851928710938e-01 -4.014840722084045410e-01 -1.597808003425598145e-01 2.285542339086532593e-01 5.514048933982849121e-01 4.355607032775878906e-01
2.092054784297943115e-01 -1.096500158309936523e-01 -5.408059433102607727e-02 5.741405859589576721e-02 6.651797890663146973e-02 2.760877907276153564e-01 6.659415960311889648e-01 6.433207988739013672e-01
3.112945258617401123e-01 -7.181612849235534668e-01 3.703433573246002197e-01 -1.568452715873718262e-01 3.602007031440734863e-01 -1.814323663711547852e-01 -7.352651096880435944e-03 2.507371306419372559e-01
-5.120920538902282715e-01 -4.155870378017425537e-01 -1.666636466979980469e-01 2.321105897426605225e-01 -3.394422829151153564e-01 -2.017280906438827515e-01 3.229345977306365967e-01 4.724353253841400146e-01
-1.470327973365783691e-01 5.458145961165428162e-02 5.657176300883293152e-02 -1.399625241756439209e-01 2.848179638385772705e-01 3.938100039958953857e-01 2.877859771251678467e-01 7.959799170494079590e-01
5.249752476811408997e-02 -7.468520849943161011e-02 1.212337911128997803e-01 1.036465615034103394e-01 4.320947527885437012e-01 2.470626085996627808e-01 4.980403184890747070e-01 6.858833432197570801e-01
-4.611994624137878418e-01 -3.686902523040771484e-01 2.355030030012130737e-01 -4.562749862670898438e-01 -2.486027926206588745e-01 -4.768339395523071289e-01 1.331031173467636108e-01 2.842951416969299316e-01
3.801017999649047852e-01 -6.896007061004638672e-01 -1.598219424486160278e-01 -1.000499501824378967e-01 -8.805552870035171509e-02 -1.265736967325210571e-01 5.520759224891662598e-01 1.259281486272811890e-01
-1.715074479579925537e-01 8.203974366188049316e-02 -6.330990791320800781e-02 -2.070197016000747681e-01 5.307285189628601074e-01 -1.792349964380264282e-01 6.205109953880310059e-01 4.670735299587249756e-01
9.903387725353240967e-02 -8.519510924816131592e-02 2.642251849174499512e-01 -7.455700039863586426e-01 3.675169646739959717e-01 -4.786333069205284119e-02 3.484811782836914062e-01 3.137609958648681641e-01
2.139988243579864502e-01 3.588388208299875259e-03 3.046406619250774384e-02 -2.356628421694040298e-03 1.135237142443656921e-01 2.429095655679702759e-01 6.446589231491088867e-01 6.824809312820434570e-01
3.343040645122528076e-01 -7.565045962110161781e-04 -2.456493303179740906e-02 -8.973082900047302246e-02 3.647275269031524658e-02 1.589426100254058838e-01 4.918998181819915771e-01 7.816819548606872559e-01
2.432544678449630737e-01 8.087428659200668335e-02 -9.528031572699546814e-03 -5.337033271789550781e-01 -2.714594900608062744e-01 -8.678717166185379028e-02 1.576669514179229736e-01 7.370722293853759766e-01
6.156603991985321045e-02 -2.227604836225509644e-01 -1.924311816692352295e-01 1.236315965652465820e-01 1.331952959299087524e-01 3.524018824100494385e-01 3.386092185974121094e-01 7.985540628433227539e-01
-4.526905715465545654e-01 -3.672457635402679443e-01 1.320432126522064209e-02 -3.060540556907653809e-01 4.275704547762870789e-02 -5.742099285125732422e-01 1.785585656762123108e-02 4.842461049556732178e-01
2.354928404092788696e-01 -5.982063412666320801e-01 -3.701023757457733154e-01 -2.684892416000366211e-01 -1.980519890785217285e-01 2.464165240526199341e-01 3.054271936416625977e-01 4.294164478778839111e-01
-4.773567914962768555e-01 -4.852311015129089355e-01 1.196570415049791336e-02 -3.512219786643981934e-01 1.609595566987991333e-01 -5.456720590591430664e-01 2.153939753770828247e-01 2.076546698808670044e-01
-6.473451852798461914e-01 -2.520218491554260254e-01 1.276721358299255371e-01 -3.416350781917572021e-01 6.764682382345199585e-02 -2.770694494247436523e-01 -1.614106073975563049e-02 5.502823591232299805e-01
2.801874876022338867e-01 -2.738690376281738281e-01 -2.079656422138214111e-01 -9.718964993953704834e-02 4.836106002330780029e-01 -1.470911651849746704e-01 5.877166390419006348e-01 4.391690492630004883e-01
4.520592689514160156e-01 -5.703079104423522949e-01 2.249372452497482300e-01 -4.612341225147247314e-01 -2.485807090997695923e-01 -2.300409972667694092e-01 2.546030282974243164e-01 1.659028083086013794e-01
-4.008526727557182312e-02 -1.404670774936676025e-01 7.611939311027526855e-02 -3.956494629383087158e-01 -6.603058576583862305e-01 1.004081517457962036e-01 5.828608274459838867e-01 1.746913939714431763e-01
-4.600242078304290771e-01 -4.991068542003631592e-01 -2.167367190122604370e-01 -2.559389173984527588e-01 2.568542361259460449e-01 2.401264756917953491e-01 1.184900030493736267e-01 5.376948714256286621e-01
1.238131001591682434e-01 -6.153265014290809631e-02 3.378592729568481445e-01 -2.644193470478057861e-01 6.379188969731330872e-03 -1.884355992078781128e-01 -8.597198128700256348e-02 8.682613968849182129e-01
1.471948027610778809e-01 1.008280813694000244e-01 1.918094307184219360e-01 6.751146912574768066e-02 6.635835766792297363e-02 -5.016626790165901184e-02 2.936076223850250244e-01 9.130680561065673828e-01
-1.320848315954208374e-01 -2.066991627216339111e-01 -2.483109235763549805e-01 -2.804239094257354736e-01 4.169390797615051270e-01 4.057838618755340576e-01 5.151134133338928223e-01 4.423714876174926758e-01
-5.384231209754943848e-01 -1.233225315809249878e-01 2.122568935155868530e-01 2.926421761512756348e-01 -2.681294083595275879e-01 -1.198091581463813782e-01 4.648405611515045166e-01 5.117376446723937988e-01
-4.791073501110076904e-01 -5.575672388076782227e-01 -3.729894161224365234e-01 -1.568329185247421265e-01 4.899769276380538940e-02 -2.861523032188415527e-01 4.968046396970748901e-02 4.572802484035491943e-01
3.836794197559356689e-01 -5.294437408447265625e-01 6.455942988395690918e-02 -4.517522454261779785e-01 5.843058228492736816e-02 -2.962217032909393311e-01 5.146064758300781250e-01 9.083031862974166870e-02
-5.563381910324096680e-01 -5.347452163696289062e-01 2.463358938694000244e-01 -2.606709599494934082e-01 -3.355290368199348450e-02 -3.256599903106689453e-01 -7.203421741724014282e-02 4.043952822685241699e-01
4.549725949764251709e-01 -5.680649876594543457e-01 1.861252784729003906e-01 -5.091924667358398438e-01 -2.403143942356109619e-01 2.974613755941390991e-02 3.095197975635528564e-01 1.481351107358932495e-01
1.250960081815719604e-01 -4.631665945053100586e-01 -9.646973013877868652e-02 -1.554170697927474976e-01 -5.203918814659118652e-01 -6.973150372505187988e-02 6.734737753868103027e-01 8.443821221590042114e-02
-2.569959163665771484e-01 -4.235839098691940308e-02 -1.467498987913131714e-01 -6.875634193420410156e-02 5.409957766532897949e-01 1.310810148715972900e-01 5.171438455581665039e-01 5.732358694076538086e-01
2.107869386672973633e-01 -3.534024655818939209e-01 -3.409573137760162354e-01 -5.991005301475524902e-01 -2.988998293876647949e-01 4.721231013536453247e-02 2.153080254793167114e-01 4.664487540721893311e-01
4.931424558162689209e-01 -7.690238952636718750e-02 -2.221889235079288483e-02 -4.939659535884857178e-01 3.970088064670562744e-02 -1.463821381330490112e-01 4.678170382976531982e-01 5.143383741378784180e-01
2.603795230388641357e-01 -6.912246346473693848e-01 6.204804033041000366e-02 -4.009481072425842285e-01 -3.298561573028564453e-01 -3.576461374759674072e-01 1.499352753162384033e-01 1.749432384967803955e-01
-6.639313101768493652e-01 -1.834370046854019165e-01 2.139634080231189728e-02 -2.519251704216003418e-01 -1.752419322729110718e-01 -2.348553985357284546e-01 -1.914658769965171814e-02 6.126898527145385742e-01
2.943277955055236816e-01 -6.519553661346435547e-01 2.736503183841705322e-01 -1.461681127548217773e-01 2.452022880315780640e-01 -2.694316804409027100e-01 -1.650142371654510498e-01 4.817972183227539062e-01
-1.763028204441070557e-01 1.455475091934204102e-01 2.435088306665420532e-01 -6.994791030883789062e-01 3.556482195854187012e-01 3.523361682891845703e-02 3.875328004360198975e-01 3.482199013233184814e-01
2.584068775177001953e-01 -4.958036839962005615e-01 4.612215757369995117e-01 -1.185650601983070374e-01 2.797499299049377441e-01 4.099063873291015625e-01 4.301340281963348389e-01 1.712393015623092651e-01
-1.756464689970016479e-01 4.708858951926231384e-02 -8.581932634115219116e-02 -5.583871603012084961e-01 3.054393529891967773e-01 1.072015911340713501e-01 6.684610843658447266e-01 3.100714087486267090e-01
1.158996745944023132e-01 8.215807378292083740e-02 4.142785668373107910e-01 -2.721289992332458496e-01 1.120787560939788818e-01 -2.214862965047359467e-02 8.323850631713867188e-01 1.679863929748535156e-01
5.816752463579177856e-02 -1.876948773860931396e-01 4.333374500274658203e-01 -1.443200260400772095e-01 -5.214343667030334473e-01 2.787841856479644775e-01 -3.453454747796058655e-02 6.340113878250122070e-01
-1.537269204854965210e-01 -4.827803969383239746e-01 -3.592257797718048096e-01 -4.537568092346191406e-01 -5.959871411323547363e-02 4.061054587364196777e-01 -1.457790881395339966e-01 4.675764143466949463e-01
-1.864439845085144043e-01 -7.799358367919921875e-01 1.586976945400238037e-01 1.933446228504180908e-01 3.063796460628509521e-01 -3.172373771667480469e-01 2.709442675113677979e-01 1.626424342393875122e-01
-5.887314677238464355e-01 -2.872132360935211182e-01 -3.286695480346679688e-02 1.730951666831970215e-01 -2.552175149321556091e-02 -3.724200427532196045e-01 2.196307629346847534e-01 5.935282707214355469e-01
-3.584658205509185791e-01 6.976132839918136597e-02 -2.483776658773422241e-01 -3.165883421897888184e-01 -1.490676891990005970e-03 2.109254449605941772e-01 6.550441980361938477e-01 4.807715117931365967e-01
-2.724137604236602783e-01 9.283358603715896606e-02 4.088301956653594971e-01 -5.993803143501281738e-01 3.746484816074371338e-01 2.055273205041885376e-01 3.495762348175048828e-01 2.932019233703613281e-01
4.281780421733856201e-01 -5.433239340782165527e-01 4.833148717880249023e-01 5.229588225483894348e-02 5.480977706611156464e-03 2.927700281143188477e-01 2.503564655780792236e-01 3.697454333305358887e-01
2.065141052007675171e-01 -2.408164441585540771e-01 -1.279562711715698242e-01 3.435740172863006592e-01 2.503649294376373291e-01 -2.143628336489200592e-02 5.392810106277465820e-01 6.410752534866333008e-01
-5.900011658668518066e-01 -6.253509521484375000e-01 1.115005910396575928e-01 1.944332867860794067e-01 2.689221799373626709e-01 5.072601605206727982e-03 3.064109385013580322e-01 2.106310576200485229e-01
3.551504909992218018e-01 8.110869675874710083e-02 1.744807213544845581e-01 -3.381707370281219482e-01 -1.441688090562820435e-01 -3.317204304039478302e-03 5.232166647911071777e-01 6.541675925254821777e-01
-2.144192755222320557e-01 2.668586373329162598e-02 1.789546608924865723e-01 -6.967993378639221191e-01 -3.007735311985015869e-01 1.407383847981691360e-02 5.621249675750732422e-01 1.706188917160034180e-01
2.440492957830429077e-01 -5.345042794942855835e-02 8.906208723783493042e-02 -4.482060968875885010e-01 1.227568015456199646e-01 4.212226346135139465e-02 -1.642632484436035156e-01 8.276088237762451172e-01
-9.509211778640747070e-02 6.120209768414497375e-02 1.840266734361648560e-01 2.396878553554415703e-03 1.564786136150360107e-01 4.185643792152404785e-01 6.465048193931579590e-01 5.793877243995666504e-01
-6.476591229438781738e-01 -1.831162869930267334e-01 -4.503706842660903931e-02 1.108801271766424179e-02 -2.109617441892623901e-01 -1.602270007133483887e-01 1.465728878974914551e-01 6.731966733932495117e-01
4.069809243083000183e-02 -7.080098986625671387e-02 2.994050085544586182e-02 -1.900884211063385010e-01 3.375378549098968506e-01 4.464754760265350342e-01 4.263831973075866699e-01 6.791363358497619629e-01
-5.162987112998962402e-01 -5.452208518981933594e-01 4.723505079746246338e-01 -1.170295998454093933e-01 -1.222087740898132324e-01 2.986750602722167969e-01 -6.908095628023147583e-02 3.007411956787109375e-01
-1.592875123023986816e-01 -6.667098402976989746e-01 3.476460874080657959e-01 8.430849015712738037e-02 3.791976869106292725e-01 1.566266864538192749e-01 4.830122590065002441e-01 -2.315138280391693115e-02
-5.190493464469909668e-01 -3.926334381103515625e-01 2.569160163402557373e-01 -4.860549569129943848e-01 -1.847629100084304810e-01 -3.794103264808654785e-01 1.143410578370094299e-01 2.881114482879638672e-01
1.882196515798568726e-01 -1.539477109909057617e-01 1.213432196527719498e-02 -6.947113275527954102e-01 1.334187835454940796e-01 3.107041120529174805e-01 3.341114521026611328e-01 4.818032681941986084e-01
4.614944458007812500e-01 -5.686459541320800781e-01 2.061610575765371323e-03 -2.777968645095825195e-01 -4.231855869293212891e-01 -1.060797274112701416e-01 3.680098056793212891e-01 2.464125752449035645e-01
6.766724586486816406e-02 -2.786449901759624481e-02 3.204632997512817383e-01 -4.113588631153106689e-01 9.994646906852722168e-02 2.939538061618804932e-01 7.806452512741088867e-01 1.301026493310928345e-01
-6.562039256095886230e-01 -3.183642327785491943e-01 -1.655466556549072266e-01 -2.981828451156616211e-01 -4.035028815269470215e-02 -3.457647860050201416e-01 1.739661991596221924e-01 4.475223124027252197e-01
-3.385548591613769531e-01 -5.978833436965942383e-01 4.177886247634887695e-01 1.729433089494705200e-01 3.170367777347564697e-01 1.728169023990631104e-01 4.363197386264801025e-01 5.202298983931541443e-02
-2.654615640640258789e-01 -8.451104164123535156e-01 1.677447259426116943e-01 8.874189108610153198e-02 3.314005136489868164e-01 -9.663380682468414307e-03 2.185185998678207397e-01 1.470893025398254395e-01
-2.252298146486282349e-01 -1.171742901206016541e-01 -4.305062592029571533e-01 -9.216897189617156982e-02 -1.851464807987213135e-01 2.229789346456527710e-01 6.211785674095153809e-01 5.213918089866638184e-01
2.106689959764480591e-01 -5.578940510749816895e-01 6.539153307676315308e-02 -6.388247758150100708e-02 -5.175995230674743652e-01 -1.167223751544952393e-01 5.923712849617004395e-01 5.982326343655586243e-02
4.050376415252685547e-01 -6.900768876075744629e-01 -1.071671769022941589e-01 -2.917254269123077393e-01 4.395998641848564148e-02 -7.316195964813232422e-02 5.014605522155761719e-01 6.634771078824996948e-02
7.252715528011322021e-02 -3.959375321865081787e-01 2.532493174076080322e-01 -1.969825774431228638e-01 -1.180896982550621033e-01 1.951804198324680328e-02 -3.490598499774932861e-01 7.738649249076843262e-01
-4.529004096984863281e-01 -7.927237749099731445e-01 -2.431965991854667664e-02 -2.464453279972076416e-01 1.481582671403884888e-01 8.719703555107116699e-02 2.730613350868225098e-01 3.204061463475227356e-02
-2.688984274864196777e-01 -7.839685678482055664e-01 1.745608448982238770e-01 -1.316192746162414551e-02 1.496945470571517944e-01 -3.851832747459411621e-01 3.275063037872314453e-01 6.638687849044799805e-02
9.312768466770648956e-03 -8.450192213058471680e-01 -1.071943193674087524e-01 -1.826148778200149536e-01 -1.568648368120193481e-01 3.427004814147949219e-01 2.822484970092773438e-01 1.389333456754684448e-01
5.263433977961540222e-02 7.322654873132705688e-02 3.388451635837554932e-01 -2.976558804512023926e-01 1.747655719518661499e-01 4.140168428421020508e-02 8.577594161033630371e-01 1.429832726716995239e-01
-3.052767515182495117e-01 -2.451960295438766479e-01 2.350258082151412964e-01 3.716761171817779541e-01 -3.221679925918579102e-01 -2.883050143718719482e-01 3.035477101802825928e-01 6.117612123489379883e-01
1.973173469305038452e-01 -2.916935682296752930e-01 3.826693296432495117e-01 -6.038704514503479004e-01 -3.697688132524490356e-02 -1.044610664248466492e-01 5.937106609344482422e-01 -1.065030880272388458e-02
-9.897340834140777588e-02 -3.645069897174835205e-02 -3.167961239814758301e-01 -8.714962005615234375e-02 -1.773741096258163452e-01 2.516359984874725342e-01 7.107414603233337402e-01 5.300801992416381836e-01
8.818387240171432495e-02 -1.794222444295883179e-01 1.783190853893756866e-02 -3.497495055198669434e-01 -5.641815066337585449e-01 -2.913124561309814453e-01 6.447130441665649414e-01 1.362721920013427734e-01
-7.145930528640747070e-01 -3.770833611488342285e-01 -2.343152016401290894e-01 -1.247568754479289055e-03 -9.038496017456054688e-02 -4.875578731298446655e-02 2.216464579105377197e-01 4.822717010974884033e-01
-1.447950452566146851e-01 1.648289412260055542e-01 1.269527077674865723e-01 -6.531009674072265625e-01 3.918602168560028076e-01 -4.923015832901000977e-02 3.654901385307312012e-01 4.686649441719055176e-01
1.655932515859603882e-02 4.592879489064216614e-02 -4.934883117675781250e-02 4.452709853649139404e-02 3.414732813835144043e-01 -1.753101944923400879e-01 7.759690284729003906e-01 4.936932027339935303e-01
8.779666572809219360e-02 1.501671224832534790e-01 3.017225563526153564e-01 -4.437790811061859131e-01 1.212665364146232605e-01 5.316202342510223389e-02 2.532150745391845703e-01 7.746713161468505859e-01
1.821838915348052979e-01 -1.790274828672409058e-01 -4.203338921070098877e-02 -2.435268163681030273e-01 5.390537381172180176e-01 2.987410426139831543e-01 4.446840882301330566e-01 5.441663861274719238e-01
2.352954447269439697e-01 -8.619830012321472168e-02 1.816663332283496857e-02 1.511581838130950928e-01 4.387221932411193848e-01 -3.015977144241333008e-01 5.803279280662536621e-01 5.420408844947814941e-01
-3.925894498825073242e-01 -6.765811443328857422e-01 1.537525802850723267e-01 1.147729828953742981e-01 3.657351732254028320e-01 1.705699861049652100e-01 4.315111935138702393e-01 4.733491688966751099e-02
1.765186637639999390e-01 -6.378090381622314453e-01 -1.933505982160568237e-01 -2.460879981517791748e-01 -1.827079206705093384e-01 7.456973195075988770e-02 6.517770886421203613e-01 1.846382953226566315e-02
3.751464486122131348e-01 -1.467151343822479248e-01 -1.163866296410560608e-01 -6.329253315925598145e-01 -7.274115085601806641e-02 -2.376034408807754517e-01 4.348949491977691650e-01 4.155948460102081299e-01
-4.110835790634155273e-01 -2.032135277986526489e-01 6.629902869462966919e-02 2.769048213958740234e-01 -1.141696050763130188e-01 -4.251767992973327637e-01 3.203099370002746582e-01 6.420546770095825195e-01
-3.224158585071563721e-01 -8.481102585792541504e-01 1.812495738267898560e-01 -1.066173091530799866e-01 1.072677597403526306e-01 2.650019228458404541e-01 2.201992422342300415e-01 4.814879968762397766e-02
4.154026806354522705e-01 7.694942504167556763e-02 2.875188887119293213e-01 -2.360905259847640991e-01 -1.013978943228721619e-01 -1.869820058345794678e-01 4.145267307758331299e-01 6.826694011688232422e-01
8.099837601184844971e-02 -6.967478394508361816e-01 -1.357705146074295044e-01 1.278883218765258789e-01 -1.017827093601226807e-01 4.369583427906036377e-01 4.862169623374938965e-01 1.883973628282546997e-01
3.434454798698425293e-01 -5.399323105812072754e-01 1.640999019145965576e-01 -6.404151320457458496e-01 -1.969740390777587891e-01 -1.330009996891021729e-01 2.728479504585266113e-01 1.500798463821411133e-01
-1.014749482274055481e-01 -3.616353869438171387e-01 5.836884379386901855e-01 9.111101180315017700e-02 5.272422730922698975e-02 1.811016052961349487e-01 -2.090099453926086426e-01 6.562518477439880371e-01
-1.198252942413091660e-02 -1.928458958864212036e-01 -7.627250999212265015e-02 -7.729743123054504395e-01 1.267434656620025635e-01 -1.086004776880145073e-03 5.647335648536682129e-01 1.561118662357330322e-01
-8.645028807222843170e-03 -7.734531760215759277e-01 -2.442971020936965942e-01 -1.945706009864807129e-01 8.336116373538970947e-02 3.312081098556518555e-01 3.568833768367767334e-01 2.452404648065567017e-01
-2.637311220169067383e-01 1.481760740280151367e-01 -1.068041250109672546e-01 -2.467395514249801636e-01 3.047180473804473877e-01 1.491801142692565918e-01 3.237879872322082520e-01 7.850195765495300293e-01
2.576847672462463379e-01 1.006400361657142639e-01 -7.832445204257965088e-02 -5.526902675628662109e-01 3.563106805086135864e-02 -1.194621846079826355e-01 3.122036457061767578e-01 7.062981724739074707e-01
2.945238649845123291e-01 -1.121804043650627136e-01 2.442855089902877808e-01 -6.594998240470886230e-01 3.174078166484832764e-01 -1.901437044143676758e-01 3.375794589519500732e-01 3.939462304115295410e-01
1.783404201269149780e-01 -2.601971328258514404e-01 -7.094392180442810059e-02 3.501788377761840820e-01 -1.755636371672153473e-02 2.030986994504928589e-01 3.622543513774871826e-01 7.746278643608093262e-01
-3.410875499248504639e-01 -8.328010439872741699e-01 1.459822654724121094e-01 -9.967202693223953247e-02 6.168824434280395508e-02 2.626195847988128662e-01 2.924774289131164551e-01 2.321292273700237274e-02
2.696256339550018311e-01 -8.923752605915069580e-02 -1.098306551575660706e-01 -6.085858345031738281e-01 -2.761054337024688721e-01 -1.084656361490488052e-02 1.035402342677116394e-01 6.706911921501159668e-01
3.923777937889099121e-01 -4.913515448570251465e-01 4.266390800476074219e-01 -8.274940401315689087e-02 2.473876178264617920e-01 -2.598305046558380127e-01 -8.866693824529647827e-02 5.283659696578979492e-01
2.834285199642181396e-01 -6.671266555786132812e-01 2.723059952259063721e-01 -3.153410553932189941e-01 2.942359745502471924e-01 -2.049545198678970337e-01 -1.615554839372634888e-01 3.825418949127197266e-01
-4.486268460750579834e-01 -2.082376629114151001e-01 1.615160726942121983e-03 3.226648271083831787e-02 -1.465190052986145020e-01 -2.389632612466812134e-01 -7.876849174499511719e-02 8.182612061500549316e-01
3.323156535625457764e-01 -5.073955655097961426e-01 5.868052840232849121e-01 -2.041644603013992310e-01 2.435886114835739136e-01 -1.359481066465377808e-01 -5.049713701009750366e-02 4.070937931537628174e-01
1.315511465072631836e-01 2.557604573667049408e-02 4.453256428241729736e-01 -2.286464571952819824e-01 2.236905992031097412e-01 4.101941585540771484e-01 3.254450261592864990e-01 6.381496191024780273e-01
2.669411897659301758e-01 -7.014477252960205078e-02 1.915721893310546875e-01 -6.409729123115539551e-01 2.717964649200439453e-01 1.905594468116760254e-01 1.148468106985092163e-01 5.940539836883544922e-01
-1.208818256855010986e-01 -6.912702918052673340e-01 4.154233038425445557e-01 3.573977947235107422e-01 -5.161497741937637329e-02 9.095641784369945526e-03 4.483169019222259521e-01 5.906176939606666565e-02
5.092029273509979248e-02 -4.510896205902099609e-01 5.031893849372863770e-01 2.616250142455101013e-02 6.048296093940734863e-01 2.407524175941944122e-02 1.566333696246147156e-02 4.164100885391235352e-01
-2.835482954978942871e-01 1.149251610040664673e-01 5.408198013901710510e-02 -1.680950969457626343e-01 4.919213652610778809e-01 1.385174542665481567e-01 3.935478925704956055e-01 6.776120662689208984e-01
2.674768984434194863e-05 -3.135772347450256348e-01 1.057552993297576904e-01 -1.780412048101425171e-01 -3.114541769027709961e-01 -2.902307920157909393e-02 -3.468332886695861816e-01 8.004043102264404297e-01
-4.666200280189514160e-01 -2.952409386634826660e-01 4.812294244766235352e-01 3.350446000695228577e-02 7.286175340414047241e-02 2.869596779346466064e-01 -1.671717315912246704e-01 5.888913869857788086e-01
1.963079161942005157e-02 2.159000039100646973e-01 4.033513367176055908e-01 -2.262906134128570557e-01 -2.669849693775177002e-01 2.931953370571136475e-01 5.710251331329345703e-01 5.057550072669982910e-01
4.869706630706787109e-01 -5.657331943511962891e-01 4.844016134738922119e-01 5.521496757864952087e-02 -4.753880575299263000e-02 1.793576776981353760e-01 2.186374664306640625e-01 3.505433499813079834e-01
7.541441917419433594e-02 -1.067242920398712158e-01 6.567188352346420288e-02 -7.408090829849243164e-01 3.455995023250579834e-01 -5.875895917415618896e-02 5.098128914833068848e-01 2.168198525905609131e-01
-5.316255688667297363e-01 -4.557816982269287109e-01 9.974795579910278320e-02 1.318101882934570312e-01 8.807798475027084351e-02 -3.815507590770721436e-01 -8.680646307766437531e-03 5.734979510307312012e-01
1.419809758663177490e-01 -9.467548131942749023e-02 8.513438701629638672e-02 -8.231407403945922852e-01 -2.398325949907302856e-01 -2.269201427698135376e-01 3.052846789360046387e-01 2.895825505256652832e-01
-4.507468640804290771e-01 -7.525931596755981445e-01 1.995403766632080078e-01 -1.839190274477005005e-01 8.673599362373352051e-02 -6.568562239408493042e-02 3.806746602058410645e-01 6.090680602937936783e-03
-4.731887280941009521e-01 -4.323135018348693848e-01 1.054188236594200134e-01 -3.085303604602813721e-01 2.061718851327896118e-01 -5.232531428337097168e-01 1.496504526585340500e-02 4.078831672668457031e-01
-3.261632472276687622e-02 -3.620053529739379883e-01 6.314356923103332520e-01 1.868556486442685127e-03 4.842975735664367676e-02 1.596729308366775513e-01 -2.293770313262939453e-01 6.234735846519470215e-01
-4.472177941352128983e-03 -6.816288828849792480e-02 4.680949822068214417e-02 -3.464766144752502441e-01 -6.066790819168090820e-01 -6.918201223015785217e-03 6.807515025138854980e-01 2.038788944482803345e-01
-5.163419842720031738e-01 -4.262336790561676025e-01 1.885894387960433960e-01 -3.949536979198455811e-01 9.683378040790557861e-02 -5.012068748474121094e-01 2.177234888076782227e-01 2.284134775400161743e-01
3.195531964302062988e-01 -6.117888689041137695e-01 3.345701694488525391e-01 -2.181006819009780884e-01 3.550163507461547852e-01 -2.963461875915527344e-01 -5.530746653676033020e-02 3.836385905742645264e-01
-2.225183099508285522e-01 -5.134925618767738342e-02 -4.436442255973815918e-02 -4.694319665431976318e-01 3.481783866882324219e-01 2.887448668479919434e-01 6.519342064857482910e-01 3.096682727336883545e-01
5.525180324912071228e-02 -1.742887943983078003e-01 2.759936451911926270e-01 -4.162442088127136230e-01 -9.457361698150634766e-02 -8.587249368429183960e-02 -3.589346408843994141e-01 7.562981247901916504e-01
-6.244974732398986816e-01 -3.168298900127410889e-01 1.163372024893760681e-02 -4.107393026351928711e-01 7.042933255434036255e-02 -3.198360800743103027e-01 1.183418743312358856e-02 4.830985367298126221e-01
2.386220544576644897e-01 -5.744683742523193359e-01 -6.098543852567672729e-02 -7.089501619338989258e-02 -3.214503526687622070e-01 -3.912723809480667114e-02 7.040643692016601562e-01 6.109387055039405823e-02
-5.934206023812294006e-02 -1.623277515172958374e-01 5.022695064544677734e-01 -3.263681232929229736e-01 -3.183439970016479492e-01 3.423187136650085449e-01 -1.140458360314369202e-01 6.162840723991394043e-01
-4.669818580150604248e-01 -3.863027989864349365e-01 -2.606301605701446533e-01 8.574319630861282349e-02 -5.233877301216125488e-01 -6.388427317142486572e-02 3.661033511161804199e-01 3.812749385833740234e-01
-3.415427505970001221e-01 -4.200766682624816895e-01 -4.676032066345214844e-02 3.069892227649688721e-01 -1.626878231763839722e-01 -4.554173052310943604e-01 2.481191903352737427e-01 5.612661242485046387e-01
-4.113637804985046387e-01 -7.364855408668518066e-01 3.536624312400817871e-01 -1.557542681694030762e-01 -2.139301970601081848e-02 -2.657012939453125000e-01 2.440581619739532471e-01 9.172257035970687866e-02
-1.157155334949493408e-01 -2.676100432872772217e-01 1.798330098390579224e-01 -4.209042787551879883e-01 -1.001735255122184753e-01 3.438949286937713623e-01 -2.826489210128784180e-01 7.051989436149597168e-01
5.582778900861740112e-02 -3.753202408552169800e-02 1.389204859733581543e-01 -6.091945171356201172e-01 -3.230234384536743164e-01 -1.050945147871971130e-01 6.874352097511291504e-01 1.307733803987503052e-01
3.499820828437805176e-01 -4.217191338539123535e-01 4.822452664375305176e-01 -1.864591613411903381e-02 9.890261292457580566e-02 4.575273990631103516e-01 4.038356840610504150e-01 2.907940745353698730e-01
-1.404686421155929565e-01 -3.632637262344360352e-01 -2.424235343933105469e-01 1.751302778720855713e-01 -3.143558204174041748e-01 4.463380277156829834e-01 5.628936886787414551e-01 3.794493079185485840e-01
2.523273229598999023e-01 7.185028493404388428e-02 -2.351060882210731506e-02 -5.782620310783386230e-01 -2.308345884084701538e-01 -1.163618639111518860e-01 1.740320473909378052e-01 7.064821720123291016e-01
-3.780766725540161133e-01 -2.456823736429214478e-01 2.168064713478088379e-01 3.796592056751251221e-01 -2.939683496952056885e-01 -2.284307926893234253e-01 2.936058342456817627e-01 6.170491576194763184e-01
1.684197969734668732e-02 -4.952901601791381836e-01 4.669900536537170410e-01 9.062543511390686035e-03 5.478956103324890137e-01 2.502951323986053467e-01 1.455284059047698975e-01 3.901621699333190918e-01
-4.603861570358276367e-01 -5.689457654953002930e-01 4.262892901897430420e-01 6.128085404634475708e-02 1.223740652203559875e-01 -4.177947640419006348e-01 1.235382258892059326e-01 2.721725404262542725e-01
9.110378473997116089e-02 -6.961914300918579102e-01 8.550529181957244873e-02 9.344421327114105225e-02 -9.971352666616439819e-02 1.848371140658855438e-02 6.803148984909057617e-01 1.336487084627151489e-01
-3.422276973724365234e-01 -1.029730364680290222e-01 4.929806292057037354e-01 -1.456540524959564209e-01 1.158860474824905396e-01 3.348252475261688232e-01 -2.059437483549118042e-01 6.633864045143127441e-01
-5.934025645256042480e-01 -3.418493568897247314e-01 1.459710896015167236e-01 5.936027690768241882e-02 -2.859262377023696899e-02 -2.938141226768493652e-01 -3.312999010086059570e-02 6.464824676513671875e-01
4.141255021095275879e-01 7.443533744663000107e-03 3.229171968996524811e-03 -4.809927046298980713e-01 -5.429985746741294861e-02 -1.711696200072765350e-02 3.576065599918365479e-01 6.826099753379821777e-01
-1.553876549005508423e-01 -6.073414161801338196e-02 -4.576514959335327148e-01 -9.073447436094284058e-02 -1.277091801166534424e-01 2.719563804566860199e-02 6.010909676551818848e-01 6.132934689521789551e-01
2.943010032176971436e-01 -6.466664075851440430e-01 4.210415184497833252e-01 -2.413414865732192993e-01 2.351855337619781494e-01 -3.746576011180877686e-01 -3.832653164863586426e-02 2.500765621662139893e-01
-3.073250651359558105e-01 -3.471195995807647705e-01 2.039410620927810669e-01 -1.760197728872299194e-01 -9.158442169427871704e-02 -5.282439757138490677e-03 -3.731984496116638184e-01 7.515261769294738770e-01
7.924259454011917114e-02 -2.434446960687637329e-01 3.310324549674987793e-01 -6.500183939933776855e-01 -3.411490619182586670e-01 -1.943834424018859863e-01 4.964905083179473877e-01 4.096873477101325989e-02
2.507729530334472656e-01 -2.713440060615539551e-01 -3.585462272167205811e-01 1.146165058016777039e-01 -1.696542501449584961e-01 1.783949136734008789e-01 6.045106649398803711e-01 5.438312292098999023e-01
-5.511487722396850586e-01 -5.454974174499511719e-01 -9.402892738580703735e-02 -3.554408550262451172e-01 6.664577126502990723e-02 -9.787140786647796631e-02 -1.602379679679870605e-01 4.730662703514099121e-01
-2.715807035565376282e-02 -6.665340065956115723e-02 1.721732616424560547e-01 -5.127052664756774902e-01 -5.811687707901000977e-01 2.281117141246795654e-01 4.970761239528656006e-01 2.557980716228485107e-01
1.745728850364685059e-01 -1.923604160547256470e-01 7.390236854553222656e-02 -8.228446841239929199e-01 -2.945891618728637695e-01 -1.252734810113906860e-01 2.236245125532150269e-01 3.122542202472686768e-01
-3.190756142139434814e-01 -3.418341577053070068e-01 6.066802144050598145e-01 6.533235311508178711e-02 2.813506685197353363e-02 2.054709494113922119e-01 -1.938630342483520508e-01 5.730777382850646973e-01
-5.329474210739135742e-01 -4.052586555480957031e-01 4.107581973075866699e-01 2.269911617040634155e-01 -2.404461503028869629e-01 -2.898469865322113037e-01 2.715275585651397705e-01 3.404881358146667480e-01
-7.589811831712722778e-02 -4.247088730335235596e-01 3.979583978652954102e-01 -7.203411310911178589e-02 6.533685922622680664e-01 -3.417468816041946411e-02 -1.104211136698722839e-01 4.583130776882171631e-01
1.813062280416488647e-01 -4.788900613784790039e-01 -2.086613029241561890e-01 4.890520498156547546e-02 6.282029747962951660e-01 3.673728555440902710e-02 3.860335052013397217e-01 3.832111060619354248e-01
2.725919485092163086e-01 -6.012086272239685059e-01 5.072399973869323730e-01 -2.048306614160537720e-01 3.239898383617401123e-01 -9.810319542884826660e-02 -8.812456578016281128e-02 3.776694238185882568e-01
-4.828849136829376221e-01 -2.074536979198455811e-01 1.689952611923217773e-02 2.067829817533493042e-01 -3.832134306430816650e-01 -3.163106143474578857e-01 3.786016106605529785e-01 5.389767885208129883e-01
2.961843907833099365e-01 -5.586562156677246094e-01 3.421484231948852539e-01 4.305425658822059631e-02 1.857531964778900146e-01 -2.960175573825836182e-01 -1.885220706462860107e-01 5.688477754592895508e-01
-3.860566616058349609e-01 -6.694656610488891602e-02 4.519757628440856934e-01 -1.315645575523376465e-01 1.001294851303100586e-01 3.367893397808074951e-01 -1.404103636741638184e-01 6.940597295761108398e-01
-1.227943599224090576e-01 9.943687170743942261e-02 3.253210783004760742e-01 -4.995568394660949707e-01 -3.040055278688669205e-03 3.862390816211700439e-01 6.466217637062072754e-01 2.287652045488357544e-01
-2.825783193111419678e-01 3.883599117398262024e-02 -3.514764010906219482e-01 -3.170121014118194580e-01 -2.658243775367736816e-01 1.242627203464508057e-01 6.029318571090698242e-01 4.949526786804199219e-01
2.548009715974330902e-02 -8.899285644292831421e-02 1.238715797662734985e-01 -2.756398022174835205e-01 6.942187547683715820e-01 4.115519672632217407e-02 5.007520318031311035e-01 4.070916473865509033e-01
2.020700275897979736e-02 4.841196537017822266e-02 1.120281964540481567e-01 -6.281566619873046875e-01 3.595160543918609619e-01 8.317802846431732178e-02 4.374332129955291748e-01 5.124437808990478516e-01
2.537667155265808105e-01 8.440465480089187622e-02 1.506482660770416260e-01 -5.711460709571838379e-01 -8.601127564907073975e-02 -1.241433769464492798e-01 5.970524549484252930e-01 4.475426077842712402e-01
5.029861330986022949e-01 -1.229323148727416992e-01 1.944091767072677612e-01 -8.353424072265625000e-02 -1.716661602258682251e-01 1.970762386918067932e-02 5.001045465469360352e-01 6.380890011787414551e-01
-1.672651022672653198e-01 -5.403550267219543457e-01 4.137023687362670898e-01 5.288664996623992920e-02 -7.525756955146789551e-02 2.939184904098510742e-01 -2.355740517377853394e-01 5.987866520881652832e-01
-7.246820330619812012e-01 -4.635583758354187012e-01 -2.094911336898803711e-01 5.467213690280914307e-02 8.301901072263717651e-02 -7.568135857582092285e-03 2.166277915239334106e-01 3.989951908588409424e-01
2.933451235294342041e-01 -6.128568649291992188e-01 4.609631597995758057e-01 -4.844263195991516113e-02 -9.391342848539352417e-02 3.958491981029510498e-01 3.737362921237945557e-01 1.353747695684432983e-01
1.250320971012115479e-01 -4.306182861328125000e-01 6.892727017402648926e-01 -5.459429323673248291e-02 -1.041555553674697876e-01 3.691025078296661377e-01 6.238535046577453613e-02 4.121654629707336426e-01
8.358130604028701782e-02 -2.522977888584136963e-01 2.355609461665153503e-02 -7.793849706649780273e-01 -1.827123910188674927e-01 1.928475350141525269e-01 4.412907361984252930e-01 2.367545366287231445e-01
-4.968765377998352051e-01 -5.777024030685424805e-01 1.528246700763702393e-01 -3.672165274620056152e-01 1.765615642070770264e-01 -4.013115465641021729e-01 1.861572265625000000e-01 1.851776689291000366e-01
-1.304016709327697754e-01 -6.866092085838317871e-01 4.259337186813354492e-01 -1.574575304985046387e-01 9.315968304872512817e-02 4.583359956741333008e-01 2.940973341464996338e-01 1.034480985254049301e-02
1.788548678159713745e-01 -1.947137564420700073e-01 -3.717861697077751160e-02 -1.927198097109794617e-02 5.164584517478942871e-01 -1.063964366912841797e-01 7.119633555412292480e-01 3.786852657794952393e-01
4.195753335952758789e-01 -2.004370987415313721e-01 -1.906079985201358795e-02 2.238859422504901886e-02 2.605190873146057129e-02 2.745518088340759277e-01 4.937030971050262451e-01 6.805267930030822754e-01
-4.278551936149597168e-01 -6.738530993461608887e-01 1.758497208356857300e-01 -1.472511291503906250e-01 -2.149066329002380371e-01 4.784230589866638184e-01 7.968329638242721558e-02 1.698021441698074341e-01
-6.007203459739685059e-01 -5.071349143981933594e-01 -1.032539363950490952e-02 -3.015973567962646484e-01 -4.389723017811775208e-02 -1.277541220188140869e-01 -1.469238400459289551e-01 5.010461807250976562e-01
-3.755343556404113770e-01 -2.127494364976882935e-01 -3.559704124927520752e-02 3.761580586433410645e-02 -1.387094147503376007e-02 -4.861017763614654541e-01 -3.409292176365852356e-02 7.572183609008789062e-01
-5.132330060005187988e-01 -3.809625506401062012e-01 2.070505172014236450e-01 -3.280734419822692871e-01 -2.088387012481689453e-01 -4.015716910362243652e-01 -5.485913157463073730e-02 4.827778339385986328e-01
2.406269460916519165e-01 -1.905684769153594971e-01 1.562603116035461426e-01 -8.074618577957153320e-01 -2.591346204280853271e-01 -1.497907340526580811e-01 2.372383028268814087e-01 2.889643907546997070e-01
2.409868091344833374e-01 7.204864174127578735e-02 2.638115882873535156e-01 -3.424458205699920654e-01 -4.083067476749420166e-01 6.532673537731170654e-02 6.187952160835266113e-01 4.426950812339782715e-01
-1.214911937713623047e-01 -5.626270771026611328e-01 5.677201151847839355e-01 3.970128893852233887e-01 1.598329469561576843e-02 -1.076900288462638855e-01 3.842802047729492188e-01 1.710011959075927734e-01
-3.778875172138214111e-01 -1.940035223960876465e-01 -5.771342199295759201e-03 -9.866809472441673279e-03 -7.079876959323883057e-02 -4.769470691680908203e-01 -5.853798985481262207e-02 7.638818621635437012e-01
-2.357937991619110107e-01 -4.739936888217926025e-01 3.573777973651885986e-01 1.935679614543914795e-01 -4.247749969363212585e-02 -6.466259956359863281e-01 1.917644143104553223e-01 3.127948343753814697e-01
-1.394349336624145508e-01 -7.820587158203125000e-01 1.238790526986122131e-01 1.094942912459373474e-01 3.677805364131927490e-01 -2.954176366329193115e-01 3.222794234752655029e-01 1.233238577842712402e-01
2.557676136493682861e-01 -1.614371240139007568e-01 4.885113239288330078e-01 3.707253560423851013e-02 -7.088711857795715332e-02 4.428026974201202393e-01 4.199241399765014648e-01 5.395069122314453125e-01
1.525471657514572144e-01 -3.633390963077545166e-01 3.617059886455535889e-01 -7.096987366676330566e-01 -1.626529693603515625e-01 -2.067550420761108398e-01 3.754943311214447021e-01 3.314873669296503067e-03
2.062701284885406494e-01 -3.536199405789375305e-02 3.047502934932708740e-01 -6.778373718261718750e-01 3.415580391883850098e-01 1.638790518045425415e-01 5.002356320619583130e-02 5.077847838401794434e-01
-2.333033382892608643e-01 -5.963436961174011230e-01 3.587223589420318604e-01 8.494737744331359863e-02 2.905313372611999512e-01 -5.086137056350708008e-01 2.698394954204559326e-01 1.952850222587585449e-01
-4.083249270915985107e-01 7.760407030582427979e-02 2.999603152275085449e-01 -7.172578573226928711e-01 2.842523157596588135e-01 1.470016837120056152e-01 2.399387657642364502e-01 2.506669163703918457e-01
-2.337283492088317871e-01 -5.621548742055892944e-02 -2.952585518360137939e-01 -3.464587628841400146e-01 3.545308411121368408e-01 9.580027312040328979e-02 6.506375074386596680e-01 4.204767942428588867e-01
-1.967921257019042969e-01 -6.626355648040771484e-01 3.828350603580474854e-01 2.390820682048797607e-01 2.650534510612487793e-01 -3.585747182369232178e-01 3.188340961933135986e-01 1.340891718864440918e-01
8.345615863800048828e-02 -6.452397704124450684e-01 1.168625429272651672e-01 -6.475313305854797363e-01 -2.319241166114807129e-01 -2.205241024494171143e-01 1.923832297325134277e-01 6.569699943065643311e-02
-3.342232108116149902e-01 -6.134544610977172852e-01 3.774388134479522705e-01 -1.254536807537078857e-01 -1.229424728080630302e-03 -5.276291966438293457e-01 7.537862658500671387e-02 2.639959156513214111e-01
1.585071235895156860e-01 1.014115195721387863e-02 1.609269082546234131e-01 -4.507059752941131592e-01 2.116489410400390625e-01 -3.436049073934555054e-02 6.348972022533416748e-02 8.341056704521179199e-01
-2.242594398558139801e-02 -1.356985718011856079e-01 4.063919186592102051e-01 -3.245846033096313477e-01 -3.500332832336425781e-01 2.895578444004058838e-01 -7.875791192054748535e-02 7.056937217712402344e-01
-4.082111120223999023e-01 -3.350849449634552002e-01 1.996335983276367188e-01 3.374139368534088135e-01 -3.256983160972595215e-01 -2.310952693223953247e-01 3.052670061588287354e-01 5.609882473945617676e-01
-4.501151144504547119e-01 -3.539113700389862061e-01 -6.954304128885269165e-02 -3.744733929634094238e-01 2.263216227293014526e-01 -5.679163932800292969e-01 2.117572873830795288e-01 3.293703198432922363e-01
1.003143712878227234e-01 -2.252310328185558319e-02 2.901772558689117432e-01 -3.683485686779022217e-01 1.514003276824951172e-01 2.658196985721588135e-01 7.829602360725402832e-01 2.508731186389923096e-01
1.453692615032196045e-01 -5.246253013610839844e-01 2.316752076148986816e-01 -6.113891005516052246e-01 -4.588757753372192383e-01 -1.530601382255554199e-01 1.637023687362670898e-01 1.239892616868019104e-01
-4.071566164493560791e-01 -2.916787266731262207e-01 1.413539350032806396e-01 3.605399429798126221e-01 -1.947669535875320435e-01 -3.636573553085327148e-01 3.820222318172454834e-01 5.320293307304382324e-01
5.238459110260009766e-01 -3.098397552967071533e-01 4.063191115856170654e-01 -1.937281787395477295e-01 9.265931695699691772e-02 2.560249269008636475e-01 2.960828542709350586e-01 5.149363875389099121e-01
-2.857985496520996094e-01 -7.908137440681457520e-01 -1.013077944517135620e-01 -3.746641874313354492e-01 -5.492813885211944580e-02 2.676880657672882080e-01 2.596482038497924805e-01 1.431921590119600296e-02
1.224701926112174988e-01 -7.475740313529968262e-01 2.452863194048404694e-02 -5.600922703742980957e-01 -2.660171985626220703e-01 3.874136880040168762e-02 -4.744298011064529419e-02 1.931634992361068726e-01
1.716184914112091064e-01 -2.444050163030624390e-01 4.568946957588195801e-01 -5.877622365951538086e-01 -1.601278185844421387e-01 -2.746300995349884033e-01 5.051615238189697266e-01 -1.858514361083507538e-02
5.611994490027427673e-02 -1.004888676106929779e-02 2.026425898075103760e-01 -5.217158794403076172e-01 -4.576001167297363281e-01 -4.820695146918296814e-03 6.603732109069824219e-01 1.948953419923782349e-01
2.205075323581695557e-01 -3.836570978164672852e-01 3.900786116719245911e-02 -1.960353106260299683e-01 -5.697955489158630371e-01 -9.155600517988204956e-02 6.499779820442199707e-01 9.333458542823791504e-02
2.509003579616546631e-01 -1.157364472746849060e-01 3.236852958798408508e-02 -7.632646560668945312e-01 -3.078591525554656982e-01 -1.182306185364723206e-01 2.628721594810485840e-01 4.027106761932373047e-01
2.318864315748214722e-01 -7.170575261116027832e-01 -2.823814153671264648e-01 -1.322873085737228394e-01 2.875900454819202423e-02 2.281285822391510010e-01 5.221564769744873047e-01 9.644117951393127441e-02
1.929434090852737427e-01 -7.229414582252502441e-01 -5.728882551193237305e-02 -5.994756221771240234e-01 1.393518149852752686e-01 8.718390017747879028e-02 -6.920389086008071899e-02 2.136966139078140259e-01
3.092504739761352539e-01 -1.451419591903686523e-01 3.161146491765975952e-02 -6.266974210739135742e-01 -3.738882243633270264e-01 -1.050699353218078613e-01 2.727431356906890869e-01 5.141285061836242676e-01
4.139463007450103760e-01 4.861424863338470459e-02 1.516379863023757935e-01 -4.227547943592071533e-01 -2.852776944637298584e-01 -1.613309085369110107e-01 4.143055677413940430e-01 5.878004431724548340e-01
-2.245459705591201782e-01 -4.489625990390777588e-01 -4.117038249969482422e-01 -5.084758400917053223e-01 -8.329381793737411499e-02 3.487371802330017090e-01 -9.082952886819839478e-02 4.279704391956329346e-01
1.462972015142440796e-01 -6.660262346267700195e-01 -1.395420357584953308e-02 -6.978584527969360352e-01 -1.609773337841033936e-01 -4.136826843023300171e-02 6.075852364301681519e-02 1.284071207046508789e-01
2.849426865577697754e-01 -1.512427479028701782e-01 1.401847135275602341e-02 -4.500276744365692139e-01 -3.182951211929321289e-01 -5.028343945741653442e-02 -8.829122036695480347e-02 7.626115679740905762e-01
6.090959161520004272e-02 -7.438622713088989258e-01 -3.093533217906951904e-01 -3.865057528018951416e-01 -6.288994103670120239e-02 1.847906708717346191e-01 3.942733407020568848e-01 6.571497768163681030e-02
2.981212139129638672e-01 -6.716293692588806152e-01 1.709397137165069580e-01 -3.621009290218353271e-01 -1.267001330852508545e-01 1.384020298719406128e-01 5.023993253707885742e-01 1.099426001310348511e-01
7.956601679325103760e-02 -4.548973590135574341e-02 1.013475507497787476e-01 -1.602105945348739624e-01 5.123822689056396484e-01 -2.572188377380371094e-01 7.225441336631774902e-01 3.238735496997833252e-01
-2.317584492266178131e-02 -1.218613982200622559e-01 -1.834490448236465454e-01 -7.595884203910827637e-01 -4.106288775801658630e-02 -1.992622315883636475e-01 5.247981548309326172e-01 2.391232997179031372e-01
2.762912511825561523e-01 -2.069606333971023560e-01 -1.182408928871154785e-01 3.231319785118103027e-01 1.865499168634414673e-01 -1.908404827117919922e-01 5.171744227409362793e-01 6.509570479393005371e-01
2.706014811992645264e-01 1.606310531497001648e-02 -1.664338051341474056e-03 -6.324455738067626953e-01 -7.310073822736740112e-02 -1.207594014704227448e-02 1.058869808912277222e-01 7.140204310417175293e-01
3.135898411273956299e-01 -2.429128438234329224e-01 5.082535147666931152e-01 -5.537249520421028137e-02 -2.861025929450988770e-02 4.081377685070037842e-01 5.708656311035156250e-01 2.966220974922180176e-01
1.959695070981979370e-01 -5.122616887092590332e-01 2.464670389890670776e-01 -2.652852833271026611e-01 1.763495057821273804e-02 -2.413485795259475708e-01 -3.580560386180877686e-01 6.174930334091186523e-01
1.958673149347305298e-01 -5.859239697456359863e-01 3.390770405530929565e-03 -6.889453623443841934e-03 -2.468074262142181396e-01 2.690780907869338989e-02 7.454008460044860840e-01 -3.177822753787040710e-02
-1.377666294574737549e-01 -5.733717605471611023e-02 5.111504718661308289e-02 -1.878495514392852783e-01 5.811406299471855164e-02 3.311694562435150146e-01 8.689020872116088867e-01 2.679390609264373779e-01
2.286279648542404175e-01 -7.697467803955078125e-01 1.588369458913803101e-01 -7.425647228956222534e-02 3.262305855751037598e-01 -3.896656334400177002e-01 2.283010631799697876e-02 2.562984526157379150e-01
-2.722334563732147217e-01 -6.838386654853820801e-01 5.373735427856445312e-01 1.325906813144683838e-01 -1.171824429184198380e-02 1.454007029533386230e-01 -4.617987945675849915e-02 3.584575951099395752e-01
-3.883008658885955811e-01 -2.323076575994491577e-01 2.173781096935272217e-01 3.150711059570312500e-01 -3.046866655349731445e-01 -3.316940665245056152e-01 3.144636154174804688e-01 5.890588760375976562e-01
2.217131853103637695e-01 -7.000660300254821777e-01 3.701469004154205322e-01 -4.071997106075286865e-01 1.216179952025413513e-01 -3.261239528656005859e-01 1.905992329120635986e-01 2.132065780460834503e-02
3.755852878093719482e-01 -6.752089262008666992e-01 2.875748276710510254e-01 -2.947908937931060791e-01 -3.893465101718902588e-01 -7.236716151237487793e-02 2.448235452175140381e-01 1.290789395570755005e-01
-5.394598841667175293e-01 -4.663810729980468750e-01 4.277282953262329102e-01 -1.262001842260360718e-01 9.881050884723663330e-02 -4.364919960498809814e-01 1.958598196506500244e-01 2.322575598955154419e-01
-4.451520144939422607e-01 -3.029963076114654541e-01 6.046304479241371155e-03 2.840054929256439209e-01 -4.780271053314208984e-01 -1.256208121776580811e-01 3.739287853240966797e-01 4.952011108398437500e-01
-3.623070716857910156e-01 -2.111351788043975830e-01 -1.466864794492721558e-01 -7.318339347839355469e-01 1.083113253116607666e-01 2.182179316878318787e-02 4.992066621780395508e-01 7.511826604604721069e-02
-4.323101639747619629e-01 -2.636466920375823975e-01 1.283860206604003906e-01 1.866406500339508057e-01 -5.483376979827880859e-01 -2.106502205133438110e-01 4.722719788551330566e-01 3.524088859558105469e-01
1.325410753488540649e-01 -7.121970504522323608e-02 -4.774261265993118286e-02 -8.313385248184204102e-01 -2.479758560657501221e-01 -8.373969048261642456e-02 2.905814945697784424e-01 3.619607388973236084e-01
-5.000606179237365723e-01 -1.864691078662872314e-01 -3.404653817415237427e-02 -2.350651919841766357e-01 -3.001166582107543945e-01 -3.824827969074249268e-01 -2.313380502164363861e-02 6.495040059089660645e-01
-4.866755902767181396e-01 -3.387282788753509521e-01 6.454399973154067993e-02 3.768192231655120850e-01 -8.001194894313812256e-02 -2.821728289127349854e-01 2.800775468349456787e-01 5.811921954154968262e-01
-4.510613679885864258e-01 -2.393731623888015747e-01 1.600820720195770264e-01 3.081758320331573486e-01 -3.477512598037719727e-01 -2.027009576559066772e-01 3.392528295516967773e-01 5.844094753265380859e-01
8.803452551364898682e-02 2.384580075740814209e-01 4.719103574752807617e-01 -1.679963171482086182e-01 -1.902732700109481812e-01 -1.181046739220619202e-01 4.959053695201873779e-01 6.232101321220397949e-01
2.354272007942199707e-01 6.774383597075939178e-03 -4.787637665867805481e-02 1.705662906169891357e-01 -3.133828043937683105e-01 -2.402493730187416077e-02 4.612441360950469971e-01 7.756359577178955078e-01
-1.925958842039108276e-01 -1.817420423030853271e-01 3.982078433036804199e-01 -2.231147140264511108e-01 -7.990767061710357666e-02 3.357318043708801270e-01 -2.389488965272903442e-01 7.384640574455261230e-01
-9.610811620950698853e-02 -2.164949029684066772e-01 -3.797248601913452148e-01 9.550254046916961670e-02 -8.818593621253967285e-02 2.090085148811340332e-01 6.668912172317504883e-01 5.425645709037780762e-01
-1.677692830562591553e-01 -4.806254804134368896e-01 3.905338346958160400e-01 -1.226772814989089966e-01 5.948883295059204102e-01 -2.006221562623977661e-02 -1.093375533819198608e-01 4.550131857395172119e-01
2.670074068009853363e-02 -1.593520343303680420e-01 4.307842850685119629e-01 -3.607364892959594727e-01 -2.754243016242980957e-01 3.739431798458099365e-01 -1.567058712244033813e-01 6.464822888374328613e-01
1.895081996917724609e-01 -4.477556645870208740e-01 3.822948336601257324e-01 -6.200011372566223145e-01 -2.214003354310989380e-01 -1.476067900657653809e-01 3.965207040309906006e-01 -7.082527875900268555e-02
4.560991227626800537e-01 -6.684769392013549805e-01 1.607001870870590210e-01 -1.700150966644287109e-01 1.852852553129196167e-01 -2.941504418849945068e-01 -3.569045662879943848e-02 4.101872742176055908e-01
2.227818965911865234e-01 -7.224817276000976562e-01 -2.702437043190002441e-01 -1.787863820791244507e-01 -1.028660386800765991e-01 3.142459318041801453e-03 5.511369109153747559e-01 9.512614458799362183e-02
2.077650725841522217e-01 -4.955992102622985840e-01 5.292303562164306641e-01 8.227258920669555664e-03 5.132033824920654297e-01 -7.022257894277572632e-02 2.212433330714702606e-02 4.028201997280120850e-01
6.035787984728813171e-02 -1.065642852336168289e-02 4.675005972385406494e-01 -2.406975775957107544e-01 -1.710865497589111328e-01 1.429209262132644653e-01 -1.572214215993881226e-01 8.033279180526733398e-01
-2.734966874122619629e-01 -2.269553542137145996e-01 -5.293715000152587891e-01 -1.466504037380218506e-01 6.226110737770795822e-03 2.999823391437530518e-01 5.091001391410827637e-01 4.719524681568145752e-01
-1.450399607419967651e-01 -6.456714272499084473e-01 5.694546699523925781e-01 7.157056778669357300e-02 -6.572263687849044800e-02 3.167613148689270020e-01 -7.767242193222045898e-02 3.492572009563446045e-01
2.466484159231185913e-01 5.389528349041938782e-02 4.889742136001586914e-01 -8.450906723737716675e-02 2.269349545240402222e-01 1.338255591690540314e-03 7.286545634269714355e-01 3.279991745948791504e-01
-1.226180717349052429e-01 -5.564931035041809082e-02 -2.275950163602828979e-01 -7.651855945587158203e-01 -2.607264816761016846e-01 8.153884112834930420e-02 8.719048649072647095e-02 5.121818780899047852e-01
2.674275338649749756e-01 -4.155946671962738037e-01 1.338041871786117554e-01 -8.636195212602615356e-02 -5.107449889183044434e-01 2.744821831583976746e-02 6.726033687591552734e-01 1.280331313610076904e-01
2.431020587682723999e-01 -5.508041009306907654e-03 -3.885572403669357300e-02 -6.095126271247863770e-01 -3.370768576860427856e-02 -9.598775207996368408e-02 5.783428624272346497e-02 7.444198131561279297e-01
2.251579016447067261e-01 -6.018326282501220703e-01 4.322042167186737061e-01 1.596838831901550293e-01 3.922071456909179688e-01 2.356185615062713623e-01 3.202679157257080078e-01 2.507746815681457520e-01
-4.828847050666809082e-01 -3.323155641555786133e-01 7.642925530672073364e-02 3.746787607669830322e-01 5.158952996134757996e-02 -3.412255346775054932e-01 5.023989677429199219e-01 3.723736703395843506e-01
3.022490739822387695e-01 6.957706809043884277e-02 -8.476972579956054688e-02 -1.576753854751586914e-01 -4.529306292533874512e-02 -3.674047440290451050e-02 3.388168513774871826e-01 8.680776953697204590e-01
2.167087942361831665e-01 1.204036697745323181e-01 1.668472588062286377e-02 -1.341993361711502075e-01 -4.706858191639184952e-03 4.488732293248176575e-02 3.454407751560211182e-01 8.938042521476745605e-01
-5.859243869781494141e-01 -4.728187322616577148e-01 2.597503066062927246e-01 3.112081289291381836e-01 2.344854325056076050e-01 3.186539560556411743e-02 3.491742312908172607e-01 3.014845252037048340e-01
1.538093686103820801e-01 -6.191751360893249512e-01 3.477247953414916992e-01 3.451262712478637695e-01 1.113812625408172607e-01 3.074714541435241699e-01 3.251926302909851074e-01 3.744938075542449951e-01
-1.225754693150520325e-01 -7.867552638053894043e-01 6.426559388637542725e-02 1.435265988111495972e-01 2.339619249105453491e-01 -3.371381163597106934e-01 4.087012410163879395e-01 7.631982117891311646e-02
-2.616391181945800781e-01 -5.876618623733520508e-01 1.253925561904907227e-01 -3.806024044752120972e-02 -8.196436613798141479e-02 6.384037137031555176e-01 2.041155546903610229e-01 3.362826406955718994e-01
-1.442897766828536987e-01 -2.890057861804962158e-01 6.335302591323852539e-01 -2.156957387924194336e-01 -1.609933525323867798e-01 3.463159501552581787e-01 5.486654043197631836e-01 -2.972642891108989716e-02
-5.910158753395080566e-01 -1.849093586206436157e-01 6.714867055416107178e-02 -9.318983554840087891e-02 -2.825316190719604492e-01 -1.435303986072540283e-01 -2.014894410967826843e-02 7.088612914085388184e-01
6.343366950750350952e-02 -2.840248346328735352e-01 4.506932795047760010e-01 -3.136133551597595215e-01 -2.017382830381393433e-01 4.724479317665100098e-01 -1.065473333001136780e-01 5.818682312965393066e-01
4.353287816047668457e-01 -3.816036507487297058e-02 3.100748956203460693e-01 -3.450084328651428223e-01 -1.639764457941055298e-01 2.717527151107788086e-01 2.778424024581909180e-01 6.449195146560668945e-01
-3.713520942255854607e-03 -5.233218073844909668e-01 5.021941661834716797e-01 -1.346905082464218140e-01 5.665058493614196777e-01 2.282286584377288818e-01 4.705134406685829163e-02 2.838112413883209229e-01
2.408685237169265747e-01 -6.321765780448913574e-01 3.521462380886077881e-01 -6.002318263053894043e-01 4.456361010670661926e-02 -4.906012862920761108e-02 -3.616782277822494507e-02 2.287987321615219116e-01
2.515824325382709503e-02 -7.920626401901245117e-01 1.897981911897659302e-01 2.320972979068756104e-01 1.345713585615158081e-01 -1.116154342889785767e-01 4.982711672782897949e-01 5.717999860644340515e-02
-1.769486069679260254e-01 -3.079363703727722168e-01 -1.437326073646545410e-01 -2.059064060449600220e-01 -3.558722138404846191e-01 7.449165731668472290e-02 7.933902144432067871e-01 2.216881513595581055e-01
1.466639488935470581e-01 -3.794698417186737061e-01 3.778315484523773193e-01 -6.891056299209594727e-01 -1.267865300178527832e-01 -2.364271134138107300e-01 3.794974982738494873e-01 2.963348850607872009e-02
3.151818215847015381e-01 -7.019683718681335449e-01 2.600421309471130371e-01 -4.703308343887329102e-01 -2.844192385673522949e-01 -4.111855477094650269e-02 1.599648892879486084e-01 1.043748259544372559e-01
2.796909511089324951e-01 -7.470429539680480957e-01 -6.560194492340087891e-02 -3.981728255748748779e-01 -3.493838384747505188e-02 -6.702231708914041519e-03 4.464548528194427490e-01 1.633798331022262573e-02
-4.610774517059326172e-01 -3.411921858787536621e-01 9.791072458028793335e-02 3.067192435264587402e-01 -4.351831674575805664e-01 -6.532960385084152222e-02 4.039438962936401367e-01 4.588130116462707520e-01
-5.552421510219573975e-02 -8.422968536615371704e-02 3.841527402400970459e-01 -3.800073862075805664e-01 -7.734654098749160767e-02 5.734508633613586426e-01 7.104737311601638794e-02 5.983037352561950684e-01
-2.486792206764221191e-01 -3.569377064704895020e-01 -1.771025061607360840e-01 -3.980874419212341309e-01 -4.206883534789085388e-02 5.310555696487426758e-01 -1.703111529350280762e-01 5.550851225852966309e-01
1.889372467994689941e-01 -9.391690045595169067e-02 1.426108032464981079e-01 -4.885513484477996826e-01 2.567806839942932129e-01 -8.242568932473659515e-03 -2.589782178401947021e-01 7.505918145179748535e-01
2.093793153762817383e-01 -6.514326930046081543e-01 -1.579803065396845341e-03 -5.380645990371704102e-01 -3.556975424289703369e-01 6.687627732753753662e-02 3.131211102008819580e-01 1.150733828544616699e-01
4.346849620342254639e-01 -1.704098880290985107e-01 5.608973503112792969e-01 -3.860611915588378906e-01 -1.045090146362781525e-02 2.488088011741638184e-01 3.000872433185577393e-01 4.077904522418975830e-01
-2.449027299880981445e-01 -8.021082282066345215e-01 3.297090530395507812e-01 8.666249364614486694e-02 -1.657199263572692871e-01 3.410499095916748047e-01 1.377691626548767090e-01 1.329217702150344849e-01
1.285663247108459473e-01 -3.733575344085693359e-01 6.254051923751831055e-01 -4.774342477321624756e-01 -8.007469773292541504e-02 2.887605130672454834e-01 3.519435524940490723e-01 1.064932867884635925e-01
2.935750782489776611e-01 3.066231869161128998e-02 3.932082056999206543e-01 -2.090988308191299438e-01 4.722628369927406311e-02 -6.947451084852218628e-02 8.047323822975158691e-01 2.447187602519989014e-01
-1.864508092403411865e-01 -3.843914270401000977e-01 1.823855936527252197e-01 -2.309901416301727295e-01 -1.677995920181274414e-01 6.607320904731750488e-02 -3.981750011444091797e-01 7.347058057785034180e-01
-2.102831006050109863e-01 -6.912959814071655273e-01 -3.364565372467041016e-01 -1.381810456514358521e-01 -1.492345780134201050e-01 3.533499836921691895e-01 4.426497519016265869e-01 5.027775093913078308e-02
2.567569911479949951e-01 -7.646861076354980469e-01 8.576022088527679443e-02 -4.653782248497009277e-01 5.791664123535156250e-02 2.039316296577453613e-01 2.494428157806396484e-01 1.350372731685638428e-01
1.274657398462295532e-01 5.242250114679336548e-02 2.344370484352111816e-01 -7.299930453300476074e-01 1.636021882295608521e-01 8.756618946790695190e-02 2.737239599227905273e-01 5.327245593070983887e-01
-3.154314160346984863e-01 -1.568614691495895386e-01 -6.016568094491958618e-02 -6.530426144599914551e-01 1.740803122520446777e-01 1.974506974220275879e-01 6.063004136085510254e-01 9.445688128471374512e-02
2.545650899410247803e-01 -1.796930432319641113e-01 2.181805521249771118e-01 -2.953582406044006348e-01 4.154779613018035889e-01 4.432081282138824463e-01 2.864857912063598633e-01 5.629727244377136230e-01
3.357878923416137695e-01 -4.400306642055511475e-01 5.436331033706665039e-01 -1.770667359232902527e-02 1.606788635253906250e-01 3.961594104766845703e-01 3.215071856975555420e-01 3.341290652751922607e-01
4.317090213298797607e-01 -6.696143150329589844e-01 -1.595850288867950439e-02 -4.374208152294158936e-01 -2.756268680095672607e-01 -1.461481600999832153e-01 1.682314276695251465e-01 2.191370576620101929e-01
4.287718534469604492e-01 -3.025337159633636475e-01 3.272035419940948486e-01 -6.462373733520507812e-01 1.955990344285964966e-01 -1.275530606508255005e-01 2.644688785076141357e-01 2.747191786766052246e-01
1.994185447692871094e-01 -3.235363364219665527e-01 4.011442065238952637e-01 -6.960351467132568359e-01 -7.721304893493652344e-02 7.116323709487915039e-02 4.462088346481323242e-01 6.808750797063112259e-03
2.801788151264190674e-01 -7.843011617660522461e-02 1.028066128492355347e-01 1.255851536989212036e-01 -8.222433924674987793e-02 2.851542532444000244e-01 6.608696579933166504e-01 6.034776568412780762e-01
-3.159227669239044189e-01 -2.869348824024200439e-01 -3.387544155120849609e-01 -5.767846107482910156e-01 5.274991504848003387e-03 3.628082275390625000e-01 -1.344720870256423950e-01 4.697719514369964600e-01
-5.612287521362304688e-01 -4.033026397228240967e-01 2.340603023767471313e-01 6.484597921371459961e-02 -1.864785403013229370e-01 -3.162780702114105225e-01 -1.240245904773473740e-02 5.730795860290527344e-01
-2.996042966842651367e-01 -3.299248814582824707e-01 2.862868905067443848e-01 4.161413609981536865e-01 1.937378942966461182e-02 -1.675377786159515381e-01 1.058761328458786011e-01 7.117577791213989258e-01
-1.944990307092666626e-01 -1.205289363861083984e-01 -1.692001819610595703e-01 -7.513978481292724609e-01 6.778721511363983154e-02 2.912515699863433838e-01 1.504883468151092529e-01 4.922867417335510254e-01
-2.557038702070713043e-02 -3.305911123752593994e-01 5.486992597579956055e-01 -2.708408534526824951e-01 -1.338345706462860107e-01 3.079878687858581543e-01 6.301344037055969238e-01 -7.610843330621719360e-02
-2.052572555840015411e-03 -2.198589146137237549e-01 5.770784020423889160e-01 -2.716624736785888672e-01 3.311427310109138489e-02 3.085473775863647461e-01 6.640952825546264648e-01 8.670326322317123413e-02
-4.928122162818908691e-01 -4.795989990234375000e-01 1.668965667486190796e-01 -4.684912562370300293e-01 1.764885038137435913e-01 -4.198406934738159180e-01 9.153127670288085938e-02 2.529622614383697510e-01
1.588422358036041260e-01 -3.178994059562683105e-01 2.014942169189453125e-01 -7.963200807571411133e-01 3.893658220767974854e-01 -6.401161849498748779e-02 1.444406509399414062e-01 1.497236043214797974e-01
-5.050730705261230469e-01 -4.137042164802551270e-01 3.555230498313903809e-01 -3.501746654510498047e-01 1.423197239637374878e-01 -4.443522393703460693e-01 3.037486374378204346e-01 1.215075999498367310e-01
-1.219470202922821045e-01 -3.730435296893119812e-02 3.878996074199676514e-01 -4.671483039855957031e-01 1.801449507474899292e-01 3.265247642993927002e-01 6.721750497817993164e-01 1.554148942232131958e-01
-1.625034660100936890e-01 -3.984285891056060791e-02 5.800067782402038574e-01 -3.370091617107391357e-01 -1.229538545012474060e-01 3.298890888690948486e-01 6.226390600204467773e-01 1.019724905490875244e-01
-3.309530019760131836e-01 -7.146041393280029297e-01 -1.529323607683181763e-01 -4.417537897825241089e-02 3.949442803859710693e-01 1.248245462775230408e-01 2.789324820041656494e-01 3.242003619670867920e-01
-1.357418894767761230e-01 -2.542754113674163818e-01 1.486632376909255981e-01 -8.479300737380981445e-01 -2.217741906642913818e-01 7.815685123205184937e-02 3.347225785255432129e-01 9.219885617494583130e-02
3.893451988697052002e-01 -2.031601518392562866e-01 -9.403245151042938232e-02 7.746740430593490601e-02 2.728005051612854004e-01 -2.169124931097030640e-01 7.004076838493347168e-01 4.245598018169403076e-01
-2.897862493991851807e-01 -7.700234055519104004e-01 6.365645676851272583e-02 3.006428182125091553e-01 5.610379576683044434e-02 -3.089211881160736084e-01 1.657027751207351685e-01 3.203315436840057373e-01
-1.698700636625289917e-01 -8.428519964218139648e-02 3.779429793357849121e-01 -5.289864540100097656e-01 4.532700181007385254e-01 2.056189030408859253e-01 4.993517994880676270e-01 2.104463577270507812e-01
1.392513364553451538e-01 -3.049177229404449463e-01 -2.369067966938018799e-01 1.664995402097702026e-01 3.910626173019409180e-01 6.304405629634857178e-02 6.493459939956665039e-01 4.745868444442749023e-01
-1.546547655016183853e-02 -5.243067443370819092e-02 1.330450475215911865e-01 -6.535915732383728027e-01 2.198496162891387939e-01 2.631396353244781494e-01 6.015601158142089844e-01 2.695882618427276611e-01
-1.514074951410293579e-01 -6.728562712669372559e-01 1.976375281810760498e-01 3.926961496472358704e-02 4.141918718814849854e-01 -3.390994071960449219e-01 4.440640509128570557e-01 -1.227417145855724812e-03
4.559601098299026489e-02 -7.161146402359008789e-02 6.710249185562133789e-02 -1.666091531515121460e-01 5.522619485855102539e-01 5.714511126279830933e-02 7.080921530723571777e-01 3.884302675724029541e-01
-3.567902147769927979e-01 -2.812756896018981934e-01 -5.249008163809776306e-02 2.982517182826995850e-01 -6.985410302877426147e-02 -4.608495235443115234e-01 2.660462260246276855e-01 6.432982683181762695e-01
-4.221003055572509766e-01 -3.385207355022430420e-01 9.031863510608673096e-02 3.690446615219116211e-01 7.500155270099639893e-02 -4.340944588184356689e-01 3.445942103862762451e-01 5.000753998756408691e-01
2.287032753229141235e-01 -5.562518835067749023e-01 5.208999514579772949e-01 8.660862222313880920e-03 4.791173040866851807e-01 -1.020368095487356186e-02 5.089768674224615097e-03 3.703826963901519775e-01
1.764995306730270386e-01 -1.166913285851478577e-01 4.906877875328063965e-01 -2.081571817398071289e-01 -4.462162554264068604e-01 3.116903603076934814e-01 9.638583660125732422e-02 6.046296954154968262e-01
2.595408856868743896e-01 -3.241302967071533203e-01 2.521095871925354004e-01 -7.241386771202087402e-01 -2.958743870258331299e-01 -2.107391655445098877e-01 2.912313640117645264e-01 1.512402445077896118e-01
2.409884184598922729e-01 -5.491510033607482910e-02 2.924416214227676392e-02 -1.942510455846786499e-01 -6.975129842758178711e-01 2.775290608406066895e-02 3.415993452072143555e-01 5.443671345710754395e-01
4.385282397270202637e-01 -3.177412450313568115e-01 4.765807464718818665e-02 -4.125665724277496338e-01 2.280086511746048927e-03 4.250093102455139160e-01 2.798382043838500977e-01 5.246936082839965820e-01
-4.769960343837738037e-01 -3.232249319553375244e-01 5.132376775145530701e-02 1.109028309583663940e-01 -1.562739312648773193e-01 -4.081291258335113525e-01 6.336855888366699219e-02 6.768016815185546875e-01
4.087625443935394287e-01 -1.601041704416275024e-01 3.484513163566589355e-01 6.769398599863052368e-02 -1.119180321693420410e-01 3.253041207790374756e-01 4.625150859355926514e-01 5.907710194587707520e-01
-6.601738333702087402e-01 -3.878319263458251953e-01 5.924491211771965027e-02 2.884653508663177490e-01 1.345587968826293945e-01 -1.877855807542800903e-01 4.008981287479400635e-01 3.360741436481475830e-01
9.958467632532119751e-02 -3.624928593635559082e-01 5.807606577873229980e-01 -7.279414683580398560e-02 -1.503086686134338379e-01 1.908656507730484009e-01 -2.089161574840545654e-01 6.429866552352905273e-01
-5.687909126281738281e-01 -3.128275871276855469e-01 5.535021424293518066e-02 3.374634981155395508e-01 -2.354807555675506592e-01 -8.115781098604202271e-02 3.587617278099060059e-01 5.205026268959045410e-01
2.205757796764373779e-01 -1.167938038706779480e-01 4.649882316589355469e-01 -1.668470650911331177e-01 2.050095796585083008e-01 4.456702768802642822e-01 3.337471187114715576e-01 5.844787359237670898e-01
-6.875370442867279053e-02 -6.821975111961364746e-01 -9.207979589700698853e-02 -2.948983013629913330e-02 3.858586773276329041e-02 3.156696259975433350e-01 -2.226064354181289673e-01 6.081456542015075684e-01
8.460257202386856079e-02 2.043945342302322388e-01 2.621543705463409424e-01 -3.539439141750335693e-01 -1.812089234590530396e-01 -2.927158772945404053e-01 5.219327807426452637e-01 6.050875186920166016e-01
3.440298438072204590e-01 -2.245800802484154701e-03 1.972839236259460449e-01 -5.909833908081054688e-01 -1.770159602165222168e-01 -1.616799980401992798e-01 5.537407398223876953e-01 3.596558570861816406e-01
-5.352587699890136719e-01 -1.745978891849517822e-01 1.006790623068809509e-01 4.963854700326919556e-02 -1.642473787069320679e-01 -3.513918519020080566e-01 7.624731212854385376e-02 7.170400619506835938e-01
-4.723910987377166748e-01 -2.962248921394348145e-01 1.106309816241264343e-01 -5.521199107170104980e-01 1.651333421468734741e-01 -4.766276478767395020e-01 6.336794048547744751e-02 3.369917869567871094e-01
1.555830240249633789e-01 -1.108470708131790161e-01 3.291354775428771973e-01 -2.837253510951995850e-01 -1.788707375526428223e-01 5.192078948020935059e-01 7.441215962171554565e-02 6.837893724441528320e-01
4.592558369040489197e-02 -3.738391101360321045e-01 -6.985025107860565186e-02 -3.895138204097747803e-01 4.542364552617073059e-02 6.336460709571838379e-01 4.603514671325683594e-01 2.933273911476135254e-01
1.983840167522430420e-01 1.061170175671577454e-01 3.117994666099548340e-01 -9.680864959955215454e-02 2.660152614116668701e-01 9.063622914254665375e-03 1.567082107067108154e-01 8.645163178443908691e-01
6.647358089685440063e-02 -4.631326496601104736e-01 1.930986791849136353e-01 -2.280657887458801270e-01 -2.399066835641860962e-01 3.352231979370117188e-01 -2.326579540967941284e-01 6.839070916175842285e-01
-1.681233942508697510e-01 -1.738184541463851929e-01 -1.058471724390983582e-01 -5.351902246475219727e-01 -1.043185517191886902e-01 3.621821478009223938e-02 7.889456152915954590e-01 9.622999280691146851e-02
2.299914211034774780e-01 -2.093942761421203613e-01 1.090739946812391281e-02 -7.270290851593017578e-01 1.799211353063583374e-01 -3.242647945880889893e-01 4.552909135818481445e-01 1.725062727928161621e-01
1.366732567548751831e-01 -4.833319783210754395e-01 5.372125506401062012e-01 2.926157973706722260e-02 -1.300299726426601410e-02 3.146143555641174316e-01 -1.393151879310607910e-01 5.828353762626647949e-01
-1.865285038948059082e-01 -1.225313693284988403e-01 7.616303861141204834e-02 -5.080291032791137695e-01 4.587755352258682251e-02 3.682008087635040283e-01 7.379752397537231445e-01 6.336313486099243164e-02
6.958922743797302246e-02 -1.952785998582839966e-01 2.362632304430007935e-01 -2.922247052192687988e-01 -4.586942493915557861e-01 1.534011363983154297e-01 -1.675340384244918823e-01 7.441828250885009766e-01
-8.886457234621047974e-02 -6.061816215515136719e-01 2.966791987419128418e-01 1.303967535495758057e-01 6.752661615610122681e-02 -6.386746764183044434e-01 1.090066060423851013e-01 3.086704909801483154e-01
6.566686928272247314e-02 -1.054965332150459290e-01 7.416177392005920410e-01 -7.205470651388168335e-02 3.018624782562255859e-01 -7.281962782144546509e-02 3.940409123897552490e-01 4.215184748172760010e-01
1.967152953147888184e-01 -6.804784536361694336e-01 1.387708038091659546e-01 -6.455125212669372559e-01 -2.020706683397293091e-01 -1.992009347304701805e-03 7.767165452241897583e-02 1.242533028125762939e-01
2.729910612106323242e-01 -3.939892947673797607e-01 -2.575882375240325928e-01 2.151175737380981445e-01 -2.900519967079162598e-01 1.329422444105148315e-01 2.853729128837585449e-01 6.887521147727966309e-01
-4.515931904315948486e-01 9.127704054117202759e-02 -1.793986558914184570e-01 -2.628660202026367188e-01 2.170718610286712646e-01 1.597707420587539673e-01 5.575952529907226562e-01 5.503548979759216309e-01
-6.016272306442260742e-01 -5.306265950202941895e-01 1.419081985950469971e-01 -2.892259061336517334e-01 -6.481864303350448608e-02 -2.173000127077102661e-01 -5.529080331325531006e-02 4.452108442783355713e-01
4.010709226131439209e-01 -1.836811751127243042e-01 4.544150531291961670e-01 1.599044306203722954e-03 7.366291433572769165e-02 3.619295358657836914e-01 3.121223747730255127e-01 6.042086482048034668e-01
2.886283695697784424e-01 -6.758211255073547363e-01 -2.293411176651716232e-03 -5.454092025756835938e-01 8.496659994125366211e-02 6.926878541707992554e-02 3.783391416072845459e-01 8.558608591556549072e-02
9.161119908094406128e-02 -8.215556740760803223e-01 2.343487739562988281e-01 1.016049012541770935e-01 -5.456786230206489563e-02 7.018128782510757446e-02 4.926729500293731689e-01 -2.794853039085865021e-02
-9.413444995880126953e-02 7.598223537206649780e-02 2.652511000633239746e-01 -6.065821647644042969e-01 3.586381375789642334e-01 3.204772174358367920e-01 3.996111452579498291e-01 3.950305879116058350e-01
3.113054931163787842e-01 -6.316900253295898438e-01 9.493343532085418701e-02 -2.970535457134246826e-01 5.097184702754020691e-02 1.840849369764328003e-01 6.061862111091613770e-01 -5.344428122043609619e-02
-6.140951439738273621e-02 -4.014103487133979797e-02 1.830882728099822998e-01 -6.763064265251159668e-01 6.459847092628479004e-02 2.850255072116851807e-01 6.218338012695312500e-01 1.778093427419662476e-01
4.057352244853973389e-01 -2.662202715873718262e-01 2.342958450317382812e-01 -5.258553028106689453e-01 7.735524326562881470e-02 -2.039140760898590088e-01 5.932731628417968750e-01 1.831650286912918091e-01
2.145771682262420654e-01 -8.092865943908691406e-01 1.616316437721252441e-01 -4.383040070533752441e-01 -1.523714959621429443e-01 -1.148426681756973267e-01 1.904935091733932495e-01 8.990697562694549561e-02
1.950550526380538940e-01 1.931140571832656860e-01 -1.114297751337289810e-02 -2.543600797653198242e-01 -1.557170748710632324e-01 2.744485437870025635e-02 4.542078375816345215e-01 7.927998304367065430e-01
-1.957081109285354614e-01 -1.850051730871200562e-01 2.365556657314300537e-01 -2.181869894266128540e-01 9.745284169912338257e-02 -4.881288483738899231e-02 -3.323481678962707520e-01 8.375992178916931152e-01
-4.331236183643341064e-01 -4.197338521480560303e-01 -1.533192396163940430e-01 2.394371628761291504e-01 -4.686517715454101562e-01 -1.553282793611288071e-02 3.791619539260864258e-01 4.378937780857086182e-01
-5.010970234870910645e-01 -3.407886028289794922e-01 4.249379038810729980e-01 3.068398833274841309e-01 2.351665943861007690e-01 -2.060938626527786255e-01 3.144720494747161865e-01 4.017103612422943115e-01
2.109843492507934570e-01 3.287634253501892090e-02 1.688409745693206787e-01 1.121902242302894592e-01 -1.749143302440643311e-01 -1.774825304746627808e-01 1.858856827020645142e-01 9.036937952041625977e-01
3.581577539443969727e-01 -5.557256340980529785e-01 5.145891308784484863e-01 -2.276818305253982544e-01 2.382897585630416870e-01 -2.737005650997161865e-01 -3.631690889596939087e-02 3.365087211132049561e-01
-4.964785277843475342e-02 -5.475080609321594238e-01 -1.953206211328506470e-02 -2.301209717988967896e-01 -2.570301294326782227e-01 4.996191859245300293e-01 -1.688581705093383789e-01 5.479381680488586426e-01
-2.118539065122604370e-01 1.209748610854148865e-01 2.171504795551300049e-01 -3.830434679985046387e-01 4.172065556049346924e-01 -2.538886107504367828e-02 -1.115675419569015503e-01 7.479661107063293457e-01
-2.257190346717834473e-01 -5.492132306098937988e-01 4.355632364749908447e-01 2.723873555660247803e-01 2.733967602252960205e-01 1.240791231393814087e-01 5.406112670898437500e-01 3.322215005755424500e-02
2.013040930032730103e-01 -7.011775970458984375e-01 -4.186648130416870117e-02 -5.953910946846008301e-01 8.699112385511398315e-02 -1.930695027112960815e-03 -8.509267866611480713e-02 3.110812008380889893e-01
3.673011660575866699e-01 -5.281482338905334473e-01 5.555064678192138672e-01 -9.132469445466995239e-02 -4.447092488408088684e-02 3.335207402706146240e-01 2.814833521842956543e-01 2.770832180976867676e-01
2.410781383514404297e-01 -6.573314666748046875e-01 -3.951894640922546387e-01 -1.832603663206100464e-01 -1.785486638545989990e-01 -1.304317712783813477e-01 4.914745688438415527e-01 1.720421463251113892e-01
1.852239370346069336e-01 -2.998752892017364502e-01 4.487338941544294357e-03 -3.911312222480773926e-01 -6.988039016723632812e-01 2.475521340966224670e-02 4.089940190315246582e-01 2.579675614833831787e-01
1.921776831150054932e-01 -4.584327042102813721e-01 2.524008154869079590e-01 -1.948335617780685425e-01 -6.393907070159912109e-01 -1.638433896005153656e-03 3.822589218616485596e-01 3.103159666061401367e-01
2.134038954973220825e-01 -5.206959843635559082e-01 3.221234083175659180e-01 -5.384407043457031250e-01 -4.602806866168975830e-01 -1.881968379020690918e-01 1.709859073162078857e-01 1.146301776170730591e-01
4.518090188503265381e-02 -3.854337036609649658e-01 2.386279404163360596e-01 -2.707238867878913879e-02 -1.438254565000534058e-01 1.130423694849014282e-01 -3.145642876625061035e-01 8.119779229164123535e-01
1.091335341334342957e-01 -1.967055946588516235e-01 6.245779991149902344e-02 -3.757953345775604248e-01 -5.388839840888977051e-01 -5.044778808951377869e-02 6.835697889328002930e-01 2.099165171384811401e-01
4.910092800855636597e-02 -5.110056400299072266e-01 4.137274920940399170e-01 -1.065837442874908447e-01 6.461310386657714844e-01 1.502373069524765015e-01 9.722651913762092590e-03 3.373139202594757080e-01
-2.447330355644226074e-01 -5.152688622474670410e-01 -1.663515418767929077e-01 -5.868088603019714355e-01 -3.251242935657501221e-01 3.596779406070709229e-01 -6.093025952577590942e-02 2.525861859321594238e-01
1.085106432437896729e-01 -2.873921692371368408e-01 3.993860185146331787e-01 -2.493612170219421387e-01 -3.472533226013183594e-01 3.814657926559448242e-01 -8.618602901697158813e-02 6.406340599060058594e-01
-1.705716103315353394e-01 -4.557229280471801758e-01 1.235392242670059204e-01 6.474328786134719849e-02 1.101098675280809402e-02 4.553737044334411621e-01 8.700339496135711670e-02 7.271260619163513184e-01
-1.802649199962615967e-01 -2.152085602283477783e-01 5.552880167961120605e-01 -1.328195333480834961e-01 -1.729400753974914551e-01 3.489127159118652344e-01 6.629156470298767090e-01 -6.402081996202468872e-02
3.178501725196838379e-01 -6.078529953956604004e-01 -1.018049195408821106e-01 -5.772591829299926758e-01 -6.845092773437500000e-02 -8.943337202072143555e-02 3.966585695743560791e-01 1.259832084178924561e-01
-3.295344710350036621e-01 -3.209317922592163086e-01 -2.006596028804779053e-01 -5.787276029586791992e-01 -1.613078713417053223e-01 4.951822459697723389e-01 6.941041350364685059e-02 3.703732192516326904e-01
2.412260323762893677e-01 -7.689526677131652832e-01 2.617354094982147217e-01 -4.582476019859313965e-01 -1.778000891208648682e-01 -1.447300016880035400e-01 1.093365922570228577e-01 8.666901290416717529e-02
-3.807587623596191406e-01 -3.590471148490905762e-01 -1.547219306230545044e-01 2.423869222402572632e-01 -1.456199213862419128e-02 -3.709028959274291992e-01 1.773873120546340942e-01 6.886003017425537109e-01
2.797854542732238770e-01 -7.380951941013336182e-02 4.641058146953582764e-01 -5.092496275901794434e-01 1.098252013325691223e-01 -1.660602353513240814e-02 5.148825645446777344e-01 4.050943851470947266e-01
1.319793462753295898e-01 -6.143465638160705566e-01 3.758078217506408691e-01 -1.444561332464218140e-01 3.526717722415924072e-01 -1.189939007163047791e-01 -2.168562114238739014e-01 5.074417591094970703e-01
2.493938207626342773e-01 -1.884362697601318359e-01 3.290120065212249756e-01 -4.387235939502716064e-01 -2.938790917396545410e-01 4.146926105022430420e-01 -1.152325142174959183e-02 5.857471227645874023e-01
3.395231366157531738e-01 -6.363560557365417480e-01 1.415656805038452148e-01 -3.602085113525390625e-01 8.134787529706954956e-02 -2.700893580913543701e-01 -2.098979204893112183e-01 4.542698562145233154e-01
1.961856633424758911e-01 -1.023831963539123535e-01 -1.060386747121810913e-01 2.186066657304763794e-02 1.236921362578868866e-02 3.320105075836181641e-01 5.339639782905578613e-01 7.374314665794372559e-01
3.931546807289123535e-01 -4.536291360855102539e-01 -1.071625109761953354e-02 -4.902974367141723633e-01 -3.299391865730285645e-01 -1.876810640096664429e-01 -5.625363904982805252e-03 5.050027966499328613e-01
-1.109085753560066223e-01 -6.596297025680541992e-02 -2.669662237167358398e-03 -4.491252005100250244e-01 1.816303585655987263e-03 5.809981822967529297e-01 4.600614011287689209e-01 4.820880293846130371e-01
3.027603626251220703e-01 -7.578057795763015747e-02 2.356493771076202393e-01 -5.970813632011413574e-01 2.543032765388488770e-01 -1.342209987342357635e-02 5.614570379257202148e-01 3.323737084865570068e-01
-5.202104449272155762e-01 -6.635554432868957520e-01 2.897662818431854248e-01 -2.530989348888397217e-01 1.652350574731826782e-01 -2.499382793903350830e-01 1.658010035753250122e-01 1.542393267154693604e-01
-1.108681336045265198e-01 -4.632388055324554443e-01 2.162098512053489685e-02 1.360137462615966797e-01 2.535289525985717773e-01 -3.404529392719268799e-01 -2.055607140064239502e-01 7.291848063468933105e-01
1.395886987447738647e-01 -6.425935029983520508e-01 -3.786727041006088257e-02 -6.281797885894775391e-01 -1.774808764457702637e-01 -2.160676270723342896e-01 4.572430625557899475e-03 3.055150508880615234e-01
1.969197094440460205e-01 -6.155861020088195801e-01 5.672271847724914551e-01 -5.017254874110221863e-02 1.638202667236328125e-01 3.554590642452239990e-01 2.938097119331359863e-01 1.360141187906265259e-01
1.660103648900985718e-01 -6.869798302650451660e-01 3.007931075990200043e-02 -3.867909014225006104e-01 4.985409975051879883e-02 1.369413882493972778e-01 4.965458810329437256e-01 2.866899669170379639e-01
1.026691645383834839e-01 -4.989105463027954102e-01 2.528665363788604736e-01 2.494826763868331909e-01 4.358976483345031738e-01 3.449291586875915527e-01 2.512120604515075684e-01 4.922133982181549072e-01
1.738674193620681763e-01 -7.273283321410417557e-03 2.838526964187622070e-01 -4.443638324737548828e-01 -5.757830142974853516e-01 -1.520164161920547485e-01 5.196493268013000488e-01 2.588729560375213623e-01
6.249036174267530441e-03 -5.806659460067749023e-01 1.650660783052444458e-01 3.416972458362579346e-01 3.306849002838134766e-01 4.056090489029884338e-02 3.768704533576965332e-01 5.155144929885864258e-01
4.235677421092987061e-01 -3.967101126909255981e-02 5.529760941863059998e-02 -4.899405539035797119e-01 -1.218250170350074768e-01 3.686564415693283081e-02 3.634652495384216309e-01 6.539187431335449219e-01
9.226348996162414551e-02 -5.431618094444274902e-01 3.677044212818145752e-01 7.829543948173522949e-02 -1.576480418443679810e-01 2.717139422893524170e-01 -1.292796730995178223e-01 6.631223559379577637e-01
5.262902006506919861e-02 2.194664441049098969e-02 1.042564660310745239e-01 9.838789701461791992e-02 2.633178532123565674e-01 2.442430555820465088e-01 5.074951648712158203e-01 7.678911685943603516e-01
-4.500669240951538086e-01 -9.009531885385513306e-02 -4.057610630989074707e-01 -9.614845365285873413e-02 9.065173566341400146e-02 1.782594472169876099e-01 5.373368859291076660e-01 5.354541540145874023e-01
1.569721996784210205e-01 -1.202199012041091919e-01 -1.165055409073829651e-01 1.803678423166275024e-01 1.385551989078521729e-01 1.378965228796005249e-01 6.230982542037963867e-01 6.988107562065124512e-01
1.351945698261260986e-01 -1.693828776478767395e-02 -1.897003501653671265e-01 -6.085848808288574219e-02 1.808043196797370911e-02 1.104638949036598206e-01 8.414832949638366699e-01 4.702363014221191406e-01
1.964731514453887939e-01 -3.404276967048645020e-01 7.654580473899841309e-01 -3.189311921596527100e-02 2.709017097949981689e-01 1.001537740230560303e-01 2.582476437091827393e-01 3.293233513832092285e-01
1.730311363935470581e-01 -7.566844224929809570e-01 3.779056668281555176e-01 4.201616719365119934e-02 3.325231373310089111e-01 -2.970271706581115723e-01 1.447141617536544800e-01 1.821312904357910156e-01
2.855429649353027344e-01 -5.589723587036132812e-01 -1.979450695216655731e-03 -9.167403727769851685e-02 -4.734850525856018066e-01 1.698296368122100830e-01 5.559152364730834961e-01 1.885077953338623047e-01
-3.769711256027221680e-01 -8.621743917465209961e-01 1.335466746240854263e-02 -2.804032340645790100e-02 1.867178231477737427e-01 5.778936669230461121e-02 2.674087882041931152e-01 6.223311647772789001e-02
3.895451501011848450e-02 8.133607357740402222e-02 3.617050647735595703e-01 -3.373606204986572266e-01 2.326005846261978149e-01 1.146978139877319336e-01 7.858788371086120605e-01 2.497199922800064087e-01
1.727341860532760620e-01 -7.725682854652404785e-01 2.451297491788864136e-01 -2.838724479079246521e-02 4.122366011142730713e-01 -3.101518154144287109e-01 1.020987927913665771e-01 1.893394738435745239e-01
-4.582083225250244141e-01 -1.700435727834701538e-01 5.347127318382263184e-01 -1.303007155656814575e-01 4.131928384304046631e-01 -3.437257409095764160e-01 3.487839698791503906e-01 2.184224426746368408e-01
-2.101529091596603394e-01 -2.585121393203735352e-01 -7.780621200799942017e-02 -5.921220183372497559e-01 3.577527105808258057e-01 3.283526897430419922e-01 5.364493727684020996e-01 9.361869841814041138e-02
2.867700532078742981e-02 -8.681534528732299805e-01 1.984302848577499390e-01 -2.091886103153228760e-01 -1.228985339403152466e-01 3.170999586582183838e-01 1.969650834798812866e-01 8.888812363147735596e-02
-2.593791484832763672e-01 -2.670229412615299225e-02 1.785660535097122192e-01 -6.010505557060241699e-01 4.513533115386962891e-01 2.245884537696838379e-01 4.442849755287170410e-01 2.954877018928527832e-01
3.030440211296081543e-02 -4.454749822616577148e-01 2.308905422687530518e-01 -2.797438949346542358e-02 -1.370246112346649170e-01 1.168339401483535767e-01 -3.369432687759399414e-01 7.749736905097961426e-01
-2.136765420436859131e-01 1.623114076210185885e-04 2.417777478694915771e-01 -2.209592312574386597e-01 -1.968359015882015228e-02 5.680189132690429688e-01 6.550326347351074219e-01 3.081593811511993408e-01
-4.985298216342926025e-01 -8.757948875427246094e-02 -4.357630386948585510e-03 -5.578020215034484863e-01 -1.783855110406875610e-01 5.066389441490173340e-01 2.739309668540954590e-01 2.628555297851562500e-01
5.632782354950904846e-02 -4.472669661045074463e-01 4.385657906532287598e-01 -5.695145577192306519e-02 -2.779793739318847656e-01 4.382150173187255859e-01 -1.343666575849056244e-02 5.759433507919311523e-01
