# Supplementary material for: Where is your field going? A machine learning approach to study the relative motion of the domains of physics
Source: PLoS One. 2020 Jun 18;15(6):e0233997. doi: 10.1371/journal.pone.0233997 (PMC7302634; doi:10.1371/journal.pone.0233997)
Supplement: S23 Data — (ZIP) [file pone.0233997.s023.zip › 22/Pacs4Run_22_VS_500_embeddings2001-2005ED8.txt]

-4.018076136708259583e-02 3.332068324089050293e-01 4.783338904380798340e-01 -9.822844713926315308e-02 -1.034149061888456345e-02 -7.550421953201293945e-01 1.996289379894733429e-02 2.798433303833007812e-01
2.762349247932434082e-01 5.814895033836364746e-02 3.873410448431968689e-02 1.725377701222896576e-02 -2.806311547756195068e-01 -5.156214833259582520e-01 1.639796346426010132e-01 7.395986914634704590e-01
3.263428509235382080e-01 2.584118247032165527e-01 5.079677700996398926e-01 -3.080821968615055084e-02 3.273035883903503418e-01 -3.783545494079589844e-01 -6.745335459709167480e-02 5.593866705894470215e-01
5.790410637855529785e-01 3.296816945075988770e-01 2.205881476402282715e-01 2.596336901187896729e-01 -2.098078578710556030e-01 -4.011240899562835693e-01 -7.511443644762039185e-02 4.789471030235290527e-01
5.689232349395751953e-01 1.435289233922958374e-01 2.166266590356826782e-01 -2.504934668540954590e-01 2.210443019866943359e-01 -4.968332946300506592e-01 2.126950025558471680e-01 4.528893828392028809e-01
-2.168260328471660614e-02 3.422420322895050049e-01 -3.391805291175842285e-01 -3.444840013980865479e-01 3.095509409904479980e-01 -6.052374243736267090e-01 -3.701829314231872559e-01 2.225262820720672607e-01
7.980217039585113525e-02 -1.462402753531932831e-02 2.036147415637969971e-01 -6.952342987060546875e-01 -5.316672101616859436e-02 -3.917500972747802734e-01 -5.171625018119812012e-01 2.117931097745895386e-01
4.389188066124916077e-02 3.046138584613800049e-01 -2.329182177782058716e-01 -5.368523597717285156e-01 2.582060396671295166e-01 -5.570393800735473633e-01 -4.163108766078948975e-01 1.120024845004081726e-01
5.493517518043518066e-01 1.459463685750961304e-01 3.092793226242065430e-01 2.802511863410472870e-02 -4.865973889827728271e-01 -4.787355959415435791e-01 9.663856774568557739e-02 3.242985904216766357e-01
-1.556332856416702271e-01 1.904686093330383301e-01 3.541145920753479004e-01 9.393639862537384033e-02 1.326835453510284424e-01 -4.014046490192413330e-01 -2.969466447830200195e-01 7.337376475334167480e-01
1.127521395683288574e-01 6.426853686571121216e-02 -2.175945341587066650e-01 1.379713267087936401e-01 1.907982230186462402e-01 -6.589316725730895996e-01 -4.771150052547454834e-01 4.674819111824035645e-01
-2.636491358280181885e-01 3.556622937321662903e-02 1.622115969657897949e-01 4.285554215312004089e-02 2.851630449295043945e-01 -5.917011499404907227e-01 -5.767944455146789551e-01 3.700743913650512695e-01
-4.174473583698272705e-01 5.976080894470214844e-01 -1.728460192680358887e-02 -4.734876006841659546e-02 -1.913769394159317017e-01 -2.238438129425048828e-01 -5.118817090988159180e-01 3.425018489360809326e-01
-2.401997447013854980e-01 -1.620488017797470093e-01 -4.671737179160118103e-02 3.485639765858650208e-02 -1.916241496801376343e-01 -8.951920866966247559e-01 -2.378782927989959717e-01 -1.340599954128265381e-01
4.432772099971771240e-01 6.263795495033264160e-01 2.789540290832519531e-01 1.409546136856079102e-01 -6.027577817440032959e-02 -3.083932101726531982e-01 1.299723833799362183e-01 4.447899460792541504e-01
5.901628136634826660e-01 -5.897010862827301025e-02 1.855948865413665771e-01 2.381476908922195435e-01 -1.645467430353164673e-01 -6.418603062629699707e-01 -2.187317758798599243e-01 2.648898065090179443e-01
3.962439596652984619e-01 7.175564765930175781e-02 -2.344558089971542358e-01 -4.857069551944732666e-01 -2.316412329673767090e-01 -5.472158789634704590e-01 -2.968950867652893066e-01 3.251330852508544922e-01
2.341883331537246704e-01 4.295305907726287842e-01 -2.074862271547317505e-01 -1.425315737724304199e-01 -3.904301226139068604e-01 -4.068046510219573975e-01 -6.124897003173828125e-01 6.499531120061874390e-02
-2.127445489168167114e-01 -2.443547174334526062e-02 2.449281513690948486e-01 1.217663958668708801e-01 2.561858296394348145e-01 -5.918419957160949707e-01 -5.111570358276367188e-01 4.495955705642700195e-01
5.479321256279945374e-02 4.578462541103363037e-01 2.167598307132720947e-01 1.039983183145523071e-01 1.899750530719757080e-01 -4.156339764595031738e-01 -7.213627099990844727e-01 -1.917934603989124298e-02
1.372267156839370728e-01 6.657525300979614258e-01 -3.137789666652679443e-01 -1.595333814620971680e-01 -3.717610239982604980e-01 -2.738303542137145996e-01 -1.775734424591064453e-01 4.114763438701629639e-01
-8.425016701221466064e-02 5.868983641266822815e-02 -2.159080803394317627e-01 -4.210054874420166016e-02 -3.300720751285552979e-01 -8.823250532150268555e-01 1.833474636077880859e-01 1.414468288421630859e-01
-4.259979352355003357e-02 -1.542149931192398071e-01 -1.479980945587158203e-01 1.728292554616928101e-01 -2.265587747097015381e-01 -8.565522432327270508e-01 4.942553490400314331e-02 3.676627576351165771e-01
2.488018944859504700e-02 2.843225002288818359e-01 -6.062671914696693420e-02 -5.652237534523010254e-01 -1.583022922277450562e-01 -3.511196672916412354e-01 9.266801178455352783e-02 6.621602177619934082e-01
3.870727717876434326e-01 5.363870859146118164e-01 -7.920628786087036133e-02 -3.532066047191619873e-01 -2.523503601551055908e-01 -2.693027853965759277e-01 -1.931680440902709961e-01 5.078548192977905273e-01
1.192085742950439453e-01 4.642406702041625977e-01 -2.857999801635742188e-01 -3.842451274394989014e-01 -2.484712600708007812e-01 -4.549193680286407471e-01 -5.198072195053100586e-01 4.532926529645919800e-02
-2.592400312423706055e-01 2.767907679080963135e-01 -1.556652188301086426e-01 1.053901240229606628e-01 1.963386833667755127e-01 -8.407579660415649414e-01 2.736583948135375977e-01 2.304330654442310333e-02
-2.557502090930938721e-01 3.805551305413246155e-02 -1.312087923288345337e-01 -6.486949920654296875e-01 -1.394911259412765503e-01 -4.885964691638946533e-01 -4.282709062099456787e-01 2.313491255044937134e-01
1.590430140495300293e-01 9.447936713695526123e-02 -1.307061314582824707e-01 -3.120576441287994385e-01 3.697559535503387451e-01 -6.582346558570861816e-01 -4.611205756664276123e-01 2.620882689952850342e-01
3.867699205875396729e-01 -2.299733012914657593e-01 3.796790540218353271e-01 -5.155354738235473633e-02 -2.869956195354461670e-01 -4.960991740226745605e-01 -2.856127023696899414e-01 4.905627965927124023e-01
2.203299105167388916e-01 1.441746056079864502e-01 -3.227771222591400146e-01 -4.132202565670013428e-01 -1.594642996788024902e-01 -6.271626353263854980e-01 -4.479755759239196777e-01 1.904958039522171021e-01
-9.478449076414108276e-02 1.626116335391998291e-01 3.857198357582092285e-01 -6.449000239372253418e-01 -9.387332201004028320e-02 -5.355066061019897461e-01 3.173153400421142578e-01 6.023951619863510132e-02
5.033314228057861328e-02 -1.897582709789276123e-01 -1.140274759382009506e-02 -2.969415783882141113e-01 -3.213520050048828125e-01 -5.338000059127807617e-01 -5.036893486976623535e-01 4.808758497238159180e-01
4.074822664260864258e-01 6.620930433273315430e-01 -2.974852919578552246e-01 -2.428932115435600281e-02 5.236245319247245789e-02 -4.405703842639923096e-01 -2.847074270248413086e-01 1.691189408302307129e-01
-2.692181169986724854e-01 2.156795710325241089e-01 -1.128259897232055664e-01 3.188182413578033447e-01 -3.563172519207000732e-01 -7.920270562171936035e-01 2.543262578547000885e-02 -1.082288250327110291e-01
-2.651878893375396729e-01 6.067444086074829102e-01 -6.764420866966247559e-02 -1.389116346836090088e-01 -3.238083422183990479e-01 -1.341060847043991089e-01 -4.221495687961578369e-01 4.864339530467987061e-01
1.756211817264556885e-01 2.679263651371002197e-01 -1.443207114934921265e-01 -4.150931239128112793e-01 -8.423427492380142212e-02 -4.300344586372375488e-01 -3.423824906349182129e-01 6.284831762313842773e-01
-2.448016852140426636e-01 4.783428609371185303e-01 -4.364812076091766357e-01 -2.811877131462097168e-01 1.883573979139328003e-01 -4.802969396114349365e-01 -1.963297277688980103e-01 3.700931966304779053e-01
3.842745423316955566e-01 7.509908080101013184e-01 -4.419254139065742493e-02 -3.777168095111846924e-01 -2.064053118228912354e-01 -2.302912771701812744e-01 3.857720643281936646e-02 2.158641219139099121e-01
-1.333831846714019775e-01 -2.086167335510253906e-01 -4.468922317028045654e-02 -2.534473780542612076e-03 -3.056783974170684814e-01 -7.917580604553222656e-01 7.703787088394165039e-02 4.587259590625762939e-01
1.768874675035476685e-01 4.296616315841674805e-01 4.127755016088485718e-02 -5.551644563674926758e-01 -1.790558248758316040e-01 -2.149332612752914429e-01 -1.263790875673294067e-01 6.164098978042602539e-01
1.170378401875495911e-01 4.783143699169158936e-01 -1.149925589561462402e-01 -4.823660552501678467e-01 -1.212776377797126770e-01 -3.171396255493164062e-01 -1.234373673796653748e-01 6.173286437988281250e-01
2.606954872608184814e-01 3.072580993175506592e-01 -2.853105962276458740e-01 -3.932800292968750000e-01 -1.668450832366943359e-01 -4.859784543514251709e-01 -4.842663705348968506e-01 3.209871053695678711e-01
2.403593957424163818e-01 3.958309441804885864e-02 5.548131465911865234e-01 -4.426610171794891357e-01 -2.878689579665660858e-02 -6.159852147102355957e-01 1.762267351150512695e-01 -1.599121391773223877e-01
-2.161992341279983521e-01 4.230944812297821045e-02 3.644349277019500732e-01 5.936854332685470581e-02 2.481480985879898071e-01 -4.407459795475006104e-01 -2.387527823448181152e-01 7.087262868881225586e-01
-8.242683112621307373e-02 7.162858247756958008e-01 -1.515050232410430908e-01 -1.247663795948028564e-01 -1.758078783750534058e-01 -3.449702262878417969e-01 -5.276137590408325195e-01 -1.154602915048599243e-01
3.656870126724243164e-01 4.850074350833892822e-01 1.480519473552703857e-01 -4.289939105510711670e-01 1.340707391500473022e-01 -3.634411692619323730e-01 -5.229082703590393066e-01 3.985153883695602417e-02
2.881203964352607727e-02 5.407625436782836914e-01 -1.021924056112766266e-02 -8.481465280055999756e-02 -5.589371547102928162e-02 -3.890289068222045898e-01 -7.358009815216064453e-01 -5.980733409523963928e-02
4.391368329524993896e-01 5.679434537887573242e-01 3.736114129424095154e-02 -2.495425194501876831e-01 -4.640631377696990967e-03 -3.420907557010650635e-01 -5.436381697654724121e-01 9.133165329694747925e-02
-1.101881116628646851e-01 -1.624233722686767578e-01 9.785389155149459839e-02 -9.581834077835083008e-02 -5.623543858528137207e-01 -7.869606018066406250e-01 1.068522781133651733e-02 8.400656282901763916e-02
-2.020137012004852295e-01 5.688684806227684021e-02 -1.691191345453262329e-01 -6.309999823570251465e-01 -2.134955823421478271e-01 -5.005217790603637695e-01 -4.540831446647644043e-01 1.640064716339111328e-01
5.110037326812744141e-01 2.495192438364028931e-01 2.052766978740692139e-01 -1.835703700780868530e-01 -5.520178079605102539e-01 -4.407173991203308105e-01 -3.032566308975219727e-01 -9.929011762142181396e-02
6.710128486156463623e-02 3.681571781635284424e-01 -2.311017662286758423e-01 -2.205449938774108887e-01 -4.671969115734100342e-01 -3.143644332885742188e-01 -5.828996896743774414e-01 3.178675770759582520e-01
-3.319151699542999268e-01 2.537595331668853760e-01 3.159430325031280518e-01 6.458206474781036377e-02 2.859642803668975830e-01 -3.988853096961975098e-01 -4.818816110491752625e-02 6.915491819381713867e-01
2.701292745769023895e-02 1.164585128426551819e-01 3.513172268867492676e-01 4.819039255380630493e-02 6.201748922467231750e-02 -6.546745896339416504e-01 -5.581569075584411621e-01 3.405547738075256348e-01
3.563195168972015381e-01 7.597177028656005859e-01 3.391016274690628052e-02 8.865600079298019409e-02 9.218535572290420532e-02 -3.541087806224822998e-01 2.252946496009826660e-01 3.196977376937866211e-01
-9.379621595144271851e-02 2.254336699843406677e-02 2.699627280235290527e-01 1.940236836671829224e-01 1.852527856826782227e-01 -5.747555494308471680e-01 -3.883435726165771484e-01 6.039003729820251465e-01
-5.073419585824012756e-02 5.668638348579406738e-01 1.917515546083450317e-01 -5.828446149826049805e-02 1.684832125902175903e-01 -3.670904338359832764e-01 -6.871416568756103516e-01 2.490212023258209229e-02
-1.173919625580310822e-02 6.540969014167785645e-01 2.754025459289550781e-01 -3.674658238887786865e-01 -3.303893506526947021e-01 -4.525488615036010742e-02 -4.855509102344512939e-01 1.190677508711814880e-01
2.946541905403137207e-01 1.458726972341537476e-01 3.281132578849792480e-01 -7.898087799549102783e-02 -7.938426733016967773e-01 -3.089116215705871582e-01 -1.553040891885757446e-01 1.681427508592605591e-01
2.506511807441711426e-01 3.884569704532623291e-01 -3.253195881843566895e-01 -1.924869269132614136e-01 -2.723101973533630371e-01 -5.309689044952392578e-01 -5.355255603790283203e-01 2.285765111446380615e-02
2.272617444396018982e-02 -1.035627871751785278e-01 1.467165350914001465e-01 -4.360252022743225098e-01 -2.545092999935150146e-01 -3.555606007575988770e-01 -2.871420085430145264e-01 7.095531821250915527e-01
-5.016844868659973145e-01 6.592399477958679199e-01 -9.947393834590911865e-02 -9.052746742963790894e-02 -4.407612234354019165e-02 -2.334552407264709473e-01 -4.285319149494171143e-01 2.356720268726348877e-01
3.432639837265014648e-01 8.362960219383239746e-01 3.823799267411231995e-02 1.919814944267272949e-01 7.221449911594390869e-02 -2.955278456211090088e-01 2.014388330280780792e-02 2.269410341978073120e-01
-1.551915109157562256e-01 3.976345807313919067e-02 -1.252447962760925293e-01 3.575479984283447266e-01 -1.497647613286972046e-01 -8.400931954383850098e-01 4.196356609463691711e-02 3.175856769084930420e-01
-2.171233445405960083e-01 1.337407976388931274e-01 6.674093753099441528e-02 2.151068300008773804e-01 2.274947613477706909e-02 -8.351694941520690918e-01 3.204537928104400635e-01 2.890146374702453613e-01
7.177552208304405212e-03 5.422384142875671387e-01 4.972858726978302002e-01 1.352910995483398438e-01 1.493747532367706299e-01 -2.650280594825744629e-01 -5.880913734436035156e-01 4.387480765581130981e-02
3.251056969165802002e-01 1.899681687355041504e-01 -2.454239130020141602e-01 -4.123916625976562500e-01 -2.899090349674224854e-01 -4.729303717613220215e-01 -1.010495126247406006e-01 5.567739009857177734e-01
-2.584852278232574463e-02 -4.943860694766044617e-02 7.452897727489471436e-02 1.653099209070205688e-01 3.552604019641876221e-01 -6.239126324653625488e-01 -4.274312257766723633e-01 5.155883431434631348e-01
-3.045183718204498291e-01 6.038521528244018555e-01 4.492582753300666809e-02 -1.888505369424819946e-02 -4.516324698925018311e-01 -1.446546912193298340e-01 -4.624483585357666016e-01 3.185919225215911865e-01
1.938647329807281494e-01 5.626929402351379395e-01 4.833247885107994080e-02 -5.519078373908996582e-01 -3.320260643959045410e-01 -1.273410320281982422e-01 -3.227953314781188965e-01 3.289391994476318359e-01
-2.178118228912353516e-01 -3.287925198674201965e-02 2.869724631309509277e-01 -5.592840313911437988e-01 5.084595456719398499e-02 -7.340158820152282715e-01 6.585485488176345825e-02 -1.030713319778442383e-01
-2.408238798379898071e-01 3.033045828342437744e-01 7.803281396627426147e-02 9.200572222471237183e-02 -3.397868871688842773e-01 -7.382553815841674805e-01 4.065559506416320801e-01 -9.844834357500076294e-02
3.565037995576858521e-02 1.356079876422882080e-01 -5.846333224326372147e-03 2.522316277027130127e-01 2.899201512336730957e-01 -8.795957565307617188e-01 2.131403088569641113e-01 1.162467971444129944e-01
-2.538400888442993164e-01 1.716857850551605225e-01 -1.262548416852951050e-01 8.237693458795547485e-02 -5.668300390243530273e-01 -7.379254102706909180e-01 1.321270167827606201e-01 8.675395511090755463e-03
1.275487095117568970e-01 4.098307490348815918e-01 -7.264902442693710327e-02 -5.338293313980102539e-01 -1.754006743431091309e-01 -2.764357924461364746e-01 -2.208850979804992676e-01 6.079030632972717285e-01
3.224944770336151123e-01 6.535982489585876465e-01 -2.544748187065124512e-01 -8.038592338562011719e-02 -1.773569136857986450e-01 -4.155741631984710693e-01 -4.115902185440063477e-01 1.549960076808929443e-01
-5.528017282485961914e-01 1.938234865665435791e-01 -6.119013577699661255e-02 9.139081835746765137e-02 -2.644623517990112305e-01 -7.310353517532348633e-01 1.511463075876235962e-01 1.324689984321594238e-01
4.921418428421020508e-01 6.903960704803466797e-01 -1.847844221629202366e-03 -2.205883264541625977e-01 -1.300197243690490723e-01 -2.719262242317199707e-01 -1.893533468246459961e-01 3.252436518669128418e-01
-1.142861321568489075e-01 -2.258370630443096161e-02 4.874677360057830811e-01 1.038847565650939941e-01 2.176532000303268433e-01 -5.693221092224121094e-01 -4.141350984573364258e-01 4.415920674800872803e-01
5.287356376647949219e-01 6.201114058494567871e-01 -1.035789549350738525e-01 -2.323033064603805542e-01 -2.743668258190155029e-01 -3.201748430728912354e-01 -1.698661148548126221e-01 2.540936768054962158e-01
8.431028574705123901e-02 4.213722646236419678e-01 -1.133656948804855347e-01 -4.542751014232635498e-01 -1.139541789889335632e-01 -2.904522120952606201e-01 -1.765864342451095581e-01 6.838045716285705566e-01
3.381406366825103760e-01 8.584660887718200684e-01 -8.094488829374313354e-02 -1.944455653429031372e-01 -7.380507141351699829e-02 -2.518237829208374023e-01 -1.002052277326583862e-01 1.594755202531814575e-01
3.739514350891113281e-01 4.443345367908477783e-01 -3.705985546112060547e-01 -3.256866633892059326e-01 -1.176736690104007721e-02 -5.289247035980224609e-01 -1.575336009263992310e-01 3.385192751884460449e-01
4.762376844882965088e-01 7.619417309761047363e-01 1.915267552249133587e-03 -2.093188464641571045e-01 -1.262973845005035400e-01 -2.444105297327041626e-01 -2.126812487840652466e-01 1.670433878898620605e-01
-3.936047852039337158e-01 8.902607113122940063e-02 -6.036789342761039734e-02 -2.545714378356933594e-01 -5.551197528839111328e-01 -6.408711671829223633e-01 1.410261392593383789e-01 1.730219572782516479e-01
-1.966383904218673706e-01 -5.043682828545570374e-02 -3.931975737214088440e-02 -1.241426914930343628e-01 -6.286946535110473633e-01 -7.335175871849060059e-01 -9.216722100973129272e-02 -5.678222980350255966e-03
6.127828359603881836e-02 6.980762481689453125e-01 2.037262767553329468e-01 3.086393475532531738e-01 1.874552667140960693e-01 -2.813014984130859375e-01 -5.022300481796264648e-01 7.527831941843032837e-02
2.145389169454574585e-01 4.180691242218017578e-01 -1.195181906223297119e-01 -5.135331153869628906e-01 1.459178924560546875e-01 -3.898486495018005371e-01 -2.213334431871771812e-03 5.726355910301208496e-01
-2.342653274536132812e-01 7.663640379905700684e-01 1.162707805633544922e-01 -1.653229743242263794e-01 1.539870500564575195e-01 -2.744087874889373779e-01 -4.536268711090087891e-01 1.102986186742782593e-01
2.643242478370666504e-02 1.140560433268547058e-01 1.084586381912231445e-01 4.910544455051422119e-01 9.831987321376800537e-02 -8.361075520515441895e-01 2.917308919131755829e-02 1.542758345603942871e-01
5.304769426584243774e-02 3.119186162948608398e-01 4.161821901798248291e-01 1.074851006269454956e-01 4.289416223764419556e-02 -3.568496406078338623e-01 -7.646384239196777344e-01 -3.575804829597473145e-02
2.239957898855209351e-01 4.635000228881835938e-01 -1.336867958307266235e-01 -4.538089036941528320e-01 -9.541396982967853546e-03 -3.441290855407714844e-01 -2.580516040325164795e-01 5.710273385047912598e-01
-3.419868946075439453e-01 5.166963338851928711e-01 2.345692068338394165e-01 -3.160456120967864990e-01 1.028508991003036499e-01 -2.987755239009857178e-01 -5.774924159049987793e-01 -1.667925119400024414e-01
-1.562952250242233276e-01 5.335586667060852051e-01 6.421851515769958496e-01 2.574966549873352051e-01 -2.864258885383605957e-01 -3.018551170825958252e-01 1.950874924659729004e-01 3.107151761651039124e-02
-2.020786255598068237e-01 4.165494740009307861e-01 -2.512787282466888428e-01 -2.831697165966033936e-01 3.844271898269653320e-01 -4.939814507961273193e-01 -2.995319068431854248e-01 4.010027945041656494e-01
-5.395980179309844971e-02 4.454003646969795227e-02 -2.374068647623062134e-01 -8.593553304672241211e-02 -2.627272605895996094e-01 -8.258595466613769531e-01 -2.209702320396900177e-02 4.240282773971557617e-01
-4.627440497279167175e-02 2.998863458633422852e-01 -2.866738438606262207e-01 -4.684583246707916260e-01 2.380174547433853149e-01 -5.969514250755310059e-01 -4.353086054325103760e-01 6.160461530089378357e-02
9.447223506867885590e-03 3.230985999107360840e-01 6.554259061813354492e-01 -1.327850967645645142e-01 -3.652330860495567322e-02 -9.081554412841796875e-02 -5.460519790649414062e-01 3.748982846736907959e-01
-7.294674962759017944e-02 -6.260725855827331543e-02 6.507508754730224609e-01 -4.716594815254211426e-01 1.603224687278270721e-02 -5.751342773437500000e-01 -2.402445860207080841e-02 -1.149176210165023804e-01
9.403514117002487183e-02 1.020564660429954529e-01 4.734916388988494873e-01 -2.035062313079833984e-01 7.940191775560379028e-02 -3.904018700122833252e-01 -1.407444179058074951e-01 7.325336337089538574e-01
3.230060935020446777e-01 3.181843161582946777e-01 -2.535997927188873291e-01 -2.982505857944488525e-01 -3.553406298160552979e-01 -4.697890579700469971e-01 -4.683970212936401367e-01 2.734865844249725342e-01
2.279048115015029907e-01 5.175399780273437500e-01 -1.325016766786575317e-01 -4.344378411769866943e-01 -3.311395645141601562e-02 -3.215475380420684814e-01 -3.778681755065917969e-01 4.760725796222686768e-01
-3.858720362186431885e-01 -3.194219619035720825e-02 2.620782554149627686e-01 -2.478630840778350830e-01 -5.162292718887329102e-01 -6.703365445137023926e-01 2.874155156314373016e-02 -5.737260356545448303e-02
1.907943934202194214e-01 4.451478719711303711e-01 4.216304719448089600e-01 -2.603622972965240479e-01 -5.927735567092895508e-01 -1.166075244545936584e-01 -3.896313905715942383e-01 5.558518692851066589e-02
-6.193881034851074219e-01 2.731022238731384277e-02 6.715528666973114014e-02 -3.892619162797927856e-02 -3.156196475028991699e-01 -7.128022909164428711e-01 -2.120774425566196442e-02 3.788283467292785645e-02
-1.997740715742111206e-01 -5.870834738016128540e-02 1.177527755498886108e-01 -2.189311683177947998e-01 -4.499108195304870605e-01 -8.050712347030639648e-01 -4.665018990635871887e-02 -2.052104026079177856e-01
-3.427442312240600586e-01 3.992474973201751709e-01 5.432678461074829102e-01 -1.031529977917671204e-01 4.516058564186096191e-01 -3.548236489295959473e-01 -2.600186765193939209e-01 1.410315185785293579e-01
2.628674805164337158e-01 1.967663913965225220e-01 -2.519254386425018311e-01 -1.952515542507171631e-02 -4.412047564983367920e-03 -6.168053150177001953e-01 -5.287029743194580078e-01 4.102937579154968262e-01
-2.212053835391998291e-01 5.994822978973388672e-01 5.196149349212646484e-01 4.196173548698425293e-01 1.212510541081428528e-01 -2.676242589950561523e-01 -1.535702943801879883e-01 1.889510303735733032e-01
1.251422017812728882e-01 7.832402586936950684e-01 -3.495876118540763855e-02 2.765513062477111816e-01 1.673932559788227081e-02 -3.865926265716552734e-01 1.785797923803329468e-01 3.339860439300537109e-01
2.856357954442501068e-02 4.273445904254913330e-01 -3.255964517593383789e-01 -4.950689077377319336e-01 2.040308564901351929e-01 -5.077518224716186523e-01 -2.734159529209136963e-01 3.020892739295959473e-01
-4.649130627512931824e-02 2.456616759300231934e-01 4.704014956951141357e-01 -3.636676073074340820e-01 7.557054609060287476e-02 -6.224861145019531250e-01 4.242574870586395264e-01 -1.037452593445777893e-01
3.609591349959373474e-02 3.057474195957183838e-01 -8.120623230934143066e-02 -1.223567053675651550e-01 1.568849533796310425e-01 -4.808898270130157471e-01 -7.841051220893859863e-01 1.138472780585289001e-01
-3.036952912807464600e-01 -2.885320186614990234e-01 4.811581373214721680e-01 -1.404202133417129517e-01 -2.128451019525527954e-01 -7.145713567733764648e-01 -9.394829720258712769e-02 9.244486689567565918e-02
-7.543937116861343384e-02 4.178465902805328369e-01 3.139738226309418678e-03 -2.826374173164367676e-01 -8.511009067296981812e-02 -3.854619264602661133e-01 -7.228014469146728516e-01 -2.480982542037963867e-01
4.701456427574157715e-01 4.566360712051391602e-01 1.457315385341644287e-01 1.441147327423095703e-01 -6.149058341979980469e-01 -3.432252109050750732e-01 5.567679554224014282e-02 1.715435534715652466e-01
1.819300651550292969e-01 6.798861622810363770e-01 -7.597351819276809692e-02 3.875228390097618103e-02 3.063911795616149902e-01 -4.921563267707824707e-01 -3.559857904911041260e-01 -1.859118342399597168e-01
-5.232239514589309692e-02 5.163568258285522461e-01 -2.959394156932830811e-01 -5.215218067169189453e-01 2.380732446908950806e-01 -4.499861598014831543e-01 -1.581618189811706543e-01 2.947728633880615234e-01
7.267045974731445312e-02 5.928908586502075195e-01 -2.009037435054779053e-01 -3.724948167800903320e-01 -2.188037186861038208e-01 -2.409408092498779297e-01 -2.567525804042816162e-01 5.405880212783813477e-01
1.599362045526504517e-01 2.178719788789749146e-01 -3.270833790302276611e-01 -4.576025903224945068e-01 -8.734828792512416840e-03 -5.941069126129150391e-01 -4.132969677448272705e-01 2.944735288619995117e-01
-1.262383460998535156e-01 2.299395650625228882e-01 6.039418578147888184e-01 -1.316840667277574539e-02 1.076582595705986023e-01 -2.277608364820480347e-01 -2.681180834770202637e-01 6.564449667930603027e-01
-4.920697510242462158e-01 6.311802864074707031e-01 -7.770844548940658569e-02 -3.330053389072418213e-02 -2.595777995884418488e-02 -2.108510732650756836e-01 -4.071085155010223389e-01 3.761145174503326416e-01
-1.976877599954605103e-01 3.030706197023391724e-02 -1.076134853065013885e-03 -1.903761327266693115e-01 -5.176420807838439941e-01 -7.936088442802429199e-01 1.469320505857467651e-01 -6.632994860410690308e-02
-2.495743930339813232e-01 1.964582800865173340e-01 7.195346355438232422e-01 3.280020654201507568e-01 5.837279558181762695e-02 -4.380482435226440430e-01 -1.645613461732864380e-01 2.267757654190063477e-01
-1.752455830574035645e-01 5.769847631454467773e-01 4.893637597560882568e-01 3.609071373939514160e-01 2.118043154478073120e-01 -2.877061069011688232e-01 -1.181891486048698425e-01 3.536130785942077637e-01
-1.068700030446052551e-01 7.303336262702941895e-01 1.275850683450698853e-01 -3.721140623092651367e-01 -1.188630834221839905e-01 -1.086422950029373169e-01 -4.478693008422851562e-01 2.718938291072845459e-01
-3.786338120698928833e-02 -1.150785610079765320e-01 4.495336115360260010e-02 -3.888239562511444092e-01 -3.583650887012481689e-01 -8.201901316642761230e-01 -2.332893665879964828e-03 -1.759990304708480835e-01
-3.889608681201934814e-01 3.407275080680847168e-01 2.417881339788436890e-01 3.278544843196868896e-01 -1.141428947448730469e-01 -6.539093255996704102e-01 3.461664915084838867e-01 7.878322899341583252e-02
3.698680400848388672e-01 -2.020923793315887451e-01 4.747914969921112061e-01 6.248335167765617371e-02 -2.622551023960113525e-01 -4.662035405635833740e-01 -5.021076798439025879e-01 2.340718656778335571e-01
-1.269115954637527466e-01 -1.461041718721389771e-01 2.162298411130905151e-01 -3.615284860134124756e-01 -2.391300946474075317e-01 -3.896810710430145264e-01 -6.251446008682250977e-01 4.304050207138061523e-01
8.944435417652130127e-02 4.011967778205871582e-01 7.850354909896850586e-01 3.427776694297790527e-02 -3.554034829139709473e-01 -2.815428078174591064e-01 8.529783785343170166e-02 -2.704631909728050232e-02
-1.680167764425277710e-01 7.792099118232727051e-01 1.042404025793075562e-01 -3.941714465618133545e-01 -1.184882521629333496e-01 -5.907223001122474670e-02 -3.479895889759063721e-01 2.444164752960205078e-01
7.326519489288330078e-02 3.475657999515533447e-01 1.039805933833122253e-01 -2.276369929313659668e-01 -7.010207511484622955e-03 -4.570165574550628662e-01 -6.867553591728210449e-01 -3.614600002765655518e-01
-1.412115544080734253e-01 1.814085096120834351e-01 3.550670742988586426e-01 1.783978939056396484e-01 -2.404165267944335938e-01 -2.806086540222167969e-01 -4.982306361198425293e-01 6.359849572181701660e-01
-1.314964443445205688e-01 7.375258207321166992e-02 6.620880216360092163e-02 -5.335345864295959473e-01 -1.686092764139175415e-01 -3.984018266201019287e-01 -6.668521165847778320e-01 2.374478727579116821e-01
2.616158425807952881e-01 6.084950566291809082e-01 -1.174562983214855194e-02 9.710773080587387085e-02 2.596063315868377686e-01 -4.751657545566558838e-01 -4.956207573413848877e-01 -1.136011108756065369e-01
-1.065969616174697876e-01 5.857791304588317871e-01 5.285914540290832520e-01 1.711424626410007477e-02 3.344873189926147461e-01 -2.734203934669494629e-01 -4.207146167755126953e-01 -4.644193500280380249e-02
-9.161315858364105225e-02 9.362636134028434753e-03 3.948504030704498291e-01 -5.091390609741210938e-01 -2.011435329914093018e-01 -6.573718786239624023e-01 -7.407295703887939453e-02 -3.135389089584350586e-01
3.093701601028442383e-01 7.192561030387878418e-01 3.253493607044219971e-01 8.027118444442749023e-02 -1.205877214670181274e-01 -1.525637209415435791e-01 1.907002627849578857e-01 4.477515220642089844e-01
7.159721851348876953e-02 -1.021128296852111816e-01 3.013663887977600098e-01 -5.014080405235290527e-01 -2.554472386837005615e-01 -7.468380928039550781e-01 1.019971519708633423e-01 -9.376045316457748413e-02
-2.490265481173992157e-02 4.876278936862945557e-01 -1.145346984267234802e-01 5.015188828110694885e-02 -7.504174113273620605e-01 -2.418993562459945679e-01 -2.887664139270782471e-01 2.023310810327529907e-01
-3.188382983207702637e-01 4.577882289886474609e-01 4.267606139183044434e-01 3.125691115856170654e-01 -2.891698852181434631e-02 -2.252672463655471802e-01 -1.191283985972404480e-01 5.858114361763000488e-01
-4.548269137740135193e-02 1.702399402856826782e-01 3.362321555614471436e-01 2.756673991680145264e-01 2.501431405544281006e-01 -7.853398323059082031e-01 3.023888468742370605e-01 9.558144211769104004e-02
4.266937971115112305e-01 4.280729293823242188e-01 -7.734937965869903564e-02 -4.721819758415222168e-01 -3.228091076016426086e-02 -3.771338462829589844e-01 -4.165092706680297852e-01 2.983206808567047119e-01
-2.629012614488601685e-02 1.771455816924571991e-02 3.524091541767120361e-01 2.000079452991485596e-01 -1.437900215387344360e-02 -8.846627473831176758e-01 2.011784166097640991e-01 -1.072010546922683716e-01
-4.001248776912689209e-01 6.303786486387252808e-02 -1.180226206779479980e-01 -2.677434384822845459e-01 -4.921104013919830322e-01 -6.904926300048828125e-01 1.167141199111938477e-01 1.331745088100433350e-01
-2.103269547224044800e-01 2.899260222911834717e-01 6.303929686546325684e-01 6.763676553964614868e-02 4.443840309977531433e-02 -2.256306409835815430e-01 -3.117580153048038483e-02 6.448870897293090820e-01
3.042926453053951263e-02 2.404826581478118896e-01 2.362434864044189453e-01 4.517264962196350098e-01 1.844524443149566650e-01 -7.982251644134521484e-01 9.594821929931640625e-02 -3.133781999349594116e-02
-4.433304071426391602e-01 3.371110856533050537e-01 1.081590205430984497e-01 2.619257867336273193e-01 -1.039131358265876770e-01 -6.849189400672912598e-01 3.302595317363739014e-01 1.432747989892959595e-01
-5.977161973714828491e-02 5.683576464653015137e-01 5.849857628345489502e-02 5.766462162137031555e-02 -1.009412929415702820e-01 -3.861202001571655273e-01 -7.001103162765502930e-01 1.312145590782165527e-01
6.779978424310684204e-02 3.040378093719482422e-01 4.362938404083251953e-01 5.021203681826591492e-02 1.251123379915952682e-02 -3.539011478424072266e-01 -7.635530233383178711e-01 -4.092380777001380920e-02
2.722895741462707520e-01 4.399025142192840576e-01 -2.765154838562011719e-01 -2.991218268871307373e-01 -2.226210534572601318e-01 -4.621077477931976318e-01 -4.813585579395294189e-01 2.675814628601074219e-01
-2.433084696531295776e-01 3.515547513961791992e-01 6.334765553474426270e-01 -9.584169089794158936e-02 1.620326936244964600e-02 -8.621950447559356689e-02 -4.753315150737762451e-01 4.160479903221130371e-01
-1.264459788799285889e-01 1.473037004470825195e-01 4.759269654750823975e-01 2.946436405181884766e-01 -4.748233780264854431e-02 -7.512764334678649902e-01 2.867859899997711182e-01 8.639223873615264893e-03
-1.154574528336524963e-01 4.058911204338073730e-01 -9.635672718286514282e-02 -1.745202392339706421e-01 -5.129555612802505493e-02 -4.372800290584564209e-01 -7.445511817932128906e-01 -1.843326091766357422e-01
-3.556789755821228027e-01 4.231375753879547119e-01 3.639575541019439697e-01 8.271562308073043823e-02 3.979303538799285889e-01 -3.636638522148132324e-01 -9.844572097063064575e-02 5.048251152038574219e-01
-1.414904445409774780e-01 -7.012439519166946411e-02 1.224215328693389893e-01 -4.290485382080078125e-01 -1.945604085922241211e-01 -3.725404441356658936e-01 -3.985272347927093506e-01 6.637238860130310059e-01
6.794048100709915161e-02 6.339222192764282227e-01 -1.879941523075103760e-01 4.854352772235870361e-02 3.319955766201019287e-01 -5.189886093139648438e-01 -3.709664046764373779e-01 -1.965762674808502197e-01
2.345435619354248047e-01 3.832279741764068604e-01 9.510771930217742920e-02 -4.221251606941223145e-01 -2.150457352399826050e-01 -2.299896627664566040e-01 4.110291227698326111e-02 7.141856551170349121e-01
2.849975824356079102e-01 8.929061889648437500e-02 -8.411873877048492432e-02 1.321198046207427979e-01 -4.704996943473815918e-01 -7.639030218124389648e-01 2.538388073444366455e-01 1.300769150257110596e-01
3.262907266616821289e-01 2.478800565004348755e-01 3.583035469055175781e-01 2.516998350620269775e-02 -7.488488554954528809e-01 -3.520269095897674561e-01 -5.842135474085807800e-02 1.223284527659416199e-01
-2.241527885198593140e-01 3.688101842999458313e-02 -2.337846159934997559e-02 -4.866994917392730713e-01 -1.850695163011550903e-01 -3.550274372100830078e-01 -3.508537113666534424e-01 6.538952589035034180e-01
-7.893145084381103516e-02 1.660423874855041504e-01 4.401027262210845947e-01 1.037984937429428101e-01 3.149307668209075928e-01 -3.876409232616424561e-01 -2.357405126094818115e-01 6.758068203926086426e-01
8.029267936944961548e-02 3.043974936008453369e-02 3.458591401576995850e-01 2.707458138465881348e-01 4.000202193856239319e-02 -6.330299377441406250e-01 6.671571731567382812e-02 6.268386244773864746e-01
-3.394649326801300049e-01 -1.748879402875900269e-01 2.597747743129730225e-01 -2.786915302276611328e-01 -2.812696993350982666e-01 -7.935588955879211426e-01 6.441551726311445236e-03 1.166393142193555832e-02
-4.707274958491325378e-02 3.597005605697631836e-01 8.223528265953063965e-01 5.247697699815034866e-03 -3.508490025997161865e-01 -2.542428970336914062e-01 2.057950757443904877e-02 6.284758448600769043e-02
-3.000314831733703613e-01 6.200391650199890137e-01 -2.936152927577495575e-02 1.796937733888626099e-02 -4.318109452724456787e-01 -1.562107205390930176e-01 -4.661858677864074707e-01 3.100896477699279785e-01
9.700766950845718384e-02 6.239914298057556152e-01 6.529341936111450195e-01 -8.350972086191177368e-02 -3.262851536273956299e-01 -1.057152673602104187e-01 2.182814180850982666e-01 5.140966176986694336e-02
1.197563633322715759e-01 -2.681659758090972900e-01 2.879765927791595459e-01 -2.357394546270370483e-01 -1.184087246656417847e-02 -8.793588280677795410e-01 -3.903206903487443924e-03 -4.259709268808364868e-02
1.214146763086318970e-01 3.560764193534851074e-01 1.210618317127227783e-01 -5.571887493133544922e-01 1.153056696057319641e-01 -6.011239886283874512e-01 3.308079838752746582e-01 -2.219765931367874146e-01
-1.974322795867919922e-01 -1.588991435710340738e-04 -4.893536865711212158e-02 2.931591570377349854e-01 -8.276335895061492920e-02 -8.280074000358581543e-01 1.226200461387634277e-01 4.064500927925109863e-01
-3.876317739486694336e-01 4.675975441932678223e-01 2.232524752616882324e-01 3.561209738254547119e-01 -9.594708681106567383e-02 -3.321942090988159180e-01 -5.740258097648620605e-01 7.325333356857299805e-02
2.818373143672943115e-01 4.733779430389404297e-01 -3.931641876697540283e-01 -1.132389158010482788e-01 1.118043810129165649e-01 -5.394544601440429688e-01 -3.527415096759796143e-01 3.180283010005950928e-01
-1.006088331341743469e-01 9.173623472452163696e-02 2.929217219352722168e-01 2.349206060171127319e-01 2.965481579303741455e-01 -8.422042727470397949e-01 1.827657222747802734e-01 9.909362345933914185e-02
-5.292029976844787598e-01 5.167568922042846680e-01 8.168433606624603271e-02 3.654367104172706604e-02 8.011721819639205933e-02 -2.578798830509185791e-01 -4.971230626106262207e-01 3.533363342285156250e-01
-3.314090967178344727e-01 5.024693608283996582e-01 5.399232506752014160e-01 2.864799201488494873e-01 2.315233349800109863e-01 -3.440233170986175537e-01 -2.498933523893356323e-01 1.723451614379882812e-01
8.614451438188552856e-02 -9.039170295000076294e-02 1.750908941030502319e-01 -3.180783390998840332e-01 -1.966188848018646240e-01 -4.043997824192047119e-01 -8.867796510457992554e-03 8.064124584197998047e-01
1.298074126243591309e-01 2.833524048328399658e-01 -2.255083322525024414e-01 -5.151169896125793457e-01 -4.008914530277252197e-01 -4.131956398487091064e-01 -4.750919640064239502e-01 1.717700958251953125e-01
-7.504244148731231689e-02 1.972100883722305298e-01 2.142248749732971191e-01 -5.163491964340209961e-01 9.986702352762222290e-02 -6.954902410507202148e-01 1.598349809646606445e-01 -3.517677485942840576e-01
2.216196060180664062e-01 3.609460890293121338e-01 1.900645792484283447e-01 3.721288144588470459e-01 1.123148128390312195e-01 -7.225191593170166016e-01 3.332314491271972656e-01 1.751282066106796265e-02
-1.848330348730087280e-01 7.096537351608276367e-01 2.066366821527481079e-01 -8.605157583951950073e-02 -4.079983830451965332e-01 -1.929634362459182739e-01 4.291580915451049805e-01 1.557258367538452148e-01
3.028292059898376465e-01 1.369079351425170898e-01 1.833094507455825806e-01 1.401838064193725586e-01 1.726686954498291016e-01 -5.239782333374023438e-01 4.669633135199546814e-02 7.278382778167724609e-01
2.055668085813522339e-01 -4.324083030223846436e-02 2.959716320037841797e-01 -5.022168755531311035e-01 -4.040823876857757568e-01 -6.479910016059875488e-01 1.726945489645004272e-02 -1.804951280355453491e-01
-1.464247852563858032e-01 3.294560611248016357e-01 1.905335932970046997e-01 1.335078477859497070e-01 2.542686760425567627e-01 -4.683772027492523193e-01 -7.137911915779113770e-01 1.495439857244491577e-01
7.011605799198150635e-02 3.595721125602722168e-01 5.377127528190612793e-01 -9.486559033393859863e-02 -2.912107482552528381e-02 -1.089606583118438721e-01 -5.481559634208679199e-01 5.044422149658203125e-01
1.160179525613784790e-01 1.003028899431228638e-01 1.796218156814575195e-01 2.159708440303802490e-01 2.318343073129653931e-01 -7.305687069892883301e-01 -1.154073327779769897e-01 5.447707772254943848e-01
2.537242472171783447e-01 6.289331912994384766e-01 3.306668102741241455e-01 -5.335469841957092285e-01 9.436964057385921478e-03 -1.028209626674652100e-01 -3.566347062587738037e-01 9.057968109846115112e-02
9.918263182044029236e-03 6.227358579635620117e-01 1.446916610002517700e-01 -4.302111566066741943e-01 -3.084016740322113037e-01 -1.359196305274963379e-01 -5.408312082290649414e-01 -5.955493543297052383e-04
-3.338718712329864502e-01 6.065421700477600098e-01 -2.735162973403930664e-01 -5.361977964639663696e-02 -2.379566580057144165e-01 -2.842950820922851562e-01 -4.927494227886199951e-01 2.504012882709503174e-01
9.625952690839767456e-02 5.184597894549369812e-02 5.822453275322914124e-02 3.577882051467895508e-01 -5.668376386165618896e-02 -8.087443113327026367e-01 2.483807951211929321e-01 3.710390627384185791e-01
-9.519878774881362915e-02 7.536998391151428223e-01 -5.991183221340179443e-02 -1.877025817520916462e-03 -4.051825702190399170e-01 -2.344756275415420532e-01 -4.423702359199523926e-01 -6.661627441644668579e-02
1.984304003417491913e-02 3.563021495938301086e-02 2.591595239937305450e-02 2.857961058616638184e-01 -5.394216626882553101e-02 -8.402659893035888672e-01 2.517785131931304932e-01 3.789941668510437012e-01
-3.618804514408111572e-01 7.369681000709533691e-01 3.008205816149711609e-02 -1.936434954404830933e-01 2.099628895521163940e-01 -3.120279908180236816e-01 -3.720608651638031006e-01 -8.742186427116394043e-02
5.454156398773193359e-01 3.672735989093780518e-01 3.280979096889495850e-01 -2.894068602472543716e-03 -4.999565184116363525e-01 -4.192871451377868652e-01 9.201584011316299438e-02 -1.604679822921752930e-01
1.867764443159103394e-01 5.690721869468688965e-01 7.096828222274780273e-01 -1.096491888165473938e-01 -2.727234959602355957e-01 -1.620196253061294556e-01 5.848944187164306641e-02 -1.467967033386230469e-01
-8.817634731531143188e-02 5.379229411482810974e-02 3.232032954692840576e-01 -1.580650210380554199e-01 -3.679792582988739014e-01 -7.632249593734741211e-01 8.198921382427215576e-02 -3.677540719509124756e-01
-3.380750715732574463e-01 3.574640154838562012e-01 -4.393888637423515320e-02 -3.377553820610046387e-02 2.210476845502853394e-01 -4.845263361930847168e-01 -6.775289773941040039e-01 -1.103623807430267334e-01
1.373024880886077881e-01 2.909678816795349121e-01 -4.027376770973205566e-01 -4.215679466724395752e-01 -1.825780868530273438e-01 -5.891168117523193359e-01 -4.189400374889373779e-01 -2.577345073223114014e-02
1.188758984208106995e-01 2.415395826101303101e-01 9.663504548370838165e-03 -2.458912134170532227e-01 1.885524541139602661e-01 -5.463045835494995117e-01 -7.288444042205810547e-01 4.191018640995025635e-02
2.463223934173583984e-01 9.742875397205352783e-02 3.142485320568084717e-01 2.957075089216232300e-02 -8.152817487716674805e-01 -3.544611334800720215e-01 -1.529472023248672485e-01 1.283999234437942505e-01
4.903970956802368164e-01 1.753601282835006714e-01 -3.140373621135950089e-03 3.847867622971534729e-02 -5.257560014724731445e-01 -6.091294288635253906e-01 -5.587002635002136230e-02 -2.769291400909423828e-01
3.936543464660644531e-01 7.284512519836425781e-01 -1.883976459503173828e-01 -4.139969497919082642e-02 -2.161552459001541138e-01 -3.083280622959136963e-01 -3.415119946002960205e-01 1.369957178831100464e-01
3.031867146492004395e-01 7.720121741294860840e-01 -1.195898558944463730e-02 3.610788881778717041e-01 -3.881293162703514099e-02 -3.019706904888153076e-01 3.672590106725692749e-02 2.958251833915710449e-01
-4.866358637809753418e-01 1.536472234874963760e-02 1.815580576658248901e-01 -1.478118598461151123e-01 -4.878021478652954102e-01 -6.700032353401184082e-01 -6.774997711181640625e-02 -1.291992664337158203e-01
-1.076367422938346863e-01 5.667954087257385254e-01 6.881238818168640137e-01 8.592347800731658936e-02 -3.467704653739929199e-01 -1.732460856437683105e-01 1.894867569208145142e-01 9.528826922178268433e-03
-5.165402293205261230e-01 3.424185514450073242e-02 -2.188703604042530060e-02 -1.168290525674819946e-01 -3.957097232341766357e-01 -7.452108860015869141e-01 9.626577608287334442e-03 7.660030573606491089e-02
-2.636599242687225342e-01 1.440124064683914185e-01 -1.281173527240753174e-01 1.314171254634857178e-01 1.651589572429656982e-02 -8.415464162826538086e-01 2.555517554283142090e-01 3.198119103908538818e-01
4.005849659442901611e-01 6.460254788398742676e-01 3.972380459308624268e-01 6.254021823406219482e-02 4.830220714211463928e-02 -2.741297185420989990e-01 2.414847314357757568e-01 3.530983030796051025e-01
4.274506866931915283e-01 1.660825759172439575e-01 2.487351149320602417e-01 1.983621418476104736e-01 -6.287927031517028809e-01 -4.514134824275970459e-01 -2.912636697292327881e-01 6.705989688634872437e-02
4.526315033435821533e-01 4.049021899700164795e-01 3.770697414875030518e-01 8.399694412946701050e-02 -5.181850194931030273e-01 -3.895463049411773682e-01 4.370094835758209229e-02 -2.444792985916137695e-01
-2.016147524118423462e-01 4.729937016963958740e-01 6.329116821289062500e-01 -4.509680345654487610e-02 1.704515814781188965e-01 -1.982177346944808960e-01 -5.144608020782470703e-01 1.868166145868599415e-03
-1.068343371152877808e-01 1.871223747730255127e-01 6.114400625228881836e-01 -2.193849533796310425e-03 2.061294615268707275e-01 -3.246308863162994385e-01 -1.532795131206512451e-01 6.390140652656555176e-01
2.729341760277748108e-02 2.295959293842315674e-01 1.446736603975296021e-01 -5.045251846313476562e-01 9.637091308832168579e-02 -2.558086812496185303e-01 -1.568480283021926880e-01 7.561334967613220215e-01
-3.146316409111022949e-01 4.958347380161285400e-01 2.844524681568145752e-01 3.883484899997711182e-01 -1.241759881377220154e-01 -3.172094225883483887e-01 -5.533468127250671387e-01 3.453988954424858093e-02
-3.303056657314300537e-01 5.402715206146240234e-01 2.964004278182983398e-01 -1.458222270011901855e-01 -4.679057002067565918e-01 -2.440599948167800903e-01 3.812257349491119385e-01 2.570084631443023682e-01
-3.940361086279153824e-03 7.363638281822204590e-01 1.226484999060630798e-01 -2.942530810832977295e-02 -2.837802469730377197e-01 -2.969131767749786377e-01 4.730944633483886719e-01 2.221202105283737183e-01
-1.422947645187377930e-01 5.260345339775085449e-02 1.218781769275665283e-01 -6.086999773979187012e-01 -8.009506762027740479e-02 -3.414328396320343018e-01 -3.640653491020202637e-01 5.797238945960998535e-01
-2.126657515764236450e-01 9.542205929756164551e-02 5.199752449989318848e-01 -4.276086688041687012e-01 1.839362643659114838e-02 -6.105987429618835449e-01 -3.852791711688041687e-02 -3.432066142559051514e-01
-2.457089722156524658e-01 2.770739495754241943e-01 -2.141058892011642456e-01 1.168619096279144287e-01 -2.396176308393478394e-01 -7.757556438446044922e-01 3.298563957214355469e-01 1.879910528659820557e-01
-2.803684771060943604e-01 -1.583307534456253052e-01 6.183970719575881958e-02 -2.196082770824432373e-01 -3.751416504383087158e-01 -8.317772746086120605e-01 -9.929131716489791870e-02 -4.277306050062179565e-02
5.154295563697814941e-01 2.463370114564895630e-01 8.295316249132156372e-02 -1.941437087953090668e-02 -5.199982523918151855e-01 -4.975893497467041016e-01 -2.739275693893432617e-01 -2.708553671836853027e-01
7.622732967138290405e-02 4.620468318462371826e-01 -1.605557948350906372e-01 -4.804451465606689453e-01 2.043870836496353149e-01 -3.697767853736877441e-01 -6.610015034675598145e-02 5.841387510299682617e-01
-9.458103775978088379e-02 2.948704361915588379e-01 1.496717333793640137e-01 -3.221317529678344727e-01 -1.395569890737533569e-01 -6.818158626556396484e-01 5.189634561538696289e-01 -1.557667106389999390e-01
-2.222101241350173950e-01 1.747591644525527954e-01 1.079180613160133362e-01 2.776836417615413666e-02 -3.394975364208221436e-01 -8.189470767974853516e-01 2.383968979120254517e-01 -2.547516524791717529e-01
-4.483610391616821289e-02 -1.893622130155563354e-01 4.902991652488708496e-01 -4.210346639156341553e-01 2.383990287780761719e-01 -6.715770959854125977e-01 6.451011449098587036e-02 1.801578849554061890e-01
5.034694671630859375e-01 3.903246819972991943e-01 2.399941086769104004e-01 1.825341433286666870e-01 -5.445279479026794434e-01 -3.538722395896911621e-01 -2.849056124687194824e-01 1.848538778722286224e-02
2.157645076513290405e-01 6.803594529628753662e-02 2.002827376127243042e-01 -1.341704726219177246e-01 -7.941828370094299316e-01 -4.981892704963684082e-01 -9.052084386348724365e-02 -5.990640819072723389e-02
4.506189748644828796e-02 3.598344027996063232e-01 2.788025736808776855e-01 3.703792095184326172e-01 9.736905246973037720e-02 -4.929248988628387451e-01 -6.224572658538818359e-02 6.302750706672668457e-01
1.285636723041534424e-01 2.752482295036315918e-01 3.050837218761444092e-01 5.088902637362480164e-02 -8.338211178779602051e-01 -2.354243248701095581e-01 -2.299434840679168701e-01 9.212857484817504883e-02
-1.201377213001251221e-01 5.197602510452270508e-01 3.973493576049804688e-01 3.406519815325737000e-02 1.023321077227592468e-01 -1.971441656351089478e-01 -6.855378746986389160e-01 1.925341188907623291e-01
1.021118238568305969e-01 3.672119975090026855e-01 2.348439693450927734e-01 -5.200934410095214844e-01 1.414246112108230591e-01 -6.002924442291259766e-01 3.174209594726562500e-01 -2.190242856740951538e-01
1.615704894065856934e-01 3.960147202014923096e-01 4.877544343471527100e-01 2.278419211506843567e-02 -1.287023127079010010e-01 -1.506856381893157959e-01 -6.535673737525939941e-01 3.349969983100891113e-01
4.580215811729431152e-01 2.709328830242156982e-01 2.017615586519241333e-01 6.186721473932266235e-02 -4.843580424785614014e-01 -5.570501089096069336e-01 2.713031368330121040e-03 -3.568773865699768066e-01
5.242516398429870605e-01 2.593058645725250244e-01 4.331675544381141663e-02 -1.210873126983642578e-01 -5.493441820144653320e-01 -4.738230407238006592e-01 -1.938390582799911499e-01 -2.784265875816345215e-01
-1.797069609165191650e-01 1.600917242467403412e-02 3.525957465171813965e-01 -4.036629796028137207e-01 -4.327633082866668701e-01 -6.499161124229431152e-01 8.222935348749160767e-02 -2.524776160717010498e-01
3.232656121253967285e-01 2.043385505676269531e-01 -1.286166310310363770e-01 -2.171323299407958984e-01 4.810999035835266113e-01 -6.209093928337097168e-01 -1.700402647256851196e-01 3.796804547309875488e-01
-1.796512901782989502e-01 3.110562264919281006e-01 8.066718578338623047e-01 9.185675531625747681e-03 -3.703164160251617432e-01 -2.441233992576599121e-01 1.103151962161064148e-01 1.061395183205604553e-01
-2.881987690925598145e-01 4.576899111270904541e-01 1.260918080806732178e-01 2.035174220800399780e-01 -5.250118970870971680e-01 -1.380942612886428833e-01 -3.986080884933471680e-01 4.433364272117614746e-01
-9.143088012933731079e-02 -2.056977003812789917e-01 4.292854294180870056e-02 -5.107345432043075562e-02 -3.889026045799255371e-01 -8.824064135551452637e-01 -8.619244210422039032e-03 1.221350803971290588e-01
8.602204732596874237e-03 5.129730701446533203e-01 5.456550717353820801e-01 -9.560756385326385498e-02 4.898927360773086548e-02 -9.266157448291778564e-02 -6.038489341735839844e-01 2.329905778169631958e-01
2.510718768462538719e-03 -2.542335093021392822e-01 4.679345488548278809e-01 -3.972166031599044800e-02 -1.438960433006286621e-01 -8.246742486953735352e-01 1.129831448197364807e-01 3.549230843782424927e-02
1.766127198934555054e-01 5.223274230957031250e-01 6.873036623001098633e-01 -8.590829372406005859e-02 -3.688989281654357910e-01 -2.162432223558425903e-01 1.564927995204925537e-01 -9.422236680984497070e-02
-1.486115604639053345e-01 9.206625074148178101e-02 3.255674839019775391e-01 -6.200446486473083496e-01 3.740254417061805725e-02 -6.606451272964477539e-01 1.658280789852142334e-01 -1.167862862348556519e-01
-2.391748577356338501e-01 7.709021568298339844e-01 1.669237315654754639e-01 -1.569864004850387573e-01 -1.361206918954849243e-01 -1.248859614133834839e-02 -3.890884816646575928e-01 3.548556268215179443e-01
-1.109589859843254089e-01 5.805485844612121582e-01 -1.656661182641983032e-01 -1.284415423870086670e-01 -1.540121138095855713e-01 -3.885749578475952148e-01 -6.543012857437133789e-01 6.235722824931144714e-02
3.285811245441436768e-01 6.264773011207580566e-01 3.168838024139404297e-01 2.914597094058990479e-01 6.314960122108459473e-02 -3.060309886932373047e-01 1.937996000051498413e-01 4.230784773826599121e-01
-2.859805012121796608e-03 -1.700687706470489502e-01 3.891143202781677246e-02 -2.492156326770782471e-01 -4.216330349445343018e-01 -8.490447402000427246e-01 7.381489872932434082e-02 5.784438177943229675e-02
-2.948357462882995605e-01 7.166868448257446289e-01 1.133306771516799927e-01 -1.237073689699172974e-01 6.563564389944076538e-02 -2.001429796218872070e-01 -5.249934196472167969e-01 2.264979332685470581e-01
9.153886884450912476e-02 4.927101731300354004e-01 -3.654845952987670898e-01 -2.120205610990524292e-01 2.251316308975219727e-01 -5.838623642921447754e-01 -4.202120304107666016e-01 4.656061530113220215e-02
-1.604764908552169800e-02 8.493272662162780762e-01 -2.849298156797885895e-02 -7.779516279697418213e-02 -4.676848649978637695e-02 -1.238447800278663635e-01 -1.320267319679260254e-01 4.863802790641784668e-01
-6.376907974481582642e-02 1.098111644387245178e-01 6.113852933049201965e-02 -5.662997961044311523e-01 1.364106195978820324e-03 -3.600271642208099365e-01 -2.758140265941619873e-01 6.736074686050415039e-01
1.030295640230178833e-01 4.578157663345336914e-01 1.678121536970138550e-01 4.026291668415069580e-01 -7.101582735776901245e-02 -6.678501963615417480e-01 3.551340997219085693e-01 -1.110453605651855469e-01
-7.085652649402618408e-02 4.650684595108032227e-01 -3.446229398250579834e-01 -2.686972022056579590e-01 4.015932083129882812e-01 -5.632681846618652344e-01 -1.344772726297378540e-01 3.018201887607574463e-01
5.866878032684326172e-01 1.895641088485717773e-01 3.511802256107330322e-01 1.162486970424652100e-01 -4.581438302993774414e-01 -5.211962461471557617e-01 3.224785998463630676e-02 -2.098338678479194641e-02
3.485448062419891357e-01 -3.587461262941360474e-02 -9.279751032590866089e-02 1.844551712274551392e-01 -1.866207569837570190e-01 -8.106356859207153320e-01 1.725443601608276367e-01 3.359546959400177002e-01
-2.761960923671722412e-01 4.961574375629425049e-01 6.430319547653198242e-01 -3.330975025892257690e-02 2.097013443708419800e-01 -2.057826668024063110e-01 -4.178942441940307617e-01 -4.457655176520347595e-02
-3.557626008987426758e-01 3.687109351158142090e-01 2.818090617656707764e-01 3.516419231891632080e-01 7.080268114805221558e-03 -6.493323445320129395e-01 3.279871642589569092e-01 7.182314991950988770e-02
-4.942360892891883850e-02 4.099328070878982544e-02 2.471658289432525635e-01 -5.509340763092041016e-01 -4.152624011039733887e-01 -5.935038328170776367e-01 -2.891851216554641724e-02 -3.251639902591705322e-01
5.507085919380187988e-01 5.671548843383789062e-01 3.549230694770812988e-01 7.317098230123519897e-02 -1.843439638614654541e-01 -3.905067145824432373e-01 2.372714728116989136e-01 3.090222552418708801e-02
7.859084755182266235e-03 4.275050759315490723e-01 4.615701735019683838e-01 1.651269048452377319e-01 3.009233810007572174e-02 -3.433561623096466064e-01 -6.594094634056091309e-01 1.524599641561508179e-01
5.393666625022888184e-01 7.383682131767272949e-01 -2.451679296791553497e-02 -9.372913837432861328e-02 -1.191550046205520630e-01 -3.002696037292480469e-01 6.194689776748418808e-04 2.239417135715484619e-01
2.940410673618316650e-01 5.133267641067504883e-01 3.156537711620330811e-01 -2.597681879997253418e-01 2.310376018285751343e-01 -3.127684593200683594e-01 -5.645914673805236816e-01 -1.138088777661323547e-01
1.000950410962104797e-01 6.686118245124816895e-01 3.397107422351837158e-01 -8.861661702394485474e-02 -1.226239055395126343e-01 -1.097733825445175171e-01 -4.993715584278106689e-01 3.784495294094085693e-01
-1.307852268218994141e-01 7.239474914968013763e-03 8.089151233434677124e-02 -2.992524504661560059e-01 -5.931618213653564453e-01 -7.057079076766967773e-01 1.920099854469299316e-01 3.865248989313840866e-03
-5.302461385726928711e-01 2.161146141588687897e-02 -2.835553837940096855e-03 8.753424137830734253e-02 -3.859428465366363525e-01 -7.308834195137023926e-01 -1.787750050425529480e-02 1.650449484586715698e-01
9.048606455326080322e-02 1.926509290933609009e-01 2.869449257850646973e-01 1.168069094419479370e-01 4.603402316570281982e-01 -4.910962581634521484e-01 -1.500126570463180542e-01 6.189700961112976074e-01
-2.225798666477203369e-01 4.591256678104400635e-01 2.075811475515365601e-01 3.332139551639556885e-01 -1.055598184466362000e-01 -6.636613607406616211e-01 3.064723610877990723e-01 -2.000647932291030884e-01
-3.373264968395233154e-01 1.418965905904769897e-01 7.009310722351074219e-01 2.453461438417434692e-01 1.181028969585895538e-02 -4.302702248096466064e-01 -3.525000512599945068e-01 7.105647772550582886e-02
-3.550787270069122314e-01 5.802659392356872559e-01 3.557753562927246094e-01 3.866332173347473145e-01 -6.078857928514480591e-02 -2.244311273097991943e-01 -4.489108920097351074e-01 7.458986341953277588e-02
-2.619266211986541748e-01 4.790826737880706787e-01 6.445564031600952148e-01 9.553508460521697998e-02 1.539753526449203491e-01 -2.851227223873138428e-01 -4.131510257720947266e-01 -3.996490314602851868e-02
5.182551741600036621e-01 3.420319557189941406e-01 2.344008833169937134e-01 6.871248781681060791e-02 -5.409859418869018555e-01 -3.351694941520690918e-01 -3.799694478511810303e-01 7.334478944540023804e-02
1.433944553136825562e-01 5.139890909194946289e-01 -1.332320719957351685e-01 2.238765209913253784e-01 1.628845483064651489e-01 -5.985097289085388184e-01 3.398618102073669434e-01 3.835759460926055908e-01
-3.706023991107940674e-01 3.761286735534667969e-01 1.828675419092178345e-01 3.127112984657287598e-01 -1.899060457944869995e-01 -6.700124144554138184e-01 2.162117511034011841e-01 -2.412958890199661255e-01
-9.346751123666763306e-02 6.603401899337768555e-01 3.348539471626281738e-01 -5.745919346809387207e-01 -1.065671294927597046e-01 -2.815834805369377136e-02 -3.102382421493530273e-01 6.733731180429458618e-02
-8.993657678365707397e-02 5.163090676069259644e-02 2.995401918888092041e-01 -5.060375928878784180e-01 -3.948841392993927002e-01 -6.078401207923889160e-01 -6.208028644323348999e-02 -3.379208147525787354e-01
-5.554366856813430786e-02 7.512627840042114258e-01 -6.881535053253173828e-02 -3.918736428022384644e-02 -3.260219693183898926e-01 -2.761909067630767822e-01 -4.396855831146240234e-01 -2.243939042091369629e-01
-1.141441427171230316e-02 1.194532886147499084e-01 2.436789721250534058e-01 -1.090068966150283813e-01 -1.203690618276596069e-01 -4.685326516628265381e-01 -7.148383855819702148e-01 -4.115008711814880371e-01
-5.537189915776252747e-02 8.607909828424453735e-02 -1.466018110513687134e-01 -3.390049338340759277e-01 4.651857540011405945e-02 -5.695212483406066895e-01 -6.646702289581298828e-01 2.912091016769409180e-01
-5.209682881832122803e-02 -1.788064092397689819e-01 1.237462162971496582e-01 -3.636929392814636230e-01 -1.701059490442276001e-01 -4.288899004459381104e-01 -4.117838442325592041e-01 6.597574353218078613e-01
2.122947424650192261e-01 7.806131243705749512e-01 -1.297616660594940186e-01 2.898174226284027100e-01 -8.503134013153612614e-04 -3.207767009735107422e-01 5.259113386273384094e-02 3.729310929775238037e-01
3.185347840189933777e-02 4.971938729286193848e-01 -3.067738413810729980e-01 -2.369105666875839233e-01 3.989765346050262451e-01 -5.737566947937011719e-01 -3.364004492759704590e-01 1.577619113959372044e-03
-3.049260377883911133e-01 4.345392286777496338e-01 5.905436873435974121e-01 3.911777138710021973e-01 1.421670243144035339e-02 -3.567064702510833740e-01 -2.983026206493377686e-01 2.777248388156294823e-03
-1.887075416743755341e-02 -1.375804841518402100e-02 9.233264252543449402e-03 3.008092641830444336e-01 6.945914775133132935e-02 -7.428982257843017578e-01 -1.007375400513410568e-02 5.933458805084228516e-01
-2.101048231124877930e-01 3.134964406490325928e-01 6.762098670005798340e-01 -5.419999361038208008e-02 -5.566653329879045486e-03 -9.315888583660125732e-02 -2.283293157815933228e-01 5.801162123680114746e-01
-2.892914116382598877e-01 4.366845488548278809e-01 1.140320748090744019e-01 -8.687907457351684570e-02 -1.790986061096191406e-01 -6.409446001052856445e-01 2.062422633171081543e-01 -4.686614573001861572e-01
-5.056633614003658295e-03 2.818857729434967041e-01 1.683012992143630981e-01 -5.153697133064270020e-01 1.081002503633499146e-01 -6.613243818283081055e-01 2.451084703207015991e-01 -3.427386283874511719e-01
7.931344211101531982e-02 8.618173748254776001e-02 6.897151470184326172e-01 4.084326326847076416e-01 3.505696728825569153e-02 -4.859352707862854004e-01 -2.838948369026184082e-01 1.606224775314331055e-01
-2.151903361082077026e-01 6.316031217575073242e-01 2.691975831985473633e-01 1.486052721738815308e-01 -2.016526907682418823e-01 -1.299109011888504028e-01 -4.760911166667938232e-01 4.195429980754852295e-01
-3.040533363819122314e-01 5.381741002202033997e-02 2.170283943414688110e-01 -5.256482362747192383e-01 -2.072525024414062500e-01 -2.522093057632446289e-01 -5.224895477294921875e-01 4.490982592105865479e-01
-5.404711142182350159e-02 6.476641297340393066e-01 -2.173928320407867432e-01 5.292080715298652649e-02 -5.309454798698425293e-01 -3.574908077716827393e-01 -3.413116335868835449e-01 3.678626939654350281e-02
-3.140021860599517822e-01 3.291528224945068359e-01 -3.946109861135482788e-02 8.289974182844161987e-02 -4.729343056678771973e-01 -6.859882473945617676e-01 2.903806269168853760e-01 -7.787134498357772827e-02
-7.816479355096817017e-02 4.276857525110244751e-02 3.835304677486419678e-01 2.118414342403411865e-01 2.672872543334960938e-01 -5.549502968788146973e-01 -3.011915087699890137e-01 5.744215250015258789e-01
-3.409634158015251160e-02 3.014597296714782715e-01 6.129170656204223633e-01 1.369659304618835449e-01 -6.565175056457519531e-01 -2.729771137237548828e-01 4.325455427169799805e-02 7.829248160123825073e-02
-1.154325157403945923e-01 4.104689955711364746e-01 3.413778245449066162e-01 6.596639752388000488e-02 -6.070200800895690918e-01 -6.976728141307830811e-02 -4.698273241519927979e-01 3.212812542915344238e-01
2.498220354318618774e-01 6.263739466667175293e-01 8.704670518636703491e-02 -4.705974459648132324e-02 3.471957445144653320e-01 -3.722013235092163086e-01 -5.246360301971435547e-01 3.363493829965591431e-02
9.384015947580337524e-02 3.327964842319488525e-01 1.819791793823242188e-01 -4.353232383728027344e-01 1.964690387248992920e-01 -6.559743285179138184e-01 3.868721723556518555e-01 -1.981042176485061646e-01
-6.354203820228576660e-01 4.814949817955493927e-03 1.816032230854034424e-01 -1.528641432523727417e-01 -3.897225558757781982e-01 -6.151663661003112793e-01 -9.668254852294921875e-02 -1.448737457394599915e-02
-1.018359586596488953e-01 4.966019988059997559e-01 6.159772276878356934e-01 -7.452521473169326782e-02 -4.664589464664459229e-01 -1.803449392318725586e-01 2.485080063343048096e-01 2.148706465959548950e-01
-1.385932415723800659e-01 1.772539615631103516e-01 6.476056575775146484e-01 4.139620661735534668e-01 7.154621183872222900e-02 -4.900199472904205322e-01 -3.142451047897338867e-01 1.209420785307884216e-01
-2.293082922697067261e-01 1.965064257383346558e-01 2.735963165760040283e-01 1.098488345742225647e-01 3.256243467330932617e-01 -4.612011313438415527e-01 -1.273829489946365356e-01 6.977944970130920410e-01
-5.160645768046379089e-02 5.135970115661621094e-01 5.994055047631263733e-02 -4.796637892723083496e-01 -2.863593995571136475e-01 -8.665148913860321045e-02 -7.939912378787994385e-02 6.356651782989501953e-01
1.378582268953323364e-01 5.042643845081329346e-02 8.499533534049987793e-01 -1.586590521037578583e-02 8.282870054244995117e-02 -4.260801970958709717e-01 -2.377905994653701782e-01 1.040706187486648560e-01
-1.746003627777099609e-01 4.473995864391326904e-01 2.921098470687866211e-01 -1.545863598585128784e-01 -5.616253018379211426e-01 -2.565849125385284424e-01 4.238926768302917480e-01 3.149273693561553955e-01
-2.280408442020416260e-01 5.423433184623718262e-01 -1.790584176778793335e-01 1.439722925424575806e-01 -5.764752030372619629e-01 -2.306260913610458374e-01 -3.769224286079406738e-01 2.710878252983093262e-01
-2.622777819633483887e-01 2.844170033931732178e-01 3.188071250915527344e-01 6.412732601165771484e-02 5.894976109266281128e-02 -3.922677338123321533e-01 -7.569172978401184082e-01 1.195574328303337097e-01
4.389766976237297058e-02 7.085034251213073730e-01 4.228872656822204590e-01 -1.338671594858169556e-01 -3.013725876808166504e-01 -1.765584349632263184e-01 4.175461232662200928e-01 5.476020276546478271e-02
-2.991396486759185791e-01 7.235327363014221191e-01 -1.432977914810180664e-01 5.940426513552665710e-02 -4.021800458431243896e-01 -1.946047395467758179e-01 -3.470601141452789307e-01 2.070802003145217896e-01
8.623705059289932251e-02 4.434333741664886475e-01 5.948019623756408691e-01 4.448980558663606644e-03 1.654400974512100220e-01 -1.847688704729080200e-01 -1.294206827878952026e-01 6.032089591026306152e-01
2.788343131542205811e-01 2.849113345146179199e-01 9.427547454833984375e-02 3.408549427986145020e-01 -3.636771738529205322e-01 -6.984015703201293945e-01 3.084773719310760498e-01 -2.868886105716228485e-02
-1.955798268318176270e-01 5.223938226699829102e-01 4.907180666923522949e-01 4.214782714843750000e-01 4.605388268828392029e-02 -2.828074693679809570e-01 4.626831784844398499e-02 4.314661920070648193e-01
2.623524665832519531e-01 8.327691555023193359e-01 2.651580572128295898e-01 -1.688463091850280762e-01 2.103943973779678345e-01 -2.372524738311767578e-01 8.548309653997421265e-02 1.760317981243133545e-01
2.433395385742187500e-01 3.178727924823760986e-01 3.949433565139770508e-01 -5.379441976547241211e-01 3.561193048954010010e-01 -2.328048944473266602e-01 -4.250428378582000732e-01 1.808260977268218994e-01
1.555905342102050781e-01 8.088921308517456055e-01 -1.158951967954635620e-01 1.379753053188323975e-01 -3.379426300525665283e-01 -1.751284748315811157e-01 -2.385023087263107300e-01 2.953940033912658691e-01
2.426871210336685181e-01 -2.705682516098022461e-01 4.049789309501647949e-01 4.587163403630256653e-02 -2.404712885618209839e-01 -5.203605294227600098e-01 -4.694293141365051270e-01 3.909198343753814697e-01
-1.092392802238464355e-01 -1.037976611405611038e-02 2.589703798294067383e-01 -1.292798202484846115e-02 9.444206207990646362e-02 -5.581316351890563965e-01 -7.688416242599487305e-01 -9.580371528863906860e-02
-1.322114653885364532e-02 4.578165709972381592e-01 5.689998865127563477e-01 -5.296771973371505737e-02 3.043886125087738037e-01 -3.470264673233032227e-01 -9.030250459909439087e-02 4.923701584339141846e-01
2.932341396808624268e-02 2.838954329490661621e-01 1.671580374240875244e-01 -5.367766618728637695e-01 8.938524127006530762e-02 -6.579213738441467285e-01 3.535984158515930176e-01 -1.912863701581954956e-01
-1.332956701517105103e-01 2.807820737361907959e-01 7.525029182434082031e-01 1.968488544225692749e-01 -1.803070753812789917e-01 -4.601083695888519287e-01 2.327412962913513184e-01 -2.211088081821799278e-03
-1.296494007110595703e-01 2.400624454021453857e-01 4.350951910018920898e-01 -5.401019454002380371e-01 2.467349320650100708e-01 -5.430166721343994141e-01 2.975607514381408691e-01 -1.598572544753551483e-02
-2.808929383754730225e-01 4.901947379112243652e-01 5.888045430183410645e-01 3.738870024681091309e-01 4.414068162441253662e-02 -4.263394474983215332e-01 -1.020743995904922485e-01 -1.389445178210735321e-02
-9.946467727422714233e-02 6.220800280570983887e-01 2.286828905344009399e-01 -9.489711374044418335e-02 -3.638845384120941162e-01 -2.602489888668060303e-01 4.883363842964172363e-01 3.212598264217376709e-01
-4.628342390060424805e-02 1.926109343767166138e-01 5.214436054229736328e-01 9.242217987775802612e-02 2.537847459316253662e-01 -3.867937326431274414e-01 -5.778563022613525391e-02 6.804104447364807129e-01
-4.357865154743194580e-01 5.542232841253280640e-02 -1.139788776636123657e-01 1.307128183543682098e-02 -4.653798043727874756e-01 -7.571582198143005371e-01 4.121544305235147476e-03 6.302909553050994873e-02
2.207877486944198608e-01 7.683262228965759277e-01 -1.326386630535125732e-01 -1.773214787244796753e-01 3.027149438858032227e-01 -4.022352993488311768e-01 -2.377892136573791504e-01 -4.379983618855476379e-02
-1.375754475593566895e-01 3.841602206230163574e-01 7.312197089195251465e-01 1.074235960841178894e-01 2.802649736404418945e-01 -2.939388751983642578e-01 -3.493312597274780273e-01 -1.706088334321975708e-02
-1.461284011602401733e-01 4.897916316986083984e-01 7.462433576583862305e-01 -2.060866355895996094e-02 -3.045400083065032959e-01 -1.117683276534080505e-01 1.030209213495254517e-01 2.561185956001281738e-01
4.129999279975891113e-01 4.337123036384582520e-01 2.389181852340698242e-01 -7.365636527538299561e-02 -6.771595478057861328e-01 -1.539678126573562622e-01 -2.890917658805847168e-01 1.139841899275779724e-01
-4.351671934127807617e-01 4.460945129394531250e-01 1.870548129081726074e-01 3.520556092262268066e-01 3.010429628193378448e-02 -5.777142643928527832e-01 3.131718039512634277e-01 1.412795782089233398e-01
-1.231557503342628479e-01 -8.272042870521545410e-02 2.208509147167205811e-01 -5.262776017189025879e-01 -4.476600885391235352e-01 -6.658882498741149902e-01 3.134961053729057312e-02 -8.635641634464263916e-02
-1.415607240051031113e-02 3.000456690788269043e-01 2.886421680450439453e-01 -5.255587697029113770e-01 1.284597665071487427e-01 -6.317952871322631836e-01 3.286693394184112549e-01 -1.629575192928314209e-01
4.154150784015655518e-01 3.131991922855377197e-01 1.799672394990921021e-01 3.853976428508758545e-01 -3.826672434806823730e-01 -5.928132534027099609e-01 2.128081023693084717e-01 7.258187979459762573e-02
-3.222367912530899048e-02 6.028851270675659180e-01 -2.095624208450317383e-01 -4.435717165470123291e-01 -3.642086982727050781e-01 -2.047908157110214233e-01 -2.202785015106201172e-01 4.143778383731842041e-01
8.350487798452377319e-02 7.285477519035339355e-01 3.004489541053771973e-01 -1.678463071584701538e-01 4.661853909492492676e-01 -3.234268724918365479e-01 1.464605033397674561e-01 2.045943588018417358e-02
-1.390804648399353027e-01 1.338469088077545166e-01 5.711596608161926270e-01 -3.761086463928222656e-01 -9.538294374942779541e-02 -5.816201567649841309e-01 7.144469767808914185e-02 -3.775926828384399414e-01
4.563387930393218994e-01 4.002698063850402832e-01 2.766987979412078857e-01 1.293094009160995483e-01 -6.299408674240112305e-01 -2.265358567237854004e-01 -2.713894546031951904e-01 1.282947808504104614e-01
2.339268662035465240e-02 1.829767376184463501e-01 3.719569742679595947e-01 -4.883388876914978027e-01 3.317057192325592041e-01 -6.217415332794189453e-01 3.009882867336273193e-01 -4.427425190806388855e-02
4.636719226837158203e-01 4.812411069869995117e-01 5.812682211399078369e-02 3.712277114391326904e-01 -1.091864705085754395e-02 -5.599827766418457031e-01 1.660117357969284058e-01 2.663955986499786377e-01
-4.915962461382150650e-03 5.732812285423278809e-01 -1.436903327703475952e-01 -3.359919786453247070e-01 2.041538245975971222e-02 -2.462332695722579956e-01 -3.836175799369812012e-02 6.893964409828186035e-01
-2.384060919284820557e-01 5.654351115226745605e-01 -2.875569760799407959e-01 -2.790668010711669922e-01 -3.902366459369659424e-01 -2.037284523248672485e-01 -1.535451412200927734e-01 4.954918622970581055e-01
-1.530317068099975586e-01 3.689806461334228516e-01 6.874684691429138184e-01 9.633420407772064209e-02 1.396408230066299438e-01 -3.312130272388458252e-01 -4.788664281368255615e-01 -5.168208852410316467e-03
-9.354269504547119141e-02 5.676419734954833984e-01 3.461878597736358643e-01 -5.537800788879394531e-01 -4.748746380209922791e-02 -5.138447135686874390e-02 -4.470019638538360596e-01 1.944425851106643677e-01
1.149279251694679260e-01 1.507290303707122803e-01 5.865091681480407715e-01 -4.201164543628692627e-01 3.959454596042633057e-01 -3.092065155506134033e-01 -2.746981680393218994e-01 3.402070701122283936e-01
4.697085022926330566e-01 2.655787765979766846e-01 1.835467368364334106e-01 6.599724292755126953e-02 -5.993354320526123047e-01 -4.398931264877319336e-01 -3.205721974372863770e-01 -1.237795650959014893e-01
8.745111525058746338e-02 4.512987136840820312e-01 4.840355217456817627e-01 -1.194844916462898254e-01 -3.308034837245941162e-01 1.399389933794736862e-02 -4.028495848178863525e-01 5.178807377815246582e-01
-2.797904238104820251e-02 7.016299962997436523e-01 1.155260726809501648e-01 -4.761527106165885925e-02 -8.123946934938430786e-02 -2.334001958370208740e-01 4.805524051189422607e-01 4.464447200298309326e-01
4.957002103328704834e-01 4.732857048511505127e-01 1.436610668897628784e-01 2.157642394304275513e-01 -5.401593446731567383e-01 -3.172774612903594971e-01 -1.430592238903045654e-01 2.240228205919265747e-01
-2.229184061288833618e-01 4.421893656253814697e-01 2.644166648387908936e-01 4.792054593563079834e-01 8.358831703662872314e-02 -6.024203896522521973e-01 2.083808332681655884e-01 2.046995759010314941e-01
2.092456817626953125e-01 1.989642828702926636e-01 -1.253442615270614624e-01 2.078323364257812500e-01 -1.952950954437255859e-01 -7.151674628257751465e-01 4.094054400920867920e-01 3.748421072959899902e-01
-6.593884527683258057e-02 8.097234964370727539e-01 -2.962936758995056152e-01 6.262630224227905273e-02 1.650472730398178101e-01 -3.849105536937713623e-01 -1.978923976421356201e-01 -1.836569458246231079e-01
-8.372878283262252808e-02 1.125875562429428101e-01 4.371690750122070312e-01 8.550266176462173462e-02 1.262852549552917480e-01 -8.120863437652587891e-01 2.468956112861633301e-01 -2.132987380027770996e-01
-2.131427526473999023e-01 2.872367203235626221e-01 3.837364315986633301e-01 -2.672198414802551270e-01 6.202769279479980469e-02 -6.768839955329895020e-01 2.388414740562438965e-01 -3.665249347686767578e-01
5.301581621170043945e-01 3.961305022239685059e-01 1.673746109008789062e-01 1.856170892715454102e-01 -3.570129573345184326e-01 -3.555619716644287109e-01 -4.948039054870605469e-01 -2.883648686110973358e-02
-5.594455599784851074e-01 4.490866363048553467e-01 3.575423359870910645e-01 -2.818909883499145508e-01 2.910149991512298584e-01 -2.951493859291076660e-01 -3.165880739688873291e-01 -7.753620296716690063e-02
1.033368706703186035e-01 6.638240814208984375e-01 4.133189916610717773e-01 -4.434368312358856201e-01 3.249045908451080322e-01 -1.713969856500625610e-01 -2.147218585014343262e-01 1.203383505344390869e-02
2.934494018554687500e-01 8.866298198699951172e-02 5.173233151435852051e-02 1.945278644561767578e-01 -2.401801757514476776e-02 -7.195397615432739258e-01 1.189437955617904663e-01 5.771023035049438477e-01
4.123008549213409424e-01 7.725977301597595215e-01 8.756251633167266846e-02 1.682592183351516724e-01 -1.892075501382350922e-02 -3.377696573734283447e-01 1.323910802602767944e-01 2.552426159381866455e-01
2.324188649654388428e-01 1.627930067479610443e-02 1.112329214811325073e-01 1.626419574022293091e-01 -1.720832437276840210e-01 -5.797413587570190430e-01 -7.353820800781250000e-01 1.979719288647174835e-02
7.516723126173019409e-02 -4.412183910608291626e-02 1.855850964784622192e-01 2.067834585905075073e-01 2.699652314186096191e-01 -5.802006125450134277e-01 -2.684684395790100098e-01 6.584930419921875000e-01
5.107678100466728210e-02 6.988680958747863770e-01 4.213276803493499756e-01 -1.364685148000717163e-01 4.371670782566070557e-01 -3.462516963481903076e-01 3.879231214523315430e-02 -1.799910143017768860e-02
1.465691030025482178e-01 -8.503754436969757080e-02 2.304831296205520630e-01 -4.872748851776123047e-01 -3.099201619625091553e-01 -7.351681590080261230e-01 1.480679363012313843e-01 -1.492649465799331665e-01
4.715358912944793701e-01 -1.750182807445526123e-01 3.234978020191192627e-01 -1.486394181847572327e-02 -3.666904270648956299e-01 -4.798513352870941162e-01 -4.823532104492187500e-01 2.115823626518249512e-01
1.758053153753280640e-02 2.884662523865699768e-02 1.381419897079467773e-01 2.163309007883071899e-01 -3.268113434314727783e-01 -4.469172954559326172e-01 -7.515386939048767090e-01 2.482442110776901245e-01
-2.642550766468048096e-01 2.347587645053863525e-01 4.358735382556915283e-01 7.158483564853668213e-02 5.006564855575561523e-01 -4.916220903396606445e-01 -1.122121959924697876e-01 4.183380901813507080e-01
-2.450992316007614136e-01 4.866357743740081787e-01 6.114597916603088379e-01 2.830546498298645020e-01 1.741694957017898560e-01 -3.305553793907165527e-01 -4.647892713546752930e-02 3.276380300521850586e-01
-9.186711162328720093e-03 7.061201930046081543e-01 3.752710521221160889e-01 -2.072734534740447998e-01 4.582497775554656982e-01 -2.974185049533843994e-01 7.221204042434692383e-02 1.177033409476280212e-01
2.238899320363998413e-01 2.718077600002288818e-01 4.234129786491394043e-01 -4.238995015621185303e-01 -4.055138677358627319e-02 -2.291986346244812012e-01 -9.276649798266589642e-04 6.803288459777832031e-01
-1.541266590356826782e-01 4.057495892047882080e-01 5.834291577339172363e-01 4.067650437355041504e-01 8.786929398775100708e-02 -3.499982655048370361e-01 -1.912384778261184692e-01 3.727907240390777588e-01
3.657778352499008179e-02 4.732449650764465332e-01 6.995049715042114258e-01 3.258089125156402588e-01 9.494101628661155701e-03 -3.965906202793121338e-01 -1.082098186016082764e-01 -1.007915735244750977e-01
-8.083228766918182373e-02 2.613210678100585938e-01 4.927524328231811523e-01 -4.633643329143524170e-01 2.468640357255935669e-01 -5.440834760665893555e-01 3.148986399173736572e-01 -1.074059531092643738e-01
2.436000406742095947e-01 5.970274806022644043e-01 2.548298239707946777e-01 -1.376250982284545898e-01 5.234463810920715332e-01 -4.731864631175994873e-01 -3.618739545345306396e-02 -3.357709944248199463e-02
-5.369001626968383789e-01 7.064568400382995605e-01 2.120548635721206665e-01 -2.285169064998626709e-01 2.527903020381927490e-01 -1.912200748920440674e-01 -1.222736090421676636e-01 7.129548117518424988e-03
1.785407066345214844e-01 1.239188835024833679e-01 2.062191516160964966e-01 1.133819594979286194e-01 1.853604167699813843e-01 -5.884529948234558105e-01 -7.044220566749572754e-01 -1.433168351650238037e-01
-1.571211516857147217e-01 5.502712726593017578e-01 4.424789547920227051e-01 3.974046409130096436e-01 4.806839674711227417e-02 -3.144519627094268799e-01 -4.579416513442993164e-01 8.885519206523895264e-02
-1.582329124212265015e-01 5.549514889717102051e-01 3.268754854798316956e-02 3.157830983400344849e-02 -7.835183143615722656e-01 -1.843270063400268555e-01 -1.300532668828964233e-01 1.159164402633905411e-02
3.549287915229797363e-01 2.947516739368438721e-01 3.529961779713630676e-02 3.550247251987457275e-01 1.945674605667591095e-02 -4.494600296020507812e-01 -5.498100519180297852e-01 3.939217031002044678e-01
-3.411220014095306396e-02 4.173107743263244629e-01 5.320968031883239746e-01 5.312653183937072754e-01 9.081176668405532837e-02 -4.143413901329040527e-01 -1.245544180274009705e-01 2.527426481246948242e-01
4.722622334957122803e-01 6.040979027748107910e-01 1.592417210340499878e-01 1.414214521646499634e-01 -4.468516707420349121e-01 -1.698643565177917480e-01 -2.405251860618591309e-01 2.833611965179443359e-01
-3.566393256187438965e-01 2.606715857982635498e-01 -6.851962767541408539e-03 -2.783470600843429565e-02 -3.971279859542846680e-01 -7.383012175559997559e-01 2.656633853912353516e-01 -1.751019209623336792e-01
5.486807227134704590e-02 3.306254148483276367e-01 7.469326853752136230e-01 6.556645035743713379e-02 1.852151304483413696e-01 -4.454022943973541260e-01 -1.627667099237442017e-01 2.574647367000579834e-01
3.596174065023660660e-03 4.950310885906219482e-01 -1.246620044112205505e-01 1.476643141359090805e-02 -2.507278323173522949e-01 -3.854848444461822510e-01 -7.259083986282348633e-01 -2.768660150468349457e-02
-5.273486301302909851e-02 5.239210724830627441e-01 2.353654056787490845e-01 -4.021411538124084473e-01 2.813790738582611084e-01 -3.190223574638366699e-01 -5.683319568634033203e-01 -4.075426235795021057e-02
-3.556927666068077087e-02 2.613560557365417480e-01 5.563774704933166504e-01 1.487527489662170410e-01 7.110411673784255981e-02 -4.135009348392486572e-01 -6.463650465011596680e-01 -7.012849301099777222e-02
-5.354583859443664551e-01 3.448609709739685059e-01 2.077629864215850830e-01 3.281575441360473633e-01 5.830818787217140198e-02 -6.403615474700927734e-01 1.715666204690933228e-01 -2.458590641617774963e-02
2.874051630496978760e-01 4.398407042026519775e-02 2.855508327484130859e-01 -6.000366527587175369e-03 -7.814158201217651367e-01 -4.243531823158264160e-01 -1.357253640890121460e-01 1.574187576770782471e-01
4.538975954055786133e-01 6.322966814041137695e-01 -2.355494350194931030e-01 2.556608244776725769e-02 -1.014993041753768921e-01 -3.711049556732177734e-01 -3.865436911582946777e-01 2.015035301446914673e-01
2.200324833393096924e-01 2.607368826866149902e-01 -1.518753767013549805e-01 -3.490890860557556152e-01 4.016078114509582520e-01 -5.577521920204162598e-01 -4.874262958765029907e-02 5.137318372726440430e-01
-1.481356620788574219e-01 3.605057895183563232e-01 6.256526112556457520e-01 5.974198132753372192e-02 -1.224203333258628845e-01 -6.641853600740432739e-02 -3.913943767547607422e-01 5.296163558959960938e-01
3.064539134502410889e-01 5.582984089851379395e-01 -7.431136816740036011e-02 -3.850398361682891846e-01 -7.277104537934064865e-03 -2.949618399143218994e-01 -2.195597141981124878e-01 5.525840520858764648e-01
2.333445549011230469e-01 -2.789142429828643799e-01 4.077726602554321289e-01 -4.204054549336433411e-02 -3.629980087280273438e-01 -4.977474808692932129e-01 -5.401816964149475098e-01 1.685072928667068481e-01
1.583500802516937256e-01 8.683745861053466797e-01 -1.979389600455760956e-02 3.027153909206390381e-01 -4.371102154254913330e-02 -3.074072003364562988e-01 -1.564155668020248413e-01 8.914537727832794189e-02
-2.094777077436447144e-01 5.191365480422973633e-01 -2.550152838230133057e-01 -3.227478861808776855e-01 3.640087544918060303e-01 -4.200879931449890137e-01 -3.595406189560890198e-02 4.551357030868530273e-01
5.093416571617126465e-01 -4.386249929666519165e-03 3.851621448993682861e-01 2.146545201539993286e-01 -4.249773621559143066e-01 -4.628418684005737305e-01 -1.979301124811172485e-01 3.348445296287536621e-01
1.599572747945785522e-01 5.630645751953125000e-01 1.935834735631942749e-01 -3.142884373664855957e-01 3.901475369930267334e-01 -4.120540320873260498e-01 -4.207049608230590820e-01 -1.487417072057723999e-01
4.495342075824737549e-02 5.485237836837768555e-01 1.489390879869461060e-01 -2.953492701053619385e-01 2.218643575906753540e-01 -4.975863099098205566e-01 -5.142564177513122559e-01 -1.625150144100189209e-01
4.096720516681671143e-01 -9.784470498561859131e-02 4.014494419097900391e-01 4.191172309219837189e-03 -4.906130433082580566e-01 -4.857818484306335449e-01 1.904000528156757355e-02 4.293813407421112061e-01
-2.709135711193084717e-01 1.993736177682876587e-01 2.685455679893493652e-01 1.205075085163116455e-01 -8.885525166988372803e-02 -7.700403928756713867e-01 4.462192058563232422e-01 -1.575842313468456268e-02
-9.835423529148101807e-02 1.190386116504669189e-01 4.505308866500854492e-01 -4.514195322990417480e-01 9.586733765900135040e-03 -6.372154951095581055e-01 -9.803184866905212402e-02 -3.919859230518341064e-01
-3.163717389106750488e-01 3.517381250858306885e-01 2.975414693355560303e-01 -3.743650913238525391e-01 1.191495452076196671e-02 -5.873547792434692383e-01 1.246045678853988647e-01 -4.322675764560699463e-01
5.066334009170532227e-01 6.454265117645263672e-01 1.610670685768127441e-01 2.422414720058441162e-02 -4.238141477108001709e-01 -2.027934193611145020e-01 -1.720193475484848022e-01 2.233460843563079834e-01
3.088192939758300781e-01 7.556981444358825684e-01 -7.535153999924659729e-03 -2.069465965032577515e-01 -8.304502069950103760e-02 -1.986521929502487183e-01 1.153896227478981018e-01 4.806174635887145996e-01
-1.454861015081405640e-01 9.294354915618896484e-02 3.133795559406280518e-01 -1.939304322004318237e-01 9.390384703874588013e-02 -8.283064365386962891e-01 1.705585718154907227e-01 -3.322342932224273682e-01
6.726715713739395142e-02 -2.160812914371490479e-02 -1.108039095997810364e-01 -4.707688987255096436e-01 -2.388814240694046021e-01 -5.485685467720031738e-01 -6.166427135467529297e-01 1.512192189693450928e-01
4.076979309320449829e-02 4.433007165789604187e-02 2.981489002704620361e-01 -3.242797553539276123e-01 -3.772655129432678223e-01 -7.356538176536560059e-01 2.991589605808258057e-01 -1.712039262056350708e-01
-1.973694711923599243e-01 4.622329175472259521e-01 7.199739217758178711e-01 2.673560082912445068e-01 8.043260872364044189e-02 -2.898342609405517578e-01 -2.454962134361267090e-01 8.247850090265274048e-02
-2.473132014274597168e-01 6.809036731719970703e-01 2.802348136901855469e-01 1.845179498195648193e-01 -4.569868743419647217e-02 -2.025472074747085571e-01 -5.494897961616516113e-01 1.325716078281402588e-01
1.722378432750701904e-01 4.542755484580993652e-01 -2.181622385978698730e-01 -3.668794035911560059e-01 3.139500916004180908e-01 -5.356712341308593750e-01 -4.194287359714508057e-01 1.426317244768142700e-01
-1.332260221242904663e-01 5.136187672615051270e-01 2.921200990676879883e-01 -4.422582685947418213e-02 6.269573569297790527e-01 -3.601435422897338867e-01 5.623159464448690414e-03 3.291597068309783936e-01
-1.218629553914070129e-01 6.859291195869445801e-01 6.636680364608764648e-01 7.037787884473800659e-02 -1.489869356155395508e-01 -1.743480116128921509e-01 1.121730282902717590e-01 -6.375858932733535767e-02
4.318970739841461182e-01 7.470999360084533691e-01 -1.569153666496276855e-01 5.003769323229789734e-02 -2.363061159849166870e-01 -3.113033175468444824e-01 -1.385055184364318848e-01 2.371633350849151611e-01
4.533212184906005859e-01 2.831102907657623291e-01 3.137726187705993652e-01 1.917306035757064819e-01 -6.164262294769287109e-01 -3.792664110660552979e-01 -1.317810565233230591e-01 1.947924494743347168e-01
-2.130999714136123657e-01 5.171251296997070312e-01 4.491782784461975098e-01 6.950340420007705688e-02 4.033256471157073975e-01 -3.791550993919372559e-01 -1.905865669250488281e-01 3.712473809719085693e-01
1.514342576265335083e-01 4.182732403278350830e-01 2.609808146953582764e-01 -6.388704478740692139e-02 1.773953884840011597e-01 -3.833358883857727051e-01 -7.354333996772766113e-01 -1.031728237867355347e-01
-6.848349422216415405e-02 7.508557289838790894e-03 1.138311401009559631e-01 -1.977273672819137573e-01 -1.422694176435470581e-01 -7.521218657493591309e-01 1.926610060036182404e-02 5.974118113517761230e-01
-5.750076174736022949e-01 1.863200217485427856e-01 -6.369000673294067383e-02 1.222129836678504944e-01 -3.999300003051757812e-01 -6.742291450500488281e-01 -8.726908126845955849e-04 3.360142931342124939e-02
-2.494240924715995789e-02 5.382420495152473450e-02 3.829979598522186279e-01 -4.287979602813720703e-01 -2.623056769371032715e-01 -6.789299249649047852e-01 1.008276268839836121e-02 -3.688818812370300293e-01
-3.486733511090278625e-02 4.087043404579162598e-01 4.277178049087524414e-01 -4.531570672988891602e-01 -3.136459589004516602e-01 -4.488697350025177002e-01 2.807378172874450684e-01 -2.545186579227447510e-01
4.885659813880920410e-01 4.549444317817687988e-01 3.084499835968017578e-01 1.492213308811187744e-01 -5.425324440002441406e-01 -3.614764809608459473e-01 -8.773782849311828613e-02 -6.493107974529266357e-02
-2.127161249518394470e-02 2.174047082662582397e-01 5.737374424934387207e-01 -4.107788503170013428e-01 3.055986482650041580e-03 -5.968121290206909180e-01 2.344404011964797974e-01 -2.078763395547866821e-01
1.677536517381668091e-01 7.427997589111328125e-01 -1.624486148357391357e-01 2.356273531913757324e-01 -2.294648140668869019e-01 -3.125421404838562012e-01 -2.945829629898071289e-01 3.179332911968231201e-01
-9.872841835021972656e-02 3.275979161262512207e-01 6.193917393684387207e-01 5.067594051361083984e-01 5.657107010483741760e-02 -4.134024381637573242e-01 -2.293372154235839844e-01 1.256333142518997192e-01
2.757570147514343262e-02 9.360144287347793579e-02 2.324148118495941162e-01 -4.964873790740966797e-01 -3.118350803852081299e-01 -6.844463348388671875e-01 1.437618732452392578e-01 -3.218487799167633057e-01
2.333573698997497559e-01 1.080671101808547974e-01 7.936108857393264771e-02 -1.132644340395927429e-01 -8.265823125839233398e-01 -4.304499030113220215e-01 -2.099525779485702515e-01 -4.618661105632781982e-02
-4.479827880859375000e-01 4.046745002269744873e-01 3.071611523628234863e-01 1.914585232734680176e-01 -3.034869134426116943e-01 -5.601484775543212891e-01 2.831332385540008545e-01 -1.360537409782409668e-01
-1.333258599042892456e-01 6.270352602005004883e-01 2.705814540386199951e-01 -2.654646039009094238e-01 -3.108124434947967529e-01 -1.707078516483306885e-01 4.887336790561676025e-01 2.841813564300537109e-01
-4.177687317132949829e-02 4.194947481155395508e-01 5.930745601654052734e-01 5.701309069991111755e-03 -3.145989477634429932e-01 -6.258515268564224243e-02 -2.378577440977096558e-01 5.577124357223510742e-01
1.178410183638334274e-02 7.797347903251647949e-01 -2.380550056695938110e-01 -2.200087904930114746e-02 -2.296752631664276123e-01 -4.583702087402343750e-01 7.405766844749450684e-02 -2.576476633548736572e-01
-4.506400227546691895e-01 6.962759494781494141e-01 2.409462034702301025e-01 -9.835330396890640259e-02 2.985938787460327148e-01 -2.052571177482604980e-01 -2.767267823219299316e-01 1.911243945360183716e-01
-1.558791100978851318e-01 5.308470129966735840e-01 5.564241409301757812e-01 2.932810485363006592e-01 -2.172719389200210571e-01 -1.475925296545028687e-01 -3.127322196960449219e-01 3.626148998737335205e-01
-5.510832071304321289e-01 4.246085286140441895e-01 1.094022318720817566e-01 6.383050978183746338e-02 2.534222900867462158e-01 -4.177317917346954346e-01 -5.037651062011718750e-01 8.642796427011489868e-02
2.445970177650451660e-01 2.899803519248962402e-01 3.014944195747375488e-01 -1.180041581392288208e-01 3.436981141567230225e-01 -4.283474981784820557e-01 -6.680080294609069824e-01 5.843997374176979065e-02
4.766468405723571777e-01 3.417861759662628174e-01 2.886020839214324951e-01 1.294441670179367065e-01 -5.782575011253356934e-01 -3.129163980484008789e-01 -3.160450756549835205e-01 1.541438102722167969e-01
-1.944657713174819946e-01 6.469087600708007812e-01 -2.629609405994415283e-01 -2.708876430988311768e-01 -3.113098144531250000e-01 -1.991110593080520630e-01 -2.795079350471496582e-01 4.318332672119140625e-01
9.313051402568817139e-02 3.026894330978393555e-01 3.574465513229370117e-01 -1.186221837997436523e-01 1.747206896543502808e-01 -4.572398066520690918e-01 -7.191756963729858398e-01 -3.251651301980018616e-02
-1.215615645051002502e-01 -1.431143470108509064e-02 2.139688469469547272e-02 -1.412699818611145020e-01 -4.604791402816772461e-01 -8.472112417221069336e-01 1.821697801351547241e-01 -4.011691361665725708e-02
4.598058164119720459e-01 7.904214859008789062e-01 6.043789535760879517e-02 -9.278029948472976685e-02 -1.510583609342575073e-01 -2.144740819931030273e-01 -3.091640025377273560e-02 2.859686315059661865e-01
8.850528299808502197e-02 2.613319754600524902e-01 4.740644991397857666e-01 3.670293986797332764e-01 1.632832586765289307e-01 -5.689084529876708984e-01 2.478741854429244995e-01 3.907236158847808838e-01
2.619965001940727234e-02 5.761349797248840332e-01 7.126388698816299438e-02 -5.221921801567077637e-01 -5.114942789077758789e-01 -1.013899520039558411e-01 2.180909737944602966e-02 3.423986434936523438e-01
2.250359859317541122e-03 4.204277694225311279e-01 6.050957441329956055e-01 -1.019975394010543823e-01 -5.379239320755004883e-01 -2.352526634931564331e-01 2.833177149295806885e-01 1.473635286092758179e-01
6.145807504653930664e-01 4.188274443149566650e-01 3.509940505027770996e-01 6.437963992357254028e-02 -4.127915799617767334e-01 -3.727290034294128418e-01 6.631318479776382446e-02 7.623235136270523071e-02
-2.152630388736724854e-01 4.636285305023193359e-01 5.242643505334854126e-02 -6.819221377372741699e-02 -3.093239665031433105e-01 -6.983133554458618164e-01 2.486114054918289185e-01 -2.935667037963867188e-01
-3.967284038662910461e-02 -6.109259650111198425e-02 8.218776583671569824e-01 6.349553167819976807e-02 -1.533118784427642822e-01 -4.391436278820037842e-01 -2.707673311233520508e-01 1.597272902727127075e-01
9.665722399950027466e-02 7.381018400192260742e-01 2.384782135486602783e-01 -1.885982602834701538e-01 4.883411228656768799e-01 -3.239232301712036133e-01 9.787742048501968384e-02 -2.094369381666183472e-02
-8.608725666999816895e-02 7.408802956342697144e-02 3.805589079856872559e-01 -5.312815904617309570e-01 -4.373638704419136047e-02 -5.893629789352416992e-01 -2.325184643268585205e-01 -3.958387076854705811e-01
-6.636324524879455566e-02 1.181819215416908264e-01 5.346865057945251465e-01 -5.103243589401245117e-01 3.799990117549896240e-01 -5.227177143096923828e-01 1.263331770896911621e-01 4.141318798065185547e-02
-3.216603994369506836e-01 4.812294840812683105e-01 5.774867534637451172e-01 -3.046017587184906006e-01 8.585325628519058228e-02 -2.745341137051582336e-02 -3.630621135234832764e-01 3.142308592796325684e-01
4.262633919715881348e-01 5.539603233337402344e-01 2.406373620033264160e-01 2.100402861833572388e-01 -4.120925068855285645e-01 -1.702983975410461426e-01 -3.662325143814086914e-01 2.765071392059326172e-01
-1.940738856792449951e-01 5.167992711067199707e-01 4.125388562679290771e-01 4.896437823772430420e-01 4.242243617773056030e-02 -4.289084672927856445e-01 1.201124489307403564e-02 3.152904510498046875e-01
5.976653099060058594e-01 2.284116744995117188e-01 1.229927092790603638e-01 2.215490490198135376e-01 -2.141840159893035889e-01 -6.026703715324401855e-01 -2.904892265796661377e-01 1.815015822649002075e-01
2.369630783796310425e-01 -1.635550260543823242e-01 5.182563066482543945e-01 3.601801097393035889e-01 -8.011174947023391724e-02 -5.901815891265869141e-01 -3.946660161018371582e-01 9.102481603622436523e-02
-2.667653858661651611e-01 4.248533546924591064e-01 6.226214766502380371e-01 3.192343115806579590e-01 1.784135848283767700e-01 -4.687148332595825195e-01 -7.997659593820571899e-02 2.909658662974834442e-02
4.329796731472015381e-01 2.920680642127990723e-01 2.817642390727996826e-01 6.625378131866455078e-02 -7.256759405136108398e-01 -3.097785413265228271e-01 -1.247855648398399353e-01 7.283223420381546021e-02
2.679944336414337158e-01 4.201686978340148926e-01 -8.851028233766555786e-02 -2.080430276691913605e-02 -6.768271327018737793e-02 -4.462795853614807129e-01 -7.345821857452392578e-01 3.584395395591855049e-03
2.225356996059417725e-01 3.955242931842803955e-01 -5.790713801980018616e-02 -4.165689647197723389e-01 -2.141543775796890259e-01 -2.842117547988891602e-01 -2.182670533657073975e-01 6.654896736145019531e-01
3.299112915992736816e-01 7.445855140686035156e-01 3.067660331726074219e-01 2.226572185754776001e-01 7.603117823600769043e-02 -3.073036372661590576e-01 1.805877089500427246e-01 2.454407662153244019e-01
-1.737631857395172119e-01 5.391520857810974121e-01 5.892345905303955078e-01 -1.190766841173171997e-01 -1.082814671099185944e-02 -2.145194821059703827e-02 -4.875033199787139893e-01 2.819710373878479004e-01
-3.240851759910583496e-01 2.546531558036804199e-01 7.210636734962463379e-01 7.028574496507644653e-02 -2.034190148115158081e-01 -3.676876723766326904e-01 3.165550231933593750e-01 1.687220931053161621e-01
3.777964413166046143e-01 3.594152629375457764e-01 1.899122744798660278e-01 -2.812551558017730713e-01 7.709851861000061035e-02 -4.328655600547790527e-01 -6.435625553131103516e-01 7.368639111518859863e-02
4.012056440114974976e-02 3.026109635829925537e-01 -2.054338455200195312e-01 -2.595843076705932617e-01 -6.537161469459533691e-01 -3.772422373294830322e-01 -4.279974102973937988e-01 -2.106933295726776123e-01
-2.177234292030334473e-01 1.287215799093246460e-01 3.906368017196655273e-01 1.181196719408035278e-01 2.529148161411285400e-01 -4.157515168190002441e-01 -1.727889478206634521e-01 7.090886235237121582e-01
-2.321548312902450562e-01 1.047401949763298035e-01 8.251329660415649414e-01 8.916841447353363037e-02 3.552125021815299988e-02 -4.134988486766815186e-01 -2.605192959308624268e-01 7.889738678932189941e-02
-4.124397039413452148e-01 4.570175111293792725e-01 3.735070526599884033e-01 1.708893328905105591e-01 4.224369823932647705e-01 -3.856028616428375244e-01 -1.770361810922622681e-01 3.063223063945770264e-01
6.719347089529037476e-02 2.009605467319488525e-01 3.373508453369140625e-01 3.577817380428314209e-01 1.914739459753036499e-01 -8.023980259895324707e-01 1.553273648023605347e-01 -9.303265810012817383e-02
2.799501717090606689e-01 -1.143739372491836548e-01 3.208784461021423340e-01 1.720542311668395996e-01 -1.871032118797302246e-01 -5.008661150932312012e-01 -6.814325451850891113e-01 1.604871153831481934e-01
1.538933515548706055e-01 5.374252796173095703e-01 1.752074062824249268e-01 -3.505984842777252197e-01 -1.662160754203796387e-01 -2.169582396745681763e-01 3.168513476848602295e-01 5.989828705787658691e-01
-1.068067848682403564e-01 3.969188928604125977e-01 4.278063476085662842e-01 -3.727624118328094482e-01 -5.995938181877136230e-01 -3.039501607418060303e-01 2.018316239118576050e-01 -1.282307356595993042e-01
-3.481551073491573334e-03 7.839478254318237305e-01 3.106896579265594482e-01 -3.027642965316772461e-01 2.750220894813537598e-01 -2.390065491199493408e-01 -2.536197006702423096e-01 1.162304263561964035e-02
1.687906309962272644e-02 -2.380838096141815186e-01 -6.630790978670120239e-02 -2.791756391525268555e-01 -3.354467451572418213e-01 -5.616540312767028809e-01 -4.423182904720306396e-01 4.868986308574676514e-01
-7.944445312023162842e-02 2.566902935504913330e-01 8.674614429473876953e-01 -5.661272257566452026e-02 -3.019004762172698975e-01 -2.218344211578369141e-01 -6.088108941912651062e-02 1.674613058567047119e-01
1.942821145057678223e-01 7.322571277618408203e-01 6.836535781621932983e-02 1.895644813776016235e-01 6.379435211420059204e-02 -3.756490051746368408e-01 3.728510737419128418e-01 3.181914091110229492e-01
5.465505719184875488e-01 1.569227874279022217e-01 -2.878884086385369301e-03 3.463254868984222412e-02 9.542562067508697510e-02 -7.153221368789672852e-01 -2.673384174704551697e-02 3.923561871051788330e-01
-3.844389915466308594e-01 -2.604554407298564911e-02 -1.532065216451883316e-02 -1.477463990449905396e-01 -5.564212203025817871e-01 -6.965674161911010742e-01 -1.830446571111679077e-01 3.389025107026100159e-02
-3.730217814445495605e-01 3.348515927791595459e-01 5.249990820884704590e-01 -1.515901684761047363e-01 7.792299985885620117e-02 -4.548133909702301025e-01 2.520041354000568390e-02 4.863775372505187988e-01
4.816360771656036377e-01 4.077422916889190674e-01 2.914636135101318359e-01 1.536030769348144531e-01 -5.728014111518859863e-01 -2.497745007276535034e-01 -1.672706156969070435e-01 2.734223306179046631e-01
2.242153584957122803e-01 8.648704886436462402e-01 1.289695352315902710e-01 1.010441631078720093e-01 -1.792615950107574463e-01 -2.857924401760101318e-01 2.385171949863433838e-01 -6.466091424226760864e-02
-1.807330101728439331e-01 5.816351175308227539e-01 7.849943637847900391e-02 -1.972730755805969238e-01 2.330829352140426636e-01 -3.755610287189483643e-01 -6.232532262802124023e-01 1.179429143667221069e-02
-8.981114625930786133e-02 6.112271547317504883e-01 5.494104623794555664e-01 -1.513666957616806030e-01 -4.032016098499298096e-01 -1.134314015507698059e-01 3.258700370788574219e-01 1.092794835567474365e-01
5.605845153331756592e-02 3.571457862854003906e-01 6.252726316452026367e-01 -6.072655692696571350e-02 9.141957014799118042e-02 -1.831065416336059570e-01 2.646836219355463982e-03 6.578437685966491699e-01
-1.364802941679954529e-02 2.891541123390197754e-01 3.626616895198822021e-01 2.477403730154037476e-01 3.458851575851440430e-02 -5.499326586723327637e-01 3.112675249576568604e-01 5.681506395339965820e-01
1.889188587665557861e-01 5.881980061531066895e-01 -1.531867980957031250e-01 -6.237478926777839661e-02 2.480788379907608032e-01 -5.503580570220947266e-01 -3.675867021083831787e-01 -3.023557364940643311e-01
-3.137148022651672363e-01 1.398023813962936401e-01 -1.693497747182846069e-01 1.835333853960037231e-01 -4.157890677452087402e-01 -7.829979658126831055e-01 1.140056401491165161e-01 1.439125835895538330e-01
-2.340846508741378784e-01 4.139527678489685059e-01 5.683317780494689941e-01 2.876703739166259766e-01 -1.906202137470245361e-01 -4.577519297599792480e-01 3.242526352405548096e-01 1.306888759136199951e-01
-7.557102292776107788e-02 3.642298877239227295e-01 -1.864869892597198486e-01 -2.925079762935638428e-01 1.727110594511032104e-01 -3.886323273181915283e-01 -3.165659904479980469e-01 6.783871054649353027e-01
-2.222910225391387939e-01 6.783334612846374512e-01 9.030765295028686523e-02 -1.572194248437881470e-01 -1.076528429985046387e-01 -1.898586452007293701e-01 -5.158995389938354492e-01 3.791956305503845215e-01
3.178994059562683105e-01 3.954888284206390381e-01 -2.280036807060241699e-01 -4.382488131523132324e-01 -2.942284345626831055e-01 -3.788759410381317139e-01 -3.025605082511901855e-01 4.205005168914794922e-01
1.705736219882965088e-01 2.886373698711395264e-01 -1.361295729875564575e-01 -5.040365457534790039e-01 1.192666683346033096e-02 -4.017765522003173828e-01 -1.834317594766616821e-01 6.479160189628601074e-01
6.767725199460983276e-02 4.668392241001129150e-01 2.155316174030303955e-01 -1.731546670198440552e-01 1.646728999912738800e-02 -3.976269364356994629e-01 -6.597277522087097168e-01 -3.277584910392761230e-01
-4.576041698455810547e-01 4.343557059764862061e-01 4.263000488281250000e-01 5.010119453072547913e-02 1.034986823797225952e-01 -4.492371678352355957e-01 -4.283218979835510254e-01 1.473297029733657837e-01
-2.397228479385375977e-01 -3.823373932391405106e-03 5.040259957313537598e-01 2.404485791921615601e-01 1.451865583658218384e-01 -7.623044848442077637e-01 1.190815418958663940e-01 1.195533499121665955e-01
3.952425718307495117e-02 4.254790544509887695e-01 1.857586205005645752e-01 -1.230083629488945007e-01 -1.193038225173950195e-01 -3.142016828060150146e-01 -7.934154868125915527e-01 1.590711623430252075e-01
-4.561716616153717041e-01 6.409777998924255371e-01 3.345735073089599609e-01 -1.145339980721473694e-01 2.526639997959136963e-01 -2.205927520990371704e-01 -3.570701181888580322e-01 1.264837235212326050e-01
5.768286585807800293e-01 2.339443713426589966e-01 2.842576205730438232e-01 1.621683686971664429e-01 -4.697502255439758301e-01 -5.077393651008605957e-01 8.696070313453674316e-02 1.393233537673950195e-01
4.387268722057342529e-01 3.403256833553314209e-01 4.176933765411376953e-01 -3.437006473541259766e-01 2.535686790943145752e-01 -3.388523757457733154e-01 -3.953562974929809570e-01 2.523382604122161865e-01
-3.268230855464935303e-01 4.453023076057434082e-01 5.007429718971252441e-01 2.878179550170898438e-01 1.837283521890640259e-01 -5.174258947372436523e-01 -2.224771827459335327e-01 1.016274020075798035e-01
3.328415453433990479e-01 2.969385869801044464e-02 2.195411175489425659e-01 -1.759996823966503143e-02 -7.379833459854125977e-01 -4.405511617660522461e-01 -2.793332338333129883e-01 1.519700884819030762e-01
7.085241079330444336e-01 1.880804002285003662e-01 3.349857926368713379e-01 4.314442165195941925e-03 -2.786208093166351318e-01 -4.854719340801239014e-01 -1.803153306245803833e-01 -6.752164661884307861e-02
-2.229643166065216064e-01 3.684452176094055176e-01 3.197693452239036560e-02 4.359476268291473389e-02 -1.720258295536041260e-01 -6.424086093902587891e-01 -2.255876064300537109e-01 -5.643054246902465820e-01
7.331165485084056854e-03 2.611317336559295654e-01 6.294452548027038574e-01 -3.662486970424652100e-01 4.019275605678558350e-01 -3.155356645584106445e-01 -2.408145070075988770e-01 2.869092822074890137e-01
1.977081000804901123e-01 -4.852580279111862183e-02 1.385257989168167114e-01 1.327959746122360229e-01 -1.538806855678558350e-01 -5.313872694969177246e-01 -7.825133800506591797e-01 -5.791001766920089722e-02
6.502292752265930176e-01 4.060392379760742188e-01 2.171361297369003296e-01 1.274922490119934082e-01 -3.382544517517089844e-01 -4.697839021682739258e-01 4.760618787258863449e-03 1.174566373229026794e-01
