# Supplementary material for: Where is your field going? A machine learning approach to study the relative motion of the domains of physics
Source: PLoS One. 2020 Jun 18;15(6):e0233997. doi: 10.1371/journal.pone.0233997 (PMC7302634; doi:10.1371/journal.pone.0233997)
Supplement: S23 Data — (ZIP) [file pone.0233997.s023.zip › 22/Pacs4Run_22_VS_500_embeddings2002-2006ED8.txt]

1.765221506357192993e-01 -2.778904139995574951e-01 5.096609592437744141e-01 5.912451148033142090e-01 3.379291594028472900e-01 1.869479268789291382e-01 -7.202874124050140381e-02 -3.577120006084442139e-01
-1.626126021146774292e-01 -5.359731316566467285e-01 -8.792830258607864380e-02 6.644211411476135254e-01 3.356442451477050781e-01 2.636315524578094482e-01 2.258807718753814697e-01 -6.262860447168350220e-02
-2.317335158586502075e-01 -2.188420593738555908e-01 -2.610825300216674805e-01 6.206865310668945312e-01 3.413216173648834229e-01 -6.124386191368103027e-02 2.025123238563537598e-01 -5.326626300811767578e-01
1.737696677446365356e-01 -2.942759096622467041e-01 -3.538852035999298096e-01 5.103159546852111816e-01 5.396574139595031738e-01 2.968717217445373535e-01 3.314161002635955811e-01 -9.137339890003204346e-02
2.708180546760559082e-01 -1.127179786562919617e-01 -8.039285987615585327e-02 8.143082261085510254e-01 3.466386198997497559e-01 -1.470650583505630493e-01 3.203062415122985840e-01 -3.012227127328515053e-03
2.112626731395721436e-01 -4.663837328553199768e-02 3.401765227317810059e-01 1.664964556694030762e-01 5.486450791358947754e-01 5.716508626937866211e-01 4.263404011726379395e-01 -1.376623194664716721e-02
-1.720148026943206787e-01 3.847119510173797607e-01 1.679070144891738892e-01 3.772998750209808350e-01 7.571024894714355469e-01 8.583138138055801392e-02 2.651135623455047607e-01 -3.167397528886795044e-02
4.696195945143699646e-02 -6.933520734310150146e-02 5.365530252456665039e-01 1.550307720899581909e-01 5.632697343826293945e-01 4.927203655242919922e-01 3.314522504806518555e-01 1.056273505091667175e-01
-7.591398060321807861e-02 -5.495670437812805176e-01 -3.237352967262268066e-01 3.701963722705841064e-01 5.472513437271118164e-01 2.035558409988880157e-02 6.855604052543640137e-02 -3.817917108535766602e-01
7.719741761684417725e-02 -1.482916530221700668e-02 4.216084480285644531e-01 4.809975922107696533e-01 3.595358729362487793e-01 6.022315025329589844e-01 2.250000983476638794e-01 2.052671313285827637e-01
5.127805471420288086e-01 -1.812685430049896240e-01 7.706322520971298218e-02 6.364526748657226562e-01 4.109729826450347900e-01 7.572237402200698853e-03 2.791407108306884766e-01 2.152006924152374268e-01
3.012256138026714325e-02 -2.610038816928863525e-01 -4.101539254188537598e-01 4.380955100059509277e-01 7.438422441482543945e-01 1.269838064908981323e-01 9.641842334531247616e-04 3.726541996002197266e-02
-7.139086723327636719e-02 -3.748689591884613037e-01 5.113283991813659668e-01 2.763168811798095703e-01 4.192664325237274170e-01 3.583119213581085205e-01 -4.100361764430999756e-01 2.103984206914901733e-01
3.083692789077758789e-01 -1.767415404319763184e-01 -1.794999241828918457e-01 4.883340001106262207e-01 2.509862780570983887e-01 1.796942800283432007e-01 3.882335722446441650e-01 -5.974705815315246582e-01
-9.196560829877853394e-02 -1.126352474093437195e-01 5.031082034111022949e-01 -1.613791435956954956e-01 6.970893740653991699e-01 2.233732491731643677e-01 3.033123910427093506e-01 -2.680799961090087891e-01
4.632552564144134521e-01 1.796047687530517578e-01 4.032836854457855225e-01 3.613719344139099121e-01 5.806241631507873535e-01 1.641418039798736572e-01 1.073451191186904907e-01 2.903782427310943604e-01
-3.721115291118621826e-01 -1.113043427467346191e-01 2.025943547487258911e-01 1.675484627485275269e-01 7.830747961997985840e-01 2.826295495033264160e-01 2.948578000068664551e-01 -7.982595125213265419e-04
3.473758995532989502e-01 1.280108839273452759e-01 4.412706792354583740e-01 2.304471097886562347e-02 6.373995542526245117e-01 -2.861769199371337891e-01 4.098602533340454102e-01 -1.073848903179168701e-01
4.273113906383514404e-01 4.807564318180084229e-01 4.046426713466644287e-01 1.346615552902221680e-01 5.669399499893188477e-01 2.073833346366882324e-01 6.982939783483743668e-03 -1.998284310102462769e-01
-1.462768316268920898e-01 -1.240943148732185364e-01 2.632140815258026123e-01 1.647253036499023438e-01 6.266533732414245605e-01 -9.508002549409866333e-02 6.145652532577514648e-01 -2.955716848373413086e-01
3.758893907070159912e-01 4.862569645047187805e-02 2.901141941547393799e-01 5.968678593635559082e-01 5.009978413581848145e-01 2.163764387369155884e-01 1.087251231074333191e-01 3.260158002376556396e-01
-5.331622809171676636e-02 -4.348937869071960449e-01 1.291041821241378784e-01 3.638530671596527100e-01 5.602080821990966797e-01 -4.101712629199028015e-02 5.723747014999389648e-01 1.258555799722671509e-01
-2.084671258926391602e-01 -4.252852201461791992e-01 3.018712699413299561e-01 2.106339335441589355e-01 4.525641798973083496e-01 6.458086520433425903e-02 6.085472106933593750e-01 -2.467108666896820068e-01
3.067260980606079102e-02 -5.264084339141845703e-01 1.707807332277297974e-01 3.540946841239929199e-01 3.667037785053253174e-01 4.845104217529296875e-01 -4.237209260463714600e-01 -1.365388184785842896e-01
-1.677120923995971680e-01 -6.637418270111083984e-02 6.380928754806518555e-01 -1.094280779361724854e-01 5.736146569252014160e-01 2.726617157459259033e-01 2.993970513343811035e-01 -2.351877093315124512e-01
5.956748872995376587e-02 -8.888021856546401978e-02 3.880117535591125488e-01 4.674648642539978027e-01 6.422327458858489990e-02 5.458846688270568848e-01 -3.474907577037811279e-01 -4.434084892272949219e-01
-1.436903886497020721e-02 -3.820458054542541504e-01 1.749390661716461182e-01 5.923478007316589355e-01 3.187798261642456055e-01 5.300188660621643066e-01 -2.884223759174346924e-01 8.140596747398376465e-02
7.688233256340026855e-02 -4.160121977329254150e-01 2.150459438562393188e-01 7.691501826047897339e-02 3.747422695159912109e-01 1.691947281360626221e-01 6.102926731109619141e-01 -4.768085777759552002e-01
-1.047036275267601013e-01 -5.588710904121398926e-01 4.376546740531921387e-01 2.825179994106292725e-01 2.697402238845825195e-01 -8.159700781106948853e-02 5.708002448081970215e-01 1.056005060672760010e-02
1.350405067205429077e-01 2.136045321822166443e-02 3.257170021533966064e-01 3.012454509735107422e-01 5.667325854301452637e-01 6.126972436904907227e-01 2.447388172149658203e-01 1.672919690608978271e-01
-2.477557212114334106e-01 -9.931045770645141602e-02 -1.914048492908477783e-01 5.857801437377929688e-01 7.163074612617492676e-01 1.880932301282882690e-01 -1.881027780473232269e-02 1.228256989270448685e-02
-3.534959554672241211e-01 5.451387912034988403e-02 4.777771532535552979e-01 2.337025254964828491e-01 5.996678471565246582e-01 3.944454789161682129e-01 2.708781659603118896e-01 -2.484578266739845276e-02
5.579560250043869019e-02 1.481759175658226013e-02 1.580395400524139404e-01 2.580870687961578369e-01 3.187416791915893555e-01 3.055753707885742188e-01 5.180579423904418945e-01 -6.646242141723632812e-01
-2.530026137828826904e-01 2.818650305271148682e-01 5.825577974319458008e-01 4.600310921669006348e-01 4.788722693920135498e-01 9.962026961147785187e-03 2.745580375194549561e-01 2.719301730394363403e-02
2.649440169334411621e-01 6.263448297977447510e-02 3.381664454936981201e-01 6.824530661106109619e-02 6.360378265380859375e-01 -2.943342030048370361e-01 5.383803248405456543e-01 -1.607405692338943481e-01
-4.831925332546234131e-01 -2.029019445180892944e-01 4.576780200004577637e-01 2.428737729787826538e-01 5.749635100364685059e-01 -1.791225671768188477e-01 -2.960096299648284912e-01 -8.129739761352539062e-02
-4.210358858108520508e-01 2.818213999271392822e-01 2.812705039978027344e-01 6.135668158531188965e-01 4.634248018264770508e-01 2.169798910617828369e-01 1.473079919815063477e-01 -6.469712406396865845e-02
-5.284467339515686035e-02 -4.827100038528442383e-01 3.525173962116241455e-01 6.315573453903198242e-01 1.510563492774963379e-01 4.281222820281982422e-01 -1.695787161588668823e-01 7.875180244445800781e-02
7.985425740480422974e-02 -2.674593627452850342e-01 3.971277475357055664e-01 1.231174841523170471e-01 4.282248914241790771e-01 4.755013883113861084e-01 -5.383295416831970215e-01 -2.234807461500167847e-01
-2.560213804244995117e-01 -1.115936711430549622e-01 4.584605097770690918e-01 3.649097681045532227e-01 5.312140583992004395e-01 2.105369865894317627e-01 5.009152889251708984e-01 3.499194234609603882e-02
2.463748455047607422e-01 6.434340029954910278e-02 3.516506254673004150e-01 2.132939994335174561e-01 5.828415155410766602e-01 2.428521364927291870e-01 6.050031781196594238e-01 -3.600582852959632874e-02
-2.700987756252288818e-01 -6.809653341770172119e-02 5.907273888587951660e-01 1.749784201383590698e-01 5.518274903297424316e-01 2.525722384452819824e-01 4.095870852470397949e-01 -8.225094527006149292e-02
-3.002780079841613770e-01 -9.054097533226013184e-02 9.005598723888397217e-02 3.854249119758605957e-01 6.590178608894348145e-01 -4.048505425453186035e-01 -3.647828102111816406e-01 -1.170384809374809265e-01
6.446357369422912598e-01 -3.841674625873565674e-01 2.543944716453552246e-01 5.173966884613037109e-01 1.601678580045700073e-01 -1.181255211122334003e-03 2.134032547473907471e-01 1.823406070470809937e-01
-2.681703865528106689e-02 1.244581565260887146e-01 5.158311724662780762e-01 2.983501255512237549e-01 2.545067071914672852e-01 3.026546239852905273e-01 3.896525204181671143e-01 -5.661218762397766113e-01
7.596102077513933182e-03 2.479983493685722351e-02 7.754606008529663086e-01 -7.292333245277404785e-02 3.723292648792266846e-01 3.239386528730392456e-02 3.070635795593261719e-01 -3.983766734600067139e-01
5.171697735786437988e-01 -1.945227235555648804e-01 1.171502992510795593e-01 6.269311904907226562e-01 4.096502959728240967e-01 -6.796788424253463745e-02 1.049153655767440796e-01 3.232479989528656006e-01
-7.962993532419204712e-02 -2.516541779041290283e-01 2.247984260320663452e-01 3.750993907451629639e-01 5.553439259529113770e-01 -4.610888287425041199e-02 6.546314954757690430e-01 -4.475797060877084732e-03
3.001943826675415039e-01 3.322679698467254639e-01 4.432638287544250488e-01 -7.633474469184875488e-02 6.611282229423522949e-01 1.592146456241607666e-01 2.437152117490768433e-01 -2.744715809822082520e-01
-5.161820724606513977e-02 -6.638011336326599121e-01 3.811326026916503906e-01 4.545409083366394043e-01 2.823113799095153809e-01 1.356365084648132324e-01 -3.255534768104553223e-01 -2.742720395326614380e-02
-4.627305548638105392e-03 1.460456550121307373e-01 4.264619350433349609e-01 1.260780990123748779e-01 4.124093055725097656e-01 3.152865469455718994e-01 4.689374268054962158e-01 -5.399020910263061523e-01
2.010587155818939209e-01 -9.118678420782089233e-02 -2.291575446724891663e-02 4.861886799335479736e-01 1.413112133741378784e-01 2.335309386253356934e-01 3.931347727775573730e-01 -6.966314315795898438e-01
-2.018557786941528320e-01 -5.087157487869262695e-01 2.341624796390533447e-01 -1.432726532220840454e-01 6.898888349533081055e-01 2.483427375555038452e-01 -3.263006359338760376e-02 -2.939695119857788086e-01
-2.853660285472869873e-01 2.851331830024719238e-01 6.346654891967773438e-01 3.683272600173950195e-01 4.862471222877502441e-01 5.272290855646133423e-02 2.395463287830352783e-01 4.692217707633972168e-02
1.313842833042144775e-03 -3.537545800209045410e-01 3.545846343040466309e-01 4.048167467117309570e-01 3.574571907520294189e-01 1.964270472526550293e-01 6.470652222633361816e-01 1.401686668395996094e-02
7.860417664051055908e-02 -4.290178418159484863e-01 2.786121666431427002e-01 -1.463465988636016846e-01 6.367194056510925293e-01 2.453771606087684631e-02 5.158384442329406738e-01 -1.965194493532180786e-01
3.833737671375274658e-01 -1.539272069931030273e-01 1.238595023751258850e-01 5.724864006042480469e-01 5.380388498306274414e-01 1.935004144906997681e-01 1.053579002618789673e-01 3.849944174289703369e-01
-2.125168740749359131e-01 1.451393812894821167e-01 3.274928629398345947e-01 3.746709972620010376e-02 7.484478950500488281e-01 -4.854527115821838379e-02 4.401564300060272217e-01 -2.623877227306365967e-01
3.734257817268371582e-01 -2.040789723396301270e-01 3.700333237648010254e-01 4.177320599555969238e-01 6.853863596916198730e-01 1.603356003761291504e-01 3.983134403824806213e-02 1.021363958716392517e-01
4.145336747169494629e-01 -3.484136760234832764e-01 4.423067271709442139e-01 -2.658030986785888672e-01 5.237236022949218750e-01 4.064287617802619934e-02 3.189141452312469482e-01 -2.506765723228454590e-01
2.506579160690307617e-01 7.684380561113357544e-02 -1.213571988046169281e-02 3.741358518600463867e-01 2.501512169837951660e-01 3.450282290577888489e-02 4.664379656314849854e-01 -7.140099406242370605e-01
2.769499123096466064e-01 -3.201463446021080017e-02 2.652173340320587158e-01 -1.049167066812515259e-01 7.904017567634582520e-01 -3.393414616584777832e-01 3.171390593051910400e-01 -2.147995494306087494e-02
-3.172055184841156006e-01 -3.020930886268615723e-01 1.353787332773208618e-01 3.715817034244537354e-01 6.153917312622070312e-01 2.419956028461456299e-01 4.619987607002258301e-01 3.175309672951698303e-02
1.629591882228851318e-01 -1.201178580522537231e-01 9.962254017591476440e-02 5.706279873847961426e-01 3.727631270885467529e-01 5.898799896240234375e-01 -3.686624765396118164e-01 -2.554012462496757507e-02
-4.615089297294616699e-02 1.959668993949890137e-01 3.959310650825500488e-01 4.371202737092971802e-02 6.603375077247619629e-01 4.210246503353118896e-01 2.862579524517059326e-01 -3.248752951622009277e-01
7.980946898460388184e-01 1.537236422300338745e-01 2.920161485671997070e-01 1.176087930798530579e-01 3.549520671367645264e-01 6.241190060973167419e-02 3.816738724708557129e-02 -3.300995230674743652e-01
-7.091912627220153809e-02 6.055713444948196411e-02 2.066419720649719238e-01 5.956738591194152832e-01 3.386824727058410645e-01 4.859553575515747070e-01 -4.025411903858184814e-01 -2.843889594078063965e-01
-1.215587630867958069e-01 -1.862678974866867065e-01 -1.552839577198028564e-01 1.252297661267220974e-04 8.240641355514526367e-01 -2.509017288684844971e-01 -1.117936521768569946e-01 -4.145883023738861084e-01
5.303699970245361328e-01 2.224936485290527344e-01 6.262775659561157227e-01 1.687050424516201019e-02 4.181522130966186523e-01 1.924884915351867676e-01 6.821579486131668091e-02 -2.452334016561508179e-01
3.196138739585876465e-01 8.949137479066848755e-02 5.558396577835083008e-01 -2.325493283569812775e-02 5.603058338165283203e-01 -2.897523939609527588e-01 4.119709134101867676e-01 -1.127853766083717346e-01
-1.443651020526885986e-01 -3.236755430698394775e-01 2.853973507881164551e-01 2.180082350969314575e-01 5.003183484077453613e-01 4.041608572006225586e-01 5.559659004211425781e-01 -1.505024433135986328e-01
-1.720063090324401855e-01 1.537494808435440063e-01 2.328535728156566620e-02 7.380347847938537598e-01 4.418579936027526855e-01 1.426166389137506485e-02 4.509772062301635742e-01 -5.210853368043899536e-02
5.440469458699226379e-02 1.769293844699859619e-02 2.749459743499755859e-01 7.448315024375915527e-01 2.143662981688976288e-02 4.289798438549041748e-01 -2.405058592557907104e-01 -3.521813750267028809e-01
2.675634622573852539e-01 -1.379480063915252686e-01 1.152429282665252686e-01 6.516606807708740234e-01 3.837297856807708740e-01 4.448170661926269531e-01 1.212444752454757690e-01 3.341055810451507568e-01
-1.869215071201324463e-01 -2.663329243659973145e-01 5.535120368003845215e-01 5.626274943351745605e-01 2.787350416183471680e-01 -3.443578183650970459e-01 -2.661592662334442139e-01 6.391795724630355835e-02
-2.221635878086090088e-01 -3.804350197315216064e-01 4.674865007400512695e-01 3.114004731178283691e-01 4.258727729320526123e-01 -3.572111949324607849e-02 5.469449162483215332e-01 9.276948869228363037e-02
7.659780979156494141e-02 -5.210214853286743164e-01 3.303526341915130615e-01 2.222549766302108765e-01 3.305642604827880859e-01 3.093800246715545654e-01 -4.676987528800964355e-01 -3.747113347053527832e-01
2.381698191165924072e-01 -6.188451051712036133e-01 8.717516064643859863e-02 3.084301650524139404e-01 4.663919806480407715e-01 6.340460386127233505e-03 -4.742454290390014648e-01 -1.229109615087509155e-01
5.914309620857238770e-02 -2.981616258621215820e-01 1.122014522552490234e-01 2.823767960071563721e-01 4.784236550331115723e-01 1.456843316555023193e-01 -6.698028445243835449e-01 -3.413604199886322021e-01
-2.004991620779037476e-01 -2.931313216686248779e-01 6.724811792373657227e-01 5.953001230955123901e-02 2.030290216207504272e-01 1.811121255159378052e-01 4.413374364376068115e-01 -3.863914310932159424e-01
2.750195935368537903e-02 -4.152812808752059937e-02 5.038991570472717285e-01 2.315881401300430298e-01 5.293794870376586914e-01 2.823841571807861328e-01 5.740800499916076660e-01 -2.050446346402168274e-02
5.842248350381851196e-02 -1.858900487422943115e-01 1.237219274044036865e-01 1.368494033813476562e-01 3.948870599269866943e-01 1.676840186119079590e-01 6.154216527938842773e-01 -6.043173670768737793e-01
4.449789822101593018e-01 8.703313767910003662e-03 6.914359331130981445e-01 -1.136290375143289566e-02 3.898851275444030762e-01 2.180139161646366119e-02 3.520169258117675781e-01 -2.174942642450332642e-01
5.962768569588661194e-02 -7.020214796066284180e-01 4.009247720241546631e-01 2.835345864295959473e-01 3.003853261470794678e-01 1.938785314559936523e-01 -3.551203906536102295e-01 -9.245161712169647217e-02
3.647294342517852783e-01 1.033788081258535385e-02 8.896650671958923340e-01 -3.931154962629079819e-03 2.429285049438476562e-01 4.177439585328102112e-02 6.421341001987457275e-02 -1.022910699248313904e-01
6.733681559562683105e-01 2.663461267948150635e-01 2.489366531372070312e-01 1.139142066240310669e-01 2.923764586448669434e-01 1.848303377628326416e-01 2.081709653139114380e-01 -4.875529110431671143e-01
3.095748722553253174e-01 -3.006834387779235840e-01 2.428831458091735840e-01 3.886585235595703125e-01 3.287735283374786377e-01 3.020359873771667480e-01 -6.099247932434082031e-01 -1.799422055482864380e-01
3.042880594730377197e-01 -1.179410889744758606e-01 4.951930940151214600e-01 3.594518303871154785e-01 2.961533665657043457e-01 3.680455684661865234e-01 5.340462923049926758e-01 1.034744754433631897e-01
1.280952151864767075e-02 -2.893811762332916260e-01 3.653399944305419922e-01 1.945937797427177429e-02 3.083766698837280273e-01 1.036482900381088257e-01 5.185384750366210938e-01 -6.383737921714782715e-01
-1.459628343582153320e-01 -4.519958496093750000e-01 4.038706719875335693e-01 4.388692378997802734e-01 2.778395116329193115e-01 5.786290764808654785e-01 -8.076356351375579834e-02 -1.215916126966476440e-02
7.117769122123718262e-01 1.639839727431535721e-03 -8.687905967235565186e-02 1.211862936615943909e-01 6.553497910499572754e-01 4.971177130937576294e-02 1.799474507570266724e-01 -8.246913552284240723e-02
2.612866759300231934e-01 1.159971430897712708e-01 5.076108127832412720e-02 7.590273618698120117e-01 2.234329879283905029e-01 3.999254703521728516e-01 -3.079259097576141357e-01 -1.867979466915130615e-01
-1.757751554250717163e-01 -2.982965111732482910e-01 1.979286521673202515e-01 1.276854425668716431e-01 3.767223656177520752e-01 2.695966660976409912e-01 5.239148139953613281e-01 -5.792704224586486816e-01
2.908986508846282959e-01 -2.253930568695068359e-01 2.346814125776290894e-01 1.557061225175857544e-01 5.352421402931213379e-01 3.641891777515411377e-01 6.024416685104370117e-01 -5.658960714936256409e-02
5.940284729003906250e-01 2.188900858163833618e-01 3.029806911945343018e-01 -7.852340489625930786e-02 6.250502467155456543e-01 2.668364942073822021e-01 -1.313181817531585693e-01 -1.487276107072830200e-01
6.397488117218017578e-01 -5.229859054088592529e-02 3.347895741462707520e-01 5.087861418724060059e-01 3.724115192890167236e-01 1.241560354828834534e-01 -1.468655765056610107e-01 2.033819556236267090e-01
-1.639765948057174683e-01 -3.131571710109710693e-01 4.822187423706054688e-01 3.063380420207977295e-01 3.459984064102172852e-01 3.400475531816482544e-02 6.458120346069335938e-01 -1.035461053252220154e-01
-1.618632525205612183e-01 -2.931196391582489014e-01 4.137766361236572266e-01 3.726373314857482910e-01 3.984520435333251953e-01 -1.119683384895324707e-01 6.324544548988342285e-01 -8.069582283496856689e-02
7.058005779981613159e-02 1.531229615211486816e-01 4.334839880466461182e-01 1.143829077482223511e-01 6.310002803802490234e-01 5.021855831146240234e-01 3.257913589477539062e-01 -1.186948642134666443e-01
5.968272686004638672e-01 -2.277016192674636841e-01 1.053387224674224854e-01 2.314217239618301392e-01 1.034492775797843933e-01 -5.990679189562797546e-02 -2.181408405303955078e-01 -6.822177171707153320e-01
2.294337749481201172e-01 -3.243931233882904053e-01 1.781128644943237305e-01 7.292696833610534668e-01 3.000759780406951904e-01 -1.568620204925537109e-01 3.538528680801391602e-01 1.967428475618362427e-01
3.831163048744201660e-03 -1.412667483091354370e-01 2.975200414657592773e-01 1.652788519859313965e-01 2.699030041694641113e-01 1.385531667619943619e-02 6.151030659675598145e-01 -6.424969434738159180e-01
3.577499091625213623e-01 -4.987585246562957764e-01 1.194620355963706970e-01 -3.222033083438873291e-01 6.037653684616088867e-01 1.416197121143341064e-01 1.486137807369232178e-01 -3.138375580310821533e-01
9.122733026742935181e-02 -5.473458170890808105e-01 4.778829514980316162e-01 3.817492723464965820e-01 2.294801175594329834e-01 -1.304560154676437378e-01 -4.809476435184478760e-01 -1.303653270006179810e-01
-9.211738407611846924e-02 -3.101774454116821289e-01 5.718859434127807617e-01 1.809303611516952515e-01 4.114421010017395020e-01 7.468809187412261963e-02 5.973677635192871094e-01 -6.167497113347053528e-02
-1.696583628654479980e-01 -2.122231014072895050e-02 4.400924146175384521e-01 3.668975830078125000e-01 6.051492094993591309e-01 -3.632886707782745361e-01 -3.304389417171478271e-01 1.873404830694198608e-01
-4.733776301145553589e-02 -5.987014770507812500e-01 4.365462064743041992e-01 3.505040705204010010e-01 3.345476090908050537e-01 -7.369027286767959595e-02 -4.418782889842987061e-01 -1.152445971965789795e-01
2.597890496253967285e-01 -3.835996687412261963e-01 5.467153191566467285e-01 3.896877169609069824e-01 1.360983997583389282e-01 1.449605524539947510e-01 -5.330828428268432617e-01 -1.043707355856895447e-01
2.397477775812149048e-01 7.460009306669235229e-02 1.067630052566528320e-01 4.194447696208953857e-01 1.112304851412773132e-01 1.971027404069900513e-01 4.549453854560852051e-01 -7.010182738304138184e-01
3.655370175838470459e-01 -3.015054762363433838e-01 4.039071202278137207e-01 -6.257471442222595215e-02 4.502186477184295654e-01 -1.105146557092666626e-01 5.690892338752746582e-01 -2.639088332653045654e-01
2.209492325782775879e-01 1.758614480495452881e-01 7.209882736206054688e-01 -1.596276313066482544e-01 5.146199464797973633e-01 2.866974174976348877e-01 5.901439487934112549e-02 -1.563243120908737183e-01
-3.496105372905731201e-01 1.009169127792119980e-02 3.461893796920776367e-01 1.574263721704483032e-01 6.918503642082214355e-01 2.073901146650314331e-01 4.095332920551300049e-01 -2.089387476444244385e-01
6.027501225471496582e-01 -7.550209760665893555e-02 6.202619671821594238e-01 4.560432136058807373e-01 -3.993024304509162903e-02 -1.779666841030120850e-01 4.673328995704650879e-02 -5.329890921711921692e-02
-8.195446804165840149e-03 9.741276502609252930e-02 2.879727780818939209e-01 4.718663990497589111e-01 3.727651834487915039e-01 6.208963990211486816e-01 3.749811947345733643e-01 -1.406425684690475464e-01
3.483830094337463379e-01 3.347199559211730957e-01 4.291989803314208984e-01 1.660682708024978638e-01 2.992195487022399902e-01 1.819867491722106934e-01 3.707689642906188965e-01 -5.428445935249328613e-01
2.716922163963317871e-01 -3.507750630378723145e-01 -3.764054477214813232e-01 3.630396723747253418e-02 6.793449521064758301e-01 1.632651835680007935e-01 8.380626142024993896e-02 -4.061435461044311523e-01
5.250491499900817871e-01 1.972537189722061157e-01 1.760837733745574951e-01 4.806976020336151123e-01 2.953346669673919678e-01 -4.901480078697204590e-01 8.919301442801952362e-03 -3.095026910305023193e-01
2.272513806819915771e-01 3.752133548259735107e-01 4.044528007507324219e-01 1.270222216844558716e-01 5.718818306922912598e-01 4.617783129215240479e-01 2.299206405878067017e-01 -1.862888038158416748e-01
1.393374651670455933e-01 -2.589854300022125244e-01 2.837793231010437012e-01 6.200903058052062988e-01 3.992092311382293701e-01 -1.459084451198577881e-01 -4.509761035442352295e-01 2.538351118564605713e-01
-1.288904994726181030e-01 2.284333556890487671e-01 2.950807511806488037e-01 7.019479870796203613e-01 3.597387373447418213e-01 -2.201465331017971039e-02 4.704971313476562500e-01 -1.174139603972434998e-02
-4.034779667854309082e-01 -2.686491012573242188e-01 3.493375182151794434e-01 1.659619957208633423e-01 5.960428714752197266e-01 -4.334875643253326416e-01 -1.528827548027038574e-01 -2.211367636919021606e-01
-2.418807148933410645e-01 -7.203284651041030884e-02 4.897102117538452148e-01 2.709657847881317139e-01 5.772877931594848633e-01 3.984884321689605713e-01 3.483994305133819580e-01 9.813264757394790649e-02
3.301195800304412842e-01 -1.512206196784973145e-01 4.132285416126251221e-01 -1.141407899558544159e-02 5.298076868057250977e-01 -1.396564990282058716e-01 5.829882025718688965e-01 -2.391443103551864624e-01
-4.260288178920745850e-02 -6.163023710250854492e-01 3.508459031581878662e-01 3.173414766788482666e-01 3.139390349388122559e-01 4.143630713224411011e-02 -4.973462224006652832e-01 -2.166328728199005127e-01
3.787590265274047852e-01 1.003975570201873779e-01 4.613591730594635010e-01 1.452803462743759155e-01 5.288223028182983398e-01 -2.568941116333007812e-01 5.165717005729675293e-01 -3.042616648599505424e-03
-1.220669895410537720e-01 -6.263385415077209473e-01 3.362632989883422852e-01 3.021619617938995361e-01 4.845198988914489746e-01 -1.104916036128997803e-01 -3.756563365459442139e-01 1.841674186289310455e-02
5.215311646461486816e-01 1.408557295799255371e-01 1.425638645887374878e-01 5.691583752632141113e-01 2.332490235567092896e-01 -4.572513401508331299e-01 2.311892509460449219e-01 -2.167183309793472290e-01
2.194895148277282715e-01 9.239411354064941406e-02 1.112501397728919983e-01 3.476056158542633057e-01 4.703757464885711670e-01 3.054503202438354492e-01 -6.077538728713989258e-01 -3.551949858665466309e-01
7.355097532272338867e-01 -2.937445938587188721e-01 -1.047903448343276978e-01 4.326984882354736328e-01 3.969770967960357666e-01 -5.190645158290863037e-02 1.144073531031608582e-01 3.400665521621704102e-02
3.821205496788024902e-01 2.053361535072326660e-01 4.864027500152587891e-01 1.438475549221038818e-01 2.042468041181564331e-01 3.973098993301391602e-01 2.907697260379791260e-01 -5.200213193893432617e-01
-7.881972938776016235e-02 2.134117633104324341e-01 -2.114644199609756470e-01 4.793132245540618896e-01 8.125229477882385254e-01 -6.259117275476455688e-02 -1.350096985697746277e-02 -9.742202609777450562e-02
3.039298355579376221e-01 -4.788413643836975098e-01 -3.749201074242591858e-02 3.567456007003784180e-01 1.163271069526672363e-01 -1.270341128110885620e-01 3.905365765094757080e-01 -6.061980128288269043e-01
2.567872107028961182e-01 1.335632801055908203e-01 6.134034395217895508e-01 -1.235917434096336365e-01 4.102666079998016357e-01 4.181872606277465820e-01 2.246528118848800659e-02 -4.254157543182373047e-01
-1.444800347089767456e-01 -2.800141870975494385e-01 4.293089509010314941e-01 7.355648279190063477e-02 5.409834980964660645e-01 -1.042154133319854736e-01 6.112746596336364746e-01 -1.839026808738708496e-01
4.194059222936630249e-02 2.183841168880462646e-01 1.230576485395431519e-01 7.773461341857910156e-01 1.828199476003646851e-01 2.202440202236175537e-01 -3.128409683704376221e-01 -3.890231549739837646e-01
4.947902560234069824e-01 1.281350553035736084e-01 6.974705308675765991e-02 5.771808624267578125e-01 3.553612530231475830e-01 -4.149908423423767090e-01 -2.601391971111297607e-01 -1.859843432903289795e-01
-3.122557699680328369e-01 -3.783794939517974854e-01 2.475371211767196655e-01 5.056307315826416016e-01 5.275542140007019043e-01 -2.216184735298156738e-01 -3.388512134552001953e-01 1.182439643889665604e-02
7.987174391746520996e-01 -2.865025587379932404e-02 2.264244854450225830e-02 1.820778548717498779e-01 5.358846187591552734e-01 -9.369840472936630249e-02 1.671459972858428955e-01 -6.062321364879608154e-02
2.527140378952026367e-01 -1.758334413170814514e-02 2.334663420915603638e-01 3.504638969898223877e-01 3.481923639774322510e-01 3.263670206069946289e-01 -6.187446713447570801e-01 -3.845735788345336914e-01
7.795431017875671387e-01 1.851829588413238525e-01 4.069054424762725830e-01 2.272853553295135498e-01 1.766842603683471680e-01 3.024604637175798416e-03 1.405664384365081787e-01 -2.996724843978881836e-01
-1.751812100410461426e-01 4.603600800037384033e-01 3.772270977497100830e-01 4.577555954456329346e-01 5.508843660354614258e-01 1.196985989809036255e-01 2.658571600914001465e-01 -1.306072026491165161e-01
2.167111933231353760e-01 6.052114069461822510e-02 3.401355445384979248e-01 -1.211273744702339172e-01 7.397841811180114746e-01 -4.233664274215698242e-01 2.808179855346679688e-01 -1.167510896921157837e-01
4.524550139904022217e-01 -1.994257420301437378e-01 6.397761870175600052e-03 2.451473921537399292e-01 7.345997691154479980e-01 -3.147601783275604248e-01 1.503975540399551392e-01 1.845145076513290405e-01
1.945401430130004883e-01 1.759296208620071411e-01 6.356072425842285156e-02 7.512447237968444824e-01 1.364855915307998657e-01 1.635363698005676270e-01 -3.835323154926300049e-01 -4.127044379711151123e-01
-1.455342471599578857e-01 -2.281933575868606567e-01 5.519635677337646484e-01 2.509379088878631592e-01 4.748185873031616211e-01 -2.950949072837829590e-01 -4.960649013519287109e-01 2.236105874180793762e-02
2.218223661184310913e-01 -6.433287858963012695e-01 1.738829463720321655e-01 2.879040241241455078e-01 4.286918938159942627e-01 5.825099721550941467e-02 -4.784257709980010986e-01 -8.796487003564834595e-02
7.005878686904907227e-01 -1.552778929471969604e-01 -1.251013427972793579e-01 5.829488039016723633e-01 3.310292959213256836e-01 -1.265243887901306152e-01 3.697341680526733398e-02 -5.128167942166328430e-02
5.562970638275146484e-01 -4.472026228904724121e-01 1.125024482607841492e-01 9.103348851203918457e-02 2.293794155120849609e-01 -2.106189727783203125e-01 -2.115709334611892700e-01 -5.725923180580139160e-01
-1.378906965255737305e-01 -1.044216230511665344e-01 1.899678409099578857e-01 -1.220290288329124451e-01 6.629722118377685547e-01 -4.003969430923461914e-01 2.379194647073745728e-01 -5.124919414520263672e-01
-1.148700788617134094e-01 8.611051738262176514e-02 2.446145564317703247e-01 7.145020365715026855e-01 2.676166296005249023e-01 1.062082126736640930e-01 -5.161743760108947754e-01 -2.443471550941467285e-01
3.865099251270294189e-01 2.880913317203521729e-01 4.788613319396972656e-01 1.449476331472396851e-01 3.197850286960601807e-01 3.294207155704498291e-01 3.599931597709655762e-01 -4.206183850765228271e-01
-2.691796720027923584e-01 -7.840131223201751709e-02 4.134941101074218750e-01 2.876965403556823730e-01 4.989938437938690186e-01 2.690335810184478760e-01 5.249484181404113770e-01 -2.659026980400085449e-01
5.748313665390014648e-01 -2.286814153194427490e-01 1.364214420318603516e-01 4.600304365158081055e-01 3.270533680915832520e-01 -4.972243905067443848e-01 1.806199699640274048e-01 1.467638555914163589e-02
6.203172802925109863e-01 -9.454657137393951416e-02 3.232426941394805908e-01 6.579347252845764160e-01 4.973680526018142700e-02 -8.763831108808517456e-02 2.380482554435729980e-01 4.563271254301071167e-02
-1.507554948329925537e-01 -5.976120233535766602e-01 -1.766742579638957977e-02 3.194429278373718262e-01 3.876823484897613525e-01 4.814069569110870361e-01 -1.616940945386886597e-01 -3.310309648513793945e-01
1.104516014456748962e-01 3.093190193176269531e-01 7.438022494316101074e-01 -7.147143781185150146e-02 5.389151573181152344e-01 1.393948942422866821e-01 7.250624150037765503e-02 -1.365825086832046509e-01
6.520887017250061035e-01 -7.119418680667877197e-02 8.711867034435272217e-02 6.484931707382202148e-01 2.852502167224884033e-01 1.246781274676322937e-01 1.768525689840316772e-01 1.157125383615493774e-01
8.354465663433074951e-02 4.741130024194717407e-02 1.572447419166564941e-01 6.320756077766418457e-01 2.076673805713653564e-01 4.734687507152557373e-02 -5.154434442520141602e-01 -5.054481029510498047e-01
6.192606091499328613e-01 2.214900851249694824e-01 2.222326397895812988e-01 -9.584760665893554688e-02 6.488291025161743164e-01 2.116824388504028320e-01 -5.221129581332206726e-02 -2.009220868349075317e-01
2.331352382898330688e-01 3.274777531623840332e-02 7.159877419471740723e-01 4.719441756606101990e-02 5.783981084823608398e-01 -8.648829907178878784e-02 2.785640358924865723e-01 -1.004361808300018311e-01
-2.698887884616851807e-01 -1.383280009031295776e-01 6.471250653266906738e-01 4.523508623242378235e-02 5.392186045646667480e-01 2.075150012969970703e-01 3.662108182907104492e-01 -1.388484835624694824e-01
-1.603839993476867676e-01 -9.312400221824645996e-02 -6.200169399380683899e-02 8.354931473731994629e-01 3.540462553501129150e-01 6.618384504690766335e-04 3.719684183597564697e-01 -1.476817182265222073e-03
-6.755260378122329712e-02 -5.646230578422546387e-01 2.283718436956405640e-01 3.783500194549560547e-01 3.788501620292663574e-01 -1.281244680285453796e-02 5.810482501983642578e-01 -5.103522911667823792e-03
3.465611934661865234e-01 -3.423193097114562988e-01 -1.591914892196655273e-01 7.797522544860839844e-01 3.237485885620117188e-01 1.204953715205192566e-01 9.598344564437866211e-02 -2.849858254194259644e-02
3.716162145137786865e-01 -4.758248329162597656e-01 1.200079619884490967e-01 1.044740378856658936e-01 1.856024265289306641e-01 -3.520321547985076904e-01 6.219935417175292969e-02 -6.692769527435302734e-01
-1.695213466882705688e-01 2.323729544878005981e-01 2.080710679292678833e-01 7.484087347984313965e-01 3.932376503944396973e-01 -8.490677177906036377e-02 3.871915936470031738e-01 4.575949162244796753e-02
3.277591243386268616e-02 -4.214749932289123535e-01 -2.254087626934051514e-01 -1.162893231958150864e-02 7.146316766738891602e-01 -1.035090833902359009e-01 -1.047443747520446777e-01 -4.878076910972595215e-01
4.574095010757446289e-01 4.231802821159362793e-01 2.948564887046813965e-01 6.219935789704322815e-02 6.163971424102783203e-01 -3.344133794307708740e-01 8.220984041690826416e-02 -1.494983583688735962e-01
6.249289028346538544e-03 -2.885122895240783691e-01 5.805774331092834473e-01 1.768831759691238403e-01 2.337533086538314819e-01 5.258622169494628906e-01 4.315567314624786377e-01 -1.759285479784011841e-01
7.730863243341445923e-02 -3.508252799510955811e-01 3.474065661430358887e-01 2.259587049484252930e-01 -5.284007266163825989e-02 -1.005020737648010254e-01 -2.753931842744350433e-02 -8.279765248298645020e-01
7.993000745773315430e-02 -3.451271355152130127e-01 3.753487169742584229e-01 4.151805937290191650e-01 3.310411274433135986e-01 1.803246140480041504e-01 6.474018692970275879e-01 -1.548829139210283756e-03
-2.879310548305511475e-01 -1.964331865310668945e-01 3.021432757377624512e-01 6.533277630805969238e-01 4.333160221576690674e-01 -6.158868595957756042e-02 -4.033535122871398926e-01 7.830803841352462769e-02
2.543606050312519073e-02 -1.222141087055206299e-01 1.676649153232574463e-01 6.009947657585144043e-01 3.850922882556915283e-01 5.846564769744873047e-01 -3.236632645130157471e-01 1.527563203126192093e-02
5.541200637817382812e-01 -3.709373772144317627e-01 1.598193794488906860e-01 7.999643683433532715e-02 3.021373748779296875e-01 -1.951693445444107056e-01 -2.442838549613952637e-01 -5.782406330108642578e-01
-4.631015956401824951e-01 -5.230788514018058777e-02 4.147135615348815918e-01 4.185116887092590332e-01 3.235769271850585938e-01 -4.105505049228668213e-01 -1.736010760068893433e-01 -3.636899292469024658e-01
-5.917972698807716370e-02 -4.279979765415191650e-01 5.387107729911804199e-01 5.366016030311584473e-01 2.275823056697845459e-01 -8.551795035600662231e-02 -4.187533855438232422e-01 2.652102895081043243e-02
6.994012594223022461e-01 -1.367042660713195801e-01 -6.761701405048370361e-02 5.228703096508979797e-02 6.392362713813781738e-01 1.341634839773178101e-01 2.383844107389450073e-01 -3.733734413981437683e-02
2.209531813859939575e-01 4.157470166683197021e-02 -1.566728353500366211e-01 5.683897733688354492e-01 2.800238132476806641e-01 2.859998047351837158e-01 -3.350704908370971680e-01 -5.738958120346069336e-01
-2.929107984527945518e-03 1.706984788179397583e-01 3.194216787815093994e-01 7.842408418655395508e-01 7.747984677553176880e-02 2.336680591106414795e-01 -3.092203438282012939e-01 -3.123595714569091797e-01
1.064037624746561050e-02 -9.267650544643402100e-02 8.408983238041400909e-03 6.765959262847900391e-01 3.459045290946960449e-01 5.533495545387268066e-01 -2.653022706508636475e-01 -1.929094493389129639e-01
6.208545342087745667e-02 2.428860068321228027e-01 6.997385621070861816e-01 2.015835642814636230e-01 4.131987988948822021e-01 4.303917586803436279e-01 1.852414011955261230e-01 -1.288295835256576538e-01
4.533012807369232178e-01 2.769869863986968994e-01 3.792479336261749268e-01 5.021987557411193848e-01 2.520257234573364258e-01 -4.651515185832977295e-01 2.595984004437923431e-02 -2.029943615198135376e-01
4.816814959049224854e-01 1.279449760913848877e-01 5.407219529151916504e-01 1.234892457723617554e-01 5.113405585289001465e-01 -2.862268984317779541e-01 2.964774966239929199e-01 1.126466393470764160e-01
1.313049942255020142e-01 -1.756306737661361694e-01 5.353558659553527832e-01 1.346585601568222046e-01 2.646034955978393555e-01 -5.204075947403907776e-02 5.638622045516967773e-01 -5.064685940742492676e-01
-2.836324572563171387e-01 -1.395891308784484863e-01 4.459847807884216309e-01 3.899967074394226074e-01 4.440099298954010010e-01 -4.521683454513549805e-01 -3.461048305034637451e-01 -1.663675159215927124e-01
-4.252808094024658203e-01 1.289831548929214478e-01 3.707623183727264404e-01 1.606701165437698364e-01 6.814745068550109863e-01 1.453239470720291138e-01 3.199460506439208984e-01 -2.265565842390060425e-01
-2.573275752365589142e-02 -3.551692515611648560e-02 -3.406552970409393311e-02 6.651377081871032715e-01 3.711619675159454346e-01 5.503900647163391113e-01 -2.584657073020935059e-01 -2.168239653110504150e-01
5.182141065597534180e-01 3.442144989967346191e-01 5.341800451278686523e-01 2.617778182029724121e-01 4.609912335872650146e-01 1.116942539811134338e-01 1.829591840505599976e-01 2.513840049505233765e-02
2.422358542680740356e-01 6.516338884830474854e-02 -3.177821263670921326e-02 4.264737963676452637e-01 2.148131132125854492e-01 2.999879792332649231e-02 4.827516674995422363e-01 -6.885433197021484375e-01
-2.675249874591827393e-01 -5.736275911331176758e-01 1.936291307210922241e-01 3.498642444610595703e-01 4.835723638534545898e-01 -3.680605292320251465e-01 -2.396712154150009155e-01 -1.128336489200592041e-01
-1.750821620225906372e-01 -3.177108168601989746e-01 3.906802237033843994e-01 3.488295078277587891e-01 4.144116044044494629e-01 -1.305471807718276978e-01 -6.059596538543701172e-01 -1.952601671218872070e-01
8.552119135856628418e-02 -5.206328034400939941e-01 5.032494664192199707e-01 2.562524378299713135e-01 -1.833751052618026733e-01 -9.210237860679626465e-02 -2.440302819013595581e-02 -5.999978184700012207e-01
2.125660479068756104e-01 2.052392512559890747e-01 4.252207577228546143e-01 -4.225663375109434128e-03 6.600832343101501465e-01 -2.261136323213577271e-01 4.571476876735687256e-01 -1.898442655801773071e-01
-6.633502431213855743e-03 -2.193399518728256226e-02 6.411114335060119629e-01 -1.827669292688369751e-01 3.844440877437591553e-01 -2.563375532627105713e-01 2.204518616199493408e-01 -5.412412285804748535e-01
3.451053202152252197e-01 -2.589263021945953369e-01 1.224934533238410950e-01 6.952815055847167969e-01 2.396866977214813232e-01 5.011244416236877441e-01 8.229920268058776855e-02 -9.484160691499710083e-03
1.629262603819370270e-02 -4.728673994541168213e-01 -2.147962301969528198e-01 6.674496829509735107e-02 7.905691266059875488e-01 -2.297121286392211914e-01 -1.047163829207420349e-01 -1.918487995862960815e-01
3.235856592655181885e-01 -3.208624720573425293e-01 -1.225046738982200623e-01 4.564085304737091064e-01 1.270447075366973877e-01 -6.292636506259441376e-03 3.254556655883789062e-01 -6.685224175453186035e-01
4.423340559005737305e-01 -2.999590011313557625e-03 8.045926094055175781e-01 1.152893230319023132e-01 2.029215395450592041e-01 -9.106800705194473267e-02 2.914789319038391113e-01 -9.612577408552169800e-02
-2.799989879131317139e-01 6.151984632015228271e-02 4.455131888389587402e-01 2.507785335183143616e-02 6.841566562652587891e-01 4.041914045810699463e-01 2.478729337453842163e-01 -1.606951653957366943e-01
-3.680277243256568909e-02 -4.586583673954010010e-01 -1.493319869041442871e-01 2.932785823941230774e-02 5.550591349601745605e-01 2.049301713705062866e-01 -1.153547987341880798e-01 -6.338171362876892090e-01
7.344356179237365723e-01 -5.629380699247121811e-03 8.090113103389739990e-02 6.924235549377044663e-06 5.925319790840148926e-01 1.381110101938247681e-01 2.433284968137741089e-01 -1.570040136575698853e-01
1.947601586580276489e-01 -3.086408376693725586e-01 -8.549414575099945068e-02 8.244752287864685059e-01 1.204828917980194092e-01 2.943151593208312988e-01 2.803049981594085693e-01 5.675985943526029587e-03
-5.638922005891799927e-02 -5.484122037887573242e-02 3.453134894371032715e-01 1.695940643548965454e-02 4.040688276290893555e-01 2.033645510673522949e-01 4.625172615051269531e-01 -6.750796437263488770e-01
4.340176582336425781e-01 -3.741992413997650146e-01 8.601022511720657349e-02 -4.008578509092330933e-02 2.678723931312561035e-01 -1.769275218248367310e-01 -5.198825150728225708e-02 -7.462152242660522461e-01
-3.611415624618530273e-01 -4.827706217765808105e-01 7.990640401840209961e-02 1.290595997124910355e-02 5.564256906509399414e-01 2.710686922073364258e-01 -1.511081606149673462e-01 -4.733246266841888428e-01
3.633122146129608154e-01 3.120065927505493164e-01 7.299946546554565430e-01 1.017556115984916687e-01 4.093255698680877686e-01 1.771878451108932495e-01 1.646550744771957397e-01 -3.681766614317893982e-02
3.367730379104614258e-01 -4.608284533023834229e-01 3.343616425991058350e-01 3.559282124042510986e-01 2.995092272758483887e-01 1.024157181382179260e-01 -5.719370245933532715e-01 -9.182413667440414429e-02
8.434101343154907227e-01 3.026374988257884979e-02 3.754526972770690918e-01 1.240299120545387268e-01 2.950002849102020264e-01 -2.077851071953773499e-02 5.248762294650077820e-02 -2.029369026422500610e-01
2.181752957403659821e-02 -3.268300294876098633e-01 2.821496427059173584e-01 5.861127376556396484e-01 3.203901350498199463e-01 -1.881709545850753784e-01 5.300013422966003418e-01 2.249672263860702515e-01
-6.172544136643409729e-02 7.181370258331298828e-02 1.620667278766632080e-01 6.385986208915710449e-01 4.870288968086242676e-01 -5.312910676002502441e-02 5.627334713935852051e-01 1.644237153232097626e-02
-5.300062894821166992e-02 -3.120744526386260986e-01 2.766494452953338623e-01 3.675336241722106934e-01 -2.977064810693264008e-02 -1.028690859675407410e-02 4.688841849565505981e-02 -8.276436328887939453e-01
-9.233231097459793091e-02 -2.566101551055908203e-01 -1.839692890644073486e-01 3.642299445345997810e-03 8.673914670944213867e-01 6.705892831087112427e-02 -4.898335412144660950e-02 -3.640105724334716797e-01
5.314230322837829590e-01 -3.669776916503906250e-01 1.305209696292877197e-01 1.522377580404281616e-01 1.481215953826904297e-01 -1.380345523357391357e-01 -1.990900486707687378e-01 -6.797605752944946289e-01
2.530202865600585938e-01 -3.288411796092987061e-01 5.012046694755554199e-01 -3.119810521602630615e-01 5.677414536476135254e-01 6.857679039239883423e-02 3.201979696750640869e-01 -2.230380475521087646e-01
2.328237146139144897e-01 -4.853809475898742676e-01 4.774832427501678467e-01 3.020854890346527100e-01 2.207085341215133667e-01 -9.769989177584648132e-03 -5.589151382446289062e-01 -1.725073009729385376e-01
-6.345876306295394897e-02 -4.168288409709930420e-01 -7.952357083559036255e-02 -3.969070501625537872e-03 4.609763324260711670e-01 1.366164684295654297e-01 -1.235899925231933594e-01 -7.546186447143554688e-01
5.606440901756286621e-01 -4.941030219197273254e-02 2.777722179889678955e-01 -3.842010721564292908e-02 5.136224627494812012e-01 -2.038490474224090576e-01 4.905931651592254639e-01 -2.419905364513397217e-01
-8.853942900896072388e-02 -8.261612057685852051e-02 4.742125868797302246e-01 3.012673258781433105e-01 5.478590130805969238e-01 -4.682643413543701172e-01 -3.827017843723297119e-01 6.175946444272994995e-02
6.502214670181274414e-01 -9.932288527488708496e-02 -1.480190753936767578e-01 6.270549893379211426e-01 3.857758045196533203e-01 -5.813455674797296524e-03 5.769217386841773987e-02 7.375217974185943604e-03
-2.250035107135772705e-01 -4.075071811676025391e-01 1.108598615974187851e-02 -1.463329643011093140e-01 7.148311138153076172e-01 3.039868175983428955e-01 -5.586811155080795288e-02 -3.940331041812896729e-01
1.080287322402000427e-01 -1.529346108436584473e-01 2.303669899702072144e-01 5.700726509094238281e-01 2.621776461601257324e-01 5.335053801536560059e-01 -3.971513807773590088e-01 -2.753082811832427979e-01
1.782608181238174438e-01 -3.476404845714569092e-01 1.332129836082458496e-01 3.560080528259277344e-01 3.674664497375488281e-01 4.182463884353637695e-01 -5.189968943595886230e-01 -3.515142500400543213e-01
-1.405184417963027954e-01 5.506973266601562500e-01 2.119674980640411377e-01 5.987344980239868164e-01 4.898541569709777832e-01 9.019224904477596283e-03 1.618275195360183716e-01 -8.571576327085494995e-02
-6.554746627807617188e-02 -5.884157419204711914e-01 4.872193336486816406e-01 4.068468809127807617e-01 3.157699108123779297e-01 6.378792971372604370e-02 -3.752639889717102051e-01 4.428279027342796326e-02
-4.034402370452880859e-01 -1.736833453178405762e-01 2.497833371162414551e-01 2.120030522346496582e-01 5.768550038337707520e-01 -3.465326130390167236e-02 -5.095734000205993652e-01 -3.257385194301605225e-01
-1.366515904664993286e-01 -6.142736077308654785e-01 7.872549444437026978e-02 -3.296365216374397278e-02 6.538719534873962402e-01 -1.462612766772508621e-02 -3.037852644920349121e-01 -2.768791317939758301e-01
-3.763830959796905518e-01 -3.874101638793945312e-01 1.069051772356033325e-02 2.299224771559238434e-02 5.875629186630249023e-01 1.790862679481506348e-01 -2.399108558893203735e-01 -5.222519636154174805e-01
-1.252052374184131622e-02 -2.313205152750015259e-01 2.057756185531616211e-01 3.628146648406982422e-01 3.754531443119049072e-01 -2.598083578050136566e-03 -7.022148966789245605e-01 -3.718577027320861816e-01
-4.150410890579223633e-01 -4.894013050943613052e-03 4.486157894134521484e-01 4.190070033073425293e-01 3.577537536621093750e-01 -4.110351800918579102e-01 -1.797915995121002197e-01 -3.487567901611328125e-01
-1.639925688505172729e-01 -2.058867365121841431e-01 3.867738246917724609e-01 6.129736304283142090e-01 3.566196858882904053e-01 -4.195283651351928711e-01 -7.128532230854034424e-02 3.116458952426910400e-01
1.219626069068908691e-01 -1.369374245405197144e-01 -1.756911426782608032e-01 -1.277537047863006592e-01 7.453116178512573242e-01 2.651834487915039062e-01 2.378534153103828430e-02 -5.411167740821838379e-01
-1.702063977718353271e-01 -1.141387149691581726e-01 1.810276061296463013e-01 7.921053171157836914e-01 2.969558835029602051e-01 -1.131673231720924377e-01 -4.427589178085327148e-01 -2.784324437379837036e-02
5.476376414299011230e-01 1.461819559335708618e-01 -9.181661531329154968e-03 5.619679093360900879e-01 4.285949170589447021e-01 3.066412806510925293e-01 3.627468645572662354e-02 -2.894705533981323242e-01
4.827828109264373779e-01 3.950251936912536621e-01 2.505371272563934326e-01 5.287740007042884827e-02 6.506603360176086426e-01 -2.916502654552459717e-01 -4.684105515480041504e-02 -1.862747520208358765e-01
5.739988684654235840e-01 1.993670761585235596e-01 2.620825767517089844e-01 3.873903453350067139e-01 3.985820412635803223e-01 -3.242628574371337891e-01 -3.726712465286254883e-01 -9.550745785236358643e-02
3.825135901570320129e-02 1.617092452943325043e-02 -3.144488483667373657e-02 4.160880446434020996e-01 3.378340303897857666e-01 8.743954449892044067e-02 -5.041186809539794922e-01 -6.695104837417602539e-01
-2.718682587146759033e-01 -4.597041904926300049e-01 5.299204587936401367e-02 -1.739977598190307617e-01 6.823861002922058105e-01 2.685889303684234619e-01 -1.235927343368530273e-01 -3.586230576038360596e-01
6.916978359222412109e-01 1.039205817505717278e-03 6.056277453899383545e-02 -3.893716260790824890e-02 6.766657829284667969e-01 1.343914568424224854e-01 1.799755245447158813e-01 -8.966782689094543457e-02
-2.149550020694732666e-01 -4.817206263542175293e-01 5.596050620079040527e-01 1.218677535653114319e-01 4.072356522083282471e-01 -2.020637243986129761e-01 -4.159176647663116455e-01 -1.186243295669555664e-01
1.856207400560379028e-01 -3.679447248578071594e-02 1.050722077488899231e-01 4.487267434597015381e-01 4.092092812061309814e-01 6.707402467727661133e-01 3.606569170951843262e-01 -6.615990400314331055e-02
-1.197477951645851135e-01 2.734720110893249512e-01 1.979522854089736938e-01 7.161325216293334961e-01 4.685184657573699951e-01 9.225205332040786743e-02 3.566298782825469971e-01 6.031237170100212097e-02
4.399645924568176270e-01 -4.242735207080841064e-01 6.287915110588073730e-01 -1.359086930751800537e-01 2.694557905197143555e-01 -6.731194257736206055e-02 3.352229297161102295e-01 -1.518597900867462158e-01
6.542056202888488770e-01 -4.684863686561584473e-01 2.395565658807754517e-01 2.230350524187088013e-01 4.020508751273155212e-02 -1.380581557750701904e-01 -2.311731576919555664e-01 -4.138671159744262695e-01
7.443784475326538086e-01 2.108377367258071899e-01 2.532772123813629150e-01 7.385640591382980347e-02 5.374305844306945801e-01 5.305934697389602661e-02 1.564701646566390991e-01 -1.253563463687896729e-01
2.833473980426788330e-01 -7.985523343086242676e-02 4.609546363353729248e-01 3.654144704341888428e-01 1.930308341979980469e-01 5.002487897872924805e-01 5.161067843437194824e-01 -1.159931570291519165e-01
7.667005807161331177e-02 -1.903537213802337646e-01 1.310735568404197693e-02 2.201816290616989136e-01 3.648011684417724609e-01 1.545760780572891235e-01 5.517540574073791504e-01 -6.692004203796386719e-01
-8.730253577232360840e-02 -5.907291173934936523e-01 3.967399001121520996e-01 4.916472733020782471e-01 2.628538310527801514e-01 2.293687164783477783e-01 -3.501182794570922852e-01 3.579557407647371292e-03
8.213574290275573730e-01 1.085267588496208191e-01 4.177823662757873535e-01 1.474130898714065552e-01 2.269845157861709595e-01 -9.727301448583602905e-02 -4.765384644269943237e-02 -2.325218617916107178e-01
-4.557718709111213684e-02 -4.039535522460937500e-01 -1.286591589450836182e-01 5.631527304649353027e-01 3.790681958198547363e-01 5.751263499259948730e-01 -7.218263298273086548e-02 -1.462078094482421875e-01
6.599508225917816162e-02 -3.348212242126464844e-01 -1.124811992049217224e-01 -1.534595936536788940e-01 7.658798098564147949e-01 -2.565360367298126221e-01 -7.601979374885559082e-02 -4.349435567855834961e-01
2.206450514495372772e-02 2.405386418104171753e-01 7.158712148666381836e-01 6.702853739261627197e-02 5.691457986831665039e-01 -1.911700516939163208e-02 2.782519161701202393e-01 -1.515695154666900635e-01
1.196355819702148438e-01 1.137865185737609863e-01 1.082653403282165527e-01 3.594150245189666748e-01 3.578085899353027344e-01 6.590588390827178955e-02 -6.249885559082031250e-01 -5.557501912117004395e-01
-1.811623126268386841e-01 -3.921408057212829590e-01 -2.138918191194534302e-01 1.996694356203079224e-01 5.756813287734985352e-01 1.903645843267440796e-01 -1.159310564398765564e-01 -5.888127684593200684e-01
2.563337385654449463e-01 -2.340001761913299561e-01 -1.314809322357177734e-01 6.189374327659606934e-01 1.144957467913627625e-01 -1.433072239160537720e-01 3.461815714836120605e-01 -5.706821084022521973e-01
3.188415765762329102e-01 -5.578744411468505859e-01 1.021270751953125000e-01 -1.859484426677227020e-02 2.416598796844482422e-01 -1.282859444618225098e-01 -1.655074357986450195e-01 -6.885424852371215820e-01
2.590911984443664551e-01 -6.283818930387496948e-02 1.720580756664276123e-01 -4.722956940531730652e-02 7.844547033309936523e-01 -4.970968365669250488e-01 1.711491942405700684e-01 7.295245677232742310e-02
1.933621317148208618e-01 -3.127727210521697998e-01 -2.086889594793319702e-01 2.402531802654266357e-01 3.757153749465942383e-01 1.676482856273651123e-01 9.058870375156402588e-02 -7.655307054519653320e-01
4.270087480545043945e-01 3.099926412105560303e-01 3.569286763668060303e-01 1.807986646890640259e-01 5.191543698310852051e-01 -1.851009577512741089e-01 4.638018012046813965e-01 -2.063640803098678589e-01
-1.168967485427856445e-01 -7.064278125762939453e-01 2.984278500080108643e-01 4.084888398647308350e-01 3.513446450233459473e-01 2.809718996286392212e-02 -3.196817636489868164e-01 7.031114399433135986e-02
9.006581455469131470e-02 2.512996196746826172e-01 1.936149448156356812e-01 3.512192368507385254e-01 3.627147674560546875e-01 3.551656603813171387e-01 -5.350529551506042480e-01 -4.731897115707397461e-01
6.012827754020690918e-01 1.695371121168136597e-01 4.710052907466888428e-01 9.835278242826461792e-02 5.906718969345092773e-01 -5.898433178663253784e-02 6.455606967210769653e-02 -1.471633613109588623e-01
1.469074189662933350e-01 -3.148214221000671387e-01 -1.403017342090606689e-01 -1.168387681245803833e-01 7.855005264282226562e-01 2.480460554361343384e-01 3.906243667006492615e-02 -4.073157012462615967e-01
2.922772765159606934e-01 -2.527312189340591431e-02 9.390698373317718506e-02 2.361346483230590820e-01 4.280255436897277832e-01 -1.717114746570587158e-01 6.684805750846862793e-01 -4.356605708599090576e-01
7.168860435485839844e-01 2.589423656463623047e-01 4.141469597816467285e-01 2.530697286128997803e-01 2.655107975006103516e-01 -2.062656134366989136e-01 -9.702955931425094604e-02 -2.469920367002487183e-01
-3.377726972103118896e-01 -2.573389112949371338e-01 4.657288491725921631e-01 3.991741836071014404e-01 4.599692821502685547e-01 -3.796567320823669434e-01 -2.937929928302764893e-01 -3.765318915247917175e-02
5.425543785095214844e-01 -4.080926626920700073e-02 1.264725625514984131e-01 7.490552067756652832e-01 1.793723404407501221e-01 1.622829288244247437e-01 2.343865782022476196e-01 1.159436032176017761e-01
5.553624033927917480e-01 6.683436781167984009e-02 5.597865208983421326e-03 7.579938322305679321e-02 6.001067161560058594e-01 8.392135053873062134e-02 4.363243579864501953e-01 -3.518224358558654785e-01
2.415806800127029419e-01 1.144580096006393433e-01 5.549366474151611328e-01 2.234774529933929443e-01 3.023520708084106445e-01 5.262380838394165039e-01 4.032422900199890137e-01 -1.992327570915222168e-01
3.915393352508544922e-02 6.337749958038330078e-02 5.954177975654602051e-01 1.930609643459320068e-01 3.515225648880004883e-01 5.914155244827270508e-01 3.092375099658966064e-01 -1.835407167673110962e-01
2.675495147705078125e-01 5.634693056344985962e-02 -5.546857416629791260e-02 4.018226265907287598e-01 2.554013729095458984e-01 1.439780592918395996e-01 4.433190524578094482e-01 -6.915293931961059570e-01
2.811803519725799561e-01 -1.474971473217010498e-01 9.828490763902664185e-02 6.602021455764770508e-01 -6.725731492042541504e-02 4.141129255294799805e-01 1.822808831930160522e-01 -4.943847656250000000e-01
-1.076091974973678589e-01 2.713988125324249268e-01 5.092740058898925781e-01 4.389342069625854492e-01 3.949181437492370605e-01 5.010077357292175293e-01 2.308038175106048584e-01 -5.000165104866027832e-02
-8.282627165317535400e-02 -6.579771637916564941e-01 3.090451359748840332e-01 3.190432190895080566e-01 3.162683248519897461e-01 -7.628551684319972992e-03 -4.512423574924468994e-01 -2.433205395936965942e-01
3.635310530662536621e-01 -3.589354753494262695e-01 2.841058671474456787e-01 3.717611730098724365e-01 3.668821752071380615e-01 2.161631286144256592e-01 -5.805394053459167480e-01 -4.163093864917755127e-02
2.434989809989929199e-01 3.142568469047546387e-01 6.176369190216064453e-01 1.331111490726470947e-01 2.745495140552520752e-01 2.595788240432739258e-01 1.770699918270111084e-01 -5.183092951774597168e-01
7.744080424308776855e-01 -1.473227441310882568e-01 -1.185257658362388611e-01 3.277907669544219971e-01 4.538703858852386475e-01 -1.691208779811859131e-01 1.158807799220085144e-01 -9.520749002695083618e-02
4.117742478847503662e-01 8.417031913995742798e-02 1.757057756185531616e-01 1.126494482159614563e-01 6.733089685440063477e-01 -4.485880136489868164e-01 3.379252552986145020e-01 -1.050004214048385620e-01
-4.990196973085403442e-02 -5.171574950218200684e-01 3.523666858673095703e-01 2.937903106212615967e-01 3.601891696453094482e-01 -4.627474546432495117e-01 -3.979227840900421143e-01 -1.317909657955169678e-01
5.912525653839111328e-01 -2.469168752431869507e-01 2.174522876739501953e-01 6.300431489944458008e-01 2.086396664381027222e-01 2.702921628952026367e-02 1.783596873283386230e-01 2.629441916942596436e-01
4.777160473167896271e-03 -5.610712766647338867e-01 2.375227957963943481e-01 1.701823472976684570e-01 5.292582511901855469e-01 -1.751433908939361572e-01 5.300465822219848633e-01 8.976770937442779541e-02
5.243098139762878418e-01 3.009933233261108398e-01 1.612337380647659302e-01 4.158000349998474121e-01 3.646784722805023193e-01 -4.472002685070037842e-01 -1.297356933355331421e-01 -2.929273545742034912e-01
2.638363540172576904e-01 -5.262666344642639160e-01 3.745415210723876953e-01 2.466907203197479248e-01 2.759227156639099121e-01 2.309476882219314575e-01 -5.249050259590148926e-01 -2.174874991178512573e-01
-3.262231349945068359e-01 -6.711564213037490845e-02 4.659056961536407471e-01 4.192315936088562012e-01 4.117080271244049072e-01 -3.978798687458038330e-01 -3.512874841690063477e-01 -2.122172266244888306e-01
5.632008314132690430e-01 3.481580018997192383e-01 2.803625464439392090e-01 7.677246630191802979e-02 4.891393482685089111e-01 -3.988344967365264893e-01 1.012980472296476364e-02 -2.804725468158721924e-01
1.608406305313110352e-01 -1.783801764249801636e-01 4.879533126950263977e-02 7.049238681793212891e-01 3.033173680305480957e-01 5.889644622802734375e-01 -6.060272455215454102e-02 2.142005786299705505e-02
2.050302177667617798e-01 3.867226243019104004e-01 -6.012002751231193542e-02 6.444947123527526855e-01 4.546836614608764648e-01 -3.514737188816070557e-01 -1.231495290994644165e-01 -2.097225338220596313e-01
-2.162695862352848053e-03 -1.103250458836555481e-01 7.934919595718383789e-01 -1.664222031831741333e-01 2.181814908981323242e-01 -1.967130899429321289e-01 1.642949432134628296e-01 -4.660535156726837158e-01
-5.720263347029685974e-02 -4.658737182617187500e-01 3.667261600494384766e-01 2.334188818931579590e-01 4.508024454116821289e-01 -4.551106691360473633e-01 -4.092524647712707520e-01 -1.134944409132003784e-01
7.248219102621078491e-02 3.628101646900177002e-01 6.259423494338989258e-01 -1.140976026654243469e-01 5.585429668426513672e-01 2.673870623111724854e-01 -2.244936227798461914e-01 -1.562993973493576050e-01
5.719714164733886719e-01 7.553388830274343491e-03 1.831969320774078369e-01 6.835702061653137207e-01 3.487999439239501953e-01 5.486006662249565125e-02 2.016812376677989960e-02 2.165284305810928345e-01
-5.962909013032913208e-02 -4.266020953655242920e-01 3.001996576786041260e-01 3.512053489685058594e-01 -9.875343181192874908e-03 -2.376333922147750854e-01 -9.800351411104202271e-02 -7.313126325607299805e-01
2.120444923639297485e-01 -4.619569778442382812e-01 3.301793634891510010e-01 1.918614804744720459e-01 -4.776835441589355469e-02 -9.064880758523941040e-02 -2.239616401493549347e-02 -7.647241950035095215e-01
2.543146908283233643e-02 1.413108855485916138e-01 1.214737892150878906e-01 1.309938281774520874e-01 4.728815555572509766e-01 -3.085677027702331543e-01 4.811846315860748291e-01 -6.301583051681518555e-01
4.789192229509353638e-03 -3.780468702316284180e-01 2.515516579151153564e-01 3.996546864509582520e-01 -1.133763492107391357e-01 -1.084694638848304749e-01 3.762120753526687622e-02 -7.797567248344421387e-01
7.393214106559753418e-02 6.354270130395889282e-02 2.791511416435241699e-01 -1.567755043506622314e-01 7.182331681251525879e-01 -4.646414518356323242e-01 2.762677073478698730e-01 -2.826977670192718506e-01
3.796944320201873779e-01 -5.404980778694152832e-01 -4.022474959492683411e-02 4.535633325576782227e-02 3.841086328029632568e-01 -3.052531480789184570e-01 -2.697438597679138184e-01 -4.965260624885559082e-01
2.069637179374694824e-01 -4.827249050140380859e-02 2.265013754367828369e-01 2.924893200397491455e-01 3.120561540126800537e-01 7.903110235929489136e-02 -6.861103773117065430e-01 -4.935690760612487793e-01
3.953882753849029541e-01 -1.770336329936981201e-01 -2.877272432669997215e-03 -1.441937983036041260e-01 8.073556423187255859e-01 -2.931627631187438965e-01 9.452715516090393066e-02 -2.117174118757247925e-01
3.463582694530487061e-01 -5.058268308639526367e-01 2.362971603870391846e-01 1.080496460199356079e-01 1.115799546241760254e-01 -2.890526354312896729e-01 -1.055030450224876404e-01 -6.704711318016052246e-01
3.708948791027069092e-01 -3.976029157638549805e-01 4.629561305046081543e-01 3.555139899253845215e-01 2.104577720165252686e-01 -7.985486090183258057e-02 -5.521720051765441895e-01 -8.981698751449584961e-02
4.720860719680786133e-01 3.238749504089355469e-01 2.093191891908645630e-01 6.176847815513610840e-01 3.510389626026153564e-01 -2.357609570026397705e-01 -2.447897642850875854e-01 -9.031690657138824463e-02
5.400169491767883301e-01 1.539874970912933350e-01 3.665313720703125000e-01 1.579239666461944580e-01 3.040678501129150391e-01 4.110259413719177246e-01 3.290679454803466797e-01 -3.945869207382202148e-01
-4.168228805065155029e-01 -1.150324940681457520e-01 4.287509918212890625e-01 3.653717339038848877e-01 4.244453012943267822e-01 -3.825775980949401855e-01 -2.876178026199340820e-01 -2.940388321876525879e-01
-8.096837997436523438e-02 5.328433960676193237e-02 3.383431136608123779e-01 -2.410991638898849487e-01 7.278746962547302246e-01 -1.016609445214271545e-01 1.206401586532592773e-01 -5.131366848945617676e-01
5.482154488563537598e-01 -2.034466713666915894e-01 -9.383166581392288208e-02 -1.996999606490135193e-02 7.356966137886047363e-01 -8.820042014122009277e-02 3.155492246150970459e-01 -1.631382107734680176e-02
-4.391769766807556152e-01 -1.012914627790451050e-02 3.485219776630401611e-01 4.389174580574035645e-01 4.093546569347381592e-01 -3.893053531646728516e-01 -2.689529657363891602e-01 -3.184956014156341553e-01
-2.854069769382476807e-01 -2.628579735755920410e-01 -2.730301953852176666e-02 2.395219951868057251e-01 5.063540935516357422e-01 4.449053704738616943e-01 -2.916539907455444336e-01 -5.019310712814331055e-01
1.152897775173187256e-01 -3.260316848754882812e-01 1.930247545242309570e-01 2.238529473543167114e-01 4.234209954738616943e-01 1.706020832061767578e-01 -6.411050558090209961e-01 -4.166976511478424072e-01
-1.863326132297515869e-01 2.156756371259689331e-01 2.713473737239837646e-01 5.518583059310913086e-01 5.649858713150024414e-01 -1.569245606660842896e-01 4.431924819946289062e-01 1.825674436986446381e-02
2.077463120222091675e-01 2.741850316524505615e-01 2.330633550882339478e-01 2.615863978862762451e-01 4.114078283309936523e-01 3.676918148994445801e-01 -5.340523123741149902e-01 -4.114031493663787842e-01
7.067120075225830078e-01 -6.353100389242172241e-02 -1.883960366249084473e-01 4.072088003158569336e-01 3.745659887790679932e-01 -3.868201514706015587e-03 2.378906458616256714e-01 -3.135335147380828857e-01
5.387731194496154785e-01 -6.585539877414703369e-02 3.488424122333526611e-01 6.543395519256591797e-01 2.791933119297027588e-01 -1.778641194105148315e-01 -2.141501456499099731e-01 9.520207531750202179e-03
6.401814818382263184e-01 9.635089337825775146e-02 4.503901004791259766e-01 1.046867389231920242e-02 6.051050424575805664e-01 7.417432218790054321e-02 5.287087708711624146e-02 5.893895402550697327e-02
5.022833943367004395e-01 2.584960460662841797e-01 2.523741424083709717e-01 4.308344423770904541e-01 1.327609121799468994e-01 -2.508361041545867920e-01 -2.403804808855056763e-01 -5.415287017822265625e-01
3.506206674501299858e-03 -3.048051297664642334e-01 4.690970182418823242e-01 2.994676530361175537e-01 4.107094183564186096e-02 -3.754421472549438477e-01 4.602863788604736328e-01 -4.927895069122314453e-01
8.499143272638320923e-02 1.827404648065567017e-01 4.678756296634674072e-01 6.082625985145568848e-01 -1.061293855309486389e-01 -2.460764944553375244e-01 2.462624162435531616e-01 -4.878824055194854736e-01
4.914198517799377441e-01 -1.331426203250885010e-01 1.174538359045982361e-01 3.290814459323883057e-01 1.589549183845520020e-01 -2.246819585561752319e-01 -4.152199029922485352e-01 -6.087144613265991211e-01
-6.350104510784149170e-02 -1.389146503061056137e-02 3.421320021152496338e-01 1.634224504232406616e-01 4.565998613834381104e-01 -8.971081674098968506e-02 -6.982530951499938965e-01 -3.846096992492675781e-01
1.040846388787031174e-02 1.681088358163833618e-01 6.942727565765380859e-01 5.237301588058471680e-01 1.251258552074432373e-01 1.854149103164672852e-01 3.708142638206481934e-01 -1.666877865791320801e-01
4.537266492843627930e-01 1.415065675973892212e-01 4.426559209823608398e-01 -2.107532508671283722e-02 6.400295495986938477e-01 2.995807230472564697e-01 -2.278784215450286865e-01 1.624947190284729004e-01
-2.903423011302947998e-01 -1.090634912252426147e-01 5.146586894989013672e-01 3.058558106422424316e-01 5.141346454620361328e-01 -5.220283865928649902e-01 -9.011384099721908569e-02 -2.041205950081348419e-02
-1.213828995823860168e-01 -4.185742437839508057e-01 -1.778652071952819824e-01 3.054666519165039062e-01 3.807358145713806152e-01 2.763345241546630859e-01 -1.580178588628768921e-01 -6.624393463134765625e-01
3.995657265186309814e-01 -3.312492743134498596e-02 1.138430014252662659e-01 6.412352323532104492e-01 1.401699781417846680e-01 -5.734472274780273438e-01 5.975751578807830811e-02 -2.510914802551269531e-01
1.476787179708480835e-01 -3.347589820623397827e-02 -2.604927122592926025e-01 4.959616363048553467e-01 2.497068941593170166e-01 3.475887477397918701e-01 3.650010004639625549e-02 -6.919047236442565918e-01
1.014529988169670105e-01 -6.392559409141540527e-02 -7.385263592004776001e-02 4.311211407184600830e-01 2.022381871938705444e-01 -2.522491477429866791e-02 4.437082111835479736e-01 -7.455787062644958496e-01
4.256143569946289062e-01 -4.552130997180938721e-01 5.104017853736877441e-01 -1.392713487148284912e-01 4.234191179275512695e-01 7.640663534402847290e-02 3.813999593257904053e-01 -3.375355899333953857e-02
-3.822266459465026855e-01 -1.340516060590744019e-01 4.226717650890350342e-01 4.658219814300537109e-01 3.775131106376647949e-01 -5.343520641326904297e-01 -4.989979788661003113e-03 -1.105358749628067017e-01
6.006386876106262207e-02 -2.308715581893920898e-01 -1.673802584409713745e-01 -2.261842042207717896e-01 7.991905212402343750e-01 1.694147586822509766e-01 1.247641518712043762e-01 -4.253730177879333496e-01
3.387051820755004883e-01 1.293138228356838226e-02 5.342395901679992676e-01 1.612824648618698120e-01 1.421784162521362305e-01 1.979546397924423218e-01 5.506105422973632812e-01 -4.594724178314208984e-01
1.025950759649276733e-01 -1.456632614135742188e-01 -2.753644883632659912e-01 5.033495277166366577e-02 6.055743694305419922e-01 1.799346208572387695e-01 1.353668272495269775e-01 -6.873692274093627930e-01
5.726522207260131836e-01 -5.650289058685302734e-01 2.384971082210540771e-01 1.771173179149627686e-01 6.726644933223724365e-02 -2.589339911937713623e-01 -1.366193592548370361e-02 -4.390926361083984375e-01
1.679151207208633423e-01 -1.935893436893820763e-03 4.871076643466949463e-01 -1.501726657152175903e-01 6.364991068840026855e-01 -4.101620018482208252e-01 3.327022492885589600e-01 -1.670943349599838257e-01
-1.400207728147506714e-01 -4.287191852927207947e-02 3.646982908248901367e-01 2.255193889141082764e-01 6.354935765266418457e-01 -3.871212005615234375e-01 -4.848932921886444092e-01 -7.652375847101211548e-02
8.026040792465209961e-01 1.756079941987991333e-01 2.981591522693634033e-01 2.425389885902404785e-01 2.713263034820556641e-01 -1.985829696059226990e-02 -2.471387200057506561e-02 -3.203768730163574219e-01
6.250687837600708008e-01 -7.292995601892471313e-02 -1.419038325548171997e-01 7.136244773864746094e-01 2.552447617053985596e-01 9.322307258844375610e-02 2.499215491116046906e-02 -1.042735390365123749e-02
7.357595860958099365e-02 3.214665949344635010e-01 9.602100402116775513e-02 6.174970045685768127e-02 9.183467030525207520e-01 1.322750449180603027e-01 -1.301972866058349609e-01 -2.010215632617473602e-02
1.152533516287803650e-01 -5.077814459800720215e-01 1.278918683528900146e-01 5.013636350631713867e-01 3.195980489253997803e-01 -1.133393123745918274e-01 5.878898501396179199e-01 2.344557829201221466e-02
5.570781975984573364e-02 -1.596176624298095703e-01 -1.818190664052963257e-01 5.488724261522293091e-02 5.944586992263793945e-01 1.454740017652511597e-02 3.768377900123596191e-01 -6.631354689598083496e-01
2.509543001651763916e-01 -7.753287255764007568e-02 4.843299090862274170e-01 7.143983840942382812e-01 2.223299592733383179e-01 -8.273306488990783691e-02 3.368041217327117920e-01 1.278977096080780029e-01
1.610341598279774189e-03 2.874189317226409912e-01 -1.395206749439239502e-01 6.714431643486022949e-01 6.614227294921875000e-01 -4.210262373089790344e-02 7.940550893545150757e-02 -3.908890858292579651e-02
3.491248786449432373e-01 2.770517207682132721e-02 1.585203707218170166e-01 5.595250129699707031e-01 2.947362959384918213e-01 4.739151298999786377e-01 4.029856622219085693e-01 -2.555089294910430908e-01
2.091961055994033813e-01 1.268619745969772339e-01 5.485572218894958496e-01 5.461540818214416504e-01 -1.392940580844879150e-01 -2.783555090427398682e-01 3.006804585456848145e-01 -3.919827640056610107e-01
3.259771466255187988e-01 -2.389443069696426392e-01 3.290508314967155457e-02 7.309074997901916504e-01 2.492029815912246704e-01 4.489977359771728516e-01 9.272884577512741089e-02 1.704002022743225098e-01
-6.260441988706588745e-02 -2.136830389499664307e-01 4.020973145961761475e-01 -4.782037809491157532e-02 6.814382076263427734e-01 -1.505245417356491089e-01 5.317919254302978516e-01 -1.289694607257843018e-01
6.747132539749145508e-01 -1.825103312730789185e-01 -1.338015943765640259e-01 1.221592575311660767e-01 6.593137979507446289e-01 -1.819850057363510132e-01 8.506353199481964111e-02 5.981000885367393494e-02
-1.346770580857992172e-02 -3.355123996734619141e-01 5.534473061561584473e-01 3.859474658966064453e-01 1.694343686103820801e-01 -7.719369977712631226e-02 6.222366094589233398e-01 -1.007250770926475525e-01
-4.188213944435119629e-01 -1.254680454730987549e-01 5.232040286064147949e-01 3.192276954650878906e-01 4.250146746635437012e-01 -4.384191930294036865e-01 -1.370321512222290039e-01 -2.038894742727279663e-01
2.579239010810852051e-01 -7.985926419496536255e-02 7.249541878700256348e-01 3.003252744674682617e-01 -5.365112051367759705e-02 -1.272682696580886841e-01 3.469123542308807373e-01 -4.146324694156646729e-01
-7.034938782453536987e-02 -9.509345889091491699e-02 3.970961272716522217e-01 9.239403903484344482e-02 5.870902538299560547e-01 -2.933230698108673096e-01 5.916833877563476562e-01 -1.974426805973052979e-01
3.249611854553222656e-01 2.991162538528442383e-01 4.596217572689056396e-01 1.524299979209899902e-01 2.485316842794418335e-01 -5.921027623116970062e-03 4.708853960037231445e-01 -5.356364846229553223e-01
7.319435011595487595e-03 2.764450311660766602e-01 4.598472714424133301e-01 5.805242657661437988e-01 -3.349271044135093689e-02 -1.190368309617042542e-01 2.902320027351379395e-01 -5.249100327491760254e-01
-1.690301597118377686e-01 1.509628593921661377e-01 4.607467055320739746e-01 3.087641596794128418e-01 4.873532950878143311e-01 -2.116322070360183716e-01 -5.561416745185852051e-01 -2.223087996244430542e-01
4.552172720432281494e-01 -2.867413684725761414e-02 8.547821640968322754e-01 1.893074810504913330e-01 2.815513312816619873e-02 -1.511686891317367554e-01 -1.346957683563232422e-02 4.048408940434455872e-02
-7.301528751850128174e-02 -5.695349574089050293e-01 3.373415172100067139e-01 2.833356261253356934e-01 4.781604111194610596e-01 -2.593777477741241455e-01 -4.246155619621276855e-01 -2.799742389470338821e-03
5.136550664901733398e-01 -2.763467729091644287e-01 4.513636827468872070e-01 6.254189014434814453e-01 2.038849890232086182e-02 -1.765118539333343506e-02 2.359906286001205444e-01 -9.216309338808059692e-02
7.424794435501098633e-01 2.264076918363571167e-01 3.548163771629333496e-01 3.260274231433868408e-01 1.880581527948379517e-01 -1.647862195968627930e-01 -1.011494696140289307e-01 -3.041769564151763916e-01
-3.325754776597023010e-02 -4.182625114917755127e-01 -3.252620249986648560e-02 -1.836598068475723267e-01 8.071010708808898926e-01 1.963402330875396729e-01 -9.414774924516677856e-02 -3.005599379539489746e-01
-1.610067635774612427e-01 2.062980383634567261e-01 -2.202227711677551270e-01 3.360419869422912598e-01 8.428810834884643555e-01 1.623030900955200195e-01 -8.835399150848388672e-02 -1.596824079751968384e-01
-1.128339692950248718e-01 -8.613674342632293701e-02 -4.009532034397125244e-01 4.348386824131011963e-01 7.336443662643432617e-01 1.887291669845581055e-02 5.480466410517692566e-02 -2.973331511020660400e-01
-3.713877201080322266e-01 -1.101763695478439331e-01 3.040531277656555176e-01 3.311995267868041992e-01 6.619486808776855469e-01 -4.050248861312866211e-01 -2.092207074165344238e-01 -4.238077998161315918e-02
6.820930540561676025e-02 -2.080916911363601685e-01 -2.214925587177276611e-01 -7.313963770866394043e-02 7.228460311889648438e-01 4.984044656157493591e-02 6.482479721307754517e-02 -6.069961786270141602e-01
4.295381009578704834e-01 1.476978808641433716e-01 -5.635796859860420227e-02 5.538014173507690430e-01 3.279249966144561768e-01 2.986060082912445068e-01 -3.478353023529052734e-01 -4.075787067413330078e-01
4.825004935264587402e-02 -3.976266384124755859e-01 -1.430154740810394287e-01 6.778538227081298828e-01 1.451463997364044189e-01 3.192644119262695312e-01 -1.082951873540878296e-01 -4.742369055747985840e-01
2.145967483520507812e-01 -3.551600277423858643e-01 1.980030685663223267e-01 4.868417978286743164e-01 -1.639745086431503296e-01 1.259514391422271729e-01 2.169277071952819824e-01 -6.795442104339599609e-01
-2.756893634796142578e-01 2.222573310136795044e-01 4.288423359394073486e-01 4.281955063343048096e-01 3.664235770702362061e-01 1.397971343249082565e-02 -5.261660218238830566e-01 -3.098830580711364746e-01
-2.157401740550994873e-01 -4.929641783237457275e-01 1.634472012519836426e-01 4.332399070262908936e-01 4.801032543182373047e-01 -3.426782786846160889e-01 -3.662675023078918457e-01 -1.181158572435379028e-01
6.409262418746948242e-01 -3.021519184112548828e-01 4.097782075405120850e-01 5.326974391937255859e-01 7.514213770627975464e-02 -1.084023937582969666e-01 8.898088708519935608e-03 -1.695777624845504761e-01
4.262834191322326660e-01 1.512184143066406250e-01 3.273162245750427246e-01 3.818626403808593750e-01 1.992801129817962646e-01 -3.671224117279052734e-01 -2.073305398225784302e-01 -5.700730085372924805e-01
-1.361417025327682495e-01 4.506537914276123047e-01 3.461446464061737061e-01 5.349894165992736816e-01 5.066614747047424316e-01 -1.842715591192245483e-01 2.857669293880462646e-01 -4.734745714813470840e-03
5.480953305959701538e-02 -2.435291409492492676e-01 -1.226115748286247253e-01 -1.186508610844612122e-01 7.095516324043273926e-01 2.884102761745452881e-01 1.028077974915504456e-01 -5.580003857612609863e-01
3.017143309116363525e-01 3.059515058994293213e-01 6.842699646949768066e-02 7.060732245445251465e-01 1.884285956621170044e-01 -3.949090838432312012e-01 -2.913121320307254791e-02 -3.461694717407226562e-01
6.722802668809890747e-02 -5.515454411506652832e-01 1.743865460157394409e-01 6.348321437835693359e-01 1.843338310718536377e-01 4.520446956157684326e-01 5.557467043399810791e-02 -1.282326281070709229e-01
4.148263335227966309e-01 -1.176681444048881531e-01 3.284808397293090820e-01 3.987064063549041748e-01 2.500689625740051270e-01 2.500928342342376709e-01 6.473320722579956055e-01 -5.556046217679977417e-02
4.772766530513763428e-01 2.644502092152833939e-03 2.480691075325012207e-01 5.831266045570373535e-01 1.996685564517974854e-01 -5.658283233642578125e-01 5.623921751976013184e-02 -8.621583878993988037e-02
6.198189854621887207e-01 3.524341285228729248e-01 1.209181025624275208e-01 2.217290401458740234e-01 4.601758122444152832e-01 -3.142250776290893555e-01 -2.321512671187520027e-03 -3.425275087356567383e-01
1.392052918672561646e-01 3.143550455570220947e-01 4.784997403621673584e-01 -1.348744034767150879e-01 6.662557125091552734e-01 1.053685247898101807e-01 1.810061186552047729e-01 -3.832587301731109619e-01
3.874225020408630371e-01 3.384335711598396301e-02 7.693307399749755859e-01 2.154329121112823486e-01 8.788378536701202393e-02 -3.688873648643493652e-01 2.443529814481735229e-01 -8.347119390964508057e-02
2.057036012411117554e-01 3.512532413005828857e-01 7.470069080591201782e-02 2.092005126178264618e-02 9.030558466911315918e-01 -1.035054400563240051e-01 4.484127461910247803e-02 7.439400069415569305e-03
4.777930378913879395e-01 -1.068377345800399780e-01 4.285764098167419434e-01 7.194514274597167969e-01 4.958305507898330688e-02 -8.983473479747772217e-02 1.280470490455627441e-01 1.791274994611740112e-01
5.259056687355041504e-01 3.349358141422271729e-01 2.456911355257034302e-01 5.282658711075782776e-02 6.284444332122802734e-01 -2.065096348524093628e-01 2.471602112054824829e-01 -2.222822904586791992e-01
-1.959981322288513184e-01 -3.652642965316772461e-01 5.595238208770751953e-01 1.328215599060058594e-01 8.611977845430374146e-02 3.039990067481994629e-01 4.104799628257751465e-01 -4.786779284477233887e-01
-3.139705061912536621e-01 -7.713620364665985107e-02 -2.913327217102050781e-01 5.994691848754882812e-01 5.346068739891052246e-01 -1.193003877997398376e-01 -1.747607253491878510e-02 -3.884481787681579590e-01
4.471919238567352295e-01 6.231370195746421814e-02 3.500507771968841553e-01 7.795589566230773926e-01 -7.586022466421127319e-02 2.334755612537264824e-03 2.382111400365829468e-01 -5.817111209034919739e-02
2.772782742977142334e-01 2.084647715091705322e-01 7.694755196571350098e-01 1.873096078634262085e-01 1.914700716733932495e-01 -1.650024019181728363e-02 3.176130056381225586e-01 -3.386307060718536377e-01
1.607945859432220459e-01 9.360202401876449585e-02 4.826243221759796143e-01 5.683591365814208984e-01 -3.255983069539070129e-02 -4.368414282798767090e-01 2.604564428329467773e-01 -3.869071900844573975e-01
5.548641681671142578e-01 5.079470574855804443e-02 1.846581697463989258e-01 6.057440638542175293e-01 3.221592307090759277e-01 -4.124986231327056885e-01 5.657696351408958435e-02 -1.066707372665405273e-01
3.785512223839759827e-02 -5.164144039154052734e-01 2.301868796348571777e-01 2.494358420372009277e-01 1.966935694217681885e-01 -9.510092437267303467e-02 5.783190131187438965e-01 -4.842453300952911377e-01
-2.188604325056076050e-01 1.025012359023094177e-01 4.253012239933013916e-01 5.126159191131591797e-01 3.661838471889495850e-01 -1.579017341136932373e-01 -5.631649494171142578e-01 -1.475099623203277588e-01
1.096746101975440979e-01 2.220940738916397095e-01 7.837364673614501953e-01 2.620707452297210693e-01 2.361272275447845459e-01 2.484243512153625488e-01 2.234575748443603516e-01 -2.971830368041992188e-01
2.980032861232757568e-01 1.445923596620559692e-01 3.222747147083282471e-01 3.136182129383087158e-01 2.873872816562652588e-01 2.444847822189331055e-01 -6.242654919624328613e-01 -3.949659764766693115e-01
-1.550857424736022949e-01 -1.353066116571426392e-01 2.567854821681976318e-01 -1.811016947031021118e-01 5.289143323898315430e-01 -4.257499575614929199e-01 8.401788026094436646e-02 -6.251652836799621582e-01
4.700150191783905029e-01 1.034864783287048340e-01 4.702230691909790039e-01 6.311995983123779297e-01 2.039553672075271606e-01 -2.676173746585845947e-01 1.887610256671905518e-01 2.470108214765787125e-03
-9.489811956882476807e-02 2.833060026168823242e-01 -1.161458641290664673e-01 3.037079870700836182e-01 8.854151368141174316e-01 6.469553709030151367e-02 -1.273305416107177734e-01 -2.539963461458683014e-02
6.139414906501770020e-01 2.672349214553833008e-01 4.662001430988311768e-01 1.159936040639877319e-01 4.761014878749847412e-01 3.403888270258903503e-02 -2.785210609436035156e-01 -1.243345886468887329e-01
5.836787819862365723e-01 -4.350154995918273926e-01 2.904072701930999756e-01 1.028693318367004395e-01 -3.101047594100236893e-03 -9.216001629829406738e-02 -4.557230323553085327e-02 -6.038062572479248047e-01
-3.646941184997558594e-01 3.168086409568786621e-01 4.550413787364959717e-01 3.207763135433197021e-01 6.067113280296325684e-01 2.546209990978240967e-01 1.335581690073013306e-01 -7.682511210441589355e-02
-1.200076565146446228e-01 -3.235006630420684814e-01 4.442996084690093994e-01 2.757169008255004883e-01 5.078702569007873535e-01 -4.417815506458282471e-01 -3.924244642257690430e-01 -2.057697251439094543e-02
1.388534307479858398e-01 -2.127414941787719727e-01 -3.034498095512390137e-01 6.397783756256103516e-02 6.767160296440124512e-01 2.989164739847183228e-02 -5.241676047444343567e-02 -6.145731210708618164e-01
3.969698250293731689e-01 3.983420729637145996e-01 4.202333390712738037e-01 1.949573159217834473e-01 5.131810903549194336e-01 4.461046755313873291e-01 -1.818990148603916168e-02 -8.024347573518753052e-02
-1.486942023038864136e-01 5.741785094141960144e-02 5.822309255599975586e-01 2.213269472122192383e-01 4.400399327278137207e-01 -3.074431717395782471e-01 -5.227119326591491699e-01 -1.588412970304489136e-01
2.404205352067947388e-01 -2.450159341096878052e-01 1.402846723794937134e-01 4.449809193611145020e-01 4.060714244842529297e-01 4.175909161567687988e-01 5.686246156692504883e-01 4.320947080850601196e-02
2.937685251235961914e-01 -2.365041077136993408e-01 -1.021193042397499084e-01 -7.798103988170623779e-02 6.139127612113952637e-01 1.189941242337226868e-01 3.546064794063568115e-01 -5.696157813072204590e-01
-9.540180861949920654e-02 -5.246970057487487793e-01 -1.788391619920730591e-01 1.458780169486999512e-01 7.839830517768859863e-01 2.180416602641344070e-03 -1.358397305011749268e-01 -1.710007339715957642e-01
3.715371191501617432e-01 2.917054295539855957e-01 6.872615218162536621e-01 1.658025532960891724e-01 1.896850764751434326e-01 3.332865238189697266e-01 6.961520761251449585e-02 -3.537548780441284180e-01
-1.808275282382965088e-01 9.087664633989334106e-02 2.546426653861999512e-01 2.693834006786346436e-01 5.474051237106323242e-01 1.968716830015182495e-01 -6.678434610366821289e-01 -1.928903758525848389e-01
6.685668230056762695e-01 1.682284027338027954e-01 8.282364904880523682e-02 4.351487159729003906e-01 3.154412508010864258e-01 -3.551245033740997314e-01 -9.353440254926681519e-02 -3.068196177482604980e-01
1.529297083616256714e-01 3.015005290508270264e-01 6.682840585708618164e-01 3.445696234703063965e-01 5.801071599125862122e-02 9.077121317386627197e-02 2.330165207386016846e-01 -5.044568777084350586e-01
3.408439457416534424e-01 1.614816933870315552e-01 -4.471318051218986511e-02 2.911812961101531982e-01 3.991094529628753662e-01 1.102106086909770966e-02 4.461416006088256836e-01 -6.422702670097351074e-01
-9.228371083736419678e-02 -2.645434737205505371e-01 3.284828364849090576e-01 3.585486114025115967e-01 3.859690427780151367e-01 -6.177740544080734253e-02 6.951099038124084473e-01 -2.215315997600555420e-01
1.646311394870281219e-02 -2.685536742210388184e-01 -1.805407255887985229e-01 2.728628739714622498e-02 4.871796667575836182e-01 6.861208379268646240e-02 -4.618149832822382450e-04 -8.075993657112121582e-01
-3.968056738376617432e-01 -1.195003241300582886e-01 4.441170990467071533e-01 1.515658646821975708e-01 4.112381339073181152e-01 -3.837597072124481201e-01 -2.601036131381988525e-01 -4.732973575592041016e-01
2.024200707674026489e-01 2.404033020138740540e-02 4.446498751640319824e-01 1.653272509574890137e-01 4.588807821273803711e-01 5.026397109031677246e-01 4.855258762836456299e-01 -1.856013238430023193e-01
-1.204163581132888794e-01 -1.909227967262268066e-01 4.124456346035003662e-01 3.175269961357116699e-01 5.499868392944335938e-01 -5.250301957130432129e-01 -3.094881772994995117e-01 6.471916288137435913e-02
-8.779113739728927612e-02 -2.656624913215637207e-01 6.673507690429687500e-01 2.028696238994598389e-01 4.536281228065490723e-01 -3.714601397514343262e-01 -3.010650277137756348e-01 -2.831730060279369354e-02
5.290011763572692871e-01 -7.351399958133697510e-02 2.259165421128273010e-02 1.339769512414932251e-01 5.923445224761962891e-01 -5.489142537117004395e-01 7.605686038732528687e-02 -1.957801729440689087e-01
5.327167734503746033e-02 -4.190510809421539307e-01 4.424362778663635254e-01 3.580510914325714111e-01 -1.469315141439437866e-01 -1.859050542116165161e-01 3.893489390611648560e-02 -6.632814407348632812e-01
7.719568163156509399e-02 2.194626331329345703e-01 2.449838072061538696e-01 3.253732323646545410e-01 4.492101669311523438e-01 4.882586002349853516e-01 -4.642479121685028076e-01 -3.525337874889373779e-01
4.147668182849884033e-01 3.350242972373962402e-01 5.002498030662536621e-01 3.158980906009674072e-01 3.981077671051025391e-01 4.138676524162292480e-01 1.653344482183456421e-01 -9.259590506553649902e-02
1.140878256410360336e-02 1.948357373476028442e-01 5.194760560989379883e-01 5.049287676811218262e-01 -6.647101044654846191e-02 -2.804172635078430176e-01 2.955286204814910889e-01 -5.164408087730407715e-01
2.204951196908950806e-01 -4.969460517168045044e-02 -2.297427654266357422e-01 1.409400440752506256e-02 7.074775695800781250e-01 -1.372445970773696899e-01 2.920651137828826904e-01 -5.396937131881713867e-01
4.093655645847320557e-01 -1.614968031644821167e-01 2.973328232765197754e-01 3.760456442832946777e-01 9.652396291494369507e-02 -1.592370565049350262e-03 -5.295196175575256348e-01 -5.355475544929504395e-01
-1.734255552291870117e-01 -2.608542740345001221e-01 -4.796782508492469788e-02 -1.511490195989608765e-01 8.017040491104125977e-01 -8.874932676553726196e-02 -2.245084047317504883e-01 -4.191919565200805664e-01
-9.254019707441329956e-02 5.988015979528427124e-02 2.604811489582061768e-01 9.880960732698440552e-02 6.425020098686218262e-01 -2.699864506721496582e-01 5.783379077911376953e-01 -3.001009821891784668e-01
-7.939936220645904541e-02 -8.890554308891296387e-02 1.438184529542922974e-01 2.263924479484558105e-01 3.191459476947784424e-01 2.088932543992996216e-01 4.700680375099182129e-01 -7.398646473884582520e-01
-2.999743223190307617e-01 -4.003443717956542969e-01 1.672597527503967285e-01 3.025350570678710938e-01 5.412219762802124023e-01 -2.344057112932205200e-01 -4.868787229061126709e-01 -2.128813117742538452e-01
5.464846491813659668e-01 6.339039653539657593e-02 7.176249027252197266e-01 1.497310698032379150e-01 3.295001983642578125e-01 -1.260160058736801147e-01 1.507675051689147949e-01 1.129172220826148987e-01
5.819348096847534180e-01 3.731380775570869446e-02 5.945091247558593750e-01 1.839332729578018188e-01 2.929263114929199219e-01 -2.308531403541564941e-01 3.272301852703094482e-01 -1.628144681453704834e-01
1.725878417491912842e-01 -3.948183953762054443e-01 6.444090008735656738e-01 2.006338983774185181e-01 2.013981938362121582e-01 -9.612143784761428833e-02 4.709000885486602783e-01 -2.954106032848358154e-01
3.720957636833190918e-01 5.289570614695549011e-02 -1.314328610897064209e-01 7.191613316535949707e-01 2.363694906234741211e-01 2.263252735137939453e-01 -2.382657378911972046e-01 -4.005183577537536621e-01
1.596108675003051758e-01 -2.874205112457275391e-01 -2.401969730854034424e-01 -9.182284772396087646e-02 8.334679603576660156e-01 1.704864650964736938e-01 8.242709934711456299e-02 -3.086407482624053955e-01
8.265354484319686890e-02 3.668569028377532959e-01 -1.597573310136795044e-01 5.470864176750183105e-01 6.501008868217468262e-01 -1.824275553226470947e-01 -2.724954187870025635e-01 -5.994889140129089355e-02
-8.890214562416076660e-02 -4.047105908393859863e-01 -2.235561758279800415e-01 2.464523911476135254e-02 6.826290488243103027e-01 1.544122211635112762e-02 -1.281526535749435425e-01 -5.432099103927612305e-01
5.719805955886840820e-01 8.479641377925872803e-02 4.181588590145111084e-01 -2.964411862194538116e-03 6.230291724205017090e-01 3.147599101066589355e-01 -5.225625261664390564e-02 2.849988080561161041e-02
7.509059309959411621e-01 4.335654526948928833e-02 8.356931060552597046e-02 7.230368256568908691e-02 5.622838139533996582e-01 -2.134417444467544556e-01 2.126305252313613892e-01 -1.229495406150817871e-01
8.803644031286239624e-02 -5.967829227447509766e-01 1.667090356349945068e-01 -1.689902879297733307e-02 5.351139903068542480e-01 -2.184847146272659302e-01 4.848961830139160156e-01 -1.970163434743881226e-01
6.093558389693498611e-03 -1.142033860087394714e-01 3.181990981101989746e-01 3.978002071380615234e-02 1.851658374071121216e-01 3.483352959156036377e-01 1.595202088356018066e-02 -8.533515930175781250e-01
7.477245479822158813e-02 -2.074152082204818726e-01 8.223227411508560181e-02 2.401158809661865234e-01 3.174407780170440674e-01 1.535456278361380100e-03 6.163134574890136719e-01 -6.374613642692565918e-01
3.789141774177551270e-01 -1.920146644115447998e-01 1.832635998725891113e-01 3.250623643398284912e-01 2.958925664424896240e-01 -1.261511892080307007e-01 -6.591556072235107422e-01 -3.772939741611480713e-01
5.012131333351135254e-01 8.895738422870635986e-02 3.619553446769714355e-01 4.384055733680725098e-01 3.846504390239715576e-01 -3.871191442012786865e-01 -3.002860248088836670e-01 -1.722557693719863892e-01
-2.013224214315414429e-01 -4.241833686828613281e-01 2.673811018466949463e-01 3.248462080955505371e-01 4.894541800022125244e-01 -3.690175414085388184e-01 -4.500683844089508057e-01 -1.556253433227539062e-01
4.267845153808593750e-01 -3.785264492034912109e-01 2.992037832736968994e-01 2.456352114677429199e-01 3.476555645465850830e-01 2.000927180051803589e-01 -5.795257091522216797e-01 -1.672175079584121704e-01
7.255012989044189453e-01 -1.716841906309127808e-01 3.146926462650299072e-01 2.059156596660614014e-01 3.974562287330627441e-01 -1.967294961214065552e-01 3.225109875202178955e-01 4.530418664216995239e-02
5.825092792510986328e-01 -2.694756984710693359e-01 -2.231824994087219238e-01 8.987264335155487061e-02 6.527774930000305176e-01 -2.343998998403549194e-01 1.082630977034568787e-01 -1.933797001838684082e-01
1.574668735265731812e-01 -1.459729820489883423e-01 1.461859792470932007e-01 2.162066698074340820e-01 3.676519915461540222e-02 2.333901226520538330e-01 1.190085113048553467e-01 -9.032136201858520508e-01
2.473947107791900635e-01 -1.307257115840911865e-01 1.790742203593254089e-02 5.928825139999389648e-01 -1.187366154044866562e-02 7.579573988914489746e-02 3.094873130321502686e-01 -6.842571496963500977e-01
-1.111720055341720581e-01 -5.650225877761840820e-01 4.675973057746887207e-01 1.693920940160751343e-01 1.215786784887313843e-01 -4.027463495731353760e-01 -5.429357290267944336e-02 -4.910352826118469238e-01
-7.203250378370285034e-02 -6.180507540702819824e-01 3.173014223575592041e-01 3.793525695800781250e-01 3.411774039268493652e-01 8.856328576803207397e-02 -4.650605022907257080e-01 -1.664608418941497803e-01
4.046353995800018311e-01 1.173652186989784241e-01 2.594543695449829102e-01 6.674619913101196289e-01 1.387815475463867188e-01 -3.989548087120056152e-01 -2.155819088220596313e-01 -2.911576926708221436e-01
-2.135807424783706665e-01 -8.418923616409301758e-02 4.116685688495635986e-01 1.560737937688827515e-01 3.931968808174133301e-01 2.562954276800155640e-02 -5.781992673873901367e-01 -5.137025117874145508e-01
1.955919265747070312e-01 -1.033570542931556702e-01 -7.313060760498046875e-02 5.059453845024108887e-01 1.339998990297317505e-01 -1.963483542203903198e-01 2.558731138706207275e-01 -7.534934878349304199e-01
5.617451071739196777e-01 -3.300322592258453369e-02 1.384894400835037231e-01 6.289423108100891113e-01 1.550321429967880249e-01 -3.403661549091339111e-01 -1.609683185815811157e-01 -3.206409811973571777e-01
8.115898817777633667e-02 -2.443737685680389404e-01 1.727973669767379761e-01 4.786333441734313965e-01 1.972612887620925903e-01 6.367726922035217285e-01 2.723307907581329346e-01 -3.952090442180633545e-01
3.915688693523406982e-01 -3.907297551631927490e-01 1.308151185512542725e-01 7.414106130599975586e-01 -5.769686400890350342e-02 8.932954818010330200e-02 4.075530543923377991e-02 -3.379824459552764893e-01
4.728756248950958252e-01 2.474453449249267578e-01 2.787101566791534424e-01 6.030766367912292480e-01 1.869625300168991089e-01 -3.556751012802124023e-01 -2.429413944482803345e-01 -2.308645397424697876e-01
-2.730051875114440918e-01 -1.791199594736099243e-01 4.818239808082580566e-01 3.737036287784576416e-01 5.143612027168273926e-01 -4.660597145557403564e-01 -1.005547028034925461e-02 1.992366462945938110e-01
2.983238101005554199e-01 -8.060940355062484741e-02 7.364008426666259766e-01 1.349432766437530518e-01 1.070896461606025696e-01 -5.249795317649841309e-02 3.983966708183288574e-01 -4.136003851890563965e-01
2.918656766414642334e-01 -5.817351937294006348e-01 2.408098578453063965e-01 9.491857886314392090e-02 8.804631233215332031e-02 -5.665364116430282593e-02 -9.833777695894241333e-02 -6.991190314292907715e-01
-2.660837173461914062e-01 -7.658267021179199219e-02 2.367833405733108521e-01 3.189103901386260986e-01 6.946603059768676758e-01 -4.600994288921356201e-01 -2.660765647888183594e-01 -2.287625335156917572e-02
5.482944250106811523e-01 -3.971330821514129639e-01 4.252313673496246338e-01 4.453766345977783203e-01 2.482208907604217529e-01 -5.577492341399192810e-02 -3.001285195350646973e-01 -8.760733157396316528e-02
8.637127280235290527e-02 -1.643541306257247925e-01 -1.091369390487670898e-01 3.530180454254150391e-01 5.892037153244018555e-01 5.765172839164733887e-01 1.757117807865142822e-01 -3.443649709224700928e-01
1.230419427156448364e-01 9.142152220010757446e-02 5.952503681182861328e-01 -8.258392661809921265e-02 4.622102081775665283e-01 5.085768103599548340e-01 1.959018856287002563e-01 -3.235641717910766602e-01
-1.048488840460777283e-01 3.599270284175872803e-01 4.664884507656097412e-01 3.775522112846374512e-01 5.536521673202514648e-01 1.910185664892196655e-01 3.086457848548889160e-01 -2.470246404409408569e-01
6.338449120521545410e-01 -1.413525938987731934e-01 5.695114135742187500e-01 7.791756838560104370e-02 2.989024519920349121e-01 -2.843288183212280273e-01 2.771604061126708984e-01 -2.901645004749298096e-02
-4.208637177944183350e-01 2.466673254966735840e-01 2.975664138793945312e-01 5.451629161834716797e-01 5.614863634109497070e-01 2.052035331726074219e-01 1.337221562862396240e-01 3.199353441596031189e-02
-3.886445425450801849e-03 -2.972027063369750977e-01 3.615792989730834961e-01 6.794503331184387207e-01 2.929112911224365234e-01 4.815619587898254395e-01 2.170776203274726868e-02 -3.305828198790550232e-02
5.919418931007385254e-01 -4.289833605289459229e-01 5.014763474464416504e-01 4.265239834785461426e-01 6.589617580175399780e-02 1.900845952332019806e-02 1.537002176046371460e-01 -6.204617023468017578e-02
-2.717018723487854004e-01 1.139477416872978210e-01 2.712350487709045410e-01 -2.790546715259552002e-01 7.140267491340637207e-01 1.302926242351531982e-01 -9.409946948289871216e-02 -4.754880368709564209e-01
-2.129592597484588623e-01 -1.769149899482727051e-01 2.839453816413879395e-01 3.971035778522491455e-01 4.071218371391296387e-01 -1.544674485921859741e-01 6.605726480484008789e-01 -2.430402636528015137e-01
5.040962100028991699e-01 -4.030554890632629395e-01 2.265049815177917480e-01 3.726475834846496582e-01 1.420787442475557327e-02 -1.211049407720565796e-01 -3.476180732250213623e-01 -5.074997544288635254e-01
5.190955996513366699e-01 2.139726281166076660e-01 4.081155955791473389e-01 5.258367061614990234e-01 1.561748832464218140e-01 -3.654273450374603271e-01 -1.747885644435882568e-01 -2.306821644306182861e-01
-3.707877546548843384e-02 -2.539786994457244873e-01 2.831314504146575928e-01 5.280116200447082520e-01 -1.570625044405460358e-02 3.775464370846748352e-02 4.393952190876007080e-01 -6.167821288108825684e-01
4.534588381648063660e-02 -3.541839718818664551e-01 -2.575138509273529053e-01 1.999230384826660156e-01 4.954536557197570801e-01 1.353639215230941772e-01 2.068111449480056763e-01 -6.779722571372985840e-01
1.823194921016693115e-01 -4.295824468135833740e-01 1.923620104789733887e-01 3.536138534545898438e-01 3.843049108982086182e-01 3.585962951183319092e-01 -5.400466322898864746e-01 -2.285624891519546509e-01
5.339609980583190918e-01 -2.250640690326690674e-01 8.619131892919540405e-02 7.252438664436340332e-01 2.307469099760055542e-01 1.047374457120895386e-01 1.441844254732131958e-01 2.140586078166961670e-01
4.161774814128875732e-01 1.808512806892395020e-01 4.479297399520874023e-01 6.242658942937850952e-02 2.429072111845016479e-01 3.251553773880004883e-01 3.634361922740936279e-01 -5.410500764846801758e-01
1.554283201694488525e-01 -3.880541324615478516e-01 1.557374894618988037e-01 2.880192399024963379e-01 4.251316189765930176e-01 6.305387616157531738e-02 -6.659913063049316406e-01 -2.996495962142944336e-01
5.159879326820373535e-01 -2.550912797451019287e-01 -1.773150712251663208e-01 6.362131834030151367e-01 3.318505287170410156e-01 -1.949543505907058716e-01 2.467667162418365479e-01 -1.531380116939544678e-01
1.146322190761566162e-01 2.345885783433914185e-01 9.052714705467224121e-02 6.931796073913574219e-01 1.954980492591857910e-01 1.386956274509429932e-01 -4.103471338748931885e-01 -4.661478996276855469e-01
5.393911600112915039e-01 8.665132522583007812e-02 7.194245457649230957e-01 7.523157447576522827e-02 2.112077027559280396e-01 1.320947408676147461e-01 2.655796408653259277e-01 -2.138386815786361694e-01
-7.507493346929550171e-02 -1.950426101684570312e-01 -2.892550826072692871e-01 2.050122171640396118e-01 6.144074201583862305e-01 9.994310326874256134e-03 9.215857833623886108e-02 -6.667338013648986816e-01
2.728429138660430908e-01 4.241308197379112244e-02 3.434268236160278320e-01 6.418177485466003418e-02 7.407878637313842773e-01 -2.663688957691192627e-01 4.221613109111785889e-01 6.129772588610649109e-02
3.015871942043304443e-01 1.908840686082839966e-01 5.806955099105834961e-01 -1.896988302469253540e-01 3.793187737464904785e-01 3.422762155532836914e-01 1.034489180892705917e-02 -4.881320893764495850e-01
4.719609320163726807e-01 -2.776790596544742584e-02 7.551562786102294922e-01 3.434083163738250732e-01 1.543066650629043579e-01 -2.431676350533962250e-02 -1.604577004909515381e-01 -1.953022927045822144e-01
5.495650172233581543e-01 2.924500964581966400e-02 4.707688391208648682e-01 6.662064790725708008e-01 7.518587261438369751e-02 -1.482114344835281372e-01 6.224381923675537109e-02 1.322845183312892914e-02
1.409294009208679199e-01 3.732790648937225342e-01 1.128993332386016846e-01 2.219353467226028442e-01 8.700686693191528320e-01 3.139134496450424194e-02 -1.436063349246978760e-01 -1.312479842454195023e-02
5.648782253265380859e-01 -5.416195392608642578e-01 1.734571009874343872e-01 1.262737214565277100e-01 2.745098769664764404e-01 -4.121960401535034180e-01 -1.130293831229209900e-01 -2.889491021633148193e-01
3.320163190364837646e-01 1.235302165150642395e-01 5.595018863677978516e-01 -3.167494758963584900e-02 7.371308207511901855e-01 1.838601566851139069e-02 1.292642503976821899e-01 -7.120627909898757935e-03
1.423891633749008179e-01 -1.124720498919487000e-01 5.617336630821228027e-01 3.520055115222930908e-01 4.006803333759307861e-01 6.872320175170898438e-02 5.728518366813659668e-01 1.849214434623718262e-01
6.063928008079528809e-01 1.723159104585647583e-01 4.027645885944366455e-01 5.630370974540710449e-01 2.561520040035247803e-01 -1.910239905118942261e-01 -2.959340624511241913e-02 -1.427769511938095093e-01
5.746481940150260925e-02 2.595953047275543213e-01 3.712058067321777344e-01 7.194529771804809570e-01 1.381543576717376709e-01 -1.307477615773677826e-02 3.853018879890441895e-01 -3.258633613586425781e-01
-2.179197072982788086e-01 -2.410352528095245361e-01 3.930746614933013916e-01 4.724143743515014648e-01 4.311899542808532715e-01 -1.923184655606746674e-02 5.735430717468261719e-01 3.851868212223052979e-02
4.633833765983581543e-01 1.566381007432937622e-01 2.615537345409393311e-01 5.906297564506530762e-01 5.012029781937599182e-02 -1.670509874820709229e-01 -2.551893591880798340e-01 -4.979425668716430664e-01
1.809707134962081909e-01 6.752828508615493774e-02 4.211575090885162354e-01 7.353999018669128418e-01 1.146036833524703979e-01 6.390465795993804932e-02 -4.763032793998718262e-01 -2.050085365772247314e-02
2.313749641180038452e-01 4.281022250652313232e-01 4.187437705695629120e-03 6.689295917749404907e-02 8.075405955314636230e-01 3.028104901313781738e-01 -8.870592713356018066e-02 -8.376848697662353516e-02
-2.380226701498031616e-01 -5.622993037104606628e-02 2.251541465520858765e-01 2.162464112043380737e-01 6.546611785888671875e-01 8.625868707895278931e-02 5.838748216629028320e-01 -2.565052509307861328e-01
5.148941874504089355e-01 -4.690724909305572510e-01 1.540927290916442871e-01 2.814957797527313232e-01 1.252622306346893311e-01 -1.600458621978759766e-01 -3.183425962924957275e-01 -5.188673138618469238e-01
6.367564201354980469e-01 1.972305625677108765e-01 3.794237673282623291e-01 4.518985748291015625e-01 1.469197571277618408e-01 -2.579866051673889160e-01 -3.371157497167587280e-02 -3.437845408916473389e-01
2.975119948387145996e-01 -5.442337393760681152e-01 2.766144573688507080e-01 2.908807396888732910e-01 -6.015672162175178528e-02 -7.788693159818649292e-02 3.096343018114566803e-02 -6.659768223762512207e-01
4.171879887580871582e-01 -4.517404437065124512e-01 7.899845391511917114e-02 6.972397565841674805e-01 9.503059089183807373e-02 9.483512490987777710e-03 3.239052593708038330e-01 -1.243595108389854431e-01
8.923024684190750122e-02 -2.816172540187835693e-01 4.276808798313140869e-01 3.456864953041076660e-01 3.625237047672271729e-01 5.173127651214599609e-01 4.433252215385437012e-01 1.214354261755943298e-01
