# Supplementary material for: Where is your field going? A machine learning approach to study the relative motion of the domains of physics
Source: PLoS One. 2020 Jun 18;15(6):e0233997. doi: 10.1371/journal.pone.0233997 (PMC7302634; doi:10.1371/journal.pone.0233997)
Supplement: S23 Data — (ZIP) [file pone.0233997.s023.zip › 22/Pacs4Run_22_VS_500_embeddings2003-2007ED8.txt]

6.782737970352172852e-01 2.849262654781341553e-01 -1.554722785949707031e-01 1.011199727654457092e-01 -1.564100831747055054e-01 2.549444139003753662e-02 3.373306244611740112e-02 6.309618949890136719e-01
4.902458190917968750e-01 2.028221487998962402e-01 5.066294074058532715e-01 2.610842883586883545e-01 -4.123310446739196777e-01 2.119787633419036865e-01 -8.205406367778778076e-03 4.226877391338348389e-01
6.595956683158874512e-01 -1.913363337516784668e-01 5.026238560676574707e-01 -1.300781872123479843e-02 -1.083201617002487183e-01 2.210802212357521057e-02 8.848485350608825684e-02 5.054428577423095703e-01
6.973888278007507324e-01 7.397117465734481812e-02 2.117525637149810791e-01 1.852129399776458740e-02 -4.719865322113037109e-01 6.621892750263214111e-02 -4.269105792045593262e-01 2.314862310886383057e-01
8.885067105293273926e-01 1.250420361757278442e-01 3.902024403214454651e-02 1.932779513299465179e-02 -1.682328246533870697e-02 2.737734317779541016e-01 1.323331296443939209e-01 3.166654706001281738e-01
8.509758859872817993e-02 -1.462349742650985718e-01 -3.819579258561134338e-02 2.507950067520141602e-01 -3.617031872272491455e-01 3.728485703468322754e-01 4.327062070369720459e-01 6.707732081413269043e-01
2.179993242025375366e-01 -1.592228561639785767e-01 2.677652612328529358e-02 -2.861845791339874268e-01 1.780063956975936890e-01 5.145232081413269043e-01 -2.566477283835411072e-02 7.398830056190490723e-01
-9.240962564945220947e-02 -1.344071775674819946e-01 5.046669766306877136e-02 3.061346709728240967e-01 -3.481784760951995850e-01 2.963823676109313965e-01 3.344792723655700684e-01 7.457766532897949219e-01
4.408386051654815674e-01 2.437393963336944580e-01 3.119798302650451660e-01 -3.441807031631469727e-01 -6.575859189033508301e-01 -4.365264624357223511e-02 -4.412588477134704590e-02 3.069019317626953125e-01
3.885463178157806396e-01 2.981841862201690674e-01 5.413278341293334961e-01 -3.157550394535064697e-01 -6.000803317874670029e-03 2.763700187206268311e-01 -1.415291279554367065e-01 5.205132961273193359e-01
1.320374757051467896e-01 2.600619494915008545e-01 2.370943874120712280e-01 1.008597612380981445e-01 -3.138289451599121094e-01 5.780962109565734863e-01 3.822287023067474365e-01 5.193889141082763672e-01
-1.531649380922317505e-01 -1.093909442424774170e-01 -2.167006134986877441e-01 2.581672184169292450e-02 -5.245187282562255859e-01 4.582717418670654297e-01 -1.074128448963165283e-01 6.482886672019958496e-01
6.085542440414428711e-01 4.526764154434204102e-01 -9.034746885299682617e-02 2.308171540498733521e-01 2.759485505521297455e-02 5.047904849052429199e-01 3.851774707436561584e-02 3.259571492671966553e-01
8.059194684028625488e-01 -1.102401688694953918e-01 8.823141455650329590e-02 -8.614712953567504883e-02 -5.059403181076049805e-01 9.425073862075805664e-03 -8.260975033044815063e-02 2.454506903886795044e-01
-1.928169652819633484e-02 7.643039822578430176e-01 1.459088325500488281e-01 4.655756056308746338e-02 -2.511043250560760498e-01 -1.494098305702209473e-01 1.624883413314819336e-01 5.293691754341125488e-01
-1.827345229685306549e-02 8.958198875188827515e-02 3.197649419307708740e-01 4.665046930313110352e-02 -2.565602660179138184e-01 5.756750702857971191e-01 -1.043786108493804932e-01 6.921673417091369629e-01
2.308999560773372650e-02 -1.649647653102874756e-01 -1.926757097244262695e-01 4.009803533554077148e-01 -5.179762840270996094e-01 2.863435447216033936e-01 -3.904984891414642334e-01 5.211173295974731445e-01
4.755445718765258789e-01 -8.934184163808822632e-02 9.823866933584213257e-02 1.539789587259292603e-01 -1.394895911216735840e-01 6.135686039924621582e-01 -2.660166323184967041e-01 5.155835151672363281e-01
1.335542798042297363e-01 2.182380706071853638e-01 -5.248001217842102051e-01 -1.813194751739501953e-01 -3.742437064647674561e-01 2.981802821159362793e-01 4.801985919475555420e-01 4.082678556442260742e-01
9.865563362836837769e-02 4.086924791336059570e-01 -1.146740764379501343e-01 1.982907205820083618e-01 -1.057436168193817139e-01 5.144624710083007812e-01 4.963793754577636719e-01 4.985201358795166016e-01
2.639448940753936768e-01 -2.175010889768600464e-01 9.959682077169418335e-02 1.729548573493957520e-01 -5.159497857093811035e-01 4.048911929130554199e-01 -3.449055254459381104e-01 5.423030853271484375e-01
2.679924964904785156e-01 5.677780508995056152e-01 -8.059373497962951660e-02 1.122008487582206726e-01 -2.851911075413227081e-02 4.091757237911224365e-01 4.646674394607543945e-01 4.500776231288909912e-01
1.460049021989107132e-02 1.741128265857696533e-01 -5.815529823303222656e-01 2.828947901725769043e-01 -2.107866853475570679e-01 5.141094923019409180e-01 -1.432970315217971802e-01 4.711312651634216309e-01
3.267138302326202393e-01 -9.409880638122558594e-02 2.618458122014999390e-03 3.177676200866699219e-01 -2.930440306663513184e-01 5.300680994987487793e-01 -4.040304720401763916e-01 5.033215880393981934e-01
4.106616377830505371e-01 -2.566120922565460205e-01 -1.144060343503952026e-01 7.210131734609603882e-02 -7.581064701080322266e-01 2.094603776931762695e-01 -1.112080067396163940e-01 3.409600555896759033e-01
-2.086858749389648438e-01 -2.326497286558151245e-01 -1.597456187009811401e-01 -5.442811548709869385e-02 -4.719046652317047119e-01 3.549256026744842529e-01 -5.005929619073867798e-02 7.229599952697753906e-01
-1.195846963673830032e-02 4.630346000194549561e-01 2.822851836681365967e-01 4.451924562454223633e-01 -3.398962914943695068e-01 -1.556198298931121826e-01 -3.170463815331459045e-02 6.056587100028991699e-01
3.974989950656890869e-01 5.908472537994384766e-01 -4.431628063321113586e-02 3.395265936851501465e-01 5.091035855002701283e-04 -1.254941970109939575e-01 -4.381642937660217285e-01 4.097738564014434814e-01
1.213873997330665588e-01 4.622729718685150146e-01 3.943099975585937500e-01 4.443711340427398682e-01 -9.355564415454864502e-02 -5.780824646353721619e-02 -2.128691598773002625e-02 6.372402310371398926e-01
1.375970840454101562e-01 -1.433104742318391800e-02 1.851980984210968018e-01 1.934410780668258667e-01 -2.311958074569702148e-01 3.246958255767822266e-01 5.513343811035156250e-01 6.680533885955810547e-01
2.293020933866500854e-01 3.506428301334381104e-01 5.130289196968078613e-01 -3.116054534912109375e-01 -2.706386148929595947e-01 3.753891885280609131e-01 1.992450207471847534e-01 4.585985243320465088e-01
-1.341934204101562500e-01 -7.109772413969039917e-02 1.836102902889251709e-01 -5.234070494771003723e-02 -2.479588389396667480e-01 4.845382273197174072e-01 1.081722602248191833e-01 7.953129410743713379e-01
1.845272332429885864e-01 -4.341408312320709229e-01 -1.367841958999633789e-01 4.519485682249069214e-02 -6.789525151252746582e-01 5.371232330799102783e-02 4.268576949834823608e-02 5.394769906997680664e-01
5.879675969481468201e-02 -4.813123028725385666e-03 -5.415722131729125977e-01 3.791719973087310791e-01 -3.674983680248260498e-01 4.016310572624206543e-01 -2.612200975418090820e-01 4.414176344871520996e-01
-6.152150034904479980e-02 -1.066179797053337097e-01 -4.889340698719024658e-02 1.514477133750915527e-01 2.736900746822357178e-01 4.168188869953155518e-01 -6.374227255582809448e-02 8.407220840454101562e-01
1.001646667718887329e-01 2.302445322275161743e-01 1.950181461870670319e-02 -4.751398563385009766e-01 -2.684497237205505371e-01 -4.871313869953155518e-01 1.994643360376358032e-01 6.013884544372558594e-01
6.823408603668212891e-01 2.667637765407562256e-01 -2.230136096477508545e-01 3.986279666423797607e-01 6.713063269853591919e-02 1.984844803810119629e-01 3.275859951972961426e-01 3.215487301349639893e-01
1.434332579374313354e-01 6.342774033546447754e-01 -6.142033264040946960e-02 3.232623338699340820e-01 -4.251984357833862305e-01 -3.345153033733367920e-01 -3.604875132441520691e-02 4.181561470031738281e-01
9.258804842829704285e-03 5.636684298515319824e-01 3.380763232707977295e-01 3.163641393184661865e-01 -6.591366231441497803e-02 1.204532310366630554e-01 -1.706621050834655762e-01 6.479438543319702148e-01
1.838660985231399536e-01 -1.327674239873886108e-01 1.328931003808975220e-01 1.644454896450042725e-01 -1.884858310222625732e-01 6.185542345046997070e-01 -2.125072330236434937e-01 6.637526154518127441e-01
1.494095623493194580e-01 -1.386147290468215942e-01 4.268917143344879150e-01 -6.215016543865203857e-02 8.682495355606079102e-02 2.800438404083251953e-01 5.545212700963020325e-02 8.266350626945495605e-01
1.278363168239593506e-01 -9.038060158491134644e-02 2.830179631710052490e-01 -2.087142914533615112e-01 -2.721535786986351013e-02 -3.658322691917419434e-01 1.001613214612007141e-01 8.409649133682250977e-01
-1.112538874149322510e-01 -1.108315736055374146e-01 6.908527016639709473e-02 3.079793043434619904e-02 -3.713344037532806396e-01 5.059699416160583496e-01 -1.865760236978530884e-02 7.585346102714538574e-01
1.538140922784805298e-01 -1.995258033275604248e-01 -2.454748600721359253e-01 4.023919403553009033e-01 -2.766932249069213867e-01 4.339871108531951904e-01 2.259910702705383301e-01 6.311717033386230469e-01
-1.020905673503875732e-01 -2.206875830888748169e-01 -4.882519245147705078e-01 -1.460917145013809204e-01 -3.603747189044952393e-01 3.401205539703369141e-01 -7.624222338199615479e-02 6.555737853050231934e-01
2.971724867820739746e-01 -2.817156314849853516e-01 -1.949838101863861084e-01 -4.039157330989837646e-01 -3.063113391399383545e-01 4.674291312694549561e-01 8.503569662570953369e-02 5.582208633422851562e-01
2.678929865360260010e-01 -2.173964977264404297e-01 1.020385399460792542e-01 4.693112075328826904e-01 -3.135420978069305420e-01 3.997623324394226074e-01 -1.111537963151931763e-01 6.163064837455749512e-01
6.698963642120361328e-01 -2.900883555412292480e-01 -1.108994428068399429e-02 2.332038879394531250e-01 -4.903488755226135254e-01 -1.568608283996582031e-01 -3.512869775295257568e-02 3.824909925460815430e-01
-9.081170707941055298e-02 -3.992960602045059204e-02 -5.012266039848327637e-01 1.890338025987148285e-02 -4.485121965408325195e-01 3.410418927669525146e-01 2.744529247283935547e-01 5.880274772644042969e-01
6.570668220520019531e-01 4.394418001174926758e-01 -6.979989260435104370e-02 2.515017688274383545e-01 2.540068514645099640e-02 3.755769431591033936e-01 2.458577603101730347e-01 3.238512575626373291e-01
-1.020683348178863525e-01 2.362526059150695801e-01 2.167800255119800568e-02 -3.464260101318359375e-01 -6.638902425765991211e-01 1.855145096778869629e-01 -3.557684719562530518e-01 4.599444866180419922e-01
3.065466880798339844e-01 -2.022384554147720337e-01 -1.224011927843093872e-02 3.368545770645141602e-01 -2.322117090225219727e-01 5.111916065216064453e-01 -3.437485694885253906e-01 5.640085339546203613e-01
2.279681861400604248e-01 -2.120962366461753845e-02 3.658938705921173096e-01 1.329247355461120605e-01 -2.784689068794250488e-01 5.460865497589111328e-01 -1.737935841083526611e-01 6.245589852333068848e-01
-1.751660555601119995e-01 4.537801742553710938e-01 2.427488565444946289e-01 1.264830380678176880e-01 -1.510200500488281250e-01 -1.578708738088607788e-01 -3.572152927517890930e-02 7.996680736541748047e-01
1.948515623807907104e-01 -7.400625199079513550e-02 -2.646207809448242188e-01 -4.531225562095642090e-02 -4.712367355823516846e-01 5.411567687988281250e-01 -4.483841359615325928e-01 4.105068445205688477e-01
3.649819791316986084e-01 5.360574126243591309e-01 -1.195345912128686905e-02 2.141263782978057861e-01 -8.095785230398178101e-02 5.181384086608886719e-01 3.702420294284820557e-01 3.483343422412872314e-01
1.880711317062377930e-01 -3.924316763877868652e-01 -2.840363383293151855e-01 -2.911853194236755371e-01 -3.952507078647613525e-01 3.579200804233551025e-01 5.964288022369146347e-03 6.006626486778259277e-01
3.120549917221069336e-01 5.756127238273620605e-01 6.653405725955963135e-02 -9.211625903844833374e-02 -1.334933340549468994e-01 4.126321077346801758e-01 2.936976850032806396e-01 5.329495668411254883e-01
1.902055591344833374e-01 5.749167874455451965e-02 -5.373573899269104004e-01 -2.169851511716842651e-01 -4.073375761508941650e-01 5.484834313392639160e-01 -2.278490066528320312e-01 3.255881965160369873e-01
-2.615061774849891663e-02 2.563331425189971924e-01 -4.793032705783843994e-01 2.947494685649871826e-01 -4.178972244262695312e-01 4.222917258739471436e-01 -3.653948903083801270e-01 3.612739443778991699e-01
5.077228546142578125e-01 -3.461382687091827393e-01 -2.721889019012451172e-01 7.107925415039062500e-02 -6.037447452545166016e-01 -1.727406829595565796e-01 1.533265113830566406e-01 3.541334867477416992e-01
1.358378827571868896e-01 -2.605862915515899658e-01 -1.205811202526092529e-01 2.673953771591186523e-01 -2.425137013196945190e-01 4.926566183567047119e-01 1.528992652893066406e-01 7.090141773223876953e-01
-1.089051440358161926e-01 -6.729818880558013916e-02 -5.799641460180282593e-02 1.263246536254882812e-01 2.411954551935195923e-01 4.259383380413055420e-01 -5.468652024865150452e-02 8.495290875434875488e-01
-2.845831811428070068e-01 -1.898900568485260010e-01 -1.114297136664390564e-01 1.518977731466293335e-01 -3.033533096313476562e-01 2.890398204326629639e-01 -3.312259912490844727e-01 7.497910857200622559e-01
2.447616010904312134e-01 3.914869129657745361e-01 2.470139265060424805e-01 5.907465219497680664e-01 -9.247472137212753296e-02 -1.446400284767150879e-01 4.718931764364242554e-02 5.874805450439453125e-01
1.809289455413818359e-01 -2.284950315952301025e-01 1.402749270200729370e-01 1.637268811464309692e-01 -5.123163461685180664e-01 4.573072195053100586e-01 5.006940662860870361e-02 6.280656456947326660e-01
-1.838819682598114014e-01 -2.489073723554611206e-01 -8.973111212253570557e-02 6.448602676391601562e-02 -4.440518021583557129e-01 2.551029920578002930e-01 1.398402899503707886e-01 7.811579704284667969e-01
4.832644760608673096e-01 5.413159132003784180e-01 1.589174754917621613e-02 4.328553080558776855e-01 -8.672686666250228882e-02 -2.791981399059295654e-01 5.904638394713401794e-02 4.436852037906646729e-01
3.310378789901733398e-01 3.018231987953186035e-01 -6.024902462959289551e-01 -1.539809256792068481e-01 -3.920136988162994385e-01 2.100248783826828003e-01 3.678488433361053467e-01 2.819824516773223877e-01
1.965609937906265259e-01 5.215757489204406738e-01 1.257644593715667725e-01 -3.137432038784027100e-01 -4.750872552394866943e-01 1.666961461305618286e-01 -4.595842957496643066e-01 3.322016298770904541e-01
1.492556035518646240e-01 1.395361274480819702e-01 -5.607696771621704102e-01 -3.055142462253570557e-01 -2.976412475109100342e-01 4.213560223579406738e-01 2.602364420890808105e-01 4.653994739055633545e-01
2.626459300518035889e-01 -1.468723118305206299e-01 2.003183215856552124e-02 1.988256275653839111e-01 -1.829232424497604370e-01 6.217758655548095703e-01 -2.947995662689208984e-01 6.021127104759216309e-01
2.654290795326232910e-01 -1.063080579042434692e-01 -4.890091717243194580e-01 -4.603419080376625061e-02 -2.462328970432281494e-01 5.848156213760375977e-01 1.455881819128990173e-02 5.235886573791503906e-01
5.736462473869323730e-01 5.108619928359985352e-01 2.113771289587020874e-01 2.349104285240173340e-01 6.079821661114692688e-02 -1.418899744749069214e-01 -2.771147191524505615e-01 4.576734006404876709e-01
2.679316326975822449e-02 6.561005860567092896e-02 -6.907532811164855957e-01 3.730044364929199219e-01 -1.913551539182662964e-01 3.187586367130279541e-01 -3.359949216246604919e-02 4.892363548278808594e-01
2.130085676908493042e-01 -1.338149160146713257e-01 -1.135483235120773315e-01 4.028424918651580811e-01 -4.212128221988677979e-01 4.643822908401489258e-01 2.548514306545257568e-01 5.509310960769653320e-01
-2.548247873783111572e-01 4.069603979587554932e-01 6.940496712923049927e-02 1.695345193147659302e-01 -3.973918259143829346e-01 -9.492772072553634644e-02 -3.540039658546447754e-01 6.660617589950561523e-01
4.656752049922943115e-01 -2.068975865840911865e-01 3.669979572296142578e-01 5.707095935940742493e-02 1.704081743955612183e-01 3.492143750190734863e-01 -8.790095895528793335e-02 6.660925149917602539e-01
-1.198934856802225113e-02 3.462504744529724121e-01 3.823306411504745483e-02 -4.476362466812133789e-01 1.843922734260559082e-01 -1.838396638631820679e-01 1.083944737911224365e-01 7.736796736717224121e-01
7.461684942245483398e-02 4.487636312842369080e-02 -6.347742676734924316e-01 -3.308652937412261963e-01 3.602217882871627808e-02 4.553486108779907227e-01 3.026971779763698578e-02 5.200501680374145508e-01
3.963289856910705566e-01 5.052033066749572754e-01 -3.636654913425445557e-01 1.380663663148880005e-01 -5.687123537063598633e-01 2.020018547773361206e-01 2.301672995090484619e-01 1.384299397468566895e-01
-4.203516617417335510e-02 -1.751481443643569946e-01 -8.241065591573715210e-02 6.766124069690704346e-02 -7.074558734893798828e-01 3.635749816894531250e-01 -2.035484835505485535e-02 5.684118270874023438e-01
-7.423058152198791504e-02 4.206593036651611328e-01 6.843942683190107346e-03 3.813251554965972900e-01 -3.749021589756011963e-01 -3.459582328796386719e-01 -8.470181375741958618e-02 6.361341476440429688e-01
-2.841279841959476471e-02 4.803807139396667480e-01 -1.096742525696754456e-01 4.829736948013305664e-01 -7.969772815704345703e-02 -2.311604917049407959e-01 -2.095265537500381470e-01 6.476471424102783203e-01
3.579297065734863281e-01 -4.308200180530548096e-01 -5.785251781344413757e-02 -6.329421699047088623e-02 -6.123408675193786621e-01 2.133078128099441528e-01 -1.455319523811340332e-01 4.871202707290649414e-01
1.962225288152694702e-01 4.904494285583496094e-01 1.685457974672317505e-01 2.355456203222274780e-01 -1.317381709814071655e-01 4.290009140968322754e-01 4.911303520202636719e-01 4.409770667552947998e-01
-2.808653116226196289e-01 3.941703736782073975e-01 5.751084163784980774e-02 2.233714014291763306e-01 -2.342255562543869019e-01 -1.809040009975433350e-01 4.966970533132553101e-02 7.889786362648010254e-01
1.293230950832366943e-01 2.905908823013305664e-01 3.117275424301624298e-03 2.472354173660278320e-01 -2.442831248044967651e-01 -5.379059910774230957e-01 -3.262194693088531494e-01 6.182727813720703125e-01
2.393817603588104248e-01 -2.022737711668014526e-01 -1.621560007333755493e-01 4.374640583992004395e-01 -1.415133625268936157e-01 3.880516290664672852e-01 3.775695860385894775e-01 6.090512871742248535e-01
-1.294469367712736130e-02 3.839855790138244629e-01 2.986675500869750977e-01 3.999511003494262695e-01 -1.629761606454849243e-01 2.138298898935317993e-01 -7.517494261264801025e-02 7.247680425643920898e-01
3.039958775043487549e-01 -4.011153876781463623e-01 -1.946669071912765503e-01 -1.409407258033752441e-01 -6.063228845596313477e-01 1.943356841802597046e-01 -2.314250916242599487e-01 4.795645773410797119e-01
3.005255460739135742e-01 -2.067795023322105408e-02 -5.593997836112976074e-01 -2.585918828845024109e-02 -4.759870469570159912e-01 -6.216705776751041412e-03 5.130203366279602051e-01 3.253735601902008057e-01
5.738029479980468750e-01 2.440871894359588623e-01 2.045458108186721802e-01 4.241332411766052246e-01 1.261934787034988403e-01 -2.265439927577972412e-01 -7.968025654554367065e-02 5.620033740997314453e-01
3.128220736980438232e-01 -2.065171450376510620e-01 6.287992000579833984e-02 3.675800859928131104e-01 -1.963832080364227295e-01 4.885419607162475586e-01 -3.196253180503845215e-01 5.839726924896240234e-01
2.847279310226440430e-01 -3.696962296962738037e-01 1.286820974200963974e-02 -9.473682940006256104e-02 -7.082325816154479980e-01 1.626559197902679443e-01 -1.812156289815902710e-01 4.606784880161285400e-01
9.734287112951278687e-02 4.020310640335083008e-01 -4.238314032554626465e-01 -3.851203024387359619e-01 -4.310996830463409424e-01 3.187415599822998047e-01 3.552517890930175781e-01 2.954617738723754883e-01
2.675062716007232666e-01 -2.190428376197814941e-01 5.626907199621200562e-02 1.887826770544052124e-01 3.234690129756927490e-01 3.779401481151580811e-01 -1.453668028116226196e-01 7.570028305053710938e-01
2.755199670791625977e-01 -1.886656582355499268e-01 -3.210281208157539368e-02 1.128512248396873474e-01 -3.311509490013122559e-01 6.233327388763427734e-01 -1.861539632081985474e-01 5.846965909004211426e-01
3.516223728656768799e-01 6.342499256134033203e-01 -1.821575760841369629e-01 -2.301064692437648773e-02 4.961638525128364563e-02 4.613574743270874023e-01 3.103199303150177002e-01 3.588409125804901123e-01
-1.259815096855163574e-01 -2.205167561769485474e-01 -4.455595090985298157e-02 9.988401085138320923e-02 -2.818382978439331055e-01 2.229773551225662231e-01 3.885531723499298096e-01 8.021307587623596191e-01
1.550219506025314331e-01 -1.751764416694641113e-01 -5.264936760067939758e-02 1.585122495889663696e-01 -4.213885664939880371e-01 5.871007442474365234e-01 -1.378254145383834839e-01 6.132960319519042969e-01
6.876208186149597168e-01 1.873154491186141968e-01 6.100342050194740295e-02 4.152720430283807218e-05 -1.916018500924110413e-02 6.227301955223083496e-01 -6.925734877586364746e-02 3.088894188404083252e-01
6.487979292869567871e-01 6.092381477355957031e-02 -2.216646075248718262e-01 -2.610904574394226074e-01 2.675910890102386475e-01 -1.177284345030784607e-01 -4.109580814838409424e-01 4.513254165649414062e-01
5.396808981895446777e-01 -4.037192761898040771e-01 -1.862072348594665527e-01 3.567703366279602051e-01 -4.086752533912658691e-01 -1.989387273788452148e-01 -8.833616971969604492e-03 4.208647012710571289e-01
-1.132195889949798584e-01 -4.113711882382631302e-03 -4.436962902545928955e-01 -3.281656205654144287e-01 -2.688628137111663818e-01 4.701954722404479980e-01 1.152695119380950928e-01 6.131452918052673340e-01
2.752266824245452881e-01 -8.768782019615173340e-02 -5.110090970993041992e-01 8.968791365623474121e-02 -3.891976475715637207e-01 5.413604378700256348e-01 -2.451162934303283691e-01 3.778346180915832520e-01
3.888410925865173340e-01 1.547628790140151978e-01 1.145693361759185791e-01 -3.758278191089630127e-01 -7.436468005180358887e-01 -1.185234412550926208e-01 -1.754733324050903320e-01 2.694981098175048828e-01
-1.459118425846099854e-01 6.746665239334106445e-01 -1.587585955858230591e-01 2.039062231779098511e-01 -1.033244002610445023e-02 -1.070476695895195007e-01 -2.298636883497238159e-01 6.263781189918518066e-01
-2.175431996583938599e-01 5.564817190170288086e-01 -9.555073082447052002e-02 -6.037285551428794861e-02 -3.726544976234436035e-02 -2.217671126127243042e-01 -3.000504672527313232e-01 6.997348070144653320e-01
2.280618250370025635e-01 2.201459109783172607e-01 -3.058223128318786621e-01 -4.204772412776947021e-01 -4.404658377170562744e-01 4.367114901542663574e-01 -4.279836416244506836e-01 2.475847303867340088e-01
1.875779926776885986e-01 1.315063238143920898e-01 1.041196659207344055e-01 -2.056819051504135132e-01 1.487482041120529175e-01 -4.011557102203369141e-01 3.055448234081268311e-01 7.861075401306152344e-01
1.639276891946792603e-01 -3.884597122669219971e-01 -5.093429684638977051e-01 -4.267885163426399231e-02 -3.977531194686889648e-01 8.822271972894668579e-02 3.474926054477691650e-01 5.236730575561523438e-01
-3.239206671714782715e-01 4.771472215652465820e-01 2.049978822469711304e-02 -5.017331615090370178e-02 -1.967971175909042358e-01 -1.899814605712890625e-01 -7.386710494756698608e-02 7.643230557441711426e-01
-4.275066405534744263e-02 4.684326648712158203e-01 1.042826026678085327e-01 1.382738351821899414e-01 2.896448373794555664e-01 -6.892083585262298584e-02 1.966875642538070679e-01 7.883009910583496094e-01
9.960688650608062744e-02 -7.072831690311431885e-02 2.552131414413452148e-01 5.637215822935104370e-02 -4.120917618274688721e-01 4.220366477966308594e-01 3.825877606868743896e-01 6.499664783477783203e-01
3.211665451526641846e-01 -4.063446223735809326e-01 -2.155812680721282959e-01 3.998944535851478577e-02 -6.805152893066406250e-01 8.154591917991638184e-02 -1.538250744342803955e-01 4.361751079559326172e-01
-4.840407148003578186e-02 -2.728615701198577881e-01 6.927645206451416016e-02 -7.315751165151596069e-02 -3.578139543533325195e-01 3.847870230674743652e-01 -2.614959776401519775e-01 7.540427446365356445e-01
5.796350836753845215e-01 1.742808818817138672e-01 -5.119971632957458496e-01 -1.599339842796325684e-01 2.221062034368515015e-01 3.451873958110809326e-01 1.957805305719375610e-01 3.729797601699829102e-01
8.060440421104431152e-03 -5.775477364659309387e-02 -2.491618841886520386e-01 -8.603637665510177612e-02 -3.254953920841217041e-01 3.919161856174468994e-01 5.205252766609191895e-01 6.297805309295654297e-01
6.391368508338928223e-01 1.742707639932632446e-01 -5.585916638374328613e-01 -1.416291979694506153e-05 1.009662076830863953e-01 -1.470608562231063843e-01 2.646420896053314209e-01 3.837352097034454346e-01
2.147642076015472412e-01 -7.038414012640714645e-03 -5.478954315185546875e-01 1.001683026552200317e-01 -3.621387481689453125e-01 5.524396896362304688e-01 -2.337708026170730591e-01 3.906674087047576904e-01
-7.440503221005201340e-03 -1.548331975936889648e-01 -1.503406763076782227e-01 -5.111753940582275391e-01 -1.847802102565765381e-01 -3.993451893329620361e-01 3.393559902906417847e-02 7.051926851272583008e-01
5.821710228919982910e-01 2.899029552936553955e-01 -5.641925930976867676e-01 9.082939475774765015e-02 -3.761968910694122314e-01 2.413001209497451782e-01 1.813825964927673340e-01 1.334929913282394409e-01
2.855225503444671631e-01 3.753031790256500244e-01 -2.005823254585266113e-01 4.630996584892272949e-01 -2.796449139714241028e-02 -4.263736605644226074e-01 -1.858579069375991821e-01 5.530009865760803223e-01
-8.546319603919982910e-02 2.208532541990280151e-01 -6.347503662109375000e-01 3.205908834934234619e-01 -4.188473224639892578e-01 2.684748172760009766e-01 -2.339418828487396240e-01 3.687724173069000244e-01
1.243464946746826172e-01 -2.170897834002971649e-02 -6.198471784591674805e-01 4.394739866256713867e-01 -1.222442239522933960e-01 4.056110680103302002e-01 7.474989164620637894e-03 4.766539037227630615e-01
-1.532128751277923584e-01 4.885070025920867920e-01 1.147064566612243652e-01 7.590292394161224365e-02 -2.764295339584350586e-01 -2.737765908241271973e-01 -2.526418268680572510e-01 7.097696065902709961e-01
-1.180551424622535706e-01 5.999976024031639099e-02 7.207695394754409790e-02 1.610148102045059204e-01 -2.564277648925781250e-01 5.895501375198364258e-01 1.136068999767303467e-01 7.246454358100891113e-01
6.904656291007995605e-01 2.375691682100296021e-01 2.959874831140041351e-02 1.490805596113204956e-01 3.166273236274719238e-02 -4.370063841342926025e-01 -1.993940323591232300e-01 4.604150354862213135e-01
1.609574407339096069e-01 -2.304526120424270630e-01 -1.243508383631706238e-01 3.237677216529846191e-01 -4.544129967689514160e-01 4.703827798366546631e-01 -2.443397194147109985e-01 5.596807599067687988e-01
6.319234371185302734e-01 5.376155376434326172e-01 3.064380213618278503e-02 7.139751315116882324e-02 4.579573497176170349e-02 -3.583105504512786865e-01 -4.199409112334251404e-02 4.163633882999420166e-01
2.009413018822669983e-02 -5.765217170119285583e-02 -3.976189494132995605e-01 -5.350107550621032715e-01 -2.778193354606628418e-01 3.805524706840515137e-01 1.586938351392745972e-01 5.520395636558532715e-01
2.016751915216445923e-01 -2.688909471035003662e-01 -3.993633687496185303e-01 -1.340779066085815430e-01 -5.030804872512817383e-01 1.959629952907562256e-01 3.740529119968414307e-01 5.273990035057067871e-01
-7.834753394126892090e-02 2.484729588031768799e-01 2.628207206726074219e-01 -3.896510601043701172e-01 -3.631090745329856873e-02 -2.280379682779312134e-01 7.159875333309173584e-02 8.079442977905273438e-01
4.841506779193878174e-01 7.777621597051620483e-02 -6.248528957366943359e-01 -3.067920804023742676e-01 -2.046108394861221313e-01 1.705649495124816895e-01 3.501079380512237549e-01 2.853994071483612061e-01
-1.536996811628341675e-01 4.457066059112548828e-01 2.526089847087860107e-01 -2.338058054447174072e-01 -2.399891912937164307e-01 -2.253373414278030396e-01 3.915684297680854797e-02 7.411751151084899902e-01
3.675082921981811523e-01 3.775225579738616943e-01 -2.979432344436645508e-01 3.670303821563720703e-01 5.043070763349533081e-03 -4.921313226222991943e-01 -5.862804129719734192e-02 5.032663941383361816e-01
7.456826567649841309e-01 2.864195108413696289e-01 -2.894878387451171875e-01 2.582074403762817383e-01 -2.753929197788238525e-01 2.284398078918457031e-01 2.370342016220092773e-01 1.650326102972030640e-01
7.932562232017517090e-01 -2.720156610012054443e-01 -1.285239029675722122e-02 -6.012472137808799744e-02 -4.080953896045684814e-01 -6.255470961332321167e-02 -2.023919969797134399e-01 2.855777144432067871e-01
3.975397348403930664e-01 -2.463495880365371704e-01 2.913842536509037018e-02 4.811676144599914551e-01 -2.791864871978759766e-01 3.809030055999755859e-01 -1.236316934227943420e-02 5.707167387008666992e-01
3.720197379589080811e-01 3.307972848415374756e-01 2.896808683872222900e-01 -5.861697793006896973e-01 -1.287771165370941162e-01 2.877914905548095703e-01 2.245982438325881958e-01 4.181060492992401123e-01
7.858915925025939941e-01 8.247689157724380493e-02 -4.147523045539855957e-01 -4.844798520207405090e-02 1.179873719811439514e-01 5.593336373567581177e-02 2.814606130123138428e-01 3.239374756813049316e-01
-2.741101682186126709e-01 4.730666875839233398e-01 1.356480736285448074e-02 2.624321579933166504e-01 -3.401562571525573730e-01 -1.465826109051704407e-02 -2.647010087966918945e-01 6.678541302680969238e-01
1.257530450820922852e-01 -3.822489082813262939e-01 -4.484400153160095215e-01 -1.671393029391765594e-02 -2.922675013542175293e-01 1.312510371208190918e-01 4.101467132568359375e-01 6.048360466957092285e-01
3.608143031597137451e-01 6.059976220130920410e-01 -2.934811115264892578e-01 1.042062118649482727e-01 -1.847898960113525391e-01 5.547602772712707520e-01 -9.394346177577972412e-02 2.342177480459213257e-01
6.704651713371276855e-01 3.601478040218353271e-01 -3.111345469951629639e-01 -3.420011699199676514e-01 2.427330911159515381e-01 -1.269017439335584641e-02 1.391024142503738403e-01 3.585674762725830078e-01
8.257865309715270996e-01 4.103863835334777832e-01 -3.050523996353149414e-01 1.020307838916778564e-01 -1.418140977621078491e-01 2.737123332917690277e-02 9.532079845666885376e-02 1.274607777595520020e-01
2.712899073958396912e-02 -2.850582003593444824e-01 -9.079042822122573853e-02 -1.514702290296554565e-01 2.400490790605545044e-01 3.428273797035217285e-01 2.575031854212284088e-02 8.432097434997558594e-01
-8.727259933948516846e-02 1.162390261888504028e-01 -4.163546115159988403e-02 -1.865682452917098999e-01 7.391083985567092896e-02 -3.933593928813934326e-01 5.396986007690429688e-02 8.827363848686218262e-01
6.077224612236022949e-01 -2.166675031185150146e-02 4.633939862251281738e-01 1.787217259407043457e-01 1.037530303001403809e-01 3.133407235145568848e-01 -1.050676256418228149e-01 5.133636593818664551e-01
3.306222856044769287e-01 4.795925617218017578e-01 1.289804577827453613e-01 2.687043696641921997e-02 9.496888518333435059e-02 -4.597368836402893066e-01 -1.535321772098541260e-01 6.319595575332641602e-01
7.438448071479797363e-01 2.803909182548522949e-01 -4.973444044589996338e-01 1.775457412004470825e-01 6.070008128881454468e-02 1.925248354673385620e-01 -1.997580938041210175e-02 2.192089408636093140e-01
-1.536645740270614624e-01 1.831495165824890137e-01 -2.236496359109878540e-01 -3.369001671671867371e-02 -3.814899921417236328e-01 2.873003482818603516e-01 -6.408516168594360352e-01 5.029138922691345215e-01
-2.102521508932113647e-01 -2.399720810353755951e-02 -4.442751705646514893e-01 -2.347874343395233154e-01 -2.521699666976928711e-01 4.285520315170288086e-01 1.278911530971527100e-01 6.626538634300231934e-01
1.971318572759628296e-01 3.572321236133575439e-01 4.295017719268798828e-01 1.558983922004699707e-01 -5.304785370826721191e-01 -2.647595107555389404e-01 -2.342316806316375732e-01 4.673100113868713379e-01
4.919321835041046143e-01 4.791641235351562500e-01 -1.188084948807954788e-02 5.332893878221511841e-02 2.534918487071990967e-01 -3.578531444072723389e-01 -2.131731361150741577e-01 5.363390445709228516e-01
7.932494878768920898e-01 3.359158039093017578e-01 2.885487079620361328e-01 1.322026699781417847e-01 -1.457584202289581299e-01 1.068100258708000183e-01 4.204509407281875610e-02 3.503654599189758301e-01
4.803681671619415283e-01 1.751752346754074097e-01 -2.129824757575988770e-01 -3.837396502494812012e-01 2.019804120063781738e-01 5.007185041904449463e-02 -5.733035206794738770e-01 4.170878827571868896e-01
1.408490389585494995e-01 -2.483002990484237671e-01 4.161992296576499939e-02 -1.463568061590194702e-01 -3.673130273818969727e-01 5.257150530815124512e-01 -1.151776462793350220e-01 6.861450076103210449e-01
2.313631400465965271e-02 1.861725598573684692e-01 -4.808468818664550781e-01 -7.767754048109054565e-02 -2.315132617950439453e-01 5.960922837257385254e-01 7.530322670936584473e-02 5.594300031661987305e-01
6.924517154693603516e-01 4.864595234394073486e-01 -1.738528311252593994e-01 1.730403155088424683e-01 -9.688282757997512817e-02 2.411179840564727783e-01 2.919665575027465820e-01 2.663293182849884033e-01
7.379684597253799438e-02 3.236510455608367920e-01 -4.466483294963836670e-01 -2.900446653366088867e-01 -5.524058341979980469e-01 2.297706156969070435e-01 3.943174183368682861e-01 3.045497238636016846e-01
7.049924731254577637e-01 1.258303225040435791e-01 -3.169512152671813965e-01 1.925633847713470459e-01 1.482810676097869873e-01 3.239412009716033936e-01 2.775677144527435303e-01 3.816344439983367920e-01
5.183889269828796387e-01 -4.201674088835716248e-02 1.301911920309066772e-01 2.277375310659408569e-01 -3.000971376895904541e-01 5.064154267311096191e-01 -3.900211751461029053e-01 4.025691449642181396e-01
4.828993678092956543e-01 3.547962903976440430e-01 -3.256951272487640381e-01 2.434851415455341339e-02 -5.611564517021179199e-01 4.190440475940704346e-01 1.495606303215026855e-01 1.462699174880981445e-01
6.502720713615417480e-01 3.757065534591674805e-01 5.883070454001426697e-02 9.312264621257781982e-02 -2.586639225482940674e-01 -4.690407812595367432e-01 -1.840178221464157104e-01 3.210749328136444092e-01
5.248866677284240723e-01 -7.974970340728759766e-02 -3.853780925273895264e-01 -3.973220288753509521e-01 -9.565967321395874023e-02 -2.031708210706710815e-01 -5.044531226158142090e-01 3.268803954124450684e-01
3.006567358970642090e-01 -2.557801306247711182e-01 -2.755171656608581543e-01 1.635682396590709686e-02 -6.827193498611450195e-02 -3.342237472534179688e-01 -5.731400847434997559e-01 5.684617161750793457e-01
2.938566613011062145e-04 -7.421442866325378418e-02 -5.517372395843267441e-03 2.278866246342658997e-02 -4.795499145984649658e-01 5.827763676643371582e-01 -4.120071977376937866e-02 6.501141190528869629e-01
7.616728544235229492e-02 4.473814964294433594e-01 -7.599517703056335449e-01 9.925393760204315186e-02 -1.554103344678878784e-01 1.053146794438362122e-01 2.198810726404190063e-01 3.508265912532806396e-01
4.555639624595642090e-01 -2.361271381378173828e-01 1.274932920932769775e-01 2.102730274200439453e-01 1.683912277221679688e-01 4.164702594280242920e-01 -1.358964294195175171e-01 6.752519607543945312e-01
4.953493475914001465e-01 1.935818493366241455e-01 -6.823229193687438965e-01 -1.415018141269683838e-01 6.773654371500015259e-02 -7.360101491212844849e-02 2.667057216167449951e-01 3.878536522388458252e-01
7.170610129833221436e-02 4.236917197704315186e-01 3.692484498023986816e-01 -2.990646362304687500e-01 2.547934837639331818e-02 -1.897715628147125244e-01 1.658822447061538696e-01 7.248311042785644531e-01
8.571036159992218018e-02 -1.244973465800285339e-01 1.153950765728950500e-01 1.893637776374816895e-01 -6.782352328300476074e-01 3.003685176372528076e-01 3.017968237400054932e-01 5.354194045066833496e-01
7.887826114892959595e-02 -1.680039335042238235e-03 -1.449075937271118164e-01 -3.303264379501342773e-01 -1.888715177774429321e-01 5.674158334732055664e-01 3.213393688201904297e-01 6.346411108970642090e-01
1.915512979030609131e-01 3.126016557216644287e-01 4.924868047237396240e-02 -3.348094522953033447e-01 -4.539304077625274658e-01 2.313549630343914032e-02 -6.530959010124206543e-01 3.434284627437591553e-01
-1.055307611823081970e-01 5.965480208396911621e-01 1.081863492727279663e-01 -1.136987283825874329e-01 1.151690036058425903e-01 -1.032418906688690186e-01 -1.055412739515304565e-01 7.571661472320556641e-01
-1.508344709873199463e-01 3.081432543694972992e-02 -2.531178295612335205e-01 -1.420790553092956543e-01 -1.772227287292480469e-01 -4.750836491584777832e-01 2.875185012817382812e-01 7.431454658508300781e-01
6.124404072761535645e-01 -2.814585268497467041e-01 -1.895890235900878906e-01 2.341189384460449219e-01 -5.925242900848388672e-01 -1.373372822999954224e-01 -9.904569387435913086e-02 2.742000222206115723e-01
4.770347177982330322e-01 3.688848912715911865e-01 2.996133565902709961e-01 4.416414201259613037e-01 -1.946676373481750488e-01 -2.336591184139251709e-01 6.497491151094436646e-02 5.048097372055053711e-01
4.284744262695312500e-01 -1.488398611545562744e-01 -4.130201339721679688e-01 -3.519251048564910889e-01 -3.024038970470428467e-01 5.030546188354492188e-01 -2.070507705211639404e-01 3.353165686130523682e-01
4.292118847370147705e-01 -1.861366331577301025e-01 1.978920698165893555e-01 9.039980918169021606e-02 3.227489590644836426e-01 4.027807116508483887e-01 -6.349991261959075928e-02 6.807094812393188477e-01
4.039486348628997803e-01 2.281006425619125366e-01 -3.324585258960723877e-01 -2.755506932735443115e-01 2.001770287752151489e-01 6.292322278022766113e-02 -5.917913913726806641e-01 4.517647922039031982e-01
3.302470147609710693e-01 2.794128954410552979e-01 -5.752922892570495605e-01 8.181906305253505707e-03 -5.592607855796813965e-01 3.185053169727325439e-01 1.966765671968460083e-01 1.701095104217529297e-01
-1.459214836359024048e-01 -2.909534275531768799e-01 -2.208008198067545891e-03 -2.051323652267456055e-02 -1.836191117763519287e-01 3.437640666961669922e-01 -2.361199259757995605e-01 8.282421827316284180e-01
5.178323388099670410e-01 3.169578611850738525e-01 3.475593626499176025e-01 3.869111239910125732e-01 -1.897595971822738647e-01 -2.438092678785324097e-01 7.761045545339584351e-02 5.093278288841247559e-01
5.537711977958679199e-01 4.943982362747192383e-01 4.550696909427642822e-02 1.110093817114830017e-01 2.198658138513565063e-01 -3.031576573848724365e-01 -1.136428192257881165e-01 5.304278731346130371e-01
3.261587321758270264e-01 4.158666431903839111e-01 2.805334031581878662e-01 5.350918769836425781e-01 -3.984256833791732788e-02 -7.988419383764266968e-02 6.647673994302749634e-02 5.858882069587707520e-01
-1.255886852741241455e-01 1.350138485431671143e-01 -1.990439295768737793e-01 -3.283636868000030518e-01 1.799967139959335327e-02 -4.051164090633392334e-01 7.134339958429336548e-02 8.056205511093139648e-01
-5.218759924173355103e-02 4.514459073543548584e-01 4.542176052927970886e-02 -1.848820745944976807e-01 -9.695555269718170166e-02 -4.857929050922393799e-01 -1.148634999990463257e-01 7.061443924903869629e-01
2.925075888633728027e-01 -8.356804400682449341e-02 -4.357897341251373291e-01 8.244197815656661987e-02 -9.242343902587890625e-02 -3.437480628490447998e-01 -5.986767411231994629e-01 4.750027060508728027e-01
2.728297412395477295e-01 8.123930543661117554e-02 -6.654180288314819336e-01 2.281367480754852295e-01 -4.216393530368804932e-01 4.007616341114044189e-01 -7.165447622537612915e-02 2.839236855506896973e-01
1.235924139618873596e-01 2.170387208461761475e-01 -6.788239479064941406e-01 3.057661056518554688e-01 -1.893743406981229782e-03 4.261797964572906494e-01 1.208212822675704956e-01 4.325434267520904541e-01
1.368663907051086426e-01 -3.756508529186248779e-01 -2.127051651477813721e-01 -3.925948590040206909e-02 -7.416293621063232422e-01 3.353470563888549805e-02 -8.142368495464324951e-02 4.853871762752532959e-01
1.410282403230667114e-01 3.000079691410064697e-01 -3.618908822536468506e-01 -5.066989734768867493e-02 -1.837920695543289185e-01 5.274302959442138672e-01 4.568696022033691406e-01 4.856765270233154297e-01
-1.733898073434829712e-01 3.208535909652709961e-01 2.724941968917846680e-01 -4.286768138408660889e-01 -1.166871041059494019e-01 -1.732876747846603394e-01 -7.486364990472793579e-02 7.481463551521301270e-01
2.495688945055007935e-01 9.633017703890800476e-03 1.674951314926147461e-01 -4.568418562412261963e-01 -4.593559503555297852e-01 -1.593584120273590088e-01 -4.732126295566558838e-01 4.904388785362243652e-01
3.086112141609191895e-01 4.173290729522705078e-02 1.468465626239776611e-01 -4.036278128623962402e-01 -4.546297490596771240e-01 -2.188786566257476807e-01 -5.253356695175170898e-01 4.335484802722930908e-01
2.148267924785614014e-01 -5.309828370809555054e-02 -6.816604733467102051e-01 -8.636368811130523682e-02 1.038483157753944397e-01 4.500954747200012207e-01 4.875937849283218384e-02 5.129936933517456055e-01
-3.084331192076206207e-02 4.854454100131988525e-02 2.831495106220245361e-01 -1.876637041568756104e-01 -4.830841422080993652e-01 -1.676001250743865967e-01 -5.394456982612609863e-01 5.734449028968811035e-01
-1.100993230938911438e-01 -1.459575444459915161e-01 -5.597587823867797852e-01 -2.512306272983551025e-01 -3.023688495159149170e-01 2.258250415325164795e-01 -2.746611237525939941e-01 6.101353764533996582e-01
5.416304469108581543e-01 -2.765901014208793640e-02 6.379633396863937378e-02 3.272548615932464600e-01 2.160202711820602417e-02 5.451455116271972656e-01 -2.515672445297241211e-01 4.834968447685241699e-01
5.426816940307617188e-01 3.773689568042755127e-01 1.740802228450775146e-01 3.658601343631744385e-01 -1.066257730126380920e-01 3.882175385951995850e-01 1.660596430301666260e-01 4.574647545814514160e-01
4.516749978065490723e-01 2.997495830059051514e-01 -6.328056454658508301e-01 -3.030998706817626953e-01 -2.827994227409362793e-01 2.208905965089797974e-01 1.783296018838882446e-01 2.307769656181335449e-01
1.569958627223968506e-01 4.411926567554473877e-01 1.222402006387710571e-01 -4.129887819290161133e-01 -5.817426443099975586e-01 2.482737749814987183e-01 -3.053898811340332031e-01 3.191736042499542236e-01
-2.016824334859848022e-01 -4.960700869560241699e-03 -5.759241580963134766e-01 3.001964986324310303e-01 -2.928974926471710205e-01 3.235946595668792725e-01 -1.308695077896118164e-01 5.743375420570373535e-01
2.430140078067779541e-01 5.746568441390991211e-01 1.312009245157241821e-01 -4.067592620849609375e-01 -3.869754076004028320e-01 1.744950562715530396e-01 -4.095286130905151367e-01 2.830810546875000000e-01
4.881526529788970947e-01 -2.774819731712341309e-01 -7.628339529037475586e-02 1.761344671249389648e-01 -1.639918833971023560e-01 -3.801297545433044434e-01 -4.367007017135620117e-01 5.345734953880310059e-01
5.013970658183097839e-02 1.118915453553199768e-01 -2.930123731493949890e-02 -3.345097005367279053e-01 2.440245449542999268e-01 -3.362554311752319336e-01 9.279166162014007568e-02 8.312550187110900879e-01
6.136999651789665222e-02 6.467816978693008423e-02 1.997632980346679688e-01 -3.879204392433166504e-01 -5.652740597724914551e-01 -2.452591061592102051e-01 -4.092600941658020020e-01 5.044621825218200684e-01
8.520821928977966309e-01 -1.057778820395469666e-01 -2.667195908725261688e-02 -4.933534562587738037e-02 -3.964540958404541016e-01 -1.481824219226837158e-01 -1.750919669866561890e-01 2.232272177934646606e-01
7.979753017425537109e-01 2.814452052116394043e-01 -1.866110712289810181e-01 1.284742951393127441e-01 -1.879560053348541260e-01 1.526362597942352295e-01 3.533051908016204834e-01 2.219118475914001465e-01
3.797706961631774902e-01 -5.343793705105781555e-02 3.225120902061462402e-01 -2.497763745486736298e-02 2.551735937595367432e-01 4.109714329242706299e-01 7.169492542743682861e-02 7.135331630706787109e-01
-1.890767663717269897e-01 5.893319249153137207e-01 -1.602518558502197266e-01 3.174494802951812744e-01 -1.600732952356338501e-01 -1.033053696155548096e-01 -2.188186645507812500e-01 6.374212503433227539e-01
4.574350714683532715e-01 -3.129365295171737671e-02 -3.066683411598205566e-01 -4.821815192699432373e-01 2.091581374406814575e-02 -1.584883779287338257e-02 -5.627212524414062500e-01 3.819494843482971191e-01
-2.652476131916046143e-01 -1.247240975499153137e-01 -6.788434460759162903e-03 -9.842154104262590408e-04 -3.564664423465728760e-01 3.977706432342529297e-01 -4.181203618645668030e-02 7.918348312377929688e-01
4.690040349960327148e-01 9.381238371133804321e-02 -3.474766910076141357e-01 -3.131100237369537354e-01 1.936384588479995728e-01 -1.238051336258649826e-02 -5.479243397712707520e-01 4.632346034049987793e-01
-2.293761074542999268e-02 1.272173076868057251e-01 1.525053381919860840e-01 -4.154112339019775391e-01 -5.162482261657714844e-01 1.098015010356903076e-01 -5.356596708297729492e-01 4.711320698261260986e-01
4.559718370437622070e-01 5.950222015380859375e-01 -4.616009593009948730e-01 -3.197272419929504395e-01 1.410218421369791031e-02 1.460415124893188477e-02 1.686049848794937134e-01 3.064269721508026123e-01
4.517134279012680054e-02 1.309683024883270264e-01 -2.515674941241741180e-02 -9.057500958442687988e-02 -2.876487374305725098e-01 -6.658155322074890137e-01 -6.139835342764854431e-02 6.649423241615295410e-01
7.399914264678955078e-01 2.533055841922760010e-01 2.916019856929779053e-01 2.097130119800567627e-01 -2.747094035148620605e-01 1.714679598808288574e-01 2.615953385829925537e-01 2.931537330150604248e-01
-3.142887726426124573e-02 1.485748589038848877e-01 -5.071898102760314941e-01 -5.563008040189743042e-02 6.313187535852193832e-03 4.916290640830993652e-01 3.610448837280273438e-01 5.869489312171936035e-01
-2.905089557170867920e-01 4.895199835300445557e-01 -1.650423854589462280e-01 1.109747439622879028e-01 -9.326454252004623413e-02 -2.238841056823730469e-01 -1.695179194211959839e-01 7.408519387245178223e-01
3.215907216072082520e-01 4.391446113586425781e-01 2.238049730658531189e-02 5.921253561973571777e-01 -7.214435189962387085e-02 -1.535590738058090210e-01 -9.925246983766555786e-02 5.603408813476562500e-01
5.854191631078720093e-02 1.154693663120269775e-01 -4.233025610446929932e-01 -3.169679641723632812e-01 -4.392480850219726562e-01 5.528911352157592773e-01 -2.720607817173004150e-01 3.618584573268890381e-01
1.341633200645446777e-01 3.711111843585968018e-01 -7.441822290420532227e-01 6.417413800954818726e-02 -2.272417396306991577e-01 6.886849179863929749e-03 2.952754497528076172e-01 3.840277194976806641e-01
-2.006641924381256104e-01 6.426838636398315430e-01 1.094890162348747253e-01 4.128015413880348206e-02 -1.555030643939971924e-01 -4.933901503682136536e-02 -1.023770216852426529e-02 7.115328907966613770e-01
1.816025376319885254e-01 2.861657440662384033e-01 3.114930689334869385e-01 -1.178848817944526672e-01 3.002536892890930176e-01 -2.199685126543045044e-01 -1.465899199247360229e-01 7.836951017379760742e-01
4.624502062797546387e-01 4.944929778575897217e-01 -6.885933876037597656e-02 -6.777175515890121460e-02 -3.759168982505798340e-01 -5.605242848396301270e-01 -1.150831207633018494e-01 2.520646750926971436e-01
2.652496099472045898e-01 1.686979830265045166e-02 -6.290212273597717285e-01 -2.885417938232421875e-01 -1.227314472198486328e-01 5.151423215866088867e-01 -2.353371977806091309e-01 3.385494649410247803e-01
2.206890732049942017e-01 1.794669777154922485e-01 -6.544762104749679565e-02 -3.856969773769378662e-01 -8.237782120704650879e-01 1.896469667553901672e-02 -1.855762749910354614e-01 2.294202744960784912e-01
3.486791849136352539e-01 -3.972013294696807861e-01 -1.234805285930633545e-01 2.637790441513061523e-01 -1.803790628910064697e-01 3.039315938949584961e-01 3.597146868705749512e-01 6.176741719245910645e-01
1.120162755250930786e-01 3.999722301959991455e-01 1.453277748078107834e-02 5.302178263664245605e-01 -3.236485123634338379e-01 -2.694504559040069580e-01 -2.500450313091278076e-01 5.534059405326843262e-01
-1.572169214487075806e-01 4.212797284126281738e-01 1.738367527723312378e-01 -3.685609102249145508e-01 -3.962294459342956543e-01 -4.833894968032836914e-02 -3.624996542930603027e-01 5.839600563049316406e-01
1.651393622159957886e-02 4.011475741863250732e-01 -6.488440930843353271e-02 9.757155925035476685e-02 -1.620239317417144775e-01 -5.483479499816894531e-01 -2.796605825424194336e-01 6.480205059051513672e-01
4.331150650978088379e-01 -3.570701479911804199e-01 4.436843469738960266e-02 -1.245739217847585678e-02 -7.062027454376220703e-01 3.690038621425628662e-02 -8.563674986362457275e-02 4.187729656696319580e-01
5.777280926704406738e-01 5.574873089790344238e-01 -2.353311032056808472e-01 3.126316964626312256e-01 -3.597703278064727783e-01 -9.940300136804580688e-02 9.535088390111923218e-02 2.321882396936416626e-01
-1.043534502387046814e-01 -1.874503865838050842e-02 -2.842143774032592773e-01 -1.407173573970794678e-01 -1.421957165002822876e-01 -4.886313676834106445e-01 2.603654265403747559e-01 7.492725849151611328e-01
1.710511893033981323e-01 3.053587973117828369e-01 1.590749323368072510e-01 -2.812685966491699219e-01 2.761805355548858643e-01 -1.570191532373428345e-01 3.341857194900512695e-01 7.486454844474792480e-01
3.542729616165161133e-01 4.469090402126312256e-01 -2.860261201858520508e-01 8.096618950366973877e-02 -1.542273312807083130e-01 -5.844153761863708496e-01 -2.301650941371917725e-01 4.099918603897094727e-01
4.550544619560241699e-01 1.484258472919464111e-01 -7.006950974464416504e-01 -3.847308158874511719e-01 -1.300940662622451782e-01 1.588314324617385864e-01 1.770673245191574097e-01 2.416591644287109375e-01
-2.277001589536666870e-01 6.028746366500854492e-01 -6.409919261932373047e-02 3.014774322509765625e-01 -2.687433362007141113e-01 -1.016897186636924744e-01 -1.643716692924499512e-01 6.165352463722229004e-01
3.589398264884948730e-01 1.240406036376953125e-01 2.333685904741287231e-01 -4.415269494056701660e-01 -4.451748132705688477e-01 -1.714848726987838745e-01 -4.702171385288238525e-01 3.970859348773956299e-01
-7.345478981733322144e-02 1.055235043168067932e-01 1.130883246660232544e-01 -4.013865590095520020e-01 -5.151129961013793945e-01 8.472035825252532959e-02 -5.320497751235961914e-01 5.039574503898620605e-01
1.051883548498153687e-01 -3.435502052307128906e-01 -2.269193232059478760e-01 7.868468761444091797e-02 -3.285310268402099609e-01 2.183114886283874512e-01 4.652875661849975586e-01 6.641837954521179199e-01
4.750383496284484863e-01 3.895482718944549561e-01 -2.845900058746337891e-01 3.822449743747711182e-01 7.760793715715408325e-02 -4.142885506153106689e-01 -1.299953460693359375e-01 4.482536315917968750e-01
1.419186741113662720e-01 2.700360119342803955e-01 4.368668049573898315e-02 -2.838173508644104004e-01 -8.572249412536621094e-01 1.279487609863281250e-01 -8.095711469650268555e-02 2.583006024360656738e-01
5.263391137123107910e-01 2.282931506633758545e-01 -3.380682170391082764e-01 -3.056107461452484131e-01 2.637847065925598145e-01 -5.158595368266105652e-02 -4.957228600978851318e-01 3.810203969478607178e-01
4.595979750156402588e-01 2.833598256111145020e-01 -7.010055780410766602e-01 -2.458786070346832275e-01 -1.074952930212020874e-01 1.348623186349868774e-01 2.231910079717636108e-01 2.775871753692626953e-01
-5.902146920561790466e-02 5.387045741081237793e-01 3.381823003292083740e-01 2.133358716964721680e-01 -1.611197441816329956e-01 -6.983183324337005615e-02 -3.771753236651420593e-02 7.170603871345520020e-01
3.472737669944763184e-01 3.833799660205841064e-01 -3.156865239143371582e-01 -1.665946245193481445e-01 -6.293045282363891602e-01 3.888278305530548096e-01 1.734304577112197876e-01 1.664919853210449219e-01
8.242201805114746094e-01 -6.915306299924850464e-02 1.450302731245756149e-02 5.556129850447177887e-03 -5.252352356910705566e-01 -7.782278954982757568e-02 6.172028183937072754e-02 1.729156821966171265e-01
-1.701356619596481323e-01 3.795281052589416504e-01 4.287282004952430725e-02 -1.677607297897338867e-01 -1.916292756795883179e-01 -4.368899762630462646e-01 -5.243784561753273010e-02 7.527856230735778809e-01
4.135965406894683838e-01 -1.716776341199874878e-01 -2.501907944679260254e-01 2.810423672199249268e-01 -7.106364965438842773e-01 -2.250076830387115479e-01 1.326668113470077515e-01 2.909488677978515625e-01
5.245193243026733398e-01 -2.953054010868072510e-02 2.883473969995975494e-02 -2.733284533023834229e-01 -6.968654394149780273e-01 -2.263565808534622192e-01 -1.105459630489349365e-01 3.152592480182647705e-01
1.575281023979187012e-01 5.233596563339233398e-01 -4.722394645214080811e-01 -1.127204224467277527e-01 -3.070958852767944336e-01 4.638221859931945801e-01 2.332271784543991089e-01 3.189511001110076904e-01
6.926204562187194824e-01 3.500113785266876221e-01 -5.019574165344238281e-01 1.835180073976516724e-01 -2.640479505062103271e-01 9.656682610511779785e-02 1.431290209293365479e-01 1.122332438826560974e-01
3.428268432617187500e-01 -1.873818337917327881e-01 3.045607507228851318e-01 9.492398798465728760e-02 -2.993280291557312012e-01 2.651093602180480957e-01 4.631614983081817627e-01 6.092545986175537109e-01
4.084776639938354492e-01 2.461862862110137939e-01 5.846874713897705078e-01 2.410827726125717163e-01 -2.846556007862091064e-01 -1.471946239471435547e-01 -5.170540139079093933e-02 5.169038176536560059e-01
3.565196096897125244e-01 -3.331915941089391708e-03 -1.531213074922561646e-01 2.941411733627319336e-01 -2.938413023948669434e-01 6.241775155067443848e-01 -3.640117347240447998e-01 3.930302262306213379e-01
3.786549568176269531e-01 1.121143251657485962e-01 -4.115545153617858887e-01 1.850490719079971313e-01 -6.971768140792846680e-01 3.145525753498077393e-01 1.642008274793624878e-01 1.687306463718414307e-01
2.891523241996765137e-01 1.982660889625549316e-01 -6.358124017715454102e-01 -6.134520843625068665e-02 -4.530332088470458984e-01 2.626637220382690430e-01 3.471443057060241699e-01 2.726176679134368896e-01
1.143815964460372925e-01 4.605494439601898193e-01 -6.011794134974479675e-02 -3.166518211364746094e-01 -4.026654660701751709e-01 1.206543967127799988e-01 -6.316749453544616699e-01 3.085748553276062012e-01
5.798662900924682617e-01 3.838348090648651123e-01 -5.336080789566040039e-01 -1.902736276388168335e-01 -2.862581750378012657e-03 -1.586781442165374756e-01 2.810775041580200195e-01 3.021468520164489746e-01
-1.742238700389862061e-01 6.965832319110631943e-03 -4.091727137565612793e-01 1.424690429121255875e-02 -3.334704935550689697e-01 5.112323164939880371e-01 7.081738859415054321e-02 6.514569520950317383e-01
6.840161681175231934e-01 3.230870068073272705e-01 -1.761567741632461548e-01 3.568506538867950439e-01 6.521717458963394165e-02 2.991466224193572998e-01 2.272307276725769043e-01 3.521184027194976807e-01
2.768910825252532959e-01 -1.057772934436798096e-01 -6.855682134628295898e-01 2.145064622163772583e-01 -2.140244245529174805e-01 3.684201538562774658e-01 1.388611197471618652e-01 4.419314563274383545e-01
4.255822896957397461e-01 -1.011606678366661072e-01 -1.248476356267929077e-01 -4.409671425819396973e-01 6.696293503046035767e-02 -1.319044679403305054e-01 -5.706735253334045410e-01 5.010552406311035156e-01
6.956354975700378418e-01 3.001365065574645996e-01 -6.110875308513641357e-02 1.586045175790786743e-01 -5.228507518768310547e-02 3.908881545066833496e-01 3.603109717369079590e-01 3.343176841735839844e-01
-2.032285630702972412e-01 4.514012634754180908e-01 3.098897933959960938e-01 9.730623662471771240e-02 -1.560179442167282104e-01 -4.746416583657264709e-02 -1.029556691646575928e-01 7.824579477310180664e-01
4.096299409866333008e-02 4.261202514171600342e-01 -5.022576451301574707e-01 3.131141364574432373e-01 -4.034941494464874268e-01 3.468331992626190186e-01 -3.320359289646148682e-01 2.703546881675720215e-01
-1.311953216791152954e-01 -1.334557831287384033e-01 -5.929090976715087891e-01 -2.866863012313842773e-01 -2.929853498935699463e-01 1.965604871511459351e-01 -2.219728529453277588e-01 5.979120135307312012e-01
-3.006452135741710663e-02 1.093892678618431091e-01 -2.317823320627212524e-01 -2.495777755975723267e-01 -2.912303991615772247e-02 -5.069066286087036133e-01 1.295463889837265015e-01 7.723556756973266602e-01
2.282024025917053223e-01 3.250887095928192139e-01 -5.625059604644775391e-01 3.300477266311645508e-01 -4.245687127113342285e-01 3.955459296703338623e-01 -1.649217866361141205e-02 2.826827764511108398e-01
-1.873687505722045898e-01 3.901096284389495850e-01 2.060590237379074097e-01 1.352715957909822464e-02 -3.302275538444519043e-01 -3.095718920230865479e-01 -1.750097423791885376e-01 7.311297059059143066e-01
1.887886971235275269e-02 1.814599484205245972e-01 2.288522198796272278e-02 -4.847336709499359131e-01 3.461319580674171448e-02 -3.750654160976409912e-01 7.775111496448516846e-02 7.637460827827453613e-01
7.128099203109741211e-01 1.618449762463569641e-02 1.291394084692001343e-01 4.650630950927734375e-01 -1.644796431064605713e-01 -2.098483741283416748e-01 -2.565857209265232086e-02 4.323553740978240967e-01
-1.158986464142799377e-01 5.682678222656250000e-01 -1.817478090524673462e-01 4.070069193840026855e-01 -8.715651929378509521e-02 -1.434305608272552490e-01 -1.722855120897293091e-01 6.380448937416076660e-01
4.579351246356964111e-01 -1.943896114826202393e-01 -4.231553077697753906e-01 3.668099045753479004e-01 -4.032781422138214111e-01 2.549955248832702637e-01 -2.890174686908721924e-01 3.573667705059051514e-01
-7.412052899599075317e-02 -1.614732742309570312e-01 8.243342489004135132e-02 -2.641208842396736145e-02 7.764989510178565979e-03 3.078728318214416504e-01 3.130182921886444092e-01 8.764206767082214355e-01
-2.137877941131591797e-01 3.078077137470245361e-01 5.254226922988891602e-02 -3.761166334152221680e-01 5.250438675284385681e-02 -1.878445446491241455e-01 -1.490836292505264282e-01 8.093555569648742676e-01
2.133248448371887207e-01 -1.384031623601913452e-01 -3.827340006828308105e-01 -5.155629515647888184e-01 -3.834955394268035889e-01 3.440524041652679443e-01 2.371024638414382935e-01 4.487627148628234863e-01
1.935376226902008057e-01 2.905020713806152344e-01 -8.162713050842285156e-01 1.048586666584014893e-01 -1.497991830110549927e-01 -6.896679848432540894e-02 2.472797483205795288e-01 3.354314565658569336e-01
4.820909798145294189e-01 5.823079347610473633e-01 2.472545653581619263e-01 3.801760971546173096e-01 -3.212909996509552002e-01 9.712356328964233398e-02 9.284398704767227173e-02 3.186788558959960938e-01
-7.579307258129119873e-02 -2.448375821113586426e-01 -1.887934841215610504e-02 1.868255734443664551e-01 -4.825649559497833252e-01 1.337351351976394653e-01 4.143053293228149414e-01 6.903961300849914551e-01
4.086652994155883789e-01 3.573758304119110107e-01 -3.838913738727569580e-01 1.547376513481140137e-01 -5.776472091674804688e-01 4.123164415359497070e-01 -1.446061879396438599e-01 9.678310155868530273e-02
5.023272037506103516e-01 -2.789784371852874756e-01 -1.443539261817932129e-01 2.296228557825088501e-01 -9.817855805158615112e-02 -3.454720973968505859e-01 -4.457968175411224365e-01 5.182171463966369629e-01
-1.134218201041221619e-01 1.362837702035903931e-01 -3.652293980121612549e-01 -5.721985101699829102e-01 -8.296203613281250000e-02 3.869453966617584229e-01 1.618391722440719604e-01 5.700501799583435059e-01
6.578993797302246094e-01 3.061351180076599121e-01 -8.043177425861358643e-02 -4.738125503063201904e-01 1.102062687277793884e-01 -9.576056152582168579e-02 2.518543303012847900e-01 3.971596956253051758e-01
-1.572330445051193237e-01 2.676837742328643799e-01 -4.196529090404510498e-01 1.468373984098434448e-01 -4.007064998149871826e-01 2.897737622261047363e-01 -5.402308702468872070e-01 4.117881059646606445e-01
3.063788115978240967e-01 -1.731640696525573730e-01 -1.715588271617889404e-01 1.641087085008621216e-01 3.970301151275634766e-02 -3.253104090690612793e-01 -5.625922679901123047e-01 6.291811466217041016e-01
-1.759237945079803467e-01 3.142458498477935791e-01 2.063058502972126007e-02 -3.064452111721038818e-01 5.548607558012008667e-02 -2.883937656879425049e-01 -2.278114557266235352e-01 7.986353635787963867e-01
1.643441915512084961e-01 -2.242194116115570068e-01 -3.362438380718231201e-01 2.476876825094223022e-01 -7.541397213935852051e-01 -3.417753055691719055e-02 -2.810027599334716797e-01 3.153572678565979004e-01
3.222234249114990234e-01 2.306002229452133179e-01 3.594993948936462402e-01 5.750596895813941956e-02 -4.477702975273132324e-01 -3.908757269382476807e-01 -3.733690083026885986e-01 4.666501581668853760e-01
-7.097377628087997437e-02 4.280503094196319580e-02 -1.831083744764328003e-01 -1.381592005491256714e-01 -9.836053848266601562e-02 -5.043796300888061523e-01 2.628537714481353760e-01 7.793254256248474121e-01
7.762866616249084473e-01 1.352072954177856445e-01 -2.971498668193817139e-01 7.307493686676025391e-02 -4.618690013885498047e-01 8.078808337450027466e-02 2.227047830820083618e-01 1.265421509742736816e-01
7.175256609916687012e-01 -1.899642497301101685e-02 1.979707777500152588e-01 1.799331009387969971e-01 -1.139820590615272522e-01 4.275696277618408203e-01 -2.887953519821166992e-01 3.660837709903717041e-01
-1.363281160593032837e-01 7.292946428060531616e-02 -2.447205781936645508e-01 -2.290333956480026245e-01 -1.848357468843460083e-01 -4.979129731655120850e-01 2.304742783308029175e-01 7.270154356956481934e-01
-3.035450577735900879e-01 5.857884287834167480e-01 -2.573853731155395508e-01 1.412864923477172852e-01 -2.984233200550079346e-02 -7.247245311737060547e-02 -6.953841447830200195e-02 6.837578415870666504e-01
5.414200425148010254e-01 6.132269501686096191e-01 -6.550698727369308472e-02 4.469622299075126648e-02 7.331583648920059204e-02 4.173234701156616211e-01 2.047800272703170776e-01 3.210284113883972168e-01
4.514257311820983887e-01 2.477686405181884766e-01 -2.658864855766296387e-01 5.094992518424987793e-01 1.082158908247947693e-01 -3.527887761592864990e-01 -1.228808239102363586e-01 5.032596588134765625e-01
6.130526214838027954e-02 5.135442614555358887e-01 -3.325451016426086426e-01 -4.288565739989280701e-02 -5.896174907684326172e-01 3.972330093383789062e-01 -2.707897424697875977e-01 2.032696604728698730e-01
4.322874546051025391e-01 -2.474735975265502930e-01 -2.886625528335571289e-01 -6.869384646415710449e-02 1.719333417713642120e-02 -2.947511672973632812e-01 -5.759156942367553711e-01 4.949610233306884766e-01
5.138160586357116699e-01 1.757776886224746704e-01 -5.552706122398376465e-01 -2.572344802320003510e-02 2.363843172788619995e-01 -2.278767377138137817e-01 2.145389318466186523e-01 4.922151863574981689e-01
4.143803417682647705e-01 2.991896569728851318e-01 -4.085708558559417725e-01 4.419206678867340088e-01 9.237954765558242798e-02 -3.829070925712585449e-01 -1.645455807447433472e-01 4.408211708068847656e-01
2.880576252937316895e-01 4.450638294219970703e-01 -1.923074275255203247e-01 -4.050311446189880371e-01 -3.809079900383949280e-02 -3.881718218326568604e-02 -6.297807097434997559e-01 3.439873158931732178e-01
1.328329294919967651e-01 4.201744198799133301e-01 -4.968760609626770020e-01 -6.990759074687957764e-02 -2.371448874473571777e-01 5.711070895195007324e-01 2.174762040376663208e-01 3.526174724102020264e-01
6.503323912620544434e-01 1.531354933977127075e-01 -2.164417132735252380e-02 1.958658248186111450e-01 -6.280983090400695801e-01 -2.553822100162506104e-01 -1.667921990156173706e-01 1.650402545928955078e-01
6.470205783843994141e-01 -3.502322435379028320e-01 -4.179911315441131592e-02 4.736324399709701538e-02 -5.242915153503417969e-01 -1.593620628118515015e-01 -1.757425218820571899e-01 3.514941930770874023e-01
5.590047240257263184e-01 5.012157559394836426e-01 -4.410732984542846680e-01 1.335250586271286011e-01 -3.603922724723815918e-01 2.811436057090759277e-01 5.948263779282569885e-02 1.070492118597030640e-01
3.068797290325164795e-01 8.819334954023361206e-02 -4.236634373664855957e-01 -3.395606875419616699e-01 -1.885624676942825317e-01 6.459622979164123535e-01 -1.962964683771133423e-01 3.345133662223815918e-01
6.743939518928527832e-01 -3.851858973503112793e-01 -3.056555390357971191e-01 -2.842265665531158447e-01 8.204713463783264160e-02 3.587374836206436157e-02 1.349253505468368530e-01 4.431602954864501953e-01
3.964852392673492432e-01 2.330410927534103394e-01 2.646953165531158447e-01 -5.441616103053092957e-02 -5.245645046234130859e-01 -3.684335649013519287e-01 -4.213490188121795654e-01 3.563993275165557861e-01
4.342119395732879639e-01 6.442886590957641602e-01 -3.532276749610900879e-01 -1.586274951696395874e-01 1.705662310123443604e-01 -8.547977544367313385e-03 2.620524168014526367e-01 3.854638636112213135e-01
4.704782068729400635e-01 1.732937246561050415e-02 -3.567588627338409424e-01 -1.638078242540359497e-01 1.104741021990776062e-01 -6.436322629451751709e-02 -6.749683618545532227e-01 3.902699351310729980e-01
1.891289055347442627e-01 -4.600928723812103271e-02 -1.674434691667556763e-01 -3.283241987228393555e-01 1.478065848350524902e-01 -3.503255248069763184e-01 3.509864807128906250e-01 7.473373413085937500e-01
7.668216824531555176e-01 1.499966084957122803e-01 -4.821245968341827393e-01 5.257266014814376831e-02 1.263354271650314331e-01 -1.029422283172607422e-01 1.624156683683395386e-01 3.183408081531524658e-01
4.781505167484283447e-01 3.296270668506622314e-01 3.304279148578643799e-01 -4.561989903450012207e-01 -4.051410555839538574e-01 2.255696803331375122e-01 -1.738864034414291382e-01 3.164813518524169922e-01
4.327286779880523682e-01 -1.595701426267623901e-01 -1.751636862754821777e-01 -4.313074946403503418e-01 -5.670111253857612610e-02 5.880576968193054199e-01 1.159081906080245972e-01 4.561941325664520264e-01
7.936668395996093750e-02 -2.539810491725802422e-03 -2.421768195927143097e-02 -2.544450163841247559e-01 9.101603925228118896e-02 -5.423869490623474121e-01 -3.871008008718490601e-02 7.901896238327026367e-01
3.768793642520904541e-01 -2.492298483848571777e-01 -3.493413329124450684e-01 -1.991154253482818604e-01 -4.971659779548645020e-01 2.920612394809722900e-01 3.611715435981750488e-01 4.138132929801940918e-01
4.441862702369689941e-01 -5.067456364631652832e-01 -2.863131463527679443e-01 -1.329390108585357666e-01 -3.376734256744384766e-01 1.924158930778503418e-01 -1.488102376461029053e-01 5.225588083267211914e-01
1.144197303801774979e-02 3.490368425846099854e-01 -8.722556382417678833e-02 3.083926141262054443e-01 -3.455206155776977539e-01 -4.938925802707672119e-01 -2.538398206233978271e-01 5.895582437515258789e-01
4.124387204647064209e-01 -4.839535057544708252e-01 -4.596447348594665527e-01 1.443560421466827393e-02 -2.412744760513305664e-01 2.836483120918273926e-01 1.071685105562210083e-01 4.837839901447296143e-01
5.187036395072937012e-01 2.661551237106323242e-01 -2.189684957265853882e-01 -1.358441561460494995e-01 4.360356032848358154e-01 -1.196692287921905518e-01 -3.620880246162414551e-01 5.080862045288085938e-01
6.262668967247009277e-01 -4.021172523498535156e-01 -1.740791350603103638e-01 -2.902353107929229736e-01 -9.467533789575099945e-03 1.791951432824134827e-02 2.139340043067932129e-01 5.342029929161071777e-01
-2.511215209960937500e-01 4.335065837949514389e-03 -3.870316445827484131e-01 2.558059990406036377e-02 -6.008752584457397461e-01 1.749255955219268799e-01 -2.156587243080139160e-01 5.901802182197570801e-01
4.417137503623962402e-01 5.437368154525756836e-01 1.569463908672332764e-01 2.956514954566955566e-01 -1.284169107675552368e-01 4.336557090282440186e-01 3.075950741767883301e-01 3.131042122840881348e-01
-1.030165031552314758e-01 5.579162836074829102e-01 -1.728447079658508301e-01 -3.399266302585601807e-01 -1.494658440351486206e-01 4.849359095096588135e-01 3.027952313423156738e-01 4.283734261989593506e-01
2.167573422193527222e-01 1.456833034753799438e-01 5.874312017112970352e-03 -2.132111638784408569e-01 -8.884581923484802246e-01 -1.247991546988487244e-01 -1.565318405628204346e-01 2.384621053934097290e-01
2.058089524507522583e-02 4.855935648083686829e-02 -1.688909530639648438e-01 -2.274185270071029663e-01 1.018867734819650650e-02 -3.483181595802307129e-01 4.698984920978546143e-01 7.581168413162231445e-01
6.521993279457092285e-01 -3.458770215511322021e-01 -3.809074759483337402e-01 -3.485248982906341553e-01 6.277941912412643433e-02 1.076019331812858582e-01 1.243580952286720276e-01 3.968130946159362793e-01
4.289922118186950684e-01 5.701375752687454224e-02 -9.225349128246307373e-02 -1.931380182504653931e-01 -8.054502606391906738e-01 7.832287997007369995e-02 -2.552113234996795654e-01 2.165289819240570068e-01
1.932827234268188477e-01 3.075344562530517578e-01 2.853558957576751709e-01 -6.009337306022644043e-01 -2.380377650260925293e-01 3.820364773273468018e-01 1.553329676389694214e-01 4.458396732807159424e-01
5.217019841074943542e-02 3.125515282154083252e-01 4.245677217841148376e-02 -5.697845220565795898e-01 -2.883345484733581543e-01 4.487560391426086426e-01 2.084487974643707275e-01 4.951395988464355469e-01
1.944416761398315430e-01 -1.044676750898361206e-01 -2.764532342553138733e-02 -2.760588228702545166e-01 3.618088364601135254e-02 -4.691964685916900635e-01 2.498658448457717896e-01 7.683871388435363770e-01
2.259598821401596069e-01 1.427580863237380981e-01 -3.796314820647239685e-02 -3.939686417579650879e-01 -7.406756281852722168e-01 1.088842749595642090e-01 -3.948014378547668457e-01 2.357653975486755371e-01
6.163261830806732178e-03 7.961936295032501221e-03 -1.897755861282348633e-01 -2.477869242429733276e-01 -1.425269693136215210e-01 -4.999806284904479980e-01 2.627190947532653809e-01 7.504462599754333496e-01
5.730865001678466797e-01 5.303819850087165833e-02 -1.471162587404251099e-01 -3.513213694095611572e-01 8.171090483665466309e-02 6.317349076271057129e-01 2.063629776239395142e-02 3.427789807319641113e-01
3.966738283634185791e-01 2.679541110992431641e-01 3.863936960697174072e-01 3.787345290184020996e-01 -3.908035457134246826e-01 -2.638690173625946045e-01 -2.107658535242080688e-01 4.597107470035552979e-01
1.445051580667495728e-01 1.015013381838798523e-01 -1.769973784685134888e-01 -2.061533927917480469e-01 5.955941975116729736e-02 -5.863123536109924316e-01 -8.175156265497207642e-02 7.355241179466247559e-01
4.239176511764526367e-01 2.619521915912628174e-01 3.456285595893859863e-01 -4.680248200893402100e-01 1.784816756844520569e-02 3.276458978652954102e-01 2.716131806373596191e-01 4.813775122165679932e-01
4.312819838523864746e-01 5.045020580291748047e-01 -2.074950188398361206e-01 -5.344910621643066406e-01 2.052339613437652588e-01 3.090022802352905273e-01 -1.584823988378047943e-02 3.047690391540527344e-01
1.367902904748916626e-01 -1.307999193668365479e-01 -3.305454254150390625e-01 4.845209121704101562e-01 -3.278954625129699707e-01 3.594867885112762451e-01 -3.886646032333374023e-01 4.820298254489898682e-01
4.898598790168762207e-01 2.139038145542144775e-01 -5.435038208961486816e-01 -3.244044482707977295e-01 -2.031145691871643066e-01 1.350843608379364014e-01 4.023171067237854004e-01 3.037850558757781982e-01
2.170677781105041504e-01 4.494386911392211914e-01 -3.057804107666015625e-01 9.377474337816238403e-02 -6.572651863098144531e-02 -5.094680190086364746e-01 -3.566975891590118408e-01 5.074252486228942871e-01
2.224881052970886230e-01 1.519418954849243164e-01 -6.767596006393432617e-01 -2.596738934516906738e-01 2.831969857215881348e-01 3.398904502391815186e-01 -5.567082390189170837e-02 4.507253170013427734e-01
3.600260317325592041e-01 -9.531155228614807129e-02 -5.045899748802185059e-02 4.601766467094421387e-01 -3.379329741001129150e-01 5.147088170051574707e-01 -2.310543060302734375e-01 4.631181061267852783e-01
3.042959868907928467e-01 2.278463542461395264e-01 1.924637705087661743e-01 7.254306972026824951e-02 -6.295834183692932129e-01 3.896178007125854492e-01 3.712877333164215088e-01 3.565856814384460449e-01
2.851198799908161163e-02 -9.979835152626037598e-02 -3.018459379673004150e-01 2.356038838624954224e-01 -3.881003856658935547e-01 5.062826871871948242e-01 -3.767929375171661377e-01 5.419319868087768555e-01
8.174902796745300293e-01 2.856203019618988037e-01 -1.130730584263801575e-01 1.103066280484199524e-01 -1.818090528249740601e-01 4.051997512578964233e-02 3.740749061107635498e-01 2.248318195343017578e-01
6.136604547500610352e-01 9.689783304929733276e-02 -3.653310835361480713e-01 -2.551614344120025635e-01 1.542451232671737671e-01 -3.381164371967315674e-02 -4.972825944423675537e-01 3.784609436988830566e-01
5.394945293664932251e-02 3.511205613613128662e-01 -3.271542489528656006e-01 -1.043997555971145630e-01 -8.529782295227050781e-02 -6.279021501541137695e-01 -1.473044157028198242e-01 5.767490267753601074e-01
6.542022228240966797e-01 5.029814839363098145e-01 -1.333900839090347290e-01 2.775616347789764404e-01 -2.033326625823974609e-01 -3.210604190826416016e-01 -9.999086707830429077e-02 2.641472816467285156e-01
7.438037991523742676e-01 1.625730544328689575e-01 -2.154607474803924561e-01 -2.927119433879852295e-01 6.323489546775817871e-02 -2.100388705730438232e-01 3.538399934768676758e-01 3.389757871627807617e-01
-2.066146768629550934e-02 2.358561456203460693e-01 -6.326499581336975098e-01 2.548364102840423584e-01 -3.902413845062255859e-01 2.640215456485748291e-01 2.453403621912002563e-01 4.433620572090148926e-01
5.131731033325195312e-01 -2.310172617435455322e-01 -4.902777373790740967e-01 -4.221696555614471436e-01 -5.116889253258705139e-02 3.382296264171600342e-01 -6.620793044567108154e-02 3.785285353660583496e-01
-9.812139719724655151e-02 1.443223655223846436e-01 -5.971340537071228027e-01 3.854960203170776367e-01 -3.537522256374359131e-01 2.221934050321578979e-01 -2.970885038375854492e-01 4.489933848381042480e-01
2.113210111856460571e-01 2.052294015884399414e-01 -1.189725548028945923e-01 -3.865248858928680420e-01 -7.949454188346862793e-01 -1.777389086782932281e-02 -2.864528596401214600e-01 1.880399286746978760e-01
5.733699202537536621e-01 2.678883969783782959e-01 -5.902804136276245117e-01 -3.603820204734802246e-01 -1.038550809025764465e-01 -1.087282944354228675e-04 2.448552399873733521e-01 2.245807349681854248e-01
1.269204467535018921e-01 -4.386073052883148193e-01 -5.665439367294311523e-01 1.381938904523849487e-01 -3.492072522640228271e-01 4.226521402597427368e-02 1.599135994911193848e-01 5.496734380722045898e-01
6.203386783599853516e-01 -3.171337544918060303e-01 -1.965034566819667816e-02 4.055721461772918701e-01 -2.333412021398544312e-01 -2.151973843574523926e-01 -2.364625781774520874e-01 4.393845200538635254e-01
4.442448318004608154e-01 -3.229870498180389404e-01 -1.425983458757400513e-01 5.402675271034240723e-01 -1.132791787385940552e-01 2.412237226963043213e-01 2.235993295907974243e-01 5.148640871047973633e-01
1.167017519474029541e-01 2.023598402738571167e-01 5.037021636962890625e-02 -4.031544029712677002e-01 -7.283169627189636230e-01 2.394908517599105835e-01 -2.820865213871002197e-01 3.361343741416931152e-01
4.061678349971771240e-01 2.994962036609649658e-01 8.260282129049301147e-02 -8.050588518381118774e-02 1.796838343143463135e-01 -5.180370807647705078e-01 -1.466804593801498413e-01 6.402043104171752930e-01
2.964075207710266113e-01 2.662158608436584473e-01 -6.739466786384582520e-01 -9.827964007854461670e-02 -2.510717213153839111e-01 -1.349999457597732544e-01 4.344011247158050537e-01 3.277839720249176025e-01
4.351245462894439697e-01 4.378444850444793701e-01 3.717112243175506592e-01 -4.193480908870697021e-01 -4.497604668140411377e-01 -6.350354105234146118e-02 1.914800144731998444e-02 3.134531676769256592e-01
1.700263470411300659e-01 3.035970032215118408e-01 -1.342725194990634918e-02 -2.833809852600097656e-01 1.439716666936874390e-01 -5.156198740005493164e-01 -1.100163385272026062e-01 7.069225311279296875e-01
5.891124010086059570e-01 3.092210888862609863e-01 -3.313505649566650391e-01 -3.605571687221527100e-01 2.390106320381164551e-01 -2.377708256244659424e-02 1.432376354932785034e-01 4.892094135284423828e-01
5.037333816289901733e-02 4.099619984626770020e-01 5.461212992668151855e-02 -3.604083955287933350e-01 -7.267434000968933105e-01 1.120841130614280701e-01 -2.752007544040679932e-01 2.829535603523254395e-01
1.722750812768936157e-01 -1.349491775035858154e-01 -4.826230406761169434e-01 -3.813941776752471924e-01 -1.900601550005376339e-03 3.338295519351959229e-01 2.545382380485534668e-01 6.304664015769958496e-01
5.010868310928344727e-01 2.036617696285247803e-01 -6.193463206291198730e-01 -2.731521725654602051e-01 -9.068368375301361084e-02 -6.610569357872009277e-02 3.812613487243652344e-01 3.021228611469268799e-01
6.433232426643371582e-01 5.269864797592163086e-01 -1.440989822149276733e-01 -2.264637500047683716e-01 1.296785622835159302e-01 2.367871105670928955e-01 2.915852703154087067e-03 4.043226540088653564e-01
-2.397126108407974243e-01 3.396613895893096924e-01 2.121146470308303833e-01 -2.598002254962921143e-01 -1.992621719837188721e-01 -2.122528553009033203e-01 -5.787755548954010010e-02 7.915635108947753906e-01
4.958865940570831299e-01 -3.618927597999572754e-01 -9.058985114097595215e-02 1.381442695856094360e-01 -5.100918412208557129e-01 2.557625174522399902e-01 -2.836421728134155273e-01 4.356359541416168213e-01
2.882531285285949707e-01 -2.652632445096969604e-02 -7.644319534301757812e-01 5.222401022911071777e-02 2.230411767959594727e-01 2.490798979997634888e-01 -5.468608811497688293e-02 4.629732668399810791e-01
7.434785962104797363e-01 1.896270811557769775e-01 -2.359323352575302124e-01 -1.980331540107727051e-01 1.685538142919540405e-01 4.127025902271270752e-01 -4.409320652484893799e-02 3.401789963245391846e-01
3.487923368811607361e-02 9.477359056472778320e-02 -2.245570570230484009e-01 -2.524555921554565430e-01 1.806873232126235962e-01 -5.124543905258178711e-01 -1.279229521751403809e-01 7.510126233100891113e-01
-2.689426839351654053e-01 3.579811006784439087e-02 -4.592257738113403320e-01 -7.146472483873367310e-02 -5.303563475608825684e-01 2.282708436250686646e-01 1.834508180618286133e-01 5.859635472297668457e-01
-1.952339708805084229e-01 1.645967364311218262e-01 -3.620705604553222656e-01 -1.314144581556320190e-01 -3.110204637050628662e-01 4.580346122384071350e-02 -6.882960796356201172e-01 4.624325037002563477e-01
7.211907505989074707e-01 1.955071389675140381e-01 -4.314815402030944824e-01 -8.300297707319259644e-02 2.020301520824432373e-01 3.231392800807952881e-02 2.508132159709930420e-01 3.792458176612854004e-01
6.662561893463134766e-01 -3.028327822685241699e-01 -3.194589018821716309e-01 -2.920243740081787109e-01 8.352735638618469238e-02 6.315100193023681641e-02 2.470493465662002563e-01 4.528405368328094482e-01
6.671866774559020996e-01 2.077949978411197662e-02 -4.916956126689910889e-01 -8.380933851003646851e-02 1.628562062978744507e-01 3.122144937515258789e-01 1.766781210899353027e-01 3.878483772277832031e-01
-7.316003739833831787e-02 1.786060929298400879e-01 6.494912505149841309e-02 -2.959655821323394775e-01 4.723615571856498718e-02 -3.807216286659240723e-01 -1.999003812670707703e-02 8.505020737648010254e-01
3.500258922576904297e-01 3.415443599224090576e-01 4.755119681358337402e-01 3.921375572681427002e-01 -2.753959298133850098e-01 8.203528821468353271e-02 9.178897738456726074e-02 5.384683012962341309e-01
4.033844172954559326e-01 4.364284276962280273e-01 -6.507978439331054688e-01 -2.478024512529373169e-01 -5.536471959203481674e-03 -1.808531880378723145e-01 2.030673772096633911e-01 2.964666485786437988e-01
7.403606772422790527e-01 4.468053579330444336e-02 -2.817313969135284424e-01 -2.530512586236000061e-02 1.895308047533035278e-01 3.417590260505676270e-01 2.448511421680450439e-01 3.964638710021972656e-01
1.276343762874603271e-01 4.960054755210876465e-01 -5.007249712944030762e-01 -5.002939105033874512e-01 -1.679744124412536621e-01 2.506565749645233154e-01 2.054066061973571777e-01 3.216092586517333984e-01
6.680063605308532715e-01 2.892719805240631104e-01 -2.462161034345626831e-01 -4.897033795714378357e-03 2.658826708793640137e-01 3.449164330959320068e-01 2.530353367328643799e-01 3.946580588817596436e-01
-1.894961148500442505e-01 -7.136558741331100464e-02 4.832735657691955566e-02 -1.923749595880508423e-01 5.018325150012969971e-02 4.022791087627410889e-01 -9.085241705179214478e-03 8.690369725227355957e-01
1.956514567136764526e-01 -1.938730627298355103e-01 -5.981078743934631348e-01 -2.800189852714538574e-01 5.312554538249969482e-03 3.699914813041687012e-01 1.552237868309020996e-01 5.718162059783935547e-01
3.408246338367462158e-01 3.057201504707336426e-01 1.270427368581295013e-03 -4.647152125835418701e-01 -6.617914438247680664e-01 -9.125395119190216064e-02 -2.848187983036041260e-01 2.167834937572479248e-01
1.393346786499023438e-01 -3.288601338863372803e-01 -1.715590991079807281e-02 1.025750488042831421e-01 -7.479208707809448242e-01 1.964683234691619873e-01 1.192082557827234268e-02 5.133160948753356934e-01
3.959853351116180420e-01 1.045165434479713440e-01 3.444724529981613159e-02 -3.991087377071380615e-01 -6.748818159103393555e-01 -1.723530292510986328e-01 -3.246334195137023926e-01 2.850258350372314453e-01
2.654320299625396729e-01 4.332345724105834961e-02 -1.910928338766098022e-01 -1.595945507287979126e-01 -8.937608003616333008e-01 4.600194096565246582e-02 -1.898168027400970459e-01 1.694902032613754272e-01
-2.145929038524627686e-01 2.345072776079177856e-01 2.514463663101196289e-01 -3.143007457256317139e-01 -1.378196924924850464e-01 -1.962054520845413208e-01 7.360906153917312622e-02 8.209974169731140137e-01
5.506165027618408203e-01 -3.755809366703033447e-02 -4.173882305622100830e-01 -3.681285679340362549e-01 1.571566611528396606e-01 -1.040240973234176636e-01 -4.282418191432952881e-01 4.083736538887023926e-01
-3.368565812706947327e-02 1.240123659372329712e-01 -1.143395900726318359e-01 -2.649483084678649902e-01 2.519698739051818848e-01 -3.008962869644165039e-01 1.144512891769409180e-01 8.562059998512268066e-01
3.165206611156463623e-01 4.339932203292846680e-01 -3.203334808349609375e-01 3.018560707569122314e-01 4.987449944019317627e-02 -4.396877884864807129e-01 -2.780983448028564453e-01 4.945527911186218262e-01
5.174899697303771973e-01 -2.120614200830459595e-01 1.835228353738784790e-01 2.674027979373931885e-01 -2.563824951648712158e-01 3.750330209732055664e-01 2.873071432113647461e-01 5.414077043533325195e-01
9.566688537597656250e-02 6.119885444641113281e-01 2.568252384662628174e-01 -4.095999896526336670e-01 -3.941606581211090088e-01 1.877432614564895630e-01 -2.086308747529983521e-01 3.852915763854980469e-01
5.640891939401626587e-02 -2.037925273180007935e-01 -1.972569823265075684e-01 -2.861050367355346680e-01 -1.312449127435684204e-01 -5.686895847320556641e-01 -7.932194322347640991e-02 6.982800960540771484e-01
2.817818522453308105e-01 4.362516105175018311e-01 -4.229998886585235596e-01 1.685329824686050415e-01 2.152353376150131226e-01 -3.304762542247772217e-01 -3.473533987998962402e-01 4.967454969882965088e-01
1.626241207122802734e-01 2.137459069490432739e-01 -2.358923554420471191e-01 -5.034947395324707031e-01 -2.641546130180358887e-01 3.154872059822082520e-01 4.964388906955718994e-01 4.505023062229156494e-01
4.768047947436571121e-03 4.908463358879089355e-01 -1.360373049974441528e-01 -3.055996298789978027e-01 -1.034333407878875732e-01 6.201634407043457031e-01 9.426330029964447021e-02 4.929129183292388916e-01
1.011957600712776184e-01 2.183773219585418701e-01 -1.955887973308563232e-01 3.255475759506225586e-01 9.525023400783538818e-02 -5.586642622947692871e-01 -6.772084534168243408e-02 6.870737075805664062e-01
6.112157106399536133e-01 3.286910951137542725e-01 -5.015692710876464844e-01 -3.448277711868286133e-01 -1.963281035423278809e-01 -6.778432428836822510e-02 2.511406242847442627e-01 2.041774690151214600e-01
4.683879613876342773e-01 -2.553977668285369873e-01 -7.153656333684921265e-02 1.411727517843246460e-01 -3.153680860996246338e-01 5.193078517913818359e-01 -2.578530609607696533e-01 5.046894550323486328e-01
2.150543034076690674e-01 7.620986085385084152e-03 -4.355187118053436279e-01 -5.087973475456237793e-01 -1.793903857469558716e-01 3.888237774372100830e-01 3.155277669429779053e-01 4.714019000530242920e-01
7.472947239875793457e-01 3.303022086620330811e-01 -3.975210785865783691e-01 -2.481666207313537598e-02 1.369867920875549316e-01 6.256449967622756958e-02 1.967379897832870483e-01 3.353009521961212158e-01
5.278850197792053223e-01 5.283072590827941895e-01 -4.297474622726440430e-01 3.000692836940288544e-02 -2.950704395771026611e-01 3.293165564537048340e-01 -1.133338734507560730e-01 2.197386324405670166e-01
-1.563056558370590210e-01 7.367342710494995117e-02 -1.762777864933013916e-01 -2.033807635307312012e-01 1.498555094003677368e-01 -2.759676575660705566e-01 2.161339521408081055e-01 8.673951625823974609e-01
6.790753453969955444e-02 -2.601181864738464355e-01 -3.591264486312866211e-01 2.250947803258895874e-01 -3.781019747257232666e-01 -2.877800464630126953e-01 -1.564854532480239868e-01 7.055645585060119629e-01
-3.621426178142428398e-03 -2.618244588375091553e-01 -3.436895906925201416e-01 3.048464655876159668e-01 -3.752582073211669922e-01 2.531405389308929443e-01 -4.252111315727233887e-01 5.785133242607116699e-01
3.943724632263183594e-01 -2.968809008598327637e-01 -3.986239731311798096e-01 -4.402377903461456299e-01 -1.198643967509269714e-01 2.962101697921752930e-01 2.036788761615753174e-01 5.099300742149353027e-01
4.173251986503601074e-01 -3.322376310825347900e-01 -2.504014968872070312e-01 2.049978375434875488e-01 1.083931624889373779e-01 -2.678942978382110596e-01 -4.447565376758575439e-01 5.739407539367675781e-01
3.016687929630279541e-01 3.834426403045654297e-01 1.399619281291961670e-01 -3.149849474430084229e-01 -5.495751500129699707e-01 1.271611303091049194e-01 -5.088174939155578613e-01 2.570306360721588135e-01
2.793885767459869385e-01 1.586988419294357300e-01 -1.658045649528503418e-01 -5.892238393425941467e-02 -8.770244717597961426e-01 1.239578127861022949e-01 -2.321341633796691895e-01 1.654387861490249634e-01
6.135098263621330261e-02 1.771731078624725342e-01 -2.561028599739074707e-01 3.955721855163574219e-02 -3.678215742111206055e-01 -6.429162025451660156e-01 -1.511967927217483521e-01 5.711374282836914062e-01
5.685569047927856445e-01 -4.183679819107055664e-01 -3.209351599216461182e-01 -4.052392840385437012e-01 4.073094576597213745e-03 8.089436218142509460e-03 1.177880167961120605e-01 4.696137309074401855e-01
2.835542857646942139e-01 -5.400811508297920227e-02 -3.183476328849792480e-01 -2.972839474678039551e-01 -2.957473993301391602e-01 4.174211323261260986e-01 4.833820760250091553e-01 4.812398850917816162e-01
3.087872564792633057e-01 4.228872656822204590e-01 -4.099209904670715332e-01 8.324630558490753174e-02 2.250037342309951782e-01 -3.970506489276885986e-01 -2.910109758377075195e-01 5.078270435333251953e-01
9.674324840307235718e-02 4.665668606758117676e-01 2.001677155494689941e-01 -5.567955970764160156e-01 -2.318898588418960571e-01 3.971883654594421387e-01 1.958385407924652100e-01 4.159127771854400635e-01
7.310104966163635254e-01 5.728257894515991211e-01 -9.250609576702117920e-02 6.428326945751905441e-03 -1.048755198717117310e-01 -2.517569959163665771e-01 -6.993877887725830078e-02 2.227641493082046509e-01
7.378675043582916260e-02 -1.582086831331253052e-01 -1.788495928049087524e-01 -9.263691306114196777e-02 3.893717750906944275e-02 -3.208022415637969971e-01 -4.665590524673461914e-01 7.790052294731140137e-01
4.892877936363220215e-01 4.354435205459594727e-01 2.311796247959136963e-01 -5.312556624412536621e-01 9.543753415346145630e-02 9.129484742879867554e-02 2.595189809799194336e-01 3.879647254943847656e-01
5.411891341209411621e-01 1.035337969660758972e-01 -7.354849576950073242e-01 1.043127924203872681e-01 -1.612621396780014038e-01 2.875320613384246826e-01 -1.134731341153383255e-02 1.891212910413742065e-01
4.257516264915466309e-01 6.060228683054447174e-03 5.146216154098510742e-01 1.120197251439094543e-01 -4.119329452514648438e-01 -6.857980042695999146e-02 2.168850786983966827e-02 6.053533554077148438e-01
4.499726891517639160e-01 5.955624952912330627e-02 -7.915669083595275879e-01 1.250363737344741821e-01 -5.417776480317115784e-02 2.746807038784027100e-01 -3.949660062789916992e-02 2.679942548274993896e-01
3.374547958374023438e-01 2.799651771783828735e-02 -7.950108647346496582e-01 2.041809074580669403e-02 -2.779277507215738297e-03 3.427512943744659424e-01 -8.870074525475502014e-03 3.678536713123321533e-01
3.271617889404296875e-01 -2.550496757030487061e-01 -3.173011541366577148e-01 1.955902129411697388e-01 -4.685665667057037354e-01 -4.277482926845550537e-01 -2.131848037242889404e-01 4.909259676933288574e-01
3.136282861232757568e-01 6.115270853042602539e-01 -5.476667881011962891e-01 -3.337342739105224609e-01 4.781632497906684875e-02 6.458724290132522583e-02 4.792710766196250916e-02 3.280236423015594482e-01
-1.856346130371093750e-01 2.634380459785461426e-01 1.157515421509742737e-01 -3.716708719730377197e-01 -1.074505001306533813e-01 -2.971361577510833740e-01 -6.125738844275474548e-02 8.006337881088256836e-01
5.061563849449157715e-01 4.106334149837493896e-01 -6.107173562049865723e-01 -2.087650597095489502e-01 -3.258315101265907288e-02 -1.366232335567474365e-01 2.003345489501953125e-01 3.142702281475067139e-01
5.545514225959777832e-01 2.079652100801467896e-01 -6.739832758903503418e-01 9.248547255992889404e-02 -3.616552054882049561e-01 1.779031902551651001e-01 8.126700669527053833e-02 1.317874193191528320e-01
-8.724842965602874756e-02 4.177747070789337158e-01 6.613180041313171387e-02 -4.263544380664825439e-01 -5.028055310249328613e-01 2.386770211160182953e-03 -4.231919050216674805e-01 4.469788372516632080e-01
7.829322814941406250e-01 -1.499742865562438965e-01 -1.718576624989509583e-02 3.109852075576782227e-01 -3.370976150035858154e-01 -2.205208539962768555e-01 -1.226555258035659790e-01 3.003480732440948486e-01
6.364317536354064941e-01 4.126337468624114990e-01 -4.472067654132843018e-01 6.292818486690521240e-02 7.140710949897766113e-02 -1.224200576543807983e-01 1.744228452444076538e-01 4.125837385654449463e-01
4.286593198776245117e-01 -1.558038294315338135e-01 -2.123345136642456055e-01 2.658566832542419434e-01 -7.258844971656799316e-01 -2.657124400138854980e-02 2.305459231138229370e-01 3.089414238929748535e-01
2.020960748195648193e-01 3.102125823497772217e-01 -6.736568361520767212e-02 -3.630340695381164551e-01 -7.579858303070068359e-01 2.190249264240264893e-01 -2.383053600788116455e-01 2.174617499113082886e-01
7.335545420646667480e-01 -2.448967844247817993e-01 -1.760415732860565186e-01 -2.157405167818069458e-01 -3.509476184844970703e-01 -2.408726066350936890e-01 -1.753356605768203735e-01 3.353542089462280273e-01
2.538046836853027344e-01 -3.005584180355072021e-01 -1.964566670358181000e-02 1.561837457120418549e-02 -7.947102189064025879e-01 1.017059758305549622e-01 -1.236420124769210815e-02 4.500632286071777344e-01
8.163006901741027832e-01 4.675522148609161377e-01 -6.241388618946075439e-02 -4.148378968238830566e-02 1.530853286385536194e-02 3.211076930165290833e-02 -1.765383929014205933e-01 2.774899005889892578e-01
6.442544609308242798e-02 -1.649959385395050049e-01 -8.386658132076263428e-02 -2.611714899539947510e-01 -2.440387196838855743e-02 -5.133121609687805176e-01 4.049186408519744873e-02 7.922478914260864258e-01
1.252326071262359619e-01 2.798815630376338959e-02 -6.171801313757896423e-02 -2.946782708168029785e-01 1.758455634117126465e-01 -2.638754844665527344e-01 4.811608493328094482e-01 7.488801479339599609e-01
1.394371688365936279e-01 -2.995579838752746582e-01 -1.776067912578582764e-01 1.048526540398597717e-01 -3.802280426025390625e-01 3.910178840160369873e-01 3.207025229930877686e-01 6.693023443222045898e-01
8.461354672908782959e-02 1.288642734289169312e-01 -2.834342718124389648e-01 2.581200003623962402e-01 -5.523119568824768066e-01 5.085039138793945312e-01 -9.806165099143981934e-02 5.059970021247863770e-01
4.573549330234527588e-02 4.962283074855804443e-01 -2.702030241489410400e-01 4.944995790719985962e-02 -5.732257366180419922e-01 3.195568621158599854e-01 4.018214344978332520e-01 2.899067699909210205e-01
4.655425250530242920e-01 2.284224927425384521e-01 -5.815241932868957520e-01 -1.495416909456253052e-01 1.328280270099639893e-01 1.254326850175857544e-01 3.349357247352600098e-01 4.743433594703674316e-01
1.431286334991455078e-01 1.513838917016983032e-01 -6.675916910171508789e-01 1.543516516685485840e-01 9.253440797328948975e-02 4.410529434680938721e-01 2.199297845363616943e-01 4.854221642017364502e-01
4.431970119476318359e-01 -3.538264632225036621e-01 -8.168616890907287598e-02 1.016925740987062454e-02 -7.052272558212280273e-01 1.141696795821189880e-01 -1.767987012863159180e-01 3.605127036571502686e-01
5.585705637931823730e-01 -3.791241049766540527e-01 1.260626167058944702e-01 2.993910312652587891e-01 -1.137325763702392578e-01 1.327324286103248596e-02 -3.561221659183502197e-01 5.466285347938537598e-01
6.749950647354125977e-01 3.399685323238372803e-01 -3.270759284496307373e-01 -2.570978403091430664e-01 1.876776367425918579e-01 -1.068053171038627625e-01 2.072219401597976685e-01 4.076198935508728027e-01
5.515188574790954590e-01 4.857805967330932617e-01 -3.279315829277038574e-01 5.957783758640289307e-02 -5.658469796180725098e-01 1.128337681293487549e-01 -1.131779104471206665e-01 5.506259202957153320e-02
-5.347300693392753601e-02 1.355484575033187866e-01 2.177683264017105103e-01 -1.005902960896492004e-01 -2.973796129226684570e-01 -4.921509623527526855e-01 -6.845137476921081543e-02 7.654362916946411133e-01
5.045465230941772461e-01 2.800262868404388428e-01 -2.691316306591033936e-01 -9.401582181453704834e-02 3.696316480636596680e-01 -1.148167252540588379e-01 -4.334624707698822021e-01 4.980435073375701904e-01
3.475828170776367188e-01 -2.669165432453155518e-01 3.153092041611671448e-02 2.408707588911056519e-01 -1.424212157726287842e-01 4.634700119495391846e-01 -3.666823208332061768e-01 6.159421205520629883e-01
7.216310501098632812e-01 3.058034777641296387e-01 -3.685844838619232178e-01 1.447988301515579224e-01 3.878370672464370728e-02 2.710528969764709473e-01 -8.199436962604522705e-02 3.836857676506042480e-01
4.445917438715696335e-03 -4.188915714621543884e-03 4.479414522647857666e-01 -7.988940179347991943e-02 1.265997737646102905e-01 3.197527527809143066e-01 -8.301072567701339722e-02 8.171712160110473633e-01
2.994755506515502930e-01 -1.062661036849021912e-01 -2.338321059942245483e-01 1.510136276483535767e-01 -3.258693516254425049e-01 3.972602188587188721e-01 -6.351487040519714355e-01 3.925797939300537109e-01
4.188559353351593018e-01 -2.220144718885421753e-01 -6.320191621780395508e-01 -1.603932678699493408e-01 -1.428405493497848511e-01 2.947973906993865967e-01 -5.813420936465263367e-02 4.892918169498443604e-01
4.165771901607513428e-01 3.198686242103576660e-02 -1.656682342290878296e-01 -1.748476326465606689e-01 1.451796591281890869e-01 -9.056001901626586914e-02 -7.128168344497680664e-01 4.796214401721954346e-01
-1.125178039073944092e-01 4.973205029964447021e-01 2.547376751899719238e-01 5.415990576148033142e-02 -2.942480146884918213e-01 -2.816525399684906006e-01 -1.504701822996139526e-01 6.954394578933715820e-01
5.892939567565917969e-01 2.643126249313354492e-01 -3.189774155616760254e-01 -1.770188063383102417e-01 1.406646668910980225e-01 -1.784648150205612183e-01 4.472373425960540771e-01 4.451199173927307129e-01
3.469759225845336914e-01 2.807963192462921143e-01 3.726275563240051270e-01 -9.082563221454620361e-02 -6.265640854835510254e-01 2.367964386940002441e-01 1.516585499048233032e-01 4.266206920146942139e-01
1.337552070617675781e-01 -4.561895430088043213e-01 -5.224292874336242676e-01 -4.934372752904891968e-02 -3.010828197002410889e-01 -2.200583228841423988e-03 3.013343214988708496e-01 5.631832480430603027e-01
2.188049256801605225e-01 6.764501333236694336e-01 -7.351536303758621216e-02 -3.829162120819091797e-01 1.749453842639923096e-01 4.143064022064208984e-01 -5.788556486368179321e-02 3.700054287910461426e-01
9.044555947184562683e-03 1.066673845052719116e-01 -4.016811251640319824e-01 -2.577914893627166748e-01 -9.221766889095306396e-02 6.468031406402587891e-01 3.427285468205809593e-03 5.778113603591918945e-01
-1.041187271475791931e-01 -5.381296202540397644e-02 -4.246873259544372559e-01 -4.265963137149810791e-01 -4.532341659069061279e-01 2.742443084716796875e-01 2.684438824653625488e-01 5.207941532135009766e-01
4.170935153961181641e-01 -9.229894727468490601e-02 1.276891231536865234e-01 -3.074784576892852783e-01 -7.029578685760498047e-01 -6.404157727956771851e-02 -2.813200652599334717e-01 3.595474660396575928e-01
1.218738853931427002e-01 4.344064295291900635e-01 2.383855171501636505e-02 -6.128390431404113770e-01 -1.608824282884597778e-01 2.996443212032318115e-01 3.272742331027984619e-01 4.444315731525421143e-01
2.354337573051452637e-01 4.485123157501220703e-01 -6.317948102951049805e-01 -1.661855578422546387e-01 1.338986456394195557e-01 3.301848173141479492e-01 -1.311745122075080872e-02 4.353187978267669678e-01
-1.039368286728858948e-01 6.506267786026000977e-01 -2.219370305538177490e-01 3.043796420097351074e-01 -2.081365883350372314e-01 -1.835311651229858398e-01 -1.903662532567977905e-01 5.574361085891723633e-01
-1.982603073120117188e-01 1.469965875148773193e-01 -2.462248504161834717e-01 -2.386354058980941772e-01 -6.160950064659118652e-01 4.144335091114044189e-01 1.778884828090667725e-01 4.884045720100402832e-01
1.189361363649368286e-01 7.358641177415847778e-02 -1.876244693994522095e-02 -4.176214933395385742e-01 -2.723542451858520508e-01 6.341266632080078125e-01 8.056893944740295410e-02 5.682383179664611816e-01
4.742394089698791504e-01 1.077749058604240417e-01 -3.950210809707641602e-01 9.118586778640747070e-02 4.212414324283599854e-01 -1.871620863676071167e-01 1.963538825511932373e-01 5.899968743324279785e-01
-1.435365248471498489e-02 4.776472449302673340e-01 1.697809398174285889e-01 3.345948457717895508e-01 -3.153980970382690430e-01 -1.503310948610305786e-01 -3.907395601272583008e-01 5.967537164688110352e-01
5.332274436950683594e-01 -1.171817258000373840e-01 -1.649635285139083862e-01 -3.738039135932922363e-01 -1.342870481312274933e-02 5.521832704544067383e-01 1.541019529104232788e-01 4.540490508079528809e-01
-3.871780335903167725e-01 -5.953806638717651367e-02 -6.907242536544799805e-02 -2.461217641830444336e-01 -4.999794960021972656e-01 1.528068035840988159e-01 -4.239423200488090515e-02 7.113893032073974609e-01
-1.628201082348823547e-02 2.555593252182006836e-01 7.736704498529434204e-02 -4.796806871891021729e-01 -3.742091655731201172e-01 3.452993035316467285e-01 4.537565410137176514e-01 4.828933775424957275e-01
4.342014491558074951e-01 5.637617111206054688e-01 9.593552094884216785e-04 1.134797334671020508e-01 3.957216739654541016e-01 -1.042648032307624817e-01 1.476109623908996582e-01 5.399143099784851074e-01
2.823694646358489990e-01 -1.547461152076721191e-01 -1.699087470769882202e-01 1.474000811576843262e-01 -1.993131041526794434e-01 6.677961349487304688e-01 8.195503056049346924e-02 5.944167971611022949e-01
2.889106869697570801e-01 4.865317419171333313e-02 -6.192475557327270508e-01 -1.490335166454315186e-01 -1.245225071907043457e-01 4.770943820476531982e-01 2.083435654640197754e-01 4.711189866065979004e-01
4.279089868068695068e-01 2.867902517318725586e-01 1.042589843273162842e-01 -3.574737906455993652e-01 -7.114573121070861816e-01 5.784893408417701721e-02 -2.059542536735534668e-01 2.098878324031829834e-01
3.263958096504211426e-01 1.013603359460830688e-01 -6.865386962890625000e-01 -2.537711560726165771e-01 5.525607988238334656e-02 2.704759240150451660e-01 2.866000235080718994e-01 4.348638951778411865e-01
6.696110963821411133e-02 3.821900486946105957e-01 -2.876720726490020752e-01 3.982521295547485352e-01 -2.095488756895065308e-01 5.862445235252380371e-01 -9.234958142042160034e-02 4.603966772556304932e-01
1.645452976226806641e-01 1.230421215295791626e-01 -4.092655181884765625e-01 7.942859083414077759e-02 -3.070263862609863281e-01 5.779959559440612793e-01 -3.080992102622985840e-01 5.105961561203002930e-01
1.835608184337615967e-01 3.840094208717346191e-01 3.091403543949127197e-01 4.566313624382019043e-01 7.572595775127410889e-02 2.956306636333465576e-01 -6.592226680368185043e-03 6.492972373962402344e-01
5.212827324867248535e-01 2.693995237350463867e-01 -2.214593291282653809e-01 -2.869691848754882812e-01 2.858824431896209717e-01 -1.609467566013336182e-01 -4.032342731952667236e-01 5.040457248687744141e-01
6.031841039657592773e-01 3.962309360504150391e-01 1.067697070538997650e-03 2.568554505705833435e-02 2.076297998428344727e-02 -4.889039397239685059e-01 -2.113556414842605591e-01 4.408854842185974121e-01
1.780328452587127686e-01 6.399859786033630371e-01 6.805184762924909592e-03 -3.477234840393066406e-01 -4.002540186047554016e-02 5.506668090820312500e-01 -3.765870351344347000e-03 3.645737469196319580e-01
3.932236135005950928e-01 -1.581378132104873657e-01 2.093114554882049561e-01 3.294820487499237061e-01 -3.279412984848022461e-01 3.892609775066375732e-01 3.387582898139953613e-01 5.423753857612609863e-01
4.942270815372467041e-01 3.061237037181854248e-01 -1.801474094390869141e-01 -3.874055743217468262e-01 2.583281993865966797e-01 1.322479397058486938e-01 -4.280398488044738770e-01 4.604894816875457764e-01
8.325119614601135254e-01 2.573043107986450195e-01 -1.255123764276504517e-01 1.115075349807739258e-01 -3.658470809459686279e-01 1.000428348779678345e-01 2.304411232471466064e-01 1.248014047741889954e-01
6.519212722778320312e-01 3.391009867191314697e-01 -4.081024825572967529e-01 6.571029126644134521e-02 1.952253729104995728e-01 2.580493390560150146e-01 2.148808836936950684e-01 3.718434274196624756e-01
5.996357202529907227e-01 3.064468204975128174e-01 -5.700519680976867676e-01 -9.738816320896148682e-02 -1.995795816183090210e-01 -2.040335834026336670e-01 2.889505922794342041e-01 2.170929759740829468e-01
-2.199740409851074219e-01 1.732526123523712158e-01 -3.854234218597412109e-01 -9.293433278799057007e-03 -4.354389011859893799e-01 5.520550012588500977e-01 -2.479767426848411560e-02 5.272294282913208008e-01
3.093677759170532227e-01 -1.444484591484069824e-01 1.311157792806625366e-01 2.123902589082717896e-01 -9.259358793497085571e-02 6.164803504943847656e-01 -2.749504148960113525e-01 5.974161624908447266e-01
2.953864037990570068e-01 1.468892246484756470e-01 -6.700620651245117188e-01 -2.632620632648468018e-01 -3.262443467974662781e-02 2.587832212448120117e-01 3.123957216739654541e-01 4.552539885044097900e-01
6.110984683036804199e-01 5.002733469009399414e-01 1.146511081606149673e-02 2.813059389591217041e-01 4.241404123604297638e-03 3.310985267162322998e-01 2.864659726619720459e-01 3.245209753513336182e-01
