# Supplementary material for: Where is your field going? A machine learning approach to study the relative motion of the domains of physics
Source: PLoS One. 2020 Jun 18;15(6):e0233997. doi: 10.1371/journal.pone.0233997 (PMC7302634; doi:10.1371/journal.pone.0233997)
Supplement: S23 Data — (ZIP) [file pone.0233997.s023.zip › 22/Pacs4Run_22_VS_500_embeddings2004-2008ED8.txt]

-3.508278131484985352e-01 3.388483226299285889e-01 -9.167719632387161255e-02 4.637250304222106934e-01 3.532632067799568176e-02 -1.174393761903047562e-02 -5.374104976654052734e-01 -4.984579086303710938e-01
-4.989848732948303223e-01 1.237796321511268616e-01 1.750296205282211304e-01 8.787745609879493713e-03 -4.488050192594528198e-02 2.238277196884155273e-01 -7.442463636398315430e-01 -3.145861625671386719e-01
-4.805983901023864746e-01 2.516691386699676514e-01 -3.275474011898040771e-01 -1.579609364271163940e-01 1.806657314300537109e-01 -7.722014188766479492e-02 -6.547951698303222656e-01 -3.257131874561309814e-01
-3.951301574707031250e-01 7.225745916366577148e-02 1.956140547990798950e-01 -3.481339663267135620e-02 -1.031380668282508850e-01 -1.169886067509651184e-01 -5.299536585807800293e-01 -7.028510570526123047e-01
-6.676691174507141113e-01 3.637927770614624023e-01 7.350376993417739868e-02 7.122119516134262085e-02 2.006579041481018066e-01 2.927237451076507568e-01 -2.195427268743515015e-01 -4.870807826519012451e-01
-2.723918855190277100e-01 5.717315673828125000e-01 1.616594195365905762e-01 9.860219806432723999e-02 3.127250075340270996e-01 -5.714226365089416504e-01 -3.647590279579162598e-01 7.549611479043960571e-02
-2.149460464715957642e-01 5.598261952400207520e-01 -2.775432169437408447e-01 -1.023498624563217163e-01 1.361830718815326691e-02 2.698932588100433350e-01 -6.741801500320434570e-01 -1.591868400573730469e-01
-2.618373334407806396e-01 6.238596439361572266e-01 3.676652908325195312e-01 1.357192844152450562e-01 1.883545070886611938e-01 -4.336819648742675781e-01 -3.882258534431457520e-01 1.198586449027061462e-01
-1.515026390552520752e-01 5.175446867942810059e-01 3.094905614852905273e-02 4.207381010055541992e-01 3.766452372074127197e-01 9.365761280059814453e-02 -3.760396242141723633e-01 4.890571236610412598e-01
2.424974888563156128e-01 6.668583750724792480e-01 4.501096308231353760e-01 2.398063801229000092e-02 3.028085231781005859e-01 -2.259095758199691772e-01 -3.640158772468566895e-01 -1.344814598560333252e-01
-5.705635547637939453e-01 6.146571636199951172e-01 3.048470020294189453e-01 5.536278337240219116e-02 -1.141515523195266724e-01 -2.501436769962310791e-01 -3.494976758956909180e-01 5.390770733356475830e-02
1.585664972662925720e-02 1.769012957811355591e-01 1.042147874832153320e-01 -2.668135054409503937e-02 4.150767624378204346e-02 3.186410069465637207e-01 -6.532202959060668945e-01 -6.533988714218139648e-01
-2.752198576927185059e-01 -5.438319593667984009e-02 2.110571265220642090e-01 1.057355031371116638e-01 2.988457977771759033e-01 1.030033305287361145e-01 -5.205802321434020996e-01 -7.033130526542663574e-01
-7.448768615722656250e-01 4.879147112369537354e-01 -4.132765810936689377e-03 2.343025952577590942e-01 2.325974255800247192e-01 1.307092458009719849e-01 -2.187374606728553772e-02 -2.837572991847991943e-01
-2.028161892667412758e-03 5.628208518028259277e-01 2.008215636014938354e-01 -4.999163374304771423e-02 2.299012541770935059e-01 8.478366769850254059e-03 -7.530853152275085449e-01 1.426056623458862305e-01
-4.362838268280029297e-01 2.361470460891723633e-01 1.366488784551620483e-01 6.990246772766113281e-01 -4.263459742069244385e-01 -5.361427366733551025e-02 -2.440987974405288696e-01 -4.850718379020690918e-02
8.360472321510314941e-02 2.958159744739532471e-01 8.063752204179763794e-02 1.271469593048095703e-01 7.834179401397705078e-01 -1.554360985755920410e-01 -4.734085798263549805e-01 -1.442725658416748047e-01
-3.554508090019226074e-01 4.423598349094390869e-01 -7.595946639776229858e-02 -9.467475116252899170e-03 5.788593888282775879e-01 9.952241182327270508e-02 -5.670481920242309570e-01 -7.474221289157867432e-02
-2.862810492515563965e-01 4.571658074855804443e-01 2.995252907276153564e-01 -1.332601066678762436e-02 6.178830862045288086e-01 9.104205667972564697e-02 -4.435123503208160400e-01 -1.799402534961700439e-01
-1.499254107475280762e-01 3.789099752902984619e-01 3.360769152641296387e-01 -6.568892300128936768e-02 5.415934324264526367e-01 -2.415782958269119263e-02 -5.964220166206359863e-01 -2.589611113071441650e-01
-1.245772764086723328e-01 6.038779020309448242e-01 5.721915960311889648e-01 3.454321026802062988e-01 6.626074761152267456e-02 -3.316733241081237793e-01 9.439712762832641602e-02 -2.231076061725616455e-01
-5.749766230583190918e-01 7.561924457550048828e-01 2.058134078979492188e-01 9.757238626480102539e-02 -7.620402425527572632e-02 9.158419817686080933e-02 -2.170438319444656372e-02 -1.761520653963088989e-01
8.461973816156387329e-02 6.156279519200325012e-02 4.533039629459381104e-01 1.030605584383010864e-01 5.764477849006652832e-01 6.789664179086685181e-02 -5.200660824775695801e-01 -4.069063663482666016e-01
1.736179292201995850e-01 3.954410552978515625e-01 -2.886660099029541016e-01 4.467040002346038818e-01 -1.694223582744598389e-01 4.685060679912567139e-01 -5.224480628967285156e-01 -9.724748879671096802e-02
-5.123704075813293457e-01 8.236407637596130371e-01 1.183155551552772522e-01 1.922166347503662109e-01 -8.291055262088775635e-02 -3.271614015102386475e-02 -9.201258420944213867e-03 1.084588747471570969e-02
2.517017424106597900e-01 5.394668579101562500e-01 4.336738586425781250e-01 1.487571895122528076e-01 3.664785027503967285e-01 -3.059123158454895020e-01 -4.533498883247375488e-01 4.477813094854354858e-02
-2.100631445646286011e-01 5.621881410479545593e-02 1.017610654234886169e-01 5.609548091888427734e-01 -2.846917808055877686e-01 1.467931717634201050e-01 -7.242811918258666992e-01 2.250606007874011993e-02
-2.790677594020962715e-03 6.616160273551940918e-01 3.842123597860336304e-02 2.763958871364593506e-01 6.820093989372253418e-01 -6.442464143037796021e-02 5.701240897178649902e-02 -1.088472381234169006e-01
-2.418519556522369385e-01 7.101517319679260254e-01 8.072996884584426880e-02 -1.394191384315490723e-01 -1.244265809655189514e-01 2.715381979942321777e-01 -5.434526205062866211e-01 -1.633448749780654907e-01
-3.051753640174865723e-01 3.988148272037506104e-01 1.321655232459306717e-02 3.495047986507415771e-01 -4.304435551166534424e-01 2.028314024209976196e-01 -6.305703520774841309e-01 3.801450133323669434e-02
-3.976622223854064941e-02 -1.133520677685737610e-01 4.286734759807586670e-01 2.815246284008026123e-01 4.803394079208374023e-01 -3.689831793308258057e-01 -5.481046438217163086e-01 -2.350733876228332520e-01
7.082765549421310425e-02 6.700939536094665527e-01 1.862682402133941650e-01 9.456289559602737427e-02 1.780484318733215332e-01 -2.384830564260482788e-01 -5.809405446052551270e-01 2.761380374431610107e-01
-3.927497863769531250e-01 6.875880360603332520e-01 3.073768019676208496e-01 9.131509065628051758e-02 4.020372405648231506e-02 -3.490457236766815186e-01 -3.570342957973480225e-01 1.386670321226119995e-01
8.279012143611907959e-02 4.901477098464965820e-01 3.402040898799896240e-02 2.430631369352340698e-01 7.897381782531738281e-01 -2.043959796428680420e-01 -4.167075827717781067e-02 -1.595725417137145996e-01
-3.399411961436271667e-02 4.142067208886146545e-02 5.434460937976837158e-02 8.303444385528564453e-01 -1.894126385450363159e-01 3.270232081413269043e-01 -3.879238963127136230e-01 -1.067578047513961792e-01
8.673106133937835693e-02 2.833527922630310059e-01 1.048741787672042847e-01 4.403511881828308105e-01 -4.012607038021087646e-01 -5.500787496566772461e-01 -2.364762574434280396e-01 -4.333167374134063721e-01
-6.636698842048645020e-01 4.805046617984771729e-01 -2.690845727920532227e-01 4.105612933635711670e-01 2.313312888145446777e-01 1.065261214971542358e-01 7.774025201797485352e-02 -1.295570582151412964e-01
-4.074770510196685791e-01 3.373379409313201904e-01 9.990072995424270630e-02 2.407534047961235046e-03 5.375189781188964844e-01 -2.651356160640716553e-01 -5.862262248992919922e-01 -8.541066199541091919e-02
-1.991696953773498535e-01 1.503005623817443848e-01 2.494793236255645752e-01 4.382582008838653564e-01 2.739506661891937256e-01 -1.794484853744506836e-01 -6.490030288696289062e-01 3.936688899993896484e-01
-3.760452568531036377e-01 2.812428772449493408e-01 -1.680303961038589478e-01 4.358681738376617432e-01 -2.717361152172088623e-01 1.669031232595443726e-01 -6.744159460067749023e-01 6.886987388134002686e-02
-2.791258990764617920e-01 -2.312351167201995850e-01 2.367155849933624268e-01 3.048430681228637695e-01 4.376138150691986084e-01 -9.004113823175430298e-02 -4.975131452083587646e-01 -5.220372676849365234e-01
-2.428814917802810669e-01 5.360858440399169922e-01 2.647931873798370361e-01 7.651419192552566528e-02 5.008224248886108398e-01 6.760405749082565308e-02 -5.580450892448425293e-01 1.041291877627372742e-01
9.731845557689666748e-02 3.173318207263946533e-01 -3.617668151855468750e-01 2.763938307762145996e-01 -1.972893625497817993e-01 -5.347955226898193359e-01 -4.270659387111663818e-01 -4.186239540576934814e-01
-3.013408184051513672e-01 4.524841010570526123e-01 3.471613228321075439e-01 2.330716252326965332e-01 6.084636226296424866e-02 2.806958556175231934e-01 -5.758929252624511719e-01 3.397986888885498047e-01
3.368234038352966309e-01 5.688921213150024414e-01 2.724546194076538086e-01 -1.057793125510215759e-01 -1.309462785720825195e-01 -1.865151822566986084e-01 -4.596797227859497070e-01 -4.628720283508300781e-01
-3.552987053990364075e-02 2.377046197652816772e-01 7.691643238067626953e-01 2.757728099822998047e-01 3.646524548530578613e-01 1.139137223362922668e-01 -3.421202898025512695e-01 -1.075901612639427185e-01
4.107771813869476318e-02 5.967484116554260254e-01 3.604038953781127930e-01 7.451194524765014648e-02 2.984798252582550049e-01 -1.446333825588226318e-01 -6.036652326583862305e-01 1.798334568738937378e-01
-2.046047896146774292e-01 5.373683571815490723e-01 1.409902870655059814e-01 -1.235377565026283264e-01 3.514574170112609863e-01 1.300738006830215454e-01 -7.009715437889099121e-01 -4.929120466113090515e-02
-2.416668385267257690e-01 4.495202600955963135e-01 2.049589343369007111e-02 1.639898270368576050e-01 4.974642097949981689e-01 -6.152892708778381348e-01 -2.914793491363525391e-01 3.470025584101676941e-02
-6.611047387123107910e-01 5.929082036018371582e-01 -5.963016673922538757e-02 1.664218902587890625e-01 2.635142952203750610e-02 1.795336753129959106e-01 -1.623079739511013031e-02 -3.833511769771575928e-01
3.259451389312744141e-01 5.870490670204162598e-01 5.217041373252868652e-01 2.316742688417434692e-01 3.840883970260620117e-01 -1.105773150920867920e-01 -2.217744588851928711e-01 -1.197906211018562317e-01
9.018414467573165894e-02 5.299958586692810059e-01 2.595066726207733154e-01 -1.010501161217689514e-01 5.614160299301147461e-01 -1.501359641551971436e-01 -3.938048481941223145e-01 -3.749739229679107666e-01
-4.416493475437164307e-01 7.686790823936462402e-02 -2.040300071239471436e-01 5.912142395973205566e-01 -2.500240802764892578e-01 -1.037884652614593506e-01 -5.696964263916015625e-01 -1.001824960112571716e-01
-6.489790678024291992e-01 7.324877977371215820e-01 6.069622188806533813e-02 1.453232914209365845e-01 -1.979221589863300323e-02 7.842533290386199951e-02 -3.746787086129188538e-02 -9.766686707735061646e-02
-7.899804413318634033e-02 1.784594208002090454e-01 3.450480401515960693e-01 4.358612298965454102e-01 2.589215338230133057e-01 -2.120397388935089111e-01 -6.276942491531372070e-01 3.832455575466156006e-01
-3.151083290576934814e-01 4.804043769836425781e-01 2.604565620422363281e-01 1.845692545175552368e-01 4.206973612308502197e-01 -4.474968016147613525e-01 -4.142269194126129150e-01 1.385328173637390137e-01
-2.259550094604492188e-01 4.069378674030303955e-01 2.604591250419616699e-01 -7.857406884431838989e-02 3.926569521427154541e-01 -2.478850036859512329e-01 -6.905505061149597168e-01 -1.297945231199264526e-01
-2.057512849569320679e-01 4.239815473556518555e-01 4.229265078902244568e-02 4.933549761772155762e-01 -4.212879836559295654e-01 3.615833222866058350e-01 -4.732599556446075439e-01 2.274346351623535156e-02
-2.601987719535827637e-01 3.357905149459838867e-01 6.101723387837409973e-02 3.419796377420425415e-02 7.092958688735961914e-01 -7.909832894802093506e-02 -5.381762385368347168e-01 -1.251311749219894409e-01
2.810721993446350098e-01 4.390677809715270996e-01 1.359752118587493896e-01 2.573406100273132324e-01 5.896936655044555664e-01 -6.145444139838218689e-02 -4.922799468040466309e-01 2.228224426507949829e-01
1.998971104621887207e-01 6.923693418502807617e-01 -6.914121657609939575e-02 1.756324917078018188e-01 6.157860159873962402e-01 -3.815241856500506401e-03 4.902968555688858032e-02 -2.518485784530639648e-01
1.873245239257812500e-01 6.106066107749938965e-01 4.338817000389099121e-01 5.097770318388938904e-02 4.633686244487762451e-01 -3.973452374339103699e-02 -5.736988410353660583e-02 -4.261884391307830811e-01
-3.176794648170471191e-01 8.192553520202636719e-01 2.193780243396759033e-01 8.784547448158264160e-02 -1.560925990343093872e-01 1.812425404787063599e-01 -1.676207780838012695e-01 -2.945276498794555664e-01
5.439458042383193970e-02 3.387204408645629883e-01 7.159008383750915527e-01 2.086956650018692017e-01 3.870940804481506348e-01 -1.450430303812026978e-01 -3.807159066200256348e-01 -1.020687147974967957e-01
-1.581744551658630371e-01 -1.898182332515716553e-01 3.870232403278350830e-01 2.761282622814178467e-01 4.584074020385742188e-01 -1.866385787725448608e-01 -4.073848128318786621e-01 -5.495293736457824707e-01
9.613545984029769897e-02 4.386929869651794434e-01 3.291851580142974854e-01 2.103416919708251953e-01 3.511739075183868408e-01 -5.152893066406250000e-01 -4.987383484840393066e-01 9.007647633552551270e-02
-5.818286165595054626e-02 5.509670972824096680e-01 4.339222311973571777e-01 2.677008211612701416e-01 6.410030126571655273e-01 -3.186419606208801270e-02 -1.008389070630073547e-01 -1.050192713737487793e-01
-1.069521307945251465e-01 3.291841447353363037e-01 -2.625106833875179291e-03 6.095573902130126953e-01 -2.513332366943359375e-01 5.312154293060302734e-01 -2.979628145694732666e-01 -2.729318737983703613e-01
9.656386077404022217e-02 5.923486351966857910e-01 4.043056070804595947e-01 3.116879761219024658e-01 3.947319090366363525e-01 -4.652460217475891113e-01 -4.610208049416542053e-02 -6.923757493495941162e-02
1.725950986146926880e-01 6.354420185089111328e-01 -3.037495017051696777e-01 -1.635231971740722656e-01 -3.208642825484275818e-03 5.711784958839416504e-02 -4.608119726181030273e-01 -4.814563691616058350e-01
-8.148845285177230835e-02 4.163756370544433594e-01 -3.441802263259887695e-01 3.752736449241638184e-01 -2.485923171043395996e-01 4.372308850288391113e-01 -4.660808145999908447e-01 -3.008332252502441406e-01
-3.398814201354980469e-01 4.762361049652099609e-01 2.250641211867332458e-02 -2.567859925329685211e-02 4.393747746944427490e-01 -5.503138303756713867e-01 -3.638281226158142090e-01 -1.680696755647659302e-01
-2.370234876871109009e-01 4.769976735115051270e-01 3.717658221721649170e-01 4.176664650440216064e-01 9.868353605270385742e-02 -1.896122694015502930e-01 3.031593859195709229e-01 -5.157919526100158691e-01
-2.353352606296539307e-01 5.245909094810485840e-01 1.965259760618209839e-01 2.917228639125823975e-02 6.056706905364990234e-01 8.691344410181045532e-02 -5.054590106010437012e-01 -8.279926143586635590e-03
-7.300996803678572178e-04 2.110600173473358154e-01 -8.945845998823642731e-03 7.764236330986022949e-01 -2.731122076511383057e-01 1.943980753421783447e-01 -4.780809581279754639e-01 1.076909229159355164e-01
-2.962160110473632812e-02 6.649985909461975098e-01 5.267153382301330566e-01 3.985452055931091309e-01 1.868377476930618286e-01 -7.083968818187713623e-02 1.553700715303421021e-01 -2.378358244895935059e-01
-7.644274085760116577e-02 5.335017442703247070e-01 -2.167773395776748657e-01 4.596782624721527100e-01 -4.047558605670928955e-01 -4.726545214653015137e-01 -2.440880239009857178e-01 -6.653786450624465942e-02
-4.014721810817718506e-01 4.450523555278778076e-01 -1.307827532291412354e-01 2.763130664825439453e-01 2.422522008419036865e-01 -4.333426952362060547e-01 2.088917344808578491e-01 -5.071367025375366211e-01
1.050432324409484863e-01 5.565871596336364746e-01 5.065217614173889160e-01 4.814382791519165039e-01 4.104604125022888184e-01 1.143293306231498718e-01 9.250953793525695801e-02 2.688341960310935974e-02
-1.319489479064941406e-01 6.827924400568008423e-02 -1.057489886879920959e-01 7.342193722724914551e-01 -6.892237812280654907e-02 -1.736069470643997192e-01 -6.111599802970886230e-01 1.387805938720703125e-01
-1.173433288931846619e-01 -6.675549596548080444e-02 3.903214260935783386e-02 7.820242643356323242e-01 -1.576488614082336426e-01 1.332085728645324707e-01 -5.705093145370483398e-01 -2.469862997531890869e-02
-4.931639432907104492e-01 3.197513818740844727e-01 2.068354934453964233e-01 2.218543291091918945e-01 3.000344932079315186e-01 3.870435655117034912e-01 -5.316528677940368652e-01 2.001745104789733887e-01
-3.926922380924224854e-01 -2.743594907224178314e-02 -9.964212775230407715e-02 7.004432082176208496e-01 -1.066429093480110168e-01 -9.534099698066711426e-02 -5.690797567367553711e-01 1.327780727297067642e-02
2.344865351915359497e-02 5.416937470436096191e-01 6.830491870641708374e-02 3.711498081684112549e-01 7.068493962287902832e-01 -2.468402981758117676e-01 4.694653674960136414e-02 -2.881143242120742798e-02
1.770965605974197388e-01 4.600441455841064453e-01 5.389851331710815430e-01 7.237479835748672485e-02 4.075441360473632812e-01 -1.696237921714782715e-01 -5.076668262481689453e-01 -9.307532757520675659e-02
1.702174544334411621e-02 1.015221327543258667e-01 4.006991982460021973e-01 5.337594822049140930e-02 5.141299366950988770e-01 -2.280310541391372681e-01 -6.306204795837402344e-01 -3.346413075923919678e-01
1.969203054904937744e-01 9.469473361968994141e-02 6.568655371665954590e-02 7.479086518287658691e-01 -3.373829126358032227e-01 8.039033412933349609e-02 -4.835579693317413330e-01 -1.856206059455871582e-01
-5.243044495582580566e-01 4.171535968780517578e-01 2.337027490139007568e-01 2.369416207075119019e-01 3.760400712490081787e-01 -4.922225177288055420e-01 -2.336865961551666260e-01 4.506585001945495605e-02
-2.352548986673355103e-01 2.871411144733428955e-01 1.929829865694046021e-01 3.996653854846954346e-01 -3.631894588470458984e-01 8.358873426914215088e-02 -7.254902124404907227e-01 8.534160442650318146e-04
-6.672467589378356934e-01 6.427389383316040039e-01 2.357801049947738647e-01 9.617105126380920410e-02 -2.166380733251571655e-01 4.994712653569877148e-04 -1.575388610363006592e-01 -7.124841213226318359e-02
7.277645915746688843e-02 1.440738588571548462e-01 4.280281066894531250e-01 -1.415624376386404037e-02 4.156636297702789307e-01 -1.203932911157608032e-01 -6.553378105163574219e-01 -4.168924987316131592e-01
-4.556597173213958740e-01 1.446203887462615967e-01 3.058104515075683594e-01 3.894439935684204102e-01 4.501315951347351074e-01 9.365273267030715942e-02 -4.961414337158203125e-01 2.621582150459289551e-01
-6.545867770910263062e-02 5.320199131965637207e-01 -1.476359069347381592e-01 3.784692287445068359e-01 -3.973471522331237793e-01 4.039712250232696533e-01 -3.430747091770172119e-01 -3.299347758293151855e-01
1.151696816086769104e-01 1.245478764176368713e-01 4.093701243400573730e-01 5.580793693661689758e-02 5.128949880599975586e-01 -2.207134366035461426e-01 -5.121713280677795410e-01 -4.758468270301818848e-01
-3.255917727947235107e-01 3.703321516513824463e-01 2.217490226030349731e-01 6.634642928838729858e-02 6.626221537590026855e-01 6.235307082533836365e-02 -5.057456493377685547e-01 -6.734140962362289429e-02
-1.536364853382110596e-01 5.817371606826782227e-01 2.849186658859252930e-01 2.557047605514526367e-01 1.438896358013153076e-01 -5.573763251304626465e-01 -3.275188803672790527e-01 2.297235131263732910e-01
-1.186968237161636353e-01 6.237747073173522949e-01 4.234665334224700928e-01 3.257096409797668457e-01 -1.260275989770889282e-01 -2.791302204132080078e-01 2.437306046485900879e-01 -3.977490663528442383e-01
-1.364976018667221069e-01 2.619661688804626465e-01 5.576170682907104492e-01 3.872223794460296631e-01 1.374520063400268555e-01 -2.181919366121292114e-01 1.847139596939086914e-01 -5.926584601402282715e-01
-1.509206444025039673e-01 2.063381075859069824e-01 -1.685894876718521118e-01 8.633773922920227051e-01 -1.336238831281661987e-01 3.905997425317764282e-02 -3.281637728214263916e-01 1.836633682250976562e-01
-2.723415195941925049e-01 -2.872363924980163574e-01 2.416491955518722534e-01 3.905708491802215576e-01 4.357697069644927979e-01 -2.809019684791564941e-01 -4.933115839958190918e-01 -3.467390239238739014e-01
-1.869048178195953369e-01 4.491174519062042236e-01 2.874363064765930176e-01 4.654953628778457642e-02 6.393320560455322266e-01 -2.856791019439697266e-02 -5.131766200065612793e-01 -7.524524629116058350e-02
-4.844849407672882080e-01 7.527427673339843750e-01 7.148420810699462891e-02 3.522863090038299561e-01 -9.154605865478515625e-02 1.423347592353820801e-01 1.163510307669639587e-01 -1.651047468185424805e-01
6.449943780899047852e-02 2.485145479440689087e-01 -1.919152885675430298e-01 -1.389304399490356445e-01 2.427476793527603149e-01 -4.496910050511360168e-02 -5.332410335540771484e-01 -7.298305630683898926e-01
-1.600992083549499512e-01 4.653954207897186279e-01 3.582398295402526855e-01 3.578940406441688538e-02 5.849021673202514648e-01 -1.443202197551727295e-01 -5.139551162719726562e-01 -3.271035850048065186e-02
-6.779767870903015137e-01 4.412858784198760986e-01 1.109399497509002686e-01 8.281511813402175903e-02 2.593914866447448730e-01 3.411743938922882080e-01 -2.848944664001464844e-01 -2.481923103332519531e-01
1.932912766933441162e-01 6.740587949752807617e-01 5.765982270240783691e-01 3.157285749912261963e-01 1.263528168201446533e-01 -2.386805564165115356e-01 -5.600117146968841553e-02 -7.978553883731365204e-03
-3.925031796097755432e-02 4.553545117378234863e-01 3.891228735446929932e-01 1.001757681369781494e-01 6.611998677253723145e-01 -1.345982868224382401e-02 -8.462920784950256348e-02 -4.302689135074615479e-01
-2.443817257881164551e-02 1.932221055030822754e-01 -5.128097534179687500e-01 5.017660856246948242e-01 1.977639347314834595e-01 4.811426624655723572e-02 -1.187721034511923790e-03 -6.371014118194580078e-01
7.494122534990310669e-02 5.010901093482971191e-01 -3.707289695739746094e-01 4.239853918552398682e-01 -2.381962984800338745e-01 -5.039659142494201660e-01 -8.576409518718719482e-02 -3.286552429199218750e-01
-4.400897398591041565e-02 1.475740224123001099e-01 5.664114952087402344e-01 4.532698094844818115e-01 3.988252878189086914e-01 -5.028738975524902344e-01 -8.872105926275253296e-02 -1.737656742334365845e-01
-2.386154681444168091e-01 8.677213639020919800e-02 -3.118439316749572754e-01 7.827673554420471191e-01 -1.376754492521286011e-01 -2.378506213426589966e-01 -3.843973278999328613e-01 -4.767700284719467163e-02
-2.782767415046691895e-01 5.242893099784851074e-02 -3.346594795584678650e-02 7.108259797096252441e-01 -2.436581701040267944e-01 -3.239268064498901367e-01 -4.990954399108886719e-01 5.042982753366231918e-03
2.850269675254821777e-01 2.828449904918670654e-01 8.948564529418945312e-02 6.919456720352172852e-01 -2.988178431987762451e-01 3.236106038093566895e-01 -3.854620754718780518e-01 -9.677231311798095703e-02
-3.327730000019073486e-01 4.515515863895416260e-01 -4.491732120513916016e-01 5.403018593788146973e-01 -3.029787540435791016e-01 -9.471563994884490967e-02 -3.015185296535491943e-01 -2.533287333790212870e-04
-4.189207851886749268e-01 3.321560025215148926e-01 1.608195602893829346e-01 7.810553908348083496e-02 5.623306035995483398e-01 -3.222141861915588379e-01 -5.027588009834289551e-01 -9.700608253479003906e-02
2.349305599927902222e-01 4.295881092548370361e-01 2.957995235919952393e-01 1.119799688458442688e-01 4.013785421848297119e-01 -1.152214184403419495e-01 -6.894204020500183105e-01 1.026824265718460083e-01
-4.993414580821990967e-01 3.165180981159210205e-01 -5.492473766207695007e-02 4.418036639690399170e-01 3.592332303524017334e-01 -2.483523637056350708e-01 2.641035616397857666e-01 -4.379374682903289795e-01
-3.577272593975067139e-01 4.809650778770446777e-01 4.910742044448852539e-01 1.612284407019615173e-02 7.008678466081619263e-02 -2.672767937183380127e-01 -5.666142106056213379e-01 4.346770420670509338e-02
-4.095163345336914062e-01 3.975240886211395264e-01 2.541897594928741455e-01 6.665967702865600586e-01 2.237552404403686523e-01 2.171712070703506470e-01 2.486818581819534302e-01 -7.896086573600769043e-02
2.123134583234786987e-01 6.213912367820739746e-01 1.468261480331420898e-01 -1.039750277996063232e-01 3.303526043891906738e-01 -8.418520539999008179e-02 -1.456696093082427979e-01 -6.316546201705932617e-01
1.952899098396301270e-01 2.089313864707946777e-01 1.535038184374570847e-02 3.794600367546081543e-01 -1.723874658346176147e-01 -7.042345404624938965e-01 -4.093354642391204834e-01 -2.841916978359222412e-01
8.658711612224578857e-02 4.596492648124694824e-01 -1.793419122695922852e-01 4.135321080684661865e-01 -3.410957455635070801e-01 3.143828511238098145e-01 -1.711279451847076416e-01 -5.775683522224426270e-01
-5.838206782937049866e-02 3.088588416576385498e-01 -2.782573103904724121e-01 5.427005290985107422e-01 -2.744740843772888184e-01 3.347755074501037598e-01 -2.241326868534088135e-01 -5.400007963180541992e-01
1.804294288158416748e-01 5.822090506553649902e-01 -8.038006722927093506e-02 2.674594223499298096e-01 6.881743669509887695e-01 -2.241965830326080322e-01 2.682207152247428894e-03 -1.631785184144973755e-01
-9.590145945549011230e-02 2.526744008064270020e-01 1.471454799175262451e-01 5.889644026756286621e-01 2.898815870285034180e-01 4.123097062110900879e-01 1.734511405229568481e-01 -5.237479209899902344e-01
-1.362132132053375244e-01 2.207406312227249146e-01 5.439975857734680176e-01 3.948336541652679443e-01 2.790393829345703125e-01 -6.090868115425109863e-01 -1.590818613767623901e-01 -8.207198977470397949e-02
2.960008978843688965e-01 2.282849550247192383e-01 1.372966170310974121e-01 6.774733662605285645e-01 -2.857646942138671875e-01 3.327727317810058594e-01 -2.481683939695358276e-01 -3.584161400794982910e-01
5.768304690718650818e-02 4.908856749534606934e-01 3.578466176986694336e-01 9.614765644073486328e-02 6.764891743659973145e-01 -3.287957981228828430e-02 -1.296504735946655273e-01 -3.779915273189544678e-01
9.818884730339050293e-02 -3.160119056701660156e-02 4.186906814575195312e-01 2.304812520742416382e-01 6.153696775436401367e-01 -1.879558414220809937e-01 -4.563226401805877686e-01 -3.724234700202941895e-01
-1.928507089614868164e-01 -3.517489135265350342e-02 -1.353462934494018555e-01 7.285143136978149414e-01 -2.223080843687057495e-01 -1.611532568931579590e-01 -5.644908547401428223e-01 -1.359351277351379395e-01
-1.735527664422988892e-01 7.304557412862777710e-02 -1.466718036681413651e-02 7.278268337249755859e-01 -1.050527542829513550e-01 -1.476036459207534790e-01 -5.980029702186584473e-01 2.101577073335647583e-01
-1.455959975719451904e-01 6.872113347053527832e-01 3.029746413230895996e-01 6.535368412733078003e-02 2.594946324825286865e-01 -2.783942818641662598e-01 -4.823734760284423828e-01 1.815287470817565918e-01
-1.847355365753173828e-01 2.800231873989105225e-01 -1.862834990024566650e-01 3.310345709323883057e-01 -3.800435662269592285e-01 -5.461224317550659180e-01 -4.818777143955230713e-01 -2.613147795200347900e-01
-1.037746574729681015e-02 3.676808476448059082e-01 2.389694601297378540e-01 1.263727694749832153e-01 7.508900165557861328e-01 -1.242166683077812195e-01 -4.511790275573730469e-01 -9.379996359348297119e-02
2.527780532836914062e-01 5.349484682083129883e-01 7.007959485054016113e-01 3.514297902584075928e-01 1.372264139354228973e-02 -1.450731456279754639e-01 -7.266256958246231079e-02 -9.381353110074996948e-02
-1.141051948070526123e-01 2.313171327114105225e-01 6.863710880279541016e-01 3.278069198131561279e-01 2.298633456230163574e-01 -4.572905004024505615e-01 -1.285629421472549438e-01 -2.764587700366973877e-01
-3.269637525081634521e-01 2.509023547172546387e-01 4.512278735637664795e-01 6.358942389488220215e-01 2.434861660003662109e-01 -8.067727833986282349e-02 2.751952111721038818e-01 -2.839856445789337158e-01
-1.558121293783187866e-01 6.707050800323486328e-01 -3.611053526401519775e-02 2.667434811592102051e-01 6.516048312187194824e-01 -1.333688497543334961e-01 1.023740693926811218e-01 -2.376156300306320190e-02
-3.805123865604400635e-01 7.115446031093597412e-02 -2.649625577032566071e-02 5.381920933723449707e-01 -3.683357834815979004e-01 -4.165555536746978760e-01 -4.671809971332550049e-01 -1.798527389764785767e-01
-2.498371601104736328e-01 -1.583741307258605957e-01 5.412212759256362915e-02 1.888287961483001709e-01 4.348807930946350098e-01 1.991465128958225250e-02 -3.847549557685852051e-01 -7.323654890060424805e-01
-1.771752089262008667e-01 3.776764273643493652e-01 3.226984441280364990e-01 5.055686831474304199e-01 2.732838988304138184e-01 -4.776204377412796021e-02 -4.119771718978881836e-01 4.685564339160919189e-01
-6.362040042877197266e-01 9.260759502649307251e-02 1.693800538778305054e-01 1.951854825019836426e-01 2.381754368543624878e-01 2.076835632324218750e-01 -6.480875015258789062e-01 -1.992219593375921249e-03
-6.971071362495422363e-01 9.782256186008453369e-02 -1.686455160379409790e-01 4.978255629539489746e-01 2.587399184703826904e-01 1.932461559772491455e-02 6.006868183612823486e-02 -3.965764045715332031e-01
-6.967133879661560059e-01 2.823227643966674805e-01 -1.320606172084808350e-01 3.360316157341003418e-01 2.274148762226104736e-01 -8.329074084758758545e-02 1.066473871469497681e-01 -4.842504262924194336e-01
4.411808401346206665e-02 3.426190614700317383e-01 -2.745991647243499756e-01 5.497170686721801758e-01 -4.257547259330749512e-01 1.646423935890197754e-01 -3.254343271255493164e-01 -4.345002770423889160e-01
-1.820866763591766357e-01 6.205253601074218750e-01 5.144711732864379883e-01 3.425634801387786865e-01 1.015166491270065308e-01 -4.272303581237792969e-01 -4.551278799772262573e-02 6.971044838428497314e-02
-3.010231852531433105e-01 7.618105411529541016e-01 -1.689990311861038208e-01 4.613343998789787292e-02 3.714630901813507080e-01 1.036079302430152893e-01 8.767792582511901855e-02 -3.767415881156921387e-01
-1.339268535375595093e-01 3.365591764450073242e-01 -1.845569163560867310e-02 6.112672686576843262e-01 2.068324685096740723e-01 5.696694850921630859e-01 1.048029735684394836e-01 -3.413455188274383545e-01
5.205046385526657104e-03 -6.918807514011859894e-03 4.594207927584648132e-02 2.554677426815032959e-01 -2.174125313758850098e-01 1.159712001681327820e-01 -8.899506926536560059e-01 -2.825261652469635010e-01
4.532580450177192688e-02 3.002189397811889648e-01 -3.557409644126892090e-01 5.908401012420654297e-01 -7.852718234062194824e-02 -5.840373635292053223e-01 -2.811002135276794434e-01 -7.672614604234695435e-02
1.410836875438690186e-01 4.266303479671478271e-01 -2.317977100610733032e-01 5.259600877761840820e-01 -3.362842202186584473e-01 2.997573018074035645e-01 -2.135862708091735840e-01 -4.681423008441925049e-01
-6.880544424057006836e-01 2.529522180557250977e-01 -4.583867732435464859e-03 9.237312525510787964e-02 -6.854490190744400024e-02 2.412758171558380127e-01 -4.748325347900390625e-01 -4.070183932781219482e-01
-2.799462676048278809e-01 2.796358168125152588e-01 1.327931582927703857e-01 4.378455281257629395e-01 4.264295101165771484e-01 4.595915973186492920e-01 1.276721805334091187e-01 -4.740509986877441406e-01
4.782265126705169678e-01 4.862488210201263428e-01 -1.181991845369338989e-01 1.022624298930168152e-01 5.480712056159973145e-01 -1.405144929885864258e-01 -3.879167437553405762e-01 -1.995673775672912598e-01
-4.135979413986206055e-01 3.006195724010467529e-01 -1.331296712160110474e-01 4.382292032241821289e-01 4.970650970935821533e-01 3.756957352161407471e-01 1.018250957131385803e-01 -3.608422577381134033e-01
-1.765268146991729736e-01 2.961572408676147461e-01 1.110479459166526794e-01 4.087547063827514648e-01 -3.881902396678924561e-01 4.526024460792541504e-01 -4.889987409114837646e-01 -3.271951675415039062e-01
-6.533311605453491211e-01 4.867544770240783691e-01 -2.355518639087677002e-01 3.841707408428192139e-01 3.042611777782440186e-01 5.264749005436897278e-02 9.022390842437744141e-02 -1.722484678030014038e-01
1.386551409959793091e-01 3.231200575828552246e-01 -5.316505432128906250e-01 3.129238188266754150e-01 2.607470750808715820e-01 1.094488650560379028e-01 -8.157695084810256958e-02 -6.396653056144714355e-01
6.913312524557113647e-02 1.559965461492538452e-01 -7.406737655401229858e-02 3.844023346900939941e-01 -2.442996352910995483e-01 4.001818597316741943e-01 -3.986012637615203857e-01 -6.625133156776428223e-01
2.554040551185607910e-01 7.131520509719848633e-01 4.487017989158630371e-01 3.133481442928314209e-01 1.096482202410697937e-01 -3.164744377136230469e-01 -8.044130355119705200e-02 8.951652050018310547e-02
-2.277278155088424683e-02 3.484871685504913330e-01 5.013794898986816406e-01 1.445955336093902588e-01 4.364891052246093750e-01 -2.880521304905414581e-02 -6.359025835990905762e-01 1.001210734248161316e-01
-5.381213426589965820e-01 3.352447450160980225e-01 1.236808225512504578e-01 2.624025642871856689e-01 4.700488448143005371e-01 4.741386696696281433e-02 -4.979979991912841797e-01 2.066112905740737915e-01
-1.548310089856386185e-02 3.019213676452636719e-01 2.830516397953033447e-01 6.035627722740173340e-01 2.373135983943939209e-01 4.002739191055297852e-01 1.914507746696472168e-01 -4.593551158905029297e-01
-6.385210156440734863e-01 4.043020308017730713e-01 4.549259319901466370e-02 4.461554884910583496e-01 3.380867242813110352e-01 2.806661427021026611e-01 1.083443984389305115e-01 -1.513002663850784302e-01
-4.710424840450286865e-01 3.879776000976562500e-01 6.665446609258651733e-02 1.440162211656570435e-01 3.747661709785461426e-01 -4.192456305027008057e-01 1.038720905780792236e-01 -5.247884392738342285e-01
3.125321865081787109e-01 4.991864413022994995e-02 -2.430724650621414185e-01 4.067937135696411133e-01 4.007015824317932129e-01 7.635195553302764893e-02 -1.703916937112808228e-01 -6.927061080932617188e-01
-3.838549256324768066e-01 3.455542922019958496e-01 2.016298919916152954e-01 -6.343583017587661743e-02 5.123914480209350586e-01 1.035465970635414124e-01 -5.542355775833129883e-01 -3.288232386112213135e-01
6.788069754838943481e-02 8.113447427749633789e-01 3.263451457023620605e-01 1.996892988681793213e-01 4.148205518722534180e-01 -9.706985950469970703e-02 -2.883097529411315918e-02 -9.167986363172531128e-02
-1.239920631051063538e-01 5.980186462402343750e-01 6.687878370285034180e-01 2.458119094371795654e-01 2.344601973891258240e-02 -1.606949120759963989e-01 -2.863631248474121094e-01 1.045112013816833496e-01
1.435829848051071167e-01 5.704369544982910156e-01 5.110948085784912109e-01 1.126529872417449951e-01 4.335159063339233398e-01 -7.046328485012054443e-02 -4.323518276214599609e-01 -1.573939621448516846e-02
1.918812245130538940e-01 4.568985700607299805e-01 -3.747253715991973877e-01 -5.263758078217506409e-02 3.126090392470359802e-02 -1.954763531684875488e-01 -4.396602809429168701e-01 -6.154235601425170898e-01
-8.188811689615249634e-02 7.454890608787536621e-01 2.063351869583129883e-01 -6.731133908033370972e-02 -7.558616250753402710e-02 4.804514944553375244e-01 -3.360314369201660156e-01 -2.024139761924743652e-01
-1.902060769498348236e-02 2.870198190212249756e-01 6.846872568130493164e-01 1.881597489118576050e-01 4.912022650241851807e-01 1.728611886501312256e-01 -1.580222845077514648e-01 -3.419434130191802979e-01
3.297434747219085693e-01 3.677160441875457764e-01 -4.807535558938980103e-02 4.233688414096832275e-01 -2.584084570407867432e-01 -5.188260078430175781e-01 -4.702574908733367920e-01 -1.319256424903869629e-01
-2.720117568969726562e-01 4.253745973110198975e-01 -1.840848624706268311e-01 2.695738673210144043e-01 -5.411910414695739746e-01 -3.233006298542022705e-01 -4.212574064731597900e-01 -2.522696554660797119e-01
-1.642678976058959961e-01 -2.627593278884887695e-01 2.477351874113082886e-01 3.368046581745147705e-01 4.958774149417877197e-01 -1.169213205575942993e-01 -3.849041163921356201e-01 -5.669631958007812500e-01
2.032936178147792816e-02 6.006923913955688477e-01 3.335265815258026123e-01 3.802653551101684570e-01 2.767696790397167206e-02 -4.072742462158203125e-01 2.200357168912887573e-01 -4.097063541412353516e-01
7.041305303573608398e-02 6.473619341850280762e-01 4.224657416343688965e-01 3.257424831390380859e-01 3.520709574222564697e-01 -4.023115038871765137e-01 -5.670244619250297546e-02 -4.853215441107749939e-02
-3.073922395706176758e-01 2.812727391719818115e-01 -2.668631970882415771e-01 6.712546944618225098e-01 -3.101639449596405029e-01 -2.796679735183715820e-01 -3.604758679866790771e-01 -1.543354988098144531e-02
1.201180815696716309e-01 6.082407236099243164e-01 2.060655951499938965e-01 4.873538911342620850e-01 2.857779860496520996e-01 3.969487175345420837e-02 3.423251211643218994e-01 -3.677045702934265137e-01
-2.432170957326889038e-01 4.811944961547851562e-01 1.169115081429481506e-01 2.996071875095367432e-01 3.208476901054382324e-01 -4.134434461593627930e-01 2.573266327381134033e-01 -5.155277848243713379e-01
-1.980218887329101562e-01 4.114010930061340332e-01 5.342708230018615723e-01 -4.588476195931434631e-02 1.911135017871856689e-01 -3.718384206295013428e-01 -5.387241840362548828e-01 -1.974179595708847046e-01
-1.930571496486663818e-01 2.789521217346191406e-01 7.844947278499603271e-02 3.776125311851501465e-01 -3.778839707374572754e-01 4.578645527362823486e-01 -5.131153464317321777e-01 -3.470525443553924561e-01
1.716383546590805054e-01 -1.030151024460792542e-01 -3.996974825859069824e-01 4.976904094219207764e-01 4.721139967441558838e-01 -1.370233744382858276e-01 -3.642459511756896973e-01 -4.220572113990783691e-01
-4.108629364054650068e-04 4.793147444725036621e-01 -3.603378832340240479e-01 4.467873573303222656e-01 -2.881175577640533447e-01 3.436871767044067383e-01 -2.848156392574310303e-01 -3.981740474700927734e-01
1.510120630264282227e-01 4.779480397701263428e-01 2.298267930746078491e-01 2.209868431091308594e-01 4.420868754386901855e-01 -7.141938060522079468e-02 -5.992566347122192383e-01 2.957290112972259521e-01
-3.868741542100906372e-02 4.624031186103820801e-01 8.411511033773422241e-02 2.800960838794708252e-01 6.896122694015502930e-01 -2.240795940160751343e-01 1.460325717926025391e-01 -3.899423480033874512e-01
-1.724573671817779541e-01 4.138132333755493164e-01 9.048710018396377563e-02 4.747799634933471680e-01 -4.060297012329101562e-01 3.696703314781188965e-01 -5.048897266387939453e-01 -9.478113055229187012e-02
2.016195207834243774e-01 3.961398601531982422e-01 -1.409595310688018799e-01 4.328713715076446533e-01 -2.899423837661743164e-01 -5.453056097030639648e-01 -4.555066525936126709e-01 -7.914798706769943237e-02
1.550446450710296631e-01 3.802381157875061035e-01 -5.213616490364074707e-01 3.981387913227081299e-01 3.201476335525512695e-01 1.740002483129501343e-01 -1.158876344561576843e-01 -5.048238039016723633e-01
-4.546842575073242188e-01 2.948442399501800537e-01 2.649053037166595459e-01 3.474763929843902588e-01 3.451193869113922119e-01 3.256496489048004150e-01 -4.705036580562591553e-01 2.624609172344207764e-01
1.066740080714225769e-01 2.627615630626678467e-01 -5.383531451225280762e-01 4.090469479560852051e-01 3.358972072601318359e-01 8.940927684307098389e-02 -6.943482905626296997e-02 -5.803374648094177246e-01
-6.207661703228950500e-02 9.567131847143173218e-02 -3.191589415073394775e-01 6.718512177467346191e-01 -2.927092611789703369e-01 -3.142030835151672363e-01 -3.917493224143981934e-01 -3.096405267715454102e-01
3.229569494724273682e-01 2.538839876651763916e-01 1.932743042707443237e-01 4.810737073421478271e-02 -2.668489217758178711e-01 -2.241899371147155762e-01 -7.444222569465637207e-01 -3.404974341392517090e-01
1.026854366064071655e-01 7.557995268143713474e-04 -5.577197670936584473e-01 4.605375826358795166e-01 4.208725094795227051e-01 -1.193660050630569458e-01 -4.762116968631744385e-01 -2.194302082061767578e-01
-9.437197446823120117e-02 7.388911843299865723e-01 1.407503783702850342e-01 3.659543991088867188e-01 4.799267947673797607e-01 -8.597450330853462219e-03 2.325119972229003906e-01 -8.327697962522506714e-02
3.036231100559234619e-01 2.084769606590270996e-01 2.704105107113718987e-03 2.973519079387187958e-02 -2.958131581544876099e-02 -1.761352270841598511e-02 -6.197104454040527344e-01 -6.915435791015625000e-01
1.660376936197280884e-01 6.330384612083435059e-01 8.736087381839752197e-02 -1.811547726392745972e-01 -1.113092452287673950e-01 2.963630110025405884e-02 -4.595876932144165039e-01 -5.538553595542907715e-01
2.239401787519454956e-01 7.761680334806442261e-02 4.967171251773834229e-01 2.251857817173004150e-01 4.823681116104125977e-01 -3.001706898212432861e-01 -5.017633438110351562e-01 -2.680333256721496582e-01
3.106341361999511719e-01 1.674716919660568237e-01 5.403237044811248779e-02 7.274720817804336548e-02 -1.004361510276794434e-01 -6.590883433818817139e-02 -5.467494726181030273e-01 -7.442321777343750000e-01
-2.857455313205718994e-01 1.434144675731658936e-01 -1.800464987754821777e-01 3.246406912803649902e-01 -3.140024244785308838e-01 -5.394910573959350586e-01 -5.678398013114929199e-01 -2.188219875097274780e-01
3.294028937816619873e-01 2.124711424112319946e-01 1.233724653720855713e-01 8.235132694244384766e-02 -2.489371001720428467e-01 -2.124301493167877197e-01 -5.948865413665771484e-01 -6.027945280075073242e-01
-9.782351553440093994e-02 4.367953836917877197e-01 1.563615351915359497e-01 6.435430049896240234e-01 -5.640561692416667938e-03 3.239760696887969971e-01 2.818042337894439697e-01 -4.202830791473388672e-01
-4.962759912014007568e-01 3.397325575351715088e-01 2.807060182094573975e-01 3.143883645534515381e-01 2.013484984636306763e-01 2.779778242111206055e-01 -4.900017678737640381e-01 3.205327987670898438e-01
-3.352653980255126953e-01 7.503212690353393555e-01 4.262272119522094727e-01 2.641013264656066895e-01 9.370421618223190308e-02 -7.351581007242202759e-02 1.894807368516921997e-01 -1.520130336284637451e-01
4.614450335502624512e-01 5.435090661048889160e-01 3.508834540843963623e-01 2.479292303323745728e-01 4.905510246753692627e-01 -5.743659660220146179e-02 -1.969046592712402344e-01 -1.561013013124465942e-01
-7.207940220832824707e-01 2.064006626605987549e-01 -1.256645172834396362e-01 4.604511559009552002e-01 2.773543894290924072e-01 4.987050220370292664e-02 5.525309592485427856e-02 -3.571868240833282471e-01
-1.294330507516860962e-01 -1.727902144193649292e-01 1.739000827074050903e-01 2.581663429737091064e-01 2.651019990444183350e-01 1.931891143321990967e-01 -4.270667433738708496e-01 -7.526701688766479492e-01
-4.037268087267875671e-02 4.469353556632995605e-01 3.884224593639373779e-01 6.014043092727661133e-01 5.034180283546447754e-01 -2.596525475382804871e-02 1.300232112407684326e-01 1.226766258478164673e-01
-3.345010876655578613e-01 3.912168145179748535e-01 3.601498305797576904e-01 5.612710714340209961e-01 2.024087905883789062e-01 -1.645845323801040649e-01 3.163191378116607666e-01 -3.495860099792480469e-01
8.880220353603363037e-02 5.093599557876586914e-01 -4.131391346454620361e-01 3.883433640003204346e-01 -1.193946674466133118e-01 -5.634385943412780762e-01 -2.012846171855926514e-01 -1.973279565572738647e-01
-6.027543544769287109e-01 3.967299759387969971e-01 1.286921054124832153e-01 6.809221208095550537e-02 5.295506715774536133e-01 1.516838520765304565e-01 -3.849859833717346191e-01 -8.030017465353012085e-02
8.267203718423843384e-02 -2.414389848709106445e-01 -2.291695773601531982e-01 4.814559817314147949e-01 3.470442295074462891e-01 -3.342703729867935181e-02 -5.688180327415466309e-01 -4.532580971717834473e-01
3.422171175479888916e-01 5.486571043729782104e-02 7.093457877635955811e-02 5.784456133842468262e-01 -3.141869008541107178e-01 -3.611948788166046143e-01 -4.887398481369018555e-01 -2.687083780765533447e-01
-6.120936870574951172e-01 6.477793455123901367e-01 1.631556823849678040e-02 5.416845902800559998e-02 -1.473650038242340088e-01 7.433987408876419067e-02 -2.780515551567077637e-01 -3.129976391792297363e-01
-2.989587485790252686e-01 3.066106140613555908e-01 5.320845246315002441e-01 2.535721361637115479e-01 1.957526057958602905e-01 -5.823279619216918945e-01 -3.008032441139221191e-01 -3.596486523747444153e-02
-1.052137613296508789e-01 1.762398332357406616e-01 -4.744578152894973755e-02 8.365623950958251953e-01 -1.433163136243820190e-01 6.815411616116762161e-03 -4.214023649692535400e-01 2.400331050157546997e-01
2.485426515340805054e-01 1.737309545278549194e-01 -2.883335649967193604e-01 2.915512621402740479e-01 3.023048043251037598e-01 -4.132106900215148926e-02 -5.614357069134712219e-02 -8.022829890251159668e-01
2.167942225933074951e-01 5.915484428405761719e-01 2.026259005069732666e-01 1.506495475769042969e-01 2.487348914146423340e-01 -3.326162993907928467e-01 -5.634855628013610840e-01 2.220347970724105835e-01
1.013589501380920410e-01 6.226170063018798828e-01 -3.653109967708587646e-01 -1.677565276622772217e-01 -2.556013129651546478e-02 -7.194821722805500031e-03 -4.344523847103118896e-01 -5.010251402854919434e-01
-1.759038567543029785e-01 7.461587339639663696e-02 -1.887026280164718628e-01 8.705117702484130859e-01 -1.249101310968399048e-01 -1.570922881364822388e-01 -3.548448383808135986e-01 6.241412833333015442e-02
1.198233664035797119e-01 -6.030567362904548645e-02 4.273008108139038086e-01 1.323601007461547852e-01 4.644524157047271729e-01 8.746715635061264038e-02 -5.743832588195800781e-01 -4.781399071216583252e-01
9.547177702188491821e-02 4.540376663208007812e-01 4.691317975521087646e-01 2.967257499694824219e-01 5.693823099136352539e-01 2.448778748512268066e-01 2.551646716892719269e-02 -3.029711842536926270e-01
2.579798400402069092e-01 4.190922379493713379e-01 1.495965421199798584e-01 -9.658108651638031006e-02 1.007106229662895203e-01 -1.093881055712699890e-01 -3.467061519622802734e-01 -7.640599608421325684e-01
-1.356770396232604980e-01 4.093713462352752686e-01 1.039394289255142212e-01 -1.076132580637931824e-01 -2.708199992775917053e-02 3.109542131423950195e-01 -6.092526912689208984e-01 -5.683378577232360840e-01
-1.023047342896461487e-01 8.149778246879577637e-01 4.151937067508697510e-01 3.024437129497528076e-01 1.492636352777481079e-01 -1.730542778968811035e-01 7.534297555685043335e-02 5.985693261027336121e-02
-9.984429925680160522e-02 4.817119836807250977e-01 -4.600901901721954346e-01 3.953906595706939697e-01 -3.917836546897888184e-01 -7.496637850999832153e-02 -4.471535384654998779e-01 -1.758049279451370239e-01
-4.675611555576324463e-01 2.419093996286392212e-01 1.103413105010986328e-01 1.824644953012466431e-01 3.395665585994720459e-01 -6.351259350776672363e-01 -3.983741998672485352e-01 -2.340870210900902748e-03
1.629761904478073120e-01 5.578960776329040527e-01 1.744622439146041870e-01 4.661011397838592529e-01 2.893205881118774414e-01 -3.349538892507553101e-03 3.396777212619781494e-01 -4.641174674034118652e-01
3.218719661235809326e-01 1.240434497594833374e-01 -3.865385428071022034e-02 7.309822440147399902e-01 -2.477187365293502808e-01 2.123004794120788574e-01 -2.589521110057830811e-01 -4.143554270267486572e-01
1.729875206947326660e-01 -1.071723457425832748e-02 -4.768894240260124207e-02 6.150672435760498047e-01 -1.854926347732543945e-01 2.580509185791015625e-01 -3.334742188453674316e-01 -6.141462326049804688e-01
1.310826390981674194e-01 6.447549164295196533e-02 -2.183720171451568604e-01 7.476667761802673340e-01 -3.111089169979095459e-01 -8.151644468307495117e-02 -4.538356959819793701e-01 -2.501357793807983398e-01
-8.022054433822631836e-01 2.131471335887908936e-01 1.338335573673248291e-01 1.267625540494918823e-01 -7.377108186483383179e-02 1.163401082158088684e-01 -3.094893395900726318e-01 -4.028571546077728271e-01
-4.359264373779296875e-01 1.605031341314315796e-01 -1.181643977761268616e-01 6.825305223464965820e-01 -2.981958091259002686e-01 -2.090286612510681152e-01 -4.144551157951354980e-01 3.073038300499320030e-03
2.856399416923522949e-01 3.933795690536499023e-01 2.073544636368751526e-02 5.625873804092407227e-01 -3.074792921543121338e-01 4.162853360176086426e-01 -2.337643355131149292e-01 -3.524842560291290283e-01
-2.965852431952953339e-02 4.884485900402069092e-01 -7.514251023530960083e-02 5.410039424896240234e-01 -3.014372885227203369e-01 3.969803452491760254e-01 -4.623299241065979004e-01 2.544751041568815708e-04
-2.186718136072158813e-01 8.358733355998992920e-02 -3.065128065645694733e-02 8.244547843933105469e-01 -1.062418743968009949e-01 -2.229481237009167671e-03 -4.743043780326843262e-01 1.681472212076187134e-01
3.415434062480926514e-02 5.119510293006896973e-01 1.057295128703117371e-01 -1.873838901519775391e-01 7.369705289602279663e-02 -2.253421843051910400e-01 -2.939383685588836670e-01 -7.401607036590576172e-01
2.585618197917938232e-01 4.972087740898132324e-01 6.061650812625885010e-02 5.534367561340332031e-01 -3.664282560348510742e-01 3.577763140201568604e-01 -2.441380172967910767e-01 -2.325635105371475220e-01
6.066155061125755310e-02 2.093894332647323608e-01 3.382363915443420410e-02 6.021152138710021973e-01 -1.822686344385147095e-01 3.163938820362091064e-01 -6.717524528503417969e-01 6.489355862140655518e-02
-2.492827922105789185e-01 9.257192164659500122e-02 5.414285510778427124e-02 1.786359250545501709e-01 -2.087715119123458862e-01 3.276712000370025635e-01 -7.988545298576354980e-01 -3.245361447334289551e-01
-1.037739664316177368e-01 6.315934658050537109e-01 -3.765920698642730713e-01 3.484361171722412109e-01 -3.133822679519653320e-01 -4.375224113464355469e-01 -1.693744957447052002e-01 -9.364544600248336792e-02
2.466574758291244507e-01 5.541118383407592773e-01 9.983059018850326538e-03 3.079320192337036133e-01 6.660093665122985840e-01 -2.984181642532348633e-01 -4.236395284533500671e-02 -5.274282768368721008e-02
2.540695071220397949e-01 6.199892759323120117e-01 4.683912694454193115e-01 5.092028528451919556e-02 4.240646064281463623e-01 -2.384954364970326424e-03 -1.437831223011016846e-01 -3.585646152496337891e-01
-2.834939062595367432e-01 2.344466298818588257e-01 3.140164017677307129e-01 7.263566255569458008e-01 1.787431836128234863e-01 -9.947489202022552490e-02 3.497017025947570801e-01 -2.726355791091918945e-01
1.881620734930038452e-01 3.004058599472045898e-01 -2.680450081825256348e-01 8.052387088537216187e-02 -1.505549103021621704e-01 -2.079687416553497314e-01 -7.997139692306518555e-01 -3.009300827980041504e-01
-5.558147653937339783e-02 -2.057428061962127686e-01 2.983765602111816406e-01 3.321430385112762451e-01 4.030824005603790283e-01 -9.997039288282394409e-02 -5.473718047142028809e-01 -5.321161150932312012e-01
-2.249352186918258667e-01 2.856795489788055420e-01 2.626265287399291992e-01 7.174684405326843262e-01 2.250435054302215576e-01 -3.605481609702110291e-02 3.681827485561370850e-01 -3.107321858406066895e-01
-4.300638437271118164e-01 9.743244200944900513e-02 -1.319911628961563110e-01 5.580559372901916504e-01 -3.296242654323577881e-01 -1.236402168869972229e-01 -5.917407274246215820e-01 -5.106549337506294250e-02
3.812341094017028809e-01 3.547120988368988037e-01 8.172044763341546059e-04 4.518203735351562500e-01 -2.072401046752929688e-01 -5.198864936828613281e-01 -4.447868764400482178e-01 -1.167546734213829041e-01
3.332498371601104736e-01 4.976046681404113770e-01 1.756687015295028687e-01 -1.247982010245323181e-01 -1.704104989767074585e-01 -2.093922048807144165e-01 -5.108942985534667969e-01 -5.108836293220520020e-01
-4.045865833759307861e-01 3.951399624347686768e-01 4.870738089084625244e-02 4.761606752872467041e-01 -2.444677352905273438e-01 7.859923690557479858e-02 -3.171891719102859497e-02 -6.197775602340698242e-01
-3.880085647106170654e-01 -2.124534994363784790e-01 1.983070373535156250e-01 2.997436523437500000e-01 2.671188116073608398e-01 2.017257958650588989e-01 -3.438450694084167480e-01 -6.669827103614807129e-01
-5.727263092994689941e-01 2.214674204587936401e-01 -9.981172531843185425e-02 4.621614515781402588e-01 2.988193631172180176e-01 -1.667489707469940186e-01 2.184545248746871948e-01 -4.843145608901977539e-01
1.234137564897537231e-01 2.599748671054840088e-01 -1.096911542117595673e-02 -7.228299230337142944e-02 -1.880492568016052246e-01 -6.761953979730606079e-02 -5.998563170433044434e-01 -7.155936360359191895e-01
1.997375935316085815e-01 3.541900217533111572e-01 -4.811626672744750977e-01 4.157723784446716309e-01 3.024708032608032227e-01 3.426052927970886230e-01 -9.821153432130813599e-02 -4.601714909076690674e-01
-2.680616378784179688e-01 5.586553215980529785e-01 4.922089725732803345e-02 -6.836494058370590210e-02 6.421523094177246094e-01 1.167671196162700653e-02 -3.523527085781097412e-01 -2.688906490802764893e-01
7.450135052204132080e-02 -7.436145097017288208e-02 2.048552185297012329e-01 1.850608885288238525e-01 2.252113074064254761e-02 -6.202343106269836426e-02 -5.338171124458312988e-01 -7.895516157150268555e-01
-1.053043529391288757e-01 2.452180236577987671e-01 2.378609031438827515e-01 6.326228976249694824e-01 1.549425870180130005e-01 2.983643412590026855e-01 2.317599952220916748e-01 -5.524928569793701172e-01
4.053667783737182617e-01 5.570082664489746094e-01 1.787021458148956299e-01 -1.184752583503723145e-01 -1.229728013277053833e-01 -1.676357835531234741e-01 -4.941171407699584961e-01 -4.382610917091369629e-01
-1.083129644393920898e-01 7.443802356719970703e-01 3.055253028869628906e-01 3.508462309837341309e-01 1.640619039535522461e-01 -5.329423025250434875e-02 2.429984807968139648e-01 -3.590580523014068604e-01
-6.983592361211776733e-02 2.142373472452163696e-01 -1.132401153445243835e-01 8.357781767845153809e-01 -1.400011181831359863e-01 1.777243912220001221e-01 -3.835377991199493408e-01 1.989704966545104980e-01
-6.346659064292907715e-01 4.992609322071075439e-01 -2.508988380432128906e-01 4.244027137756347656e-01 1.144885420799255371e-01 2.213637828826904297e-01 4.185064509510993958e-02 -2.025063037872314453e-01
-9.696213155984878540e-02 3.795018047094345093e-02 -1.864514350891113281e-01 7.104958891868591309e-01 -2.259663492441177368e-01 -5.059403181076049805e-01 -3.266897201538085938e-01 -1.892804354429244995e-01
-2.286682724952697754e-01 5.006008148193359375e-01 1.657249331474304199e-01 1.492333561182022095e-01 2.107580900192260742e-01 -3.621870577335357666e-01 1.372928172349929810e-01 -6.729982495307922363e-01
-2.568858265876770020e-01 4.686923623085021973e-01 4.429642856121063232e-01 3.289941549301147461e-01 2.472111955285072327e-02 -3.140692710876464844e-01 -4.303069114685058594e-01 3.542144298553466797e-01
5.424447059631347656e-01 5.067828893661499023e-01 3.945079743862152100e-01 3.284350931644439697e-01 3.799048662185668945e-01 3.828821703791618347e-02 -1.469424962997436523e-01 -1.342867910861968994e-01
-4.556846916675567627e-01 5.178702473640441895e-01 1.753032803535461426e-01 -3.926413878798484802e-02 3.754979372024536133e-02 -4.810142815113067627e-01 -5.055204033851623535e-01 -5.960973352193832397e-02
2.246194332838058472e-01 1.521609872579574585e-01 -4.314660429954528809e-01 3.186221718788146973e-01 2.132581025362014771e-01 -3.445785120129585266e-02 -1.891586631536483765e-01 -7.458302974700927734e-01
-4.269289076328277588e-01 -2.086733877658843994e-01 1.186221837997436523e-01 4.518980681896209717e-01 5.673238635063171387e-02 2.508558332920074463e-01 -5.485687851905822754e-01 -4.345446228981018066e-01
-7.098232507705688477e-01 5.722325444221496582e-01 5.621654540300369263e-02 1.788534075021743774e-01 7.611488550901412964e-02 1.532064825296401978e-01 -1.396606583148241043e-02 -3.226315975189208984e-01
-2.872103750705718994e-01 2.922142744064331055e-01 1.193023845553398132e-01 1.711048632860183716e-01 4.610103666782379150e-01 -5.021335482597351074e-01 -3.466810658574104309e-02 -5.681026577949523926e-01
3.493305742740631104e-01 4.215764105319976807e-01 -1.440225690603256226e-01 4.450260102748870850e-01 -2.582059502601623535e-01 -4.611291289329528809e-01 -4.369749426841735840e-01 -1.057980507612228394e-01
-6.161443591117858887e-01 1.748376935720443726e-01 1.841004937887191772e-01 7.704396545886993408e-02 4.425030052661895752e-01 2.601117193698883057e-01 -4.450604617595672607e-01 -2.973605990409851074e-01
-2.703770101070404053e-01 4.755848348140716553e-01 -1.093492433428764343e-01 4.902468062937259674e-03 5.059939622879028320e-01 -2.888301908969879150e-01 2.317953482270240784e-02 -5.905457139015197754e-01
-3.413940593600273132e-02 6.153801083564758301e-01 -1.510040927678346634e-02 2.510326504707336426e-01 6.203939318656921387e-01 -4.573536105453968048e-03 1.880131661891937256e-01 -3.696456551551818848e-01
-5.917050242424011230e-01 2.399494498968124390e-01 1.969976425170898438e-01 2.879995703697204590e-01 -3.616055846214294434e-01 2.353292256593704224e-01 -3.440833091735839844e-01 -4.074625074863433838e-01
-2.188988775014877319e-01 -6.913297623395919800e-02 -1.619023382663726807e-01 6.744379401206970215e-01 -2.500360608100891113e-01 -2.122176885604858398e-01 -5.531370639801025391e-01 -2.295865118503570557e-01
2.808740735054016113e-01 5.485938191413879395e-01 -3.874009847640991211e-01 -1.410616040229797363e-01 1.127669587731361389e-01 1.038308627903461456e-02 -4.596177041530609131e-01 -4.755040407180786133e-01
-4.445665180683135986e-01 7.888919115066528320e-02 -1.114969030022621155e-01 5.015349984169006348e-01 -2.924360036849975586e-01 -2.341821193695068359e-01 -6.207305192947387695e-01 -8.063425868749618530e-02
7.373902946710586548e-02 3.459447622299194336e-01 -2.040605843067169189e-01 4.827944040298461914e-01 -3.110976517200469971e-01 -5.944704413414001465e-01 -3.221637010574340820e-01 -2.149127721786499023e-01
-2.333327978849411011e-01 5.132973790168762207e-01 3.151336908340454102e-01 4.073993265628814697e-01 2.336127460002899170e-01 -3.885426521301269531e-01 3.047820627689361572e-01 -3.440434336662292480e-01
-1.202839016914367676e-01 1.463524699211120605e-01 1.770828962326049805e-01 2.558061182498931885e-01 8.455832004547119141e-01 -3.498592600226402283e-02 -1.766831129789352417e-01 -3.462160527706146240e-01
1.274491846561431885e-01 4.302985072135925293e-01 1.708909869194030762e-01 5.343844890594482422e-01 3.638986051082611084e-01 2.038011699914932251e-02 3.740260303020477295e-01 -4.594523310661315918e-01
1.559005826711654663e-01 7.207899689674377441e-01 -2.339391261339187622e-01 1.267967224121093750e-01 5.521591901779174805e-01 -5.801645573228597641e-03 1.541916374117136002e-02 -2.831972241401672363e-01
-2.284088283777236938e-01 2.120557725429534912e-01 -2.226083427667617798e-01 8.516149520874023438e-01 -5.856810137629508972e-02 -1.036107540130615234e-01 -2.543824315071105957e-01 2.217736095190048218e-01
1.564362049102783203e-01 5.616070628166198730e-01 4.272680580615997314e-01 3.698802888393402100e-01 5.221424698829650879e-01 -2.049573510885238647e-01 -1.584203988313674927e-01 3.191243484616279602e-02
-5.483189597725868225e-02 -1.934350579977035522e-01 -3.933346569538116455e-01 4.732853770256042480e-01 4.141738116741180420e-01 -2.364081442356109619e-01 -4.193645417690277100e-01 -4.213903844356536865e-01
3.937562182545661926e-02 3.405125439167022705e-01 8.073517084121704102e-01 3.829325437545776367e-01 1.333393752574920654e-01 -8.872392028570175171e-02 -7.093875110149383545e-02 -2.310047447681427002e-01
9.266852587461471558e-02 1.782933175563812256e-01 3.391326591372489929e-02 7.134773135185241699e-01 1.344432085752487183e-01 2.927896678447723389e-01 1.853799521923065186e-01 -5.579046607017517090e-01
-2.114092558622360229e-01 1.999255567789077759e-01 3.904943168163299561e-01 6.560893058776855469e-01 8.712269365787506104e-02 5.681790038943290710e-02 2.926284372806549072e-01 -4.857434630393981934e-01
-1.303291320800781250e-01 3.487973511219024658e-01 3.627075552940368652e-01 5.046795010566711426e-01 6.689312458038330078e-01 -1.084042340517044067e-01 1.057890132069587708e-01 -6.844555586576461792e-02
-4.673979431390762329e-02 4.952490925788879395e-01 4.393540322780609131e-01 1.360310614109039307e-01 2.012358009815216064e-01 -5.705915093421936035e-01 -4.180041849613189697e-01 1.447252649813890457e-02
-2.411152869462966919e-01 1.130261048674583435e-01 -2.362044900655746460e-01 5.600211620330810547e-01 -1.746836453676223755e-01 -5.858349800109863281e-01 -4.000823199748992920e-01 -1.609021276235580444e-01
2.044741809368133545e-01 -8.987855166196823120e-02 -4.189144968986511230e-01 5.428065061569213867e-01 3.555596470832824707e-01 -1.793003529310226440e-01 -4.857477545738220215e-01 -2.923386693000793457e-01
1.897188723087310791e-01 1.049160584807395935e-01 2.931984663009643555e-01 2.318981736898422241e-01 -4.148319661617279053e-01 2.184641733765602112e-02 -6.282973289489746094e-01 -4.959202408790588379e-01
3.831451833248138428e-01 4.308235347270965576e-01 7.835510373115539551e-02 5.499535202980041504e-01 -2.207868099212646484e-01 4.247514605522155762e-01 -1.912131309509277344e-01 -3.054169118404388428e-01
3.580326735973358154e-01 3.632859885692596436e-01 -4.075844213366508484e-02 4.392284452915191650e-01 -2.830276489257812500e-01 -4.653029739856719971e-01 -4.802105426788330078e-01 -1.343100965023040771e-01
-1.714760363101959229e-01 -1.906697452068328857e-01 1.971300691366195679e-01 2.036229968070983887e-01 4.724209904670715332e-01 -1.212375760078430176e-01 -5.012946128845214844e-01 -6.039386987686157227e-01
-5.841116905212402344e-01 8.324150741100311279e-02 1.146856546401977539e-01 3.203342258930206299e-01 2.543718814849853516e-01 -1.459953486919403076e-01 3.667484968900680542e-02 -6.698901653289794922e-01
-4.453532993793487549e-01 4.303534626960754395e-01 -1.462727785110473633e-01 2.700958549976348877e-01 3.569601178169250488e-01 -1.632031798362731934e-01 2.038310915231704712e-01 -5.714069604873657227e-01
4.031679630279541016e-01 6.235011816024780273e-01 -2.321395426988601685e-01 1.130196452140808105e-01 5.499104261398315430e-01 4.472086951136589050e-02 -2.094677239656448364e-01 -1.837435215711593628e-01
-9.472229331731796265e-02 1.869050562381744385e-01 3.591743409633636475e-01 6.332489252090454102e-01 6.764700263738632202e-02 2.404670268297195435e-01 2.457869052886962891e-01 -5.507014989852905273e-01
3.096841275691986084e-01 2.882803380489349365e-01 -2.957120910286903381e-02 5.017297267913818359e-01 -2.577626109123229980e-01 -5.247550606727600098e-01 -4.657237231731414795e-01 -9.836054593324661255e-02
3.103919327259063721e-01 6.839273571968078613e-01 5.531579256057739258e-01 3.376941382884979248e-01 -1.084773913025856018e-01 -4.842964187264442444e-02 -2.842532284557819366e-02 3.095771372318267822e-02
-7.610000967979431152e-01 5.323226451873779297e-01 1.173685304820537567e-02 7.774162292480468750e-02 -1.287636905908584595e-01 1.297654211521148682e-01 -2.273598611354827881e-01 -2.149846255779266357e-01
-7.293020188808441162e-02 3.747370541095733643e-01 1.803880184888839722e-01 3.530440628528594971e-01 1.989187151193618774e-01 7.101039290428161621e-01 -5.221042782068252563e-02 -3.879837989807128906e-01
-6.411255151033401489e-02 5.847657322883605957e-01 5.662049055099487305e-01 9.576526284217834473e-02 4.198153913021087646e-01 1.867459267377853394e-01 9.752288460731506348e-03 -3.361035883426666260e-01
2.092508524656295776e-01 -7.941392064094543457e-02 -3.980457186698913574e-01 4.991044700145721436e-01 4.431854188442230225e-01 -2.615696750581264496e-02 -3.315013945102691650e-01 -4.851506650447845459e-01
-6.310794949531555176e-01 5.908290743827819824e-01 6.869618594646453857e-02 3.055197000503540039e-01 1.251059174537658691e-01 2.838697433471679688e-01 7.002966850996017456e-02 -2.312152534723281860e-01
1.632409542798995972e-01 -3.525179624557495117e-02 1.912324875593185425e-01 2.608374059200286865e-01 6.980206966400146484e-01 -2.069452106952667236e-01 -3.035260438919067383e-01 -4.952944815158843994e-01
-1.733436584472656250e-01 1.241531521081924438e-01 -3.500453829765319824e-01 6.152601838111877441e-01 -9.270796924829483032e-02 -5.756784081459045410e-01 -2.984247207641601562e-01 -1.562162041664123535e-01
1.529560834169387817e-01 1.661135405302047729e-01 -4.588134884834289551e-01 3.689904808998107910e-01 4.898189306259155273e-01 2.713013440370559692e-02 -2.105813175439834595e-01 -5.633325576782226562e-01
1.130893751978874207e-01 3.601045906543731689e-01 -5.259887576103210449e-01 5.013909935951232910e-01 1.755211204290390015e-01 2.708750069141387939e-01 4.664931911975145340e-03 -4.746321141719818115e-01
2.200072556734085083e-01 4.728417992591857910e-01 -8.633472025394439697e-02 2.953168153762817383e-01 -1.901127696037292480e-01 -6.671736240386962891e-01 -3.212352395057678223e-01 -2.211245000362396240e-01
-1.397939622402191162e-01 -1.597356051206588745e-01 5.020770430564880371e-01 6.458981037139892578e-01 3.090961575508117676e-01 3.461965918540954590e-01 -2.296935021877288818e-01 -1.323816180229187012e-01
2.125618904829025269e-01 3.951534926891326904e-01 -5.745990872383117676e-01 1.134985163807868958e-01 1.431185752153396606e-01 4.940790683031082153e-02 -2.952727377414703369e-01 -5.878052711486816406e-01
1.478970646858215332e-01 7.619882225990295410e-01 -1.551389396190643311e-01 -5.914159119129180908e-02 2.813375890254974365e-01 -1.631927788257598877e-01 1.765969023108482361e-02 -5.136535167694091797e-01
1.337232887744903564e-01 2.780272392556071281e-03 1.882046610116958618e-01 1.612029224634170532e-01 -2.266148775815963745e-01 1.058683022856712341e-01 -5.912493467330932617e-01 -7.131373882293701172e-01
1.298879384994506836e-01 4.583694934844970703e-01 -1.479532271623611450e-01 4.054744243621826172e-01 -1.418291926383972168e-01 -6.946960091590881348e-01 -1.684867590665817261e-01 -2.358408272266387939e-01
-1.089982688426971436e-01 8.517103195190429688e-01 2.207749485969543457e-01 1.359505206346511841e-01 1.830987632274627686e-01 -2.743323519825935364e-02 2.228057086467742920e-01 -3.340128958225250244e-01
1.663359999656677246e-01 8.253829479217529297e-01 3.377885222434997559e-01 4.539306089282035828e-02 -9.226965904235839844e-02 3.089501857757568359e-01 -2.520366907119750977e-01 -8.618233352899551392e-02
-3.569248616695404053e-01 3.579612076282501221e-02 1.068164557218551636e-01 6.367824077606201172e-01 2.803803682327270508e-01 4.537246823310852051e-01 4.554899875074625015e-03 -4.122157394886016846e-01
-1.946338415145874023e-01 4.549916088581085205e-01 1.358679831027984619e-01 6.026121973991394043e-01 -9.676213562488555908e-02 4.284083247184753418e-01 1.965097486972808838e-01 -3.768102526664733887e-01
-1.890069693326950073e-01 -1.567457914352416992e-01 3.044364154338836670e-01 3.107575476169586182e-01 -1.303783655166625977e-01 1.084442138671875000e-01 -3.850730955600738525e-01 -7.572419643402099609e-01
-7.873170077800750732e-02 -9.605219960212707520e-02 6.635007858276367188e-01 4.922847449779510498e-01 3.350891172885894775e-01 2.700768709182739258e-01 -2.908817231655120850e-01 -1.793301999568939209e-01
2.326876670122146606e-01 2.778901159763336182e-01 -2.794011831283569336e-01 6.122134923934936523e-01 -1.565619111061096191e-01 -5.295229554176330566e-01 -2.758550047874450684e-01 -1.864432096481323242e-01
1.261559873819351196e-01 2.667719423770904541e-01 4.673051834106445312e-02 -5.516743287444114685e-02 4.041841626167297363e-01 -6.133038550615310669e-02 -3.229405879974365234e-01 -7.976674437522888184e-01
-2.108272612094879150e-01 -9.554731100797653198e-02 4.849890470504760742e-01 6.037142872810363770e-01 4.217391908168792725e-01 3.452992737293243408e-01 -1.279885768890380859e-01 -1.823750585317611694e-01
1.157637163996696472e-01 1.539511606097221375e-02 -2.302456460893154144e-02 7.717501521110534668e-01 -2.200801372528076172e-01 1.092559024691581726e-01 -5.637194514274597168e-01 -1.099162027239799500e-01
-2.742288708686828613e-01 4.725067019462585449e-01 7.249015569686889648e-01 2.311825752258300781e-01 2.661238014698028564e-01 1.750425845384597778e-01 -1.229660809040069580e-01 -7.762673497200012207e-02
3.159258961677551270e-01 3.391661942005157471e-01 -3.022639453411102295e-02 4.301293492317199707e-01 -2.500568628311157227e-01 -5.741322040557861328e-01 -3.980968594551086426e-01 -2.204423099756240845e-01
2.035154588520526886e-02 7.710826992988586426e-01 2.249022126197814941e-01 -7.751682400703430176e-02 -9.211211651563644409e-02 4.233451187610626221e-01 -3.879343271255493164e-01 -1.011372059583663940e-01
1.743379384279251099e-01 3.318209052085876465e-01 -1.540778130292892456e-01 2.991634011268615723e-01 -1.306301653385162354e-01 -6.856045126914978027e-01 -3.319454789161682129e-01 -3.859491050243377686e-01
9.666409343481063843e-02 1.389584876596927643e-02 4.222447276115417480e-01 2.347270697355270386e-01 6.533085107803344727e-01 1.429847031831741333e-01 -3.613134622573852539e-01 -4.234045445919036865e-01
-2.436971515417098999e-01 1.422265470027923584e-01 5.701411366462707520e-01 3.358253538608551025e-01 5.475171804428100586e-01 -3.532412350177764893e-01 -1.555923968553543091e-01 -1.837942153215408325e-01
-4.715586006641387939e-01 4.860432147979736328e-01 4.800154268741607666e-01 2.281631529331207275e-01 2.640368342399597168e-01 4.171428084373474121e-01 -5.874821543693542480e-02 -1.083805710077285767e-01
3.893232643604278564e-01 5.556252598762512207e-01 -1.605615019798278809e-02 1.230571866035461426e-01 4.417883753776550293e-01 -4.766398072242736816e-01 -2.371241897344589233e-01 -2.138145118951797485e-01
3.200611770153045654e-01 3.128767311573028564e-01 -2.265906184911727905e-01 6.303142905235290527e-01 -2.775340676307678223e-01 -3.771477341651916504e-01 -2.373308092355728149e-01 -2.746597230434417725e-01
1.118881721049547195e-02 4.722061157226562500e-01 3.563345670700073242e-01 6.343589425086975098e-01 3.103058934211730957e-01 3.358427882194519043e-01 1.941049844026565552e-01 2.745408937335014343e-02
-2.727907598018646240e-01 2.107982933521270752e-01 6.810158491134643555e-01 2.335491031408309937e-01 1.571446210145950317e-01 -4.012389183044433594e-01 -1.149979308247566223e-01 -4.048578441143035889e-01
3.768634051084518433e-02 1.914746761322021484e-01 -3.976100385189056396e-01 4.152335226535797119e-01 4.241454899311065674e-01 1.940385401248931885e-01 7.784373592585325241e-03 -6.432679891586303711e-01
-3.296472728252410889e-01 2.585501372814178467e-01 1.800625920295715332e-01 1.028055101633071899e-01 7.466303110122680664e-01 -1.084848679602146149e-02 -4.489257931709289551e-01 -1.496134996414184570e-01
-8.986141532659530640e-02 5.514097213745117188e-01 -2.289361692965030670e-02 -2.200242727994918823e-01 -1.912454888224601746e-02 2.820517718791961670e-01 -5.051425099372863770e-01 -5.512252449989318848e-01
-1.651363968849182129e-01 9.316639602184295654e-02 2.583085000514984131e-01 5.234800577163696289e-01 1.447079330682754517e-01 5.465580821037292480e-01 9.168514981865882874e-03 -5.509493947029113770e-01
-5.038791894912719727e-02 8.833822011947631836e-01 2.622964084148406982e-01 2.008104771375656128e-01 -2.642351388931274414e-01 -1.061469763517379761e-01 1.306745260953903198e-01 -9.904341399669647217e-02
9.325885772705078125e-02 3.720068037509918213e-01 2.515170909464359283e-02 2.138326019048690796e-01 8.393272161483764648e-01 -1.586769819259643555e-01 -2.578542828559875488e-01 -1.020758599042892456e-01
2.893732190132141113e-01 3.543772697448730469e-01 8.057648688554763794e-02 -8.190339058637619019e-02 1.481339335441589355e-01 -2.942681312561035156e-02 -3.986525535583496094e-01 -7.718456387519836426e-01
-3.671659231185913086e-01 5.793710947036743164e-01 2.791180610656738281e-01 4.437428414821624756e-01 -1.772352755069732666e-01 2.956736087799072266e-01 1.686230599880218506e-01 -3.277726173400878906e-01
-4.530909657478332520e-01 3.050211071968078613e-01 5.921311974525451660e-01 1.559475529938936234e-02 -1.001899093389511108e-01 -3.158563971519470215e-01 -2.829465866088867188e-01 -4.011808037757873535e-01
1.862198412418365479e-01 5.787140727043151855e-01 1.875358521938323975e-01 -1.953870505094528198e-01 6.441444158554077148e-02 -2.046322524547576904e-01 -4.253518581390380859e-01 -5.745595693588256836e-01
2.045994699001312256e-01 4.391896426677703857e-01 5.925387144088745117e-02 -1.725772321224212646e-01 1.508923768997192383e-01 -1.807335615158081055e-01 -3.373828828334808350e-01 -7.501315474510192871e-01
-6.210472434759140015e-02 1.081796437501907349e-01 5.885319709777832031e-01 4.925128221511840820e-01 4.803627133369445801e-01 3.387825787067413330e-01 -1.269218623638153076e-01 -1.840387582778930664e-01
-2.481874376535415649e-01 9.629901498556137085e-02 3.065326511859893799e-01 7.170792222023010254e-01 3.153246641159057617e-02 1.577777415513992310e-01 2.505096197128295898e-01 -4.819974005222320557e-01
2.249901443719863892e-01 4.950314760208129883e-01 -2.219153642654418945e-01 5.306750535964965820e-01 -4.416194260120391846e-01 -6.213084235787391663e-02 -1.344500929117202759e-01 -3.955960571765899658e-01
-2.064100652933120728e-02 6.494732499122619629e-01 4.362000897526741028e-02 -1.376934349536895752e-01 -6.515381485223770142e-02 4.163026213645935059e-01 -5.702432990074157715e-01 -2.327358424663543701e-01
8.575420081615447998e-02 3.196647763252258301e-01 3.433143496513366699e-01 4.696108102798461914e-01 2.076472193002700806e-01 6.278501451015472412e-02 2.749300897121429443e-01 -6.552982330322265625e-01
1.000974997878074646e-01 2.437085509300231934e-01 1.278246045112609863e-01 -1.147196516394615173e-01 9.083312004804611206e-02 -2.091642022132873535e-01 -5.253092050552368164e-01 -7.570580840110778809e-01
5.807738006114959717e-02 5.295252799987792969e-01 6.171547174453735352e-01 5.638849735260009766e-01 1.018776893615722656e-01 4.590205848217010498e-02 -6.749789416790008545e-02 1.848734915256500244e-02
1.950294971466064453e-01 1.311309039592742920e-01 -3.266496658325195312e-01 8.089349865913391113e-01 2.125658653676509857e-02 3.336370885372161865e-01 -1.942888498306274414e-01 -1.848750263452529907e-01
2.174798995256423950e-01 3.863039612770080566e-01 -3.252654075622558594e-01 5.399110913276672363e-01 -3.858192563056945801e-01 -3.011989593505859375e-01 -2.675005793571472168e-01 -3.082800507545471191e-01
5.943397060036659241e-02 1.549066454172134399e-01 3.038983345031738281e-01 4.037475585937500000e-01 6.077098846435546875e-01 -5.573675632476806641e-01 -8.848335593938827515e-02 -1.711900681257247925e-01
-4.867399930953979492e-01 1.619412600994110107e-01 -1.815930157899856567e-01 1.348081082105636597e-01 4.972928762435913086e-01 -5.687651038169860840e-01 -3.220247030258178711e-01 -1.059064194560050964e-01
1.190081089735031128e-01 3.935251235961914062e-01 1.949657648801803589e-01 4.749971032142639160e-01 3.935187309980392456e-02 5.448374748229980469e-01 5.835771560668945312e-02 -5.153049826622009277e-01
2.410624735057353973e-02 4.309180676937103271e-01 4.348732531070709229e-01 4.027107656002044678e-01 7.595176994800567627e-02 -1.064775735139846802e-01 -5.095239281654357910e-01 4.309491217136383057e-01
1.511857211589813232e-01 5.115923881530761719e-01 1.398452967405319214e-01 8.423370867967605591e-02 7.535708546638488770e-01 -6.430239230394363403e-02 -3.168472349643707275e-01 -1.279382258653640747e-01
-4.522902965545654297e-01 1.519528776407241821e-01 3.118446171283721924e-01 6.054404973983764648e-01 2.139422297477722168e-01 -2.435248047113418579e-01 2.924608290195465088e-01 -3.434089124202728271e-01
-3.123859763145446777e-01 -3.125273883342742920e-01 -1.286664605140686035e-01 3.805652260780334473e-01 5.058981776237487793e-01 -1.080905646085739136e-01 -5.270029902458190918e-01 -3.130622208118438721e-01
-2.498143464326858521e-01 4.055795446038246155e-02 7.884927093982696533e-02 3.135853707790374756e-01 -3.058809936046600342e-01 3.276711702346801758e-01 -7.188239097595214844e-01 -3.372763991355895996e-01
5.676279589533805847e-02 7.109577059745788574e-01 1.464865654706954956e-01 2.165252417325973511e-01 5.086806416511535645e-01 -1.561001837253570557e-01 1.113725900650024414e-01 -3.569993376731872559e-01
2.000675052404403687e-01 6.298537254333496094e-01 -1.340751647949218750e-01 2.242185473442077637e-01 6.666098237037658691e-01 -1.147838905453681946e-01 1.027052756398916245e-02 -1.932815611362457275e-01
-4.521907866001129150e-02 5.341864824295043945e-01 2.951351106166839600e-01 1.198283135890960693e-01 1.139471158385276794e-01 6.630823016166687012e-01 -3.844768404960632324e-01 -1.032086238265037537e-01
-7.437241673469543457e-01 2.262971848249435425e-01 -1.293432861566543579e-01 3.889179825782775879e-01 1.644135713577270508e-01 1.303093731403350830e-01 -1.555502321571111679e-02 -4.282788634300231934e-01
-1.149606257677078247e-01 2.221880257129669189e-01 2.498728455975651741e-03 5.880441069602966309e-01 -2.719140946865081787e-01 3.528582751750946045e-01 -1.624586433172225952e-01 -6.056200265884399414e-01
-5.149780511856079102e-01 3.709526062011718750e-01 7.018236070871353149e-02 4.669975638389587402e-01 1.053396612405776978e-01 3.158380091190338135e-01 1.146661210805177689e-02 -5.130282044410705566e-01
3.051519393920898438e-01 6.578830480575561523e-01 1.630787253379821777e-01 -1.253015398979187012e-01 -4.294371232390403748e-02 -5.002198740839958191e-02 -2.223603278398513794e-01 -6.148061156272888184e-01
3.534801006317138672e-01 4.037807583808898926e-01 -2.583505809307098389e-01 6.403623819351196289e-01 -1.626806557178497314e-01 -4.083984494209289551e-01 -1.809670329093933105e-01 -9.591914713382720947e-02
1.284873206168413162e-02 3.602814376354217529e-01 1.920296847820281982e-01 6.460215449333190918e-01 5.778908729553222656e-01 2.101490795612335205e-01 1.879605054855346680e-01 4.861409962177276611e-02
-2.548110187053680420e-01 2.819072008132934570e-01 1.528871655464172363e-01 4.938158392906188965e-01 3.200461864471435547e-01 5.038379430770874023e-01 1.306503117084503174e-01 -4.637018740177154541e-01
8.219706267118453979e-02 2.597900629043579102e-01 -3.570142686367034912e-01 5.119718909263610840e-01 -8.761604130268096924e-02 -5.903146862983703613e-01 -3.999910950660705566e-01 -1.415537148714065552e-01
-7.421737164258956909e-02 5.797208547592163086e-01 4.065048694610595703e-01 4.933278262615203857e-01 -1.939920186996459961e-01 -1.083550006151199341e-01 2.770604491233825684e-01 -3.516543507575988770e-01
5.871523618698120117e-01 3.673335015773773193e-01 -2.634223997592926025e-01 2.012769132852554321e-01 4.480642080307006836e-01 -2.964295819401741028e-02 -4.304454326629638672e-01 -1.532676517963409424e-01
-5.973697304725646973e-01 3.609342575073242188e-01 1.866533905267715454e-01 5.212568640708923340e-01 2.380976378917694092e-01 3.839074075222015381e-01 4.660514369606971741e-02 8.962167426943778992e-03
2.402650937438011169e-02 2.811735570430755615e-01 5.036885142326354980e-01 -6.918309628963470459e-02 2.452136129140853882e-01 -3.217408955097198486e-01 -6.248138546943664551e-01 -3.283844292163848877e-01
-2.776466012001037598e-01 8.162406086921691895e-02 -2.107887566089630127e-01 5.246369242668151855e-01 -2.895466387271881104e-01 -4.641384780406951904e-01 -5.147143602371215820e-01 -1.799481213092803955e-01
-1.713088899850845337e-01 3.620735704898834229e-01 4.152754247188568115e-01 5.879925489425659180e-01 2.512529492378234863e-01 3.533900976181030273e-01 1.516873240470886230e-01 -3.321827054023742676e-01
-5.992982387542724609e-01 2.956953942775726318e-01 3.822085261344909668e-01 4.945788681507110596e-01 2.784929275512695312e-01 1.879761666059494019e-01 1.347332745790481567e-01 -1.779544204473495483e-01
3.825384676456451416e-01 1.435452997684478760e-01 -1.830976158380508423e-01 7.481808066368103027e-01 -1.411434710025787354e-01 -1.937993317842483521e-01 -4.056167602539062500e-01 -1.332481205463409424e-01
5.160564184188842773e-02 3.859811723232269287e-01 -3.634155988693237305e-01 4.786100089550018311e-01 -5.397344008088111877e-02 -6.384335160255432129e-01 -2.767402231693267822e-01 -1.101524382829666138e-02
-1.506424844264984131e-01 5.637684091925621033e-02 2.062246054410934448e-01 1.206188872456550598e-01 7.238661646842956543e-01 6.164293736219406128e-02 -4.952774643898010254e-01 -3.794327080249786377e-01
4.240316748619079590e-01 1.623633950948715210e-01 -2.250660955905914307e-01 4.750793278217315674e-01 1.125016622245311737e-02 -5.032737255096435547e-01 -4.139165282249450684e-01 -3.045361638069152832e-01
-5.543877482414245605e-01 2.747426331043243408e-01 1.748575419187545776e-01 2.010262906551361084e-01 -3.045438528060913086e-01 1.576444208621978760e-01 -6.397196650505065918e-01 -1.390831321477890015e-01
7.328718155622482300e-02 4.261567592620849609e-01 6.306089758872985840e-01 5.194133520126342773e-01 3.323844373226165771e-01 1.595276296138763428e-01 3.819637745618820190e-02 -9.041050076484680176e-02
3.288686508312821388e-03 3.666944205760955811e-01 1.334464550018310547e-01 -3.165756538510322571e-02 -8.051952719688415527e-02 4.159823358058929443e-01 -5.705311298370361328e-01 -5.845370888710021973e-01
3.341397345066070557e-01 3.147425949573516846e-01 -7.203028351068496704e-02 7.379473447799682617e-01 -1.941586583852767944e-01 3.381469249725341797e-01 -2.142107188701629639e-01 -2.039751112461090088e-01
2.167217731475830078e-01 1.604600399732589722e-01 -3.642499744892120361e-01 4.629596471786499023e-01 4.256004095077514648e-01 1.212076842784881592e-01 -3.757471963763237000e-02 -6.188986897468566895e-01
-1.559083014726638794e-01 -1.425313577055931091e-02 4.444195330142974854e-01 5.777349472045898438e-01 4.169203639030456543e-01 4.636175334453582764e-01 -9.975426644086837769e-02 -2.132796347141265869e-01
-2.636658549308776855e-01 9.817680716514587402e-02 -8.148272335529327393e-02 3.714375495910644531e-01 -2.974646687507629395e-01 -5.851805210113525391e-01 -5.483121275901794434e-01 -2.113492041826248169e-01
1.933045126497745514e-02 5.998467206954956055e-01 2.113140672445297241e-01 1.593881994485855103e-01 -1.659895107150077820e-02 6.867123246192932129e-01 -2.146313041448593140e-01 -2.276755273342132568e-01
2.032710462808609009e-01 5.214187875390052795e-02 -4.614036977291107178e-01 4.606149494647979736e-01 3.954148590564727783e-01 -3.861017823219299316e-01 -4.581812918186187744e-01 -1.246791556477546692e-01
-5.360888242721557617e-01 3.158650100231170654e-01 2.289302796125411987e-01 5.335384011268615723e-01 2.293707728385925293e-01 4.473124444484710693e-01 -1.006321385502815247e-01 -1.137521192431449890e-01
2.836051285266876221e-01 3.329826891422271729e-01 2.000491768121719360e-01 5.891994833946228027e-01 -5.065020322799682617e-01 -7.516547106206417084e-03 -3.761492967605590820e-01 -1.530550569295883179e-01
-1.031893491744995117e-01 1.955831199884414673e-01 2.588700056076049805e-01 7.278314232826232910e-01 2.077798396348953247e-01 1.964651495218276978e-01 2.616067528724670410e-01 -4.518161416053771973e-01
-6.466019749641418457e-01 3.994139730930328369e-01 2.959057223051786423e-03 -8.775892108678817749e-02 2.759996950626373291e-01 -3.132795989513397217e-01 -4.385410249233245850e-01 -2.191476523876190186e-01
-2.273294776678085327e-01 2.719334065914154053e-01 2.977238893508911133e-01 1.084025278687477112e-01 7.228090167045593262e-01 -3.470880165696144104e-02 -4.712956845760345459e-01 -1.679455637931823730e-01
-5.956030488014221191e-01 4.989834427833557129e-01 6.802729517221450806e-02 4.584075510501861572e-01 1.031557172536849976e-01 4.026969075202941895e-01 4.866595566272735596e-02 -7.958122342824935913e-02
3.293711841106414795e-01 1.279525756835937500e-01 -8.096703141927719116e-02 8.144087195396423340e-01 -1.979920268058776855e-01 1.196866184473037720e-01 -2.855277955532073975e-01 -2.650919854640960693e-01
-6.453071534633636475e-02 6.712532043457031250e-01 -1.140059754252433777e-01 1.093475595116615295e-01 3.659273982048034668e-01 1.646780520677566528e-01 9.721889346837997437e-02 -5.914621353149414062e-01
-3.996261209249496460e-02 5.499554276466369629e-01 1.826871931552886963e-01 6.185044050216674805e-01 -4.823463782668113708e-02 3.439042568206787109e-01 2.410686612129211426e-01 -3.183062672615051270e-01
-2.558122575283050537e-01 6.409598588943481445e-01 6.075720787048339844e-01 3.008122146129608154e-01 -1.531988382339477539e-01 -4.673997685313224792e-02 1.148310750722885132e-01 -1.589272767305374146e-01
-2.699300646781921387e-02 2.598244249820709229e-01 -2.551094293594360352e-01 6.187607645988464355e-01 -1.528398785740137100e-02 -6.569197177886962891e-01 -2.240920811891555786e-01 -4.269417002797126770e-02
1.192173808813095093e-01 4.156816303730010986e-01 -8.414809405803680420e-02 -1.698776483535766602e-01 -4.237102344632148743e-03 -1.247387304902076721e-01 -4.271309077739715576e-01 -7.609456181526184082e-01
-4.496124982833862305e-01 2.423301041126251221e-01 -1.330938488245010376e-01 3.616350889205932617e-01 7.690766453742980957e-02 4.479926526546478271e-01 -2.083660513162612915e-01 -5.836113691329956055e-01
1.449847370386123657e-01 2.158202826976776123e-01 2.630108594894409180e-01 -2.223826013505458832e-02 2.843596339225769043e-01 -1.615813225507736206e-01 -3.621001839637756348e-01 -7.903456687927246094e-01
-3.083103895187377930e-01 1.242509856820106506e-01 2.956505417823791504e-01 6.307662129402160645e-01 1.198587641119956970e-01 1.806351840496063232e-01 1.837855130434036255e-01 -5.687344074249267578e-01
2.964703440666198730e-01 -2.719461545348167419e-02 -1.089723687618970871e-02 5.894209742546081543e-01 3.456426560878753662e-01 -3.888778984546661377e-01 -4.778246879577636719e-01 -2.545955479145050049e-01
1.538804769515991211e-01 2.593897581100463867e-01 9.850369393825531006e-02 2.439617514610290527e-01 8.266620635986328125e-01 3.834745730273425579e-04 -3.920532763004302979e-01 -5.235771462321281433e-02
1.151377987116575241e-02 6.219432353973388672e-01 -1.096717491745948792e-01 -1.578372567892074585e-01 -2.764039337635040283e-01 -2.993311360478401184e-02 -5.634176731109619141e-01 -4.258860647678375244e-01
-1.111834272742271423e-01 4.275663495063781738e-01 7.625153660774230957e-01 4.291985929012298584e-01 5.438274890184402466e-02 -9.920281171798706055e-02 1.711251027882099152e-02 -1.615321189165115356e-01
8.672251552343368530e-02 3.561030924320220947e-01 8.521728962659835815e-02 -9.345855563879013062e-02 4.465619921684265137e-01 -2.288459986448287964e-02 -2.749360501766204834e-01 -7.577216625213623047e-01
2.956485748291015625e-01 5.648139119148254395e-01 3.873915374279022217e-01 4.300365746021270752e-01 3.124358654022216797e-01 -3.825657069683074951e-01 -1.205090507864952087e-01 8.855702355504035950e-03
-2.722867429256439209e-01 2.522297203540802002e-01 1.019190326333045959e-01 5.560443401336669922e-01 6.539238691329956055e-01 -1.377714872360229492e-01 2.438605576753616333e-01 -1.913160830736160278e-01
1.763067692518234253e-01 1.150244325399398804e-01 1.346284598112106323e-01 3.192226868122816086e-03 1.125886365771293640e-01 -1.286059617996215820e-01 -4.871727228164672852e-01 -8.191443085670471191e-01
4.080400168895721436e-01 -1.225367281585931778e-02 2.767627239227294922e-01 7.193332910537719727e-01 -1.482852697372436523e-01 -4.828361421823501587e-02 -4.315724670886993408e-01 -1.695307344198226929e-01
3.018911480903625488e-01 -2.402675449848175049e-01 6.763488054275512695e-02 5.272481441497802734e-01 3.882248401641845703e-01 -1.572307050228118896e-01 -4.495338201522827148e-01 -4.370898306369781494e-01
-1.405880302190780640e-01 -1.661688387393951416e-01 5.886228084564208984e-01 6.448513865470886230e-01 3.110287189483642578e-01 1.769797652959823608e-01 -2.224492430686950684e-01 -1.129978746175765991e-01
-4.518525302410125732e-01 2.060687094926834106e-01 5.109390616416931152e-02 5.146980285644531250e-01 2.520000934600830078e-01 3.849350810050964355e-01 7.027386873960494995e-02 -5.188667774200439453e-01
1.507591158151626587e-01 4.997222423553466797e-01 4.063905775547027588e-01 1.670277118682861328e-01 2.703521400690078735e-02 5.866019725799560547e-01 -3.380068540573120117e-01 -2.746202945709228516e-01
-2.322686910629272461e-01 2.878631949424743652e-01 6.189884617924690247e-02 5.991224646568298340e-01 6.377089023590087891e-01 -7.395312190055847168e-02 2.585717141628265381e-01 -1.463074684143066406e-01
1.424712538719177246e-01 1.852119863033294678e-01 -4.345265924930572510e-01 7.743316292762756348e-01 1.307140439748764038e-01 2.896316051483154297e-01 -9.038267284631729126e-02 -2.187552005052566528e-01
-2.736860420554876328e-03 6.514752283692359924e-03 4.745938181877136230e-01 6.117037683725357056e-02 3.604206740856170654e-01 -1.869098842144012451e-01 -6.403017640113830566e-01 -4.428815841674804688e-01
-1.357022672891616821e-01 1.022740304470062256e-01 -7.371038943529129028e-02 5.325980186462402344e-01 -2.706035673618316650e-01 -6.106347441673278809e-01 -4.275624155998229980e-01 -2.304781526327133179e-01
-3.640102744102478027e-01 -3.538175486028194427e-03 7.983057200908660889e-02 1.026904061436653137e-01 -5.641541630029678345e-02 -1.897643059492111206e-01 -8.149506449699401855e-01 -3.837030231952667236e-01
-1.122871115803718567e-01 2.880934476852416992e-01 -9.383293986320495605e-02 5.071004629135131836e-01 -1.931402236223220825e-01 4.512785673141479492e-01 -1.185321807861328125e-01 -6.192195415496826172e-01
-3.654593019746243954e-04 1.787229925394058228e-01 7.696838378906250000e-01 5.272850394248962402e-01 2.707168757915496826e-01 5.332520976662635803e-02 -8.320181071758270264e-02 -1.206701397895812988e-01
-3.206466138362884521e-01 5.753057599067687988e-01 6.558559536933898926e-01 2.733047008514404297e-01 -1.106179691851139069e-02 -2.313106656074523926e-01 -3.150881454348564148e-02 -8.213802427053451538e-02
9.776799380779266357e-02 5.335134863853454590e-01 -2.775796055793762207e-01 3.523959815502166748e-01 -9.288319945335388184e-02 -6.728870868682861328e-01 -1.302744746208190918e-01 -1.618503034114837646e-01
-6.435027718544006348e-02 7.654323577880859375e-01 2.838522791862487793e-01 2.706428170204162598e-01 4.149020910263061523e-01 9.972797334194183350e-02 2.226097583770751953e-01 -1.565506905317306519e-01
-1.233922988176345825e-01 -5.015021190047264099e-02 4.121624231338500977e-01 3.053320050239562988e-01 4.026281833648681641e-01 -3.641842305660247803e-01 -2.277167141437530518e-01 -6.103764176368713379e-01
9.092640131711959839e-02 2.731209099292755127e-01 -4.884596168994903564e-01 4.974099099636077881e-01 3.059100806713104248e-01 4.580597877502441406e-01 -1.948643624782562256e-01 -2.995935678482055664e-01
-4.306648373603820801e-01 -2.534922659397125244e-01 1.331652402877807617e-01 3.559890091419219971e-01 2.147530019283294678e-01 2.394780144095420837e-02 -3.963885903358459473e-01 -6.340284347534179688e-01
-1.942801475524902344e-01 -1.476475596427917480e-01 -3.184407204389572144e-02 3.378880918025970459e-01 3.506298363208770752e-01 -1.666221767663955688e-02 -2.199495583772659302e-01 -8.085025548934936523e-01
1.796648949384689331e-01 4.505626261234283447e-01 -7.944807410240173340e-02 -1.635071635246276855e-01 -4.717180505394935608e-02 -5.229620635509490967e-02 -5.480035543441772461e-01 -6.529927253723144531e-01
2.366947829723358154e-01 1.823294907808303833e-01 -1.110032796859741211e-01 4.326826632022857666e-01 -1.528585106134414673e-01 -6.294231414794921875e-01 -4.505278468132019043e-01 -2.977937161922454834e-01
9.177266061305999756e-02 7.714955210685729980e-01 2.542728483676910400e-01 -3.669668361544609070e-02 -1.568194031715393066e-01 3.902143836021423340e-01 -3.255312442779541016e-01 -2.180386483669281006e-01
-2.559146285057067871e-01 2.119562476873397827e-01 2.030687034130096436e-02 6.652838587760925293e-01 1.337525397539138794e-01 4.139564037322998047e-01 2.883050404489040375e-02 -5.064451694488525391e-01
-1.112876012921333313e-01 3.730731606483459473e-01 1.861306726932525635e-01 6.080111861228942871e-01 6.159411072731018066e-01 -9.874473512172698975e-02 2.191615402698516846e-01 -8.332931250333786011e-02
-1.079615503549575806e-01 2.579261660575866699e-01 -2.707063779234886169e-02 8.850651979446411133e-01 -8.819387853145599365e-02 1.677744388580322266e-01 -2.360098212957382202e-01 2.147513329982757568e-01
2.035296289250254631e-03 6.322669982910156250e-02 2.692889273166656494e-01 2.849313803017139435e-02 4.959261715412139893e-01 -2.800425589084625244e-01 -5.750529170036315918e-01 -5.173175334930419922e-01
-9.375517070293426514e-02 -1.290235221385955811e-01 -1.067378669977188110e-01 2.710299193859100342e-01 6.158327460289001465e-01 -9.948279708623886108e-02 -6.472380161285400391e-01 -2.857429683208465576e-01
9.414522349834442139e-02 -1.845534890890121460e-01 -2.767084538936614990e-01 6.035807728767395020e-01 5.238354802131652832e-01 -3.113212995231151581e-02 -4.095303714275360107e-01 -2.703915238380432129e-01
3.387174569070339203e-03 3.412936031818389893e-01 -1.554374843835830688e-01 6.534511223435401917e-03 7.345566749572753906e-01 8.697639219462871552e-03 -4.645150303840637207e-01 -3.223046958446502686e-01
1.977197974920272827e-01 5.842911005020141602e-01 3.464101254940032959e-01 1.432579308748245239e-01 6.052041649818420410e-01 1.783527731895446777e-01 -2.557432055473327637e-01 -1.245056688785552979e-01
9.733006358146667480e-02 8.851180672645568848e-01 1.729647517204284668e-01 1.052310839295387268e-01 1.208381727337837219e-01 3.318246006965637207e-01 3.387605771422386169e-02 -2.006126791238784790e-01
-4.199900031089782715e-01 4.265253543853759766e-01 -8.781445771455764771e-02 5.063849091529846191e-01 2.888357043266296387e-01 3.473538160324096680e-01 2.596386335790157318e-02 -4.156833291053771973e-01
-3.927445411682128906e-01 3.647690713405609131e-01 2.635361254215240479e-01 -1.100272461771965027e-01 -1.864430606365203857e-01 -2.988956868648529053e-01 -4.856422245502471924e-01 -5.207591652870178223e-01
-1.823114603757858276e-01 3.300730288028717041e-01 2.674525380134582520e-01 2.540914118289947510e-01 3.431094065308570862e-02 3.253281116485595703e-02 -7.580230236053466797e-01 3.806396722793579102e-01
-3.470243513584136963e-01 2.307148873805999756e-01 7.472819089889526367e-02 4.750163257122039795e-01 5.462508797645568848e-01 -2.467431277036666870e-01 2.492807209491729736e-01 -4.167814254760742188e-01
-4.105266183614730835e-02 3.758469223976135254e-01 5.218300223350524902e-01 5.077620148658752441e-01 5.580791234970092773e-01 2.271581254899501801e-02 -4.000260308384895325e-02 -1.155699193477630615e-01
-3.429271578788757324e-01 1.222956180572509766e-01 9.089543670415878296e-02 6.861691474914550781e-01 2.471460849046707153e-01 1.974380612373352051e-01 2.401530444622039795e-01 -4.802275598049163818e-01
-2.058758437633514404e-01 6.700007915496826172e-01 2.723933756351470947e-01 2.431625723838806152e-01 -5.582024902105331421e-02 -4.419140815734863281e-01 1.011839359998703003e-01 -4.083453118801116943e-01
1.167147159576416016e-01 7.747431099414825439e-02 3.065815009176731110e-02 -3.322626277804374695e-02 3.119130134582519531e-01 -1.576384603977203369e-01 -5.317469239234924316e-01 -7.572563290596008301e-01
1.279232501983642578e-01 5.193896293640136719e-01 9.680177271366119385e-02 -1.937340945005416870e-01 1.182319596409797668e-01 -1.089222729206085205e-02 -3.937006890773773193e-01 -7.055981755256652832e-01
4.474793374538421631e-01 4.598791897296905518e-01 5.685223937034606934e-01 4.413521587848663330e-01 2.910883165895938873e-02 -2.300830185413360596e-01 -5.666280537843704224e-02 -1.151864901185035706e-01
7.618295960128307343e-03 1.681194752454757690e-01 4.636562466621398926e-01 4.026687145233154297e-01 3.869599997997283936e-01 -6.323214769363403320e-01 -1.004417911171913147e-01 -1.868196874856948853e-01
1.604750305414199829e-01 1.118031442165374756e-01 -3.281006589531898499e-02 4.492007791996002197e-01 -3.407216966152191162e-01 -4.558105170726776123e-01 -6.268047094345092773e-01 -2.053073793649673462e-01
5.143943056464195251e-02 6.755270361900329590e-01 5.004690289497375488e-01 3.514799773693084717e-01 3.912136554718017578e-01 8.170108310878276825e-03 -4.902261868119239807e-02 1.071982160210609436e-01
2.446869164705276489e-01 1.944488883018493652e-01 -5.763213634490966797e-01 3.949227631092071533e-01 3.734206557273864746e-01 5.693823844194412231e-02 -2.210921794176101685e-01 -4.718484580516815186e-01
9.934594482183456421e-02 4.817305803298950195e-01 1.451953351497650146e-01 2.074999958276748657e-01 7.726297378540039062e-01 6.900738924741744995e-02 -1.420984566211700439e-01 -2.683606743812561035e-01
-1.721480488777160645e-01 6.289659738540649414e-01 -3.701431155204772949e-01 4.920497238636016846e-01 -3.423281610012054443e-01 1.650935113430023193e-01 -4.818340018391609192e-02 -2.210927158594131470e-01
2.469888776540756226e-01 5.396190881729125977e-01 -3.687400519847869873e-01 -7.608898729085922241e-02 -6.284097582101821899e-02 -1.316420286893844604e-01 -5.683401226997375488e-01 -4.021939337253570557e-01
3.385669291019439697e-01 4.993757903575897217e-01 -2.145269513130187988e-01 -4.782847315073013306e-02 3.713045418262481689e-01 2.457602471113204956e-01 -5.182800292968750000e-01 -3.475741446018218994e-01
-1.768613159656524658e-01 5.972982048988342285e-01 3.847920298576354980e-01 7.280548661947250366e-02 3.582115769386291504e-01 -4.777307808399200439e-01 -3.110311925411224365e-01 -7.284710556268692017e-02
-2.005466371774673462e-01 2.119960933923721313e-01 1.131286472082138062e-01 6.608413457870483398e-01 2.394975125789642334e-01 5.581381320953369141e-01 2.460332401096820831e-02 -3.095912635326385498e-01
-5.176664590835571289e-01 -3.004762716591358185e-02 1.594263166189193726e-01 2.795496582984924316e-01 5.446006357669830322e-02 1.947435885667800903e-01 -2.245013713836669922e-01 -7.322992086410522461e-01
-4.170183092355728149e-02 5.138111710548400879e-01 4.430153369903564453e-01 5.453313589096069336e-01 1.726292371749877930e-01 3.551293909549713135e-01 1.280968040227890015e-01 -2.613112628459930420e-01
-3.816312849521636963e-01 1.958093643188476562e-01 2.404912561178207397e-01 1.572468131780624390e-01 6.671564579010009766e-01 -1.931419782340526581e-02 -5.353972911834716797e-01 -3.650077804923057556e-02
-4.688029885292053223e-01 7.332437634468078613e-01 -1.699541881680488586e-02 3.249491155147552490e-01 -2.348894327878952026e-01 2.346349507570266724e-01 -1.340604722499847412e-01 -9.218212962150573730e-02
-1.483459919691085815e-01 2.240286171436309814e-01 1.678408831357955933e-01 6.096912026405334473e-01 1.717049628496170044e-01 5.437253713607788086e-01 9.954594075679779053e-02 -4.391827881336212158e-01
-8.865627646446228027e-02 2.343897819519042969e-01 -6.787160038948059082e-02 7.121278047561645508e-01 -3.405401110649108887e-01 1.581652164459228516e-01 -5.331692695617675781e-01 1.468322705477476120e-02
-2.770963609218597412e-01 1.485332399606704712e-01 -5.719596892595291138e-02 6.519043445587158203e-01 -3.893966078758239746e-01 -1.506852060556411743e-01 -5.351516008377075195e-01 -1.103713214397430420e-01
-3.438711762428283691e-01 3.813345730304718018e-01 -3.160744607448577881e-01 7.453721761703491211e-02 3.377368450164794922e-01 -2.766948938369750977e-01 -2.616365998983383179e-02 -6.629985570907592773e-01
6.298628449440002441e-02 2.024004906415939331e-01 -1.555124670267105103e-01 7.269918918609619141e-01 7.989591360092163086e-02 3.340598940849304199e-01 1.358850300312042236e-01 -5.156757235527038574e-01
2.390958070755004883e-01 7.122257947921752930e-01 5.023898482322692871e-01 1.005536243319511414e-01 1.494042277336120605e-01 -3.079951703548431396e-01 -2.169514298439025879e-01 -9.386389702558517456e-02
-1.410406529903411865e-01 3.208849132061004639e-01 3.715625405311584473e-01 7.602015733718872070e-01 2.511949539184570312e-01 -8.421396836638450623e-03 3.051334917545318604e-01 -6.999284774065017700e-02
-1.038670018315315247e-01 7.725918292999267578e-01 2.057690471410751343e-01 1.110504642128944397e-01 -1.584460437297821045e-01 4.457599818706512451e-01 -1.638313084840774536e-01 -2.949452400207519531e-01
7.877284288406372070e-02 7.485139966011047363e-01 4.045830368995666504e-01 2.077250778675079346e-01 -5.159166455268859863e-02 4.416124820709228516e-01 -6.616833806037902832e-02 -1.569178253412246704e-01
6.801577657461166382e-02 5.575853586196899414e-01 6.223136782646179199e-01 1.099482327699661255e-01 2.408170998096466064e-01 3.221773505210876465e-01 -3.430526852607727051e-01 -7.505607604980468750e-02
-3.313114643096923828e-01 -1.036275848746299744e-01 4.364479780197143555e-01 2.763980627059936523e-01 3.942209482192993164e-01 -4.964390769600868225e-02 -3.796289265155792236e-01 -5.573317408561706543e-01
2.299783080816268921e-01 5.830892920494079590e-01 3.530565798282623291e-01 2.765022516250610352e-01 6.097165346145629883e-01 -3.347120434045791626e-02 -1.776136159896850586e-01 -3.991335630416870117e-02
1.377829909324645996e-01 2.435609400272369385e-01 -4.709346592426300049e-01 5.690076947212219238e-01 2.329054176807403564e-01 2.784610092639923096e-01 -1.427946332842111588e-02 -4.941207468509674072e-01
-1.220238655805587769e-01 2.776466906070709229e-01 1.528720259666442871e-01 -1.364017724990844727e-01 6.651981174945831299e-02 8.491394668817520142e-02 -4.154433310031890869e-01 -8.257231116294860840e-01
-1.538776904344558716e-01 4.494635462760925293e-01 3.826564252376556396e-01 1.280198991298675537e-01 1.648461371660232544e-01 4.530922770500183105e-01 -6.013213396072387695e-01 1.320405751466751099e-01
-3.593912720680236816e-02 3.537854552268981934e-01 2.696658968925476074e-01 -7.437102496623992920e-02 -2.121994048357009888e-01 2.835506796836853027e-01 -6.205472946166992188e-01 -5.336526036262512207e-01
-3.619498312473297119e-01 2.755753993988037109e-01 7.087131738662719727e-01 4.035395085811614990e-01 2.403765171766281128e-01 2.083403915166854858e-01 -1.600834131240844727e-01 -3.344751521944999695e-02
-2.358950376510620117e-01 2.391179800033569336e-01 2.123255431652069092e-01 6.693675518035888672e-01 8.507363498210906982e-03 4.031626284122467041e-01 1.195885017514228821e-01 -4.659692943096160889e-01
-3.065495193004608154e-01 3.784507215023040771e-01 2.415693104267120361e-01 8.956263959407806396e-02 6.004860997200012207e-01 1.763371378183364868e-01 -5.491707324981689453e-01 5.619980767369270325e-02
-2.112521529197692871e-01 5.073802471160888672e-01 4.989002048969268799e-01 4.662184417247772217e-01 4.060693085193634033e-01 -1.390919089317321777e-01 1.855891942977905273e-01 -1.139936074614524841e-01
1.461116969585418701e-01 3.581203520298004150e-01 -3.060396313667297363e-01 5.043056011199951172e-01 -3.428207635879516602e-01 2.459261268377304077e-01 -2.298070192337036133e-01 -5.211524367332458496e-01
-3.736330568790435791e-01 5.638521313667297363e-01 4.178428649902343750e-01 1.225919872522354126e-01 5.436948537826538086e-01 -1.329074949026107788e-01 -1.882091611623764038e-01 -6.447194516658782959e-02
