# Supplementary material for: Where is your field going? A machine learning approach to study the relative motion of the domains of physics
Source: PLoS One. 2020 Jun 18;15(6):e0233997. doi: 10.1371/journal.pone.0233997 (PMC7302634; doi:10.1371/journal.pone.0233997)
Supplement: S23 Data — (ZIP) [file pone.0233997.s023.zip › 22/Pacs4Run_22_VS_500_embeddings2005-2009ED8.txt]

4.311812818050384521e-01 5.945198535919189453e-01 2.818219736218452454e-02 5.318850874900817871e-01 -3.996564447879791260e-01 6.119886413216590881e-02 3.356648981571197510e-02 -1.110652089118957520e-01
4.766955375671386719e-01 6.371455192565917969e-01 -2.857555821537971497e-02 4.236440360546112061e-01 1.558395028114318848e-01 -1.431283950805664062e-01 2.282023578882217407e-01 2.994462549686431885e-01
1.626606434583663940e-01 5.982611775398254395e-01 2.917425148189067841e-02 6.327564716339111328e-01 3.108337521553039551e-01 -4.446723684668540955e-02 -2.089265435934066772e-01 2.686033546924591064e-01
5.060951709747314453e-01 3.452825248241424561e-01 2.325878888368606567e-01 4.354951381683349609e-01 2.330883964896202087e-02 4.902704358100891113e-01 2.222807407379150391e-01 3.009605109691619873e-01
3.762666583061218262e-01 6.504142880439758301e-01 3.944485187530517578e-01 2.248827815055847168e-01 -1.312802731990814209e-01 1.716586574912071228e-02 -1.922786980867385864e-01 4.179980456829071045e-01
2.320919781923294067e-01 4.409534335136413574e-01 -7.339163422584533691e-01 2.303605973720550537e-01 -2.838851511478424072e-01 -1.458216160535812378e-01 -1.673334985971450806e-01 1.736061722040176392e-01
4.767688214778900146e-01 2.617660462856292725e-01 1.139629110693931580e-01 6.955199837684631348e-01 1.632844209671020508e-01 -2.084292173385620117e-01 -1.501908898353576660e-01 3.387809097766876221e-01
2.723706960678100586e-01 -7.601740956306457520e-02 -3.505647778511047363e-01 5.548796057701110840e-01 -5.383231043815612793e-01 1.064994931221008301e-01 -1.919712871313095093e-01 3.889237344264984131e-01
3.034207224845886230e-01 4.140421450138092041e-01 -7.214527130126953125e-01 2.634586095809936523e-01 -2.448813468217849731e-01 -1.843230128288269043e-01 -1.367850452661514282e-01 1.842513829469680786e-01
7.035715579986572266e-01 1.579591631889343262e-01 -5.950176715850830078e-01 1.083836778998374939e-01 -6.299811415374279022e-03 1.571446210145950317e-01 -2.987184822559356689e-01 1.661874540150165558e-02
4.548547565937042236e-01 5.389890074729919434e-01 -3.313206136226654053e-01 1.002715975046157837e-01 -2.519981563091278076e-01 -4.455702304840087891e-01 1.013896092772483826e-01 3.323469758033752441e-01
6.890773773193359375e-01 1.361578404903411865e-01 -4.167267680168151855e-01 4.375816583633422852e-01 3.528726845979690552e-02 -5.567498877644538879e-02 -8.309129625558853149e-02 3.608954250812530518e-01
1.937552988529205322e-01 6.678047776222229004e-02 -9.697932749986648560e-03 8.111395239830017090e-01 -3.511550426483154297e-01 -3.707859218120574951e-01 -1.222300156950950623e-01 -1.556465923786163330e-01
3.070504963397979736e-01 7.118869423866271973e-01 1.393341273069381714e-01 2.965852022171020508e-01 8.097497373819351196e-02 5.007436871528625488e-01 8.055511862039566040e-02 1.666428744792938232e-01
2.355669736862182617e-01 3.289682567119598389e-01 -4.462342560291290283e-01 4.188854098320007324e-01 4.373762756586074829e-03 4.740153253078460693e-01 -4.145861864089965820e-01 2.551601529121398926e-01
4.157219529151916504e-01 7.077158093452453613e-01 2.570193707942962646e-01 9.059318900108337402e-02 -1.123345792293548584e-01 -2.404371798038482666e-01 -3.227365612983703613e-01 2.783154845237731934e-01
6.073844432830810547e-01 4.320978820323944092e-01 1.819954812526702881e-01 4.529293477535247803e-01 3.329967856407165527e-01 2.822457253932952881e-01 1.140753477811813354e-01 -5.045392364263534546e-02
5.087523460388183594e-01 4.753831923007965088e-01 -2.390562444925308228e-01 2.005429416894912720e-01 4.886424168944358826e-03 2.569565773010253906e-01 -3.238156437873840332e-01 4.968998432159423828e-01
4.466333389282226562e-01 5.005591511726379395e-01 -1.434713155031204224e-01 2.921608090400695801e-01 -6.870563142001628876e-03 2.056504637002944946e-01 -3.400377035140991211e-01 5.348385572433471680e-01
5.074420571327209473e-01 4.646654427051544189e-01 -3.873573541641235352e-01 2.934866547584533691e-01 1.174442321062088013e-01 3.857081532478332520e-01 -1.688582450151443481e-01 3.151687979698181152e-01
3.944627940654754639e-01 6.345354318618774414e-01 -3.770723640918731689e-01 3.325926139950752258e-02 1.374024450778961182e-01 5.242754817008972168e-01 -5.444540083408355713e-02 4.202118888497352600e-02
5.718914270401000977e-01 5.043916702270507812e-01 -3.958404362201690674e-01 -2.183845788240432739e-01 -2.606807947158813477e-01 -2.236119657754898071e-01 -2.500055134296417236e-01 -1.835431605577468872e-01
3.033881634473800659e-02 3.938688635826110840e-01 1.587091833353042603e-01 5.245635509490966797e-01 -6.549574732780456543e-01 1.485615223646163940e-01 3.040018081665039062e-01 -1.160161849111318588e-02
4.992503821849822998e-01 6.062932014465332031e-01 6.072064861655235291e-02 3.178321197628974915e-02 -1.210783794522285461e-01 -4.804455637931823730e-01 -3.011893630027770996e-01 2.055660039186477661e-01
6.025932431221008301e-01 5.768739432096481323e-02 -6.918430924415588379e-01 1.853743344545364380e-01 -2.072610855102539062e-01 1.543808579444885254e-01 -2.269825041294097900e-01 4.723700508475303650e-02
5.133536458015441895e-01 5.169372558593750000e-01 -8.821825683116912842e-02 2.974721603095531464e-02 -1.702341586351394653e-01 -5.548691749572753906e-01 -3.114937543869018555e-01 1.633678078651428223e-01
1.497858613729476929e-01 3.426360785961151123e-01 -2.380450218915939331e-01 7.398527860641479492e-01 -3.227214515209197998e-01 -2.011651098728179932e-01 3.215901851654052734e-01 -8.989091217517852783e-02
7.849833369255065918e-01 2.315504699945449829e-01 3.006006963551044464e-02 3.821352124214172363e-01 1.528244614601135254e-01 -3.652657866477966309e-01 -2.806596457958221436e-02 1.602887958288192749e-01
3.979639112949371338e-01 1.859879344701766968e-01 -2.697814404964447021e-01 -1.548796705901622772e-02 -3.539214432239532471e-01 1.667166054248809814e-01 -7.617789506912231445e-01 2.548281848430633545e-02
2.262301892042160034e-01 5.077105760574340820e-01 -5.332021713256835938e-01 1.989490240812301636e-01 -1.691306233406066895e-01 5.524148941040039062e-01 1.585886329412460327e-01 9.081406146287918091e-02
1.950507014989852905e-01 5.169859528541564941e-01 -6.661812961101531982e-02 6.350479722023010254e-01 -2.011364102363586426e-01 -3.979911506175994873e-01 2.915253341197967529e-01 5.582999065518379211e-02
6.101799607276916504e-01 8.359348773956298828e-02 -5.903006196022033691e-01 3.843373954296112061e-01 -2.008112967014312744e-01 -8.095750957727432251e-02 -6.629583239555358887e-02 2.706435620784759521e-01
3.672333955764770508e-01 4.545252323150634766e-01 -5.666142106056213379e-01 2.637607455253601074e-01 -1.921328008174896240e-01 -4.248537123203277588e-01 -6.610203534364700317e-02 2.148016691207885742e-01
2.632746398448944092e-01 2.417937070131301880e-01 -3.983004689216613770e-01 1.508957147598266602e-01 -1.882533133029937744e-01 3.427515625953674316e-01 -7.226800918579101562e-01 1.250002980232238770e-01
2.867906093597412109e-01 3.459031134843826294e-02 -9.667715430259704590e-02 6.607328057289123535e-01 -6.222143769264221191e-01 -1.083137989044189453e-01 2.322001159191131592e-01 -1.335692703723907471e-01
6.230825781822204590e-01 4.960212111473083496e-02 -4.191956482827663422e-03 2.475267350673675537e-01 -1.682686358690261841e-01 -6.387369334697723389e-02 -4.963692277669906616e-02 -7.163538336753845215e-01
1.318292319774627686e-01 6.103143692016601562e-01 -4.334453344345092773e-01 4.186132848262786865e-01 -5.514706298708915710e-02 1.217866167426109314e-01 -2.049640566110610962e-01 4.325990378856658936e-01
4.776022136211395264e-01 3.924401104450225830e-01 3.769599199295043945e-01 1.001399457454681396e-01 -3.901865184307098389e-01 -1.808693856000900269e-01 -4.329508543014526367e-01 3.055397272109985352e-01
5.488003492355346680e-01 3.974245190620422363e-01 -3.480582237243652344e-01 4.220593273639678955e-01 7.163573056459426880e-02 4.227862879633903503e-02 -1.140707209706306458e-01 4.708099067211151123e-01
1.012089103460311890e-01 7.131282687187194824e-01 -1.633959636092185974e-02 2.496605217456817627e-01 -1.130729988217353821e-01 5.942940115928649902e-01 1.397584229707717896e-01 1.819460391998291016e-01
7.789908051490783691e-01 3.568210080265998840e-02 -3.147356510162353516e-01 3.729376196861267090e-01 2.359997332096099854e-01 1.278677582740783691e-01 -8.464156836271286011e-02 -2.730367183685302734e-01
1.625601351261138916e-01 5.708100795745849609e-01 -1.675299853086471558e-01 5.904710888862609863e-01 -1.882327497005462646e-01 -4.269636869430541992e-01 2.281598895788192749e-01 -3.523180261254310608e-02
6.288419961929321289e-01 1.801531761884689331e-03 -1.409208923578262329e-01 4.021440148353576660e-01 -4.307642877101898193e-01 -1.129700243473052979e-01 1.859378814697265625e-01 4.359853267669677734e-01
6.134664416313171387e-01 2.977818846702575684e-01 -3.507242500782012939e-01 2.130432575941085815e-01 -1.921991854906082153e-01 1.290746480226516724e-01 -2.052147984504699707e-01 5.204574465751647949e-01
4.760654270648956299e-01 -5.016517639160156250e-02 -3.070943653583526611e-01 2.904770672321319580e-01 -5.416472554206848145e-01 -3.737015649676322937e-02 -3.515889942646026611e-01 4.168553352355957031e-01
4.620735943317413330e-01 2.267880737781524658e-01 5.217506363987922668e-02 4.749337136745452881e-01 8.178100734949111938e-02 3.789269179105758667e-02 -9.157469868659973145e-02 -7.001864314079284668e-01
6.599055528640747070e-01 1.606371402740478516e-01 -5.919549465179443359e-01 1.871445178985595703e-01 -2.704500854015350342e-01 8.166653662919998169e-02 -1.139995157718658447e-01 2.459231317043304443e-01
6.565015316009521484e-01 2.908054888248443604e-01 -3.649469316005706787e-01 -1.585578918457031250e-01 -4.216014146804809570e-01 3.299066424369812012e-01 4.812697321176528931e-02 1.928955465555191040e-01
4.841894209384918213e-01 6.133651137351989746e-01 3.258640468120574951e-01 8.483300358057022095e-02 -1.210873797535896301e-01 -2.990094721317291260e-01 -3.423580527305603027e-01 2.338419556617736816e-01
5.447456240653991699e-01 -4.984686523675918579e-02 -3.217680752277374268e-01 1.901583522558212280e-01 -5.668735504150390625e-01 -6.675647199153900146e-02 -3.076459765434265137e-01 3.749993443489074707e-01
7.136842608451843262e-02 4.907012283802032471e-01 -6.634451746940612793e-01 2.487935274839401245e-01 -2.814037501811981201e-01 5.822196137160062790e-03 -3.529707193374633789e-01 2.196609377861022949e-01
5.422388911247253418e-01 4.288956224918365479e-01 -4.241872131824493408e-01 1.215972900390625000e-01 1.576602160930633545e-01 3.897402584552764893e-01 -3.760399520397186279e-01 9.562726318836212158e-02
6.334251165390014648e-01 1.014014109969139099e-01 -5.492146015167236328e-01 -5.000657588243484497e-02 -2.993836998939514160e-01 2.559227049350738525e-01 -3.527787327766418457e-01 -6.908825039863586426e-02
4.794098734855651855e-01 5.653615593910217285e-01 9.887393563985824585e-02 1.470965594053268433e-01 -1.124824732542037964e-01 -4.931029379367828369e-01 -3.160481452941894531e-01 2.518528103828430176e-01
4.659268260002136230e-01 4.741519987583160400e-01 -5.677815675735473633e-01 3.062083125114440918e-01 1.001188158988952637e-02 1.572512090206146240e-01 -7.185034453868865967e-02 3.346074223518371582e-01
4.582817107439041138e-02 3.372860252857208252e-01 -2.420942485332489014e-01 8.019402623176574707e-01 -2.132304906845092773e-01 -2.452862262725830078e-01 -8.713224902749061584e-03 -2.769685387611389160e-01
3.000918626785278320e-01 4.487082362174987793e-01 1.760819554328918457e-02 5.110087394714355469e-01 -3.840366899967193604e-01 -4.547871351242065430e-01 3.012037873268127441e-01 4.611426591873168945e-02
5.554917454719543457e-01 4.518795609474182129e-01 -3.538725674152374268e-01 -1.173749640583992004e-01 -2.290459573268890381e-01 2.241642624139785767e-01 -4.163222014904022217e-01 2.686920464038848877e-01
3.119407594203948975e-01 4.685366153717041016e-01 -5.963581204414367676e-01 1.389118134975433350e-01 -3.451883196830749512e-01 4.251638427376747131e-02 -2.260250151157379150e-01 3.690217435359954834e-01
4.241891503334045410e-01 -1.649506017565727234e-02 -5.594363212585449219e-01 3.597495555877685547e-01 -2.232468873262405396e-01 3.798495233058929443e-01 -3.654663860797882080e-01 2.229617536067962646e-01
4.142379164695739746e-01 2.184649109840393066e-01 -1.922307461500167847e-01 1.266715079545974731e-01 -3.954069316387176514e-02 2.484805136919021606e-01 -8.150662779808044434e-01 -6.518905982375144958e-03
3.928468525409698486e-01 4.390332698822021484e-01 -3.625820577144622803e-01 2.638563215732574463e-01 -7.561327517032623291e-02 2.929540574550628662e-01 -3.792743980884552002e-01 4.652384221553802490e-01
6.100867390632629395e-01 3.064555823802947998e-01 -5.033586025238037109e-01 -7.576402276754379272e-02 -2.679964601993560791e-01 4.223302900791168213e-01 9.911951422691345215e-02 1.214881464838981628e-01
5.971490740776062012e-01 5.908063054084777832e-01 -4.346562083810567856e-03 2.035678476095199585e-01 -4.460781812667846680e-02 -4.472355544567108154e-01 -1.532707959413528442e-01 1.655309945344924927e-01
5.582542419433593750e-01 3.681066930294036865e-01 -3.411007821559906006e-01 -1.335861682891845703e-01 -2.804294042289257050e-02 3.317120373249053955e-01 -5.343008041381835938e-01 -1.495262086391448975e-01
2.390531636774539948e-02 7.913238406181335449e-01 -1.827879250049591064e-01 5.555919185280799866e-02 -8.939000964164733887e-02 5.722554326057434082e-01 1.230830419808626175e-02 -3.344698995351791382e-02
4.225368201732635498e-01 2.067431509494781494e-01 -7.478334903717041016e-01 2.874006032943725586e-01 -2.652646899223327637e-01 2.152949571609497070e-01 -6.902574747800827026e-02 1.240326240658760071e-01
8.124087750911712646e-02 6.898856163024902344e-01 -5.898261070251464844e-01 2.214476764202117920e-01 -1.218826249241828918e-01 -3.967748954892158508e-02 -2.138093709945678711e-01 2.416190952062606812e-01
5.804230570793151855e-01 3.818013370037078857e-01 -2.630977034568786621e-01 1.632751226425170898e-01 -1.134625822305679321e-01 2.900275886058807373e-01 -2.875234782695770264e-01 4.917298853397369385e-01
5.153711885213851929e-02 3.104987442493438721e-01 -1.782668977975845337e-01 5.722091197967529297e-01 -6.532713770866394043e-01 -5.071299150586128235e-02 2.640824317932128906e-01 -2.065367698669433594e-01
3.276787102222442627e-01 3.136231005191802979e-01 3.026016056537628174e-01 4.659783840179443359e-01 -6.101822257041931152e-01 -1.755620241165161133e-01 2.709040045738220215e-01 9.502882510423660278e-02
1.379040628671646118e-01 5.413421392440795898e-01 3.894751667976379395e-01 5.747630596160888672e-01 -3.930186033248901367e-01 -2.913032099604606628e-02 2.246239185333251953e-01 1.093244086951017380e-02
7.501323819160461426e-01 -5.650398135185241699e-02 1.457794606685638428e-01 4.923725128173828125e-01 1.858709603548049927e-01 2.581932544708251953e-01 -2.613324522972106934e-01 -3.033110685646533966e-02
3.662910759449005127e-01 6.264562010765075684e-01 5.044932477176189423e-03 -2.767203748226165771e-01 -3.451702594757080078e-01 -6.701949983835220337e-02 -4.618632197380065918e-01 -2.446064949035644531e-01
3.729678988456726074e-01 2.805880904197692871e-01 1.629087957553565502e-03 3.532064855098724365e-01 -1.637981534004211426e-01 -3.776801526546478271e-01 -2.140149474143981934e-01 -6.649310588836669922e-01
7.205524444580078125e-01 3.495199382305145264e-01 3.086475133895874023e-01 -3.039699792861938477e-01 -1.821305453777313232e-01 1.321568787097930908e-01 -3.355872035026550293e-01 -8.788235485553741455e-02
-2.263735234737396240e-02 3.454787433147430420e-01 -4.146012961864471436e-01 7.562309503555297852e-01 -2.732739746570587158e-01 -6.489859521389007568e-02 -2.332367002964019775e-02 -2.385751903057098389e-01
6.206929683685302734e-01 5.027569085359573364e-02 -1.074211224913597107e-01 -2.544462084770202637e-01 -5.486206412315368652e-01 2.147861272096633911e-01 -4.337382018566131592e-01 -2.615184336900711060e-02
6.619846820831298828e-01 3.913741707801818848e-01 -2.569192945957183838e-01 -2.861117720603942871e-01 -4.128514826297760010e-01 -3.674996644258499146e-02 -2.634370028972625732e-01 -1.397825181484222412e-01
3.342284858226776123e-01 3.092080652713775635e-01 -2.189073897898197174e-02 4.076209664344787598e-01 -3.997693359851837158e-01 1.721744537353515625e-01 7.922711968421936035e-02 6.559811234474182129e-01
1.076242253184318542e-01 6.179454922676086426e-01 -4.370384812355041504e-01 6.360318511724472046e-02 -4.206827878952026367e-01 -1.777308732271194458e-01 -3.065017759799957275e-01 3.301616311073303223e-01
6.316284537315368652e-01 2.762606143951416016e-01 -6.557129025459289551e-01 3.657656535506248474e-02 -7.062409073114395142e-02 2.834246158599853516e-01 -8.572878688573837280e-02 -2.759705483913421631e-02
3.931290507316589355e-01 5.068374872207641602e-01 -4.600724577903747559e-01 1.702951043844223022e-01 3.814170137047767639e-02 5.762767791748046875e-01 5.591795966029167175e-02 1.059327647089958191e-01
1.900547593832015991e-01 2.162523418664932251e-01 -3.530721962451934814e-01 6.818367242813110352e-01 -4.606749415397644043e-01 -8.017937093973159790e-02 2.686800658702850342e-01 -1.916080564260482788e-01
3.398772180080413818e-01 1.333228945732116699e-01 -5.003689229488372803e-02 5.833379030227661133e-01 -4.813456237316131592e-01 8.801055699586868286e-02 3.864461183547973633e-01 -3.676161468029022217e-01
2.209954261779785156e-01 2.781129479408264160e-01 -4.614080786705017090e-01 5.552636981010437012e-01 -3.619232177734375000e-01 -1.459279060363769531e-01 1.428998708724975586e-01 -4.241409003734588623e-01
1.613012999296188354e-01 3.213122785091400146e-01 -4.185003042221069336e-01 6.571703404188156128e-02 -2.706270515918731689e-01 1.884893178939819336e-01 -7.631299495697021484e-01 -1.202177256345748901e-02
3.513228595256805420e-01 2.017657607793807983e-01 -1.081950217485427856e-01 2.545729875564575195e-01 -5.702292323112487793e-01 1.487270295619964600e-01 -2.032659202814102173e-01 6.088935136795043945e-01
5.110481381416320801e-01 4.051277339458465576e-01 -3.779888451099395752e-01 2.450296431779861450e-01 1.177287325263023376e-01 5.875414609909057617e-01 9.054376929998397827e-02 6.725381314754486084e-02
4.551070630550384521e-01 5.921137928962707520e-01 -1.017574686557054520e-02 9.048233926296234131e-02 -9.354527294635772705e-02 -6.069362163543701172e-01 -1.263296902179718018e-01 2.022546380758285522e-01
6.236239522695541382e-02 2.358583062887191772e-01 -1.828176379203796387e-01 4.668459594249725342e-01 -6.822597384452819824e-01 -2.970720529556274414e-01 2.756800968199968338e-03 -3.679354488849639893e-01
2.583341002464294434e-01 3.297841846942901611e-01 -7.612581253051757812e-01 2.044660001993179321e-01 -3.764274418354034424e-01 -2.279710322618484497e-01 -9.028692543506622314e-02 3.695536032319068909e-02
4.521303772926330566e-01 3.231271803379058838e-01 -6.620953083038330078e-01 -4.944043979048728943e-02 -3.640836179256439209e-01 6.643558293581008911e-02 -3.286739587783813477e-01 -7.318165153264999390e-02
4.223472476005554199e-01 4.799709320068359375e-01 -2.416330128908157349e-01 5.455540418624877930e-01 -2.797561697661876678e-02 -2.274822145700454712e-01 4.253438115119934082e-01 -4.227289557456970215e-02
4.212809503078460693e-01 4.358108043670654297e-01 -2.998812794685363770e-01 2.239066511392593384e-01 -1.106051057577133179e-01 3.468031287193298340e-01 -3.228398859500885010e-01 5.057634115219116211e-01
2.826557159423828125e-01 5.800108909606933594e-01 3.761263787746429443e-01 3.751641213893890381e-01 -4.005163609981536865e-01 -1.316657662391662598e-01 3.317137658596038818e-01 -1.170078068971633911e-01
-3.263024613261222839e-02 6.645854115486145020e-01 -1.436424553394317627e-01 2.372804433107376099e-01 -3.400925397872924805e-01 5.720112323760986328e-01 1.501053571701049805e-01 1.222090423107147217e-01
4.024480581283569336e-01 4.871802926063537598e-01 -4.552857279777526855e-01 9.205170720815658569e-02 4.621993377804756165e-02 6.180229783058166504e-01 -2.749118208885192871e-02 -9.369289502501487732e-03
4.871866106986999512e-01 6.217047572135925293e-01 1.781889051198959351e-01 1.660470664501190186e-01 -4.378391802310943604e-02 -9.095253795385360718e-02 -2.365756630897521973e-01 5.006517171859741211e-01
2.256521731615066528e-01 2.838547229766845703e-01 9.727502614259719849e-02 2.630481123924255371e-01 -7.844105362892150879e-01 -5.164112150669097900e-02 3.105177581310272217e-01 -2.747050821781158447e-01
6.929575204849243164e-01 4.882783070206642151e-02 -4.779973328113555908e-01 -1.338459998369216919e-01 -4.423026144504547119e-01 1.113923825323581696e-02 -2.347455620765686035e-01 -1.420159339904785156e-01
5.733638405799865723e-01 3.935045301914215088e-01 -3.714514374732971191e-01 4.847886413335800171e-02 -1.959062218666076660e-01 3.323930501937866211e-01 -2.117219269275665283e-01 4.270727932453155518e-01
5.421802401542663574e-01 3.511686921119689941e-01 1.636975258588790894e-01 3.277317881584167480e-01 3.808823525905609131e-01 4.599887728691101074e-01 -2.186323255300521851e-01 -2.098928093910217285e-01
5.799620747566223145e-01 4.210407435894012451e-01 -1.628278642892837524e-01 -2.808664143085479736e-01 -3.021393716335296631e-01 -2.878964841365814209e-01 -2.828667759895324707e-01 -3.560668528079986572e-01
5.875771641731262207e-01 3.947237432003021240e-01 -4.702332317829132080e-01 5.674673616886138916e-02 -1.648871451616287231e-01 2.703427374362945557e-01 -2.287177592515945435e-01 3.493161797523498535e-01
-4.050147160887718201e-02 5.358163118362426758e-01 1.033244058489799500e-01 6.165029406547546387e-01 -1.620354354381561279e-01 -3.887474238872528076e-01 -1.999616324901580811e-01 -3.211607038974761963e-01
4.351098239421844482e-01 5.469471216201782227e-01 2.026652544736862183e-01 5.768337845802307129e-02 -2.333930581808090210e-01 -5.231158137321472168e-01 -3.727884292602539062e-01 -5.838019773364067078e-03
1.662849932909011841e-01 6.765186190605163574e-01 -4.018881618976593018e-01 1.881476193666458130e-01 -2.112276703119277954e-01 1.954853534698486328e-01 -2.022495865821838379e-01 4.404786825180053711e-01
4.579002261161804199e-01 2.333867996931076050e-01 -6.157866716384887695e-01 -6.987185776233673096e-02 -4.671111702919006348e-01 -2.113868668675422668e-02 -3.595312833786010742e-01 -6.229313462972640991e-02
4.595045745372772217e-01 2.668665349483489990e-01 2.952820360660552979e-01 2.960172295570373535e-01 -6.998316198587417603e-02 -3.996652364730834961e-02 -2.403624504804611206e-01 -6.917737126350402832e-01
1.075774356722831726e-01 5.904374122619628906e-01 -6.338915228843688965e-01 -1.302188038825988770e-01 -3.460549712181091309e-01 2.312275767326354980e-01 -9.483391046524047852e-02 -1.970320194959640503e-01
1.710821986198425293e-01 8.106031417846679688e-01 -2.380212843418121338e-01 -2.737638056278228760e-01 -2.793518900871276855e-01 8.293279260396957397e-02 -1.653616279363632202e-01 -2.641831636428833008e-01
-8.672609180212020874e-02 2.637993991374969482e-01 -1.882158368825912476e-01 7.073264122009277344e-01 -3.364813029766082764e-01 -1.281379610300064087e-01 -1.592261195182800293e-01 -4.818306267261505127e-01
4.157228171825408936e-01 5.393988490104675293e-01 -3.015362322330474854e-01 -1.220989897847175598e-01 -3.156608343124389648e-02 3.873073160648345947e-01 -5.188661217689514160e-01 1.008255481719970703e-01
5.041200518608093262e-01 5.565349459648132324e-01 3.510181009769439697e-01 -2.697651088237762451e-01 -2.186073362827301025e-01 1.428588032722473145e-01 -3.961013257503509521e-01 -1.226822584867477417e-01
1.847307085990905762e-01 1.865835487842559814e-02 4.392972290515899658e-01 4.864388108253479004e-01 -4.474571347236633301e-01 3.987100422382354736e-01 -4.161648154258728027e-01 5.950601398944854736e-02
4.008336365222930908e-02 2.434106767177581787e-01 -3.094674646854400635e-01 7.680595517158508301e-01 -2.184618413448333740e-01 -1.173671707510948181e-01 -1.103120148181915283e-01 -4.240160882472991943e-01
8.317629992961883545e-02 4.788004159927368164e-01 -7.679876685142517090e-01 2.945164218544960022e-02 -3.393005728721618652e-01 1.140829324722290039e-01 -8.462084084749221802e-02 -1.945737004280090332e-01
3.134383261203765869e-01 4.540379941463470459e-01 5.155068039894104004e-01 2.664195001125335693e-01 -4.799496233463287354e-01 4.035871848464012146e-02 2.182559072971343994e-01 -2.815373539924621582e-01
4.232218861579895020e-01 2.913979887962341309e-01 -2.660329937934875488e-01 1.626363098621368408e-01 -7.717557996511459351e-02 1.477883160114288330e-01 1.020744722336530685e-02 -7.815654873847961426e-01
4.756858646869659424e-01 4.956965148448944092e-01 -5.409467220306396484e-01 1.927754878997802734e-01 -2.057055830955505371e-01 -1.887928843498229980e-01 2.159649133682250977e-01 2.713370919227600098e-01
2.777709066867828369e-01 4.046646058559417725e-01 1.575174331665039062e-01 -1.834529489278793335e-01 -7.489423155784606934e-01 -3.440692275762557983e-02 -3.404919207096099854e-01 1.502991616725921631e-01
3.765517771244049072e-01 2.895985543727874756e-01 5.400825738906860352e-01 5.047867298126220703e-01 -4.218145310878753662e-01 6.225533038377761841e-02 1.766530573368072510e-01 -1.217908933758735657e-01
6.220723390579223633e-01 5.058106780052185059e-02 -5.796809792518615723e-01 3.427683711051940918e-01 -1.454895734786987305e-01 2.809942066669464111e-01 -1.319234967231750488e-01 1.985406726598739624e-01
4.465728104114532471e-01 8.208177238702774048e-02 1.884013861417770386e-01 3.112495541572570801e-01 -6.979501247406005859e-01 9.249352663755416870e-02 3.543689250946044922e-01 -2.004926502704620361e-01
-9.722536802291870117e-02 5.656962990760803223e-01 3.004396259784698486e-01 2.632348984479904175e-02 -4.956927597522735596e-01 1.751154810190200806e-01 -5.484231114387512207e-01 -4.933026060461997986e-02
4.812197983264923096e-01 1.934263259172439575e-01 -2.328287065029144287e-02 5.601387619972229004e-01 4.343964904546737671e-02 -3.222855329513549805e-01 -1.371574103832244873e-01 -5.405083298683166504e-01
4.708859324455261230e-01 -4.541902616620063782e-02 -3.236752152442932129e-01 2.193266004323959351e-01 -6.716277003288269043e-01 7.790579646825790405e-02 -1.028619781136512756e-01 3.944617509841918945e-01
6.011482477188110352e-01 2.511045932769775391e-01 -1.875621825456619263e-01 1.662638038396835327e-01 2.530372142791748047e-01 2.888918519020080566e-01 -5.463441014289855957e-01 -2.583911418914794922e-01
5.951752066612243652e-01 2.987956106662750244e-01 -5.528644323348999023e-01 2.138899713754653931e-01 -2.220303714275360107e-01 -8.178218454122543335e-02 -1.018691435456275940e-01 3.724462985992431641e-01
1.659637242555618286e-01 2.858706712722778320e-01 -4.835996925830841064e-01 5.717505216598510742e-01 -3.634774982929229736e-01 -2.669846713542938232e-01 9.407424926757812500e-02 -3.431037962436676025e-01
2.892195284366607666e-01 1.628558784723281860e-01 -2.580173313617706299e-01 1.585103124380111694e-01 -1.359546035528182983e-01 2.669942677021026611e-01 -8.377557992935180664e-01 -8.079177141189575195e-02
3.528645336627960205e-01 4.045045971870422363e-01 9.183274209499359131e-02 4.491234719753265381e-01 -2.359286993741989136e-01 1.902839094400405884e-01 1.365936994552612305e-01 6.254512071609497070e-01
3.946331515908241272e-02 2.326769083738327026e-01 -2.243594676256179810e-01 8.148211836814880371e-01 -2.705433070659637451e-01 -4.115450754761695862e-02 9.118866920471191406e-02 -3.831849098205566406e-01
7.463181614875793457e-01 7.036857306957244873e-02 -4.094481468200683594e-01 -1.893941313028335571e-01 -4.572215676307678223e-01 4.368184134364128113e-02 -6.287359446287155151e-02 -1.400960236787796021e-01
3.741466403007507324e-01 4.835643470287322998e-01 -3.614858984947204590e-01 -1.733515039086341858e-02 -5.653994530439376831e-02 3.588334619998931885e-01 -5.992082357406616211e-01 6.479471921920776367e-02
4.126802682876586914e-01 3.590317666530609131e-01 -4.785696566104888916e-01 1.967942863702774048e-01 -6.722440570592880249e-02 4.039803743362426758e-01 -4.235245585441589355e-01 2.931587398052215576e-01
2.504334747791290283e-01 6.269313097000122070e-01 -1.636924687772989273e-03 -3.758481740951538086e-01 -5.318168401718139648e-01 7.883089035749435425e-02 -2.680344879627227783e-01 -2.051574885845184326e-01
2.482519447803497314e-01 3.553153276443481445e-01 -1.314218938350677490e-01 8.257827758789062500e-01 7.055751234292984009e-02 1.274648457765579224e-01 3.019597828388214111e-01 -2.297484688460826874e-02
2.095069736242294312e-01 6.474751234054565430e-01 2.321693897247314453e-01 2.987322211265563965e-01 1.616008393466472626e-02 6.102952957153320312e-01 -3.591209650039672852e-02 1.404563784599304199e-01
4.155844151973724365e-01 5.496500730514526367e-01 5.810410380363464355e-01 -1.848323084414005280e-02 -3.062507808208465576e-01 1.047684699296951294e-01 -2.742763459682464600e-01 8.503238111734390259e-02
3.039528727531433105e-01 4.832127988338470459e-01 -3.941822648048400879e-01 6.458111107349395752e-02 -9.967400133609771729e-02 7.057716846466064453e-01 -7.500764727592468262e-02 2.988124080002307892e-02
7.406111359596252441e-01 3.026435673236846924e-01 1.399108171463012695e-01 4.780974090099334717e-01 2.781488001346588135e-01 1.116960495710372925e-01 1.226228401064872742e-01 8.289030194282531738e-02
4.073237478733062744e-01 2.023366242647171021e-01 3.997219800949096680e-01 5.357291102409362793e-01 -4.170601069927215576e-01 -1.285317838191986084e-01 1.470665782690048218e-01 -3.664366006851196289e-01
2.638812065124511719e-01 6.292169690132141113e-01 -6.468501091003417969e-01 -1.283612400293350220e-01 -2.530930936336517334e-01 1.518622934818267822e-01 -1.927886530756950378e-02 -1.098687574267387390e-01
2.612275481224060059e-01 1.086468696594238281e-01 -1.747441291809082031e-01 7.842859029769897461e-01 -1.075268834829330444e-01 -2.196083366870880127e-01 -1.206182539463043213e-01 -4.471884667873382568e-01
5.585854649543762207e-01 5.446636676788330078e-01 4.204280972480773926e-01 -1.922857612371444702e-01 -2.762728929519653320e-01 5.186151713132858276e-02 -2.974328100681304932e-01 1.005367115139961243e-01
4.178466498851776123e-01 3.943538665771484375e-01 2.178208231925964355e-01 5.390524268150329590e-01 -3.584573566913604736e-01 -1.845789849758148193e-01 4.024549424648284912e-01 8.564308285713195801e-02
1.710658818483352661e-01 3.278425931930541992e-01 -2.963632643222808838e-01 1.112771336920559406e-03 -3.642648160457611084e-01 8.079176396131515503e-02 -7.854654788970947266e-01 1.387483477592468262e-01
4.277034401893615723e-01 6.433904767036437988e-01 3.020336329936981201e-01 4.300811290740966797e-01 2.871544845402240753e-02 -2.057888656854629517e-01 9.799648076295852661e-03 2.892316281795501709e-01
1.577578112483024597e-02 4.152311086654663086e-01 4.785602986812591553e-01 1.985621601343154907e-01 -5.768482685089111328e-01 -2.795252716168761253e-03 -4.701381325721740723e-01 -7.138505578041076660e-02
2.505140304565429688e-01 2.637991011142730713e-01 -5.939471349120140076e-02 3.931449055671691895e-01 -1.870240569114685059e-01 -9.052721410989761353e-02 -2.369198203086853027e-01 -7.811900377273559570e-01
3.021690845489501953e-01 2.286321371793746948e-01 5.019749999046325684e-01 5.639169812202453613e-01 -4.736843109130859375e-01 -3.180016577243804932e-02 1.230538636445999146e-01 -2.142655104398727417e-01
2.754417359828948975e-01 2.906525731086730957e-01 -1.556493788957595825e-01 4.548400044441223145e-01 -3.559437990188598633e-01 2.038041055202484131e-01 -2.000611126422882080e-01 6.326849460601806641e-01
5.827077627182006836e-01 3.532625734806060791e-01 2.000202536582946777e-01 4.560899361968040466e-02 5.793350934982299805e-02 -5.458893720060586929e-04 -6.965312361717224121e-01 7.111107558012008667e-02
-8.284019678831100464e-02 6.211445331573486328e-01 1.642830222845077515e-01 -4.282979294657707214e-02 -6.131212115287780762e-01 7.961615920066833496e-02 -4.167660474777221680e-01 -1.501441001892089844e-01
5.880484580993652344e-01 1.012829598039388657e-02 -5.637776255607604980e-01 -9.072989970445632935e-02 -4.333832561969757080e-01 -5.318787693977355957e-02 -3.536629974842071533e-01 -1.108683496713638306e-01
2.011678367853164673e-01 9.102811105549335480e-03 3.499338626861572266e-01 6.194929480552673340e-01 -1.944177895784378052e-01 3.262312114238739014e-01 -5.478022098541259766e-01 -9.439963847398757935e-02
3.439134061336517334e-01 4.457135796546936035e-01 4.516903460025787354e-01 3.588787913322448730e-01 -2.947670817375183105e-01 3.149085938930511475e-01 3.594713211059570312e-01 -1.870038062334060669e-01
4.688420593738555908e-01 1.715433895587921143e-01 1.594512462615966797e-01 5.920089483261108398e-01 -2.151135727763175964e-02 -3.914373219013214111e-01 -7.065996527671813965e-02 -4.649537503719329834e-01
2.722120583057403564e-01 4.658952057361602783e-01 4.650475680828094482e-01 5.083971843123435974e-02 -2.604121565818786621e-01 1.184263378381729126e-01 -6.211454868316650391e-01 1.494229733943939209e-01
3.526678681373596191e-01 5.847988128662109375e-01 4.282393753528594971e-01 9.815698117017745972e-02 -2.122465670108795166e-01 -2.786550819873809814e-01 -4.643669128417968750e-01 4.773081839084625244e-02
-6.987637281417846680e-02 3.073163628578186035e-01 1.179718002676963806e-01 5.176838040351867676e-01 -3.665634989738464355e-02 5.388035178184509277e-01 -5.012922883033752441e-01 -2.753420174121856689e-01
4.149109497666358948e-02 7.146854996681213379e-01 -8.537196367979049683e-02 1.504613459110260010e-01 -1.062277629971504211e-01 6.668508052825927734e-01 1.325755566358566284e-02 3.776307031512260437e-02
6.792177557945251465e-01 2.521238625049591064e-01 -4.098477065563201904e-01 1.405050158500671387e-01 -1.823514848947525024e-01 3.279291987419128418e-01 -3.377368440851569176e-03 3.828563988208770752e-01
6.301080584526062012e-01 3.855445683002471924e-01 -1.570822894573211670e-01 -2.215548604726791382e-01 -2.106179296970367432e-01 5.220434069633483887e-01 -1.723011732101440430e-01 1.843389123678207397e-01
6.915546655654907227e-01 3.132718205451965332e-01 -4.372437000274658203e-01 -1.290869116783142090e-01 -4.196210801601409912e-01 -1.117008924484252930e-01 2.152836881577968597e-02 1.635393500328063965e-01
6.389887928962707520e-01 6.093171834945678711e-01 1.144412606954574585e-01 -2.948213815689086914e-01 4.011477530002593994e-02 1.162074431777000427e-01 -3.208813071250915527e-01 -4.828370362520217896e-02
4.548229277133941650e-03 5.725319981575012207e-01 3.503144681453704834e-01 5.231660604476928711e-02 -4.214967191219329834e-01 1.802824437618255615e-01 -5.609455704689025879e-01 1.480134874582290649e-01
4.714059829711914062e-01 -1.187302917242050171e-01 -3.277308642864227295e-01 3.812527954578399658e-01 -8.532349765300750732e-02 4.914061427116394043e-01 -5.113470554351806641e-01 2.612545527517795563e-02
3.995507061481475830e-01 4.079004824161529541e-01 8.199476636946201324e-03 2.054708451032638550e-01 -1.767901480197906494e-01 7.026917487382888794e-02 2.201846539974212646e-01 -7.396060824394226074e-01
5.989743471145629883e-01 -4.262442514300346375e-02 6.402843445539474487e-02 5.778087973594665527e-01 2.415980100631713867e-01 3.297199606895446777e-01 -2.706885337829589844e-01 -2.471695989370346069e-01
4.433560967445373535e-01 6.649671792984008789e-01 -1.407989114522933960e-01 1.991697847843170166e-01 1.310326009988784790e-01 2.307217121124267578e-01 -1.858475208282470703e-01 4.436438083648681641e-01
7.079797387123107910e-01 2.785270512104034424e-01 -4.998008906841278076e-01 3.218721970915794373e-02 -1.731147766113281250e-01 2.211397439241409302e-01 -1.510215252637863159e-01 2.620525956153869629e-01
6.112990975379943848e-01 5.625734925270080566e-01 3.825698792934417725e-02 -3.043127357959747314e-01 -7.387467473745346069e-02 1.072691306471824646e-01 -4.129112362861633301e-01 -1.682103723287582397e-01
4.451274871826171875e-01 6.014965176582336426e-01 -6.241574883460998535e-01 1.587464958429336548e-01 5.432981997728347778e-02 -9.660104289650917053e-03 1.338460445404052734e-01 6.580838561058044434e-02
2.153977900743484497e-01 5.635465979576110840e-01 3.233475685119628906e-01 -5.639168620109558105e-02 -5.221431255340576172e-01 -6.710579246282577515e-02 -3.672017455101013184e-01 3.410448431968688965e-01
1.355959773063659668e-01 3.024174869060516357e-01 -3.499332442879676819e-02 6.359084248542785645e-01 -3.232991695404052734e-01 -3.475909531116485596e-01 -1.666048318147659302e-01 -4.810970425605773926e-01
2.726432979106903076e-01 3.631019294261932373e-01 5.134317874908447266e-01 5.059980154037475586e-01 -4.728656709194183350e-01 -1.096187978982925415e-01 1.301043629646301270e-01 -1.470752209424972534e-01
2.646416127681732178e-01 5.278047919273376465e-01 -2.968606054782867432e-01 -1.183827221393585205e-01 -8.820834755897521973e-02 1.589068174362182617e-01 -7.133136987686157227e-01 -8.601140975952148438e-02
4.450090825557708740e-01 3.889915943145751953e-01 -5.982496738433837891e-01 -6.859158724546432495e-02 -4.673586487770080566e-01 -2.607971131801605225e-01 -1.016171090304851532e-02 3.876078873872756958e-02
6.486348509788513184e-01 2.150169610977172852e-01 -3.634047210216522217e-01 -9.647329896688461304e-02 -3.161568939685821533e-01 6.508709490299224854e-02 -5.360609292984008789e-01 1.084247697144746780e-02
3.608400225639343262e-01 3.181191980838775635e-01 2.146670669317245483e-01 3.112890124320983887e-01 -6.515686511993408203e-01 9.677951782941818237e-02 4.284594058990478516e-01 -9.014622122049331665e-02
4.174678027629852295e-01 4.618092775344848633e-01 2.250304967164993286e-01 5.478025674819946289e-01 -2.523156404495239258e-01 -1.608479917049407959e-01 4.103882908821105957e-01 6.142223998904228210e-02
9.779300540685653687e-02 -7.456586230546236038e-03 7.998664677143096924e-02 5.053905248641967773e-01 -3.992573320865631104e-01 7.196172475814819336e-01 -1.696694791316986084e-01 -1.500680446624755859e-01
3.329325914382934570e-01 4.282347261905670166e-01 8.473224192857742310e-02 5.617139339447021484e-01 -3.817188739776611328e-01 -3.495501875877380371e-01 3.239965438842773438e-01 1.009966284036636353e-01
5.133997201919555664e-01 -2.016044594347476959e-02 -5.418182611465454102e-01 4.059868156909942627e-01 -3.265847861766815186e-01 2.838856577873229980e-01 -9.103573858737945557e-02 2.865058481693267822e-01
1.392992138862609863e-01 5.972933396697044373e-02 3.507550656795501709e-01 4.994495213031768799e-01 -3.596661984920501709e-01 4.198217391967773438e-01 -5.276458263397216797e-01 -1.432804018259048462e-01
8.170120716094970703e-01 4.469096660614013672e-02 8.429240435361862183e-02 4.495414793491363525e-01 1.103143393993377686e-01 -2.958395481109619141e-01 -2.783078327775001526e-02 1.443483084440231323e-01
5.834522247314453125e-01 4.043151140213012695e-01 -1.748075336217880249e-01 -3.387844264507293701e-01 -2.452506124973297119e-01 -1.296674758195877075e-01 -3.489186465740203857e-01 -3.899671435356140137e-01
1.797457635402679443e-01 4.409727454185485840e-01 -1.390451639890670776e-01 -7.770325988531112671e-02 -2.992447912693023682e-01 -8.902578800916671753e-02 -7.517347335815429688e-01 -2.920356392860412598e-01
1.941095143556594849e-01 5.365454554557800293e-01 -7.051663398742675781e-01 2.074509859085083008e-02 -4.192606210708618164e-01 5.388034973293542862e-03 -1.366930641233921051e-02 2.748339064419269562e-02
4.506562054157257080e-01 1.829663068056106567e-01 -9.814860299229621887e-03 2.931912839412689209e-01 -4.636556506156921387e-01 1.905663907527923584e-01 1.938394084572792053e-02 6.524622440338134766e-01
5.670737028121948242e-01 9.863195568323135376e-02 -3.408956229686737061e-01 5.414586663246154785e-01 2.109998613595962524e-01 2.024114280939102173e-01 2.769318521022796631e-01 -3.116558194160461426e-01
6.125136613845825195e-01 1.866405457258224487e-02 2.474263496696949005e-02 5.911437869071960449e-01 1.367734372615814209e-01 4.571316838264465332e-01 1.105543896555900574e-01 -1.857869029045104980e-01
1.555831879377365112e-01 4.373177886009216309e-01 3.061569333076477051e-01 -1.240260154008865356e-02 -6.116451025009155273e-01 -2.070453464984893799e-01 -4.730578660964965820e-01 -2.233829945325851440e-01
3.292832672595977783e-01 3.659504652023315430e-01 -3.731756284832954407e-02 2.974578440189361572e-01 -1.517633348703384399e-01 -6.915937364101409912e-02 -7.147867232561111450e-02 -7.967777252197265625e-01
2.064289599657058716e-01 1.428757011890411377e-01 5.899694934487342834e-02 7.026890516281127930e-01 -2.302710562944412231e-01 -3.357378020882606506e-02 -3.730697557330131531e-02 -6.198202967643737793e-01
-5.253478512167930603e-02 6.126576289534568787e-02 -1.278783977031707764e-01 6.700507998466491699e-01 -3.375979661941528320e-01 5.597026944160461426e-01 -1.791894584894180298e-01 -2.623306810855865479e-01
4.810315966606140137e-01 1.672950834035873413e-01 1.772340945899486542e-02 5.986797809600830078e-01 2.867724895477294922e-01 4.651527106761932373e-01 -4.971705749630928040e-02 -2.842748165130615234e-01
6.398270130157470703e-01 5.041534453630447388e-02 -1.964513659477233887e-01 4.787016212940216064e-01 2.366831600666046143e-01 3.203282058238983154e-01 2.091491818428039551e-01 -3.434512615203857422e-01
1.911725252866744995e-01 6.894248127937316895e-01 2.727295458316802979e-01 3.035227656364440918e-01 3.114154376089572906e-02 5.640852451324462891e-01 4.799969494342803955e-02 1.315783709287643433e-02
8.493416905403137207e-01 4.997527226805686951e-02 5.124653503298759460e-02 3.991290330886840820e-01 2.519320547580718994e-01 1.299155205488204956e-01 -1.566080302000045776e-01 -9.652542322874069214e-02
1.319788992404937744e-01 1.964855194091796875e-01 3.537424206733703613e-01 5.890430808067321777e-01 -2.214737683534622192e-01 2.000370323657989502e-01 -5.919333100318908691e-01 -1.800533235073089600e-01
4.716634750366210938e-01 5.027779936790466309e-01 5.679851770401000977e-01 -4.466959089040756226e-02 -2.714540958404541016e-01 5.915492027997970581e-02 -3.483770191669464111e-01 3.990314528346061707e-02
4.028162658214569092e-01 1.116382554173469543e-01 -2.067746371030807495e-01 4.145661890506744385e-01 -2.648412287235260010e-01 1.020290404558181763e-01 2.019355893135070801e-01 -6.995185613632202148e-01
3.079596757888793945e-01 3.868501186370849609e-01 8.242739737033843994e-02 2.247154116630554199e-01 -1.150215938687324524e-01 -6.781291961669921875e-02 -2.672339081764221191e-01 -7.803679704666137695e-01
-1.453216467052698135e-02 2.385219931602478027e-01 -2.236900618299841881e-03 6.250811815261840820e-01 -2.536554336547851562e-01 6.785296201705932617e-01 3.809787705540657043e-02 -1.611506640911102295e-01
5.325803756713867188e-01 4.468972980976104736e-01 -1.906847357749938965e-01 -1.919226050376892090e-01 -3.410985171794891357e-01 -3.502179980278015137e-01 -4.457632303237915039e-01 -7.576474547386169434e-02
4.866197407245635986e-01 1.359086781740188599e-01 -5.101745203137397766e-02 3.431243002414703369e-01 -4.696911871433258057e-01 -3.938749060034751892e-02 -5.391255021095275879e-02 6.319218277931213379e-01
4.168510735034942627e-01 1.697401404380798340e-01 -8.912867307662963867e-02 6.364637613296508789e-01 1.781953722238540649e-01 -2.355181872844696045e-01 -2.522756457328796387e-01 -4.832473695278167725e-01
3.245683610439300537e-01 3.278126716613769531e-01 -2.251319885253906250e-01 -8.269781619310379028e-02 -4.011904895305633545e-01 -7.247592508792877197e-02 -7.470265626907348633e-01 7.359062880277633667e-02
4.479016065597534180e-01 5.855848193168640137e-01 3.269285708665847778e-02 -3.940875530242919922e-01 -3.867366611957550049e-01 1.227284073829650879e-01 -3.467732071876525879e-01 -1.233752965927124023e-01
2.166847884654998779e-02 2.948209345340728760e-01 -2.786702811717987061e-01 5.459759831428527832e-01 -6.184979081153869629e-01 -2.019298225641250610e-01 7.501918822526931763e-02 -3.285135030746459961e-01
3.834458589553833008e-01 4.086390435695648193e-01 -5.446704030036926270e-01 7.244310528039932251e-02 -1.330118924379348755e-01 5.860454440116882324e-01 1.502282917499542236e-01 -1.896020770072937012e-02
3.066273331642150879e-01 5.846860408782958984e-01 -2.270742058753967285e-01 2.900757193565368652e-01 1.425922214984893799e-01 6.295843124389648438e-01 6.350625306367874146e-02 8.759898692369461060e-02
4.150047004222869873e-01 1.622163057327270508e-01 -1.667035669088363647e-01 -2.283548265695571899e-01 -6.719208359718322754e-01 1.877078413963317871e-01 -4.825380444526672363e-01 4.434289410710334778e-02
8.506423830986022949e-01 1.831788383424282074e-02 2.416132390499114990e-01 2.807516753673553467e-01 -1.508730798959732056e-01 -2.618559896945953369e-01 -7.251941412687301636e-02 2.056286185979843140e-01
5.640007257461547852e-01 2.537443637847900391e-01 -1.393248140811920166e-01 -2.470650374889373779e-01 -3.099702894687652588e-01 4.238874018192291260e-01 -5.089554190635681152e-01 4.760998860001564026e-02
5.369106531143188477e-01 -3.711683675646781921e-02 -4.794898331165313721e-01 6.133108586072921753e-02 -3.137742877006530762e-01 4.355039596557617188e-01 -4.014925956726074219e-01 -1.654178500175476074e-01
7.351140975952148438e-01 2.605220079421997070e-01 8.603516966104507446e-02 1.715274453163146973e-01 2.461258769035339355e-01 5.047686696052551270e-01 -4.572683572769165039e-02 -1.935238689184188843e-01
3.975196480751037598e-01 7.326161861419677734e-01 1.112992987036705017e-01 2.730005681514739990e-01 -6.914176046848297119e-02 -3.716052174568176270e-01 -2.787340991199016571e-02 2.732890248298645020e-01
3.753515779972076416e-01 2.998591661453247070e-01 2.984406054019927979e-01 5.859251618385314941e-01 -1.348011791706085205e-01 -3.155841827392578125e-01 3.210561582818627357e-03 -4.680230617523193359e-01
3.363483548164367676e-01 6.149531155824661255e-02 2.314492017030715942e-01 4.148044586181640625e-01 -6.775069832801818848e-01 2.047278732061386108e-01 2.581216990947723389e-01 -2.998344004154205322e-01
3.950168788433074951e-01 5.670692324638366699e-01 -3.005138970911502838e-02 1.883488893508911133e-01 -9.762585163116455078e-02 1.907209604978561401e-01 -2.884825170040130615e-01 5.974012613296508789e-01
2.068069279193878174e-01 5.686104297637939453e-01 7.788582239300012589e-03 7.097939252853393555e-01 6.455396115779876709e-02 -3.536972776055335999e-02 3.321000337600708008e-01 1.197342127561569214e-01
1.707302927970886230e-01 1.934722214937210083e-01 3.885212913155555725e-02 6.375389099121093750e-01 -4.497954845428466797e-01 5.939090624451637268e-02 1.959771066904067993e-01 -5.302869081497192383e-01
8.660327643156051636e-03 6.751567125320434570e-01 -5.353772044181823730e-01 1.771794706583023071e-01 -3.609208166599273682e-01 -3.878049552440643311e-02 -1.936253532767295837e-02 3.064709603786468506e-01
5.370162725448608398e-01 1.681338399648666382e-01 -4.113674163818359375e-01 -1.711847037076950073e-01 -5.120384693145751953e-01 -2.358075827360153198e-01 -4.084458351135253906e-01 1.415511779487133026e-02
1.912870854139328003e-01 1.546097397804260254e-01 3.195273578166961670e-01 3.992931544780731201e-01 -5.061296746134757996e-02 4.981115460395812988e-01 -5.716720223426818848e-01 -3.169964253902435303e-01
6.973291039466857910e-01 5.368186533451080322e-02 2.365570217370986938e-01 4.239171445369720459e-01 3.140356838703155518e-01 7.354294508695602417e-02 -3.929548859596252441e-01 -1.294019222259521484e-01
2.122899293899536133e-01 7.744798660278320312e-01 -7.625219225883483887e-02 1.409164518117904663e-01 -2.250965498387813568e-02 5.415186882019042969e-01 1.565974652767181396e-01 -1.056890934705734253e-01
5.008073449134826660e-01 5.618864670395851135e-02 4.345729053020477295e-01 3.602870106697082520e-01 -4.427522122859954834e-01 3.181075751781463623e-01 2.921928763389587402e-01 -2.116032987833023071e-01
-9.167385846376419067e-02 2.354487180709838867e-01 -2.727864980697631836e-01 6.600012779235839844e-01 -5.154922604560852051e-01 -1.065654605627059937e-01 -6.495095789432525635e-02 -3.805766403675079346e-01
5.547919869422912598e-01 6.123922299593687057e-03 -7.007967829704284668e-01 3.325361013412475586e-01 -2.286929935216903687e-01 1.061034649610519409e-01 -1.402879357337951660e-01 8.504583686590194702e-02
7.861222028732299805e-01 3.375637531280517578e-01 -4.209563881158828735e-02 1.587723940610885620e-01 3.688282966613769531e-01 2.186314612627029419e-01 -1.586978882551193237e-01 -1.790613383054733276e-01
6.842600107192993164e-01 3.161901831626892090e-01 -3.401350677013397217e-01 -6.757394969463348389e-02 9.353119134902954102e-02 3.588148355484008789e-01 -3.928154408931732178e-01 -1.405481696128845215e-01
1.682127863168716431e-01 4.927895069122314453e-01 6.137850135564804077e-02 4.783643186092376709e-01 -5.977334380149841309e-01 -2.003406286239624023e-01 3.102571666240692139e-01 -5.081284791231155396e-02
4.066931605339050293e-01 1.741162091493606567e-01 2.742795050144195557e-01 2.909648418426513672e-01 -6.903154253959655762e-01 1.562375724315643311e-01 3.704565167427062988e-01 -7.880845665931701660e-02
4.311668872833251953e-02 7.042326331138610840e-01 1.391956359148025513e-01 -1.886087059974670410e-01 -5.574147105216979980e-01 2.288790047168731689e-02 -3.285619914531707764e-01 -1.675137877464294434e-01
1.146959811449050903e-01 2.614645659923553467e-01 -1.934849023818969727e-01 7.879224419593811035e-01 -2.226404249668121338e-01 -3.281859457492828369e-01 -1.570534706115722656e-01 -2.797898352146148682e-01
7.330137491226196289e-02 5.143339037895202637e-01 -1.248491629958152771e-01 -5.168888345360755920e-02 -2.623286247253417969e-01 -4.132705926895141602e-02 -7.320271134376525879e-01 -3.247162997722625732e-01
3.536688089370727539e-01 8.149825334548950195e-01 1.962231695652008057e-01 1.937482357025146484e-01 3.768501058220863342e-02 -2.600318491458892822e-01 8.444815129041671753e-02 2.418919801712036133e-01
8.495801687240600586e-02 2.100076526403427124e-01 -4.170331358909606934e-01 5.731776952743530273e-01 -5.212206840515136719e-01 -2.714500725269317627e-01 1.152399331331253052e-01 -2.959614694118499756e-01
-6.473944988101720810e-03 3.984283804893493652e-01 -9.839789569377899170e-02 8.419399857521057129e-01 -1.513964086771011353e-01 -2.099464982748031616e-01 7.166432682424783707e-03 -2.358348965644836426e-01
3.594051599502563477e-01 4.292585849761962891e-01 2.176979482173919678e-01 3.022192120552062988e-01 -7.945412397384643555e-02 -3.877649009227752686e-01 -2.047646045684814453e-01 -5.909596085548400879e-01
1.216266974806785583e-01 3.695102930068969727e-01 -1.792666912078857422e-01 5.920632481575012207e-01 -5.454179048538208008e-01 -2.236022613942623138e-02 3.838057816028594971e-01 -1.438958495855331421e-01
4.948846101760864258e-01 4.390710890293121338e-01 4.566383361816406250e-01 -2.405768632888793945e-01 -3.568874299526214600e-01 1.528820991516113281e-01 -3.809079229831695557e-01 -8.811183273792266846e-03
2.141605019569396973e-01 5.119181275367736816e-01 1.195273920893669128e-01 -3.369204998016357422e-01 -5.997434258460998535e-01 5.865952745079994202e-02 -3.616417646408081055e-01 -2.652457952499389648e-01
-5.861204862594604492e-02 3.403975069522857666e-01 -2.083338052034378052e-01 5.314465165138244629e-01 -6.842457056045532227e-01 -2.118599712848663330e-01 5.327355489134788513e-02 -1.973346620798110962e-01
3.236706554889678955e-01 4.913927912712097168e-01 1.398496776819229126e-01 -3.370598554611206055e-01 -6.016628742218017578e-01 1.281038522720336914e-01 -2.756990790367126465e-01 -2.572629451751708984e-01
6.559481620788574219e-01 3.590297698974609375e-01 4.859544634819030762e-01 7.288757711648941040e-02 -4.067236185073852539e-01 8.428301662206649780e-03 1.839827150106430054e-01 -4.533768165856599808e-03
-1.965091004967689514e-02 5.453743934631347656e-01 2.983286976814270020e-01 -1.321624964475631714e-02 -5.462335348129272461e-01 7.501521706581115723e-02 -4.831864833831787109e-01 -2.748423516750335693e-01
6.065493226051330566e-01 8.194874227046966553e-02 8.096334338188171387e-02 6.415553689002990723e-01 1.662865132093429565e-01 3.940538465976715088e-01 1.429592818021774292e-01 -6.218491494655609131e-02
3.764921724796295166e-01 4.712360203266143799e-01 6.370193790644407272e-03 5.937997251749038696e-02 -2.130547314882278442e-01 1.618288606405258179e-01 2.403519600629806519e-01 -7.094178795814514160e-01
5.108540654182434082e-01 5.670700073242187500e-01 -1.098750233650207520e-01 -2.607348859310150146e-01 -2.769100964069366455e-01 -1.897654086351394653e-01 -4.311119019985198975e-01 -1.971216499805450439e-01
1.931455880403518677e-01 7.729460597038269043e-01 3.210256695747375488e-01 1.303444057703018188e-01 -4.251534119248390198e-02 4.793255329132080078e-01 9.737359732389450073e-02 6.449963152408599854e-02
4.813474118709564209e-01 -1.719510704278945923e-01 -2.587750554084777832e-01 7.187293171882629395e-01 1.024576798081398010e-01 1.975983940064907074e-02 -1.986615806818008423e-01 -3.238003849983215332e-01
2.667449414730072021e-01 7.834938764572143555e-01 6.001120433211326599e-02 2.460785210132598877e-01 4.119389504194259644e-02 2.299804091453552246e-01 -1.021009236574172974e-01 4.310638010501861572e-01
3.567426800727844238e-01 4.319314360618591309e-01 4.606385827064514160e-01 1.791542023420333862e-01 -3.162141144275665283e-01 -2.360417693853378296e-01 -5.052369832992553711e-01 1.758246272802352905e-01
5.519790053367614746e-01 4.799294471740722656e-01 -1.198492199182510376e-01 4.247568920254707336e-02 2.878792397677898407e-02 2.525393962860107422e-01 -4.626640677452087402e-01 4.124996066093444824e-01
4.621088206768035889e-01 4.119420647621154785e-01 1.011713519692420959e-01 4.196009933948516846e-01 1.513039320707321167e-01 5.000081062316894531e-01 2.774657607078552246e-01 -2.838489115238189697e-01
-3.697312995791435242e-02 6.540108919143676758e-01 1.988921016454696655e-01 -6.831496208906173706e-02 -4.712012410163879395e-01 1.228561177849769592e-01 -4.407890737056732178e-01 -3.086397349834442139e-01
7.521649003028869629e-01 8.228173851966857910e-02 -2.901717126369476318e-01 3.238835632801055908e-01 3.371521234512329102e-01 1.941154450178146362e-01 -1.298781186342239380e-01 -2.648711204528808594e-01
3.734247982501983643e-01 3.854369223117828369e-01 -1.913560368120670319e-02 2.047224640846252441e-01 -1.873287856578826904e-01 4.192871227860450745e-02 1.370902061462402344e-01 -7.836267352104187012e-01
-1.558949332684278488e-02 2.186132520437240601e-01 3.717441558837890625e-01 6.684920787811279297e-01 -1.444512456655502319e-01 1.746771633625030518e-01 -5.399415493011474609e-01 -1.548378169536590576e-01
2.629428803920745850e-01 7.678547501564025879e-01 1.413198113441467285e-01 3.308129012584686279e-01 -7.870684564113616943e-02 -3.481898605823516846e-01 1.769903153181076050e-01 2.304238677024841309e-01
1.845488548278808594e-01 1.266369670629501343e-01 -9.664706140756607056e-02 5.920184850692749023e-01 -2.278843671083450317e-01 1.259969826787710190e-02 -2.239873707294464111e-01 -6.984395980834960938e-01
4.160461425781250000e-01 2.162698358297348022e-01 -5.265977382659912109e-01 1.832627803087234497e-01 -5.728241801261901855e-01 -2.135516405105590820e-01 7.461792230606079102e-02 2.999050617218017578e-01
3.002030849456787109e-01 6.265194416046142578e-01 -4.114710986614227295e-01 2.906316220760345459e-01 -1.206249445676803589e-01 -3.871823847293853760e-01 8.596260100603103638e-02 3.028632998466491699e-01
2.168767526745796204e-02 3.351648449897766113e-01 -2.086741924285888672e-01 8.328051567077636719e-01 -7.764945924282073975e-02 -2.915810942649841309e-01 -6.547512114048004150e-02 -2.339847832918167114e-01
7.847750931978225708e-02 2.229686975479125977e-01 -3.397290408611297607e-01 7.774070501327514648e-01 -1.627882122993469238e-01 2.076351642608642578e-02 8.270144462585449219e-03 -4.442402124404907227e-01
3.937889039516448975e-01 2.454545795917510986e-01 2.729112282395362854e-02 3.830779790878295898e-01 -1.224276423454284668e-01 -8.544433861970901489e-02 -9.894821792840957642e-02 -7.778874635696411133e-01
5.887857675552368164e-01 4.779605567455291748e-01 1.499466001987457275e-01 -1.235368251800537109e-01 1.680088341236114502e-01 2.317054420709609985e-01 -5.466507077217102051e-01 -7.998912036418914795e-02
7.293377071619033813e-03 1.131720915436744690e-01 -1.842722296714782715e-02 5.193597078323364258e-01 -4.255531728267669678e-01 7.214325070381164551e-01 -3.484235331416130066e-02 -1.195433959364891052e-01
6.063172221183776855e-01 -5.687576904892921448e-02 -4.405667483806610107e-01 -4.733355715870857239e-02 -3.246760368347167969e-01 3.628466725349426270e-01 -3.808460235595703125e-01 -2.251423895359039307e-01
7.070758342742919922e-01 5.020576119422912598e-01 1.405395101755857468e-02 -2.436624914407730103e-01 6.420269608497619629e-02 1.118574440479278564e-01 -3.546189963817596436e-01 -2.145324498414993286e-01
3.040997684001922607e-01 7.263782620429992676e-01 2.065141201019287109e-01 8.718355745077133179e-02 -1.411139965057373047e-01 -3.431721925735473633e-01 -3.288760781288146973e-01 2.894982993602752686e-01
-3.964957222342491150e-02 2.935835123062133789e-01 -2.346029430627822876e-01 5.738881826400756836e-01 -5.503114461898803711e-01 -3.005706667900085449e-01 -1.591404974460601807e-01 -3.306651115417480469e-01
1.855950951576232910e-01 1.184202060103416443e-01 -5.314751863479614258e-01 2.009667605161666870e-01 -2.459575831890106201e-01 2.177433669567108154e-01 -7.197762727737426758e-01 -5.188955366611480713e-02
7.523693442344665527e-01 9.139260277152061462e-03 -2.941958904266357422e-01 4.116948544979095459e-01 2.583232223987579346e-01 2.245636880397796631e-01 1.523550506681203842e-02 -2.458070367574691772e-01
3.860091567039489746e-01 4.120609164237976074e-01 -7.281016558408737183e-02 1.847479045391082764e-01 -1.938942819833755493e-01 5.125629156827926636e-02 2.206841260194778442e-01 -7.435360550880432129e-01
1.752253025770187378e-01 9.483796358108520508e-02 2.838295996189117432e-01 5.868989229202270508e-01 -1.176963225007057190e-01 5.166800022125244141e-01 -4.604407846927642822e-01 -2.060969620943069458e-01
3.475112915039062500e-01 4.980236291885375977e-01 -4.952000081539154053e-02 -7.395624369382858276e-02 -9.365185350179672241e-02 8.799885958433151245e-02 -7.727648615837097168e-01 -9.801288694143295288e-02
6.765494346618652344e-01 3.311649560928344727e-01 -2.484500706195831299e-01 -3.601483404636383057e-01 -4.171331822872161865e-01 2.137511074542999268e-01 1.164208427071571350e-01 -8.906737715005874634e-02
6.103127002716064453e-01 5.274913311004638672e-01 7.271701842546463013e-02 -2.602256536483764648e-01 -8.953774720430374146e-02 4.614173173904418945e-01 -2.345328032970428467e-01 -1.837075874209403992e-02
5.430753231048583984e-01 4.831087887287139893e-01 3.773607015609741211e-01 -1.806754618883132935e-01 -1.176187470555305481e-01 1.204218640923500061e-01 -5.101260542869567871e-01 -8.981205523014068604e-02
-1.357806026935577393e-01 4.141179025173187256e-01 2.343530207872390747e-01 1.918326467275619507e-01 -7.196233868598937988e-01 1.829695105552673340e-01 -3.473111093044281006e-01 -2.153793573379516602e-01
2.069308012723922729e-01 4.488784968852996826e-01 -1.317612081766128540e-01 9.645067900419235229e-02 -2.269506007432937622e-01 6.250753998756408691e-01 -4.625967741012573242e-01 2.698191404342651367e-01
1.819086223840713501e-01 5.462339520454406738e-01 5.870773270726203918e-02 3.564354181289672852e-01 -4.215416312217712402e-02 7.055287361145019531e-01 6.392982602119445801e-02 1.854996383190155029e-01
-6.406282633543014526e-02 7.457826137542724609e-01 8.854035288095474243e-02 4.870314300060272217e-01 -2.106489539146423340e-01 2.340464890003204346e-01 2.664064168930053711e-01 1.566592752933502197e-01
4.762849584221839905e-02 5.406478643417358398e-01 -2.874879539012908936e-02 -1.353254467248916626e-01 -3.855197429656982422e-01 4.696847870945930481e-02 -6.534736156463623047e-01 -3.292912542819976807e-01
6.749831438064575195e-01 -6.477893888950347900e-02 1.244844645261764526e-01 4.768054783344268799e-01 2.115911692380905151e-01 2.719285786151885986e-01 -3.819907605648040771e-01 -1.809108257293701172e-01
6.066440343856811523e-01 2.299101650714874268e-01 -5.021763443946838379e-01 -6.237509846687316895e-02 -3.467328250408172607e-01 1.777718216180801392e-01 -4.034832715988159180e-01 9.180158376693725586e-02
1.421872228384017944e-01 -5.670889467000961304e-02 1.261666510254144669e-02 5.497227907180786133e-01 -3.797125220298767090e-01 6.510804891586303711e-01 -6.910470128059387207e-02 -3.183549344539642334e-01
3.861506283283233643e-01 3.752894997596740723e-01 -1.086518391966819763e-01 1.992489695549011230e-01 -1.601210087537765503e-01 2.751085348427295685e-02 1.265861541032791138e-01 -7.849334478378295898e-01
6.704858541488647461e-01 5.089469552040100098e-01 -1.940249204635620117e-01 -2.292472273111343384e-01 -1.160570830106735229e-01 2.435408383607864380e-01 -3.229562044143676758e-01 1.553699225187301636e-01
4.788941144943237305e-01 1.046940833330154419e-01 -6.107035651803016663e-02 1.396112591028213501e-01 9.939983487129211426e-03 2.082445472478866577e-01 -8.287683725357055664e-01 -7.846554368734359741e-02
2.786415517330169678e-01 2.549268603324890137e-01 2.353871464729309082e-01 1.615808010101318359e-01 -8.058489561080932617e-01 7.683817297220230103e-02 3.181622028350830078e-01 -1.390396952629089355e-01
4.832887053489685059e-01 5.178531408309936523e-01 1.627805083990097046e-01 2.404379099607467651e-02 -8.151325583457946777e-02 7.138559967279434204e-02 9.367569535970687866e-02 -6.713189482688903809e-01
6.593927741050720215e-01 1.453851163387298584e-01 1.275427639484405518e-02 4.620446860790252686e-01 4.695186391472816467e-02 1.807867735624313354e-01 4.937590062618255615e-01 -2.274425327777862549e-01
1.298242509365081787e-01 1.865656971931457520e-01 -1.729597449302673340e-01 5.540199875831604004e-01 -1.083640605211257935e-01 -1.058549433946609497e-01 -3.583625555038452148e-01 -6.783171296119689941e-01
2.587904334068298340e-01 8.291448354721069336e-01 1.762156188488006592e-01 1.607024818658828735e-01 3.008552640676498413e-02 -4.006294310092926025e-01 -3.023884259164333344e-02 1.623136699199676514e-01
7.944772839546203613e-01 -1.759222000837326050e-01 -1.282691657543182373e-01 2.773461639881134033e-01 -2.103637456893920898e-01 -3.655610084533691406e-01 -2.502972781658172607e-01 6.282321363687515259e-02
1.442802399396896362e-01 4.436521530151367188e-01 -2.409521937370300293e-01 1.254856884479522705e-01 -1.297248601913452148e-01 7.947819232940673828e-01 -2.446184009313583374e-01 -1.436718367040157318e-02
4.143942296504974365e-01 -8.830986917018890381e-02 -2.058744579553604126e-01 4.035499989986419678e-01 6.541354209184646606e-02 2.692973911762237549e-01 -7.335381507873535156e-01 -1.907117106020450592e-02
2.011452764272689819e-01 2.880100309848785400e-01 4.688159823417663574e-01 3.581599593162536621e-01 -5.753772854804992676e-01 -1.327763348817825317e-01 -3.704309761524200439e-01 2.064365595579147339e-01
4.799139201641082764e-01 5.298721194267272949e-01 -1.497938036918640137e-01 -3.725188672542572021e-01 -2.889033854007720947e-01 -4.983974620699882507e-02 -4.494028091430664062e-01 -1.994931995868682861e-01
2.782916128635406494e-01 3.971179425716400146e-01 -1.773134469985961914e-01 -2.202142775058746338e-01 -4.905158877372741699e-01 2.632869184017181396e-01 -6.100762486457824707e-01 5.289565399289131165e-02
3.481121957302093506e-01 3.629069626331329346e-01 -7.883045077323913574e-01 1.516100764274597168e-01 -2.860821485519409180e-01 -5.628105625510215759e-02 1.248364523053169250e-01 -4.595879092812538147e-02
2.116898819804191589e-02 1.182949990034103394e-01 1.851383596658706665e-01 6.014260649681091309e-01 -1.644062697887420654e-01 5.407450199127197266e-01 -5.152468681335449219e-01 -6.822742521762847900e-02
4.589406773447990417e-02 1.023842692375183105e-01 5.002261400222778320e-01 5.646946430206298828e-01 -4.578930437564849854e-01 1.678430289030075073e-01 -4.104579985141754150e-01 -1.095076575875282288e-01
3.705161809921264648e-01 7.488305568695068359e-01 3.446194231510162354e-01 -2.172723859548568726e-01 -1.286463737487792969e-01 3.158432245254516602e-01 -1.133256480097770691e-01 -8.277102559804916382e-02
-1.763384789228439331e-02 9.136075526475906372e-02 1.073274835944175720e-01 6.115466356277465820e-01 -2.833210825920104980e-01 6.615727543830871582e-01 -2.762228548526763916e-01 -1.076355427503585815e-01
7.534976005554199219e-01 -1.511501520872116089e-01 -3.142402768135070801e-01 -9.948609024286270142e-02 -4.608474969863891602e-01 -1.514416635036468506e-01 -1.476035118103027344e-01 -2.089222073554992676e-01
4.481669962406158447e-01 5.868269801139831543e-01 3.811496198177337646e-01 1.091580167412757874e-01 -2.356453984975814819e-01 -2.951809167861938477e-01 -3.393428921699523926e-01 1.994383186101913452e-01
2.081126570701599121e-01 3.723265826702117920e-01 1.754392683506011963e-01 -1.643565446138381958e-01 -6.698384284973144531e-01 4.994765818119049072e-01 -4.403532296419143677e-02 2.452969700098037720e-01
4.155853092670440674e-01 -7.382433861494064331e-02 3.459782898426055908e-01 6.195353865623474121e-01 4.620144516229629517e-02 2.816242575645446777e-01 -4.389311969280242920e-01 -2.102530002593994141e-01
5.813726782798767090e-01 2.062349021434783936e-01 1.430623382329940796e-01 5.280365943908691406e-01 3.874651715159416199e-02 3.983872830867767334e-01 3.623674809932708740e-01 -1.692910492420196533e-01
3.560022711753845215e-01 2.165765613317489624e-01 1.066640391945838928e-01 3.012236654758453369e-01 -3.198879063129425049e-01 3.935567662119865417e-02 -2.804187126457691193e-02 -7.871343493461608887e-01
1.621568351984024048e-01 2.172781676054000854e-01 -1.153309419751167297e-01 5.748026967048645020e-01 -1.188512891530990601e-01 -5.712192505598068237e-02 -3.195168673992156982e-01 -6.806735992431640625e-01
4.360183477401733398e-01 4.324258863925933838e-01 1.901848763227462769e-01 6.843025237321853638e-02 -7.735379785299301147e-02 8.195370435714721680e-02 -1.261835992336273193e-01 -7.439224123954772949e-01
4.433353841304779053e-01 3.922118246555328369e-01 -1.891255727969110012e-03 1.933061033487319946e-01 -1.203494295477867126e-01 1.176375895738601685e-01 1.596676260232925415e-01 -7.472859621047973633e-01
2.552701234817504883e-01 2.945741713047027588e-01 9.206722676753997803e-02 3.168637454509735107e-01 -2.440370172262191772e-01 1.058293655514717102e-01 -2.085868567228317261e-01 -7.905200123786926270e-01
6.001615896821022034e-02 5.482695698738098145e-01 2.847106456756591797e-01 1.402375102043151855e-01 -6.182227134704589844e-01 -3.330831527709960938e-01 -3.067741990089416504e-01 -8.841844648122787476e-02
-1.048932299017906189e-01 1.481357067823410034e-01 2.746274173259735107e-01 5.876002907752990723e-01 -6.764096617698669434e-01 2.265030592679977417e-01 -6.884939968585968018e-02 -1.810669004917144775e-01
5.242634415626525879e-01 4.046626985073089600e-01 1.057206764817237854e-01 8.735390007495880127e-02 2.640156634151935577e-02 9.643657505512237549e-02 -4.029560461640357971e-02 -7.286751270294189453e-01
5.797788500785827637e-01 3.376850187778472900e-01 1.708077453076839447e-02 1.522043794393539429e-01 2.129056006669998169e-01 6.552953720092773438e-01 -2.180841267108917236e-01 -6.376428902149200439e-02
2.591296434402465820e-01 4.730966985225677490e-01 -1.633120700716972351e-02 -5.950691923499107361e-02 -6.070286035537719727e-01 4.716121554374694824e-01 1.736894696950912476e-01 2.900925278663635254e-01
6.092787384986877441e-01 3.888130784034729004e-01 -1.363078206777572632e-01 -1.948737204074859619e-01 -1.027250215411186218e-01 -1.864999830722808838e-01 -5.915912985801696777e-01 -1.604164540767669678e-01
7.107930183410644531e-01 7.358888536691665649e-02 4.570514708757400513e-02 6.075546145439147949e-02 1.199977844953536987e-01 1.208558380603790283e-01 -6.463694572448730469e-01 -1.917778253555297852e-01
6.157352924346923828e-01 4.368705153465270996e-01 -1.575173139572143555e-01 -2.789378166198730469e-01 -4.182637333869934082e-01 1.958357989788055420e-01 -2.005222253501415253e-02 3.371910750865936279e-01
1.489810198545455933e-01 6.486857533454895020e-01 -5.298849344253540039e-01 -1.629264503717422485e-01 -3.182576596736907959e-01 3.753856420516967773e-01 -8.619702607393264771e-02 -7.494678255170583725e-03
5.872694849967956543e-01 5.004717111587524414e-01 2.981862425804138184e-02 -1.971432864665985107e-01 -3.639490902423858643e-01 9.457550942897796631e-02 -1.539982110261917114e-01 4.469551742076873779e-01
2.392204105854034424e-01 3.903281986713409424e-01 9.549430757761001587e-02 -1.167291775345802307e-01 -6.720020771026611328e-01 5.002269148826599121e-01 1.568831652402877808e-01 2.030926495790481567e-01
3.820279836654663086e-01 5.719236731529235840e-01 2.608721554279327393e-01 2.135183513164520264e-01 -1.011420562863349915e-01 5.299898386001586914e-01 3.483013212680816650e-01 -2.968000993132591248e-02
4.844238981604576111e-03 6.428425908088684082e-01 4.716208875179290771e-01 8.050880581140518188e-02 -4.528071880340576172e-01 1.829053163528442383e-01 -3.450830578804016113e-01 -1.584205403923988342e-02
-7.848123461008071899e-02 6.342498064041137695e-01 3.786479830741882324e-01 8.746064454317092896e-02 -6.071065068244934082e-01 8.939328789710998535e-02 -2.378508299589157104e-01 -8.603271842002868652e-02
7.944430708885192871e-01 1.813589632511138916e-01 -1.660810858011245728e-01 2.300255298614501953e-01 3.107738494873046875e-01 3.290424346923828125e-01 -1.850221753120422363e-01 -1.280319094657897949e-01
2.350263446569442749e-01 1.553925126791000366e-01 -2.333293408155441284e-01 6.026669144630432129e-01 -4.772482812404632568e-01 7.160223275423049927e-02 3.484677672386169434e-01 -3.855426311492919922e-01
4.503751695156097412e-01 3.312841802835464478e-02 1.469070613384246826e-01 -2.096140235662460327e-01 -7.080042958259582520e-01 1.585221588611602783e-01 -4.509526491165161133e-01 2.806110866367816925e-02
8.838644623756408691e-01 -9.343474358320236206e-02 2.479683049023151398e-02 2.394259721040725708e-01 -7.660002261400222778e-02 -3.364567458629608154e-01 -1.281763911247253418e-01 1.288958489894866943e-01
4.059626460075378418e-01 5.859302282333374023e-01 -2.940762639045715332e-01 1.000501587986946106e-01 -8.123684674501419067e-02 3.351027965545654297e-01 -2.805993258953094482e-01 4.447021484375000000e-01
1.129033192992210388e-01 6.011013984680175781e-01 8.747830241918563843e-02 -1.089172363281250000e-01 -6.503216028213500977e-01 -1.401996053755283356e-02 -4.131805896759033203e-01 1.121685430407524109e-01
4.027187824249267578e-01 1.601835638284683228e-01 2.762368917465209961e-01 4.218745529651641846e-01 -2.564033269882202148e-01 -7.223976403474807739e-02 -3.618731722235679626e-02 -6.968522667884826660e-01
1.273794323205947876e-01 1.907132863998413086e-01 3.963929116725921631e-01 4.642960429191589355e-01 -2.364967018365859985e-01 3.792705535888671875e-01 -6.111037731170654297e-01 -3.847128525376319885e-02
3.807225823402404785e-01 2.426699697971343994e-01 4.478796422481536865e-01 3.371756672859191895e-01 -4.090630412101745605e-01 -5.453462153673171997e-02 6.024604663252830505e-02 -5.549252629280090332e-01
2.815222442150115967e-01 5.048025846481323242e-01 -2.882530391216278076e-01 6.432830542325973511e-02 -1.565413326025009155e-01 7.047144770622253418e-01 -2.302000969648361206e-01 6.761632859706878662e-02
6.919478178024291992e-01 1.630874872207641602e-01 -9.092862904071807861e-02 -7.078323513269424438e-02 -2.176131606101989746e-01 -5.036803483963012695e-01 -3.308680951595306396e-01 -2.660998702049255371e-01
3.239763677120208740e-01 3.866949975490570068e-01 3.747706413269042969e-01 2.112804353237152100e-01 -4.307274222373962402e-01 -4.487879872322082520e-01 -4.145416617393493652e-01 -4.039995372295379639e-02
-1.840141862630844116e-01 6.553098559379577637e-01 -4.419671595096588135e-01 3.638829588890075684e-01 -2.398487627506256104e-01 7.826131582260131836e-02 -2.319025397300720215e-01 3.025408089160919189e-01
5.223923921585083008e-01 -1.377732604742050171e-01 -4.084067642688751221e-01 2.616190016269683838e-01 -6.044570207595825195e-01 -7.655854523181915283e-02 -1.563072055578231812e-01 2.778896093368530273e-01
2.219651341438293457e-01 2.920728623867034912e-01 -3.858765363693237305e-01 2.249291688203811646e-01 -9.489149600267410278e-02 4.160183370113372803e-01 -6.759008169174194336e-01 1.643580794334411621e-01
4.745135009288787842e-01 2.201902121305465698e-01 -3.293393254280090332e-01 -1.307706385850906372e-01 -7.604588270187377930e-01 -7.000996172428131104e-02 -1.088604778051376343e-01 7.575075328350067139e-02
5.879150331020355225e-02 5.806118845939636230e-01 2.695519030094146729e-01 -1.666873991489410400e-01 -6.679419279098510742e-01 9.286971390247344971e-02 -2.201897948980331421e-01 -2.360842227935791016e-01
2.627855241298675537e-01 7.854580283164978027e-01 -3.867247402667999268e-01 -2.052665948867797852e-01 -2.418692409992218018e-01 2.102603763341903687e-01 1.375638693571090698e-01 2.598492056131362915e-02
5.236806273460388184e-01 7.500047087669372559e-01 -2.752989232540130615e-01 -6.360317021608352661e-02 -8.142606355249881744e-03 -1.504108905792236328e-01 2.103381454944610596e-01 1.283934414386749268e-01
7.082363367080688477e-01 1.605065315961837769e-01 8.884583413600921631e-02 1.636194735765457153e-01 1.811223328113555908e-01 5.870153307914733887e-01 -3.787564486265182495e-02 -2.432015985250473022e-01
7.296586632728576660e-01 1.196578443050384521e-01 1.544845663011074066e-02 2.046299129724502563e-01 2.276307791471481323e-01 5.451096892356872559e-01 -1.841416358947753906e-01 -1.682257652282714844e-01
4.312466382980346680e-01 3.520020246505737305e-01 1.330159232020378113e-02 -2.552199363708496094e-01 -5.342331528663635254e-01 5.334016680717468262e-01 -1.138557195663452148e-01 2.047467678785324097e-01
5.714913606643676758e-01 -4.244099557399749756e-02 -5.573682785034179688e-01 2.451562583446502686e-01 -6.090430542826652527e-02 3.238642513751983643e-01 -3.199095427989959717e-01 -2.998267114162445068e-01
8.306466341018676758e-01 1.112209558486938477e-01 -9.601768106222152710e-02 1.886144131422042847e-01 3.068259656429290771e-01 1.804403513669967651e-01 -1.933325380086898804e-01 -2.979647815227508545e-01
4.654535651206970215e-02 6.900234818458557129e-01 -2.214442193508148193e-02 -1.155846267938613892e-01 -2.795622944831848145e-01 5.444100871682167053e-02 -5.672409534454345703e-01 -3.239903748035430908e-01
2.802661911118775606e-04 4.098014235496520996e-01 -6.460612416267395020e-01 6.105487700551748276e-03 -3.400163352489471436e-01 4.164023101329803467e-01 -2.959827780723571777e-01 -1.949932277202606201e-01
8.178392648696899414e-01 -1.119688898324966431e-01 1.658787727355957031e-01 3.789545595645904541e-01 -1.892322003841400146e-01 -3.002333343029022217e-01 -8.857471495866775513e-02 1.169843375682830811e-01
4.537353217601776123e-01 1.136077418923377991e-01 -1.892252713441848755e-01 6.564344167709350586e-01 3.013489842414855957e-01 3.118420541286468506e-01 -3.488402366638183594e-01 -6.898656487464904785e-02
-2.733765915036201477e-02 4.558656215667724609e-01 -3.240926191210746765e-02 5.376768708229064941e-01 -2.293223291635513306e-01 5.810173749923706055e-01 9.043708443641662598e-02 3.208482265472412109e-01
7.521554827690124512e-01 6.466722488403320312e-02 2.788877785205841064e-01 5.193950533866882324e-01 1.266907304525375366e-01 1.418182253837585449e-01 1.191486418247222900e-02 2.150022238492965698e-01
2.570478022098541260e-01 6.998686790466308594e-01 4.049741476774215698e-02 -3.982120156288146973e-01 -4.850260913372039795e-01 7.403724640607833862e-02 -1.876408755779266357e-01 -8.919888734817504883e-02
2.229369580745697021e-01 5.870682597160339355e-01 -3.296643793582916260e-01 -1.775580830872058868e-02 -1.365880221128463745e-01 8.932957425713539124e-03 -6.682289838790893555e-01 -1.771725714206695557e-01
1.865579634904861450e-01 4.023364782333374023e-01 5.788448452949523926e-02 2.201220393180847168e-01 -2.052138149738311768e-01 -3.728168830275535583e-02 -2.973650693893432617e-01 -7.871394753456115723e-01
4.790413081645965576e-01 3.993158638477325439e-01 -1.215049624443054199e-02 -2.411904186010360718e-01 -4.842507839202880859e-01 -3.513279557228088379e-01 -2.224599123001098633e-01 -3.812182247638702393e-01
4.646358788013458252e-01 5.755918025970458984e-01 4.547349512577056885e-01 7.519347965717315674e-02 -4.539210200309753418e-01 -5.021040886640548706e-02 -1.703776270151138306e-01 5.268464982509613037e-02
-7.995850592851638794e-02 5.642535686492919922e-01 2.935777306556701660e-01 1.284030824899673462e-01 -5.311697125434875488e-01 8.059497922658920288e-02 -4.960520863533020020e-01 1.945370584726333618e-01
2.934791743755340576e-01 5.355750322341918945e-01 9.853066504001617432e-02 6.151387691497802734e-01 -1.089183762669563293e-01 8.697333978489041328e-04 4.703373908996582031e-01 7.644754648208618164e-02
-4.035945236682891846e-02 2.375311702489852905e-01 2.903805077075958252e-01 4.820011556148529053e-01 -2.063933759927749634e-01 4.751029312610626221e-01 -5.726284980773925781e-01 -1.705279648303985596e-01
1.211501657962799072e-01 5.571089386940002441e-01 3.885946273803710938e-01 2.043273150920867920e-01 -5.629904270172119141e-01 1.892670616507530212e-02 -4.050835967063903809e-01 -2.806725911796092987e-02
2.977149784564971924e-01 6.101219058036804199e-01 1.279087215662002563e-01 -1.762745827436447144e-01 -6.075658202171325684e-01 1.202589180320501328e-02 -1.510426998138427734e-01 3.155773580074310303e-01
1.512228697538375854e-01 3.545344471931457520e-01 -2.408244414255023003e-03 3.765954375267028809e-01 -3.335354104638099670e-02 6.651300191879272461e-02 -3.672896325588226318e-01 -7.544329166412353516e-01
2.526485025882720947e-01 1.116004437208175659e-01 -2.415937334299087524e-01 6.713982820510864258e-01 -2.325316381757147610e-05 -1.708554774522781372e-01 -2.939463555812835693e-01 -5.467857718467712402e-01
4.791604280471801758e-01 3.366307616233825684e-01 4.525372385978698730e-01 2.090623974800109863e-01 -5.752298831939697266e-01 1.719702333211898804e-01 2.189035266637802124e-01 -1.435203664004802704e-02
3.777300119400024414e-01 2.309446930885314941e-01 -4.882791340351104736e-01 2.020097225904464722e-01 -7.295346260070800781e-02 4.367003440856933594e-01 -5.551852583885192871e-01 1.431787163019180298e-01
1.114200334995985031e-02 1.281418651342391968e-01 -1.993982195854187012e-01 5.517529249191284180e-01 -1.796482950448989868e-01 5.440889000892639160e-01 -3.048741221427917480e-01 -4.669154286384582520e-01
4.520994424819946289e-01 5.245140194892883301e-01 -5.874835252761840820e-01 2.204059660434722900e-01 1.805837899446487427e-01 2.594498395919799805e-01 1.637821793556213379e-01 -5.113000981509685516e-03
2.151286005973815918e-01 2.786284387111663818e-01 1.386565715074539185e-01 2.148908823728561401e-01 -4.077727496623992920e-01 4.408120736479759216e-02 -1.089589521288871765e-01 -7.940960526466369629e-01
2.428718358278274536e-01 1.679889708757400513e-01 3.850200679153203964e-03 -1.211843863129615784e-01 -6.149097084999084473e-01 3.416425585746765137e-01 -6.307724714279174805e-01 7.338307797908782959e-02
2.770155072212219238e-01 4.676852822303771973e-01 4.717154502868652344e-01 -1.922122985124588013e-01 -5.202687978744506836e-01 1.206603348255157471e-01 -3.336020410060882568e-01 -2.203246057033538818e-01
3.648509979248046875e-01 1.208712011575698853e-01 -1.927670836448669434e-01 1.190549060702323914e-01 -1.370330452919006348e-01 2.408059090375900269e-01 -8.474033474922180176e-01 -7.799134403467178345e-02
6.373344659805297852e-01 -4.525572434067726135e-02 4.378494620323181152e-01 4.247652292251586914e-01 -2.833783626556396484e-01 -3.521432876586914062e-01 -1.235902383923530579e-01 -6.029827054589986801e-03
6.583501100540161133e-01 2.895898818969726562e-01 2.516021393239498138e-02 2.206469625234603882e-01 1.657046526670455933e-01 5.855080485343933105e-01 1.597307622432708740e-01 -1.939153820276260376e-01
2.409673482179641724e-01 5.202293992042541504e-01 2.616639435291290283e-01 -5.657292529940605164e-02 -6.434960365295410156e-01 -1.547114700078964233e-01 -1.949898749589920044e-01 3.515450358390808105e-01
4.643782973289489746e-01 5.739008188247680664e-01 5.487132072448730469e-01 7.889521867036819458e-02 -2.881679534912109375e-01 -9.929703176021575928e-02 -1.854561865329742432e-01 1.427772492170333862e-01
2.807055413722991943e-01 5.442618727684020996e-01 -2.511495947837829590e-01 3.236744999885559082e-01 9.491036087274551392e-02 5.693308115005493164e-01 -2.199488729238510132e-01 2.749892771244049072e-01
2.343392074108123779e-01 3.173558115959167480e-01 -1.780907362699508667e-01 2.969534099102020264e-01 -1.976142823696136475e-01 1.759169995784759521e-02 -2.875841856002807617e-01 -7.761489748954772949e-01
4.430219829082489014e-01 5.148976445198059082e-01 -3.042351901531219482e-01 4.838148131966590881e-03 -1.431176513433456421e-01 4.476911723613739014e-01 -2.571080327033996582e-01 3.987668752670288086e-01
4.322147071361541748e-01 4.954525530338287354e-01 5.991107225418090820e-01 3.336010575294494629e-01 -1.854968070983886719e-01 1.670569330453872681e-01 -4.929044097661972046e-02 1.809619814157485962e-01
3.382931351661682129e-01 6.767286658287048340e-01 -4.546339064836502075e-02 3.997175693511962891e-01 3.747999668121337891e-03 -3.949362337589263916e-01 3.288531303405761719e-01 4.027457535266876221e-02
1.253133863210678101e-01 8.081177473068237305e-01 -2.928489744663238525e-01 3.158082067966461182e-01 -1.220213621854782104e-02 -1.389399170875549316e-01 -1.551578473299741745e-02 3.550390303134918213e-01
1.007306128740310669e-01 4.980618357658386230e-01 1.455647945404052734e-01 -9.632580727338790894e-02 -7.195065617561340332e-01 3.494358062744140625e-01 -5.278442800045013428e-02 2.621808946132659912e-01
3.481196463108062744e-01 2.099423408508300781e-01 -8.785973489284515381e-02 2.325532287359237671e-01 -2.150753438472747803e-01 3.981325328350067139e-01 -7.266658358275890350e-03 -7.537354230880737305e-01
1.750020682811737061e-01 3.703341186046600342e-01 3.021409511566162109e-01 1.148512288928031921e-01 -6.233689785003662109e-01 -2.452384978532791138e-01 -4.850441515445709229e-01 -2.091612219810485840e-01
2.939743399620056152e-01 5.998878553509712219e-02 1.898737102746963501e-01 4.297632873058319092e-01 -7.382788658142089844e-01 1.363760232925415039e-01 2.493064999580383301e-01 -2.518410682678222656e-01
3.370468616485595703e-01 4.067709147930145264e-01 1.764930784702301025e-01 1.304310858249664307e-01 -2.024286799132823944e-02 1.391297131776809692e-01 -8.079941868782043457e-01 -1.237267907708883286e-02
2.865989208221435547e-01 2.107039391994476318e-01 -4.266249537467956543e-01 3.427378237247467041e-01 -1.483883261680603027e-01 4.913437664508819580e-01 -4.764394760131835938e-01 2.890581190586090088e-01
6.734334677457809448e-02 5.563372373580932617e-01 3.187614381313323975e-01 -1.170679256319999695e-01 -5.632891654968261719e-01 2.020222693681716919e-01 -3.549571037292480469e-01 -2.941730320453643799e-01
4.310683906078338623e-01 -2.510806918144226074e-01 -2.360515445470809937e-01 4.721244275569915771e-01 -4.796924814581871033e-02 4.742532372474670410e-01 -4.558249711990356445e-01 -1.937084645032882690e-01
6.270833611488342285e-01 3.048648834228515625e-01 -6.082301214337348938e-02 1.373043060302734375e-01 2.101640701293945312e-01 5.835207700729370117e-01 -3.195539116859436035e-01 -6.702133268117904663e-02
4.290904998779296875e-01 2.028105705976486206e-01 5.495959147810935974e-02 3.065495789051055908e-01 -5.726430416107177734e-01 -1.363147646188735962e-01 3.584811091423034668e-01 -4.502727389335632324e-01
5.489228963851928711e-01 2.940971851348876953e-01 -2.321469187736511230e-01 2.424309775233268738e-02 -9.788964688777923584e-02 3.515059947967529297e-01 -6.113346815109252930e-01 2.254809141159057617e-01
5.478452444076538086e-01 2.858987152576446533e-01 -1.599797010421752930e-01 -3.226535022258758545e-01 -6.072639822959899902e-01 2.835165858268737793e-01 -1.981844753026962280e-01 5.533642834052443504e-04
2.187284976243972778e-01 5.393427610397338867e-01 3.160541355609893799e-01 6.683228909969329834e-02 -4.994850456714630127e-01 -3.036589920520782471e-01 -3.940654098987579346e-01 2.448036819696426392e-01
7.429883629083633423e-02 3.513539731502532959e-01 -1.590296030044555664e-01 3.157121837139129639e-01 -3.336313068866729736e-01 7.589229941368103027e-01 1.847667992115020752e-02 -2.417649626731872559e-01
5.379826948046684265e-02 7.277556657791137695e-01 2.632286846637725830e-01 -5.470150336623191833e-02 -4.896432459354400635e-01 8.292526006698608398e-02 -3.336651325225830078e-01 -1.929672658443450928e-01
5.804044008255004883e-01 4.635135233402252197e-01 -1.976376026868820190e-01 -2.954535186290740967e-01 -3.998005986213684082e-01 -3.304269313812255859e-01 -1.045147329568862915e-01 -2.049065828323364258e-01
4.064302146434783936e-01 3.766421079635620117e-01 1.796561628580093384e-01 -2.887029945850372314e-01 -4.706781506538391113e-01 3.554788529872894287e-01 -4.789827764034271240e-01 1.412840676493942738e-03
5.001401528716087341e-02 -2.112099714577198029e-02 3.522678017616271973e-01 5.711545944213867188e-01 -6.788625121116638184e-01 1.588439345359802246e-01 -1.820497661828994751e-01 -1.658746600151062012e-01
6.114249229431152344e-01 3.765911161899566650e-01 -7.565999776124954224e-02 5.200393870472908020e-02 1.883161514997482300e-01 6.398413777351379395e-01 -1.069060936570167542e-01 -1.400742977857589722e-01
1.137300655245780945e-01 2.052438706159591675e-01 -3.571489453315734863e-01 3.398115634918212891e-01 -5.400978326797485352e-01 6.151784062385559082e-01 -8.395039476454257965e-03 -1.780244410037994385e-01
7.083135247230529785e-01 -2.090614289045333862e-02 2.712495028972625732e-01 3.983719944953918457e-01 -2.819310128688812256e-01 -2.276978939771652222e-01 -1.012360528111457825e-01 3.521336615085601807e-01
7.746210098266601562e-01 1.448160111904144287e-01 3.328945934772491455e-01 4.765389263629913330e-01 1.445613950490951538e-01 6.554435193538665771e-02 1.125450730323791504e-01 5.676471069455146790e-02
4.329608678817749023e-01 1.587001383304595947e-01 -1.357816010713577271e-01 5.869439840316772461e-01 6.601411104202270508e-02 -2.112498879432678223e-01 -1.775031238794326782e-01 -5.864533185958862305e-01
3.249215185642242432e-01 3.264947831630706787e-01 1.443251520395278931e-01 -2.484581768512725830e-01 -4.816843569278717041e-01 3.600872457027435303e-01 -5.850976109504699707e-01 -3.527070954442024231e-02
2.884729206562042236e-01 7.892276346683502197e-02 -1.284572947770357132e-02 2.979831099510192871e-01 -6.028906702995300293e-01 5.936273187398910522e-02 1.454981118440628052e-01 -6.583499908447265625e-01
4.208942353725433350e-01 -5.043542757630348206e-02 -1.437450349330902100e-01 4.236949682235717773e-01 -5.268569588661193848e-01 1.737361848354339600e-01 3.162258267402648926e-01 -4.608286023139953613e-01
1.868590116500854492e-01 4.358787238597869873e-01 -2.035282850265502930e-01 7.557153701782226562e-01 1.005511078983545303e-02 3.010914921760559082e-01 1.839599162340164185e-01 1.948477476835250854e-01
3.286494910717010498e-01 8.292172551155090332e-01 3.749609291553497314e-01 7.694578729569911957e-03 9.723044000566005707e-03 2.511660754680633545e-01 -2.338389493525028229e-02 2.775666071102023125e-03
8.672549128532409668e-01 -4.092547670006752014e-02 7.332439720630645752e-02 3.169817924499511719e-01 4.020614922046661377e-02 -3.538609743118286133e-01 -1.103495880961418152e-01 3.645449504256248474e-02
4.723605513572692871e-01 4.224532842636108398e-01 1.999248415231704712e-01 8.734463155269622803e-02 -3.666777908802032471e-02 -6.386339664459228516e-02 -2.027084231376647949e-01 -7.101379632949829102e-01
8.166093826293945312e-01 1.161919310688972473e-01 2.269987761974334717e-01 4.721454381942749023e-01 1.294330656528472900e-01 3.792187664657831192e-03 1.476434916257858276e-01 8.144219219684600830e-02
5.629969239234924316e-01 4.607661664485931396e-01 4.079340100288391113e-01 -2.108324617147445679e-01 -2.321588993072509766e-01 2.290112376213073730e-01 -3.896485269069671631e-01 4.121575504541397095e-02
-7.975400984287261963e-02 2.000831961631774902e-01 3.683161735534667969e-01 6.854447722434997559e-01 -4.143242537975311279e-01 1.087692677974700928e-01 -4.040419459342956543e-01 3.700449317693710327e-02
1.012896895408630371e-01 7.077906727790832520e-01 1.681282669305801392e-01 3.455010056495666504e-01 -1.920568943023681641e-01 4.471123516559600830e-01 2.268722653388977051e-01 2.299313694238662720e-01
1.469785161316394806e-02 1.962734162807464600e-01 -2.070506066083908081e-01 5.201569199562072754e-01 -7.489431500434875488e-01 -2.094808369874954224e-01 3.271855413913726807e-02 -2.048389315605163574e-01
5.496750473976135254e-01 9.922671131789684296e-03 -2.365807741880416870e-01 4.492507278919219971e-01 -3.874973356723785400e-01 -3.337649255990982056e-02 -6.136294454336166382e-02 5.337871313095092773e-01
3.308204710483551025e-01 5.023937225341796875e-01 4.044607579708099365e-01 1.515116840600967407e-01 -4.745564162731170654e-01 6.733018904924392700e-02 -1.880643069744110107e-01 4.318663775920867920e-01
4.110302627086639404e-01 5.128552913665771484e-01 -3.452756702899932861e-01 -9.751702100038528442e-02 -4.996071755886077881e-02 2.861585915088653564e-01 -5.943905115127563477e-01 4.031980410218238831e-02
3.930625319480895996e-01 4.074237048625946045e-01 -1.566890776157379150e-01 -3.136845827102661133e-01 -6.194048523902893066e-01 3.954422175884246826e-01 9.633908420801162720e-02 8.508886396884918213e-02
7.205835580825805664e-01 -2.859092131257057190e-02 1.127842068672180176e-01 6.363417506217956543e-01 2.063177078962326050e-01 -5.961303412914276123e-02 -6.474506855010986328e-02 -1.094446480274200439e-01
6.238234043121337891e-01 4.144788682460784912e-01 -2.778290212154388428e-01 -3.846565485000610352e-01 -4.153606593608856201e-01 1.314862519502639771e-01 1.263478547334671021e-01 -9.013981372117996216e-02
3.703788816928863525e-01 3.384541273117065430e-01 -2.129825204610824585e-02 2.475590854883193970e-01 -1.216895133256912231e-01 2.014929205179214478e-01 -8.668947219848632812e-02 -7.896874547004699707e-01
7.812389135360717773e-01 -5.507087707519531250e-02 2.414089441299438477e-01 3.328705430030822754e-01 6.597933918237686157e-02 4.563015103340148926e-01 4.862252622842788696e-03 -7.045450061559677124e-02
2.082600891590118408e-01 4.146107435226440430e-01 4.727283120155334473e-02 -1.536410748958587646e-01 -6.858978271484375000e-01 4.768978357315063477e-01 1.693043261766433716e-01 1.798163801431655884e-01
3.844396471977233887e-01 4.199742078781127930e-01 -4.339104592800140381e-01 3.411711752414703369e-01 2.219451824203133583e-03 5.541191697120666504e-01 2.350803017616271973e-01 9.399964660406112671e-02
2.846734523773193359e-01 2.144766896963119507e-01 -2.313157618045806885e-01 5.118872523307800293e-01 -4.993324354290962219e-02 -1.509661823511123657e-01 -2.054460495710372925e-01 -6.999523043632507324e-01
-3.733417019248008728e-02 6.646496653556823730e-01 2.983552515506744385e-01 2.632719278335571289e-01 -1.814091503620147705e-01 5.907828807830810547e-01 -1.216494515538215637e-01 4.226896166801452637e-02
4.625643193721771240e-01 2.149432599544525146e-01 6.058230400085449219e-01 2.836846411228179932e-01 -5.303590893745422363e-01 4.941736534237861633e-02 8.096588402986526489e-02 -4.535343870520591736e-02
3.432283699512481689e-01 5.279654264450073242e-01 -3.431530296802520752e-01 1.718946993350982666e-01 9.884325414896011353e-02 6.675734519958496094e-01 2.043598890304565430e-02 -1.740740053355693817e-02
2.437406182289123535e-01 2.654983103275299072e-01 -8.196616917848587036e-02 5.014773011207580566e-01 -2.173666507005691528e-01 6.818516850471496582e-01 1.259336173534393311e-01 2.896100580692291260e-01
6.037078499794006348e-01 1.854725033044815063e-01 -2.410001754760742188e-01 3.842064440250396729e-01 -2.926857173442840576e-01 -2.135750353336334229e-01 -2.016257308423519135e-02 5.135710239410400391e-01
1.824847310781478882e-01 4.701376557350158691e-01 4.263856709003448486e-01 4.199641644954681396e-01 -3.201299309730529785e-01 -4.373177289962768555e-01 -1.581617891788482666e-01 -2.622023224830627441e-01
5.977271795272827148e-01 1.989524662494659424e-01 1.311639547348022461e-01 3.949855566024780273e-01 1.173646003007888794e-01 5.987471342086791992e-01 1.851844638586044312e-01 -1.528293192386627197e-01
4.081462919712066650e-01 4.423667788505554199e-01 1.449891328811645508e-01 2.987030446529388428e-01 -1.819393783807754517e-01 -6.615318655967712402e-01 -1.904237568378448486e-01 -1.431615203619003296e-01
6.205697655677795410e-01 4.049418270587921143e-01 -3.280216753482818604e-01 -2.622154951095581055e-01 -4.830103814601898193e-01 -1.844317466020584106e-01 -1.135148108005523682e-02 8.436334878206253052e-02
1.380703151226043701e-01 4.653313755989074707e-01 4.853763580322265625e-01 2.192751467227935791e-01 -5.990297794342041016e-01 1.137925684452056885e-01 -3.093250393867492676e-01 1.151706278324127197e-01
9.602556377649307251e-02 6.344746351242065430e-01 4.539474546909332275e-01 1.021037548780441284e-01 -4.329134523868560791e-01 7.895336300134658813e-02 -4.018369913101196289e-01 1.288680434226989746e-01
7.233590483665466309e-01 1.669135689735412598e-01 -4.299164414405822754e-01 -1.127900928258895874e-01 -4.039909839630126953e-01 9.069662541151046753e-02 -2.500306963920593262e-01 1.318781822919845581e-01
1.052878573536872864e-01 3.619529008865356445e-01 -1.330047696828842163e-01 6.708019375801086426e-01 -4.665961265563964844e-01 -1.529271304607391357e-01 2.690608799457550049e-01 -2.770319283008575439e-01
1.670236438512802124e-01 8.109382390975952148e-01 -9.887339174747467041e-02 2.093759179115295410e-02 -1.619620323181152344e-01 5.257987976074218750e-01 -3.917448967695236206e-02 6.105018313974142075e-03
3.297667801380157471e-01 2.560710906982421875e-01 -1.127064302563667297e-01 3.912720382213592529e-01 1.689608767628669739e-02 5.882641077041625977e-01 -4.271770417690277100e-01 3.620284795761108398e-01
4.204800128936767578e-01 6.329241394996643066e-01 4.410608410835266113e-01 5.402255430817604065e-02 -4.647849798202514648e-01 -6.560765206813812256e-02 -5.589836835861206055e-02 4.118850082159042358e-02
4.725655019283294678e-01 4.298549294471740723e-01 -1.787908077239990234e-01 -1.620633453130722046e-01 -4.745899736881256104e-01 4.704177677631378174e-01 -2.844941914081573486e-01 7.880619168281555176e-02
5.529531836509704590e-01 3.856685757637023926e-01 -5.120341181755065918e-01 8.945646882057189941e-02 7.155774533748626709e-02 2.135627716779708862e-01 -4.698624610900878906e-01 -6.181506067514419556e-02
8.682321757078170776e-02 4.717907607555389404e-01 -7.031193971633911133e-01 -2.469060942530632019e-02 -3.411832451820373535e-01 3.361754715442657471e-01 -4.829117283225059509e-02 -2.076932638883590698e-01
4.538883566856384277e-01 1.684288233518600464e-01 -1.536110639572143555e-01 5.708634257316589355e-01 7.872312329709529877e-03 6.971086561679840088e-02 1.897508502006530762e-01 -6.125427484512329102e-01
4.622532427310943604e-01 2.247946411371231079e-01 5.230566114187240601e-02 -2.602623701095581055e-01 -5.802450776100158691e-01 2.299457490444183350e-01 -5.251225233078002930e-01 -1.908400445245206356e-03
8.010786175727844238e-01 8.761030435562133789e-02 2.081989198923110962e-01 3.275807499885559082e-01 -8.320959657430648804e-02 -4.025692045688629150e-01 -3.740796074271202087e-02 1.719192862510681152e-01
6.009120941162109375e-01 1.367582976818084717e-01 -6.127544045448303223e-01 -6.397575885057449341e-02 -3.058812916278839111e-01 9.483476728200912476e-02 -3.003961145877838135e-01 -2.187378257513046265e-01
6.147787570953369141e-01 5.492702722549438477e-01 -1.079578772187232971e-01 4.634452760219573975e-01 2.358671128749847412e-01 -1.379911135882139206e-02 1.717363893985748291e-01 9.271389991044998169e-02
2.611770927906036377e-01 4.019435346126556396e-01 -1.856279075145721436e-01 -1.094706058502197266e-01 -3.929295837879180908e-01 -9.890253841876983643e-02 -7.466439604759216309e-01 4.619394987821578979e-02
-7.744051516056060791e-02 5.479843020439147949e-01 3.909983336925506592e-01 1.404808610677719116e-01 -6.543350815773010254e-01 4.625672474503517151e-02 -2.974665760993957520e-01 -4.817742854356765747e-02
4.275748133659362793e-01 3.564271926879882812e-01 1.323503069579601288e-02 4.237557351589202881e-01 2.623983323574066162e-01 6.545619964599609375e-01 -1.137244999408721924e-01 -1.256482396274805069e-02
5.192489624023437500e-01 3.380138576030731201e-01 -3.853785097599029541e-01 -5.727645754814147949e-02 -2.859240472316741943e-01 6.987577676773071289e-02 -6.145272850990295410e-01 7.126331329345703125e-03
-1.513897441327571869e-02 6.959258764982223511e-02 1.587001979351043701e-01 5.933278203010559082e-01 -3.169227242469787598e-01 5.561245083808898926e-01 -4.537881314754486084e-01 -4.545217379927635193e-02
6.833281517028808594e-01 8.368327468633651733e-02 -4.944128096103668213e-01 -1.475808322429656982e-01 -3.904458284378051758e-01 1.144852936267852783e-01 5.091351643204689026e-02 -3.028016090393066406e-01
4.862652122974395752e-01 2.843552827835083008e-01 2.778405249118804932e-01 -1.088768765330314636e-01 -6.930447816848754883e-01 3.143357485532760620e-02 -3.347506523132324219e-01 1.678207516670227051e-02
2.331508845090866089e-01 7.440617680549621582e-01 -1.193509921431541443e-01 7.697425037622451782e-02 -2.136051654815673828e-01 4.396120905876159668e-01 1.497973203659057617e-01 3.324422538280487061e-01
7.652994990348815918e-01 1.149689853191375732e-01 2.324510216712951660e-01 3.590438961982727051e-01 -8.635340631008148193e-02 -3.611921966075897217e-01 -2.819255590438842773e-01 -2.746109478175640106e-02
-1.085303798317909241e-01 3.576298952102661133e-01 3.382703065872192383e-01 3.070919811725616455e-01 -7.110205888748168945e-01 1.430511325597763062e-01 -3.404755294322967529e-01 -9.824570268392562866e-02
6.972173601388931274e-02 2.735618315637111664e-02 3.222220763564109802e-02 4.724751114845275879e-01 -4.479205310344696045e-01 7.433291673660278320e-01 -1.299408972263336182e-01 -7.977460511028766632e-03
-5.724797025322914124e-03 1.386177390813827515e-01 3.972868621349334717e-01 6.251731514930725098e-01 -5.056892633438110352e-01 1.246319487690925598e-01 -3.921672999858856201e-01 8.380962163209915161e-02
1.287014186382293701e-01 3.390147686004638672e-01 -1.976017653942108154e-01 7.943401336669921875e-01 -1.238151937723159790e-01 -2.125985622406005859e-01 2.997522428631782532e-02 -3.702096641063690186e-01
6.611774563789367676e-01 2.346548140048980713e-01 -6.637974381446838379e-01 1.906066387891769409e-02 -1.537530571222305298e-01 1.104157119989395142e-01 -1.036095321178436279e-01 -1.422140449285507202e-01
3.192093968391418457e-01 5.021209120750427246e-01 -2.601032853126525879e-01 3.088500499725341797e-01 -1.420765072107315063e-01 3.324340581893920898e-01 -2.453333884477615356e-01 5.404177308082580566e-01
7.246739864349365234e-01 3.513732552528381348e-02 1.294748038053512573e-01 5.299232006072998047e-01 2.814606428146362305e-01 2.752036154270172119e-01 -9.512555599212646484e-02 -1.096581667661666870e-01
6.713457703590393066e-01 4.144675135612487793e-01 -2.108831554651260376e-01 -3.095912337303161621e-01 -2.308515459299087524e-01 -5.872888863086700439e-02 -2.830844223499298096e-01 -3.167251646518707275e-01
6.573042869567871094e-01 4.386833608150482178e-01 4.112235307693481445e-01 -6.107017025351524353e-02 8.725720457732677460e-03 2.567638158798217773e-01 -3.695330619812011719e-01 -1.074373349547386169e-02
3.873824179172515869e-01 3.307349383831024170e-01 -1.532509643584489822e-02 1.348501741886138916e-01 -1.309112608432769775e-01 2.985916435718536377e-01 5.098992958664894104e-02 -7.830932736396789551e-01
4.313599318265914917e-02 6.540853530168533325e-02 3.615695834159851074e-01 6.301350593566894531e-01 -3.796464800834655762e-01 2.363588660955429077e-01 -5.056167244911193848e-01 -1.020443439483642578e-01
3.003161251544952393e-01 4.933434426784515381e-01 -7.576289772987365723e-01 1.625881046056747437e-01 -1.911575049161911011e-01 -3.230056166648864746e-02 -1.355954855680465698e-01 1.000759676098823547e-01
4.681452214717864990e-01 -5.866822972893714905e-02 -1.300701200962066650e-01 3.193283975124359131e-01 -2.641960680484771729e-01 -3.278151154518127441e-01 -6.936662793159484863e-01 8.597181178629398346e-03
4.039516672492027283e-02 4.676674902439117432e-01 4.527042210102081299e-01 1.682393103837966919e-01 -6.713656187057495117e-01 1.405097693204879761e-01 -2.706105709075927734e-01 5.200812220573425293e-02
4.606713652610778809e-01 5.562771558761596680e-01 2.013211548328399658e-01 -3.269697129726409912e-01 -2.750366330146789551e-01 1.922999620437622070e-01 -4.482168555259704590e-01 -1.318160146474838257e-01
2.128977030515670776e-01 2.866172231733798981e-02 1.502099782228469849e-01 5.107259154319763184e-01 -7.225812077522277832e-01 8.636751025915145874e-02 1.284413337707519531e-01 -3.526597023010253906e-01
-5.362297222018241882e-02 5.293596386909484863e-01 3.108844161033630371e-01 1.141754835844039917e-01 -6.319223046302795410e-01 5.223960429430007935e-02 -4.428944885730743408e-01 -9.490710496902465820e-02
3.178516030311584473e-01 3.884414732456207275e-01 4.825669154524803162e-02 -3.344365358352661133e-01 -6.790833473205566406e-01 1.807286888360977173e-01 -3.136327564716339111e-01 -2.042660564184188843e-01
4.654621481895446777e-01 1.633030474185943604e-01 5.027723908424377441e-01 4.043034017086029053e-01 -3.900461792945861816e-01 -2.413871698081493378e-02 1.287396848201751709e-01 -4.136943817138671875e-01
4.911490380764007568e-01 2.021137773990631104e-01 -6.027453020215034485e-02 4.452182054519653320e-01 3.607014194130897522e-02 2.698081433773040771e-01 1.850154399871826172e-01 -6.385470032691955566e-01
6.698887944221496582e-01 3.164921402931213379e-01 8.491829037666320801e-02 2.358886152505874634e-01 -1.721945703029632568e-01 -3.844205290079116821e-02 -3.025541603565216064e-01 5.153242945671081543e-01
7.486287355422973633e-01 2.586531639099121094e-01 -8.650308102369308472e-02 2.239191681146621704e-01 3.625074923038482666e-01 3.489747941493988037e-01 -2.034299671649932861e-01 -1.430110335350036621e-01
7.156528234481811523e-01 -4.205731675028800964e-02 1.549561917781829834e-01 2.873235344886779785e-01 -3.972581624984741211e-01 -3.639450669288635254e-01 -2.892120778560638428e-01 7.478065788745880127e-02
