# Supplementary material for: Where is your field going? A machine learning approach to study the relative motion of the domains of physics
Source: PLoS One. 2020 Jun 18;15(6):e0233997. doi: 10.1371/journal.pone.0233997 (PMC7302634; doi:10.1371/journal.pone.0233997)
Supplement: S24 Data — (ZIP) [file pone.0233997.s024.zip › 23/Pacs4Run_23_VS_500_embeddings1985-1989ED8.txt]

4.305239617824554443e-01 3.772581517696380615e-01 3.425438404083251953e-01 -1.069938689470291138e-01 1.844291538000106812e-01 -3.299850523471832275e-01 -6.288685798645019531e-01 -7.184318453073501587e-02
-6.005828268826007843e-03 2.386789619922637939e-01 -1.136383786797523499e-01 -1.093333289027214050e-01 -1.993536055088043213e-01 -2.026346474885940552e-01 -4.870194196701049805e-01 -7.746859192848205566e-01
-3.748429715633392334e-01 4.871358275413513184e-01 4.493639990687370300e-02 -5.312199518084526062e-02 -5.055381655693054199e-01 -1.686929166316986084e-01 -4.594708979129791260e-01 -3.495864272117614746e-01
4.027283787727355957e-01 4.500337243080139160e-01 3.567492961883544922e-02 -5.622244477272033691e-01 -9.503336250782012939e-02 -5.268262624740600586e-01 -1.575556993484497070e-01 -8.068123459815979004e-02
1.267217993736267090e-01 5.620125532150268555e-01 -4.109799861907958984e-03 -4.700757265090942383e-01 -8.867669850587844849e-02 -6.256670355796813965e-01 -2.118871808052062988e-01 -5.363314598798751831e-02
7.531204819679260254e-02 6.373265385627746582e-01 -3.118771910667419434e-01 -4.619031846523284912e-01 -3.701897263526916504e-01 -2.283729761838912964e-01 -2.923661768436431885e-01 5.337058752775192261e-02
4.313649237155914307e-01 4.292379319667816162e-01 1.101868897676467896e-01 -4.017354547977447510e-01 -6.427140831947326660e-01 -1.315077394247055054e-01 -1.579320132732391357e-01 -2.878411300480365753e-02
3.543698191642761230e-01 -2.137571722269058228e-01 -2.681610174477100372e-02 -4.133626222610473633e-01 2.308012917637825012e-04 -4.862971007823944092e-01 -6.052850484848022461e-01 2.329962849617004395e-01
-1.046578306704759598e-02 -2.297448739409446716e-02 -3.152885288000106812e-02 -1.679630279541015625e-01 -2.948280274868011475e-01 -1.536812186241149902e-01 -5.971401929855346680e-01 -7.092527151107788086e-01
3.474125638604164124e-02 -9.865895658731460571e-02 3.429222702980041504e-01 -4.537577927112579346e-01 -1.709066629409790039e-01 -3.424307405948638916e-01 -5.962041616439819336e-01 -4.045245945453643799e-01
4.468768537044525146e-01 -1.015513986349105835e-01 -3.536256402730941772e-02 1.434431821107864380e-01 -4.431076943874359131e-01 -4.515885710716247559e-01 -6.048588156700134277e-01 4.506694152951240540e-02
9.323307871818542480e-02 1.081078723073005676e-01 -4.867155551910400391e-01 -3.181995153427124023e-01 -2.811455428600311279e-01 -4.129095375537872314e-01 -4.353451132774353027e-01 -4.499056041240692139e-01
7.221502810716629028e-02 5.033101439476013184e-01 -4.930578768253326416e-01 -5.302905440330505371e-01 6.234872713685035706e-02 6.095942482352256775e-02 -3.338650763034820557e-01 -3.131779730319976807e-01
1.272651404142379761e-01 -1.676551401615142822e-01 -2.983655333518981934e-01 1.586057841777801514e-01 -1.495710760354995728e-01 -5.113569498062133789e-01 -7.378627657890319824e-01 -1.149719357490539551e-01
-1.650591343641281128e-01 7.720963358879089355e-01 1.293653845787048340e-01 -1.604906618595123291e-01 1.117288395762443542e-01 -2.977132797241210938e-01 -2.365440577268600464e-01 -4.207853972911834717e-01
-1.578067392110824585e-01 6.686128377914428711e-01 -3.563903272151947021e-02 -5.668239593505859375e-01 -2.233020514249801636e-01 -5.732550472021102905e-02 -3.653581440448760986e-01 -1.373239159584045410e-01
3.727795183658599854e-02 4.051082730293273926e-01 -1.666169911623001099e-01 -4.561882317066192627e-01 -5.690129399299621582e-01 -4.082124531269073486e-01 -3.283687233924865723e-01 1.973796263337135315e-02
2.863547205924987793e-01 2.945226430892944336e-01 -1.103977113962173462e-01 -7.327049970626831055e-01 -3.205577731132507324e-01 -1.525302231311798096e-01 -3.208860754966735840e-01 -2.307000011205673218e-01
-2.092421241104602814e-02 3.643628656864166260e-01 1.187124997377395630e-01 -1.084191352128982544e-01 3.336000815033912659e-02 -2.263579368591308594e-01 -6.839305162429809570e-01 5.664298534393310547e-01
3.857527375221252441e-01 2.438272982835769653e-01 3.111122250556945801e-01 -5.736787915229797363e-01 -4.725236594676971436e-01 -2.334506809711456299e-01 -2.623513936996459961e-01 -1.387043446302413940e-01
9.451454877853393555e-02 -1.000821664929389954e-01 3.376932442188262939e-02 1.567138284444808960e-01 -9.820794314146041870e-02 -6.963734030723571777e-01 -6.443164348602294922e-01 -2.136039733886718750e-01
2.012230455875396729e-01 5.157712101936340332e-01 -1.724296957254409790e-01 -2.056245356798171997e-01 -3.845312595367431641e-01 -6.508461833000183105e-01 -1.646508723497390747e-01 -1.513305455446243286e-01
3.558467030525207520e-01 2.945091128349304199e-01 -4.994350373744964600e-01 -3.522599339485168457e-01 -3.493570387363433838e-01 -4.998508095741271973e-02 -2.973138689994812012e-01 -4.474044144153594971e-01
1.708758920431137085e-01 4.187340140342712402e-01 -6.493162512779235840e-01 -2.240010797977447510e-01 -3.643808066844940186e-01 -5.552207306027412415e-02 -3.262331783771514893e-01 -2.852912545204162598e-01
2.288985997438430786e-01 1.919739693403244019e-01 4.096425771713256836e-01 -4.162293672561645508e-01 3.964456915855407715e-01 -3.858909904956817627e-01 -4.843448698520660400e-01 1.703717559576034546e-01
1.182905584573745728e-02 5.994332432746887207e-01 1.783346235752105713e-01 -4.057310819625854492e-01 -5.437341332435607910e-01 -1.135876923799514771e-01 -3.267137706279754639e-01 1.697880774736404419e-01
3.583859205245971680e-01 7.191683351993560791e-02 3.856256976723670959e-02 4.243226051330566406e-01 -5.208404660224914551e-01 -5.828401446342468262e-02 -6.386610865592956543e-01 -4.786253347992897034e-02
7.418363541364669800e-02 3.649983406066894531e-01 4.087950587272644043e-01 -5.341578125953674316e-01 -4.157970834057778120e-04 -1.396477520465850830e-01 -5.425966382026672363e-01 3.080946505069732666e-01
-1.652222126722335815e-01 6.695235371589660645e-01 1.096142902970314026e-01 -4.038725793361663818e-01 -4.724712967872619629e-01 -7.139193359762430191e-03 -3.496988117694854736e-01 -6.117373704910278320e-02
-5.125901848077774048e-02 6.536867618560791016e-01 -3.791678324341773987e-02 -8.275250345468521118e-02 -2.900198101997375488e-01 -2.006371915340423584e-01 -2.717481553554534912e-01 -6.029648780822753906e-01
2.865841090679168701e-01 8.033186197280883789e-01 5.415710434317588806e-02 -2.274144589900970459e-01 -6.870026886463165283e-02 1.505148597061634064e-02 -7.898817956447601318e-02 -4.546571373939514160e-01
7.227768898010253906e-01 1.251839548349380493e-01 2.534572184085845947e-01 2.562498450279235840e-01 1.751524358987808228e-01 5.904028192162513733e-03 -5.443984866142272949e-01 -7.025049626827239990e-02
7.448751926422119141e-01 4.012095630168914795e-01 -2.862070500850677490e-01 9.876701980829238892e-02 -2.914337255060672760e-02 1.541563123464584351e-01 -4.005048573017120361e-01 8.663082122802734375e-02
-2.009282121434807777e-03 -1.113689690828323364e-01 -1.364851295948028564e-01 -2.029867172241210938e-01 -5.377082824707031250e-01 -1.569135338068008423e-01 -5.628108382225036621e-01 -5.452091693878173828e-01
5.097489058971405029e-02 6.963383555412292480e-01 -1.253798007965087891e-01 -2.250695526599884033e-01 6.453888118267059326e-02 -6.269658207893371582e-01 -1.941137611865997314e-01 -1.058607399463653564e-01
7.453758716583251953e-01 9.722626209259033203e-02 -2.555281519889831543e-01 -4.779751226305961609e-02 -1.366947032511234283e-02 1.254788041114807129e-01 -5.876038670539855957e-01 7.856694608926773071e-02
8.808465003967285156e-01 1.820929050445556641e-01 4.230182245373725891e-02 9.019724279642105103e-02 1.345019340515136719e-01 -4.512503743171691895e-02 -3.847906589508056641e-01 -1.132956445217132568e-01
6.504284143447875977e-01 7.736220210790634155e-02 -1.260245293378829956e-01 2.804154157638549805e-01 -2.494840323925018311e-01 -2.712544202804565430e-01 -4.801579117774963379e-01 -3.317683637142181396e-01
1.889473348855972290e-01 3.325554430484771729e-01 -3.812309503555297852e-01 -2.028090208768844604e-01 -6.957738846540451050e-02 -3.983236253261566162e-01 -4.940974414348602295e-01 5.095119476318359375e-01
5.139198899269104004e-02 -2.108186632394790649e-01 -2.638286948204040527e-01 -4.923443198204040527e-01 -1.821918487548828125e-01 -4.023632407188415527e-01 -6.617859005928039551e-01 -8.863034099340438843e-02
1.692309081554412842e-01 -1.841834485530853271e-01 -7.824848406016826630e-03 -6.053010821342468262e-01 1.961425393819808960e-01 -2.048115134239196777e-01 -6.935166120529174805e-01 -9.798884391784667969e-02
1.781547218561172485e-01 6.366953253746032715e-02 -3.376921117305755615e-01 -2.505208551883697510e-01 -3.553425669670104980e-01 3.027300722897052765e-02 -4.725502133369445801e-01 -6.610006690025329590e-01
4.250289127230644226e-02 5.212212204933166504e-01 -3.039345443248748779e-01 5.759517103433609009e-02 5.165880322456359863e-01 -3.461788594722747803e-01 -4.767052829265594482e-01 1.299141645431518555e-01
2.872709929943084717e-01 5.078007578849792480e-01 -1.229165587574243546e-02 -6.202279925346374512e-01 -7.088033109903335571e-02 -4.258274734020233154e-01 -1.797772645950317383e-01 -2.368689626455307007e-01
4.893888235092163086e-01 3.370532989501953125e-01 1.747422218322753906e-01 -5.982887148857116699e-01 -3.918588459491729736e-01 -1.966457515954971313e-01 -1.975660473108291626e-01 -1.647851914167404175e-01
-2.739035710692405701e-02 6.548265218734741211e-01 1.132402867078781128e-01 -2.836815416812896729e-01 -3.001163005828857422e-01 1.334644705057144165e-01 -2.835377156734466553e-01 -5.374731421470642090e-01
-2.081672474741935730e-02 6.748030185699462891e-01 1.014904081821441650e-01 -3.012023568153381348e-01 1.112271398305892944e-01 -3.924567401409149170e-01 -1.743842065334320068e-01 -4.963677525520324707e-01
4.269430637359619141e-01 -7.391347736120223999e-02 -1.894172132015228271e-01 3.104791045188903809e-01 -2.743343710899353027e-01 -3.497492149472236633e-02 -6.377683281898498535e-01 -4.435642361640930176e-01
7.595238834619522095e-02 2.820666134357452393e-01 -3.322907984256744385e-01 -4.020596742630004883e-01 -5.533552169799804688e-01 -3.837533295154571533e-01 -3.896702229976654053e-01 1.931037604808807373e-01
1.017724201083183289e-01 -1.416241526603698730e-01 1.345419138669967651e-01 1.208944544196128845e-01 -4.329698979854583740e-01 3.256320953369140625e-02 -8.590044379234313965e-01 1.022550538182258606e-01
7.900277525186538696e-02 8.328344225883483887e-01 -2.222615778446197510e-01 -5.462896078824996948e-02 -3.539208769798278809e-01 -3.218087255954742432e-01 -1.374472975730895996e-01 -6.942330859601497650e-03
3.879555165767669678e-01 1.445495784282684326e-01 -2.847364358603954315e-02 3.749543130397796631e-01 -5.670066475868225098e-01 -9.195215255022048950e-02 -5.957801938056945801e-01 4.784220457077026367e-02
2.741333842277526855e-01 3.118555545806884766e-01 -1.377024129033088684e-02 6.318709254264831543e-01 4.373928997665643692e-03 -2.494857311248779297e-01 -5.531345009803771973e-01 -2.447988092899322510e-01
3.831415772438049316e-01 2.772061228752136230e-01 7.096231728792190552e-02 -7.691507339477539062e-01 -2.020843923091888428e-01 -1.532115340232849121e-01 -2.879930734634399414e-01 -1.802191734313964844e-01
5.646270513534545898e-01 2.897389233112335205e-01 -3.463359177112579346e-01 1.932102739810943604e-01 3.923702836036682129e-01 -1.596091873943805695e-02 -4.527851939201354980e-01 -2.841570973396301270e-01
1.916378736495971680e-01 6.919801831245422363e-01 2.049353569746017456e-01 -5.301567316055297852e-01 -1.999587565660476685e-01 -1.156582832336425781e-01 -2.607923448085784912e-01 2.000015079975128174e-01
4.027458429336547852e-01 6.033276915550231934e-01 2.497274875640869141e-01 -4.081915020942687988e-01 -4.205186665058135986e-01 -1.340878456830978394e-01 -1.570146232843399048e-01 1.591797024011611938e-01
3.119294941425323486e-01 7.299394011497497559e-01 2.004994601011276245e-01 -4.947547912597656250e-01 -1.676718890666961670e-01 8.066108822822570801e-02 -1.983356922864913940e-01 1.046378165483474731e-01
3.598183393478393555e-01 6.859646439552307129e-01 -2.819465100765228271e-01 -4.048570096492767334e-01 -3.354230523109436035e-01 1.688636466860771179e-02 -1.525086313486099243e-01 1.432743221521377563e-01
6.162877082824707031e-01 1.534409672021865845e-01 1.260037571191787720e-01 2.553859055042266846e-01 -3.424212634563446045e-01 -4.272873997688293457e-01 -3.819029033184051514e-01 -2.643292546272277832e-01
1.376460641622543335e-01 5.665221214294433594e-01 -3.267355859279632568e-01 -3.823831379413604736e-01 -4.718906581401824951e-01 -3.620905280113220215e-01 -2.300640195608139038e-01 2.033798582851886749e-02
-2.019100785255432129e-01 5.536791086196899414e-01 -2.068116143345832825e-02 -1.236411854624748230e-01 1.211405843496322632e-01 -6.797366142272949219e-01 -3.123661279678344727e-01 -2.503346204757690430e-01
3.445557057857513428e-01 5.301467180252075195e-01 2.032462954521179199e-01 -3.588847219944000244e-01 -1.871176995337009430e-02 -2.251680940389633179e-03 -1.316902637481689453e-01 -6.422001719474792480e-01
4.499737322330474854e-01 1.830737739801406860e-01 2.725409269332885742e-01 3.442398011684417725e-01 -4.207827448844909668e-01 -5.350799113512039185e-02 -5.666660070419311523e-01 2.649461627006530762e-01
2.297047823667526245e-01 3.335652351379394531e-01 -1.152875646948814392e-01 -7.310090065002441406e-01 -3.691177666187286377e-01 -6.938522309064865112e-02 -3.482578694820404053e-01 -1.611166000366210938e-01
1.460379809141159058e-01 4.763252437114715576e-01 -6.269337143748998642e-03 -2.691980600357055664e-01 1.768278032541275024e-01 -1.105692423880100250e-02 -5.944300889968872070e-01 5.427182912826538086e-01
5.344310402870178223e-02 7.414219379425048828e-01 3.503213822841644287e-01 -4.272730350494384766e-01 -1.540222316980361938e-01 -2.414864450693130493e-01 -2.450989633798599243e-01 -6.157118361443281174e-03
7.111462354660034180e-01 1.732034385204315186e-01 -2.633568048477172852e-01 -1.816980168223381042e-02 -1.618653386831283569e-01 2.395074963569641113e-01 -5.461263060569763184e-01 1.129891574382781982e-01
2.142205536365509033e-01 4.271884262561798096e-01 -5.785509347915649414e-01 -4.566010534763336182e-01 -3.369112312793731689e-01 5.671682953834533691e-02 -3.261343538761138916e-01 -7.296805083751678467e-02
6.990593075752258301e-01 1.562818735837936401e-01 -2.839452624320983887e-01 1.750645935535430908e-01 -4.794637486338615417e-02 -3.438816666603088379e-01 -3.690017759799957275e-01 -3.448242247104644775e-01
1.121122166514396667e-01 4.911156296730041504e-01 -1.420003920793533325e-01 -1.530877351760864258e-01 5.047880411148071289e-01 -3.015381693840026855e-01 -5.391044616699218750e-01 2.574226856231689453e-01
-9.315782040357589722e-02 -1.443031728267669678e-01 1.886669099330902100e-01 -2.844566702842712402e-01 -1.522279530763626099e-01 -9.219878911972045898e-02 -7.770522832870483398e-01 -4.674434065818786621e-01
-3.670005500316619873e-01 5.405477285385131836e-01 5.456310231238603592e-03 -1.202560812234878540e-01 1.590539366006851196e-01 -4.586105346679687500e-01 -4.123826920986175537e-01 -3.910834789276123047e-01
-1.077794134616851807e-01 7.459945678710937500e-01 -7.987023890018463135e-02 3.690794482827186584e-02 -3.942357897758483887e-01 -1.317093819379806519e-01 -2.226303070783615112e-01 -4.492223858833312988e-01
7.780557125806808472e-02 4.051529765129089355e-01 2.641139924526214600e-01 -1.575928330421447754e-01 4.459754824638366699e-01 3.952274024486541748e-01 -6.112392544746398926e-01 -8.058113604784011841e-02
-8.383181691169738770e-02 8.566637337207794189e-02 -1.511567533016204834e-01 -7.545126676559448242e-01 8.573567867279052734e-02 -1.770735681056976318e-01 -5.547692179679870605e-01 -2.168437391519546509e-01
-8.171992003917694092e-02 4.026542007923126221e-01 4.917027801275253296e-02 -1.944150477647781372e-01 3.104395568370819092e-01 2.893705666065216064e-01 -7.443459630012512207e-01 2.383646517992019653e-01
1.197479441761970520e-01 8.114730566740036011e-02 3.848104476928710938e-01 -5.092620849609375000e-01 6.447827070951461792e-02 -1.932863295078277588e-01 -5.042983889579772949e-01 -5.251807570457458496e-01
-2.316432595252990723e-01 5.195879340171813965e-01 1.314052045345306396e-01 -9.700161218643188477e-02 6.234500184655189514e-02 2.797749340534210205e-01 -4.799827039241790771e-01 -5.806453227996826172e-01
3.759271651506423950e-02 4.695525467395782471e-01 5.944878235459327698e-02 -6.656380891799926758e-01 -4.070098400115966797e-01 -1.280311644077301025e-01 -3.803706765174865723e-01 6.905145943164825439e-02
2.759702503681182861e-01 8.439381122589111328e-01 2.560419142246246338e-01 -2.059776894748210907e-02 -1.343253850936889648e-01 -2.651385366916656494e-01 -6.861473619937896729e-02 -2.292978018522262573e-01
-1.285131126642227173e-01 7.841026186943054199e-01 -6.158436089754104614e-02 6.582535058259963989e-02 -3.794338405132293701e-01 -2.707172334194183350e-01 -2.420736551284790039e-01 -2.910059392452239990e-01
1.128887012600898743e-01 7.178647518157958984e-01 8.937818929553031921e-03 -1.599745005369186401e-01 -2.270530611276626587e-01 -4.472396075725555420e-01 -1.116008087992668152e-01 -4.268764555454254150e-01
1.072630360722541809e-01 3.490567952394485474e-02 -1.462503522634506226e-01 4.130866229534149170e-01 -4.072864949703216553e-01 -2.412767112255096436e-01 -7.555174231529235840e-01 1.853179000318050385e-02
2.065297365188598633e-01 5.362905859947204590e-01 -5.781871825456619263e-02 -1.006738692522048950e-01 2.429659515619277954e-01 -1.786977285519242287e-03 -5.555952787399291992e-01 5.371571183204650879e-01
6.684521585702896118e-02 1.640348285436630249e-01 -4.083478748798370361e-01 -6.415330767631530762e-01 -1.411996632814407349e-01 2.297900915145874023e-01 -5.269017219543457031e-01 -1.998631805181503296e-01
4.636723399162292480e-01 5.060445070266723633e-01 -8.882386237382888794e-02 -3.789401948451995850e-01 -5.507335066795349121e-01 1.190258637070655823e-01 -1.391029804944992065e-01 -2.015379071235656738e-01
-3.232264498365111649e-05 3.839933574199676514e-01 -3.280593454837799072e-01 -6.159331202507019043e-01 -2.668686024844646454e-02 2.391501218080520630e-01 -4.829731881618499756e-01 -2.727352678775787354e-01
-4.514684081077575684e-01 3.857864141464233398e-01 5.703978613018989563e-02 -3.234441950917243958e-02 -7.930607348680496216e-02 5.785566940903663635e-02 -6.877111196517944336e-01 -4.005772173404693604e-01
2.449533641338348389e-01 5.494907498359680176e-01 -3.439682722091674805e-01 -4.002136588096618652e-01 -3.275337219238281250e-01 9.482273459434509277e-02 -2.476163059473037720e-01 -4.266018271446228027e-01
2.723726630210876465e-01 -2.407238781452178955e-01 2.562313079833984375e-01 -3.017215728759765625e-01 3.377669304609298706e-02 -4.054077863693237305e-01 -5.557770133018493652e-01 -4.866111874580383301e-01
-3.680386245250701904e-01 3.024034202098846436e-01 -4.829272162169218063e-03 -6.109091266989707947e-02 4.481463879346847534e-02 -3.900289535522460938e-01 -5.996126532554626465e-01 -5.056461691856384277e-01
-3.511022776365280151e-02 4.395666718482971191e-01 2.364797890186309814e-01 -3.157999217510223389e-01 -4.588795602321624756e-01 1.023199036717414856e-01 -3.816532194614410400e-01 -5.321626663208007812e-01
5.251814126968383789e-01 1.886112987995147705e-01 -1.141815483570098877e-01 3.834710717201232910e-01 -2.959932982921600342e-01 -4.438984692096710205e-01 -4.500325620174407959e-01 -2.033114433288574219e-01
1.704826764762401581e-02 3.945360481739044189e-01 -2.938911914825439453e-01 -6.197664141654968262e-01 2.654325217008590698e-02 4.237167164683341980e-02 -4.462153017520904541e-01 -4.146809577941894531e-01
3.290061652660369873e-02 -1.334100663661956787e-01 3.319383263587951660e-01 1.872996538877487183e-01 -5.557015910744667053e-02 2.051346562802791595e-02 -9.079896211624145508e-01 -8.888874202966690063e-02
5.096920728683471680e-01 3.083043396472930908e-01 -3.494109809398651123e-01 1.114577054977416992e-01 1.292868107557296753e-01 2.233517616987228394e-01 -6.315470933914184570e-01 2.125997096300125122e-01
-2.194884791970252991e-02 -6.309245526790618896e-02 1.808253824710845947e-01 -2.915823459625244141e-01 -4.252784326672554016e-02 4.525173902511596680e-01 -7.174271941184997559e-01 -3.956478834152221680e-01
2.924453020095825195e-01 4.447107613086700439e-01 -9.187706559896469116e-02 -6.086921691894531250e-01 -4.317326843738555908e-01 -2.400810271501541138e-01 -2.804960906505584717e-01 1.226804777979850769e-01
8.040531873703002930e-01 2.431986927986145020e-01 -1.346055716276168823e-01 1.692043542861938477e-01 -3.063595853745937347e-02 -2.765710353851318359e-01 -4.125056564807891846e-01 3.609844949096441269e-03
2.320062667131423950e-01 6.115534305572509766e-01 9.248757362365722656e-02 1.072703376412391663e-01 3.885532021522521973e-01 -5.022563338279724121e-01 -3.282035887241363525e-01 2.028843015432357788e-01
3.742500245571136475e-01 5.759262442588806152e-01 -3.935286402702331543e-01 -1.021315157413482666e-01 -4.746289253234863281e-01 -6.148730590939521790e-02 -1.018741205334663391e-01 -3.514522910118103027e-01
2.293532043695449829e-01 -2.939375638961791992e-01 1.542498618364334106e-01 -1.648624837398529053e-01 -2.179282456636428833e-01 -3.887933790683746338e-01 -7.818377614021301270e-01 1.008792221546173096e-02
8.683987855911254883e-01 2.660988867282867432e-01 -3.345675021409988403e-02 1.272125393152236938e-01 -7.480303943157196045e-02 -1.787347048521041870e-01 -3.344872295856475830e-01 9.137370437383651733e-02
2.749593853950500488e-01 2.861939668655395508e-01 5.827993750572204590e-01 -3.233330249786376953e-01 1.447783261537551880e-01 -8.625134825706481934e-03 -5.287789106369018555e-01 3.124876320362091064e-01
3.662962466478347778e-02 -2.003103345632553101e-01 -6.216196715831756592e-02 1.855728775262832642e-01 9.555985778570175171e-02 -1.367277204990386963e-01 -9.311290383338928223e-01 -1.593905985355377197e-01
-1.635296493768692017e-01 7.425284981727600098e-01 -2.220923006534576416e-01 -2.431863695383071899e-01 -3.337569534778594971e-01 2.306786626577377319e-01 -3.416031897068023682e-01 -1.792926788330078125e-01
1.416829079389572144e-01 -1.899732202291488647e-01 1.010871231555938721e-01 2.545023858547210693e-01 -1.174429059028625488e-01 -1.895117461681365967e-01 -8.660866618156433105e-01 -2.627403140068054199e-01
8.806710839271545410e-01 2.593204677104949951e-01 2.533548139035701752e-02 8.216585963964462280e-02 1.812955550849437714e-02 -2.145211547613143921e-01 -3.211235105991363525e-01 1.760378107428550720e-02
9.805706143379211426e-02 6.174380332231521606e-02 -4.900163710117340088e-01 -1.948193460702896118e-01 8.779814094305038452e-02 -5.298693180084228516e-01 -5.914977788925170898e-01 2.648814916610717773e-01
-1.731430888175964355e-01 5.539841651916503906e-01 -1.473074704408645630e-01 -1.365024968981742859e-02 -4.242987036705017090e-01 2.269061654806137085e-02 -4.000644981861114502e-01 -5.483077168464660645e-01
6.298887133598327637e-01 2.975781857967376709e-01 -4.034079313278198242e-01 9.667336195707321167e-02 2.206886410713195801e-01 -3.793218731880187988e-01 -3.873015642166137695e-01 -3.538929857313632965e-03
6.718548536300659180e-01 3.229053318500518799e-01 -3.231399133801460266e-02 1.899726688861846924e-01 -3.125938475131988525e-01 1.019816473126411438e-01 -4.050368070602416992e-01 3.674770593643188477e-01
1.234835088253021240e-01 1.647490710020065308e-01 -3.536951243877410889e-01 -2.284464985132217407e-01 -4.578777402639389038e-02 -5.959252119064331055e-01 -5.277920365333557129e-01 3.801758289337158203e-01
5.719010233879089355e-01 -2.555067464709281921e-02 -1.451435685157775879e-01 3.139884471893310547e-01 -3.182976245880126953e-01 -2.007300257682800293e-01 -5.867645144462585449e-01 -2.583068311214447021e-01
-1.957648098468780518e-01 4.025962054729461670e-01 4.237641990184783936e-01 -1.216100454330444336e-01 8.955665677785873413e-02 -8.380825817584991455e-02 -4.498631954193115234e-01 -6.227409839630126953e-01
7.135859131813049316e-01 1.580207198858261108e-01 -4.815607145428657532e-02 2.676702737808227539e-01 -1.673606485128402710e-01 -3.994556367397308350e-01 -3.953862786293029785e-01 -2.189823687076568604e-01
3.152421712875366211e-01 2.441025823354721069e-01 -1.309368610382080078e-01 4.249238073825836182e-01 -3.493186533451080322e-01 -4.870837330818176270e-01 -4.742140769958496094e-01 -2.432665377855300903e-01
2.697675023227930069e-03 4.982151389122009277e-01 9.756532311439514160e-02 -1.927664689719676971e-02 2.976518273353576660e-01 3.741276860237121582e-01 -6.621454954147338867e-01 2.736402750015258789e-01
1.316515803337097168e-01 3.557496890425682068e-02 1.295358687639236450e-01 2.961864769458770752e-01 -3.796167373657226562e-01 1.907602846622467041e-01 -7.990754246711730957e-01 2.405754029750823975e-01
-3.630188405513763428e-01 1.189203783869743347e-01 -4.085353612899780273e-01 -3.561722040176391602e-01 -9.039457887411117554e-02 -6.902614235877990723e-02 -7.153769135475158691e-01 -1.887207627296447754e-01
2.356679923832416534e-02 4.582903981208801270e-01 2.439445815980434418e-02 3.469706326723098755e-02 -1.844266057014465332e-01 -5.010641738772392273e-02 -2.976211011409759521e-01 -8.139492273330688477e-01
-1.530088037252426147e-01 6.840314865112304688e-01 1.148121953010559082e-01 -3.895747065544128418e-01 -3.092854619026184082e-01 1.583709865808486938e-01 -3.675552308559417725e-01 -2.964848875999450684e-01
1.853589266538619995e-01 -9.379813447594642639e-03 2.110885381698608398e-01 -2.673826813697814941e-01 2.438925057649612427e-01 3.141926825046539307e-01 -6.391320824623107910e-01 -5.318005084991455078e-01
9.519315510988235474e-02 -1.486122608184814453e-01 2.223905324935913086e-01 -5.365777015686035156e-01 2.517649717628955841e-02 1.273197084665298462e-01 -7.232015728950500488e-01 -3.026792109012603760e-01
7.466364502906799316e-01 3.451611399650573730e-01 -2.844564914703369141e-01 1.783972680568695068e-01 2.014055401086807251e-01 -1.340319365262985229e-01 -3.598140478134155273e-01 -1.505382508039474487e-01
-8.259175717830657959e-02 6.698675155639648438e-01 -1.535394191741943359e-01 3.848471865057945251e-02 -1.740853488445281982e-01 -5.878466963768005371e-01 -1.903925240039825439e-01 -3.275390565395355225e-01
-2.189723402261734009e-01 5.030920505523681641e-01 1.604365557432174683e-01 -1.034632846713066101e-01 1.651146560907363892e-01 -3.407376408576965332e-01 -6.073527336120605469e-01 3.876372873783111572e-01
3.694943785667419434e-01 4.145833849906921387e-01 -3.548076450824737549e-01 1.427081376314163208e-01 -6.307394802570343018e-02 -5.479850769042968750e-01 -3.718538582324981689e-01 3.206231892108917236e-01
6.465175151824951172e-01 2.523385882377624512e-01 -4.367271065711975098e-01 1.324039250612258911e-01 1.370728015899658203e-01 2.250327914953231812e-02 -5.370241403579711914e-01 4.887391254305839539e-02
4.833440482616424561e-01 -3.118596412241458893e-02 -8.563533425331115723e-02 9.160485863685607910e-02 -4.323310554027557373e-01 -3.392682969570159912e-01 -5.627137422561645508e-01 3.619683682918548584e-01
1.970945149660110474e-01 -2.221835106611251831e-01 7.919782400131225586e-02 -5.012730956077575684e-01 2.923308312892913818e-01 -1.497939676046371460e-01 -7.120963335037231445e-01 -1.981525272130966187e-01
1.078856140375137329e-01 4.194732010364532471e-01 2.817873656749725342e-01 -1.232593134045600891e-01 2.523836493492126465e-01 4.216988384723663330e-01 -6.606715917587280273e-01 1.994778811931610107e-01
7.264687418937683105e-01 2.579669952392578125e-01 -2.945526242256164551e-01 1.394840627908706665e-01 1.833624690771102905e-01 1.010674312710762024e-01 -5.028687119483947754e-01 -5.259032920002937317e-02
2.253094166517257690e-01 2.821389138698577881e-01 -8.652463555335998535e-02 -3.356889486312866211e-01 3.305042684078216553e-01 -2.607566714286804199e-01 -6.165767908096313477e-01 4.382528960704803467e-01
3.446967899799346924e-01 3.225313425064086914e-01 1.335995793342590332e-01 5.054140686988830566e-01 -2.984929978847503662e-01 -2.100399881601333618e-01 -5.913375020027160645e-01 1.448126137256622314e-01
9.790249168872833252e-02 4.545837342739105225e-01 -6.468257308006286621e-01 -1.316877156496047974e-01 -2.050744593143463135e-01 -2.762592025101184845e-02 -3.102144002914428711e-01 -4.571563899517059326e-01
-3.682409413158893585e-03 7.531805038452148438e-01 1.009371653199195862e-01 -3.493415713310241699e-01 -4.071856737136840820e-01 -3.267185389995574951e-02 -3.028503060340881348e-01 2.046746015548706055e-01
2.443307638168334961e-01 2.178112715482711792e-01 -7.326924055814743042e-02 -1.070978343486785889e-01 -5.209203436970710754e-02 -5.414708852767944336e-01 -5.412299633026123047e-01 5.358994603157043457e-01
-3.823432624340057373e-01 6.092900037765502930e-01 7.355397194623947144e-02 -1.111234277486801147e-01 7.708661258220672607e-02 -2.743596434593200684e-01 -5.407034158706665039e-01 3.020677566528320312e-01
2.065980583429336548e-01 4.652785882353782654e-02 4.462639614939689636e-02 3.862236142158508301e-01 -4.528534039855003357e-02 1.786546409130096436e-01 -8.577715158462524414e-01 1.850730627775192261e-01
-7.139411568641662598e-02 5.047762393951416016e-01 -3.312049210071563721e-01 -4.361954629421234131e-01 -4.452623128890991211e-01 3.709018230438232422e-02 -3.734653592109680176e-01 -3.178524971008300781e-01
-4.286379218101501465e-01 4.392497539520263672e-01 2.089511752128601074e-01 1.376937776803970337e-01 -1.224734038114547729e-01 -3.803984448313713074e-02 -6.310660243034362793e-01 -3.821228146553039551e-01
-2.762225866317749023e-01 5.418437123298645020e-01 -2.854107320308685303e-01 -9.306822717189788818e-02 -1.716880798339843750e-01 -4.950123131275177002e-01 -4.624807536602020264e-01 2.271187454462051392e-01
8.350220918655395508e-01 2.154789268970489502e-01 3.813653439283370972e-02 5.434868484735488892e-02 1.684280186891555786e-01 1.311701983213424683e-01 -4.435094594955444336e-01 -9.810582548379898071e-02
9.690160304307937622e-02 5.784806609153747559e-01 9.498560801148414612e-03 -3.536265492439270020e-01 -7.724297046661376953e-02 -6.831520795822143555e-01 -2.318281680345535278e-01 -6.648625433444976807e-02
3.639308735728263855e-02 3.804892897605895996e-01 1.580195315182209015e-02 -1.423049718141555786e-01 2.396576702594757080e-01 5.201777219772338867e-01 -6.920825839042663574e-01 1.624931097030639648e-01
-4.551463574171066284e-02 7.585890889167785645e-01 -2.887492999434471130e-02 -3.081778883934020996e-01 -2.079664021730422974e-01 -2.219868451356887817e-01 -2.235554605722427368e-01 -4.291367828845977783e-01
1.247842982411384583e-01 3.726198971271514893e-01 -2.910165488719940186e-01 -2.625280320644378662e-01 1.329622268676757812e-01 -3.408827185630798340e-01 -5.743449330329895020e-01 4.777234792709350586e-01
4.201740026473999023e-01 3.745070993900299072e-01 1.460913419723510742e-01 -6.569913029670715332e-01 -5.949122458696365356e-02 -3.393153548240661621e-01 -2.308228909969329834e-01 -2.413810640573501587e-01
2.728662192821502686e-01 3.055173456668853760e-01 -2.966446988284587860e-02 5.472372174263000488e-01 -1.984928548336029053e-01 -3.895992934703826904e-01 -4.798794686794281006e-01 -3.322400450706481934e-01
5.102396607398986816e-01 1.800045818090438843e-01 -3.735749125480651855e-01 3.706591948866844177e-02 5.194647237658500671e-02 3.170947134494781494e-01 -6.535028219223022461e-01 1.897592991590499878e-01
-1.080736666917800903e-01 2.393319159746170044e-01 3.335689008235931396e-01 -2.024269700050354004e-01 1.917158365249633789e-01 -5.860963463783264160e-01 -4.796537756919860840e-01 -4.104434549808502197e-01
5.660332441329956055e-01 2.314150929450988770e-01 -1.825062334537506104e-01 4.817104041576385498e-01 -7.719863951206207275e-02 -2.517612874507904053e-01 -5.352920293807983398e-01 -6.942098587751388550e-02
3.045038878917694092e-01 3.218749463558197021e-01 -6.526112556457519531e-02 4.911327660083770752e-01 -4.382923841476440430e-01 -3.418258726596832275e-01 -4.892582595348358154e-01 -9.942175447940826416e-02
6.137270331382751465e-01 8.416653610765933990e-03 -9.910897165536880493e-02 1.322746872901916504e-01 -3.385005891323089600e-01 -4.495448470115661621e-01 -4.819980263710021973e-01 -2.166884839534759521e-01
6.647646427154541016e-01 3.274266421794891357e-01 -3.101666569709777832e-01 1.745766997337341309e-01 9.830084443092346191e-02 5.418430641293525696e-02 -5.453666448593139648e-01 1.190615668892860413e-01
8.033868670463562012e-02 -2.001627236604690552e-01 -1.789532750844955444e-01 -3.505848050117492676e-01 -1.477664113044738770e-01 -5.799638032913208008e-01 -6.306042671203613281e-01 -2.066202908754348755e-01
6.979843974113464355e-01 9.140180051326751709e-02 -4.685678780078887939e-01 -3.731557726860046387e-02 -1.569244079291820526e-02 -3.506229221820831299e-01 -4.001108407974243164e-01 1.562909968197345734e-02
9.250690937042236328e-01 2.719020843505859375e-01 2.512506581842899323e-02 -3.492099791765213013e-02 6.948798272787826136e-06 -8.411312103271484375e-02 -2.444911897182464600e-01 -4.018505290150642395e-02
-1.620656065642833710e-02 4.305621683597564697e-01 -4.023813307285308838e-01 -5.796434283256530762e-01 -1.637092828750610352e-01 1.275658011436462402e-01 -4.579215645790100098e-01 -2.523692250251770020e-01
1.267107725143432617e-01 1.346192210912704468e-01 -2.142890691757202148e-01 -6.940206289291381836e-01 1.522929072380065918e-01 -6.466502696275711060e-02 -4.830777943134307861e-01 -4.213063120841979980e-01
-4.442014396190643311e-01 4.111626446247100830e-01 -4.642352163791656494e-01 -1.344502903521060944e-02 4.912823811173439026e-02 -1.947733908891677856e-01 -5.567620992660522461e-01 -2.600020468235015869e-01
-5.448874086141586304e-02 4.856069386005401611e-01 1.069950032979249954e-02 2.531717717647552490e-02 3.460919559001922607e-01 2.633242309093475342e-01 -6.944382786750793457e-01 2.984923720359802246e-01
-1.811600625514984131e-01 5.276634693145751953e-01 1.858777105808258057e-01 -3.117244839668273926e-01 -2.606264650821685791e-01 2.631542682647705078e-01 -4.324081540107727051e-01 -4.825726747512817383e-01
1.410806775093078613e-01 -1.962498873472213745e-01 2.434834241867065430e-01 1.317846477031707764e-01 -1.669519096612930298e-01 -2.875969186425209045e-02 -9.123448729515075684e-01 -6.210981309413909912e-02
6.140234470367431641e-01 3.459269106388092041e-01 -2.911317944526672363e-01 1.697239279747009277e-01 1.734658181667327881e-01 1.102356314659118652e-01 -5.683346390724182129e-01 1.565232574939727783e-01
2.225424349308013916e-01 3.144716918468475342e-01 2.329795807600021362e-02 -4.344170913100242615e-03 5.731713771820068359e-01 -5.590804219245910645e-01 -4.558400213718414307e-01 4.619595408439636230e-02
8.477579802274703979e-02 2.951183319091796875e-01 5.383585691452026367e-01 1.088880896568298340e-01 -1.823829710483551025e-01 -1.206992492079734802e-01 -3.027422130107879639e-01 -6.815768480300903320e-01
1.443610787391662598e-01 -2.919164299964904785e-01 -5.043985322117805481e-02 -1.415296792984008789e-01 -4.006192684173583984e-01 -3.366867899894714355e-01 -7.714821696281433105e-01 -4.828454181551933289e-02
4.778236448764801025e-01 -2.118239738047122955e-02 -2.979709506034851074e-01 3.043617904186248779e-01 2.735649608075618744e-02 4.085791110992431641e-02 -7.062342762947082520e-01 -2.977053821086883545e-01
2.057658135890960693e-02 4.707987308502197266e-01 -5.438484996557235718e-02 2.635801434516906738e-01 2.966150045394897461e-01 -3.931661546230316162e-01 -6.199402809143066406e-01 2.803691029548645020e-01
-2.866471111774444580e-01 6.188591718673706055e-01 -6.039461120963096619e-02 -1.225698925554752350e-02 -5.384019389748573303e-02 -3.222013413906097412e-01 -5.197140574455261230e-01 3.927263021469116211e-01
4.702948629856109619e-01 1.164768785238265991e-01 2.597520351409912109e-01 -6.194042563438415527e-01 7.944167405366897583e-02 -2.162190973758697510e-01 -2.254233807325363159e-01 -4.585257768630981445e-01
-3.617252707481384277e-01 2.073082178831100464e-01 1.700499057769775391e-01 -3.470799326896667480e-01 -3.950731754302978516e-01 -3.504614233970642090e-01 -5.795196890830993652e-01 -2.490932643413543701e-01
1.955966800451278687e-01 5.479775071144104004e-01 9.230026602745056152e-02 -3.317213654518127441e-01 -3.742665052413940430e-01 -3.972554951906204224e-02 -2.147764116525650024e-01 -5.959209799766540527e-01
-3.587071597576141357e-01 2.368452996015548706e-01 -5.082006454467773438e-01 -3.010936975479125977e-01 -3.389826789498329163e-02 7.865478843450546265e-02 -6.681034564971923828e-01 -1.122949272394180298e-01
-1.261665523052215576e-01 2.670385539531707764e-01 2.663274407386779785e-01 -3.650965392589569092e-01 -4.323800802230834961e-01 -1.525510996580123901e-01 -4.903287291526794434e-01 -5.078385472297668457e-01
9.682318568229675293e-02 4.323761761188507080e-01 -5.718482136726379395e-01 -4.235374033451080322e-01 -3.939700424671173096e-01 -3.642949089407920837e-02 -3.684505820274353027e-01 7.061363756656646729e-02
-2.570996582508087158e-01 1.037042364478111267e-01 2.965672016143798828e-01 -1.092100441455841064e-01 2.095935642719268799e-01 5.832161754369735718e-02 -8.252888321876525879e-01 -3.079511523246765137e-01
-2.821645140647888184e-01 2.574553787708282471e-01 -1.113940253853797913e-01 -3.157488703727722168e-01 1.151244342327117920e-01 -4.955033361911773682e-01 -6.530760526657104492e-01 2.381352335214614868e-01
1.002071052789688110e-01 1.367181539535522461e-01 1.200985461473464966e-01 5.087821483612060547e-01 -1.345832366496324539e-02 1.114262640476226807e-01 -8.246117830276489258e-01 7.349923998117446899e-02
4.132369756698608398e-01 3.776093721389770508e-01 -5.043486952781677246e-01 -2.464799135923385620e-01 -1.999821215867996216e-01 -2.760223746299743652e-01 -1.491367071866989136e-01 -4.828079938888549805e-01
5.456557869911193848e-01 3.151818513870239258e-01 -4.566822648048400879e-01 2.366411872208118439e-02 1.284793466329574585e-01 2.233445942401885986e-01 -5.505844950675964355e-01 1.557833105325698853e-01
4.994761049747467041e-01 1.027774903923273087e-02 -2.788742817938327789e-02 -1.597987860441207886e-01 4.293327927589416504e-01 -5.295626521110534668e-01 -5.086858868598937988e-01 2.408510446548461914e-02
3.174940347671508789e-01 2.867255806922912598e-01 5.923590064048767090e-01 -3.765252232551574707e-01 2.099391631782054901e-02 -1.921970397233963013e-01 -4.858237206935882568e-01 2.256556004285812378e-01
1.168375648558139801e-02 1.086946055293083191e-01 -4.879575371742248535e-01 -6.079537272453308105e-01 -2.329703271389007568e-01 2.087881974875926971e-02 -5.398133993148803711e-01 -1.850104629993438721e-01
-4.241140782833099365e-01 5.616593956947326660e-01 1.532451659440994263e-01 -5.729806143790483475e-03 1.123517844825983047e-02 -2.807015478610992432e-01 -5.707569122314453125e-01 2.765246629714965820e-01
2.591457962989807129e-01 2.592798173427581787e-01 -4.578924775123596191e-01 -2.096715122461318970e-01 -3.049132525920867920e-01 -2.329643368721008301e-01 -2.934585511684417725e-01 -6.153270602226257324e-01
-1.522119343280792236e-01 5.751420855522155762e-01 8.121634274721145630e-02 -3.917016461491584778e-02 -2.847237288951873779e-01 -3.300541639328002930e-01 -2.894097864627838135e-01 -6.034495830535888672e-01
5.153502896428108215e-02 4.372084736824035645e-01 5.729561448097229004e-01 7.217767834663391113e-02 1.427872925996780396e-01 3.100663423538208008e-01 -5.842665433883666992e-01 1.216877251863479614e-01
2.032452225685119629e-01 3.287841081619262695e-01 5.810551643371582031e-01 -2.958011031150817871e-01 1.363854855298995972e-01 -3.571381792426109314e-02 -5.699846148490905762e-01 2.840950191020965576e-01
2.276164293289184570e-01 2.983687222003936768e-01 -1.037228107452392578e-01 4.370173215866088867e-01 -5.763728618621826172e-01 -1.326978802680969238e-01 -5.478469133377075195e-01 8.645217120647430420e-02
5.230205059051513672e-01 2.947998940944671631e-01 -3.684181869029998779e-01 1.537267863750457764e-01 7.487068325281143188e-02 2.102753072977066040e-01 -6.229762434959411621e-01 2.055677324533462524e-01
5.260636806488037109e-01 4.289104938507080078e-01 3.746052682399749756e-01 -5.313213467597961426e-01 -1.836851090192794800e-01 -1.886690855026245117e-01 -1.355153620243072510e-01 -1.701785176992416382e-01
-5.694897100329399109e-02 8.218895196914672852e-01 -2.490476891398429871e-02 -2.237379737198352814e-02 6.942906230688095093e-02 -4.283263683319091797e-01 -1.614413112401962280e-01 -3.252482712268829346e-01
5.119813084602355957e-01 5.037057399749755859e-02 -1.920113861560821533e-01 1.483346223831176758e-01 3.542557954788208008e-01 2.079047560691833496e-01 -6.635319590568542480e-01 -2.597503662109375000e-01
4.290382862091064453e-01 4.025532603263854980e-01 -7.401738315820693970e-02 -9.408474713563919067e-02 8.029699325561523438e-02 -1.570364981889724731e-01 -5.065123438835144043e-01 5.931978821754455566e-01
2.823074758052825928e-01 4.419608712196350098e-01 4.671998620033264160e-01 -5.489106178283691406e-01 -1.127323433756828308e-01 2.172421514987945557e-01 -3.790362775325775146e-01 -4.269894957542419434e-02
7.916663587093353271e-02 -1.908112764358520508e-01 -1.295316815376281738e-01 -8.892542868852615356e-02 -5.526352673768997192e-02 -6.968985199928283691e-01 -6.627737283706665039e-01 -6.816717982292175293e-02
1.897886693477630615e-01 -1.989184319972991943e-01 2.831683121621608734e-02 -5.027087926864624023e-01 2.778385877609252930e-01 -3.670603632926940918e-01 -6.761029362678527832e-01 -4.302325099706649780e-02
7.481997013092041016e-01 2.489379495382308960e-01 7.730998843908309937e-02 3.165184259414672852e-01 -1.714160889387130737e-01 -3.204848468303680420e-01 -3.678508102893829346e-01 -6.825058907270431519e-02
1.667632460594177246e-01 5.349808335304260254e-01 5.038719624280929565e-02 -5.393134355545043945e-01 -1.305999159812927246e-01 -5.578811168670654297e-01 -2.535205483436584473e-01 5.238092038780450821e-03
-8.345902711153030396e-02 3.714755773544311523e-01 -2.507743891328573227e-03 6.194254010915756226e-02 4.278272986412048340e-01 8.690605312585830688e-02 -7.753248214721679688e-01 2.438850104808807373e-01
-5.833881720900535583e-02 -1.920792907476425171e-01 1.507650017738342285e-01 -2.790279388427734375e-01 -1.267349869012832642e-01 -2.985323071479797363e-01 -7.668679356575012207e-01 -4.072418510913848877e-01
7.096432447433471680e-01 -5.781167000532150269e-02 -5.233024805784225464e-02 8.143128454685211182e-02 -2.698793634772300720e-02 -5.116503238677978516e-01 -4.686614274978637695e-01 -3.920105844736099243e-02
-1.505891531705856323e-01 2.806694507598876953e-01 5.243098139762878418e-01 -1.852676719427108765e-01 -1.226257160305976868e-01 -7.937097549438476562e-02 -5.036266446113586426e-01 -5.606657862663269043e-01
-3.605185151100158691e-01 5.325970649719238281e-01 -1.439742594957351685e-01 9.159785695374011993e-03 -5.113828182220458984e-01 1.314517855644226074e-01 -4.939564466476440430e-01 -2.068074941635131836e-01
4.203277230262756348e-01 1.184218451380729675e-01 6.354613602161407471e-02 4.096990525722503662e-01 -4.029256999492645264e-01 -1.718757450580596924e-01 -6.674655675888061523e-01 2.989913104102015495e-03
-1.530530154705047607e-01 6.228226423263549805e-01 -1.660019457340240479e-01 -2.749221026897430420e-01 1.298808604478836060e-01 -3.765371739864349365e-01 -5.112557411193847656e-01 2.559221386909484863e-01
-2.277866899967193604e-01 6.456147432327270508e-01 4.108961820602416992e-01 -2.665168941020965576e-01 -1.373690068721771240e-01 1.182842552661895752e-01 -3.930684626102447510e-01 -3.225890100002288818e-01
2.156138271093368530e-01 2.976597547531127930e-01 2.125362753868103027e-01 -1.825504601001739502e-01 1.713221669197082520e-01 -3.292871415615081787e-01 -6.046823263168334961e-01 5.319690704345703125e-01
4.153448045253753662e-01 2.480979561805725098e-01 6.370251774787902832e-01 5.126047506928443909e-02 2.857912480831146240e-01 -8.481489866971969604e-02 -5.181023478507995605e-01 1.439440809190273285e-02
-4.037017226219177246e-01 4.683905839920043945e-01 1.763513535261154175e-01 -4.197430312633514404e-01 -1.694492548704147339e-01 -6.570973992347717285e-02 -5.889487862586975098e-01 -1.745274960994720459e-01
1.746375411748886108e-01 -2.331783771514892578e-01 -3.026430606842041016e-01 -4.083195328712463379e-01 1.322050541639328003e-01 -4.522934854030609131e-01 -6.332818269729614258e-01 -1.836262643337249756e-01
-4.675352573394775391e-02 4.428506195545196533e-01 -2.425519935786724091e-02 -1.930846869945526123e-01 -3.904200494289398193e-01 -5.468111485242843628e-03 -3.876364827156066895e-01 -6.790491342544555664e-01
-6.366969645023345947e-02 7.605494856834411621e-01 -1.968735903501510620e-01 -2.273958772420883179e-01 -2.668999731540679932e-01 4.723798111081123352e-02 -2.556942403316497803e-01 -4.338154494762420654e-01
4.530829489231109619e-01 -2.685209810733795166e-01 4.450887441635131836e-01 -3.061689138412475586e-01 -3.153899610042572021e-01 -1.857783645391464233e-02 -5.742838978767395020e-01 -3.392669558525085449e-02
5.026667714118957520e-01 6.844907402992248535e-01 -6.628181040287017822e-02 -4.051887094974517822e-01 -1.744810938835144043e-01 2.531816959381103516e-01 -8.957581967115402222e-02 -8.751488476991653442e-02
1.677211225032806396e-01 7.468772530555725098e-01 1.119764596223831177e-01 -3.587061762809753418e-01 -2.668200433254241943e-01 -3.228964805603027344e-01 -2.457198947668075562e-01 1.923585534095764160e-01
2.199892550706863403e-01 3.813930153846740723e-01 -1.250195596367120743e-02 5.265375971794128418e-01 -3.264615833759307861e-01 4.276993125677108765e-02 -5.932102203369140625e-01 2.616123855113983154e-01
7.371397614479064941e-01 2.496519982814788818e-01 -4.241710007190704346e-01 7.505410816520452499e-03 -1.502847224473953247e-01 -2.669350206851959229e-01 -3.263712227344512939e-01 1.181671842932701111e-01
8.775464296340942383e-01 2.979267239570617676e-01 -4.696652293205261230e-02 2.152025699615478516e-02 1.872031837701797485e-01 -5.824461579322814941e-02 -3.110364079475402832e-01 -5.746314674615859985e-02
7.787240296602249146e-02 2.720470726490020752e-01 7.172596454620361328e-01 -2.602369189262390137e-01 -2.346605807542800903e-01 -6.681974977254867554e-03 -5.301237106323242188e-01 4.000266268849372864e-02
2.177962660789489746e-01 5.509415268898010254e-01 3.681132495403289795e-01 -6.060557365417480469e-01 -1.390461027622222900e-01 -1.105060949921607971e-01 -3.090777099132537842e-01 1.383572369813919067e-01
4.957427382469177246e-01 1.408477276563644409e-01 -4.132679998874664307e-01 1.789842545986175537e-01 4.200287163257598877e-01 -1.152263730764389038e-01 -5.522809028625488281e-01 -1.919894069433212280e-01
4.902543425559997559e-01 9.524695575237274170e-02 -8.142431825399398804e-02 4.262269735336303711e-01 -3.494745194911956787e-01 -3.298164308071136475e-01 -5.533515810966491699e-01 -1.586504280567169189e-01
-9.658590704202651978e-02 6.324862837791442871e-01 -2.741751074790954590e-01 1.092192456126213074e-01 3.212291002273559570e-01 -4.865388274192810059e-01 -3.919276893138885498e-01 -1.000805869698524475e-01
3.673695921897888184e-01 4.642594456672668457e-01 6.000909209251403809e-01 -5.798447877168655396e-03 4.082412123680114746e-01 3.621941059827804565e-02 -3.322155177593231201e-01 -1.049768775701522827e-01
-1.229240819811820984e-01 5.535200834274291992e-01 1.936406493186950684e-01 -3.399510681629180908e-01 -4.799767732620239258e-01 2.478766590356826782e-01 -4.068330526351928711e-01 -2.609752416610717773e-01
3.393884003162384033e-01 1.048199087381362915e-01 2.074165046215057373e-01 -6.088761091232299805e-01 -3.351106345653533936e-01 -2.114875465631484985e-01 -3.102555572986602783e-01 -4.547438919544219971e-01
2.837324440479278564e-01 8.174846768379211426e-01 -1.099049448966979980e-01 1.608353257179260254e-01 -3.056724667549133301e-01 -3.442098200321197510e-01 -1.348698884248733521e-02 3.420059755444526672e-02
4.342665374279022217e-01 2.875294089317321777e-01 3.534534573554992676e-01 4.968390762805938721e-01 -6.891962140798568726e-02 -1.364868581295013428e-01 -4.350312352180480957e-01 -3.799083530902862549e-01
5.368471518158912659e-02 -3.601377829909324646e-02 1.373703926801681519e-01 3.224315047264099121e-01 -3.232635557651519775e-01 -2.671647965908050537e-01 -8.098245263099670410e-01 -2.032147943973541260e-01
4.184560179710388184e-01 2.109503895044326782e-01 -3.161170780658721924e-01 2.446867227554321289e-01 1.003182306885719299e-01 4.116714596748352051e-01 -6.541161537170410156e-01 -1.148386299610137939e-01
1.204271689057350159e-01 -1.928985416889190674e-01 -2.059169858694076538e-01 -4.321629405021667480e-01 9.062266349792480469e-02 -5.331528186798095703e-01 -6.531517505645751953e-01 -7.019008975476026535e-03
-4.469410479068756104e-01 5.035428404808044434e-01 -3.191324770450592041e-01 -1.266440302133560181e-01 -2.574037015438079834e-01 5.151272192597389221e-02 -5.427139401435852051e-01 -2.556470036506652832e-01
5.051618069410324097e-02 -8.774868212640285492e-03 4.638979434967041016e-01 2.999965250492095947e-01 -5.941424891352653503e-02 -2.834244668483734131e-01 -7.782483100891113281e-01 5.140216276049613953e-02
7.145576924085617065e-02 6.386635899543762207e-01 5.118895769119262695e-01 -3.593650460243225098e-01 -1.758808344602584839e-01 -1.525839865207672119e-01 -3.117583692073822021e-01 2.107594162225723267e-01
5.116920918226242065e-03 3.950353264808654785e-01 -4.578227698802947998e-01 -6.013711094856262207e-01 -1.053594052791595459e-01 -7.393661886453628540e-02 -4.255095720291137695e-01 -2.739460468292236328e-01
-1.944067180156707764e-01 6.425884366035461426e-01 -8.200729265809059143e-03 8.719157427549362183e-02 -6.291190981864929199e-01 -1.661616563796997070e-01 -2.900381088256835938e-01 -1.846453994512557983e-01
4.141086637973785400e-01 -2.845577709376811981e-02 -1.995876729488372803e-01 -2.404402941465377808e-01 -2.742316424846649170e-01 -4.440287649631500244e-01 -6.673316955566406250e-01 1.111815273761749268e-01
1.528450846672058105e-01 3.084633648395538330e-01 4.200672507286071777e-01 -3.662210404872894287e-01 -4.276785552501678467e-01 1.168780699372291565e-01 -2.862165272235870361e-01 -5.407633781433105469e-01
-1.038818657398223877e-01 3.536525964736938477e-01 6.951048970222473145e-02 -8.108099550008773804e-02 6.023924946784973145e-01 2.652548067271709442e-02 -6.948184370994567871e-01 7.987195253372192383e-02
-4.732480272650718689e-02 1.881143748760223389e-01 4.412122666835784912e-01 -2.959732115268707275e-01 2.478060871362686157e-01 -5.311503633856773376e-02 -5.304993391036987305e-01 -5.783134698867797852e-01
-6.223125383257865906e-02 5.829353332519531250e-01 1.964206993579864502e-01 -4.253521561622619629e-01 -1.212006211280822754e-01 3.836444020271301270e-01 -3.513061404228210449e-01 -3.892551958560943604e-01
-8.640353381633758545e-02 6.501384079456329346e-02 2.670013606548309326e-01 2.485179454088211060e-01 -1.343898475170135498e-01 -5.597406998276710510e-02 -8.776549696922302246e-01 2.525562942028045654e-01
-2.024268060922622681e-01 3.420679271221160889e-01 -9.361194074153900146e-02 9.194439649581909180e-02 -3.961156606674194336e-01 1.032553762197494507e-01 -5.246223807334899902e-01 -6.180599331855773926e-01
7.013007998466491699e-03 3.099856674671173096e-01 -5.204395577311515808e-02 -1.950763761997222900e-01 2.522589266300201416e-01 -2.855469584465026855e-01 -6.955517530441284180e-01 4.838723540306091309e-01
2.576847076416015625e-01 2.737174630165100098e-01 1.564304530620574951e-01 -7.501419782638549805e-01 -2.423325330018997192e-01 -3.005164861679077148e-01 -3.495656549930572510e-01 -1.619578711688518524e-02
2.510315179824829102e-01 3.043346703052520752e-01 9.940788894891738892e-02 5.522729754447937012e-01 -2.985303699970245361e-01 2.613150477409362793e-01 -6.097783446311950684e-01 1.551647670567035675e-02
5.848760008811950684e-01 2.286735028028488159e-01 -2.620437443256378174e-01 1.283807903528213501e-01 4.205079972743988037e-01 8.960442245006561279e-02 -5.502136945724487305e-01 -1.813533902168273926e-01
-3.309375420212745667e-02 2.847293019294738770e-01 2.651330232620239258e-01 8.743466809391975403e-03 2.600004374980926514e-01 4.467196464538574219e-01 -7.596239447593688965e-01 5.722750350832939148e-02
4.183417260646820068e-01 1.428051292896270752e-01 -3.401404321193695068e-01 1.522593349218368530e-01 5.536074191331863403e-02 3.255426585674285889e-01 -7.294782400131225586e-01 1.566440165042877197e-01
-3.453572392463684082e-01 4.163793921470642090e-01 1.745050959289073944e-02 -4.917760193347930908e-01 -4.194846153259277344e-01 -2.938053570687770844e-02 -5.344128608703613281e-01 -5.273422226309776306e-02
3.918792903423309326e-01 2.557085752487182617e-01 -5.630854368209838867e-01 -3.563232719898223877e-01 -1.349346488714218140e-01 1.103896498680114746e-01 -3.178771436214447021e-01 -4.534018337726593018e-01
6.785640716552734375e-01 2.542091012001037598e-01 2.143527008593082428e-02 2.519744336605072021e-01 -1.704764515161514282e-01 2.502469718456268311e-01 -5.436329245567321777e-01 1.541281640529632568e-01
3.922790288925170898e-01 3.876699507236480713e-01 2.109531611204147339e-01 5.209500193595886230e-01 -3.029927909374237061e-01 -2.003327161073684692e-01 -4.973850250244140625e-01 2.468569949269294739e-02
-2.390147149562835693e-01 4.881435930728912354e-01 -1.398170590400695801e-01 -2.098205238580703735e-01 -3.248280882835388184e-01 -6.162481009960174561e-02 -4.893421232700347900e-01 -5.405992865562438965e-01
6.922828406095504761e-02 2.043354660272598267e-01 3.898910433053970337e-02 -2.092856913805007935e-01 2.877759635448455811e-01 5.395810604095458984e-01 -7.297680377960205078e-01 -4.012393951416015625e-02
2.229837030172348022e-01 3.007696270942687988e-01 1.709986776113510132e-01 -6.993311643600463867e-01 -3.342956900596618652e-01 -1.292983144521713257e-01 -3.941987454891204834e-01 2.400975972414016724e-01
4.298127442598342896e-02 -1.822574734687805176e-01 2.648465801030397415e-03 -5.062648653984069824e-01 -2.526241242885589600e-01 -2.486149519681930542e-01 -6.227091550827026367e-01 -4.418469667434692383e-01
-3.135037720203399658e-01 6.246744990348815918e-01 1.790365874767303467e-01 -1.256449818611145020e-01 -1.930190771818161011e-01 -4.007172584533691406e-01 -3.803520500659942627e-01 -3.480773568153381348e-01
5.207686424255371094e-01 3.637345731258392334e-01 -3.702482581138610840e-01 -4.510100185871124268e-01 -3.292998969554901123e-01 -3.522733226418495178e-02 -2.664560079574584961e-01 -2.744547426700592041e-01
1.868784427642822266e-02 5.530466437339782715e-01 1.412290036678314209e-01 5.982899665832519531e-02 3.965352773666381836e-01 -4.174922108650207520e-01 -5.143592357635498047e-01 2.723225951194763184e-01
-3.526249825954437256e-01 5.044282674789428711e-01 7.267659157514572144e-02 -3.071140050888061523e-01 -3.136714100837707520e-01 1.586308330297470093e-01 -5.119360089302062988e-01 -3.687477111816406250e-01
-1.508059650659561157e-01 6.846678256988525391e-01 -7.710932195186614990e-02 -3.013640344142913818e-01 3.788048028945922852e-02 -4.954581260681152344e-01 -2.775649428367614746e-01 -2.962522506713867188e-01
-2.002730667591094971e-01 3.324958309531211853e-02 3.630524277687072754e-01 -1.213225051760673523e-01 1.196506395936012268e-01 1.000862941145896912e-01 -7.647714614868164062e-01 -4.506106972694396973e-01
-2.492071688175201416e-02 6.036610007286071777e-01 3.878787159919738770e-02 -1.066336110234260559e-01 2.169280499219894409e-01 -2.934267222881317139e-01 -5.210369825363159180e-01 4.663266539573669434e-01
3.385562822222709656e-02 3.993022143840789795e-01 3.624296560883522034e-02 -4.954981803894042969e-01 -2.922772467136383057e-01 4.396617114543914795e-01 -3.857014179229736328e-01 -4.063074588775634766e-01
2.342957258224487305e-01 4.299119412899017334e-01 2.334210127592086792e-01 -3.528581559658050537e-01 6.431084871292114258e-02 -8.343514055013656616e-02 -5.120412707328796387e-01 5.549805164337158203e-01
1.755685955286026001e-01 5.090233087539672852e-01 3.235993087291717529e-01 -2.885057628154754639e-01 -1.202318593859672546e-01 -4.185061752796173096e-01 -1.548986285924911499e-01 -5.554478764533996582e-01
-1.210977360606193542e-01 -1.666370220482349396e-02 1.818521171808242798e-01 -2.138500809669494629e-01 1.340789198875427246e-01 3.290276825428009033e-01 -7.726054191589355469e-01 -4.279020130634307861e-01
9.362559765577316284e-02 3.053413629531860352e-01 2.429468929767608643e-01 -6.429744362831115723e-01 -1.747024506330490112e-01 -4.628911912441253662e-01 -3.709294497966766357e-01 -2.078069746494293213e-01
-2.325648069381713867e-01 8.094307780265808105e-01 7.060014456510543823e-02 -2.882788702845573425e-02 -2.767317928373813629e-02 -4.557067155838012695e-01 -2.396528273820877075e-01 -1.380299776792526245e-01
-5.844246596097946167e-02 5.092255473136901855e-01 -4.641476869583129883e-01 -3.087534606456756592e-01 -3.906848132610321045e-01 2.269463092088699341e-01 -3.914795815944671631e-01 -2.629004418849945068e-01
-6.544412672519683838e-02 5.079124569892883301e-01 -1.934162080287933350e-01 3.638072311878204346e-02 3.465179800987243652e-01 -5.879484415054321289e-01 -4.652925431728363037e-01 1.294347047805786133e-01
1.229133829474449158e-01 1.917461752891540527e-01 4.530208110809326172e-01 9.136138856410980225e-02 1.733463406562805176e-01 3.608489930629730225e-01 -7.500000000000000000e-01 1.085817515850067139e-01
2.403792589902877808e-01 2.393556684255599976e-01 3.104310631752014160e-01 -6.643038988113403320e-01 -2.789841592311859131e-01 -8.746071159839630127e-02 -3.221740126609802246e-01 -3.974694311618804932e-01
4.578655585646629333e-02 6.017537713050842285e-01 3.114139735698699951e-01 -3.518007099628448486e-01 -4.847240149974822998e-01 -9.618702530860900879e-02 -3.415818214416503906e-01 -2.327358871698379517e-01
4.481644630432128906e-01 3.164602816104888916e-01 -8.567070960998535156e-02 5.502930283546447754e-01 -3.295135200023651123e-01 -3.889611363410949707e-02 -5.279297828674316406e-01 6.134334485977888107e-03
3.649813234806060791e-01 2.836648225784301758e-01 -4.912585914134979248e-01 -5.554823875427246094e-01 -3.409745097160339355e-01 -5.752108409069478512e-04 -3.465361893177032471e-01 8.718083612620830536e-03
-1.666352748870849609e-01 4.930381774902343750e-01 3.720038235187530518e-01 -3.495150804519653320e-01 -2.106527090072631836e-01 3.519665300846099854e-01 -4.606253504753112793e-01 -2.969308197498321533e-01
1.409219354391098022e-01 4.307690858840942383e-01 6.600753664970397949e-01 -3.652853071689605713e-01 2.332622930407524109e-02 -3.089406490325927734e-01 -3.337274193763732910e-01 1.344750970602035522e-01
1.531929243355989456e-02 7.094366550445556641e-01 5.818732455372810364e-02 -1.612003594636917114e-01 2.735382616519927979e-01 -5.871011018753051758e-01 -2.179677784442901611e-01 8.548705838620662689e-03
-3.023656904697418213e-01 3.887804746627807617e-01 1.296667307615280151e-01 -2.623790316283702850e-02 -1.775145530700683594e-01 -1.371177434921264648e-01 -5.229300260543823242e-01 -6.451004147529602051e-01
-2.377478480339050293e-01 5.850666165351867676e-01 1.228141114115715027e-01 -1.070555672049522400e-01 -5.193127989768981934e-01 6.557819992303848267e-02 -3.934138715267181396e-01 -3.819267451763153076e-01
-3.300061225891113281e-01 1.753280758857727051e-01 -5.308484435081481934e-01 -1.313603222370147705e-01 1.211280748248100281e-01 -6.485159695148468018e-02 -7.364906668663024902e-01 -2.094455761834979057e-03
-4.758074879646301270e-01 4.253256022930145264e-01 -7.634414732456207275e-02 2.637636847794055939e-02 3.533383831381797791e-02 -3.853197395801544189e-01 -5.397091507911682129e-01 -3.810188472270965576e-01
1.734523922204971313e-01 1.780005246400833130e-01 1.978534162044525146e-01 5.291483998298645020e-01 -1.717038005590438843e-01 1.325438022613525391e-01 -7.562719583511352539e-01 -9.417818859219551086e-03
-1.794560104608535767e-01 1.475321203470230103e-01 -4.667685329914093018e-01 -4.919664859771728516e-01 -2.946822047233581543e-01 1.455675344914197922e-02 -6.305240988731384277e-01 -3.893095627427101135e-02
2.132872939109802246e-01 7.637257874011993408e-02 4.433251619338989258e-01 -2.401918470859527588e-01 -1.864935457706451416e-01 -4.612599611282348633e-01 -6.072322726249694824e-01 2.795978784561157227e-01
5.279764533042907715e-03 1.880640238523483276e-01 -4.054677188396453857e-01 -1.243612915277481079e-01 4.998667538166046143e-02 -4.122166335582733154e-01 -6.783181428909301758e-01 3.901250660419464111e-01
4.928113222122192383e-01 5.783349275588989258e-01 2.561823427677154541e-01 2.681650519371032715e-01 4.112860262393951416e-01 -2.988254465162754059e-02 -3.347133696079254150e-01 5.515030771493911743e-02
-2.785146534442901611e-01 1.115523353219032288e-01 -4.738155901432037354e-01 -1.156036332249641418e-01 1.074293553829193115e-01 1.336158663034439087e-01 -7.328027486801147461e-01 -3.251556754112243652e-01
3.833100497722625732e-01 6.941481679677963257e-02 -2.137251794338226318e-01 2.849406003952026367e-01 -9.429556131362915039e-02 -5.601651072502136230e-01 -5.356298089027404785e-01 -3.343794047832489014e-01
2.581727802753448486e-01 7.497893571853637695e-01 -6.727024912834167480e-02 4.855245947837829590e-01 1.638427078723907471e-01 3.209089860320091248e-02 -3.196368813514709473e-01 2.935003489255905151e-02
1.400347203016281128e-01 8.362138271331787109e-01 -2.512404322624206543e-01 -6.919423490762710571e-02 3.591032698750495911e-02 -3.716314733028411865e-01 -1.780204176902770996e-01 2.052710205316543579e-01
9.214878082275390625e-02 1.626264154911041260e-01 5.021317601203918457e-01 -1.047900766134262085e-01 1.131834611296653748e-01 -7.414181716740131378e-03 -7.420625090599060059e-01 3.720510303974151611e-01
-5.905504524707794189e-02 -8.658405393362045288e-02 9.585431218147277832e-02 1.917667984962463379e-01 -2.445591241121292114e-01 -2.980522811412811279e-01 -8.901807665824890137e-01 4.457981511950492859e-02
-1.539102196693420410e-01 4.827352464199066162e-01 -8.148825168609619141e-02 -3.953187167644500732e-01 3.795146644115447998e-01 -4.785090684890747070e-01 -4.386394023895263672e-01 1.222887709736824036e-01
4.251329228281974792e-03 -8.111184835433959961e-02 1.785654127597808838e-01 -4.604646861553192139e-01 1.540551781654357910e-01 2.629405073821544647e-02 -7.165283560752868652e-01 -4.600567817687988281e-01
2.686893567442893982e-02 6.224563717842102051e-01 6.884617614559829235e-04 -1.832930147647857666e-01 -2.092509567737579346e-01 -7.507393509149551392e-02 -2.224110066890716553e-01 -6.923442482948303223e-01
-8.271244913339614868e-02 -3.926310315728187561e-02 3.275298699736595154e-02 2.155032157897949219e-01 -6.657670438289642334e-02 1.924191415309906006e-01 -9.495229125022888184e-01 3.242449462413787842e-02
1.787875965237617493e-02 3.812142610549926758e-01 -2.463634759187698364e-01 -6.705695986747741699e-01 1.851031631231307983e-01 -4.352060332894325256e-02 -4.644383788108825684e-01 -3.035413324832916260e-01
-5.694705992937088013e-02 -1.356073170900344849e-01 9.189736098051071167e-02 1.477245986461639404e-01 -5.523973703384399414e-02 2.201618254184722900e-01 -9.463749527931213379e-01 -3.084989637136459351e-02
-2.452700585126876831e-02 5.645152330398559570e-01 -3.521043360233306885e-01 -3.538772761821746826e-01 -4.460750818252563477e-01 -1.121972724795341492e-01 -3.484561443328857422e-01 3.138811290264129639e-01
5.518645513802766800e-03 1.971240490674972534e-01 4.890065491199493408e-01 -2.656969130039215088e-01 -4.801006019115447998e-01 -2.733392715454101562e-01 -5.158346295356750488e-01 2.830070853233337402e-01
2.988784313201904297e-01 2.500430941581726074e-01 -4.289402365684509277e-01 -3.756965398788452148e-01 -4.376825690269470215e-01 2.419321238994598389e-01 -3.422781825065612793e-01 -3.946655094623565674e-01
3.310579806566238403e-02 4.175962805747985840e-01 3.272239863872528076e-01 -4.756025075912475586e-01 -5.917194485664367676e-01 -8.813953399658203125e-02 -3.626768589019775391e-01 -4.253335297107696533e-02
2.067160308361053467e-01 4.255141913890838623e-01 -3.798040449619293213e-01 -4.173241853713989258e-01 -6.075969338417053223e-01 -8.535351604223251343e-02 -2.848802208900451660e-01 -1.339452248066663742e-02
3.815199434757232666e-01 -1.915163248777389526e-01 3.093227148056030273e-01 -1.690590381622314453e-01 -1.648186594247817993e-01 -5.105898380279541016e-01 -6.250935196876525879e-01 1.220390424132347107e-01
2.664580345153808594e-01 4.983010292053222656e-01 5.311993956565856934e-01 1.919548213481903076e-01 2.891056239604949951e-01 2.321761548519134521e-01 -4.669351875782012939e-01 -7.848963141441345215e-02
4.721183478832244873e-01 4.463956225663423538e-03 -1.394633352756500244e-01 3.074867427349090576e-01 -1.357510536909103394e-01 -5.592578053474426270e-01 -5.360291004180908203e-01 -2.110953927040100098e-01
7.134013772010803223e-01 3.008259832859039307e-01 -3.407797515392303467e-01 2.189501971006393433e-01 -1.612082496285438538e-02 -2.844896316528320312e-01 -3.940217196941375732e-01 6.700607016682624817e-03
-2.795252799987792969e-01 3.593263030052185059e-01 -1.714722812175750732e-01 5.780879291705787182e-04 1.919242292642593384e-01 -5.309321284294128418e-01 -6.383991837501525879e-01 1.925350725650787354e-01
-1.380750983953475952e-01 4.496764540672302246e-01 3.040511012077331543e-01 6.037816777825355530e-02 4.370793700218200684e-01 -5.098785161972045898e-01 -4.256084263324737549e-01 -2.246701270341873169e-01
6.886216253042221069e-02 4.620395600795745850e-01 5.368438363075256348e-01 -3.227992355823516846e-01 -4.329006671905517578e-01 1.172373592853546143e-01 -3.733923435211181641e-01 -2.209239900112152100e-01
1.368648558855056763e-01 3.238829970359802246e-01 1.580842584371566772e-01 4.921440780162811279e-01 -9.854644536972045898e-02 2.931978404521942139e-01 -7.029286026954650879e-01 1.392348259687423706e-01
3.628363013267517090e-01 5.443381667137145996e-01 -1.449039280414581299e-01 4.568653404712677002e-01 -3.203819692134857178e-01 -1.877768635749816895e-01 -4.059430360794067383e-01 1.990686058998107910e-01
4.030418395996093750e-01 -1.551874130964279175e-01 -2.099435180425643921e-01 -5.996026396751403809e-01 1.973142772912979126e-01 -2.228072434663772583e-01 -5.335657596588134766e-01 -1.913270354270935059e-01
7.642749231308698654e-03 1.506674885749816895e-01 2.940621972084045410e-01 -1.166662499308586121e-01 -1.812277883291244507e-01 -3.022077381610870361e-01 -4.673734307289123535e-01 -7.311268448829650879e-01
1.287255585193634033e-01 5.629804730415344238e-01 1.479605287313461304e-01 -3.847139775753021240e-01 -2.925994694232940674e-01 -4.096187278628349304e-02 -2.686179280281066895e-01 -5.806356072425842285e-01
1.347246915102005005e-01 5.207266807556152344e-01 2.969901859760284424e-01 -4.310024157166481018e-02 -1.169974878430366516e-01 -2.638258039951324463e-01 -1.463297307491302490e-01 -7.182808518409729004e-01
-1.837226599454879761e-01 8.255497217178344727e-01 1.394619643688201904e-01 -1.394056528806686401e-01 1.289045214653015137e-01 -1.722038239240646362e-01 -3.544042110443115234e-01 2.719506621360778809e-01
-6.276994943618774414e-02 3.331735730171203613e-02 -1.054828092455863953e-01 -2.064088433980941772e-01 3.012797236442565918e-01 2.647763788700103760e-01 -7.347310781478881836e-01 -4.904212355613708496e-01
3.221387565135955811e-01 4.112636744976043701e-01 -2.809302210807800293e-01 -3.776978552341461182e-01 -2.011483013629913330e-01 -5.758059397339820862e-02 -5.317674875259399414e-01 4.230350255966186523e-01
3.949175179004669189e-01 5.054074525833129883e-01 -2.463364750146865845e-01 -4.289894998073577881e-01 -2.302200943231582642e-01 1.430909186601638794e-01 -1.606741845607757568e-01 -4.945679008960723877e-01
-1.513172388076782227e-01 5.479288697242736816e-01 2.680062949657440186e-01 -1.526662856340408325e-01 2.538675963878631592e-01 -5.588448643684387207e-01 -4.270851016044616699e-01 1.502825319766998291e-01
7.457842677831649780e-02 -2.623783648014068604e-01 -2.604661285877227783e-01 -4.815424680709838867e-01 -1.056334972381591797e-01 -3.244310021400451660e-01 -6.637381315231323242e-01 -2.625028491020202637e-01
1.068669836968183517e-02 2.032380364835262299e-02 2.907343953847885132e-02 -1.146222874522209167e-01 -4.306961894035339355e-01 -2.503672242164611816e-01 -7.240078449249267578e-01 4.616478979587554932e-01
-3.813515007495880127e-01 3.420203924179077148e-01 2.691393792629241943e-01 -1.934298872947692871e-01 -2.429524809122085571e-01 -4.308196306228637695e-01 -5.639346241950988770e-01 -2.551245689392089844e-01
2.527035959064960480e-02 5.137298703193664551e-01 3.729728981852531433e-02 1.523068994283676147e-01 3.544352948665618896e-01 -4.228933155536651611e-01 -5.506003499031066895e-01 3.212953507900238037e-01
-4.605088233947753906e-01 1.615312993526458740e-01 -2.214438468217849731e-01 -2.226269394159317017e-01 -2.530008256435394287e-01 1.142825260758399963e-01 -7.651676535606384277e-01 2.622600086033344269e-02
-2.659871876239776611e-01 3.388345837593078613e-01 3.966105282306671143e-01 -1.469515860080718994e-01 -2.450669258832931519e-01 2.617181539535522461e-01 -5.702766180038452148e-01 -4.263537228107452393e-01
-1.119557321071624756e-01 5.383589863777160645e-01 2.319270372390747070e-01 -2.520901560783386230e-01 -4.471420645713806152e-01 1.254265159368515015e-01 -4.150359034538269043e-01 -4.386039078235626221e-01
3.380579650402069092e-01 3.845914602279663086e-01 1.684577465057373047e-01 6.093624830245971680e-01 -2.158962637186050415e-01 1.667360663414001465e-01 -4.831567704677581787e-01 -1.739335358142852783e-01
1.650119572877883911e-01 8.943279385566711426e-01 -2.216430753469467163e-01 3.475067391991615295e-02 2.056619673967361450e-01 1.879574805498123169e-01 -2.025306969881057739e-01 -6.302243471145629883e-02
3.419555425643920898e-01 4.291735589504241943e-01 1.503058820962905884e-01 -4.266325533390045166e-01 -1.738287806510925293e-01 3.162359297275543213e-01 -1.900188326835632324e-01 -5.726609230041503906e-01
4.617129862308502197e-01 6.870154142379760742e-01 3.498074412345886230e-01 -2.469694167375564575e-01 -2.575612962245941162e-01 -2.509757578372955322e-01 -3.246600180864334106e-02 3.303129598498344421e-02
-1.508805304765701294e-01 3.285954594612121582e-01 -4.292336851358413696e-02 -4.459570050239562988e-01 -1.984047442674636841e-01 4.644086062908172607e-01 -5.451700091361999512e-01 -3.410130143165588379e-01
-2.158369272947311401e-01 3.785991966724395752e-01 -3.266772925853729248e-01 -4.884023591876029968e-02 2.760315537452697754e-01 -5.354124903678894043e-01 -5.616689920425415039e-01 1.504714041948318481e-01
2.611604928970336914e-01 3.187566995620727539e-02 6.529161334037780762e-01 -4.525749087333679199e-01 8.185311406850814819e-02 -1.048389747738838196e-01 -5.196000933647155762e-01 1.094542965292930603e-01
-2.859080135822296143e-01 2.176227569580078125e-01 1.149003021419048309e-02 -1.214468106627464294e-02 4.161745905876159668e-01 3.691899031400680542e-02 -8.335684537887573242e-01 3.488330543041229248e-02
1.790935248136520386e-01 2.038763016462326050e-01 2.283514142036437988e-01 5.101486444473266602e-01 -3.218993246555328369e-01 2.911307513713836670e-01 -6.378966569900512695e-01 -1.366595476865768433e-01
6.804434657096862793e-01 2.538429498672485352e-01 -2.659922838211059570e-01 2.341720610857009888e-01 2.090792208909988403e-01 -2.988760173320770264e-01 -4.617712199687957764e-01 -2.642474696040153503e-02
1.913145184516906738e-02 5.330472588539123535e-01 1.521741226315498352e-02 -1.424298882484436035e-01 2.016510516405105591e-01 -7.557293772697448730e-01 -2.144379168748855591e-01 -1.928807049989700317e-01
1.299760937690734863e-01 8.642729371786117554e-02 5.387673377990722656e-01 -4.664504230022430420e-01 -3.037336468696594238e-01 -4.647023230791091919e-02 -4.535516500473022461e-01 -4.094721972942352295e-01
-1.473999172449111938e-01 5.087733864784240723e-01 -5.679287388920783997e-02 1.325972676277160645e-01 -2.553245127201080322e-01 -6.250591874122619629e-01 -2.953405678272247314e-01 -3.943347036838531494e-01
3.427308797836303711e-01 5.109660625457763672e-01 1.870583444833755493e-01 -3.560890555381774902e-01 -1.209940295666456223e-02 -6.369889378547668457e-01 -1.727188527584075928e-01 1.546798646450042725e-01
-1.111261919140815735e-01 3.254594653844833374e-02 3.746430575847625732e-01 -1.021278649568557739e-01 -2.965799905359745026e-02 2.775815129280090332e-01 -7.018005251884460449e-01 -5.151205062866210938e-01
-2.451996207237243652e-01 5.912715792655944824e-01 3.338111042976379395e-01 -7.684933487325906754e-03 -3.495520651340484619e-01 -1.939178109169006348e-01 -4.646168053150177002e-01 -3.211333155632019043e-01
-2.975963354110717773e-01 3.597073256969451904e-01 3.154094815254211426e-01 -7.799672335386276245e-02 7.056582719087600708e-02 -3.767026066780090332e-01 -4.956205189228057861e-01 -5.328757166862487793e-01
-2.635593712329864502e-01 5.328301191329956055e-01 9.616984054446220398e-03 -4.529030025005340576e-01 -3.415903449058532715e-01 1.842815577983856201e-01 -4.686909615993499756e-01 -2.666457295417785645e-01
1.846323013305664062e-01 -7.883276790380477905e-02 -2.714646235108375549e-02 4.068962335586547852e-01 2.048995047807693481e-01 8.039940148591995239e-02 -7.919083237648010254e-01 -3.432610332965850830e-01
-8.105722069740295410e-02 3.584515154361724854e-01 -1.407185643911361694e-01 -5.245721936225891113e-01 -1.203128546476364136e-01 1.299044936895370483e-01 -7.267572879791259766e-01 -1.021680682897567749e-01
-2.512677609920501709e-01 5.124399662017822266e-01 7.845415920019149780e-02 -1.852230578660964966e-01 2.356841862201690674e-01 -3.775800466537475586e-01 -5.799893736839294434e-01 3.151284754276275635e-01
3.237071037292480469e-01 2.079621702432632446e-01 3.546833992004394531e-01 -2.426054328680038452e-01 -3.241561949253082275e-01 -7.177919149398803711e-01 -2.089826613664627075e-01 5.772111937403678894e-02
3.515497446060180664e-01 1.142469570040702820e-01 5.365802720189094543e-02 3.138780891895294189e-01 6.429625302553176880e-02 2.928030490875244141e-01 -7.982178926467895508e-01 1.869289577007293701e-01
3.723293542861938477e-01 2.740519344806671143e-01 5.960701704025268555e-01 2.113036513328552246e-01 1.760481446981430054e-01 1.188426166772842407e-01 -5.818396210670471191e-01 5.161093547940254211e-02
-2.316732406616210938e-01 6.174344420433044434e-01 -5.806849524378776550e-02 -2.092371284961700439e-01 3.187181800603866577e-02 -1.177490204572677612e-01 -5.439763069152832031e-01 4.551473855972290039e-01
-3.277524113655090332e-01 1.296179443597793579e-01 2.074333429336547852e-01 -2.508967220783233643e-01 -2.756839394569396973e-01 2.369593828916549683e-01 -7.094388008117675781e-01 -3.665310442447662354e-01
-2.476739464327692986e-03 1.551011353731155396e-01 3.841926157474517822e-01 -1.431369185447692871e-01 4.548169299960136414e-02 4.244830012321472168e-01 -5.915912389755249023e-01 -5.249865055084228516e-01
-2.364875748753547668e-02 4.426297247409820557e-01 3.888428807258605957e-01 -3.958545029163360596e-01 -4.332993626594543457e-01 2.612043321132659912e-01 -3.925827145576477051e-01 -2.924430370330810547e-01
5.570377111434936523e-01 -9.145602583885192871e-02 -1.900219470262527466e-01 -7.628185302019119263e-02 -6.316474080085754395e-02 -6.675809621810913086e-01 -4.338584840297698975e-01 -3.911939635872840881e-02
9.017289429903030396e-02 -2.075553536415100098e-01 -1.842835843563079834e-01 -4.316331446170806885e-01 -3.604900240898132324e-01 -1.990014016628265381e-01 -5.811516046524047852e-01 -4.703514277935028076e-01
-3.277823328971862793e-01 4.613255262374877930e-01 9.845837205648422241e-02 -3.068870306015014648e-01 2.973596453666687012e-01 -3.248969316482543945e-01 -5.765968561172485352e-01 2.223041355609893799e-01
6.970544904470443726e-02 1.590590029954910278e-01 1.434541046619415283e-01 -4.501843750476837158e-01 -6.514922380447387695e-01 -2.123647481203079224e-01 -5.187959671020507812e-01 8.891551196575164795e-02
6.103463172912597656e-01 2.069396227598190308e-01 -1.670029759407043457e-01 3.369605168700218201e-02 -1.268004328012466431e-01 3.693575561046600342e-01 -6.134956479072570801e-01 1.635468006134033203e-01
-1.297136675566434860e-02 6.110590696334838867e-01 5.733038857579231262e-02 3.374380245804786682e-02 2.525753378868103027e-01 -5.616557002067565918e-01 -4.118851423263549805e-01 2.703932523727416992e-01
1.980282977456226945e-04 7.730799168348312378e-02 1.202618256211280823e-01 -1.421949416399002075e-01 1.725562065839767456e-01 5.181213021278381348e-01 -7.499939799308776855e-01 -3.140458464622497559e-01
4.806066751480102539e-01 1.815805882215499878e-01 1.657266616821289062e-01 3.053591549396514893e-01 -5.174487829208374023e-01 -2.238063365221023560e-01 -4.959720969200134277e-01 2.269481569528579712e-01
6.971579045057296753e-03 -1.235235929489135742e-01 -1.014831811189651489e-01 7.164060324430465698e-02 1.955448277294635773e-02 -4.757706820964813232e-01 -8.604866266250610352e-01 4.565735161304473877e-02
4.691140726208686829e-02 5.765337347984313965e-01 -1.351088285446166992e-01 -3.109572827816009521e-01 -3.541901707649230957e-01 6.111749634146690369e-02 -4.734933078289031982e-01 4.439340233802795410e-01
5.961653590202331543e-01 3.036215007305145264e-01 -1.187592744827270508e-01 1.743247807025909424e-01 4.237395524978637695e-01 -8.600153774023056030e-02 -4.144668579101562500e-01 -3.862302303314208984e-01
2.884726822376251221e-01 6.915614604949951172e-01 3.594790697097778320e-01 -3.860506415367126465e-01 2.863773331046104431e-02 -1.402124166488647461e-01 -2.320495843887329102e-01 2.931541502475738525e-01
1.620160490274429321e-01 -2.111668288707733154e-01 9.602213278412818909e-03 -5.591315031051635742e-01 -1.770994961261749268e-01 -9.148660302162170410e-02 -6.095185875892639160e-01 -4.529814720153808594e-01
1.004481688141822815e-01 7.239869832992553711e-01 2.013760805130004883e-01 -2.451628297567367554e-01 -1.518662720918655396e-01 -4.610462486743927002e-01 -1.256525218486785889e-01 -3.371649980545043945e-01
6.898378133773803711e-01 1.895874440670013428e-01 -3.696869611740112305e-01 1.724912077188491821e-01 -1.066557094454765320e-01 1.006801128387451172e-01 -4.802144467830657959e-01 -2.638957500457763672e-01
2.922400832176208496e-01 3.254891335964202881e-01 8.718303591012954712e-02 -7.239850759506225586e-01 -2.698079347610473633e-01 2.469495683908462524e-01 -3.344568908214569092e-01 -1.767925024032592773e-01
7.671532779932022095e-02 -3.298141062259674072e-01 -9.050275385379791260e-02 -5.420067310333251953e-01 -8.683255314826965332e-02 -2.176525145769119263e-01 -7.047767043113708496e-01 -1.781932264566421509e-01
2.712531685829162598e-01 8.466305583715438843e-02 4.274811446666717529e-01 -5.104587078094482422e-01 -1.041881591081619263e-01 5.449369177222251892e-02 -3.324394226074218750e-01 -5.929629802703857422e-01
-2.363703697919845581e-01 2.970075607299804688e-01 2.288287132978439331e-01 -3.362243175506591797e-01 1.679643839597702026e-01 -1.207081675529479980e-01 -6.907638311386108398e-01 -4.129997193813323975e-01
4.218153953552246094e-01 5.970802903175354004e-01 2.925355732440948486e-01 -1.755529642105102539e-01 -1.998292654752731323e-01 9.097569435834884644e-02 -2.442095875740051270e-01 4.912479817867279053e-01
2.598963975906372070e-01 -4.324039071798324585e-02 2.626788318157196045e-01 -6.900559067726135254e-01 2.227357029914855957e-01 -6.152521446347236633e-02 -5.749503970146179199e-01 -3.797699883580207825e-02
-3.045697808265686035e-01 6.632877588272094727e-01 -2.186534255743026733e-01 1.135040894150733948e-01 -2.725887112319469452e-02 -4.522154927253723145e-01 -3.391374945640563965e-01 -2.938334643840789795e-01
-8.531416207551956177e-02 3.180926442146301270e-01 3.868402540683746338e-01 -5.387516617774963379e-01 4.041194543242454529e-02 1.097344756126403809e-01 -5.223541259765625000e-01 -4.063387215137481689e-01
-5.007545463740825653e-03 1.793928146362304688e-01 4.544366896152496338e-01 -5.153678655624389648e-01 -3.430026173591613770e-01 8.830363303422927856e-02 -5.017221570014953613e-01 -3.442425727844238281e-01
4.496304988861083984e-01 -1.426945179700851440e-01 4.532666876912117004e-02 3.062900602817535400e-01 5.284163355827331543e-02 -2.652651369571685791e-01 -7.552368044853210449e-01 -1.950947493314743042e-01
-3.378547728061676025e-01 4.023024737834930420e-01 -9.711278229951858521e-02 -1.362596172839403152e-02 -2.598485648632049561e-01 2.543403804302215576e-01 -5.564266443252563477e-01 -5.220816731452941895e-01
6.633146405220031738e-01 4.990127384662628174e-01 -4.145162403583526611e-01 -1.288214325904846191e-01 1.494497507810592651e-01 1.033909991383552551e-01 -2.588892281055450439e-01 1.501096934080123901e-01
-3.436214476823806763e-02 3.678613603115081787e-01 -6.557889282703399658e-02 -1.173048391938209534e-01 1.286242157220840454e-01 4.875704050064086914e-01 -7.286155223846435547e-01 2.455326914787292480e-01
2.352525889873504639e-01 6.943667531013488770e-01 5.495838522911071777e-01 -2.380192577838897705e-01 -6.556032598018646240e-02 -1.147595513612031937e-02 -2.397574186325073242e-01 2.047002464532852173e-01
2.710441946983337402e-01 1.548543870449066162e-01 7.339995503425598145e-01 -2.152842283248901367e-01 -3.714660182595252991e-03 -1.801311075687408447e-01 -5.152847170829772949e-01 1.395460218191146851e-01
3.748693764209747314e-01 5.387443900108337402e-01 5.599365830421447754e-01 1.793218106031417847e-01 2.691358625888824463e-01 1.012013554573059082e-01 -3.707811832427978516e-01 5.820458382368087769e-02
-2.695628106594085693e-01 2.868587672710418701e-01 1.323646456003189087e-01 -4.687934219837188721e-01 2.599029988050460815e-02 3.430279493331909180e-01 -6.964387893676757812e-01 -6.625399738550186157e-02
6.632669270038604736e-02 -1.775338947772979736e-01 4.402222111821174622e-02 -5.300933122634887695e-01 -1.688305586576461792e-01 -5.952686667442321777e-01 -5.321888327598571777e-01 -1.227691546082496643e-01
-3.346334993839263916e-01 -2.394703216850757599e-02 1.069960743188858032e-01 -2.277851104736328125e-01 3.567486256361007690e-02 1.719184815883636475e-01 -8.658162355422973633e-01 -2.089171260595321655e-01
1.866711974143981934e-01 2.008021771907806396e-01 5.731695890426635742e-01 -2.837259508669376373e-02 3.219178318977355957e-01 1.629409641027450562e-01 -6.811897754669189453e-01 3.610464930534362793e-02
2.820849716663360596e-01 -2.101063430309295654e-01 -1.701318025588989258e-01 -2.395484149456024170e-01 -4.695634841918945312e-01 -5.493868589401245117e-01 -4.754979908466339111e-01 -2.038161456584930420e-01
-7.018491625785827637e-02 7.090786099433898926e-01 -2.895324304699897766e-02 -2.556986212730407715e-01 -2.075773328542709351e-01 -4.211052320897579193e-03 -2.833416163921356201e-01 -5.501571893692016602e-01
-3.371872380375862122e-02 -6.240305304527282715e-02 5.714678391814231873e-02 -2.718544006347656250e-01 1.125488281250000000e-01 1.037109717726707458e-01 -7.352157235145568848e-01 -5.948386788368225098e-01
9.964581578969955444e-02 2.950817346572875977e-01 2.597650289535522461e-01 -3.263692259788513184e-01 -7.720845937728881836e-02 3.469994366168975830e-01 -3.875982463359832764e-01 -6.726071834564208984e-01
-2.489219903945922852e-01 -6.188312172889709473e-02 6.762833148241043091e-02 -1.742106080055236816e-01 2.471234835684299469e-02 1.986687481403350830e-01 -7.929707169532775879e-01 -4.800029993057250977e-01
1.442546695470809937e-01 4.309927821159362793e-01 4.466598927974700928e-01 -3.982112407684326172e-01 -3.504968881607055664e-01 -3.546355068683624268e-01 -3.057141602039337158e-01 3.054224848747253418e-01
5.831066891551017761e-02 1.750165671110153198e-01 -2.222134545445442200e-02 -1.977923214435577393e-01 5.225785970687866211e-01 2.130030393600463867e-01 -6.841272115707397461e-01 -3.739848732948303223e-01
-3.441719710826873779e-01 3.901222944259643555e-01 8.087944984436035156e-02 -2.151094228029251099e-01 -2.091760784387588501e-01 3.629553616046905518e-01 -5.734216570854187012e-01 -4.150099456310272217e-01
5.894846320152282715e-01 5.851153731346130371e-01 -5.241792649030685425e-02 2.975309640169143677e-02 -5.252269562333822250e-03 -1.138591393828392029e-01 -3.268789947032928467e-01 4.320573508739471436e-01
-6.928800046443939209e-02 5.750315263867378235e-02 5.173931717872619629e-01 -2.452440559864044189e-01 -2.046778798103332520e-02 6.450268556363880634e-04 -6.264113783836364746e-01 -5.208083987236022949e-01
9.975308179855346680e-02 -3.443684801459312439e-02 -5.271752551198005676e-02 -2.053149342536926270e-01 1.109610274434089661e-01 3.705629110336303711e-01 -6.480264663696289062e-01 -6.118517518043518066e-01
3.959519267082214355e-01 3.938465416431427002e-01 -2.634995877742767334e-01 -4.019569158554077148e-01 4.157527387142181396e-01 2.190271764993667603e-01 -4.634821414947509766e-01 1.465152204036712646e-01
6.632655262947082520e-01 5.009335875511169434e-01 1.326003372669219971e-01 3.211698234081268311e-01 1.786942183971405029e-01 -1.193184629082679749e-01 -3.542141318321228027e-01 1.295198500156402588e-01
-1.849169880151748657e-01 4.121251031756401062e-02 2.493516802787780762e-01 -2.763648033142089844e-01 -4.370283782482147217e-01 1.455033719539642334e-01 -6.103389263153076172e-01 -4.907898902893066406e-01
1.994835883378982544e-01 7.559934258460998535e-01 2.817094326019287109e-01 1.392354816198348999e-01 5.921603366732597351e-02 -5.086322426795959473e-01 -9.085431694984436035e-02 -1.395207792520523071e-01
2.285568416118621826e-01 -1.362940818071365356e-01 5.822655279189348221e-03 -6.014707088470458984e-01 3.475250601768493652e-01 -3.077040910720825195e-01 -5.386073589324951172e-01 -2.486591041088104248e-01
-9.978717565536499023e-02 3.867706358432769775e-01 3.800790607929229736e-01 -3.790400028228759766e-01 4.614827688783407211e-03 1.761740744113922119e-01 -5.847741961479187012e-01 -4.234384000301361084e-01
-9.963735938072204590e-02 8.821039646863937378e-02 4.100778698921203613e-01 -1.809211075305938721e-01 -2.964794933795928955e-01 2.017211616039276123e-01 -6.169689893722534180e-01 -5.216826200485229492e-01
4.277473390102386475e-01 3.942955434322357178e-01 5.130054950714111328e-01 -5.342062711715698242e-01 -1.257242821156978607e-02 3.746184706687927246e-02 -3.089555799961090088e-01 1.264801025390625000e-01
-1.526340246200561523e-01 2.835596799850463867e-01 3.559503853321075439e-01 -3.478797376155853271e-01 2.197992503643035889e-01 1.435053646564483643e-01 -7.607283592224121094e-01 3.102571330964565277e-02
1.098391786217689514e-01 -2.728635072708129883e-01 -9.454730153083801270e-02 -1.381556391716003418e-01 5.680755898356437683e-02 -4.240265116095542908e-02 -9.370143413543701172e-01 -4.933343082666397095e-02
6.880893558263778687e-02 5.896019935607910156e-01 3.868186175823211670e-01 -1.212107613682746887e-01 4.095568135380744934e-02 -4.510408639907836914e-01 -5.216698050498962402e-01 -7.784378528594970703e-02
-2.579244971275329590e-01 2.556284964084625244e-01 1.548573225736618042e-01 2.268165349960327148e-02 -2.556243538856506348e-01 2.837789952754974365e-01 -6.601401567459106445e-01 -5.118343234062194824e-01
1.719979383051395416e-02 6.148003935813903809e-01 3.937584534287452698e-02 -5.435357689857482910e-01 -1.943851634860038757e-02 -4.572695791721343994e-01 -2.481463998556137085e-01 -2.317177355289459229e-01
8.247050642967224121e-02 2.519831955432891846e-01 9.513620287179946899e-02 -1.485546529293060303e-01 1.115338578820228577e-01 5.755310654640197754e-01 -7.335265278816223145e-01 1.297953575849533081e-01
-1.538040041923522949e-01 2.650509476661682129e-01 -4.635191261768341064e-01 1.214188933372497559e-01 -1.115638948976993561e-02 -4.504384696483612061e-01 -6.182829141616821289e-01 3.020042479038238525e-01
-2.661370933055877686e-01 2.013360112905502319e-01 7.525952160358428955e-02 4.381352961063385010e-01 -2.343480437994003296e-01 -1.142261102795600891e-01 -7.883338928222656250e-01 3.964181989431381226e-02
-6.938791275024414062e-02 1.641928404569625854e-01 3.261257708072662354e-01 -5.808692574501037598e-01 1.589948497712612152e-02 -4.013634026050567627e-01 -5.620948076248168945e-01 -2.171703130006790161e-01
-2.852736711502075195e-01 6.630907654762268066e-01 -1.067274361848831177e-01 -3.511551618576049805e-01 -3.306797444820404053e-01 1.272882670164108276e-01 -4.315980076789855957e-01 1.800018996000289917e-01
-3.600082099437713623e-01 1.617172658443450928e-01 4.533270373940467834e-02 1.528031527996063232e-01 1.299152802675962448e-02 -4.690370857715606689e-01 -7.555409669876098633e-01 1.668261140584945679e-01
1.181322932243347168e-01 -1.357579827308654785e-01 -1.727528423070907593e-01 3.042913675308227539e-01 -1.232565492391586304e-01 -5.148953199386596680e-01 -7.059694528579711914e-01 -2.578282654285430908e-01
2.521018087863922119e-01 3.262529075145721436e-01 -1.312866955995559692e-01 -5.287178158760070801e-01 -4.861571490764617920e-01 4.247619211673736572e-01 -3.333162367343902588e-01 -7.316919416189193726e-02
9.079252183437347412e-02 9.453015774488449097e-02 1.230117604136466980e-01 4.649510085582733154e-01 -1.129208579659461975e-01 8.210492879152297974e-02 -8.496164679527282715e-01 1.008404195308685303e-01
2.692288756370544434e-01 2.769502103328704834e-01 2.093587815761566162e-01 -1.620192080736160278e-01 -2.943115532398223877e-01 1.256884038448333740e-01 -4.275879859924316406e-01 -7.039067745208740234e-01
2.852848172187805176e-01 -2.138894349336624146e-01 7.969445735216140747e-02 -7.199805974960327148e-01 -3.578098490834236145e-02 5.494995042681694031e-02 -5.676056146621704102e-01 -1.471892595291137695e-01
8.124222606420516968e-02 2.086084783077239990e-01 4.900448024272918701e-02 -2.890907824039459229e-01 2.574615180492401123e-01 4.833879768848419189e-01 -6.603544950485229492e-01 -3.576155900955200195e-01
-1.984925866127014160e-01 4.253881573677062988e-01 -2.934934496879577637e-01 -4.012155532836914062e-01 -3.690645992755889893e-01 2.583161890506744385e-01 -5.741019845008850098e-01 2.098363591358065605e-03
1.319111436605453491e-01 6.775541901588439941e-01 4.526592493057250977e-01 -2.192107215523719788e-02 -3.094948530197143555e-01 2.027357369661331177e-01 -3.035998940467834473e-01 -2.984577417373657227e-01
1.349647790193557739e-01 5.085915327072143555e-01 4.794536530971527100e-01 -2.732171416282653809e-01 -5.558587908744812012e-01 5.608985573053359985e-02 -2.635271251201629639e-01 -1.924164742231369019e-01
5.839899182319641113e-02 3.899140059947967529e-01 3.403059244155883789e-01 -2.667926847934722900e-01 1.279807370156049728e-02 4.171763658523559570e-01 -6.530405282974243164e-01 -2.385547459125518799e-01
5.676648020744323730e-01 2.615591883659362793e-01 2.215159237384796143e-01 3.098419122397899628e-02 1.328882109373807907e-02 1.525744497776031494e-01 -5.688276290893554688e-01 4.607531428337097168e-01
1.145104877650737762e-02 1.799363195896148682e-01 -3.539206385612487793e-01 -2.823703885078430176e-01 2.849325723946094513e-02 -6.642627716064453125e-01 -5.578031539916992188e-01 9.642392396926879883e-02
1.691595166921615601e-01 5.815485119819641113e-01 2.972305119037628174e-01 -3.320275545120239258e-01 -4.417816400527954102e-01 -3.701212704181671143e-01 -1.882361769676208496e-01 -2.588521540164947510e-01
2.811888158321380615e-01 5.045416355133056641e-01 -5.734782218933105469e-01 -1.680364459753036499e-01 -2.634052634239196777e-01 -1.278688386082649231e-02 -2.295413166284561157e-01 -4.324606060981750488e-01
8.953505754470825195e-02 1.723726242780685425e-01 -1.201314106583595276e-01 -1.040159538388252258e-01 3.912501633167266846e-01 2.893165647983551025e-01 -8.108087778091430664e-01 2.069506198167800903e-01
4.314019531011581421e-02 4.858543574810028076e-01 6.638863086700439453e-01 -2.674172222614288330e-01 4.319817200303077698e-02 3.716702759265899658e-02 -4.697634875774383545e-01 1.609419137239456177e-01
2.498347461223602295e-01 3.968177735805511475e-01 5.336832404136657715e-01 -2.123644948005676270e-01 3.948476910591125488e-01 -2.016730904579162598e-01 -5.027021765708923340e-01 3.025829605758190155e-02
4.190822318196296692e-02 4.887578189373016357e-01 -3.330929279327392578e-01 -6.165795922279357910e-01 5.487940087914466858e-02 -1.345032751560211182e-01 -3.472217619419097900e-01 -3.557700216770172119e-01
-2.379345595836639404e-01 8.215059340000152588e-02 1.848158240318298340e-01 4.070851504802703857e-01 -1.156497970223426819e-01 -1.421440243721008301e-01 -8.356549143791198730e-01 -6.974545121192932129e-02
-9.762181341648101807e-02 2.671290934085845947e-01 1.394021213054656982e-01 -3.200930356979370117e-02 -4.059917628765106201e-01 3.355696797370910645e-01 -5.548157691955566406e-01 -5.598191022872924805e-01
3.423938155174255371e-01 7.653854787349700928e-02 -3.456701040267944336e-01 -1.881226152181625366e-01 -4.873125255107879639e-01 -5.500577688217163086e-01 -4.257502853870391846e-01 -2.701716870069503784e-02
3.290012478828430176e-01 3.391889035701751709e-01 5.048754811286926270e-01 1.292614191770553589e-01 -2.426638156175613403e-01 -5.750256180763244629e-01 -3.149431645870208740e-01 1.279537975788116455e-01
3.593922853469848633e-01 1.147640198469161987e-01 -5.730919241905212402e-01 -4.117286801338195801e-01 -3.838564753532409668e-01 -2.369749695062637329e-01 -3.881568908691406250e-01 -7.445079833269119263e-02
2.370826750993728638e-01 1.102993339300155640e-01 5.398201569914817810e-02 2.895143032073974609e-01 -1.290376186370849609e-01 2.010190635919570923e-01 -8.111862540245056152e-01 3.602926731109619141e-01
3.108280003070831299e-01 8.389514684677124023e-01 -1.253279596567153931e-01 -3.909788131713867188e-01 9.478727728128433228e-02 -5.930289998650550842e-02 -1.312852799892425537e-01 -3.518042713403701782e-02
2.054392695426940918e-01 9.104433059692382812e-01 5.869683995842933655e-02 2.487988173961639404e-01 2.579049766063690186e-02 -1.386262178421020508e-01 -2.083012759685516357e-01 1.641797088086605072e-02
9.849238395690917969e-02 2.909521162509918213e-01 -1.220869421958923340e-01 -2.146954387426376343e-01 4.858233630657196045e-01 3.934848606586456299e-01 -6.610555648803710938e-01 -1.296056658029556274e-01
2.480987459421157837e-03 2.148813903331756592e-01 -2.329108566045761108e-01 -2.159540653228759766e-01 3.132967352867126465e-01 3.387095928192138672e-01 -7.997213602066040039e-01 -2.243039011955261230e-02
2.631666138768196106e-02 7.110586166381835938e-01 8.928941935300827026e-02 -2.315645068883895874e-01 -3.407206237316131592e-01 3.081201910972595215e-01 -2.905987799167633057e-01 -3.696377873420715332e-01
1.275286525487899780e-01 -1.992945075035095215e-01 -3.547312691807746887e-02 2.463854325469583273e-04 -2.354797422885894775e-01 -2.089659869670867920e-01 -7.980942130088806152e-01 -4.546292722225189209e-01
2.353288680315017700e-01 7.062945961952209473e-01 -3.897834420204162598e-01 -4.048873484134674072e-01 4.334317147731781006e-02 -2.773838341236114502e-01 -1.653366833925247192e-01 -1.540999412536621094e-01
6.259342283010482788e-02 -2.111924253404140472e-02 3.474759161472320557e-01 -4.251130819320678711e-01 -3.650202602148056030e-02 -3.928991779685020447e-02 -6.130459904670715332e-01 -5.616706013679504395e-01
2.361382693052291870e-01 -1.249427571892738342e-01 4.666837751865386963e-01 -2.698577344417572021e-01 -3.327713347971439362e-03 -2.990809977054595947e-01 -7.305180430412292480e-01 -1.220408082008361816e-01
3.663360178470611572e-01 1.641450524330139160e-01 3.745297193527221680e-01 -6.395850777626037598e-01 1.517703235149383545e-01 9.121263772249221802e-02 -5.075959563255310059e-01 2.247680723667144775e-02
1.253295391798019409e-01 3.040030896663665771e-01 9.573548287153244019e-02 5.434600114822387695e-01 -4.098103567957878113e-02 -3.849857449531555176e-01 -6.595119237899780273e-01 5.011077225208282471e-02
-3.552596643567085266e-02 1.763813942670822144e-01 -7.061444967985153198e-02 -3.335532248020172119e-01 2.848504483699798584e-01 3.246476948261260986e-01 -8.084224462509155273e-01 1.063051223754882812e-01
2.609128654003143311e-01 6.548625826835632324e-01 3.829767107963562012e-01 2.207098752260208130e-01 2.692213952541351318e-01 -1.694020926952362061e-01 -4.280814528465270996e-01 1.525272428989410400e-01
-1.614621281623840332e-01 7.204058766365051270e-01 -6.035621836781501770e-02 -7.430762052536010742e-02 -4.304004907608032227e-01 -4.393655359745025635e-01 -1.873528957366943359e-01 -1.799814850091934204e-01
7.379841804504394531e-01 3.979534655809402466e-02 -1.933889985084533691e-01 2.083270102739334106e-01 -2.777494490146636963e-01 1.210460439324378967e-02 -4.852470755577087402e-01 -2.454392462968826294e-01
2.969642579555511475e-01 4.578944146633148193e-01 4.655151665210723877e-01 -5.418475866317749023e-01 -1.495638191699981689e-01 -3.463654518127441406e-01 -2.190788537263870239e-01 3.882931545376777649e-02
-3.445880115032196045e-01 1.781750321388244629e-01 1.101144179701805115e-01 6.016558036208152771e-02 -3.896569311618804932e-01 2.577118873596191406e-01 -7.323005199432373047e-01 -2.815235257148742676e-01
-2.675618976354598999e-02 -7.250630110502243042e-02 2.408438026905059814e-01 -3.410157263278961182e-01 -3.649942278861999512e-01 -5.001528263092041016e-01 -6.272552013397216797e-01 -2.071401178836822510e-01
1.269153505563735962e-01 -2.023245394229888916e-02 2.818329259753227234e-02 -5.772308707237243652e-01 -1.920846551656723022e-01 -3.117539584636688232e-01 -4.563683867454528809e-01 -5.541970133781433105e-01
-2.557836007326841354e-03 -1.315169483423233032e-01 1.514237076044082642e-01 2.293377071619033813e-01 1.430454105138778687e-01 2.104887738823890686e-02 -9.377573728561401367e-01 -8.293287456035614014e-02
-2.584260404109954834e-01 4.725813865661621094e-01 -3.242187500000000000e-01 -3.339978680014610291e-02 -1.595725864171981812e-02 -3.763825893402099609e-01 -5.950503349304199219e-01 3.280943930149078369e-01
-2.024239748716354370e-01 2.337280660867691040e-01 -6.778496317565441132e-03 -2.373636066913604736e-01 3.160986006259918213e-01 1.145108342170715332e-01 -7.892416119575500488e-01 -3.347760140895843506e-01
3.949341475963592529e-01 6.240533590316772461e-01 2.628829181194305420e-01 1.039106547832489014e-01 3.717723786830902100e-01 1.985671967267990112e-01 -4.031855165958404541e-01 -1.856809854507446289e-01
9.523773938417434692e-02 -1.009271517395973206e-01 2.079078108072280884e-01 -3.892086148262023926e-01 -9.060438722372055054e-02 -2.540279328823089600e-01 -5.614715218544006348e-01 -6.309080123901367188e-01
-1.024339050054550171e-01 5.479830875992774963e-02 2.527683079242706299e-01 -1.291588395833969116e-01 -1.502880901098251343e-01 4.284403026103973389e-01 -8.215678334236145020e-01 -1.575094610452651978e-01
1.264167279005050659e-01 6.220300197601318359e-01 1.705346815288066864e-02 -2.975354790687561035e-01 -1.941698938608169556e-01 -6.332822442054748535e-01 -2.553902864456176758e-01 6.562542915344238281e-02
1.201095879077911377e-01 -3.794217482209205627e-02 -9.867278486490249634e-02 -5.044221878051757812e-01 2.096700668334960938e-01 -1.702612042427062988e-01 -7.833878993988037109e-01 1.825073659420013428e-01
-1.020450741052627563e-01 -1.017695143818855286e-01 -3.094101883471012115e-02 1.035837754607200623e-01 -4.409543573856353760e-01 -1.274199932813644409e-01 -8.566918373107910156e-01 1.514773070812225342e-01
5.236173272132873535e-01 5.486345887184143066e-01 1.155643090605735779e-01 3.134517371654510498e-01 8.220268040895462036e-02 2.532271444797515869e-01 -4.640205502510070801e-01 1.643828898668289185e-01
-3.849169611930847168e-01 4.098711311817169189e-01 2.873857021331787109e-01 -3.874349221587181091e-02 -2.667115628719329834e-01 -7.798303663730621338e-02 -5.650778412818908691e-01 -4.508031904697418213e-01
-1.027696486562490463e-02 2.142147719860076904e-01 2.370473444461822510e-01 -3.060615956783294678e-01 -2.482749819755554199e-01 -7.381913661956787109e-01 -3.631010949611663818e-01 -2.563820183277130127e-01
2.971500158309936523e-01 -8.901883661746978760e-02 5.216666460037231445e-01 9.921827912330627441e-02 1.383641660213470459e-01 -2.157623320817947388e-01 -7.410984635353088379e-01 -8.289937674999237061e-02
1.652617156505584717e-01 1.875751018524169922e-01 -1.423232555389404297e-01 5.609795451164245605e-01 -9.424106031656265259e-02 -5.185187980532646179e-02 -7.520429491996765137e-01 -1.594110280275344849e-01
1.168808490037918091e-01 4.210510849952697754e-01 2.499122321605682373e-01 2.367679476737976074e-01 3.888089954853057861e-02 3.558706641197204590e-01 -7.233970761299133301e-01 -1.976883560419082642e-01
1.500494927167892456e-01 -9.400982409715652466e-02 -1.538900583982467651e-01 -2.054502069950103760e-01 2.719202339649200439e-01 1.894818097352981567e-01 -7.392243742942810059e-01 -4.964461028575897217e-01
-1.319359540939331055e-01 2.003679871559143066e-01 -1.091531664133071899e-01 3.759352117776870728e-02 -5.570240616798400879e-01 1.108769923448562622e-01 -7.242741584777832031e-01 2.863131761550903320e-01
4.012979865074157715e-01 1.214103177189826965e-01 3.513132333755493164e-01 3.950628340244293213e-01 -2.407887578010559082e-01 -2.832053899765014648e-01 -6.301407814025878906e-01 9.727255254983901978e-02
2.162719704210758209e-02 -3.231569426134228706e-03 -1.938872933387756348e-01 -3.075006306171417236e-01 -2.838992178440093994e-01 -3.825549185276031494e-01 -7.805195450782775879e-01 1.766781359910964966e-01
-5.464870948344469070e-03 2.772404849529266357e-01 2.646117210388183594e-01 -6.191851496696472168e-01 -2.098734229803085327e-01 1.690791249275207520e-01 -5.362815856933593750e-01 -3.308560848236083984e-01
-2.807896435260772705e-01 3.908732235431671143e-01 1.279897242784500122e-01 2.012150287628173828e-01 -3.098926842212677002e-01 2.257100790739059448e-01 -7.354133725166320801e-01 -1.539326906204223633e-01
1.222216337919235229e-02 1.908375173807144165e-01 -4.697754383087158203e-01 -2.913563847541809082e-01 -9.757738560438156128e-02 1.700682342052459717e-01 -7.855136394500732422e-01 -4.876681044697761536e-02
-2.666589803993701935e-02 1.614935323596000671e-02 3.932038247585296631e-01 -4.225118160247802734e-01 -7.027897238731384277e-02 2.012640237808227539e-01 -7.702241539955139160e-01 -1.649585962295532227e-01
2.735839784145355225e-02 6.233492493629455566e-02 3.088541701436042786e-02 -3.772878944873809814e-01 -2.205714285373687744e-01 -6.438871622085571289e-01 -4.677688181400299072e-01 -4.123296737670898438e-01
2.106179893016815186e-01 1.071328595280647278e-01 2.939017489552497864e-02 -4.477308690547943115e-01 -2.475339323282241821e-01 2.062238901853561401e-01 -6.788250803947448730e-01 4.221743643283843994e-01
1.374071091413497925e-01 -1.498666852712631226e-01 1.559004336595535278e-01 2.197099775075912476e-01 -1.878596725873649120e-03 1.097466237843036652e-02 -9.407979846000671387e-01 -2.928034588694572449e-02
2.815999686717987061e-01 -1.239709928631782532e-01 3.840646743774414062e-01 -4.445537328720092773e-01 1.920394003391265869e-01 -1.666234433650970459e-01 -6.125366091728210449e-01 -3.469228148460388184e-01
5.431978404521942139e-02 -5.923663824796676636e-02 2.654267251491546631e-01 2.494976967573165894e-01 -3.302407860755920410e-01 6.143081933259963989e-02 -8.646520376205444336e-01 -1.959685608744621277e-02
