# Supplementary material for: Where is your field going? A machine learning approach to study the relative motion of the domains of physics
Source: PLoS One. 2020 Jun 18;15(6):e0233997. doi: 10.1371/journal.pone.0233997 (PMC7302634; doi:10.1371/journal.pone.0233997)
Supplement: S24 Data — (ZIP) [file pone.0233997.s024.zip › 23/Pacs4Run_23_VS_500_embeddings1986-1990ED8.txt]

4.110528528690338135e-01 -1.155201643705368042e-01 2.692881226539611816e-01 6.228188276290893555e-01 -1.956301033496856689e-01 2.847698926925659180e-01 -3.469856381416320801e-01 3.427930474281311035e-01
2.054939717054367065e-01 2.328315675258636475e-01 7.666071653366088867e-01 1.812134496867656708e-02 -2.050798535346984863e-01 3.674719929695129395e-01 -3.402976989746093750e-01 1.505020707845687866e-01
2.443626672029495239e-01 -1.375831570476293564e-02 1.805628538131713867e-01 3.907659053802490234e-01 -5.682711005210876465e-01 6.232255697250366211e-01 1.941907107830047607e-01 -7.579284906387329102e-02
2.394509464502334595e-01 1.219647973775863647e-01 2.515133023262023926e-01 -6.518179923295974731e-02 2.513340711593627930e-01 8.510618209838867188e-01 1.784697920083999634e-01 -2.023704200983047485e-01
2.262469679117202759e-01 6.518936157226562500e-01 4.426018893718719482e-01 1.556045413017272949e-01 -2.265692204236984253e-01 3.739389181137084961e-01 -3.291312754154205322e-01 -6.516549736261367798e-02
2.766940593719482422e-01 -1.345969289541244507e-01 -8.243612200021743774e-02 4.559336900711059570e-01 -2.435585111379623413e-01 7.754540443420410156e-01 1.347783803939819336e-01 -1.088023707270622253e-01
-1.455197632312774658e-01 4.467058479785919189e-01 1.204639226198196411e-01 3.506223261356353760e-01 -2.092051655054092407e-01 7.386910319328308105e-01 9.412689507007598877e-02 2.086600512266159058e-01
5.967237353324890137e-01 -3.301106095314025879e-01 2.975785136222839355e-01 4.798544645309448242e-01 -3.793742954730987549e-01 4.443662241101264954e-02 -9.441988915205001831e-02 2.476290464401245117e-01
3.808117508888244629e-01 1.688789278268814087e-01 2.485818415880203247e-01 1.932430118322372437e-01 -3.834271430969238281e-01 5.632195472717285156e-01 3.533604145050048828e-01 -3.717933297157287598e-01
4.135119616985321045e-01 4.646926000714302063e-02 7.221499085426330566e-01 1.832622848451137543e-02 -5.205675959587097168e-02 2.718861103057861328e-01 -3.804948627948760986e-01 -2.891436517238616943e-01
1.293724030256271362e-01 4.426623228937387466e-03 4.823944270610809326e-01 5.045717358589172363e-01 -2.874939739704132080e-01 2.358755916357040405e-01 -5.610842108726501465e-01 2.069797366857528687e-01
8.552766591310501099e-02 8.355488069355487823e-03 3.317124247550964355e-01 4.695028364658355713e-01 -3.056355416774749756e-01 4.825472235679626465e-01 1.321399658918380737e-01 -5.642899274826049805e-01
1.825473606586456299e-01 1.753369420766830444e-01 6.366990208625793457e-01 2.031134217977523804e-01 -6.534831970930099487e-02 3.606929779052734375e-01 -5.201961398124694824e-01 2.903774380683898926e-01
3.600279092788696289e-01 5.500234961509704590e-01 1.030397415161132812e-01 2.238908857107162476e-01 -1.857566386461257935e-01 5.751454830169677734e-01 5.238841287791728973e-03 -3.765428662300109863e-01
4.039334952831268311e-01 2.856482192873954773e-02 2.129081338644027710e-01 6.623629331588745117e-01 -2.396192699670791626e-01 -2.275029122829437256e-01 -2.360813617706298828e-01 -4.325020313262939453e-01
5.991013646125793457e-01 2.346010208129882812e-01 -1.123525649309158325e-01 5.913017392158508301e-01 -2.986208200454711914e-01 -2.602585405111312866e-02 3.293279707431793213e-01 1.595941483974456787e-01
5.637773275375366211e-01 4.058904200792312622e-02 2.363738566637039185e-01 2.481593489646911621e-01 -4.989508390426635742e-01 4.886652231216430664e-01 1.429386287927627563e-01 -2.342538088560104370e-01
4.248505532741546631e-01 -4.907307401299476624e-02 3.071412742137908936e-01 2.436192780733108521e-01 -2.173004448413848877e-01 6.625114083290100098e-01 -1.763841956853866577e-01 -3.823028504848480225e-01
1.720000207424163818e-01 -1.998435407876968384e-01 1.516492515802383423e-01 5.493101477622985840e-01 -1.778286695480346680e-01 5.961495637893676758e-01 -2.074688076972961426e-01 -4.191406369209289551e-01
2.619743943214416504e-01 2.214465104043483734e-02 6.979007720947265625e-01 1.256367377936840057e-02 -2.521854937076568604e-01 5.816439390182495117e-01 1.414574533700942993e-01 -1.474398821592330933e-01
1.008801013231277466e-01 9.196989238262176514e-03 6.863302588462829590e-01 -2.467874251306056976e-02 -1.223661657422780991e-02 6.770897507667541504e-01 1.536210477352142334e-01 -1.894224435091018677e-01
4.465762674808502197e-01 2.160004228353500366e-01 1.367025971412658691e-01 2.163079679012298584e-01 -5.239270329475402832e-01 6.018396019935607910e-01 2.238467335700988770e-01 4.023350775241851807e-02
6.555340886116027832e-01 -2.129190415143966675e-01 6.180936098098754883e-01 2.541980147361755371e-01 2.160494625568389893e-01 -2.173762395977973938e-02 -7.578655332326889038e-02 1.593440026044845581e-01
2.313408851623535156e-01 -3.278561532497406006e-01 7.711409330368041992e-01 4.247530102729797363e-01 2.158222794532775879e-01 2.359908446669578552e-02 1.234726607799530029e-01 3.919865190982818604e-02
4.205092191696166992e-01 3.148611187934875488e-01 2.968468703329563141e-02 4.536416530609130859e-01 -3.566147387027740479e-01 3.767574131488800049e-01 2.697046846151351929e-02 -4.975087344646453857e-01
4.570514261722564697e-01 2.643010318279266357e-01 -1.593829989433288574e-01 7.024751305580139160e-01 -3.370961546897888184e-01 5.855673551559448242e-02 -1.312819868326187134e-01 -2.609162330627441406e-01
1.021637022495269775e-02 5.551436543464660645e-01 4.751397371292114258e-01 1.749787777662277222e-01 -2.535248398780822754e-01 5.798338651657104492e-01 -1.844704151153564453e-01 -2.871271781623363495e-02
2.781989872455596924e-01 5.420237183570861816e-01 1.423450708389282227e-01 3.233360648155212402e-01 -2.401597499847412109e-01 4.646885395050048828e-01 -1.119705289602279663e-01 -4.667523205280303955e-01
3.161658942699432373e-01 -1.133238375186920166e-01 8.636807203292846680e-01 3.144634664058685303e-01 2.448483183979988098e-02 -1.665449738502502441e-01 -1.180902346968650818e-01 9.122692048549652100e-03
-1.658822298049926758e-01 3.287636637687683105e-01 4.105350375175476074e-01 3.652241528034210205e-01 -1.668897420167922974e-01 4.842412173748016357e-01 2.721678912639617920e-01 -4.754499197006225586e-01
5.209974050521850586e-01 -4.706251621246337891e-02 2.359740883111953735e-01 4.667752385139465332e-01 -2.160684913396835327e-01 7.941863685846328735e-02 -5.033107995986938477e-01 3.827131986618041992e-01
7.001016288995742798e-02 3.805628716945648193e-01 3.732498288154602051e-01 3.168482482433319092e-01 2.859889566898345947e-01 1.376331448554992676e-01 4.238690435886383057e-01 5.745996236801147461e-01
4.510603547096252441e-01 -2.339660376310348511e-02 7.598044723272323608e-02 4.963882863521575928e-01 1.389325112104415894e-01 2.487277686595916748e-01 6.062740087509155273e-01 3.083620667457580566e-01
2.667258977890014648e-01 -2.718013525009155273e-01 5.575679540634155273e-01 3.043251633644104004e-01 3.809505403041839600e-01 2.017627954483032227e-01 4.885502755641937256e-01 -1.642336547374725342e-01
3.985577225685119629e-01 1.893927901983261108e-01 1.278390884399414062e-01 4.157567024230957031e-01 3.539835214614868164e-01 2.815634310245513916e-01 5.022239685058593750e-01 3.990920484066009521e-01
6.105285286903381348e-01 1.022116541862487793e-01 4.583957195281982422e-01 1.697026193141937256e-01 -4.317725002765655518e-01 -8.486001193523406982e-02 4.198960065841674805e-01 -8.911009877920150757e-02
5.776586383581161499e-02 -1.127735450863838196e-01 6.312195062637329102e-01 1.282081753015518188e-01 -7.208503037691116333e-02 5.605241656303405762e-01 -3.411137759685516357e-01 3.651404678821563721e-01
-1.487101614475250244e-01 3.876256346702575684e-01 1.632815152406692505e-01 3.777290284633636475e-01 -2.795841991901397705e-01 7.560465335845947266e-01 6.004707887768745422e-03 9.209565073251724243e-02
6.358269453048706055e-01 5.496279150247573853e-02 3.031048178672790527e-01 6.763646006584167480e-02 -4.092563688755035400e-01 4.678252935409545898e-01 2.933883965015411377e-01 -1.543633192777633667e-01
6.414414942264556885e-02 2.029781639575958252e-01 2.010956853628158569e-01 4.240520298480987549e-01 -5.987818241119384766e-01 4.036229252815246582e-01 4.531464278697967529e-01 8.736672252416610718e-02
2.035555541515350342e-01 3.157749474048614502e-01 2.759699821472167969e-01 5.364000201225280762e-01 -3.655176758766174316e-01 -9.096249938011169434e-02 4.899894297122955322e-01 3.361546695232391357e-01
3.020311594009399414e-01 3.109529018402099609e-01 -2.690442204475402832e-01 5.824086070060729980e-01 -2.291062921285629272e-01 5.103639960289001465e-01 4.459953308105468750e-02 -2.924906015396118164e-01
3.503165543079376221e-01 -1.764956563711166382e-01 6.812694072723388672e-01 1.101355329155921936e-01 3.461182713508605957e-01 3.247546255588531494e-01 2.422283291816711426e-01 2.931414544582366943e-01
2.756403759121894836e-02 9.753651171922683716e-02 2.480164468288421631e-01 5.056325793266296387e-01 2.805914878845214844e-01 3.595698773860931396e-01 3.825973868370056152e-01 5.640456676483154297e-01
6.894565224647521973e-01 -2.751679718494415283e-01 4.395624697208404541e-01 1.713295876979827881e-01 -3.586858510971069336e-01 1.961345523595809937e-01 -2.251172065734863281e-01 9.252721816301345825e-02
1.235031485557556152e-01 -1.575470417737960815e-01 6.489279866218566895e-01 3.944753706455230713e-01 3.142783939838409424e-01 2.526746988296508789e-01 2.724829614162445068e-01 3.825509548187255859e-01
4.501979947090148926e-01 -3.682849183678627014e-02 5.865103006362915039e-01 1.477995365858078003e-01 4.618716835975646973e-01 1.116649731993675232e-01 4.401660263538360596e-01 -1.028869748115539551e-01
2.897172570228576660e-01 3.247930854558944702e-02 7.465217709541320801e-01 5.444947630167007446e-02 -1.836477220058441162e-01 5.035467147827148438e-01 -2.580418586730957031e-01 2.963411808013916016e-02
2.850197255611419678e-01 4.310159981250762939e-01 3.366773426532745361e-01 1.408901214599609375e-01 -4.508296549320220947e-01 3.148186206817626953e-01 4.755955338478088379e-01 -2.669043540954589844e-01
3.302820920944213867e-01 1.490352153778076172e-01 -1.075972318649291992e-01 5.677856802940368652e-01 -2.505157589912414551e-01 4.401864409446716309e-01 1.886697411537170410e-01 -4.925706684589385986e-01
3.280958533287048340e-02 -1.302409172058105469e-01 2.356811463832855225e-01 4.860349595546722412e-01 -2.240330278873443604e-01 6.623479723930358887e-01 6.270163506269454956e-02 -4.442499577999114990e-01
2.922722399234771729e-01 -2.029234468936920166e-01 1.254880279302597046e-01 4.577137231826782227e-01 -1.667325794696807861e-01 6.707709431648254395e-01 -1.699763983488082886e-01 -3.761974275112152100e-01
3.786006867885589600e-01 1.319786608219146729e-01 3.121822178363800049e-01 1.233167946338653564e-01 -3.301488757133483887e-01 6.064378619194030762e-01 4.000529348850250244e-01 -2.996177971363067627e-01
2.032605409622192383e-01 -3.042630851268768311e-02 8.450760692358016968e-02 3.903794586658477783e-01 -3.243995308876037598e-01 8.223792910575866699e-01 3.049491718411445618e-02 -1.254952847957611084e-01
6.032764911651611328e-01 2.643854618072509766e-01 1.817674487829208374e-01 -1.845564134418964386e-02 4.683740809559822083e-02 6.812502741813659668e-01 -2.114787250757217407e-01 -1.475092470645904541e-01
1.989748626947402954e-01 7.556776702404022217e-02 1.505203843116760254e-01 5.937517881393432617e-01 -3.907240033149719238e-01 3.372482955455780029e-01 1.134436726570129395e-01 -5.479323863983154297e-01
2.660652399063110352e-01 -2.138682156801223755e-01 4.650540351867675781e-01 5.713415741920471191e-01 5.134117603302001953e-01 3.270436311140656471e-03 -2.462240308523178101e-01 -1.285877823829650879e-01
3.335458636283874512e-01 -3.617419004440307617e-01 6.782002002000808716e-02 5.176707506179809570e-01 6.863388419151306152e-02 4.727245271205902100e-01 3.393515646457672119e-01 3.767875134944915771e-01
3.594655171036720276e-02 2.425147742033004761e-01 2.670539319515228271e-01 3.389697968959808350e-01 -5.217287540435791016e-01 5.812299251556396484e-01 1.156086623668670654e-01 3.609458506107330322e-01
5.153859257698059082e-01 2.837595641613006592e-01 2.444572895765304565e-01 5.202604923397302628e-03 2.820278108119964600e-01 5.450664162635803223e-01 -1.572211533784866333e-01 -4.389940798282623291e-01
3.794604539871215820e-01 -2.826674841344356537e-02 4.517756700515747070e-01 1.304940283298492432e-01 -2.304969280958175659e-01 6.723580956459045410e-01 1.145483646541833878e-02 -3.588248789310455322e-01
6.749900523573160172e-03 3.420000374317169189e-01 2.858533859252929688e-01 3.589716553688049316e-01 -4.538738131523132324e-01 6.823353171348571777e-01 2.488891221582889557e-02 1.466953754425048828e-02
5.846509337425231934e-01 4.465510323643684387e-02 3.157886862754821777e-01 -9.205473214387893677e-02 -3.899391740560531616e-03 7.374857068061828613e-01 -1.884669624269008636e-02 6.113202869892120361e-02
9.380958229303359985e-02 1.375703960657119751e-01 1.167340576648712158e-01 5.541303753852844238e-01 -1.160651817917823792e-01 3.474186062812805176e-01 2.139854133129119873e-01 -6.867504715919494629e-01
4.437813162803649902e-01 1.184269487857818604e-01 8.786753565073013306e-02 3.653593659400939941e-01 3.094352185726165771e-01 3.380995094776153564e-01 5.933208465576171875e-01 2.928032577037811279e-01
-1.717170327901840210e-02 4.599613249301910400e-01 4.067008495330810547e-01 1.916548162698745728e-01 -3.463402763009071350e-02 6.395273208618164062e-01 -7.821203023195266724e-02 -4.119367003440856934e-01
2.006077468395233154e-01 2.073446959257125854e-01 6.157102584838867188e-01 3.728266656398773193e-01 -1.210420802235603333e-01 1.008540615439414978e-01 -5.946545004844665527e-01 1.422296911478042603e-01
2.373728007078170776e-01 3.221457004547119141e-01 3.586601018905639648e-01 6.220487952232360840e-01 -2.338623404502868652e-01 -3.083480596542358398e-01 4.164347350597381592e-01 3.326865285634994507e-02
-3.271100521087646484e-01 2.173712402582168579e-01 4.854665398597717285e-01 4.830451607704162598e-01 -1.962647140026092529e-01 5.025566816329956055e-01 -1.731228828430175781e-01 -2.359742820262908936e-01
2.060616016387939453e-01 3.762445598840713501e-02 4.162806570529937744e-01 2.964281439781188965e-01 -3.431327641010284424e-01 4.559563994407653809e-01 3.170649111270904541e-01 -5.184566974639892578e-01
5.972123146057128906e-01 3.709068298339843750e-01 6.399671733379364014e-02 5.288472175598144531e-01 -1.589460670948028564e-01 -2.464668452739715576e-01 3.629378080368041992e-01 -6.524691730737686157e-02
6.241062283515930176e-01 5.633667111396789551e-03 1.542638391256332397e-01 2.028693258762359619e-01 -8.949642628431320190e-02 4.764764606952667236e-01 -5.452646613121032715e-01 -1.146886944770812988e-01
3.987567126750946045e-02 5.551296472549438477e-01 3.034668862819671631e-01 2.520798444747924805e-01 -3.344551622867584229e-01 4.668459594249725342e-01 -3.562011756002902985e-03 4.525336027145385742e-01
3.360607624053955078e-01 -3.276936709880828857e-02 5.419514179229736328e-01 -7.110142614692449570e-03 -4.111336544156074524e-02 5.809376239776611328e-01 2.995792031288146973e-01 -4.041047692298889160e-01
7.992436736822128296e-02 7.354385852813720703e-01 3.232168555259704590e-01 1.771773844957351685e-01 -3.048924803733825684e-01 4.322844445705413818e-01 1.329928338527679443e-01 -1.391579359769821167e-01
-4.965803399682044983e-02 7.264053821563720703e-01 2.748844325542449951e-01 2.129575461149215698e-01 2.305032163858413696e-01 4.805701076984405518e-01 -2.521378099918365479e-01 3.611340746283531189e-02
3.803585767745971680e-01 6.650788187980651855e-01 8.747040480375289917e-02 5.626727342605590820e-01 7.675494998693466187e-02 -2.662630081176757812e-01 2.187548764050006866e-02 1.071452051401138306e-01
-8.239139802753925323e-03 6.204118728637695312e-01 5.121385455131530762e-01 7.361000031232833862e-02 -1.875842213630676270e-01 5.031389594078063965e-01 2.223515510559082031e-01 -9.767362475395202637e-02
2.407693713903427124e-01 1.046841666102409363e-01 6.071087121963500977e-01 3.704392015933990479e-01 5.391214489936828613e-01 3.219838067889213562e-02 2.693315744400024414e-01 2.470565140247344971e-01
1.267076730728149414e-01 -1.350222826004028320e-01 4.874956607818603516e-01 4.937358796596527100e-01 -2.249632775783538818e-01 2.042539864778518677e-01 -5.091213583946228027e-01 3.643546104431152344e-01
5.212644934654235840e-01 5.470201969146728516e-01 -5.824830010533332825e-02 4.446958601474761963e-01 3.425523340702056885e-01 -9.527779370546340942e-02 -2.497533261775970459e-01 -1.977581977844238281e-01
1.536267697811126709e-01 -1.490838080644607544e-01 4.346374571323394775e-01 5.566966533660888672e-01 4.586697220802307129e-01 2.067598998546600342e-01 2.803361229598522186e-02 4.488191008567810059e-01
2.479271888732910156e-01 -7.186943665146827698e-03 7.600398659706115723e-01 3.059496879577636719e-01 7.379835098981857300e-02 -1.037222519516944885e-02 4.290795922279357910e-01 2.784813046455383301e-01
4.513480663299560547e-01 1.131829023361206055e-01 1.097703874111175537e-01 4.164103269577026367e-01 -2.394850999116897583e-01 4.359767436981201172e-01 -1.349508762359619141e-01 -5.765299797058105469e-01
-2.910517156124114990e-01 3.525618910789489746e-01 3.534623384475708008e-01 5.306154489517211914e-01 -3.782042860984802246e-01 3.453954756259918213e-01 2.864035069942474365e-01 -2.003428339958190918e-01
-7.505261339247226715e-03 -2.754998765885829926e-02 3.979114294052124023e-01 6.053112149238586426e-01 -1.510663181543350220e-01 2.970536351203918457e-01 -5.914240479469299316e-01 -1.166419610381126404e-01
2.121745198965072632e-01 -8.518736809492111206e-02 4.556358456611633301e-01 3.652657568454742432e-01 5.354210734367370605e-01 1.276024430990219116e-01 4.747375249862670898e-01 -2.799430191516876221e-01
2.588680072221904993e-04 6.825900673866271973e-01 6.533024311065673828e-01 1.879252940416336060e-01 -5.264851823449134827e-02 1.516562700271606445e-01 -1.789570003747940063e-01 1.189693212509155273e-01
-4.656383534893393517e-04 5.785628035664558411e-02 5.352191925048828125e-01 3.871603012084960938e-01 -2.905780076980590820e-01 3.334941267967224121e-01 1.004692167043685913e-01 -5.954424142837524414e-01
2.335539013147354126e-01 2.590592801570892334e-01 6.837610602378845215e-01 3.145147860050201416e-02 -2.101814746856689453e-01 4.503333568572998047e-01 -1.078355591744184494e-02 -4.033980369567871094e-01
3.769437074661254883e-01 5.583514571189880371e-01 6.530527770519256592e-02 3.338544368743896484e-01 4.213289916515350342e-02 2.529460191726684570e-01 -4.469208419322967529e-01 4.061263203620910645e-01
5.277142524719238281e-01 2.823645770549774170e-01 1.025589928030967712e-01 5.160437822341918945e-01 -9.623043239116668701e-02 -2.341282367706298828e-01 4.766333997249603271e-01 -2.715006470680236816e-01
5.896061658859252930e-01 1.815375536680221558e-01 -8.162596076726913452e-02 3.656060099601745605e-01 4.357381463050842285e-01 3.455898761749267578e-01 2.455828934907913208e-01 3.308580517768859863e-01
6.444637477397918701e-02 5.874940156936645508e-01 4.121196269989013672e-01 2.257740646600723267e-01 -4.118374735116958618e-02 4.412186145782470703e-01 -3.001950085163116455e-01 -3.786741197109222412e-01
1.928912401199340820e-01 5.641154050827026367e-01 2.829990983009338379e-01 2.327384948730468750e-01 -2.927507460117340088e-01 4.151149392127990723e-01 -2.712862789630889893e-01 4.227194190025329590e-01
2.732172310352325439e-01 1.956848651170730591e-01 -2.328675985336303711e-01 8.789470791816711426e-01 -3.273364529013633728e-02 -1.634878292679786682e-02 -9.081444144248962402e-02 -2.251635044813156128e-01
1.947654038667678833e-01 -5.949344485998153687e-02 7.126889824867248535e-01 4.281747937202453613e-01 3.396992385387420654e-01 4.367003217339515686e-02 3.004753887653350830e-01 2.442942559719085693e-01
1.011227145791053772e-01 1.981449276208877563e-01 2.979243695735931396e-01 5.506358146667480469e-01 4.034348726272583008e-01 7.947372645139694214e-02 4.607782065868377686e-01 4.209057688713073730e-01
6.727492809295654297e-01 -9.937540441751480103e-02 4.289670288562774658e-01 -6.454332172870635986e-02 -9.566132724285125732e-02 5.738282799720764160e-01 -8.121203631162643433e-02 -6.579478830099105835e-02
1.186591945588588715e-02 6.432244181632995605e-02 2.613610029220581055e-01 7.500110268592834473e-01 -3.210631608963012695e-01 -1.048379316926002502e-01 4.986024200916290283e-01 4.710243642330169678e-02
3.832161724567413330e-01 -3.731530904769897461e-01 5.682497024536132812e-01 4.607283174991607666e-01 3.529665470123291016e-01 1.351543664932250977e-01 -1.868707984685897827e-01 -3.084060363471508026e-02
1.799088269472122192e-01 2.117230929434299469e-02 3.561939895153045654e-01 6.680572628974914551e-01 1.955423504114151001e-01 5.584594607353210449e-02 3.683748245239257812e-01 4.657836258411407471e-01
3.010085523128509521e-01 -1.912685781717300415e-01 7.061511278152465820e-03 4.674302637577056885e-01 -2.199131995439529419e-01 7.480367422103881836e-01 -1.084452345967292786e-01 -1.859792172908782959e-01
-2.745647132396697998e-01 4.520182311534881592e-01 4.178907871246337891e-01 4.726718068122863770e-01 1.308551430702209473e-02 3.956071138381958008e-01 -3.818287253379821777e-01 1.406165212392807007e-01
2.755694389343261719e-01 -3.677676916122436523e-01 1.270501464605331421e-01 6.087124943733215332e-01 5.172260403633117676e-01 2.320152372121810913e-01 -2.236013561487197876e-01 -1.754555255174636841e-01
2.196696400642395020e-01 6.234325170516967773e-01 3.423984348773956299e-01 2.371331863105297089e-02 6.517834216356277466e-02 4.725947380065917969e-01 1.775806248188018799e-01 -4.314502477645874023e-01
1.251112371683120728e-01 2.600632309913635254e-01 7.150682806968688965e-01 2.979750931262969971e-02 -2.188317924737930298e-01 3.947677314281463623e-01 2.686453163623809814e-01 -3.586148619651794434e-01
3.599139675498008728e-02 5.646014809608459473e-01 5.274262428283691406e-01 1.043973937630653381e-01 -1.375306248664855957e-01 5.648015737533569336e-01 -2.225898057222366333e-01 5.823091417551040649e-02
4.644118249416351318e-01 -6.823262572288513184e-02 2.279636114835739136e-01 3.537472486495971680e-01 -4.123893380165100098e-01 4.227972924709320068e-01 2.354650050401687622e-01 -4.453034996986389160e-01
5.872200727462768555e-01 3.339534699916839600e-01 4.124917387962341309e-01 -1.474796831607818604e-01 -1.220519244670867920e-01 4.406975507736206055e-01 -8.629538118839263916e-02 3.676819801330566406e-01
6.877276897430419922e-01 -7.269666343927383423e-02 3.928042948246002197e-01 2.435612082481384277e-01 -4.638701975345611572e-01 -4.632405936717987061e-02 1.960101425647735596e-01 2.288819402456283569e-01
2.926602363586425781e-01 -1.895659267902374268e-01 1.173467338085174561e-01 7.706796526908874512e-01 2.233991026878356934e-01 1.104755550622940063e-01 1.462523937225341797e-01 4.326610267162322998e-01
2.332888096570968628e-01 3.029592037200927734e-01 7.465267181396484375e-02 4.786438643932342529e-01 3.070193529129028320e-01 2.665808498859405518e-01 -5.488420128822326660e-01 3.905960619449615479e-01
6.694248318672180176e-01 7.663748692721128464e-03 4.329322874546051025e-01 2.455904036760330200e-01 -4.569461643695831299e-01 -9.640033543109893799e-02 2.754424512386322021e-01 1.005252525210380554e-01
1.341257095336914062e-01 6.240878701210021973e-01 6.429402828216552734e-01 1.921155117452144623e-02 -1.849301904439926147e-01 3.578799068927764893e-01 -2.400852181017398834e-02 -1.262123435735702515e-01
4.196128547191619873e-01 3.396017253398895264e-01 -1.655096374452114105e-02 4.513286650180816650e-01 3.426316753029823303e-02 3.688071370124816895e-01 -5.880912542343139648e-01 1.469022929668426514e-01
6.059158444404602051e-01 -3.260631561279296875e-01 3.775041699409484863e-01 3.874463140964508057e-01 3.516977429389953613e-01 1.405900418758392334e-01 -2.733361721038818359e-01 -1.255202591419219971e-01
-3.373106569051742554e-02 6.197180598974227905e-02 3.365702331066131592e-01 6.056925058364868164e-01 1.723394691944122314e-01 2.177307009696960449e-01 4.402167201042175293e-01 4.939436912536621094e-01
3.654494583606719971e-01 -5.540621280670166016e-01 3.040386736392974854e-01 6.254615187644958496e-01 1.146761029958724976e-01 1.471678465604782104e-01 -1.884697973728179932e-01 -7.409614324569702148e-02
4.602748155593872070e-02 4.598910212516784668e-01 2.846230864524841309e-01 2.772789299488067627e-01 -5.241653919219970703e-01 5.294163823127746582e-01 1.629213690757751465e-01 2.165947258472442627e-01
6.253376603126525879e-02 5.714294314384460449e-01 1.370977461338043213e-01 3.065448701381683350e-01 -2.488121092319488525e-01 6.834505796432495117e-01 2.862683730199933052e-03 -1.666501015424728394e-01
3.204306066036224365e-01 -2.417579591274261475e-01 3.587738275527954102e-01 4.393175542354583740e-01 -2.152429372072219849e-01 -2.453778311610221863e-02 6.700304746627807617e-01 1.458986997604370117e-01
4.932034015655517578e-01 6.367480754852294922e-01 -7.373043894767761230e-02 5.280399322509765625e-01 1.520821899175643921e-01 -1.504258513450622559e-01 2.848065271973609924e-02 1.430795639753341675e-01
3.032490611076354980e-01 9.492903016507625580e-03 3.366245627403259277e-01 5.503659844398498535e-01 6.880891323089599609e-01 -3.747335821390151978e-02 -1.153924390673637390e-01 -5.953845009207725525e-02
3.400497734546661377e-01 4.155141711235046387e-01 4.882225394248962402e-01 1.679125875234603882e-01 -5.861194729804992676e-01 6.516388803720474243e-02 3.058325350284576416e-01 6.198811158537864685e-02
1.844206005334854126e-01 -2.758991420269012451e-01 1.522636860609054565e-01 6.611164212226867676e-01 1.985785067081451416e-01 3.469238877296447754e-01 2.772762477397918701e-01 4.392469823360443115e-01
1.642599552869796753e-01 1.714897900819778442e-01 7.043350338935852051e-01 -1.118407547473907471e-01 6.423237919807434082e-02 5.898900032043457031e-01 2.452735751867294312e-01 -1.508593261241912842e-01
3.390880525112152100e-01 -2.851975262165069580e-01 6.074933409690856934e-01 4.041766524314880371e-01 4.640898108482360840e-01 8.534962683916091919e-02 9.083677083253860474e-02 -2.008963078260421753e-01
2.479727119207382202e-01 6.779619306325912476e-02 1.875891387462615967e-01 5.453872680664062500e-01 4.127838909626007080e-01 1.059139072895050049e-01 6.447817087173461914e-01 6.264521181583404541e-02
3.594950735569000244e-01 3.541541695594787598e-01 1.278917044401168823e-01 6.383525729179382324e-01 -5.258272290229797363e-01 -1.301330775022506714e-01 1.664745062589645386e-01 -1.857928745448589325e-02
1.595476120710372925e-01 6.226382851600646973e-01 1.763848811388015747e-01 2.488562166690826416e-01 -2.544682845473289490e-02 5.190792083740234375e-01 -1.229849532246589661e-01 -4.567373692989349365e-01
4.509320259094238281e-01 -5.164888128638267517e-02 3.895813226699829102e-01 -5.413527414202690125e-02 -1.026631295680999756e-01 6.214023828506469727e-01 4.225183129310607910e-01 -2.531524896621704102e-01
1.253382861614227295e-01 6.627582311630249023e-01 -1.327150464057922363e-01 6.913338899612426758e-01 2.104761600494384766e-01 -4.706750810146331787e-02 5.243305861949920654e-02 1.487939618527889252e-02
1.860577315092086792e-01 -1.049835309386253357e-01 5.793902277946472168e-01 4.974654614925384521e-01 2.434681206941604614e-01 9.839373081922531128e-02 3.836691081523895264e-01 3.937461376190185547e-01
4.853175878524780273e-01 -6.067534908652305603e-03 1.770052015781402588e-01 1.564619094133377075e-01 7.643555849790573120e-02 6.830398440361022949e-01 -4.853556454181671143e-01 -2.575023099780082703e-02
3.753657042980194092e-01 -5.817672610282897949e-02 3.288765205070376396e-03 5.330544710159301758e-01 4.517126083374023438e-01 3.702998459339141846e-01 2.786220908164978027e-01 3.908474445343017578e-01
1.070787683129310608e-01 1.735940948128700256e-02 8.339666724205017090e-01 3.268876969814300537e-01 3.281696140766143799e-01 9.531553834676742554e-02 2.025324851274490356e-01 1.675619035959243774e-01
4.937312304973602295e-01 -4.561419188976287842e-01 3.756489157676696777e-01 4.492368698120117188e-01 -7.671679835766553879e-03 -7.180526386946439743e-03 4.411880373954772949e-01 -1.023753806948661804e-01
-2.517817318439483643e-01 1.026234999299049377e-01 4.960938692092895508e-01 6.004799604415893555e-01 -4.524448513984680176e-01 1.907657980918884277e-01 -1.831347197294235229e-01 2.115486264228820801e-01
2.668850123882293701e-01 5.383964180946350098e-01 2.874754965305328369e-01 4.882516264915466309e-01 -4.952412843704223633e-01 -1.620530337095260620e-01 1.250307261943817139e-01 -1.752488464117050171e-01
6.861501932144165039e-02 -7.746494561433792114e-02 1.668716371059417725e-01 5.112913250923156738e-01 -5.070822238922119141e-01 6.234014630317687988e-01 2.269070446491241455e-01 5.270189419388771057e-02
5.805562138557434082e-01 -1.351630389690399170e-01 3.408004343509674072e-01 4.200171232223510742e-01 -2.939961254596710205e-01 -1.115291193127632141e-01 5.013518333435058594e-01 -4.359003156423568726e-02
3.279555216431617737e-02 7.155864238739013672e-01 6.378551125526428223e-01 2.020464688539505005e-01 -1.078846380114555359e-01 6.745104491710662842e-02 -1.515410691499710083e-01 5.038969684392213821e-03
3.890351355075836182e-01 4.692638814449310303e-01 4.672219976782798767e-02 3.734461367130279541e-01 -3.025625944137573242e-01 3.072942495346069336e-01 1.870246678590774536e-01 -5.156024694442749023e-01
6.230202317237854004e-01 1.359356194734573364e-01 2.339094132184982300e-01 5.648714900016784668e-01 -2.788007259368896484e-01 -3.149605393409729004e-01 2.040033191442489624e-01 -3.204090148210525513e-02
5.827998518943786621e-01 3.098862618207931519e-02 2.343647629022598267e-01 4.709507226943969727e-01 -1.782461702823638916e-01 -4.100779071450233459e-02 -5.146828293800354004e-01 2.903632819652557373e-01
5.435553193092346191e-01 1.092084273695945740e-01 3.088321983814239502e-01 4.628086388111114502e-01 -4.580150544643402100e-01 -1.782889366149902344e-01 3.760025203227996826e-01 1.044776849448680878e-02
4.382899403572082520e-01 -7.676192373037338257e-02 5.637785792350769043e-02 4.448795020580291748e-01 1.901598423719406128e-01 4.060846567153930664e-01 4.312716424465179443e-01 4.624419808387756348e-01
-1.154119148850440979e-02 -8.880911767482757568e-02 6.483438014984130859e-01 2.140303254127502441e-01 -2.711351811885833740e-01 6.569929122924804688e-01 5.115956068038940430e-02 -1.343495547771453857e-01
6.832671165466308594e-01 2.584182620048522949e-01 4.429890774190425873e-03 2.038594037294387817e-01 3.121989071369171143e-01 3.111428618431091309e-01 3.285886049270629883e-01 3.500561118125915527e-01
2.535165548324584961e-01 7.373346090316772461e-01 -3.749232739210128784e-02 5.380689501762390137e-01 2.792198359966278076e-01 -5.844167992472648621e-02 6.890814751386642456e-02 1.225387677550315857e-01
3.066251277923583984e-01 3.311343193054199219e-01 4.809804558753967285e-01 2.243275567889213562e-02 -7.086367905139923096e-02 6.321491003036499023e-01 -7.721704244613647461e-02 -3.922869563102722168e-01
4.903678297996520996e-01 4.463679343461990356e-02 1.593365371227264404e-01 4.575825035572052002e-01 7.150774598121643066e-01 8.236864209175109863e-02 6.772883981466293335e-02 -8.345904760062694550e-03
1.911128759384155273e-01 4.081602767109870911e-02 5.331498384475708008e-01 5.092777609825134277e-01 4.449079334735870361e-01 -2.461611106991767883e-02 3.080397546291351318e-01 3.532135486602783203e-01
2.706507742404937744e-01 9.310571849346160889e-02 6.076337099075317383e-01 4.090086817741394043e-01 4.048020541667938232e-01 -1.688869297504425049e-01 4.051566421985626221e-01 -1.582186073064804077e-01
5.567323565483093262e-01 -5.686151329427957535e-03 5.606241226196289062e-01 2.024532854557037354e-01 -3.698975443840026855e-01 2.471663802862167358e-02 -3.530495762825012207e-01 2.695383429527282715e-01
9.955627471208572388e-02 1.341648846864700317e-01 6.503723561763763428e-02 5.633612275123596191e-01 3.277057409286499023e-01 3.903101086616516113e-01 4.072185158729553223e-01 4.742600917816162109e-01
-2.808811366558074951e-01 5.717718005180358887e-01 3.972493112087249756e-01 4.770495295524597168e-01 -9.119370579719543457e-02 2.987103760242462158e-01 -2.420519143342971802e-01 2.294914871454238892e-01
1.420576125383377075e-01 -2.900230931118130684e-03 7.375200390815734863e-01 3.769140243530273438e-01 4.307112693786621094e-01 6.810747087001800537e-02 3.185963332653045654e-01 4.644144698977470398e-02
3.129421547055244446e-02 5.372675657272338867e-01 2.449596822261810303e-01 2.226421236991882324e-01 2.211646139621734619e-01 5.376943349838256836e-01 -3.499269783496856689e-01 -3.745822012424468994e-01
2.868730127811431885e-01 1.362292319536209106e-01 -1.563110500574111938e-01 6.568990945816040039e-01 -2.136799991130828857e-01 4.332519173622131348e-01 -2.146268263459205627e-03 -4.580666422843933105e-01
1.505029052495956421e-01 -2.893423847854137421e-02 3.095083832740783691e-01 6.983501315116882324e-01 -4.330605566501617432e-01 -1.065647304058074951e-01 2.558650970458984375e-01 3.586907982826232910e-01
3.328505456447601318e-01 2.560756728053092957e-02 5.082988366484642029e-02 4.796595871448516846e-01 4.949255585670471191e-01 4.324059188365936279e-01 2.822672724723815918e-01 3.798641562461853027e-01
4.160783886909484863e-01 6.302997469902038574e-01 8.375309407711029053e-03 5.775349736213684082e-01 9.488768130540847778e-02 -2.309321612119674683e-01 9.857988357543945312e-02 1.547031551599502563e-01
-1.701591536402702332e-02 2.079206705093383789e-02 2.959125638008117676e-01 6.216402053833007812e-01 2.520158290863037109e-01 2.039931863546371460e-01 5.148284435272216797e-01 3.938322365283966064e-01
1.352453678846359253e-01 1.530653238296508789e-01 7.410176396369934082e-01 3.077954351902008057e-01 4.445162117481231689e-01 9.148989617824554443e-02 2.350600510835647583e-01 2.306866943836212158e-01
2.604242265224456787e-01 -1.646014153957366943e-01 2.226636558771133423e-01 7.333993911743164062e-01 3.059649169445037842e-01 7.532253116369247437e-02 1.678337007761001587e-01 4.360914826393127441e-01
-3.817358240485191345e-02 4.151439368724822998e-01 5.808441638946533203e-01 3.559803068637847900e-01 -1.591957658529281616e-01 3.770743310451507568e-01 -4.007907807826995850e-01 -1.842144578695297241e-01
-2.822687104344367981e-02 3.783225417137145996e-01 3.770673274993896484e-01 3.311663269996643066e-01 -1.816518604755401611e-01 6.533558964729309082e-01 -1.889133751392364502e-01 -3.296435773372650146e-01
1.647944003343582153e-01 3.293079435825347900e-01 -8.566997013986110687e-03 6.537925004959106445e-01 7.871725410223007202e-02 2.080184668302536011e-01 -1.894982308149337769e-01 -5.928771495819091797e-01
2.205915898084640503e-01 -2.328656166791915894e-01 7.602862715721130371e-01 4.308683872222900391e-01 1.833315938711166382e-01 7.909612357616424561e-02 1.501279026269912720e-01 2.665056288242340088e-01
2.282033115625381470e-01 1.415965706110000610e-01 2.458161264657974243e-01 6.684656143188476562e-01 -3.748829960823059082e-01 -1.269460618495941162e-01 4.621905982494354248e-01 2.243411093950271606e-01
3.802971541881561279e-01 3.060000576078891754e-02 -3.335468843579292297e-02 5.044352412223815918e-01 4.632384479045867920e-01 4.250022172927856445e-01 2.409056723117828369e-01 3.815994262695312500e-01
5.541626214981079102e-01 2.075725793838500977e-01 2.777545154094696045e-01 -2.944054640829563141e-02 1.046434938907623291e-01 6.742878556251525879e-01 -3.404680266976356506e-02 -3.240824937820434570e-01
4.800756275653839111e-01 5.586540102958679199e-01 3.014005422592163086e-01 -1.208209842443466187e-01 -1.636464595794677734e-01 4.055891335010528564e-01 8.037921041250228882e-02 3.927460908889770508e-01
6.457572579383850098e-01 6.853346526622772217e-02 3.021310269832611084e-01 1.472826600074768066e-01 4.391086697578430176e-01 2.168485820293426514e-01 1.767567843198776245e-01 4.407296180725097656e-01
1.105806156992912292e-01 4.988325238227844238e-01 5.005607604980468750e-01 5.066893100738525391e-01 6.902157515287399292e-02 -2.281641960144042969e-01 -3.639961481094360352e-01 2.057351320981979370e-01
4.452458620071411133e-01 1.009403765201568604e-01 -2.616467513144016266e-02 7.727276682853698730e-01 -1.675824522972106934e-01 9.138910099864006042e-03 -2.440051436424255371e-01 -3.256819248199462891e-01
5.283689498901367188e-01 1.791374981403350830e-01 3.992826938629150391e-01 4.149926602840423584e-01 -5.634572505950927734e-01 -1.914749294519424438e-01 -3.140966594219207764e-02 -4.423836618661880493e-02
9.436017274856567383e-02 3.733144700527191162e-01 6.109889149665832520e-01 3.592807650566101074e-01 -3.042343258857727051e-01 2.344571948051452637e-01 -4.485000967979431152e-01 -2.571407891809940338e-02
1.840740628540515900e-02 -1.158534064888954163e-01 6.351209878921508789e-01 4.707866907119750977e-01 2.377877831459045410e-01 1.572099030017852783e-01 4.274444878101348877e-01 3.118548989295959473e-01
2.976938486099243164e-01 2.972487211227416992e-01 -2.395938932895660400e-01 8.555674552917480469e-01 -8.924198895692825317e-02 -3.856630623340606689e-02 -4.213812574744224548e-02 -1.496452242136001587e-01
5.483026504516601562e-01 -3.067167699337005615e-01 6.074097752571105957e-01 2.822602689266204834e-01 3.103076294064521790e-02 3.716830164194107056e-02 -3.874177634716033936e-01 -6.507389247417449951e-02
4.491174519062042236e-01 1.353532075881958008e-01 1.429146826267242432e-01 5.451079607009887695e-01 -1.225248798727989197e-01 -1.418097019195556641e-01 6.501550674438476562e-01 -6.768944114446640015e-02
2.785745859146118164e-01 4.660429060459136963e-01 4.116505980491638184e-01 3.618642091751098633e-01 -4.825747013092041016e-01 -1.753372699022293091e-01 3.661553561687469482e-01 -8.430258929729461670e-02
2.999503910541534424e-01 5.425146222114562988e-01 2.913524210453033447e-01 4.931838512420654297e-01 -4.938749074935913086e-01 -1.434807032346725464e-01 1.011634692549705505e-01 -1.133922711014747620e-01
6.582074165344238281e-01 4.549820721149444580e-01 4.167352318763732910e-01 -2.429303228855133057e-01 3.241952881217002869e-02 2.961432933807373047e-01 -3.075695782899856567e-02 1.933214813470840454e-01
5.138775110244750977e-01 -8.617016673088073730e-02 1.280511766672134399e-01 2.825010418891906738e-01 1.049239486455917358e-01 4.577975273132324219e-01 3.311696350574493408e-01 5.495815277099609375e-01
3.906795009970664978e-02 4.016772508621215820e-01 -2.882917411625385284e-02 8.474174737930297852e-01 2.920108437538146973e-01 -1.065134108066558838e-01 -8.672025799751281738e-02 -1.185152977705001831e-01
5.720657110214233398e-01 1.040549054741859436e-01 -1.120673306286334991e-02 3.461925983428955078e-01 4.626483619213104248e-01 3.893260061740875244e-01 3.090686202049255371e-01 2.842477560043334961e-01
5.021381378173828125e-01 -8.585340529680252075e-02 2.021837234497070312e-01 5.391198992729187012e-01 -3.740434050559997559e-01 7.632756978273391724e-02 -4.127096533775329590e-01 3.047858774662017822e-01
2.456647343933582306e-03 -1.493739634752273560e-01 7.714327424764633179e-02 6.391627192497253418e-01 -1.917501389980316162e-01 5.813529491424560547e-01 -4.549519717693328857e-02 -4.317316710948944092e-01
5.733905434608459473e-01 2.086188197135925293e-01 -1.623793877661228180e-02 3.461213111877441406e-01 3.595791757106781006e-01 3.025952875614166260e-01 3.504928350448608398e-01 4.048849046230316162e-01
4.754650220274925232e-02 -1.169128343462944031e-01 7.726090550422668457e-01 1.970056295394897461e-01 -2.452533096075057983e-01 5.053686499595642090e-01 -1.088881045579910278e-01 -1.446774601936340332e-01
2.039218991994857788e-01 -1.006412208080291748e-01 3.461757898330688477e-01 3.620635271072387695e-01 7.569260597229003906e-01 2.989418804645538330e-01 9.749697893857955933e-02 -1.598450392484664917e-01
2.284640967845916748e-01 -4.294795170426368713e-02 5.415847897529602051e-01 3.823741078376770020e-01 -1.837728321552276611e-01 1.946719735860824585e-01 -5.602216124534606934e-01 3.477325439453125000e-01
-1.170354411005973816e-01 5.150402188301086426e-01 5.673930048942565918e-01 2.594410777091979980e-01 -2.927631437778472900e-01 4.881005287170410156e-01 -7.648680359125137329e-02 4.460076242685317993e-02
3.622827827930450439e-01 -2.565045952796936035e-01 1.901408880949020386e-01 6.399824619293212891e-01 -3.133791089057922363e-01 6.354094296693801880e-02 1.653917431831359863e-01 4.771028459072113037e-01
-2.352470457553863525e-01 4.213431179523468018e-01 4.960274398326873779e-01 5.130008459091186523e-01 -2.358044683933258057e-02 2.647429108619689941e-01 -4.311959445476531982e-01 3.662047535181045532e-02
2.546691000461578369e-01 6.430639028549194336e-01 2.708143591880798340e-01 3.960887491703033447e-01 -2.097705006599426270e-01 2.964490354061126709e-01 -3.818687498569488525e-01 -1.169457510113716125e-01
2.844700217247009277e-01 -4.248042106628417969e-01 3.413092792034149170e-01 4.822392463684082031e-01 4.211551845073699951e-01 2.370011210441589355e-01 -1.862276494503021240e-01 -3.483528196811676025e-01
-9.096938371658325195e-02 -1.347897797822952271e-01 7.225766032934188843e-02 6.713983416557312012e-01 5.910427868366241455e-02 4.786286652088165283e-01 2.649929821491241455e-01 4.634213447570800781e-01
3.237713500857353210e-02 6.747707128524780273e-01 1.185330674052238464e-01 3.922271728515625000e-01 -7.881050556898117065e-02 4.412172734737396240e-01 -2.622729837894439697e-01 -3.256886899471282959e-01
2.482830435037612915e-01 -1.687299758195877075e-01 6.936970353126525879e-01 3.527538776397705078e-01 4.594013690948486328e-01 1.086011305451393127e-01 2.815558314323425293e-01 -4.601556062698364258e-02
3.640947863459587097e-02 -3.033588826656341553e-01 2.127172648906707764e-01 5.611578226089477539e-01 -1.428805440664291382e-01 5.697283744812011719e-01 -4.110444784164428711e-01 -1.803834438323974609e-01
5.912681221961975098e-01 -2.610739767551422119e-01 5.429049730300903320e-01 3.657700121402740479e-01 -1.214361414313316345e-01 -1.523899137973785400e-01 -2.059196680784225464e-01 2.708069980144500732e-01
2.637768387794494629e-01 5.510907173156738281e-01 9.960868954658508301e-02 6.312561631202697754e-01 -9.746194630861282349e-02 -2.536790072917938232e-01 1.874296814203262329e-01 3.306552171707153320e-01
5.642171502113342285e-01 -9.219624847173690796e-02 2.935963273048400879e-01 3.013349175453186035e-01 -3.680892586708068848e-01 1.422776877880096436e-01 -3.079300224781036377e-01 4.955841898918151855e-01
3.204384446144104004e-01 7.404794692993164062e-01 4.601221978664398193e-01 -4.031881690025329590e-02 -2.984445309266448021e-03 2.134879976511001587e-01 1.013876870274543762e-01 -2.824991643428802490e-01
4.857594966888427734e-01 9.452097117900848389e-03 6.405889987945556641e-02 7.714956402778625488e-01 -2.188855558633804321e-01 -2.011556178331375122e-01 2.461452335119247437e-01 -1.252093166112899780e-01
2.335899919271469116e-01 5.842901468276977539e-01 3.745312690734863281e-01 -6.867860909551382065e-03 -9.699071943759918213e-02 5.809822678565979004e-01 1.850101500749588013e-01 -2.873041927814483643e-01
4.272387623786926270e-01 6.551645398139953613e-01 5.146143436431884766e-01 -1.268634796142578125e-01 -1.461365371942520142e-01 2.662642896175384521e-01 8.932607620954513550e-02 8.409809321165084839e-02
1.489628385752439499e-02 9.268493205308914185e-02 2.587629556655883789e-01 6.623874902725219727e-01 6.144735813140869141e-01 2.530104108154773712e-02 3.144298195838928223e-01 -9.158669412136077881e-02
6.021692752838134766e-01 1.502726525068283081e-01 3.863418474793434143e-02 8.292483538389205933e-02 -2.807867899537086487e-02 7.501625418663024902e-01 -2.005039304494857788e-01 -5.203057080507278442e-02
3.201732337474822998e-01 3.316023051738739014e-01 2.850878238677978516e-01 4.574354290962219238e-01 -5.878422856330871582e-01 -2.419700101017951965e-02 3.883899152278900146e-01 -3.975325264036655426e-03
6.367658823728561401e-02 2.978786528110504150e-01 1.893106848001480103e-02 6.663103699684143066e-01 -4.014582335948944092e-01 3.243477344512939453e-01 2.990241944789886475e-01 -3.272618055343627930e-01
3.045949935913085938e-01 -3.598899021744728088e-02 5.173266530036926270e-01 4.276140630245208740e-01 5.084099769592285156e-01 9.988068602979183197e-03 4.331775009632110596e-01 -9.603501111268997192e-02
1.984351128339767456e-01 1.568786916323006153e-03 1.420159786939620972e-01 7.371314167976379395e-01 4.669705629348754883e-01 6.807176023721694946e-02 1.231963932514190674e-01 3.990203142166137695e-01
3.234381228685379028e-02 2.110800743103027344e-01 7.709856033325195312e-01 1.419777274131774902e-01 2.381656169891357422e-01 1.111238151788711548e-01 4.061245620250701904e-01 3.252909779548645020e-01
4.949815571308135986e-02 5.399667620658874512e-01 6.231497526168823242e-01 1.303032636642456055e-01 -1.756887882947921753e-01 4.037680625915527344e-01 -1.826279163360595703e-01 -2.710036635398864746e-01
-4.775401204824447632e-02 2.645545639097690582e-02 4.105250835418701172e-01 4.496801793575286865e-01 -9.816753119230270386e-02 2.861410975456237793e-01 2.809858918190002441e-01 -6.751369833946228027e-01
-1.941144466400146484e-02 3.262808779254555702e-03 1.019979640841484070e-01 9.416516423225402832e-01 1.918092519044876099e-01 -1.535077840089797974e-01 -3.881208598613739014e-02 -2.015919834375381470e-01
2.642031610012054443e-01 -2.709550261497497559e-01 2.197555154561996460e-01 7.682478427886962891e-01 2.157302647829055786e-01 9.801205992698669434e-02 -3.859567046165466309e-01 -1.147794425487518311e-01
6.153050661087036133e-01 6.602462381124496460e-02 3.436699509620666504e-01 -1.220082938671112061e-01 9.578110650181770325e-03 6.777520775794982910e-01 8.998135104775428772e-03 -1.566031575202941895e-01
7.285756617784500122e-02 3.763144314289093018e-01 3.022540807723999023e-01 2.880083322525024414e-01 -3.638400435447692871e-01 3.085009455680847168e-01 6.170902848243713379e-01 -2.653675377368927002e-01
-5.828764755278825760e-03 -1.226988658308982849e-01 2.340082973241806030e-01 5.470777153968811035e-01 -1.521293818950653076e-01 6.692233681678771973e-01 -3.415444791316986084e-01 -2.078489810228347778e-01
-7.119735330343246460e-02 2.727690339088439941e-01 5.097837448120117188e-01 4.059144854545593262e-01 -5.200366973876953125e-01 5.482701957225799561e-02 4.267056286334991455e-01 2.008981555700302124e-01
-2.525675594806671143e-01 2.257360219955444336e-01 1.482719630002975464e-01 5.287139415740966797e-01 1.101207956671714783e-01 5.003693699836730957e-01 -4.014623463153839111e-01 4.000774323940277100e-01
3.189460933208465576e-01 1.366651654243469238e-01 -7.047960162162780762e-02 6.618665456771850586e-01 2.392598241567611694e-01 1.368724852800369263e-01 -3.472973704338073730e-01 -4.898638725280761719e-01
-2.184842824935913086e-01 1.513371020555496216e-01 -4.923725500702857971e-02 9.315330386161804199e-01 1.868757605552673340e-01 4.063985869288444519e-02 6.130551546812057495e-02 -1.372985243797302246e-01
3.297647237777709961e-01 8.506030589342117310e-02 1.019458845257759094e-02 4.381153285503387451e-01 -4.594781398773193359e-01 6.771217584609985352e-01 1.098938211798667908e-01 -1.013922169804573059e-01
8.703077584505081177e-02 -3.449320495128631592e-01 5.393666028976440430e-01 5.938842892646789551e-01 1.788356527686119080e-02 1.020028144121170044e-01 3.258784115314483643e-01 3.360232710838317871e-01
2.956008315086364746e-01 -8.242367953062057495e-02 4.739592671394348145e-01 3.341500163078308105e-01 -1.808868199586868286e-01 3.178004622459411621e-01 -6.151360273361206055e-01 2.396315038204193115e-01
5.618751794099807739e-02 3.249957859516143799e-01 3.810162246227264404e-01 3.604648113250732422e-01 2.471715910360217094e-03 3.556750416755676270e-01 -4.664106667041778564e-01 -5.215963721275329590e-01
7.115060687065124512e-01 -1.210685670375823975e-01 4.849044680595397949e-01 3.509076535701751709e-01 -2.962329685688018799e-01 1.605430096387863159e-01 8.299478143453598022e-02 2.041854336857795715e-02
8.526340126991271973e-02 1.726746857166290283e-01 6.539945602416992188e-01 3.649008870124816895e-01 4.379206299781799316e-01 8.159307762980461121e-03 4.511800408363342285e-01 -8.153291046619415283e-02
-6.694072484970092773e-02 3.777303397655487061e-01 2.405244559049606323e-01 4.847255945205688477e-01 -3.786856830120086670e-01 6.161648631095886230e-01 -1.787481606006622314e-01 -7.081512361764907837e-02
1.231691688299179077e-01 5.694845318794250488e-01 2.560763061046600342e-01 6.680368185043334961e-01 7.171846926212310791e-02 -3.685024678707122803e-01 2.959766983985900879e-02 8.279370516538619995e-02
6.247707009315490723e-01 -2.708850502967834473e-01 4.009572416543960571e-02 4.953835010528564453e-01 3.198445141315460205e-01 4.084404930472373962e-02 3.190987929701805115e-02 -4.292823076248168945e-01
2.698859274387359619e-01 -2.720402739942073822e-02 5.455184578895568848e-01 4.132038056850433350e-01 3.599280118942260742e-01 -1.684093475341796875e-01 -7.186688482761383057e-02 -5.431565642356872559e-01
4.564790129661560059e-01 -2.994432449340820312e-01 5.777033790946006775e-02 5.059706568717956543e-01 4.527447000145912170e-02 3.685294687747955322e-01 3.219004571437835693e-01 4.484788775444030762e-01
3.277311027050018311e-01 3.042686879634857178e-01 -1.517692357301712036e-01 6.124668717384338379e-01 -2.968652248382568359e-01 3.436294198036193848e-01 -6.549977511167526245e-02 -4.374506473541259766e-01
5.918097123503684998e-02 7.016941905021667480e-01 4.972297549247741699e-01 1.554550230503082275e-01 -3.265890479087829590e-01 3.039168417453765869e-01 8.479292690753936768e-02 -1.627991199493408203e-01
1.831690967082977295e-01 5.794763565063476562e-01 6.139967963099479675e-02 6.696217060089111328e-01 3.414068222045898438e-01 -1.543658673763275146e-01 -1.458395123481750488e-01 1.297557055950164795e-01
8.577235788106918335e-02 6.349567174911499023e-01 6.909008026123046875e-01 9.951798617839813232e-02 5.284243449568748474e-02 1.445603072643280029e-01 -2.702813744544982910e-01 -7.404967397451400757e-02
-2.212280184030532837e-01 4.296383857727050781e-01 4.844140112400054932e-01 3.176524937152862549e-01 -1.654849648475646973e-01 5.906224846839904785e-01 -4.960134252905845642e-02 -2.285357415676116943e-01
6.747195720672607422e-01 1.600787043571472168e-02 9.954775124788284302e-02 1.238398030400276184e-01 3.437767624855041504e-01 3.895810842514038086e-01 4.415355622768402100e-01 2.331134974956512451e-01
3.121805787086486816e-01 -1.831810921430587769e-01 -4.306260868906974792e-02 4.703271090984344482e-01 9.974624961614608765e-02 5.992463827133178711e-01 2.112711817026138306e-01 4.819182157516479492e-01
6.151451468467712402e-01 2.796286046504974365e-01 1.201568767428398132e-01 1.069023758172988892e-01 4.835115075111389160e-01 3.041453659534454346e-01 3.269899189472198486e-01 2.903933227062225342e-01
2.763733565807342529e-01 -5.554706975817680359e-02 6.671761870384216309e-01 3.805423974990844727e-01 4.528254866600036621e-01 8.083766698837280273e-02 2.921230792999267578e-01 1.835055053234100342e-01
2.877173386514186859e-02 5.677636265754699707e-01 6.411373615264892578e-02 2.678263485431671143e-01 2.088829874992370605e-01 6.192756295204162598e-01 -1.714928895235061646e-01 -3.800411224365234375e-01
2.107778191566467285e-01 -1.256763637065887451e-01 7.792443037033081055e-01 1.868550181388854980e-01 -2.749359607696533203e-01 3.793145716190338135e-01 -1.477872282266616821e-01 -2.373421788215637207e-01
7.168484926223754883e-01 -1.688743755221366882e-02 3.469251394271850586e-01 2.575570046901702881e-01 -3.191562592983245850e-01 9.667971171438694000e-03 -2.880014181137084961e-01 3.380107283592224121e-01
2.668200433254241943e-01 3.300130963325500488e-01 7.975468039512634277e-02 4.224776923656463623e-01 2.227295935153961182e-01 3.040264844894409180e-01 -5.214285254478454590e-01 4.702361822128295898e-01
9.823149442672729492e-02 5.209743976593017578e-01 1.727753281593322754e-01 4.866298437118530273e-01 -1.035548653453588486e-02 1.909860223531723022e-01 -4.144073128700256348e-01 4.939230680465698242e-01
1.638365387916564941e-01 1.555057801306247711e-02 3.303381800651550293e-01 2.877526879310607910e-01 7.047039270401000977e-01 3.157974481582641602e-01 3.794163167476654053e-01 -2.017388194799423218e-01
3.597656786441802979e-01 -2.675312757492065430e-01 6.816003918647766113e-01 3.418577313423156738e-01 3.631235361099243164e-01 6.990304589271545410e-02 -9.179740399122238159e-02 -2.690317034721374512e-01
4.315812885761260986e-02 6.259695887565612793e-01 7.661060243844985962e-02 2.736194729804992676e-01 1.077474579215049744e-01 5.741089582443237305e-01 -2.193695604801177979e-01 -3.690922558307647705e-01
6.288694739341735840e-01 4.666787981986999512e-01 5.083976984024047852e-01 -1.752326078712940216e-02 -1.224318444728851318e-01 -7.860170304775238037e-02 9.701888263225555420e-02 3.120552897453308105e-01
3.637042939662933350e-01 8.505973964929580688e-02 -1.291840225458145142e-01 8.994679450988769531e-01 9.281120449304580688e-02 -1.380075067281723022e-01 -8.417389541864395142e-02 -2.772784791886806488e-03
1.848895698785781860e-01 -1.186463907361030579e-01 4.588557779788970947e-01 3.885443806648254395e-01 7.074558734893798828e-01 2.629362940788269043e-01 9.273185580968856812e-02 -1.095223426818847656e-01
3.411637544631958008e-01 3.885661661624908447e-01 3.997007012367248535e-01 2.669869661331176758e-01 -5.497125387191772461e-01 -5.264912918210029602e-02 3.401936888694763184e-01 2.844179272651672363e-01
2.410392761230468750e-01 1.638995558023452759e-01 2.468448281288146973e-01 6.053906083106994629e-01 -3.163369372487068176e-02 1.236035525798797607e-01 -6.602892875671386719e-01 1.880064755678176880e-01
4.817786067724227905e-02 6.632584333419799805e-01 2.266975790262222290e-01 3.705787658691406250e-01 -3.564850986003875732e-01 4.630214869976043701e-01 -1.659960597753524780e-01 4.647904541343450546e-03
5.659388303756713867e-01 2.323909103870391846e-01 2.001946121454238892e-01 5.466518998146057129e-01 -3.799407184123992920e-01 -2.497873753309249878e-01 2.523371875286102295e-01 1.279798746109008789e-01
1.071577817201614380e-01 7.016180753707885742e-01 3.332579135894775391e-01 1.636849939823150635e-01 -1.253870129585266113e-01 5.403218269348144531e-01 -1.817708462476730347e-01 -1.329864412546157837e-01
2.989515364170074463e-01 4.329614043235778809e-01 5.476588606834411621e-01 -7.710377871990203857e-02 8.685176074504852295e-02 4.725093245506286621e-01 -5.723367258906364441e-02 -4.280338883399963379e-01
7.686417549848556519e-02 4.047576803714036942e-03 1.733317039906978607e-02 5.314761400222778320e-01 -2.920765280723571777e-01 7.647938132286071777e-01 -2.022810280323028564e-01 -1.312753371894359589e-02
-7.538495212793350220e-02 1.095836609601974487e-01 2.991322875022888184e-01 3.843731284141540527e-01 -5.093025565147399902e-01 6.517397761344909668e-01 1.908913254737854004e-01 1.565006524324417114e-01
2.447408437728881836e-01 3.130534589290618896e-01 1.816891133785247803e-01 3.765000998973846436e-01 -6.265409588813781738e-01 2.457488924264907837e-01 4.630215167999267578e-01 1.015175366774201393e-03
5.743202567100524902e-02 -6.418605893850326538e-02 7.990263700485229492e-01 2.754157483577728271e-01 -2.562140226364135742e-01 1.488682031631469727e-01 -1.055414229631423950e-02 -4.363094270229339600e-01
4.087024629116058350e-01 -1.838682293891906738e-01 -8.337304927408695221e-03 5.464038848876953125e-01 -1.859654188156127930e-01 4.748605787754058838e-01 -8.934281766414642334e-02 -4.821516871452331543e-01
4.886381626129150391e-01 5.552506446838378906e-01 -3.060988150537014008e-02 2.433402240276336670e-01 -1.240492239594459534e-01 4.330646991729736328e-01 -2.069751173257827759e-01 -3.834137618541717529e-01
3.326061069965362549e-01 -1.498598158359527588e-01 -9.990512579679489136e-02 5.384559035301208496e-01 -1.794732660055160522e-01 6.655684709548950195e-01 -1.899517923593521118e-01 -2.360629439353942871e-01
4.767530858516693115e-01 6.149868369102478027e-01 4.119645431637763977e-02 3.855793476104736328e-01 4.530510902404785156e-01 -8.843044936656951904e-02 -1.366143375635147095e-01 1.113118827342987061e-01
4.123041033744812012e-01 2.207540273666381836e-01 -9.126338362693786621e-02 7.157369852066040039e-01 -2.974554598331451416e-01 -9.391719102859497070e-02 3.634355068206787109e-01 -1.768589019775390625e-01
3.149861693382263184e-01 6.527945995330810547e-01 1.251733452081680298e-01 1.584398150444030762e-01 -1.864650994539260864e-01 4.023975729942321777e-01 -1.331714838743209839e-01 4.684481024742126465e-01
2.518149912357330322e-01 5.794596672058105469e-01 5.227754116058349609e-01 1.293122023344039917e-01 -2.085779905319213867e-01 4.049297869205474854e-01 -2.961888313293457031e-01 -1.248973980545997620e-01
3.727836310863494873e-01 2.518240213394165039e-01 -2.757459878921508789e-01 7.292442917823791504e-01 -1.986402720212936401e-01 2.054802775382995605e-01 -1.544308662414550781e-01 -2.902670800685882568e-01
8.707694942131638527e-04 5.775414109230041504e-01 -1.097564920783042908e-01 4.586051404476165771e-01 7.135859876871109009e-02 5.573073029518127441e-01 -2.764556109905242920e-01 -2.279668599367141724e-01
-8.285592496395111084e-02 1.223245933651924133e-01 1.920780241489410400e-01 8.464260101318359375e-01 1.947929412126541138e-01 -9.024741500616073608e-02 4.132065474987030029e-01 8.951040357351303101e-02
-1.009566187858581543e-01 4.896098375320434570e-01 2.963091433048248291e-01 4.206923246383666992e-01 -2.524550259113311768e-01 5.876216292381286621e-01 -2.761110961437225342e-01 6.233567837625741959e-03
3.433915376663208008e-01 2.444149553775787354e-01 -8.534577675163745880e-03 6.909905076026916504e-01 5.265868306159973145e-01 -1.296622753143310547e-01 -2.196092158555984497e-01 -4.968510195612907410e-02
7.814968824386596680e-01 1.823920607566833496e-01 5.223366618156433105e-01 -1.727736592292785645e-01 2.337702736258506775e-02 2.213576138019561768e-01 -6.107004359364509583e-02 5.846565123647451401e-03
1.586567163467407227e-01 2.760172486305236816e-01 1.346056163311004639e-01 7.193729877471923828e-01 -4.068143069744110107e-01 -1.282500028610229492e-01 4.148390889167785645e-01 9.481085836887359619e-02
5.597662925720214844e-01 1.382888406515121460e-01 -1.209776178002357483e-01 6.090410351753234863e-01 -2.617652714252471924e-01 2.231202423572540283e-01 8.353398740291595459e-02 -3.958405554294586182e-01
-1.514883339405059814e-01 -9.655153006315231323e-02 2.951937317848205566e-01 5.666479468345642090e-01 -5.849671363830566406e-02 5.656831264495849609e-01 -3.416792154312133789e-01 -3.454502224922180176e-01
7.104169726371765137e-01 1.540911793708801270e-01 3.227739036083221436e-01 2.473000735044479370e-01 -3.997191786766052246e-01 -9.085926413536071777e-02 2.741959989070892334e-01 2.510157823562622070e-01
3.067503273487091064e-01 4.161809682846069336e-01 3.198478817939758301e-01 8.760899305343627930e-02 1.214234158396720886e-01 5.263660550117492676e-01 -3.349463641643524170e-01 -4.676810204982757568e-01
2.860746085643768311e-01 1.751467734575271606e-01 5.783584117889404297e-01 1.475628763437271118e-01 -8.496011793613433838e-02 4.205926060676574707e-01 -1.438764035701751709e-01 -5.713095664978027344e-01
-2.015856280922889709e-02 5.769704580307006836e-01 5.210855603218078613e-01 2.100332081317901611e-01 -1.383440345525741577e-01 4.619295597076416016e-01 -2.913862466812133789e-01 1.833864599466323853e-01
6.496416926383972168e-01 -9.647308290004730225e-02 1.317102611064910889e-01 5.703783035278320312e-01 1.959875784814357758e-02 -2.384159155189990997e-02 8.904382586479187012e-02 -4.659379422664642334e-01
3.097775876522064209e-01 -1.787151396274566650e-01 -6.315810978412628174e-02 3.512181043624877930e-01 3.589509129524230957e-01 6.528885364532470703e-01 -4.330988526344299316e-01 4.551677033305168152e-02
-1.110460460186004639e-01 1.843934804201126099e-01 1.865655034780502319e-01 6.546091437339782715e-01 1.161165349185466766e-02 5.876722559332847595e-02 6.773446798324584961e-01 -1.672243177890777588e-01
1.479784250259399414e-01 7.210817337036132812e-01 3.060352802276611328e-01 2.084516286849975586e-01 -9.783969074487686157e-02 4.433918893337249756e-01 -2.669743299484252930e-01 -2.087816148996353149e-01
1.588542014360427856e-01 7.280253618955612183e-02 4.375691115856170654e-01 4.772631525993347168e-01 6.143205165863037109e-01 5.477293580770492554e-02 3.902404010295867920e-01 1.324419677257537842e-01
1.322400476783514023e-02 4.252367317676544189e-01 1.682232320308685303e-01 4.889514744281768799e-01 5.030974000692367554e-02 3.919880390167236328e-01 -3.657490611076354980e-01 -5.115352272987365723e-01
3.979977369308471680e-01 4.207556694746017456e-02 7.386477589607238770e-01 4.348636046051979065e-02 -2.703689634799957275e-01 1.361349225044250488e-01 2.138826549053192139e-01 -3.936472237110137939e-01
5.945616364479064941e-01 2.118763327598571777e-01 2.519756853580474854e-01 1.208156254142522812e-02 -2.481000870466232300e-01 4.008394777774810791e-01 4.264081418514251709e-01 -3.659473955631256104e-01
4.178220331668853760e-01 2.051239609718322754e-01 3.248082101345062256e-01 1.237572729587554932e-01 4.450612366199493408e-01 2.296912074089050293e-01 6.295532584190368652e-01 1.239267513155937195e-01
1.811774373054504395e-01 5.215520262718200684e-01 1.852408498525619507e-01 5.476075410842895508e-01 -5.033218264579772949e-01 -6.214234605431556702e-02 2.418974339962005615e-01 -2.127461880445480347e-01
5.810582637786865234e-02 2.301668226718902588e-01 1.065723374485969543e-01 5.190960168838500977e-01 -4.332959949970245361e-01 2.953349947929382324e-01 6.179941892623901367e-01 -7.709536701440811157e-02
3.938100337982177734e-01 3.518264293670654297e-01 1.023701503872871399e-01 5.785105228424072266e-01 -3.538343310356140137e-01 -1.773059219121932983e-01 4.553316831588745117e-01 -1.096113920211791992e-01
5.090681314468383789e-01 -1.733832955360412598e-01 4.133740663528442383e-01 2.424762547016143799e-01 -2.623831927776336670e-01 2.715110182762145996e-01 -4.701392948627471924e-01 3.428129851818084717e-01
3.774094879627227783e-01 3.561348617076873779e-01 1.942330747842788696e-01 4.279618263244628906e-01 -6.504319906234741211e-01 5.067449063062667847e-02 2.877023816108703613e-01 3.807752579450607300e-02
5.019926428794860840e-01 5.059177875518798828e-01 4.774731099605560303e-01 -1.247704401612281799e-01 9.459090977907180786e-02 1.794117987155914307e-01 -1.744089126586914062e-01 4.206518232822418213e-01
3.061797022819519043e-01 3.953022062778472900e-01 3.566620647907257080e-01 3.361144959926605225e-01 -2.830706238746643066e-01 3.886201679706573486e-01 -2.528141736984252930e-01 -4.633999764919281006e-01
-2.356212139129638672e-01 4.599607288837432861e-01 5.296882390975952148e-01 2.387467026710510254e-01 -1.096678897738456726e-01 6.124617457389831543e-01 -7.161978632211685181e-02 -5.552745237946510315e-02
2.811358273029327393e-01 3.477663099765777588e-01 1.014986634254455566e-01 4.479322433471679688e-01 -1.609762161970138550e-01 4.408623278141021729e-01 -3.358625173568725586e-01 -5.059638023376464844e-01
-1.165818795561790466e-01 4.548642635345458984e-01 7.929165661334991455e-02 5.828993916511535645e-01 -2.654591798782348633e-01 4.973040819168090820e-01 -1.878293454647064209e-01 2.835284471511840820e-01
4.596572518348693848e-01 1.206065267324447632e-01 -2.360335737466812134e-01 6.938768029212951660e-01 3.777408972382545471e-02 1.441296190023422241e-01 -3.840494751930236816e-01 -2.594192624092102051e-01
3.524046540260314941e-01 -1.582965254783630371e-01 2.443786561489105225e-01 6.508240699768066406e-01 2.627499997615814209e-01 6.736221164464950562e-02 4.472008645534515381e-01 3.064253330230712891e-01
1.401770561933517456e-01 5.136132836341857910e-01 4.126272201538085938e-01 2.503468096256256104e-01 -2.560231387615203857e-01 5.455216169357299805e-01 -2.440624237060546875e-01 -2.467972636222839355e-01
2.009243518114089966e-01 -8.530738763511180878e-03 1.058647632598876953e-01 3.754041790962219238e-01 6.968445777893066406e-01 3.466585278511047363e-01 3.405517637729644775e-01 -2.927132248878479004e-01
2.944448590278625488e-01 -9.078577160835266113e-02 7.176086306571960449e-01 1.348547786474227905e-01 -2.866346240043640137e-01 4.070681631565093994e-01 -2.234841883182525635e-01 -2.722190618515014648e-01
-9.574121236801147461e-02 3.021531701087951660e-01 2.874445319175720215e-01 6.574566364288330078e-01 -5.275408029556274414e-01 2.920830063521862030e-02 -8.290816098451614380e-03 3.247187137603759766e-01
1.504816114902496338e-01 2.399568259716033936e-01 1.944030523300170898e-01 6.993763446807861328e-01 -3.293752670288085938e-01 -1.344978362321853638e-01 5.038308501243591309e-01 1.115039959549903870e-01
2.099767029285430908e-01 3.407005369663238525e-01 3.655120432376861572e-01 4.915100336074829102e-01 -4.977957606315612793e-01 -1.270345449447631836e-01 3.501245081424713135e-01 2.795108854770660400e-01
1.002693623304367065e-01 3.034682869911193848e-01 8.847717940807342529e-02 6.290580034255981445e-01 -6.321634054183959961e-01 1.571934968233108521e-01 2.469109892845153809e-01 9.489664435386657715e-02
7.072628140449523926e-01 -2.953378558158874512e-01 9.329558163881301880e-02 4.094644188880920410e-01 2.281017601490020752e-03 9.582915157079696655e-02 1.426710933446884155e-01 -4.545837044715881348e-01
2.254448086023330688e-01 6.883180141448974609e-02 7.372881174087524414e-01 2.926197052001953125e-01 -2.371614128351211548e-01 -2.435693889856338501e-01 1.093014031648635864e-01 -4.332419931888580322e-01
4.489011764526367188e-01 -8.697723597288131714e-02 2.174217849969863892e-01 3.808651268482208252e-01 6.299064755439758301e-01 1.982513219118118286e-01 -2.736200988292694092e-01 -2.960376143455505371e-01
4.184354841709136963e-01 -4.086752235889434814e-01 4.760986268520355225e-01 5.115593075752258301e-01 2.595498263835906982e-01 1.134533155709505081e-02 -1.441612988710403442e-01 -2.850547730922698975e-01
4.939872398972511292e-02 6.709417700767517090e-01 3.279879093170166016e-01 3.543792068958282471e-01 1.302647739648818970e-01 1.596071869134902954e-01 -4.846936464309692383e-01 -1.920020729303359985e-01
4.239290654659271240e-01 3.066686391830444336e-01 1.609773933887481689e-01 6.240401864051818848e-01 -5.198494195938110352e-01 -1.877768784761428833e-01 6.799681484699249268e-02 2.777551114559173584e-02
-1.022564023733139038e-01 2.710412144660949707e-01 -5.009191110730171204e-02 8.806520104408264160e-01 3.556727170944213867e-01 -1.925959996879100800e-02 7.766567915678024292e-02 -7.153480499982833862e-02
5.496090650558471680e-01 -2.859639823436737061e-01 4.875248372554779053e-01 5.660845041275024414e-01 -6.060925498604774475e-02 -1.659847497940063477e-01 -8.116898685693740845e-02 -1.421605050563812256e-01
3.215290606021881104e-01 -1.637430936098098755e-01 1.929443627595901489e-01 6.445959210395812988e-01 4.284847900271415710e-02 1.590414494276046753e-01 4.071429371833801270e-01 4.734767973423004150e-01
-8.863539248704910278e-02 -2.285880297422409058e-01 1.375106573104858398e-01 7.123817801475524902e-01 -4.826224148273468018e-01 3.385048806667327881e-01 2.553553581237792969e-01 -2.789332903921604156e-02
2.961272001266479492e-01 -1.481127291917800903e-01 7.273239493370056152e-01 3.983484506607055664e-01 1.334298998117446899e-01 -4.774865880608558655e-02 1.749314069747924805e-01 3.898785412311553955e-01
-9.991227649152278900e-03 6.111083030700683594e-01 5.802628397941589355e-01 2.502790987491607666e-01 2.228928059339523315e-01 1.350130438804626465e-01 -3.848197162151336670e-01 -1.053860411047935486e-01
-2.866977751255035400e-01 3.283333778381347656e-01 6.361140012741088867e-01 4.623652994632720947e-01 -1.679326295852661133e-01 2.306941300630569458e-01 -2.980290651321411133e-01 1.460697352886199951e-01
3.274953067302703857e-01 -3.594259545207023621e-02 7.068782448768615723e-01 3.560811877250671387e-01 3.624053299427032471e-01 4.798260331153869629e-02 1.066661104559898376e-01 3.463619649410247803e-01
8.670731633901596069e-02 5.820838809013366699e-01 1.914691627025604248e-01 4.353293776512145996e-01 2.387260496616363525e-01 1.672438979148864746e-01 -4.998286366462707520e-01 3.044648468494415283e-01
5.046902298927307129e-01 -5.979453027248382568e-02 2.021081000566482544e-01 4.629440605640411377e-01 6.095066070556640625e-01 7.226327061653137207e-02 -3.121142685413360596e-01 -1.114081516861915588e-01
3.287736475467681885e-01 2.451290562748908997e-02 5.718052983283996582e-01 1.341882944107055664e-01 -3.078875243663787842e-01 4.870525896549224854e-01 1.325468122959136963e-01 -4.435713887214660645e-01
2.863258719444274902e-01 1.165294349193572998e-01 4.131624698638916016e-01 3.982045650482177734e-01 -2.857853174209594727e-01 2.494642585515975952e-01 -6.553713083267211914e-01 4.184670001268386841e-02
-7.061459124088287354e-02 9.887576848268508911e-02 7.605304569005966187e-02 6.811627149581909180e-01 -3.911291956901550293e-01 3.820408284664154053e-01 3.263981342315673828e-01 -3.316588699817657471e-01
1.914480030536651611e-01 -3.972392976284027100e-01 8.372077345848083496e-02 6.163575649261474609e-01 -4.034122824668884277e-01 5.038897395133972168e-01 3.918074071407318115e-03 -4.451034963130950928e-02
4.294637441635131836e-01 5.807754397392272949e-01 2.699334919452667236e-01 1.735291928052902222e-01 -1.348062455654144287e-01 4.050700962543487549e-01 -3.663348555564880371e-01 -2.425459474325180054e-01
3.644058480858802795e-03 3.532750010490417480e-01 4.146510064601898193e-01 1.709945648908615112e-01 1.200293898582458496e-01 5.558627247810363770e-01 -2.020343989133834839e-01 -5.565974116325378418e-01
2.280670255422592163e-01 6.408150196075439453e-01 1.326100230216979980e-01 3.706047236919403076e-01 2.733015418052673340e-01 1.840857267379760742e-01 -4.755092561244964600e-01 2.184445858001708984e-01
1.748997122049331665e-01 -2.950185537338256836e-01 1.344755589962005615e-01 6.144409775733947754e-01 3.890846371650695801e-01 2.447990328073501587e-01 5.042049884796142578e-01 -1.456597745418548584e-01
9.978187829256057739e-02 6.502439975738525391e-01 2.906929254531860352e-01 2.258660942316055298e-01 -2.812546677887439728e-02 5.674024224281311035e-01 -1.600201129913330078e-01 -2.887308597564697266e-01
-2.835983335971832275e-01 1.384195983409881592e-01 1.967183798551559448e-01 5.728646516799926758e-01 1.145978271961212158e-01 5.957889556884765625e-01 -3.938418328762054443e-01 -1.016444712877273560e-01
1.397611945867538452e-01 5.824463367462158203e-01 2.590200006961822510e-01 6.090846061706542969e-01 1.661059632897377014e-02 -2.650611698627471924e-01 -1.137463841587305069e-02 3.639848232269287109e-01
2.662594318389892578e-01 5.311104059219360352e-01 -6.394691020250320435e-02 4.139296710491180420e-01 1.323573570698499680e-02 4.749636054039001465e-01 -3.494882881641387939e-01 -3.517002463340759277e-01
-4.760622233152389526e-02 -3.267194330692291260e-02 9.150222688913345337e-02 9.317754507064819336e-01 3.105921745300292969e-01 -1.124856919050216675e-01 7.429113239049911499e-02 -7.381369173526763916e-02
5.667603611946105957e-01 4.549509882926940918e-01 6.180047392845153809e-01 -7.277848571538925171e-02 -1.082842051982879639e-01 -2.132239378988742828e-02 -1.305297613143920898e-01 2.352820187807083130e-01
3.366848826408386230e-02 1.417153477668762207e-01 4.027244746685028076e-01 5.751423239707946777e-01 -6.760454773902893066e-01 5.543937440961599350e-03 9.588411450386047363e-02 1.398057490587234497e-01
6.067224740982055664e-01 3.675992786884307861e-01 -1.329990290105342865e-02 3.121532201766967773e-01 2.722891420125961304e-02 6.025367379188537598e-01 -1.786764115095138550e-01 -5.852433666586875916e-02
3.541254699230194092e-01 2.512620575726032257e-02 -4.108865186572074890e-02 5.363435149192810059e-01 5.231503248214721680e-01 2.384897917509078979e-01 5.040166974067687988e-01 -3.866393119096755981e-03
4.858370423316955566e-01 2.778845131397247314e-01 3.654877841472625732e-02 2.229817211627960205e-01 3.872034847736358643e-01 3.919847309589385986e-01 4.975117444992065430e-01 2.908425927162170410e-01
3.889496624469757080e-02 -1.177995502948760986e-01 3.759867846965789795e-01 2.344710379838943481e-01 7.160286903381347656e-01 4.018223881721496582e-01 2.269378900527954102e-01 -2.502172291278839111e-01
5.198254585266113281e-01 4.257197976112365723e-01 1.122883111238479614e-01 1.404073536396026611e-01 2.592959105968475342e-01 3.074483275413513184e-01 -4.287268519401550293e-01 4.131051301956176758e-01
2.639299035072326660e-01 5.291160941123962402e-01 1.737914234399795532e-01 3.951305449008941650e-01 -3.695017471909523010e-02 1.192841008305549622e-01 6.416342258453369141e-01 -1.917209476232528687e-01
3.973355889320373535e-01 -1.588778495788574219e-01 3.157133162021636963e-01 3.208809196949005127e-01 -2.793345153331756592e-01 3.091906905174255371e-01 -5.093330144882202148e-01 4.256709218025207520e-01
3.592343330383300781e-01 5.003927946090698242e-01 2.493492811918258667e-01 8.310020714998245239e-02 1.981899440288543701e-01 5.421425104141235352e-01 -3.750903010368347168e-01 -2.785438597202301025e-01
-1.695372611284255981e-01 4.303533583879470825e-02 4.185540080070495605e-01 4.843007326126098633e-01 5.376624464988708496e-01 2.660815119743347168e-01 4.444135427474975586e-01 4.781929776072502136e-02
5.224421024322509766e-01 1.048623323440551758e-01 3.533310890197753906e-01 1.967795789241790771e-01 6.190894842147827148e-01 1.151950806379318237e-01 -1.085633412003517151e-01 3.796913623809814453e-01
1.675419323146343231e-02 1.542166024446487427e-01 2.397356480360031128e-01 4.772348105907440186e-01 -6.224263310432434082e-01 3.610289096832275391e-01 3.367707431316375732e-01 2.440063953399658203e-01
1.802658587694168091e-01 1.748676896095275879e-01 -1.594528108835220337e-01 7.790550589561462402e-01 -2.746292948722839355e-01 2.114724218845367432e-01 1.130603626370429993e-01 -4.143054783344268799e-01
2.318535149097442627e-01 3.424378633499145508e-01 4.439641833305358887e-01 4.873946905136108398e-01 -3.565452694892883301e-01 -2.597672641277313232e-01 2.733256295323371887e-02 -4.460625648498535156e-01
6.009369492530822754e-01 -1.718044281005859375e-02 -2.280727326869964600e-01 3.939156234264373779e-01 2.139891386032104492e-01 3.633206784725189209e-01 -4.470103085041046143e-01 -2.319084256887435913e-01
-4.414546862244606018e-02 6.757051944732666016e-01 4.398733675479888916e-01 3.993762433528900146e-01 -3.520792126655578613e-01 2.273095250129699707e-01 -7.912898808717727661e-02 -8.119688928127288818e-02
-1.455975770950317383e-01 4.152292907238006592e-01 2.800287604331970215e-01 4.421435892581939697e-01 -1.524291187524795532e-01 4.969595074653625488e-01 -3.506307899951934814e-01 3.732742369174957275e-01
2.617622017860412598e-01 -3.873380422592163086e-01 5.496511459350585938e-01 4.133660197257995605e-01 -2.663201391696929932e-01 1.229440197348594666e-01 2.016539126634597778e-01 4.263283908367156982e-01
4.596232473850250244e-01 4.237185120582580566e-01 -1.260740906000137329e-01 4.814092218875885010e-01 -1.756775677204132080e-01 4.614562168717384338e-02 3.144113123416900635e-01 -4.792841672897338867e-01
4.517716467380523682e-01 5.935591459274291992e-01 4.275124892592430115e-02 3.432122468948364258e-01 2.761426270008087158e-01 2.971467562019824982e-02 -4.626508951187133789e-01 1.810634285211563110e-01
2.945824861526489258e-01 2.180854827165603638e-01 3.554992973804473877e-01 4.943023324012756348e-01 -1.935266256332397461e-01 8.087047189474105835e-02 -2.914832532405853271e-01 -6.049713492393493652e-01
2.910310029983520508e-01 3.267943263053894043e-01 5.090274810791015625e-01 4.154593348503112793e-01 -5.207518339157104492e-01 -2.172361463308334351e-01 2.134256511926651001e-01 1.134312003850936890e-01
2.127296030521392822e-01 2.532495260238647461e-01 5.715677142143249512e-01 3.551530838012695312e-01 -2.344509661197662354e-01 -1.976405978202819824e-01 1.126639172434806824e-01 -5.753827691078186035e-01
-1.238748580217361450e-01 -1.169954147189855576e-02 3.135149776935577393e-01 5.242172479629516602e-01 3.629677370190620422e-02 5.000720620155334473e-01 -5.556992292404174805e-01 -2.263439744710922241e-01
1.703239679336547852e-01 -1.506879329681396484e-01 2.331536114215850830e-01 4.020543396472930908e-01 2.714795991778373718e-02 6.755679845809936523e-01 -2.003093659877777100e-01 -4.847905039787292480e-01
4.912600815296173096e-01 2.414731085300445557e-01 -5.892124399542808533e-02 4.082933366298675537e-01 -9.911946952342987061e-03 1.698975712060928345e-01 6.757693290710449219e-01 2.110726982355117798e-01
8.921837061643600464e-02 2.850334346294403076e-01 -4.388406872749328613e-02 6.873747706413269043e-01 -9.874053299427032471e-02 1.112027391791343689e-01 6.509695947170257568e-02 -6.403379440307617188e-01
2.666311897337436676e-02 3.524404466152191162e-01 1.940200775861740112e-01 5.712275505065917969e-01 -6.867340207099914551e-02 4.457730948925018311e-01 -5.276274085044860840e-01 -1.712010949850082397e-01
3.042564690113067627e-01 1.549299061298370361e-01 -6.768726557493209839e-02 8.097597956657409668e-01 3.262254893779754639e-01 -1.268983185291290283e-01 -1.938755959272384644e-01 -2.510347664356231689e-01
2.268510907888412476e-01 6.063158512115478516e-01 5.271194577217102051e-01 3.137779235839843750e-01 -2.035045325756072998e-01 2.709715627133846283e-02 -2.865684628486633301e-01 2.834400832653045654e-01
3.360473215579986572e-01 -1.757889539003372192e-01 5.929894447326660156e-01 1.630267500877380371e-01 -2.706266641616821289e-01 3.804025352001190186e-01 -4.126022756099700928e-01 2.996179759502410889e-01
2.170154303312301636e-01 6.897472143173217773e-01 4.351154863834381104e-01 4.556050151586532593e-02 1.697383821010589600e-01 3.647394478321075439e-01 -3.472458720207214355e-01 -5.767267942428588867e-02
2.840964496135711670e-01 -7.011128216981887817e-02 -1.695745885372161865e-01 4.229646325111389160e-01 2.130448520183563232e-01 6.678243875503540039e-01 3.928339779376983643e-01 2.470282912254333496e-01
2.732785642147064209e-01 6.879115700721740723e-01 -1.078587993979454041e-01 5.936638116836547852e-01 1.390161663293838501e-01 -6.660382449626922607e-02 9.670216590166091919e-02 2.343357056379318237e-01
3.513829410076141357e-01 2.436122000217437744e-01 -2.516743838787078857e-01 7.507951855659484863e-01 8.655768632888793945e-02 1.881648749113082886e-01 -3.358934223651885986e-01 -1.855451166629791260e-01
2.107108086347579956e-01 5.078753829002380371e-01 3.436070680618286133e-01 3.952320218086242676e-01 8.320996910333633423e-02 1.070956513285636902e-01 -2.653052806854248047e-01 5.784541368484497070e-01
8.916528313420712948e-04 -4.479974508285522461e-02 1.989418119192123413e-01 6.962443590164184570e-01 8.339791744947433472e-02 3.556110560894012451e-01 2.561355829238891602e-01 5.240595340728759766e-01
3.701675534248352051e-01 6.164693832397460938e-01 -2.655096352100372314e-01 3.903182446956634521e-01 6.085943803191184998e-02 3.818968832492828369e-01 -3.254749178886413574e-01 6.793029606342315674e-02
1.299220174551010132e-01 5.318220257759094238e-01 1.520051993429660797e-02 7.434888482093811035e-01 -1.037860363721847534e-01 -9.899435192346572876e-02 -2.696894407272338867e-01 -2.323252260684967041e-01
3.084607124328613281e-01 -2.148691266775131226e-01 3.263882100582122803e-01 3.773048520088195801e-01 -4.116413593292236328e-01 3.562099337577819824e-01 -4.817363917827606201e-01 2.852914035320281982e-01
-1.173019781708717346e-01 3.408009409904479980e-01 2.047207355499267578e-01 4.902755022048950195e-01 -8.501408249139785767e-02 6.140243411064147949e-01 -4.469012916088104248e-01 6.197159737348556519e-02
2.693193256855010986e-01 3.966847360134124756e-01 2.513080239295959473e-01 6.022392511367797852e-01 -5.173957347869873047e-01 -1.927777677774429321e-01 -5.839028954505920410e-02 -1.897085458040237427e-01
-1.415091753005981445e-01 1.650453060865402222e-01 -1.898596808314323425e-02 8.912510275840759277e-01 2.146137952804565430e-01 -2.937583252787590027e-02 2.834008634090423584e-01 -1.755227148532867432e-01
4.470492303371429443e-01 2.068423479795455933e-01 2.995100915431976318e-01 3.062714040279388428e-01 4.737435877323150635e-01 1.786131560802459717e-01 2.418522685766220093e-01 5.089466571807861328e-01
5.934501290321350098e-01 -3.215868473052978516e-01 4.963992238044738770e-01 4.662275016307830811e-01 1.828098744153976440e-01 -1.091728061437606812e-01 -1.618090420961380005e-01 -9.538494795560836792e-02
5.726464986801147461e-01 -1.149125620722770691e-01 1.554956436157226562e-01 4.060562551021575928e-01 -7.737078517675399780e-02 2.165253907442092896e-01 -6.452158093452453613e-01 -2.525109052658081055e-02
4.996418654918670654e-01 5.478588938713073730e-01 1.550618261098861694e-01 1.940813064575195312e-01 8.079063147306442261e-02 1.886246353387832642e-01 -3.740361034870147705e-01 4.544089138507843018e-01
2.287809550762176514e-01 6.274440884590148926e-02 6.456582993268966675e-02 7.060442566871643066e-01 -5.135014280676841736e-02 1.524186320602893829e-02 -1.479156315326690674e-01 -6.452187299728393555e-01
-2.336655743420124054e-02 5.910853743553161621e-01 5.139334797859191895e-01 3.801081776618957520e-01 2.725751884281635284e-02 2.354469150304794312e-02 -4.109379947185516357e-01 2.670108973979949951e-01
4.891043007373809814e-01 -1.328157522948458791e-04 -1.923760771751403809e-01 6.252755522727966309e-01 -3.510160446166992188e-01 3.846430182456970215e-01 -9.857334196567535400e-02 -2.278587073087692261e-01
2.784440815448760986e-01 3.878263235092163086e-01 2.763582766056060791e-01 3.048292994499206543e-01 3.198082745075225830e-02 2.982802093029022217e-01 -4.870775341987609863e-01 5.249061584472656250e-01
-1.027022227644920349e-01 5.477217435836791992e-01 -6.155106425285339355e-02 5.660856366157531738e-01 -3.669518604874610901e-02 4.897825121879577637e-01 3.367100358009338379e-01 1.029783338308334351e-01
2.723635174334049225e-02 4.710049033164978027e-01 2.227926105260848999e-01 2.701492607593536377e-01 1.965572088956832886e-01 5.791012048721313477e-01 -5.042244195938110352e-01 1.629726737737655640e-01
-4.804051667451858521e-02 5.402603745460510254e-01 3.293616473674774170e-01 3.026990890502929688e-01 -2.282201498746871948e-01 6.372067332267761230e-01 -9.342253953218460083e-02 -1.971304565668106079e-01
4.420219659805297852e-01 -3.324347734451293945e-01 5.030747056007385254e-01 5.414894819259643555e-01 3.524226546287536621e-01 -4.042429849505424500e-02 2.500071376562118530e-02 1.461090892553329468e-01
-1.374582350254058838e-01 5.408187508583068848e-01 1.128676831722259521e-01 4.836611449718475342e-01 -3.401595354080200195e-01 5.616717934608459473e-01 -1.069416943937540054e-02 -1.032241433858871460e-01
1.530149281024932861e-01 4.200730621814727783e-01 3.751007914543151855e-01 3.238931894302368164e-01 2.399504631757736206e-01 2.097061276435852051e-01 -4.098789691925048828e-01 5.338203310966491699e-01
-4.939845204353332520e-02 -9.630579501390457153e-02 1.037399172782897949e-01 8.690955042839050293e-01 1.967698037624359131e-01 1.139870434999465942e-01 3.614544868469238281e-01 1.995878219604492188e-01
3.669654130935668945e-01 6.960902214050292969e-01 -1.056731194257736206e-01 4.355361163616180420e-01 1.689333915710449219e-01 2.088155299425125122e-01 -1.409228891134262085e-01 2.965376079082489014e-01
-7.933748513460159302e-02 4.519668519496917725e-01 3.450656831264495850e-01 4.933232963085174561e-01 3.777858614921569824e-02 5.584028959274291992e-01 -3.224411904811859131e-01 -9.891386330127716064e-02
2.453989833593368530e-01 7.040724754333496094e-01 4.099621623754501343e-02 4.407446086406707764e-01 2.852769196033477783e-01 9.944412857294082642e-02 -2.699813246726989746e-01 2.897633910179138184e-01
1.118683293461799622e-01 5.385429859161376953e-01 2.333335727453231812e-01 5.096850395202636719e-01 6.622869521379470825e-02 8.473145216703414917e-02 -6.004994511604309082e-01 -1.052067875862121582e-01
6.873087286949157715e-01 -7.845055311918258667e-02 1.151255369186401367e-01 4.211077392101287842e-01 2.713002264499664307e-01 7.307237386703491211e-02 -4.964540004730224609e-01 7.386914640665054321e-02
6.412373483180999756e-02 7.284197211265563965e-01 3.819826841354370117e-01 2.221141159534454346e-01 2.396780550479888916e-01 2.816564142704010010e-01 -3.636734187602996826e-01 -3.183289617300033569e-02
3.105634450912475586e-01 2.197554707527160645e-01 8.163776248693466187e-02 2.752562761306762695e-01 -3.754000961780548096e-01 7.881909608840942383e-01 -2.815022692084312439e-02 -9.931912273168563843e-02
4.587410762906074524e-02 2.569009363651275635e-01 4.346168637275695801e-01 4.189140200614929199e-01 -1.713646650314331055e-01 5.350407958030700684e-01 -4.992536604404449463e-01 5.126417055726051331e-02
4.961848556995391846e-01 -2.177168726921081543e-01 1.810617446899414062e-01 4.236956238746643066e-01 4.442140161991119385e-01 1.896523982286453247e-01 1.233741641044616699e-01 -4.955638051033020020e-01
3.300903141498565674e-01 -4.163389652967453003e-02 6.662764549255371094e-01 4.300122559070587158e-01 -2.895197570323944092e-01 -3.390034437179565430e-01 5.329239182174205780e-03 -2.483923137187957764e-01
1.228423938155174255e-01 5.984008312225341797e-01 3.394268453121185303e-01 6.170495748519897461e-01 8.323308825492858887e-02 -4.468884319067001343e-02 -3.282684683799743652e-01 1.190817803144454956e-01
4.073616564273834229e-01 2.743591368198394775e-01 6.000446677207946777e-01 1.567790359258651733e-01 -2.996606826782226562e-01 -1.540680676698684692e-01 4.223321080207824707e-01 2.867963910102844238e-01
6.058419942855834961e-01 5.822069644927978516e-01 -7.878026366233825684e-02 4.778628647327423096e-01 5.492315068840980530e-02 -8.110456168651580811e-02 2.218337506055831909e-01 2.503100037574768066e-02
3.922931551933288574e-01 2.435864880681037903e-02 7.161316275596618652e-01 2.200796604156494141e-01 -5.000047683715820312e-01 -4.283840954303741455e-02 1.533993780612945557e-01 9.413850307464599609e-02
4.902432858943939209e-01 4.874933958053588867e-01 1.707302182912826538e-01 1.967364400625228882e-01 -2.205671370029449463e-01 3.169196248054504395e-01 1.458863317966461182e-01 -5.327167510986328125e-01
5.641379952430725098e-01 4.474633932113647461e-01 1.236498504877090454e-01 5.321027040481567383e-01 2.978034317493438721e-01 -2.760507166385650635e-01 2.890856750309467316e-02 1.318168491125106812e-01
2.359178513288497925e-01 -2.968218624591827393e-01 5.226786732673645020e-01 1.352141499519348145e-01 -1.314737498760223389e-01 5.853796601295471191e-01 -2.498812526464462280e-01 3.773173093795776367e-01
8.610711246728897095e-02 3.849571347236633301e-01 2.346693426370620728e-01 3.594025671482086182e-01 2.035153061151504517e-01 4.966787695884704590e-01 -1.611333936452865601e-01 -5.882865786552429199e-01
4.869490861892700195e-01 -1.979712545871734619e-01 6.899609565734863281e-01 3.071742951869964600e-01 2.621981203556060791e-01 -2.339082956314086914e-02 -1.286910474300384521e-01 2.596722245216369629e-01
9.871324896812438965e-02 6.637235283851623535e-01 5.995823144912719727e-01 -4.447595030069351196e-02 1.384161114692687988e-01 3.834435939788818359e-01 8.036457002162933350e-02 1.249133050441741943e-01
1.749981492757797241e-01 -3.380628824234008789e-01 6.879345178604125977e-01 2.898015379905700684e-01 -2.477521002292633057e-01 3.548815548419952393e-01 -3.948802128434181213e-02 -3.301043510437011719e-01
-1.291060447692871094e-01 5.409119725227355957e-01 6.243355870246887207e-01 3.590669333934783936e-01 -9.961296617984771729e-02 2.808118462562561035e-01 -2.791280150413513184e-01 -7.301695644855499268e-02
-3.560644090175628662e-01 2.310027033090591431e-01 4.593823850154876709e-02 6.280786395072937012e-01 -1.710307300090789795e-01 5.486583709716796875e-01 2.934816181659698486e-01 8.278776705265045166e-02
4.233463406562805176e-01 7.149490118026733398e-01 3.368333578109741211e-01 1.529022008180618286e-01 3.306787461042404175e-02 -1.698947250843048096e-01 5.907293781638145447e-02 3.732864856719970703e-01
5.341531634330749512e-01 3.353865742683410645e-01 3.652303516864776611e-01 -1.190350875258445740e-01 7.077730447053909302e-02 5.553597807884216309e-01 7.649862766265869141e-02 -3.678964078426361084e-01
2.977073788642883301e-01 3.497024178504943848e-01 -1.235417500138282776e-01 7.424423098564147949e-01 -2.079630792140960693e-01 6.051086261868476868e-02 -1.916274130344390869e-01 -3.727786839008331299e-01
4.995839595794677734e-01 6.174473166465759277e-01 5.746591370552778244e-03 4.131628572940826416e-01 4.238739907741546631e-01 -7.620950043201446533e-02 -2.439370378851890564e-02 1.112034693360328674e-01
6.032232642173767090e-01 2.304354012012481689e-01 1.018809229135513306e-01 3.175255656242370605e-02 6.103925406932830811e-02 6.902344226837158203e-01 -5.811179056763648987e-02 -2.968281209468841553e-01
3.064728677272796631e-01 5.090914368629455566e-01 8.094724267721176147e-02 2.599043548107147217e-01 -5.160609632730484009e-02 4.583257138729095459e-01 -3.778480589389801025e-01 4.661572873592376709e-01
3.499477803707122803e-01 -4.453834295272827148e-01 2.941467463970184326e-01 5.328737497329711914e-01 2.540586590766906738e-01 1.072293445467948914e-01 1.282972842454910278e-01 -4.649617075920104980e-01
1.612382680177688599e-01 5.904952287673950195e-01 8.105093985795974731e-02 4.394585788249969482e-01 1.598718911409378052e-01 3.346012830734252930e-01 -4.145978689193725586e-01 -3.409050405025482178e-01
-1.052257791161537170e-01 5.336043834686279297e-01 4.903973042964935303e-01 3.991361856460571289e-01 -2.285623997449874878e-01 3.542336821556091309e-01 -3.458826839923858643e-01 -8.388995379209518433e-02
2.057556211948394775e-01 -2.515093982219696045e-01 1.809334754943847656e-01 5.293579697608947754e-01 6.056541204452514648e-01 3.126922249794006348e-01 1.945693641901016235e-01 -2.810700833797454834e-01
2.826771140098571777e-01 2.126892358064651489e-01 4.688586890697479248e-01 3.683328926563262939e-01 5.269378423690795898e-01 -8.676255494356155396e-02 4.346418082714080811e-01 -2.127315253019332886e-01
1.285135000944137573e-01 3.171038031578063965e-01 3.713882714509963989e-02 6.902065873146057129e-01 -3.600472211837768555e-01 3.514769673347473145e-01 -3.729056417942047119e-01 1.137382611632347107e-01
4.306429326534271240e-01 1.763239651918411255e-01 -1.393781751394271851e-01 5.336257219314575195e-01 1.724025458097457886e-01 3.753409981727600098e-01 -5.398603677749633789e-01 1.312302649021148682e-01
3.723258152604103088e-02 2.217381000518798828e-01 3.903043270111083984e-01 4.458626806735992432e-01 1.112712547183036804e-01 -8.627605438232421875e-02 6.153699159622192383e-01 -4.470012187957763672e-01
3.322668075561523438e-01 7.737004160881042480e-01 -1.882930099964141846e-01 3.957977592945098877e-01 1.068560630083084106e-01 1.171180829405784607e-01 1.069981083273887634e-01 2.495856434106826782e-01
1.106664612889289856e-01 2.421887367963790894e-01 7.561607360839843750e-01 3.131521493196487427e-02 -1.400273591279983521e-01 3.503852486610412598e-01 2.754190266132354736e-01 -3.716245889663696289e-01
4.307749867439270020e-01 1.451887041330337524e-01 -2.259322255849838257e-02 6.469218134880065918e-01 2.360082864761352539e-01 1.928820013999938965e-01 4.623144865036010742e-01 -2.601863443851470947e-01
3.596535027027130127e-01 -4.269615933299064636e-02 3.177971243858337402e-01 5.222430825233459473e-02 8.626775443553924561e-02 7.634491920471191406e-01 1.123279333114624023e-01 -4.027277827262878418e-01
3.034414052963256836e-01 2.606700062751770020e-01 5.174224451184272766e-02 6.329644322395324707e-01 4.751453399658203125e-01 -2.742910198867321014e-02 4.549622535705566406e-01 -5.609928816556930542e-02
9.293356910347938538e-03 4.526071250438690186e-01 3.826834857463836670e-01 6.030309200286865234e-01 -3.510961830615997314e-01 -1.602954715490341187e-01 1.993428319692611694e-01 3.102686405181884766e-01
2.157566510140895844e-02 8.092145919799804688e-01 2.417720109224319458e-01 3.097885549068450928e-01 2.917189896106719971e-01 2.716682553291320801e-01 -6.205404922366142273e-02 -1.659194678068161011e-01
2.203161865472793579e-01 8.049006015062332153e-02 -1.392872631549835205e-01 8.582997918128967285e-01 -3.051472008228302002e-01 1.508298367261886597e-01 -2.586002834141254425e-02 -2.690158486366271973e-01
-8.615021593868732452e-03 2.764253318309783936e-01 3.385911583900451660e-01 5.526475906372070312e-01 -1.674814224243164062e-01 3.719414770603179932e-01 -9.170770645141601562e-02 -5.732805132865905762e-01
4.242947399616241455e-01 5.096388608217239380e-02 4.517877995967864990e-01 3.686013817787170410e-01 -2.915836572647094727e-01 1.202093362808227539e-01 -6.145509481430053711e-01 -1.591179706156253815e-02
6.734973192214965820e-01 -6.275766342878341675e-02 -2.156049385666847229e-02 4.983276724815368652e-01 -2.887643575668334961e-01 3.323883116245269775e-01 -1.677031815052032471e-01 -2.677240669727325439e-01
2.843706905841827393e-01 9.667285531759262085e-02 5.573805570602416992e-01 4.207630455493927002e-01 -4.717277586460113525e-01 -1.776072978973388672e-01 2.328604161739349365e-01 -3.373095989227294922e-01
1.502456367015838623e-01 6.352208256721496582e-01 4.396561384201049805e-01 4.698250591754913330e-01 3.767317160964012146e-02 -2.610817849636077881e-01 -9.492915123701095581e-02 2.851196229457855225e-01
5.825854539871215820e-01 3.187516331672668457e-01 -1.943571120500564575e-01 4.567510485649108887e-01 2.322923243045806885e-01 3.813179135322570801e-01 -2.310544848442077637e-01 -2.446349263191223145e-01
1.292607188224792480e-01 1.201208680868148804e-01 5.666602849960327148e-01 5.142443776130676270e-01 3.945696651935577393e-01 -1.476476043462753296e-01 4.532937109470367432e-01 1.874486356973648071e-02
1.742727458477020264e-01 6.839365363121032715e-01 1.568762771785259247e-02 6.073477864265441895e-01 3.965657204389572144e-02 8.243750198744237423e-04 -4.130375757813453674e-02 3.598099350929260254e-01
-2.976978421211242676e-01 1.654327660799026489e-01 3.759977221488952637e-01 6.759275794029235840e-01 -2.761225402355194092e-01 6.613551080226898193e-02 4.021967947483062744e-01 -2.082689106464385986e-01
-1.381074339151382446e-01 1.563148498535156250e-01 6.484928727149963379e-01 3.990345895290374756e-01 -4.968733191490173340e-01 1.676252931356430054e-01 3.242986649274826050e-02 3.173128664493560791e-01
2.273211330175399780e-01 -8.468382060527801514e-02 4.031483232975006104e-01 6.919937133789062500e-01 -1.809063106775283813e-01 -3.654861124232411385e-03 -5.157949924468994141e-01 3.138514608144760132e-02
-8.818931877613067627e-02 1.996003836393356323e-02 3.044244050979614258e-01 7.058830261230468750e-01 3.311324715614318848e-01 3.412225544452667236e-01 -3.789486885070800781e-01 -1.766234338283538818e-01
3.750185370445251465e-01 5.932275578379631042e-02 -3.017382621765136719e-01 7.494581937789916992e-01 1.562192887067794800e-01 3.455089926719665527e-01 1.104136630892753601e-01 -2.171087563037872314e-01
5.147160887718200684e-01 2.197954058647155762e-01 1.661373674869537354e-01 7.211346626281738281e-01 1.313349604606628418e-01 -1.655632406473159790e-01 2.580688893795013428e-01 -1.669158339500427246e-01
1.125409603118896484e-01 1.821776479482650757e-01 1.115233451128005981e-01 4.474843740463256836e-01 -2.703590132296085358e-02 7.983748912811279297e-01 1.632837951183319092e-01 -2.768962383270263672e-01
3.969871103763580322e-01 6.286748498678207397e-02 3.750849068164825439e-01 6.228296756744384766e-01 4.741264879703521729e-02 7.972043007612228394e-02 -5.366380810737609863e-01 1.151512414216995239e-01
4.116488695144653320e-01 -1.634702533483505249e-01 4.812312126159667969e-01 4.321486949920654297e-01 3.771161735057830811e-01 1.451834756880998611e-02 4.765348043292760849e-03 -4.929876029491424561e-01
1.527293324470520020e-01 8.160768449306488037e-02 8.190397173166275024e-02 9.338803887367248535e-01 2.280502915382385254e-01 -5.996208637952804565e-02 2.671794220805168152e-02 -1.867004632949829102e-01
-5.656353197991847992e-03 1.234163939952850342e-01 4.617195725440979004e-01 5.022194385528564453e-01 -2.452297806739807129e-01 3.642409741878509521e-01 -4.726096689701080322e-01 3.211823999881744385e-01
3.238948062062263489e-02 1.343555003404617310e-01 5.585177987813949585e-02 6.351396441459655762e-01 -3.995818495750427246e-01 5.605400204658508301e-01 2.895718514919281006e-01 -1.290547400712966919e-01
1.605277210474014282e-01 -6.228107213973999023e-01 4.534553587436676025e-01 5.687595605850219727e-01 9.605331718921661377e-02 1.659008860588073730e-01 3.705802559852600098e-02 -1.382236778736114502e-01
-3.008450567722320557e-01 -6.305857002735137939e-02 2.934268414974212646e-01 5.410143136978149414e-01 -1.600458174943923950e-01 6.790870428085327148e-01 7.017555087804794312e-02 -1.871405690908432007e-01
3.455237150192260742e-01 3.854754865169525146e-01 1.672636419534683228e-01 3.413123190402984619e-01 4.158619046211242676e-01 3.889581859111785889e-01 -4.837963879108428955e-01 1.710616648197174072e-01
1.190561428666114807e-01 3.619508147239685059e-01 3.960362076759338379e-01 3.043196797370910645e-01 4.372243285179138184e-01 2.990432381629943848e-01 1.065955981612205505e-01 -5.598280429840087891e-01
1.268596351146697998e-01 6.595798730850219727e-01 2.733122110366821289e-01 3.687202334403991699e-01 4.222827777266502380e-02 2.086115330457687378e-01 -4.824539721012115479e-01 -2.452402412891387939e-01
2.340541183948516846e-01 1.126536652445793152e-01 3.094742596149444580e-01 2.737473845481872559e-01 6.791216731071472168e-01 3.550883233547210693e-01 3.639933764934539795e-01 2.050140947103500366e-01
-3.026459366083145142e-02 -7.820491492748260498e-02 4.119886755943298340e-01 4.792583286762237549e-01 -6.014058589935302734e-01 3.837992250919342041e-01 -1.859819144010543823e-01 2.235278189182281494e-01
1.156015545129776001e-01 -1.098342016339302063e-01 9.577445685863494873e-02 4.542232751846313477e-01 4.273944199085235596e-01 6.399208307266235352e-01 -3.932447731494903564e-01 -1.107932627201080322e-01
-7.552368938922882080e-02 -2.624958455562591553e-01 3.332634866237640381e-01 5.084419846534729004e-01 4.865927994251251221e-01 3.608154654502868652e-01 3.836381137371063232e-01 -2.041463851928710938e-01
4.617281854152679443e-01 2.773643136024475098e-01 -4.873488098382949829e-02 3.315521180629730225e-01 1.959679573774337769e-01 5.172675251960754395e-01 -3.027977049350738525e-01 4.471224844455718994e-01
-7.874377071857452393e-02 -2.968883141875267029e-02 5.032548904418945312e-01 3.512557446956634521e-01 -1.929720342159271240e-01 4.504802525043487549e-01 4.838906824588775635e-01 -3.767641484737396240e-01
6.527780294418334961e-01 6.036707013845443726e-02 1.460186690092086792e-01 3.109434545040130615e-01 2.179871052503585815e-01 2.054541260004043579e-01 2.701259255409240723e-01 -5.380813479423522949e-01
4.912132024765014648e-02 9.983724355697631836e-02 2.850357890129089355e-01 1.165211349725723267e-01 -3.029755353927612305e-01 7.333371639251708984e-01 4.964657425880432129e-01 1.293880343437194824e-01
6.538824737071990967e-02 -1.823275834321975708e-01 5.586290359497070312e-01 5.884661078453063965e-01 3.359519541263580322e-01 -2.951027080416679382e-02 4.064136147499084473e-01 -1.587941199541091919e-01
2.512214481830596924e-01 4.800157248973846436e-01 2.606862485408782959e-01 7.558686733245849609e-01 -2.098618000745773315e-01 1.232079863548278809e-01 -4.663912206888198853e-02 7.603181898593902588e-02
4.214718937873840332e-01 -1.538973748683929443e-01 3.621491491794586182e-01 7.613024711608886719e-01 3.157506883144378662e-02 2.564059197902679443e-01 -1.386750936508178711e-01 -4.440178349614143372e-02
7.757506966590881348e-01 -1.216383203864097595e-01 -1.310421079397201538e-01 4.457911849021911621e-01 -2.440690249204635620e-01 3.143375515937805176e-01 9.441980719566345215e-02 1.484700012952089310e-02
8.773852139711380005e-02 7.922754436731338501e-02 4.753178954124450684e-01 7.244949936866760254e-01 2.517868578433990479e-01 3.143238723278045654e-01 -4.750248044729232788e-03 -2.701599597930908203e-01
5.448272228240966797e-01 1.221860572695732117e-01 4.197768270969390869e-01 2.139798998832702637e-01 -3.543218970298767090e-01 4.373000562191009521e-01 -1.508551239967346191e-01 -3.559511303901672363e-01
-4.157489631325006485e-03 1.463872641324996948e-01 3.262059986591339111e-01 5.716012716293334961e-01 2.633543014526367188e-01 3.829408586025238037e-01 -3.543218374252319336e-01 4.515221118927001953e-01
1.795489042997360229e-01 2.723524868488311768e-01 5.525742769241333008e-01 4.849507808685302734e-01 2.760194242000579834e-01 2.362883687019348145e-01 -3.502730727195739746e-01 3.136249780654907227e-01
4.289644360542297363e-01 2.057551592588424683e-01 1.317988932132720947e-01 4.069853425025939941e-01 1.906399428844451904e-01 2.582031115889549255e-02 7.422113418579101562e-01 5.252137407660484314e-02
5.123335123062133789e-01 1.392692178487777710e-01 9.244033694267272949e-02 6.069830060005187988e-01 -1.027964577078819275e-01 5.217180252075195312e-01 -1.225038692355155945e-01 -2.082811146974563599e-01
2.193645536899566650e-01 5.164173841476440430e-01 6.710774898529052734e-01 2.246817350387573242e-01 1.082463376224040985e-02 2.315741926431655884e-01 -3.613003790378570557e-01 9.151060134172439575e-03
2.697098851203918457e-01 7.038675248622894287e-02 2.026406228542327881e-01 8.917309045791625977e-01 -9.409688413143157959e-02 -9.840095788240432739e-02 -1.149886697530746460e-01 2.330142706632614136e-01
5.625707507133483887e-01 -2.468874156475067139e-01 3.817605078220367432e-01 3.361395597457885742e-01 5.514616370201110840e-01 1.622483432292938232e-01 -1.102162450551986694e-01 -1.457660794258117676e-01
7.355371117591857910e-01 -2.139420956373214722e-01 4.202241301536560059e-01 3.193438649177551270e-01 3.584424257278442383e-01 6.766518205404281616e-02 1.882796734571456909e-02 -3.508646413683891296e-02
1.569810807704925537e-01 4.668202698230743408e-01 6.460662931203842163e-02 7.516673803329467773e-01 3.376324772834777832e-01 -1.866087764501571655e-01 1.943457424640655518e-01 -4.085506498813629150e-02
